# Supplementary material for: Insights into the client protein release mechanism of the ATP-independent chaperone Spy
Source: Nat Commun. 2022 May 20;13:2818. doi: 10.1038/s41467-022-30499-x (PMC9122904; doi:10.1038/s41467-022-30499-x)
Supplement: Supplementary file 4 — Supplementary Data 1 [file 41467_2022_30499_MOESM4_ESM.zip › MD-structure/Spy_1-124_v3_final.pdb]

CRYST1   87.596   87.596   87.596 109.47 109.47 109.47 P 1           1
ATOM      1  N   ALA     1       2.706 -11.246  13.993  1.00  0.00           N  
ATOM      2  H1  ALA     1       2.870 -12.233  13.858  1.00  0.00           H  
ATOM      3  H2  ALA     1       3.029 -10.992  14.916  1.00  0.00           H  
ATOM      4  H3  ALA     1       3.325 -10.860  13.295  1.00  0.00           H  
ATOM      5  CA  ALA     1       1.345 -10.767  13.727  1.00  0.00           C  
ATOM      6  HA  ALA     1       0.753 -11.418  14.370  1.00  0.00           H  
ATOM      7  CB  ALA     1       1.218  -9.314  14.026  1.00  0.00           C  
ATOM      8  HB1 ALA     1       1.782  -8.789  13.255  1.00  0.00           H  
ATOM      9  HB2 ALA     1       0.169  -9.044  13.904  1.00  0.00           H  
ATOM     10  HB3 ALA     1       1.610  -8.967  14.982  1.00  0.00           H  
ATOM     11  C   ALA     1       0.915 -11.107  12.319  1.00  0.00           C  
ATOM     12  O   ALA     1       1.841 -11.157  11.406  1.00  0.00           O  
ATOM     13  N   ASP     2      -0.363 -11.462  12.039  1.00  0.00           N  
ATOM     14  H   ASP     2      -1.020 -11.445  12.806  1.00  0.00           H  
ATOM     15  CA  ASP     2      -0.849 -11.954  10.803  1.00  0.00           C  
ATOM     16  HA  ASP     2      -0.227 -12.825  10.598  1.00  0.00           H  
ATOM     17  CB  ASP     2      -2.304 -12.385  11.114  1.00  0.00           C  
ATOM     18  HB2 ASP     2      -2.083 -13.092  11.913  1.00  0.00           H  
ATOM     19  HB3 ASP     2      -2.847 -11.554  11.564  1.00  0.00           H  
ATOM     20  CG  ASP     2      -3.206 -12.997  10.021  1.00  0.00           C  
ATOM     21  OD1 ASP     2      -4.290 -13.541  10.459  1.00  0.00           O  
ATOM     22  OD2 ASP     2      -2.887 -12.796   8.847  1.00  0.00           O  
ATOM     23  C   ASP     2      -0.739 -10.966   9.626  1.00  0.00           C  
ATOM     24  O   ASP     2      -0.914  -9.724   9.726  1.00  0.00           O  
ATOM     25  N   THR     3      -0.383 -11.527   8.461  1.00  0.00           N  
ATOM     26  H   THR     3      -0.121 -12.503   8.466  1.00  0.00           H  
ATOM     27  CA  THR     3      -0.125 -10.707   7.207  1.00  0.00           C  
ATOM     28  HA  THR     3       0.629  -9.930   7.340  1.00  0.00           H  
ATOM     29  CB  THR     3       0.311 -11.691   6.085  1.00  0.00           C  
ATOM     30  HB  THR     3       0.267 -11.137   5.147  1.00  0.00           H  
ATOM     31  CG2 THR     3       1.762 -12.132   6.230  1.00  0.00           C  
ATOM     32 HG21 THR     3       2.421 -11.268   6.316  1.00  0.00           H  
ATOM     33 HG22 THR     3       1.925 -12.706   7.142  1.00  0.00           H  
ATOM     34 HG23 THR     3       1.903 -12.638   5.275  1.00  0.00           H  
ATOM     35  OG1 THR     3      -0.612 -12.827   6.042  1.00  0.00           O  
ATOM     36  HG1 THR     3      -0.348 -13.506   6.667  1.00  0.00           H  
ATOM     37  C   THR     3      -1.399 -10.084   6.761  1.00  0.00           C  
ATOM     38  O   THR     3      -1.330  -9.072   6.091  1.00  0.00           O  
ATOM     39  N   THR     4      -2.594 -10.568   7.091  1.00  0.00           N  
ATOM     40  H   THR     4      -2.642 -11.493   7.494  1.00  0.00           H  
ATOM     41  CA  THR     4      -3.855 -10.037   6.576  1.00  0.00           C  
ATOM     42  HA  THR     4      -3.935 -10.108   5.491  1.00  0.00           H  
ATOM     43  CB  THR     4      -5.083 -10.877   7.045  1.00  0.00           C  
ATOM     44  HB  THR     4      -5.002 -10.868   8.132  1.00  0.00           H  
ATOM     45  CG2 THR     4      -6.405 -10.383   6.446  1.00  0.00           C  
ATOM     46 HG21 THR     4      -7.227 -11.057   6.689  1.00  0.00           H  
ATOM     47 HG22 THR     4      -6.547  -9.376   6.837  1.00  0.00           H  
ATOM     48 HG23 THR     4      -6.311 -10.294   5.364  1.00  0.00           H  
ATOM     49  OG1 THR     4      -5.036 -12.188   6.585  1.00  0.00           O  
ATOM     50  HG1 THR     4      -4.298 -12.623   7.017  1.00  0.00           H  
ATOM     51  C   THR     4      -4.250  -8.549   6.957  1.00  0.00           C  
ATOM     52  O   THR     4      -4.693  -8.101   7.997  1.00  0.00           O  
ATOM     53  N   THR     5      -4.074  -7.692   5.945  1.00  0.00           N  
ATOM     54  H   THR     5      -3.867  -8.035   5.017  1.00  0.00           H  
ATOM     55  CA  THR     5      -4.404  -6.293   6.011  1.00  0.00           C  
ATOM     56  HA  THR     5      -4.170  -5.939   7.016  1.00  0.00           H  
ATOM     57  CB  THR     5      -3.571  -5.421   5.078  1.00  0.00           C  
ATOM     58  HB  THR     5      -3.889  -4.380   5.135  1.00  0.00           H  
ATOM     59  CG2 THR     5      -2.154  -5.487   5.603  1.00  0.00           C  
ATOM     60 HG21 THR     5      -1.784  -6.511   5.560  1.00  0.00           H  
ATOM     61 HG22 THR     5      -1.618  -4.744   5.012  1.00  0.00           H  
ATOM     62 HG23 THR     5      -1.980  -5.004   6.565  1.00  0.00           H  
ATOM     63  OG1 THR     5      -3.503  -5.877   3.751  1.00  0.00           O  
ATOM     64  HG1 THR     5      -4.356  -5.676   3.360  1.00  0.00           H  
ATOM     65  C   THR     5      -5.881  -6.030   5.859  1.00  0.00           C  
ATOM     66  O   THR     5      -6.325  -4.862   6.187  1.00  0.00           O  
ATOM     67  N   ALA     6      -6.720  -6.933   5.396  1.00  0.00           N  
ATOM     68  H   ALA     6      -6.298  -7.778   5.038  1.00  0.00           H  
ATOM     69  CA  ALA     6      -8.106  -6.641   5.207  1.00  0.00           C  
ATOM     70  HA  ALA     6      -8.258  -5.622   4.851  1.00  0.00           H  
ATOM     71  CB  ALA     6      -8.594  -7.433   3.987  1.00  0.00           C  
ATOM     72  HB1 ALA     6      -7.873  -7.295   3.181  1.00  0.00           H  
ATOM     73  HB2 ALA     6      -8.663  -8.497   4.216  1.00  0.00           H  
ATOM     74  HB3 ALA     6      -9.526  -7.027   3.595  1.00  0.00           H  
ATOM     75  C   ALA     6      -9.048  -6.864   6.439  1.00  0.00           C  
ATOM     76  O   ALA     6     -10.141  -7.386   6.294  1.00  0.00           O  
ATOM     77  N   ALA     7      -8.569  -6.586   7.659  1.00  0.00           N  
ATOM     78  H   ALA     7      -7.701  -6.089   7.517  1.00  0.00           H  
ATOM     79  CA  ALA     7      -9.125  -6.885   8.944  1.00  0.00           C  
ATOM     80  HA  ALA     7     -10.207  -7.020   8.925  1.00  0.00           H  
ATOM     81  CB  ALA     7      -8.532  -8.264   9.363  1.00  0.00           C  
ATOM     82  HB1 ALA     7      -8.775  -8.958   8.558  1.00  0.00           H  
ATOM     83  HB2 ALA     7      -7.457  -8.204   9.533  1.00  0.00           H  
ATOM     84  HB3 ALA     7      -8.931  -8.553  10.335  1.00  0.00           H  
ATOM     85  C   ALA     7      -8.896  -5.818  10.081  1.00  0.00           C  
ATOM     86  O   ALA     7      -7.992  -4.952   9.941  1.00  0.00           O  
ATOM     87  N   PRO     8      -9.535  -5.924  11.306  1.00  0.00           N  
ATOM     88  CD  PRO     8     -10.727  -6.654  11.599  1.00  0.00           C  
ATOM     89  HD2 PRO     8     -10.507  -7.695  11.833  1.00  0.00           H  
ATOM     90  HD3 PRO     8     -11.368  -6.667  10.718  1.00  0.00           H  
ATOM     91  CG  PRO     8     -11.444  -5.920  12.723  1.00  0.00           C  
ATOM     92  HG2 PRO     8     -12.032  -6.581  13.360  1.00  0.00           H  
ATOM     93  HG3 PRO     8     -12.068  -5.145  12.279  1.00  0.00           H  
ATOM     94  CB  PRO     8     -10.312  -5.241  13.492  1.00  0.00           C  
ATOM     95  HB2 PRO     8      -9.786  -5.897  14.186  1.00  0.00           H  
ATOM     96  HB3 PRO     8     -10.539  -4.299  13.990  1.00  0.00           H  
ATOM     97  CA  PRO     8      -9.428  -4.872  12.346  1.00  0.00           C  
ATOM     98  HA  PRO     8      -9.820  -4.004  11.816  1.00  0.00           H  
ATOM     99  C   PRO     8      -8.013  -4.522  12.880  1.00  0.00           C  
ATOM    100  O   PRO     8      -7.396  -5.367  13.562  1.00  0.00           O  
ATOM    101  N   ALA     9      -7.549  -3.286  12.681  1.00  0.00           N  
ATOM    102  H   ALA     9      -8.122  -2.558  12.278  1.00  0.00           H  
ATOM    103  CA  ALA     9      -6.470  -2.630  13.540  1.00  0.00           C  
ATOM    104  HA  ALA     9      -5.566  -3.237  13.482  1.00  0.00           H  
ATOM    105  CB  ALA     9      -6.258  -1.258  12.969  1.00  0.00           C  
ATOM    106  HB1 ALA     9      -5.546  -0.658  13.534  1.00  0.00           H  
ATOM    107  HB2 ALA     9      -5.771  -1.349  11.998  1.00  0.00           H  
ATOM    108  HB3 ALA     9      -7.190  -0.699  12.882  1.00  0.00           H  
ATOM    109  C   ALA     9      -6.879  -2.543  15.060  1.00  0.00           C  
ATOM    110  O   ALA     9      -8.093  -2.481  15.305  1.00  0.00           O  
ATOM    111  N   ASP    10      -5.886  -2.440  15.907  1.00  0.00           N  
ATOM    112  H   ASP    10      -4.971  -2.195  15.555  1.00  0.00           H  
ATOM    113  CA  ASP    10      -6.000  -2.521  17.326  1.00  0.00           C  
ATOM    114  HA  ASP    10      -6.666  -3.365  17.503  1.00  0.00           H  
ATOM    115  CB  ASP    10      -4.653  -2.991  17.923  1.00  0.00           C  
ATOM    116  HB2 ASP    10      -4.895  -3.251  18.954  1.00  0.00           H  
ATOM    117  HB3 ASP    10      -4.417  -3.877  17.333  1.00  0.00           H  
ATOM    118  CG  ASP    10      -3.603  -1.924  17.798  1.00  0.00           C  
ATOM    119  OD1 ASP    10      -3.281  -1.476  16.657  1.00  0.00           O  
ATOM    120  OD2 ASP    10      -3.030  -1.703  18.910  1.00  0.00           O  
ATOM    121  C   ASP    10      -6.781  -1.321  17.965  1.00  0.00           C  
ATOM    122  O   ASP    10      -7.205  -1.458  19.137  1.00  0.00           O  
ATOM    123  N   ALA    11      -6.912  -0.201  17.211  1.00  0.00           N  
ATOM    124  H   ALA    11      -6.673  -0.137  16.232  1.00  0.00           H  
ATOM    125  CA  ALA    11      -7.301   1.119  17.766  1.00  0.00           C  
ATOM    126  HA  ALA    11      -8.084   1.108  18.525  1.00  0.00           H  
ATOM    127  CB  ALA    11      -5.933   1.745  18.293  1.00  0.00           C  
ATOM    128  HB1 ALA    11      -5.560   1.293  19.212  1.00  0.00           H  
ATOM    129  HB2 ALA    11      -5.280   1.559  17.441  1.00  0.00           H  
ATOM    130  HB3 ALA    11      -6.033   2.828  18.365  1.00  0.00           H  
ATOM    131  C   ALA    11      -7.852   1.997  16.591  1.00  0.00           C  
ATOM    132  O   ALA    11      -7.849   1.606  15.456  1.00  0.00           O  
ATOM    133  N   LYS    12      -8.257   3.266  16.988  1.00  0.00           N  
ATOM    134  H   LYS    12      -8.419   3.447  17.968  1.00  0.00           H  
ATOM    135  CA  LYS    12      -8.548   4.285  15.971  1.00  0.00           C  
ATOM    136  HA  LYS    12      -9.141   3.808  15.191  1.00  0.00           H  
ATOM    137  CB  LYS    12      -9.345   5.440  16.691  1.00  0.00           C  
ATOM    138  HB2 LYS    12      -9.522   6.225  15.955  1.00  0.00           H  
ATOM    139  HB3 LYS    12     -10.319   5.100  17.042  1.00  0.00           H  
ATOM    140  CG  LYS    12      -8.584   6.115  17.865  1.00  0.00           C  
ATOM    141  HG2 LYS    12      -8.592   5.398  18.685  1.00  0.00           H  
ATOM    142  HG3 LYS    12      -7.580   6.340  17.504  1.00  0.00           H  
ATOM    143  CD  LYS    12      -9.164   7.485  18.142  1.00  0.00           C  
ATOM    144  HD2 LYS    12      -9.005   8.162  17.302  1.00  0.00           H  
ATOM    145  HD3 LYS    12     -10.245   7.360  18.208  1.00  0.00           H  
ATOM    146  CE  LYS    12      -8.709   8.281  19.345  1.00  0.00           C  
ATOM    147  HE2 LYS    12      -9.193   9.246  19.494  1.00  0.00           H  
ATOM    148  HE3 LYS    12      -8.984   7.825  20.297  1.00  0.00           H  
ATOM    149  NZ  LYS    12      -7.312   8.676  19.202  1.00  0.00           N  
ATOM    150  HZ1 LYS    12      -7.227   9.666  19.021  1.00  0.00           H  
ATOM    151  HZ2 LYS    12      -6.828   8.449  20.059  1.00  0.00           H  
ATOM    152  HZ3 LYS    12      -6.696   8.136  18.612  1.00  0.00           H  
ATOM    153  C   LYS    12      -7.264   4.699  15.205  1.00  0.00           C  
ATOM    154  O   LYS    12      -6.179   4.464  15.767  1.00  0.00           O  
ATOM    155  N   PRO    13      -7.291   5.144  13.918  1.00  0.00           N  
ATOM    156  CD  PRO    13      -8.421   5.585  13.134  1.00  0.00           C  
ATOM    157  HD2 PRO    13      -9.223   5.984  13.756  1.00  0.00           H  
ATOM    158  HD3 PRO    13      -9.022   4.799  12.678  1.00  0.00           H  
ATOM    159  CG  PRO    13      -7.893   6.583  12.046  1.00  0.00           C  
ATOM    160  HG2 PRO    13      -7.586   7.572  12.388  1.00  0.00           H  
ATOM    161  HG3 PRO    13      -8.458   6.573  11.113  1.00  0.00           H  
ATOM    162  CB  PRO    13      -6.493   5.864  11.794  1.00  0.00           C  
ATOM    163  HB2 PRO    13      -5.789   6.577  11.364  1.00  0.00           H  
ATOM    164  HB3 PRO    13      -6.574   4.974  11.170  1.00  0.00           H  
ATOM    165  CA  PRO    13      -6.072   5.439  13.198  1.00  0.00           C  
ATOM    166  HA  PRO    13      -5.548   4.484  13.153  1.00  0.00           H  
ATOM    167  C   PRO    13      -5.300   6.637  13.827  1.00  0.00           C  
ATOM    168  O   PRO    13      -5.882   7.394  14.639  1.00  0.00           O  
ATOM    169  N   MET    14      -4.010   6.884  13.508  1.00  0.00           N  
ATOM    170  H   MET    14      -3.536   6.167  12.977  1.00  0.00           H  
ATOM    171  CA  MET    14      -3.137   7.985  13.995  1.00  0.00           C  
ATOM    172  HA  MET    14      -3.284   8.118  15.067  1.00  0.00           H  
ATOM    173  CB  MET    14      -1.650   7.643  13.644  1.00  0.00           C  
ATOM    174  HB2 MET    14      -0.995   8.354  14.147  1.00  0.00           H  
ATOM    175  HB3 MET    14      -1.422   6.667  14.073  1.00  0.00           H  
ATOM    176  CG  MET    14      -1.123   7.660  12.182  1.00  0.00           C  
ATOM    177  HG2 MET    14      -1.143   6.638  11.802  1.00  0.00           H  
ATOM    178  HG3 MET    14      -1.720   8.346  11.582  1.00  0.00           H  
ATOM    179  SD  MET    14       0.667   8.243  11.997  1.00  0.00           S  
ATOM    180  CE  MET    14       1.708   6.830  12.562  1.00  0.00           C  
ATOM    181  HE1 MET    14       2.613   7.171  13.065  1.00  0.00           H  
ATOM    182  HE2 MET    14       1.291   6.151  13.305  1.00  0.00           H  
ATOM    183  HE3 MET    14       1.882   6.209  11.683  1.00  0.00           H  
ATOM    184  C   MET    14      -3.546   9.290  13.280  1.00  0.00           C  
ATOM    185  O   MET    14      -4.011   9.267  12.181  1.00  0.00           O  
ATOM    186  N   MET    15      -3.198  10.408  13.869  1.00  0.00           N  
ATOM    187  H   MET    15      -2.686  10.317  14.735  1.00  0.00           H  
ATOM    188  CA  MET    15      -3.347  11.796  13.392  1.00  0.00           C  
ATOM    189  HA  MET    15      -4.110  11.854  12.616  1.00  0.00           H  
ATOM    190  CB  MET    15      -3.742  12.691  14.529  1.00  0.00           C  
ATOM    191  HB2 MET    15      -2.999  12.776  15.321  1.00  0.00           H  
ATOM    192  HB3 MET    15      -3.753  13.707  14.134  1.00  0.00           H  
ATOM    193  CG  MET    15      -5.158  12.493  15.129  1.00  0.00           C  
ATOM    194  HG2 MET    15      -5.613  13.420  15.478  1.00  0.00           H  
ATOM    195  HG3 MET    15      -5.831  12.179  14.331  1.00  0.00           H  
ATOM    196  SD  MET    15      -5.263  11.329  16.437  1.00  0.00           S  
ATOM    197  CE  MET    15      -4.240  11.992  17.788  1.00  0.00           C  
ATOM    198  HE1 MET    15      -4.465  13.053  17.895  1.00  0.00           H  
ATOM    199  HE2 MET    15      -4.461  11.310  18.609  1.00  0.00           H  
ATOM    200  HE3 MET    15      -3.184  11.921  17.528  1.00  0.00           H  
ATOM    201  C   MET    15      -2.149  12.511  12.773  1.00  0.00           C  
ATOM    202  O   MET    15      -2.314  13.604  12.260  1.00  0.00           O  
ATOM    203  N   HIE    16      -0.917  11.892  12.915  1.00  0.00           N  
ATOM    204  H   HIE    16      -0.913  11.008  13.402  1.00  0.00           H  
ATOM    205  CA  HIE    16       0.379  12.549  12.529  1.00  0.00           C  
ATOM    206  HA  HIE    16       0.325  13.597  12.824  1.00  0.00           H  
ATOM    207  CB  HIE    16       1.546  11.919  13.397  1.00  0.00           C  
ATOM    208  HB2 HIE    16       1.479  12.200  14.448  1.00  0.00           H  
ATOM    209  HB3 HIE    16       1.568  10.834  13.497  1.00  0.00           H  
ATOM    210  CG  HIE    16       2.954  12.340  12.961  1.00  0.00           C  
ATOM    211  ND1 HIE    16       3.450  13.634  12.919  1.00  0.00           N  
ATOM    212  CE1 HIE    16       4.724  13.470  12.533  1.00  0.00           C  
ATOM    213  HE1 HIE    16       5.535  14.182  12.497  1.00  0.00           H  
ATOM    214  NE2 HIE    16       4.978  12.213  12.179  1.00  0.00           N  
ATOM    215  HE2 HIE    16       5.879  11.958  11.801  1.00  0.00           H  
ATOM    216  CD2 HIE    16       3.861  11.497  12.376  1.00  0.00           C  
ATOM    217  HD2 HIE    16       3.716  10.431  12.275  1.00  0.00           H  
ATOM    218  C   HIE    16       0.589  12.518  11.026  1.00  0.00           C  
ATOM    219  O   HIE    16       1.198  13.429  10.472  1.00  0.00           O  
ATOM    220  N   HIE    17      -0.018  11.536  10.370  1.00  0.00           N  
ATOM    221  H   HIE    17      -0.496  10.767  10.817  1.00  0.00           H  
ATOM    222  CA  HIE    17       0.248  11.320   8.884  1.00  0.00           C  
ATOM    223  HA  HIE    17       0.509  12.251   8.381  1.00  0.00           H  
ATOM    224  CB  HIE    17       1.407  10.406   8.788  1.00  0.00           C  
ATOM    225  HB2 HIE    17       2.152  10.693   9.531  1.00  0.00           H  
ATOM    226  HB3 HIE    17       1.066   9.398   9.025  1.00  0.00           H  
ATOM    227  CG  HIE    17       2.010  10.271   7.389  1.00  0.00           C  
ATOM    228  ND1 HIE    17       2.727  11.269   6.635  1.00  0.00           N  
ATOM    229  CE1 HIE    17       3.150  10.639   5.506  1.00  0.00           C  
ATOM    230  HE1 HIE    17       3.699  10.992   4.645  1.00  0.00           H  
ATOM    231  NE2 HIE    17       2.705   9.338   5.544  1.00  0.00           N  
ATOM    232  HE2 HIE    17       2.889   8.613   4.865  1.00  0.00           H  
ATOM    233  CD2 HIE    17       1.957   9.100   6.674  1.00  0.00           C  
ATOM    234  HD2 HIE    17       1.420   8.191   6.905  1.00  0.00           H  
ATOM    235  C   HIE    17      -0.904  10.618   8.148  1.00  0.00           C  
ATOM    236  O   HIE    17      -1.759  10.058   8.811  1.00  0.00           O  
ATOM    237  N   LYS    18      -1.044  10.823   6.830  1.00  0.00           N  
ATOM    238  H   LYS    18      -0.344  11.392   6.377  1.00  0.00           H  
ATOM    239  CA  LYS    18      -2.158  10.299   6.027  1.00  0.00           C  
ATOM    240  HA  LYS    18      -3.093  10.469   6.561  1.00  0.00           H  
ATOM    241  CB  LYS    18      -2.094  10.958   4.627  1.00  0.00           C  
ATOM    242  HB2 LYS    18      -3.041  10.863   4.096  1.00  0.00           H  
ATOM    243  HB3 LYS    18      -1.928  12.027   4.757  1.00  0.00           H  
ATOM    244  CG  LYS    18      -1.044  10.415   3.615  1.00  0.00           C  
ATOM    245  HG2 LYS    18      -0.099  10.153   4.091  1.00  0.00           H  
ATOM    246  HG3 LYS    18      -1.434   9.453   3.281  1.00  0.00           H  
ATOM    247  CD  LYS    18      -0.778  11.335   2.433  1.00  0.00           C  
ATOM    248  HD2 LYS    18      -1.653  11.348   1.783  1.00  0.00           H  
ATOM    249  HD3 LYS    18      -0.508  12.323   2.808  1.00  0.00           H  
ATOM    250  CE  LYS    18       0.387  10.748   1.631  1.00  0.00           C  
ATOM    251  HE2 LYS    18       1.239  10.528   2.275  1.00  0.00           H  
ATOM    252  HE3 LYS    18       0.121   9.779   1.209  1.00  0.00           H  
ATOM    253  NZ  LYS    18       0.793  11.697   0.525  1.00  0.00           N  
ATOM    254  HZ1 LYS    18       0.159  11.590  -0.254  1.00  0.00           H  
ATOM    255  HZ2 LYS    18       0.794  12.673   0.783  1.00  0.00           H  
ATOM    256  HZ3 LYS    18       1.711  11.426   0.204  1.00  0.00           H  
ATOM    257  C   LYS    18      -2.225   8.726   5.885  1.00  0.00           C  
ATOM    258  O   LYS    18      -1.236   8.020   6.009  1.00  0.00           O  
ATOM    259  N   GLY    19      -3.368   8.215   5.566  1.00  0.00           N  
ATOM    260  H   GLY    19      -4.188   8.801   5.635  1.00  0.00           H  
ATOM    261  CA  GLY    19      -3.580   6.767   5.398  1.00  0.00           C  
ATOM    262  HA2 GLY    19      -2.724   6.191   5.752  1.00  0.00           H  
ATOM    263  HA3 GLY    19      -4.501   6.512   5.922  1.00  0.00           H  
ATOM    264  C   GLY    19      -3.863   6.389   3.924  1.00  0.00           C  
ATOM    265  O   GLY    19      -4.386   7.181   3.154  1.00  0.00           O  
ATOM    266  N   LYS    20      -3.433   5.204   3.470  1.00  0.00           N  
ATOM    267  H   LYS    20      -2.859   4.662   4.100  1.00  0.00           H  
ATOM    268  CA  LYS    20      -3.374   4.912   2.053  1.00  0.00           C  
ATOM    269  HA  LYS    20      -3.045   5.742   1.427  1.00  0.00           H  
ATOM    270  CB  LYS    20      -2.283   3.794   1.954  1.00  0.00           C  
ATOM    271  HB2 LYS    20      -1.316   4.286   2.062  1.00  0.00           H  
ATOM    272  HB3 LYS    20      -2.401   3.056   2.747  1.00  0.00           H  
ATOM    273  CG  LYS    20      -2.243   2.880   0.812  1.00  0.00           C  
ATOM    274  HG2 LYS    20      -1.414   2.183   0.937  1.00  0.00           H  
ATOM    275  HG3 LYS    20      -3.162   2.326   0.620  1.00  0.00           H  
ATOM    276  CD  LYS    20      -2.001   3.592  -0.611  1.00  0.00           C  
ATOM    277  HD2 LYS    20      -2.048   2.843  -1.402  1.00  0.00           H  
ATOM    278  HD3 LYS    20      -2.879   4.233  -0.704  1.00  0.00           H  
ATOM    279  CE  LYS    20      -0.712   4.435  -0.700  1.00  0.00           C  
ATOM    280  HE2 LYS    20      -0.632   5.091   0.166  1.00  0.00           H  
ATOM    281  HE3 LYS    20       0.139   3.765  -0.580  1.00  0.00           H  
ATOM    282  NZ  LYS    20      -0.518   5.186  -1.946  1.00  0.00           N  
ATOM    283  HZ1 LYS    20      -1.293   5.776  -2.214  1.00  0.00           H  
ATOM    284  HZ2 LYS    20       0.280   5.803  -1.900  1.00  0.00           H  
ATOM    285  HZ3 LYS    20      -0.325   4.573  -2.725  1.00  0.00           H  
ATOM    286  C   LYS    20      -4.756   4.550   1.493  1.00  0.00           C  
ATOM    287  O   LYS    20      -4.993   4.788   0.304  1.00  0.00           O  
ATOM    288  N   PHE    21      -5.714   4.149   2.303  1.00  0.00           N  
ATOM    289  H   PHE    21      -5.406   4.029   3.258  1.00  0.00           H  
ATOM    290  CA  PHE    21      -7.070   3.893   1.821  1.00  0.00           C  
ATOM    291  HA  PHE    21      -7.192   4.492   0.919  1.00  0.00           H  
ATOM    292  CB  PHE    21      -7.134   2.360   1.553  1.00  0.00           C  
ATOM    293  HB2 PHE    21      -7.090   1.868   2.524  1.00  0.00           H  
ATOM    294  HB3 PHE    21      -8.128   2.133   1.168  1.00  0.00           H  
ATOM    295  CG  PHE    21      -6.157   1.805   0.537  1.00  0.00           C  
ATOM    296  CD1 PHE    21      -6.005   2.286  -0.715  1.00  0.00           C  
ATOM    297  HD1 PHE    21      -6.505   3.166  -1.091  1.00  0.00           H  
ATOM    298  CE1 PHE    21      -5.019   1.674  -1.539  1.00  0.00           C  
ATOM    299  HE1 PHE    21      -4.841   2.023  -2.546  1.00  0.00           H  
ATOM    300  CZ  PHE    21      -4.217   0.676  -1.082  1.00  0.00           C  
ATOM    301  HZ  PHE    21      -3.443   0.259  -1.710  1.00  0.00           H  
ATOM    302  CE2 PHE    21      -4.394   0.211   0.238  1.00  0.00           C  
ATOM    303  HE2 PHE    21      -3.677  -0.458   0.690  1.00  0.00           H  
ATOM    304  CD2 PHE    21      -5.368   0.754   0.998  1.00  0.00           C  
ATOM    305  HD2 PHE    21      -5.471   0.363   2.000  1.00  0.00           H  
ATOM    306  C   PHE    21      -8.161   4.342   2.705  1.00  0.00           C  
ATOM    307  O   PHE    21      -8.021   4.419   3.934  1.00  0.00           O  
ATOM    308  N   GLY    22      -9.247   4.642   2.113  1.00  0.00           N  
ATOM    309  H   GLY    22      -9.257   4.728   1.106  1.00  0.00           H  
ATOM    310  CA  GLY    22     -10.546   4.937   2.741  1.00  0.00           C  
ATOM    311  HA2 GLY    22     -11.281   4.285   2.269  1.00  0.00           H  
ATOM    312  HA3 GLY    22     -10.460   4.725   3.806  1.00  0.00           H  
ATOM    313  C   GLY    22     -11.047   6.402   2.586  1.00  0.00           C  
ATOM    314  O   GLY    22     -10.197   7.291   2.517  1.00  0.00           O  
ATOM    315  N   PRO    23     -12.412   6.626   2.514  1.00  0.00           N  
ATOM    316  CD  PRO    23     -13.451   5.653   2.167  1.00  0.00           C  
ATOM    317  HD2 PRO    23     -13.751   4.993   2.981  1.00  0.00           H  
ATOM    318  HD3 PRO    23     -13.128   5.055   1.314  1.00  0.00           H  
ATOM    319  CG  PRO    23     -14.637   6.465   1.701  1.00  0.00           C  
ATOM    320  HG2 PRO    23     -15.653   6.085   1.809  1.00  0.00           H  
ATOM    321  HG3 PRO    23     -14.537   6.672   0.636  1.00  0.00           H  
ATOM    322  CB  PRO    23     -14.502   7.804   2.439  1.00  0.00           C  
ATOM    323  HB2 PRO    23     -14.932   7.718   3.437  1.00  0.00           H  
ATOM    324  HB3 PRO    23     -15.059   8.603   1.950  1.00  0.00           H  
ATOM    325  CA  PRO    23     -12.995   7.989   2.522  1.00  0.00           C  
ATOM    326  HA  PRO    23     -12.659   8.451   1.594  1.00  0.00           H  
ATOM    327  C   PRO    23     -12.557   8.908   3.639  1.00  0.00           C  
ATOM    328  O   PRO    23     -12.528  10.096   3.462  1.00  0.00           O  
ATOM    329  N   HIE    24     -12.107   8.333   4.722  1.00  0.00           N  
ATOM    330  H   HIE    24     -12.152   7.331   4.841  1.00  0.00           H  
ATOM    331  CA  HIE    24     -11.438   9.058   5.855  1.00  0.00           C  
ATOM    332  HA  HIE    24     -12.039   9.944   6.063  1.00  0.00           H  
ATOM    333  CB  HIE    24     -11.552   8.190   7.165  1.00  0.00           C  
ATOM    334  HB2 HIE    24     -11.452   8.814   8.053  1.00  0.00           H  
ATOM    335  HB3 HIE    24     -12.578   7.825   7.210  1.00  0.00           H  
ATOM    336  CG  HIE    24     -10.592   7.057   7.236  1.00  0.00           C  
ATOM    337  ND1 HIE    24     -10.489   6.159   6.227  1.00  0.00           N  
ATOM    338  CE1 HIE    24      -9.483   5.392   6.649  1.00  0.00           C  
ATOM    339  HE1 HIE    24      -9.087   4.601   6.029  1.00  0.00           H  
ATOM    340  NE2 HIE    24      -9.003   5.741   7.839  1.00  0.00           N  
ATOM    341  HE2 HIE    24      -8.203   5.301   8.271  1.00  0.00           H  
ATOM    342  CD2 HIE    24      -9.755   6.796   8.259  1.00  0.00           C  
ATOM    343  HD2 HIE    24      -9.481   7.389   9.119  1.00  0.00           H  
ATOM    344  C   HIE    24     -10.040   9.585   5.539  1.00  0.00           C  
ATOM    345  O   HIE    24      -9.498  10.327   6.328  1.00  0.00           O  
ATOM    346  N   GLN    25      -9.452   9.206   4.436  1.00  0.00           N  
ATOM    347  H   GLN    25      -9.953   8.611   3.792  1.00  0.00           H  
ATOM    348  CA  GLN    25      -8.109   9.540   3.988  1.00  0.00           C  
ATOM    349  HA  GLN    25      -7.717  10.354   4.598  1.00  0.00           H  
ATOM    350  CB  GLN    25      -7.223   8.245   4.239  1.00  0.00           C  
ATOM    351  HB2 GLN    25      -7.696   7.462   3.646  1.00  0.00           H  
ATOM    352  HB3 GLN    25      -6.220   8.530   3.923  1.00  0.00           H  
ATOM    353  CG  GLN    25      -7.170   7.854   5.759  1.00  0.00           C  
ATOM    354  HG2 GLN    25      -8.150   7.654   6.194  1.00  0.00           H  
ATOM    355  HG3 GLN    25      -6.545   6.968   5.874  1.00  0.00           H  
ATOM    356  CD  GLN    25      -6.556   9.005   6.566  1.00  0.00           C  
ATOM    357  OE1 GLN    25      -5.851   9.866   6.064  1.00  0.00           O  
ATOM    358  NE2 GLN    25      -6.857   9.122   7.837  1.00  0.00           N  
ATOM    359 HE21 GLN    25      -6.732   9.991   8.336  1.00  0.00           H  
ATOM    360 HE22 GLN    25      -7.526   8.439   8.162  1.00  0.00           H  
ATOM    361  C   GLN    25      -8.037  10.050   2.488  1.00  0.00           C  
ATOM    362  O   GLN    25      -6.954   9.996   1.904  1.00  0.00           O  
ATOM    363  N   ASP    26      -9.194  10.489   1.958  1.00  0.00           N  
ATOM    364  H   ASP    26      -9.945  10.586   2.626  1.00  0.00           H  
ATOM    365  CA  ASP    26      -9.323  11.192   0.684  1.00  0.00           C  
ATOM    366  HA  ASP    26      -8.401  11.642   0.317  1.00  0.00           H  
ATOM    367  CB  ASP    26      -9.665  10.069  -0.355  1.00  0.00           C  
ATOM    368  HB2 ASP    26      -8.908   9.284  -0.332  1.00  0.00           H  
ATOM    369  HB3 ASP    26     -10.695   9.812  -0.110  1.00  0.00           H  
ATOM    370  CG  ASP    26      -9.477  10.624  -1.791  1.00  0.00           C  
ATOM    371  OD1 ASP    26      -9.405   9.746  -2.677  1.00  0.00           O  
ATOM    372  OD2 ASP    26      -9.227  11.845  -2.004  1.00  0.00           O  
ATOM    373  C   ASP    26     -10.283  12.395   0.746  1.00  0.00           C  
ATOM    374  O   ASP    26     -11.343  12.283   1.368  1.00  0.00           O  
ATOM    375  N   MET    27      -9.929  13.654   0.235  1.00  0.00           N  
ATOM    376  H   MET    27      -9.016  13.765  -0.181  1.00  0.00           H  
ATOM    377  CA  MET    27     -10.770  14.839   0.179  1.00  0.00           C  
ATOM    378  HA  MET    27     -11.285  14.924   1.136  1.00  0.00           H  
ATOM    379  CB  MET    27      -9.850  16.048  -0.179  1.00  0.00           C  
ATOM    380  HB2 MET    27      -9.429  16.039  -1.184  1.00  0.00           H  
ATOM    381  HB3 MET    27     -10.427  16.964  -0.050  1.00  0.00           H  
ATOM    382  CG  MET    27      -8.727  16.161   0.840  1.00  0.00           C  
ATOM    383  HG2 MET    27      -7.899  15.460   0.735  1.00  0.00           H  
ATOM    384  HG3 MET    27      -8.340  17.150   0.593  1.00  0.00           H  
ATOM    385  SD  MET    27      -9.136  16.202   2.611  1.00  0.00           S  
ATOM    386  CE  MET    27      -9.901  17.924   2.976  1.00  0.00           C  
ATOM    387  HE1 MET    27      -9.172  18.683   2.691  1.00  0.00           H  
ATOM    388  HE2 MET    27     -10.841  18.066   2.443  1.00  0.00           H  
ATOM    389  HE3 MET    27     -10.138  17.975   4.039  1.00  0.00           H  
ATOM    390  C   MET    27     -11.888  14.727  -0.931  1.00  0.00           C  
ATOM    391  O   MET    27     -12.679  15.656  -0.998  1.00  0.00           O  
ATOM    392  N   MET    28     -12.046  13.639  -1.753  1.00  0.00           N  
ATOM    393  H   MET    28     -11.424  12.860  -1.589  1.00  0.00           H  
ATOM    394  CA  MET    28     -13.160  13.484  -2.796  1.00  0.00           C  
ATOM    395  HA  MET    28     -13.179  14.393  -3.398  1.00  0.00           H  
ATOM    396  CB  MET    28     -12.880  12.088  -3.543  1.00  0.00           C  
ATOM    397  HB2 MET    28     -11.840  11.880  -3.794  1.00  0.00           H  
ATOM    398  HB3 MET    28     -13.219  11.292  -2.880  1.00  0.00           H  
ATOM    399  CG  MET    28     -13.579  12.034  -4.891  1.00  0.00           C  
ATOM    400  HG2 MET    28     -13.336  11.114  -5.423  1.00  0.00           H  
ATOM    401  HG3 MET    28     -14.659  12.028  -4.746  1.00  0.00           H  
ATOM    402  SD  MET    28     -13.120  13.277  -6.165  1.00  0.00           S  
ATOM    403  CE  MET    28     -11.424  12.868  -6.677  1.00  0.00           C  
ATOM    404  HE1 MET    28     -11.284  11.798  -6.835  1.00  0.00           H  
ATOM    405  HE2 MET    28     -11.075  13.502  -7.491  1.00  0.00           H  
ATOM    406  HE3 MET    28     -10.740  13.087  -5.857  1.00  0.00           H  
ATOM    407  C   MET    28     -14.567  13.612  -2.199  1.00  0.00           C  
ATOM    408  O   MET    28     -14.813  13.418  -1.006  1.00  0.00           O  
ATOM    409  N   PHE    29     -15.542  13.874  -3.042  1.00  0.00           N  
ATOM    410  H   PHE    29     -15.296  14.219  -3.958  1.00  0.00           H  
ATOM    411  CA  PHE    29     -16.937  13.986  -2.780  1.00  0.00           C  
ATOM    412  HA  PHE    29     -17.414  14.253  -3.723  1.00  0.00           H  
ATOM    413  CB  PHE    29     -17.613  12.658  -2.354  1.00  0.00           C  
ATOM    414  HB2 PHE    29     -17.379  12.485  -1.303  1.00  0.00           H  
ATOM    415  HB3 PHE    29     -18.693  12.800  -2.328  1.00  0.00           H  
ATOM    416  CG  PHE    29     -17.174  11.472  -3.150  1.00  0.00           C  
ATOM    417  CD1 PHE    29     -16.356  10.537  -2.552  1.00  0.00           C  
ATOM    418  HD1 PHE    29     -15.912  10.768  -1.595  1.00  0.00           H  
ATOM    419  CE1 PHE    29     -15.923   9.378  -3.293  1.00  0.00           C  
ATOM    420  HE1 PHE    29     -15.086   8.834  -2.882  1.00  0.00           H  
ATOM    421  CZ  PHE    29     -16.446   9.154  -4.565  1.00  0.00           C  
ATOM    422  HZ  PHE    29     -16.076   8.275  -5.071  1.00  0.00           H  
ATOM    423  CE2 PHE    29     -17.387  10.113  -5.089  1.00  0.00           C  
ATOM    424  HE2 PHE    29     -17.704   9.965  -6.111  1.00  0.00           H  
ATOM    425  CD2 PHE    29     -17.711  11.246  -4.402  1.00  0.00           C  
ATOM    426  HD2 PHE    29     -18.297  12.013  -4.887  1.00  0.00           H  
ATOM    427  C   PHE    29     -17.391  15.117  -1.915  1.00  0.00           C  
ATOM    428  O   PHE    29     -18.544  15.558  -2.048  1.00  0.00           O  
ATOM    429  N   LYS    30     -16.495  15.740  -1.164  1.00  0.00           N  
ATOM    430  H   LYS    30     -15.554  15.384  -1.249  1.00  0.00           H  
ATOM    431  CA  LYS    30     -16.718  16.889  -0.288  1.00  0.00           C  
ATOM    432  HA  LYS    30     -17.483  16.696   0.464  1.00  0.00           H  
ATOM    433  CB  LYS    30     -15.527  17.177   0.565  1.00  0.00           C  
ATOM    434  HB2 LYS    30     -14.690  17.566  -0.015  1.00  0.00           H  
ATOM    435  HB3 LYS    30     -15.726  18.034   1.209  1.00  0.00           H  
ATOM    436  CG  LYS    30     -15.065  16.037   1.449  1.00  0.00           C  
ATOM    437  HG2 LYS    30     -15.878  15.816   2.141  1.00  0.00           H  
ATOM    438  HG3 LYS    30     -14.999  15.089   0.915  1.00  0.00           H  
ATOM    439  CD  LYS    30     -13.782  16.184   2.225  1.00  0.00           C  
ATOM    440  HD2 LYS    30     -12.958  16.398   1.544  1.00  0.00           H  
ATOM    441  HD3 LYS    30     -13.908  16.948   2.992  1.00  0.00           H  
ATOM    442  CE  LYS    30     -13.382  14.825   2.869  1.00  0.00           C  
ATOM    443  HE2 LYS    30     -13.582  14.093   2.086  1.00  0.00           H  
ATOM    444  HE3 LYS    30     -12.330  14.881   3.152  1.00  0.00           H  
ATOM    445  NZ  LYS    30     -14.146  14.536   4.072  1.00  0.00           N  
ATOM    446  HZ1 LYS    30     -13.989  13.557   4.264  1.00  0.00           H  
ATOM    447  HZ2 LYS    30     -13.869  15.094   4.867  1.00  0.00           H  
ATOM    448  HZ3 LYS    30     -15.130  14.759   4.114  1.00  0.00           H  
ATOM    449  C   LYS    30     -17.078  18.195  -0.981  1.00  0.00           C  
ATOM    450  O   LYS    30     -17.828  18.952  -0.474  1.00  0.00           O  
ATOM    451  N   ASP    31     -16.632  18.477  -2.224  1.00  0.00           N  
ATOM    452  H   ASP    31     -16.006  17.833  -2.686  1.00  0.00           H  
ATOM    453  CA  ASP    31     -16.918  19.757  -2.921  1.00  0.00           C  
ATOM    454  HA  ASP    31     -16.662  20.632  -2.323  1.00  0.00           H  
ATOM    455  CB  ASP    31     -15.879  19.797  -4.055  1.00  0.00           C  
ATOM    456  HB2 ASP    31     -16.005  18.912  -4.680  1.00  0.00           H  
ATOM    457  HB3 ASP    31     -16.001  20.670  -4.697  1.00  0.00           H  
ATOM    458  CG  ASP    31     -14.411  19.802  -3.589  1.00  0.00           C  
ATOM    459  OD1 ASP    31     -14.092  20.381  -2.518  1.00  0.00           O  
ATOM    460  OD2 ASP    31     -13.508  19.296  -4.335  1.00  0.00           O  
ATOM    461  C   ASP    31     -18.332  19.809  -3.614  1.00  0.00           C  
ATOM    462  O   ASP    31     -18.705  20.906  -4.124  1.00  0.00           O  
ATOM    463  N   LEU    32     -19.053  18.735  -3.585  1.00  0.00           N  
ATOM    464  H   LEU    32     -18.716  17.962  -3.029  1.00  0.00           H  
ATOM    465  CA  LEU    32     -20.279  18.553  -4.472  1.00  0.00           C  
ATOM    466  HA  LEU    32     -20.136  19.074  -5.419  1.00  0.00           H  
ATOM    467  CB  LEU    32     -20.586  17.035  -4.586  1.00  0.00           C  
ATOM    468  HB2 LEU    32     -20.989  16.625  -3.660  1.00  0.00           H  
ATOM    469  HB3 LEU    32     -21.320  16.908  -5.381  1.00  0.00           H  
ATOM    470  CG  LEU    32     -19.449  16.244  -5.140  1.00  0.00           C  
ATOM    471  HG  LEU    32     -18.657  16.175  -4.394  1.00  0.00           H  
ATOM    472  CD1 LEU    32     -19.903  14.857  -5.457  1.00  0.00           C  
ATOM    473 HD11 LEU    32     -20.515  14.798  -6.357  1.00  0.00           H  
ATOM    474 HD12 LEU    32     -19.041  14.199  -5.573  1.00  0.00           H  
ATOM    475 HD13 LEU    32     -20.448  14.399  -4.631  1.00  0.00           H  
ATOM    476  CD2 LEU    32     -18.704  16.774  -6.378  1.00  0.00           C  
ATOM    477 HD21 LEU    32     -19.341  16.806  -7.261  1.00  0.00           H  
ATOM    478 HD22 LEU    32     -18.242  17.740  -6.174  1.00  0.00           H  
ATOM    479 HD23 LEU    32     -17.822  16.146  -6.503  1.00  0.00           H  
ATOM    480  C   LEU    32     -21.564  19.248  -3.981  1.00  0.00           C  
ATOM    481  O   LEU    32     -22.679  19.044  -4.530  1.00  0.00           O  
ATOM    482  N   ASN    33     -21.480  19.964  -2.831  1.00  0.00           N  
ATOM    483  H   ASN    33     -20.537  20.019  -2.475  1.00  0.00           H  
ATOM    484  CA  ASN    33     -22.597  20.621  -2.117  1.00  0.00           C  
ATOM    485  HA  ASN    33     -22.277  20.753  -1.084  1.00  0.00           H  
ATOM    486  CB  ASN    33     -22.872  21.912  -2.824  1.00  0.00           C  
ATOM    487  HB2 ASN    33     -21.976  22.498  -3.030  1.00  0.00           H  
ATOM    488  HB3 ASN    33     -23.315  21.605  -3.771  1.00  0.00           H  
ATOM    489  CG  ASN    33     -23.914  22.787  -2.110  1.00  0.00           C  
ATOM    490  OD1 ASN    33     -24.096  22.701  -0.944  1.00  0.00           O  
ATOM    491  ND2 ASN    33     -24.480  23.784  -2.824  1.00  0.00           N  
ATOM    492 HD21 ASN    33     -25.100  24.377  -2.291  1.00  0.00           H  
ATOM    493 HD22 ASN    33     -24.291  23.825  -3.816  1.00  0.00           H  
ATOM    494  C   ASN    33     -23.790  19.584  -1.862  1.00  0.00           C  
ATOM    495  O   ASN    33     -24.929  19.750  -2.230  1.00  0.00           O  
ATOM    496  N   LEU    34     -23.389  18.435  -1.266  1.00  0.00           N  
ATOM    497  H   LEU    34     -22.509  18.485  -0.773  1.00  0.00           H  
ATOM    498  CA  LEU    34     -24.402  17.466  -0.813  1.00  0.00           C  
ATOM    499  HA  LEU    34     -25.007  17.157  -1.665  1.00  0.00           H  
ATOM    500  CB  LEU    34     -23.626  16.329  -0.196  1.00  0.00           C  
ATOM    501  HB2 LEU    34     -23.156  16.690   0.718  1.00  0.00           H  
ATOM    502  HB3 LEU    34     -24.248  15.515   0.175  1.00  0.00           H  
ATOM    503  CG  LEU    34     -22.551  15.723  -1.088  1.00  0.00           C  
ATOM    504  HG  LEU    34     -21.736  16.421  -1.282  1.00  0.00           H  
ATOM    505  CD1 LEU    34     -21.868  14.599  -0.388  1.00  0.00           C  
ATOM    506 HD11 LEU    34     -21.108  14.231  -1.078  1.00  0.00           H  
ATOM    507 HD12 LEU    34     -21.333  15.079   0.431  1.00  0.00           H  
ATOM    508 HD13 LEU    34     -22.576  13.791  -0.203  1.00  0.00           H  
ATOM    509  CD2 LEU    34     -23.060  15.014  -2.330  1.00  0.00           C  
ATOM    510 HD21 LEU    34     -23.908  14.371  -2.095  1.00  0.00           H  
ATOM    511 HD22 LEU    34     -23.278  15.833  -3.015  1.00  0.00           H  
ATOM    512 HD23 LEU    34     -22.224  14.502  -2.806  1.00  0.00           H  
ATOM    513  C   LEU    34     -25.424  17.910   0.179  1.00  0.00           C  
ATOM    514  O   LEU    34     -25.309  18.961   0.773  1.00  0.00           O  
ATOM    515  N   THR    35     -26.394  17.037   0.494  1.00  0.00           N  
ATOM    516  H   THR    35     -26.319  16.129   0.058  1.00  0.00           H  
ATOM    517  CA  THR    35     -27.348  17.251   1.589  1.00  0.00           C  
ATOM    518  HA  THR    35     -27.510  18.302   1.828  1.00  0.00           H  
ATOM    519  CB  THR    35     -28.800  16.861   1.255  1.00  0.00           C  
ATOM    520  HB  THR    35     -29.433  17.488   1.884  1.00  0.00           H  
ATOM    521  CG2 THR    35     -29.385  17.239  -0.080  1.00  0.00           C  
ATOM    522 HG21 THR    35     -30.451  17.012  -0.085  1.00  0.00           H  
ATOM    523 HG22 THR    35     -29.379  18.281  -0.398  1.00  0.00           H  
ATOM    524 HG23 THR    35     -28.977  16.560  -0.829  1.00  0.00           H  
ATOM    525  OG1 THR    35     -29.001  15.524   1.481  1.00  0.00           O  
ATOM    526  HG1 THR    35     -29.898  15.315   1.209  1.00  0.00           H  
ATOM    527  C   THR    35     -26.878  16.615   2.978  1.00  0.00           C  
ATOM    528  O   THR    35     -25.993  15.805   3.005  1.00  0.00           O  
ATOM    529  N   ASP    36     -27.413  17.004   4.170  1.00  0.00           N  
ATOM    530  H   ASP    36     -28.031  17.800   4.248  1.00  0.00           H  
ATOM    531  CA  ASP    36     -27.146  16.322   5.463  1.00  0.00           C  
ATOM    532  HA  ASP    36     -26.073  16.367   5.648  1.00  0.00           H  
ATOM    533  CB  ASP    36     -27.884  17.159   6.540  1.00  0.00           C  
ATOM    534  HB2 ASP    36     -27.652  18.186   6.259  1.00  0.00           H  
ATOM    535  HB3 ASP    36     -28.928  16.855   6.470  1.00  0.00           H  
ATOM    536  CG  ASP    36     -27.365  16.952   7.962  1.00  0.00           C  
ATOM    537  OD1 ASP    36     -26.166  17.170   8.225  1.00  0.00           O  
ATOM    538  OD2 ASP    36     -28.165  16.605   8.852  1.00  0.00           O  
ATOM    539  C   ASP    36     -27.542  14.749   5.405  1.00  0.00           C  
ATOM    540  O   ASP    36     -26.726  13.906   5.768  1.00  0.00           O  
ATOM    541  N   ALA    37     -28.681  14.429   4.785  1.00  0.00           N  
ATOM    542  H   ALA    37     -29.310  15.186   4.556  1.00  0.00           H  
ATOM    543  CA  ALA    37     -29.048  13.020   4.491  1.00  0.00           C  
ATOM    544  HA  ALA    37     -28.993  12.458   5.424  1.00  0.00           H  
ATOM    545  CB  ALA    37     -30.477  13.084   3.838  1.00  0.00           C  
ATOM    546  HB1 ALA    37     -30.477  13.639   2.900  1.00  0.00           H  
ATOM    547  HB2 ALA    37     -30.799  12.098   3.504  1.00  0.00           H  
ATOM    548  HB3 ALA    37     -31.255  13.443   4.512  1.00  0.00           H  
ATOM    549  C   ALA    37     -27.955  12.287   3.643  1.00  0.00           C  
ATOM    550  O   ALA    37     -27.678  11.094   3.842  1.00  0.00           O  
ATOM    551  N   GLN    38     -27.320  13.010   2.684  1.00  0.00           N  
ATOM    552  H   GLN    38     -27.565  13.982   2.557  1.00  0.00           H  
ATOM    553  CA  GLN    38     -26.255  12.416   1.888  1.00  0.00           C  
ATOM    554  HA  GLN    38     -26.563  11.423   1.562  1.00  0.00           H  
ATOM    555  CB  GLN    38     -26.068  13.149   0.600  1.00  0.00           C  
ATOM    556  HB2 GLN    38     -25.949  14.217   0.783  1.00  0.00           H  
ATOM    557  HB3 GLN    38     -25.216  12.679   0.109  1.00  0.00           H  
ATOM    558  CG  GLN    38     -27.138  13.040  -0.442  1.00  0.00           C  
ATOM    559  HG2 GLN    38     -27.245  11.980  -0.671  1.00  0.00           H  
ATOM    560  HG3 GLN    38     -28.093  13.397  -0.056  1.00  0.00           H  
ATOM    561  CD  GLN    38     -26.770  13.841  -1.732  1.00  0.00           C  
ATOM    562  OE1 GLN    38     -26.929  15.057  -1.715  1.00  0.00           O  
ATOM    563  NE2 GLN    38     -26.377  13.228  -2.751  1.00  0.00           N  
ATOM    564 HE21 GLN    38     -26.300  13.704  -3.638  1.00  0.00           H  
ATOM    565 HE22 GLN    38     -26.162  12.243  -2.700  1.00  0.00           H  
ATOM    566  C   GLN    38     -24.972  12.329   2.647  1.00  0.00           C  
ATOM    567  O   GLN    38     -24.237  11.361   2.471  1.00  0.00           O  
ATOM    568  N   LYS    39     -24.652  13.299   3.512  1.00  0.00           N  
ATOM    569  H   LYS    39     -25.373  14.006   3.541  1.00  0.00           H  
ATOM    570  CA  LYS    39     -23.403  13.339   4.326  1.00  0.00           C  
ATOM    571  HA  LYS    39     -22.554  13.248   3.647  1.00  0.00           H  
ATOM    572  CB  LYS    39     -23.246  14.750   4.950  1.00  0.00           C  
ATOM    573  HB2 LYS    39     -24.224  15.054   5.322  1.00  0.00           H  
ATOM    574  HB3 LYS    39     -22.495  14.624   5.730  1.00  0.00           H  
ATOM    575  CG  LYS    39     -22.785  15.642   3.777  1.00  0.00           C  
ATOM    576  HG2 LYS    39     -21.739  15.392   3.599  1.00  0.00           H  
ATOM    577  HG3 LYS    39     -23.466  15.344   2.980  1.00  0.00           H  
ATOM    578  CD  LYS    39     -22.989  17.089   4.266  1.00  0.00           C  
ATOM    579  HD2 LYS    39     -23.973  17.197   4.722  1.00  0.00           H  
ATOM    580  HD3 LYS    39     -22.190  17.283   4.982  1.00  0.00           H  
ATOM    581  CE  LYS    39     -22.947  18.013   3.108  1.00  0.00           C  
ATOM    582  HE2 LYS    39     -21.954  18.021   2.659  1.00  0.00           H  
ATOM    583  HE3 LYS    39     -23.690  17.677   2.385  1.00  0.00           H  
ATOM    584  NZ  LYS    39     -23.309  19.423   3.473  1.00  0.00           N  
ATOM    585  HZ1 LYS    39     -24.114  19.551   4.070  1.00  0.00           H  
ATOM    586  HZ2 LYS    39     -22.551  19.849   3.986  1.00  0.00           H  
ATOM    587  HZ3 LYS    39     -23.462  20.008   2.663  1.00  0.00           H  
ATOM    588  C   LYS    39     -23.398  12.350   5.425  1.00  0.00           C  
ATOM    589  O   LYS    39     -22.432  11.611   5.628  1.00  0.00           O  
ATOM    590  N   GLN    40     -24.555  12.113   6.068  1.00  0.00           N  
ATOM    591  H   GLN    40     -25.327  12.746   5.912  1.00  0.00           H  
ATOM    592  CA  GLN    40     -24.755  10.840   6.855  1.00  0.00           C  
ATOM    593  HA  GLN    40     -23.993  10.726   7.627  1.00  0.00           H  
ATOM    594  CB  GLN    40     -26.213  10.904   7.456  1.00  0.00           C  
ATOM    595  HB2 GLN    40     -26.144  11.711   8.186  1.00  0.00           H  
ATOM    596  HB3 GLN    40     -26.966  11.059   6.683  1.00  0.00           H  
ATOM    597  CG  GLN    40     -26.723   9.659   8.135  1.00  0.00           C  
ATOM    598  HG2 GLN    40     -27.810   9.732   8.164  1.00  0.00           H  
ATOM    599  HG3 GLN    40     -26.374   8.834   7.514  1.00  0.00           H  
ATOM    600  CD  GLN    40     -26.335   9.491   9.543  1.00  0.00           C  
ATOM    601  OE1 GLN    40     -25.984  10.433  10.296  1.00  0.00           O  
ATOM    602  NE2 GLN    40     -26.340   8.291   9.958  1.00  0.00           N  
ATOM    603 HE21 GLN    40     -26.085   8.056  10.906  1.00  0.00           H  
ATOM    604 HE22 GLN    40     -26.585   7.528   9.343  1.00  0.00           H  
ATOM    605  C   GLN    40     -24.555   9.592   5.999  1.00  0.00           C  
ATOM    606  O   GLN    40     -23.889   8.657   6.437  1.00  0.00           O  
ATOM    607  N   GLN    41     -24.993   9.595   4.733  1.00  0.00           N  
ATOM    608  H   GLN    41     -25.424  10.390   4.283  1.00  0.00           H  
ATOM    609  CA  GLN    41     -24.832   8.354   3.890  1.00  0.00           C  
ATOM    610  HA  GLN    41     -25.125   7.493   4.492  1.00  0.00           H  
ATOM    611  CB  GLN    41     -25.628   8.437   2.588  1.00  0.00           C  
ATOM    612  HB2 GLN    41     -26.660   8.556   2.917  1.00  0.00           H  
ATOM    613  HB3 GLN    41     -25.410   9.358   2.048  1.00  0.00           H  
ATOM    614  CG  GLN    41     -25.486   7.259   1.646  1.00  0.00           C  
ATOM    615  HG2 GLN    41     -25.644   7.534   0.604  1.00  0.00           H  
ATOM    616  HG3 GLN    41     -24.472   6.860   1.613  1.00  0.00           H  
ATOM    617  CD  GLN    41     -26.377   6.056   1.902  1.00  0.00           C  
ATOM    618  OE1 GLN    41     -26.341   5.532   2.963  1.00  0.00           O  
ATOM    619  NE2 GLN    41     -27.332   5.741   1.065  1.00  0.00           N  
ATOM    620 HE21 GLN    41     -27.968   5.020   1.374  1.00  0.00           H  
ATOM    621 HE22 GLN    41     -27.252   6.019   0.097  1.00  0.00           H  
ATOM    622  C   GLN    41     -23.362   8.048   3.638  1.00  0.00           C  
ATOM    623  O   GLN    41     -22.918   6.913   3.813  1.00  0.00           O  
ATOM    624  N   ILE    42     -22.594   9.050   3.227  1.00  0.00           N  
ATOM    625  H   ILE    42     -23.072   9.880   2.909  1.00  0.00           H  
ATOM    626  CA  ILE    42     -21.163   8.885   2.960  1.00  0.00           C  
ATOM    627  HA  ILE    42     -21.070   8.097   2.213  1.00  0.00           H  
ATOM    628  CB  ILE    42     -20.612  10.176   2.338  1.00  0.00           C  
ATOM    629  HB  ILE    42     -20.874  11.089   2.873  1.00  0.00           H  
ATOM    630  CG2 ILE    42     -19.044  10.040   2.346  1.00  0.00           C  
ATOM    631 HG21 ILE    42     -18.629  10.113   3.351  1.00  0.00           H  
ATOM    632 HG22 ILE    42     -18.790   9.056   1.950  1.00  0.00           H  
ATOM    633 HG23 ILE    42     -18.545  10.803   1.749  1.00  0.00           H  
ATOM    634  CG1 ILE    42     -21.225  10.190   0.886  1.00  0.00           C  
ATOM    635 HG12 ILE    42     -21.091   9.186   0.484  1.00  0.00           H  
ATOM    636 HG13 ILE    42     -22.290  10.403   0.975  1.00  0.00           H  
ATOM    637  CD1 ILE    42     -20.485  11.139  -0.002  1.00  0.00           C  
ATOM    638 HD11 ILE    42     -19.523  10.679  -0.227  1.00  0.00           H  
ATOM    639 HD12 ILE    42     -21.128  11.175  -0.881  1.00  0.00           H  
ATOM    640 HD13 ILE    42     -20.436  12.146   0.414  1.00  0.00           H  
ATOM    641  C   ILE    42     -20.357   8.485   4.167  1.00  0.00           C  
ATOM    642  O   ILE    42     -19.394   7.791   4.046  1.00  0.00           O  
ATOM    643  N   ARG    43     -20.796   8.948   5.346  1.00  0.00           N  
ATOM    644  H   ARG    43     -21.542   9.622   5.434  1.00  0.00           H  
ATOM    645  CA  ARG    43     -20.201   8.613   6.695  1.00  0.00           C  
ATOM    646  HA  ARG    43     -19.112   8.601   6.687  1.00  0.00           H  
ATOM    647  CB  ARG    43     -20.480   9.762   7.600  1.00  0.00           C  
ATOM    648  HB2 ARG    43     -21.555   9.940   7.589  1.00  0.00           H  
ATOM    649  HB3 ARG    43     -20.198   9.476   8.614  1.00  0.00           H  
ATOM    650  CG  ARG    43     -19.688  11.052   7.214  1.00  0.00           C  
ATOM    651  HG2 ARG    43     -18.627  10.865   7.380  1.00  0.00           H  
ATOM    652  HG3 ARG    43     -19.853  11.328   6.172  1.00  0.00           H  
ATOM    653  CD  ARG    43     -20.126  12.136   8.156  1.00  0.00           C  
ATOM    654  HD2 ARG    43     -19.636  13.049   7.818  1.00  0.00           H  
ATOM    655  HD3 ARG    43     -21.175  12.393   8.004  1.00  0.00           H  
ATOM    656  NE  ARG    43     -19.729  11.862   9.591  1.00  0.00           N  
ATOM    657  HE  ARG    43     -20.529  11.588  10.144  1.00  0.00           H  
ATOM    658  CZ  ARG    43     -18.628  12.083  10.339  1.00  0.00           C  
ATOM    659  NH1 ARG    43     -18.472  11.712  11.626  1.00  0.00           N  
ATOM    660 HH11 ARG    43     -19.161  11.051  11.957  1.00  0.00           H  
ATOM    661 HH12 ARG    43     -17.617  11.998  12.080  1.00  0.00           H  
ATOM    662  NH2 ARG    43     -17.630  12.736   9.777  1.00  0.00           N  
ATOM    663 HH21 ARG    43     -17.814  13.020   8.826  1.00  0.00           H  
ATOM    664 HH22 ARG    43     -16.717  12.853  10.192  1.00  0.00           H  
ATOM    665  C   ARG    43     -20.545   7.198   7.199  1.00  0.00           C  
ATOM    666  O   ARG    43     -19.670   6.531   7.750  1.00  0.00           O  
ATOM    667  N   GLU    44     -21.769   6.755   6.937  1.00  0.00           N  
ATOM    668  H   GLU    44     -22.389   7.389   6.454  1.00  0.00           H  
ATOM    669  CA  GLU    44     -22.194   5.391   7.091  1.00  0.00           C  
ATOM    670  HA  GLU    44     -21.954   5.090   8.111  1.00  0.00           H  
ATOM    671  CB  GLU    44     -23.747   5.305   6.912  1.00  0.00           C  
ATOM    672  HB2 GLU    44     -24.315   5.958   7.574  1.00  0.00           H  
ATOM    673  HB3 GLU    44     -24.008   5.735   5.945  1.00  0.00           H  
ATOM    674  CG  GLU    44     -24.291   3.882   6.975  1.00  0.00           C  
ATOM    675  HG2 GLU    44     -25.358   3.976   6.771  1.00  0.00           H  
ATOM    676  HG3 GLU    44     -23.797   3.204   6.279  1.00  0.00           H  
ATOM    677  CD  GLU    44     -24.156   3.164   8.342  1.00  0.00           C  
ATOM    678  OE1 GLU    44     -23.839   3.824   9.374  1.00  0.00           O  
ATOM    679  OE2 GLU    44     -24.536   1.980   8.472  1.00  0.00           O  
ATOM    680  C   GLU    44     -21.442   4.452   6.156  1.00  0.00           C  
ATOM    681  O   GLU    44     -21.017   3.372   6.640  1.00  0.00           O  
ATOM    682  N   ILE    45     -21.289   4.863   4.870  1.00  0.00           N  
ATOM    683  H   ILE    45     -21.868   5.624   4.547  1.00  0.00           H  
ATOM    684  CA  ILE    45     -20.700   3.985   3.762  1.00  0.00           C  
ATOM    685  HA  ILE    45     -21.157   2.998   3.827  1.00  0.00           H  
ATOM    686  CB  ILE    45     -20.856   4.520   2.367  1.00  0.00           C  
ATOM    687  HB  ILE    45     -20.592   5.571   2.485  1.00  0.00           H  
ATOM    688  CG2 ILE    45     -19.938   3.778   1.337  1.00  0.00           C  
ATOM    689 HG21 ILE    45     -20.112   4.026   0.290  1.00  0.00           H  
ATOM    690 HG22 ILE    45     -18.897   3.979   1.590  1.00  0.00           H  
ATOM    691 HG23 ILE    45     -19.989   2.709   1.544  1.00  0.00           H  
ATOM    692  CG1 ILE    45     -22.358   4.392   1.824  1.00  0.00           C  
ATOM    693 HG12 ILE    45     -22.670   3.364   1.636  1.00  0.00           H  
ATOM    694 HG13 ILE    45     -23.055   4.698   2.603  1.00  0.00           H  
ATOM    695  CD1 ILE    45     -22.613   5.103   0.477  1.00  0.00           C  
ATOM    696 HD11 ILE    45     -22.191   4.607  -0.397  1.00  0.00           H  
ATOM    697 HD12 ILE    45     -23.694   5.136   0.342  1.00  0.00           H  
ATOM    698 HD13 ILE    45     -22.316   6.149   0.544  1.00  0.00           H  
ATOM    699  C   ILE    45     -19.279   3.778   4.138  1.00  0.00           C  
ATOM    700  O   ILE    45     -18.731   2.641   3.941  1.00  0.00           O  
ATOM    701  N   MET    46     -18.514   4.748   4.679  1.00  0.00           N  
ATOM    702  H   MET    46     -18.936   5.624   4.952  1.00  0.00           H  
ATOM    703  CA  MET    46     -17.098   4.577   4.850  1.00  0.00           C  
ATOM    704  HA  MET    46     -16.654   4.089   3.982  1.00  0.00           H  
ATOM    705  CB  MET    46     -16.457   5.987   4.904  1.00  0.00           C  
ATOM    706  HB2 MET    46     -15.386   5.932   4.711  1.00  0.00           H  
ATOM    707  HB3 MET    46     -16.841   6.736   4.212  1.00  0.00           H  
ATOM    708  CG  MET    46     -16.469   6.715   6.253  1.00  0.00           C  
ATOM    709  HG2 MET    46     -17.467   6.836   6.675  1.00  0.00           H  
ATOM    710  HG3 MET    46     -15.843   6.139   6.935  1.00  0.00           H  
ATOM    711  SD  MET    46     -15.631   8.380   6.313  1.00  0.00           S  
ATOM    712  CE  MET    46     -16.381   8.916   7.897  1.00  0.00           C  
ATOM    713  HE1 MET    46     -15.625   8.616   8.623  1.00  0.00           H  
ATOM    714  HE2 MET    46     -16.563   9.990   7.939  1.00  0.00           H  
ATOM    715  HE3 MET    46     -17.300   8.348   8.041  1.00  0.00           H  
ATOM    716  C   MET    46     -16.648   3.701   6.000  1.00  0.00           C  
ATOM    717  O   MET    46     -15.466   3.541   6.178  1.00  0.00           O  
ATOM    718  N   LYS    47     -17.542   3.282   6.905  1.00  0.00           N  
ATOM    719  H   LYS    47     -18.519   3.504   6.773  1.00  0.00           H  
ATOM    720  CA  LYS    47     -17.139   3.041   8.317  1.00  0.00           C  
ATOM    721  HA  LYS    47     -16.552   3.912   8.608  1.00  0.00           H  
ATOM    722  CB  LYS    47     -18.449   2.915   9.051  1.00  0.00           C  
ATOM    723  HB2 LYS    47     -18.281   3.026  10.122  1.00  0.00           H  
ATOM    724  HB3 LYS    47     -19.009   3.764   8.659  1.00  0.00           H  
ATOM    725  CG  LYS    47     -19.275   1.622   8.782  1.00  0.00           C  
ATOM    726  HG2 LYS    47     -19.299   1.368   7.722  1.00  0.00           H  
ATOM    727  HG3 LYS    47     -18.738   0.776   9.211  1.00  0.00           H  
ATOM    728  CD  LYS    47     -20.708   1.821   9.319  1.00  0.00           C  
ATOM    729  HD2 LYS    47     -20.990   2.796   8.922  1.00  0.00           H  
ATOM    730  HD3 LYS    47     -21.350   1.069   8.860  1.00  0.00           H  
ATOM    731  CE  LYS    47     -20.826   1.927  10.806  1.00  0.00           C  
ATOM    732  HE2 LYS    47     -20.309   2.725  11.339  1.00  0.00           H  
ATOM    733  HE3 LYS    47     -21.886   2.102  10.987  1.00  0.00           H  
ATOM    734  NZ  LYS    47     -20.528   0.627  11.454  1.00  0.00           N  
ATOM    735  HZ1 LYS    47     -20.769   0.542  12.431  1.00  0.00           H  
ATOM    736  HZ2 LYS    47     -20.900  -0.125  10.892  1.00  0.00           H  
ATOM    737  HZ3 LYS    47     -19.524   0.526  11.405  1.00  0.00           H  
ATOM    738  C   LYS    47     -16.082   1.925   8.444  1.00  0.00           C  
ATOM    739  O   LYS    47     -15.133   2.089   9.238  1.00  0.00           O  
ATOM    740  N   GLY    48     -16.208   0.847   7.712  1.00  0.00           N  
ATOM    741  H   GLY    48     -16.927   0.854   7.003  1.00  0.00           H  
ATOM    742  CA  GLY    48     -15.259  -0.186   7.721  1.00  0.00           C  
ATOM    743  HA2 GLY    48     -15.168  -0.497   8.762  1.00  0.00           H  
ATOM    744  HA3 GLY    48     -15.625  -0.954   7.039  1.00  0.00           H  
ATOM    745  C   GLY    48     -13.892   0.143   7.176  1.00  0.00           C  
ATOM    746  O   GLY    48     -12.910  -0.286   7.774  1.00  0.00           O  
ATOM    747  N   GLN    49     -13.762   1.074   6.225  1.00  0.00           N  
ATOM    748  H   GLN    49     -14.576   1.629   6.004  1.00  0.00           H  
ATOM    749  CA  GLN    49     -12.427   1.569   5.719  1.00  0.00           C  
ATOM    750  HA  GLN    49     -11.847   0.775   5.249  1.00  0.00           H  
ATOM    751  CB  GLN    49     -12.696   2.509   4.500  1.00  0.00           C  
ATOM    752  HB2 GLN    49     -12.982   3.479   4.909  1.00  0.00           H  
ATOM    753  HB3 GLN    49     -11.729   2.590   4.003  1.00  0.00           H  
ATOM    754  CG  GLN    49     -13.657   2.153   3.380  1.00  0.00           C  
ATOM    755  HG2 GLN    49     -14.661   2.035   3.789  1.00  0.00           H  
ATOM    756  HG3 GLN    49     -13.502   2.821   2.533  1.00  0.00           H  
ATOM    757  CD  GLN    49     -13.413   0.730   2.960  1.00  0.00           C  
ATOM    758  OE1 GLN    49     -12.333   0.340   2.610  1.00  0.00           O  
ATOM    759  NE2 GLN    49     -14.419  -0.048   2.938  1.00  0.00           N  
ATOM    760 HE21 GLN    49     -14.290  -1.045   3.032  1.00  0.00           H  
ATOM    761 HE22 GLN    49     -15.366   0.217   3.166  1.00  0.00           H  
ATOM    762  C   GLN    49     -11.627   2.285   6.831  1.00  0.00           C  
ATOM    763  O   GLN    49     -10.405   2.396   6.736  1.00  0.00           O  
ATOM    764  N   ARG    50     -12.283   2.931   7.733  1.00  0.00           N  
ATOM    765  H   ARG    50     -13.279   3.036   7.600  1.00  0.00           H  
ATOM    766  CA  ARG    50     -11.725   3.544   8.924  1.00  0.00           C  
ATOM    767  HA  ARG    50     -10.724   3.907   8.692  1.00  0.00           H  
ATOM    768  CB  ARG    50     -12.630   4.618   9.537  1.00  0.00           C  
ATOM    769  HB2 ARG    50     -12.758   5.320   8.712  1.00  0.00           H  
ATOM    770  HB3 ARG    50     -13.507   4.120   9.948  1.00  0.00           H  
ATOM    771  CG  ARG    50     -12.165   5.431  10.750  1.00  0.00           C  
ATOM    772  HG2 ARG    50     -11.974   4.739  11.570  1.00  0.00           H  
ATOM    773  HG3 ARG    50     -11.220   5.918  10.510  1.00  0.00           H  
ATOM    774  CD  ARG    50     -13.242   6.421  11.280  1.00  0.00           C  
ATOM    775  HD2 ARG    50     -12.674   6.965  12.034  1.00  0.00           H  
ATOM    776  HD3 ARG    50     -13.628   7.016  10.453  1.00  0.00           H  
ATOM    777  NE  ARG    50     -14.344   5.705  11.987  1.00  0.00           N  
ATOM    778  HE  ARG    50     -14.135   4.769  12.302  1.00  0.00           H  
ATOM    779  CZ  ARG    50     -15.602   6.043  12.121  1.00  0.00           C  
ATOM    780  NH1 ARG    50     -16.002   7.225  11.879  1.00  0.00           N  
ATOM    781 HH11 ARG    50     -15.458   8.059  11.711  1.00  0.00           H  
ATOM    782 HH12 ARG    50     -16.980   7.465  11.950  1.00  0.00           H  
ATOM    783  NH2 ARG    50     -16.420   5.165  12.556  1.00  0.00           N  
ATOM    784 HH21 ARG    50     -16.185   4.183  12.577  1.00  0.00           H  
ATOM    785 HH22 ARG    50     -17.408   5.320  12.694  1.00  0.00           H  
ATOM    786  C   ARG    50     -11.379   2.481   9.935  1.00  0.00           C  
ATOM    787  O   ARG    50     -10.296   2.563  10.486  1.00  0.00           O  
ATOM    788  N   ASP    51     -12.366   1.613  10.284  1.00  0.00           N  
ATOM    789  H   ASP    51     -13.239   1.675   9.779  1.00  0.00           H  
ATOM    790  CA  ASP    51     -12.384   0.770  11.559  1.00  0.00           C  
ATOM    791  HA  ASP    51     -11.731   1.299  12.253  1.00  0.00           H  
ATOM    792  CB  ASP    51     -13.775   0.857  12.126  1.00  0.00           C  
ATOM    793  HB2 ASP    51     -14.397   0.210  11.508  1.00  0.00           H  
ATOM    794  HB3 ASP    51     -13.686   0.340  13.082  1.00  0.00           H  
ATOM    795  CG  ASP    51     -14.290   2.209  12.493  1.00  0.00           C  
ATOM    796  OD1 ASP    51     -15.512   2.358  12.589  1.00  0.00           O  
ATOM    797  OD2 ASP    51     -13.523   3.175  12.684  1.00  0.00           O  
ATOM    798  C   ASP    51     -11.939  -0.703  11.419  1.00  0.00           C  
ATOM    799  O   ASP    51     -11.475  -1.340  12.348  1.00  0.00           O  
ATOM    800  N   GLN    52     -12.030  -1.252  10.211  1.00  0.00           N  
ATOM    801  H   GLN    52     -12.513  -0.775   9.463  1.00  0.00           H  
ATOM    802  CA  GLN    52     -12.107  -2.710  10.057  1.00  0.00           C  
ATOM    803  HA  GLN    52     -12.177  -3.236  11.009  1.00  0.00           H  
ATOM    804  CB  GLN    52     -13.407  -3.060   9.176  1.00  0.00           C  
ATOM    805  HB2 GLN    52     -14.094  -2.247   9.410  1.00  0.00           H  
ATOM    806  HB3 GLN    52     -13.199  -2.842   8.128  1.00  0.00           H  
ATOM    807  CG  GLN    52     -13.929  -4.478   9.424  1.00  0.00           C  
ATOM    808  HG2 GLN    52     -14.554  -4.790   8.588  1.00  0.00           H  
ATOM    809  HG3 GLN    52     -13.152  -5.161   9.768  1.00  0.00           H  
ATOM    810  CD  GLN    52     -14.919  -4.518  10.567  1.00  0.00           C  
ATOM    811  OE1 GLN    52     -15.044  -3.666  11.387  1.00  0.00           O  
ATOM    812  NE2 GLN    52     -15.509  -5.641  10.741  1.00  0.00           N  
ATOM    813 HE21 GLN    52     -16.175  -5.702  11.498  1.00  0.00           H  
ATOM    814 HE22 GLN    52     -15.312  -6.447  10.165  1.00  0.00           H  
ATOM    815  C   GLN    52     -10.895  -3.257   9.301  1.00  0.00           C  
ATOM    816  O   GLN    52     -10.892  -4.301   8.657  1.00  0.00           O  
ATOM    817  N   MET    53      -9.921  -2.377   9.138  1.00  0.00           N  
ATOM    818  H   MET    53     -10.084  -1.443   9.488  1.00  0.00           H  
ATOM    819  CA  MET    53      -8.748  -2.494   8.236  1.00  0.00           C  
ATOM    820  HA  MET    53      -8.628  -3.560   8.047  1.00  0.00           H  
ATOM    821  CB  MET    53      -8.930  -1.765   6.912  1.00  0.00           C  
ATOM    822  HB2 MET    53      -8.880  -0.676   6.921  1.00  0.00           H  
ATOM    823  HB3 MET    53      -8.129  -2.125   6.266  1.00  0.00           H  
ATOM    824  CG  MET    53     -10.208  -2.177   6.184  1.00  0.00           C  
ATOM    825  HG2 MET    53     -11.061  -2.323   6.846  1.00  0.00           H  
ATOM    826  HG3 MET    53     -10.515  -1.364   5.525  1.00  0.00           H  
ATOM    827  SD  MET    53     -10.003  -3.689   5.134  1.00  0.00           S  
ATOM    828  CE  MET    53     -11.675  -3.807   4.361  1.00  0.00           C  
ATOM    829  HE1 MET    53     -11.765  -2.986   3.649  1.00  0.00           H  
ATOM    830  HE2 MET    53     -11.737  -4.726   3.779  1.00  0.00           H  
ATOM    831  HE3 MET    53     -12.489  -3.650   5.069  1.00  0.00           H  
ATOM    832  C   MET    53      -7.387  -2.022   8.840  1.00  0.00           C  
ATOM    833  O   MET    53      -7.385  -1.026   9.626  1.00  0.00           O  
ATOM    834  N   LYS    54      -6.289  -2.728   8.480  1.00  0.00           N  
ATOM    835  H   LYS    54      -6.374  -3.345   7.685  1.00  0.00           H  
ATOM    836  CA  LYS    54      -4.920  -2.493   9.107  1.00  0.00           C  
ATOM    837  HA  LYS    54      -4.998  -1.511   9.574  1.00  0.00           H  
ATOM    838  CB  LYS    54      -4.754  -3.594  10.149  1.00  0.00           C  
ATOM    839  HB2 LYS    54      -3.838  -3.255  10.633  1.00  0.00           H  
ATOM    840  HB3 LYS    54      -5.547  -3.642  10.896  1.00  0.00           H  
ATOM    841  CG  LYS    54      -4.377  -5.022   9.597  1.00  0.00           C  
ATOM    842  HG2 LYS    54      -5.101  -5.227   8.809  1.00  0.00           H  
ATOM    843  HG3 LYS    54      -3.422  -4.903   9.084  1.00  0.00           H  
ATOM    844  CD  LYS    54      -4.215  -6.110  10.631  1.00  0.00           C  
ATOM    845  HD2 LYS    54      -3.768  -7.034  10.263  1.00  0.00           H  
ATOM    846  HD3 LYS    54      -3.643  -5.612  11.413  1.00  0.00           H  
ATOM    847  CE  LYS    54      -5.469  -6.358  11.328  1.00  0.00           C  
ATOM    848  HE2 LYS    54      -5.912  -5.401  11.602  1.00  0.00           H  
ATOM    849  HE3 LYS    54      -6.056  -6.642  10.454  1.00  0.00           H  
ATOM    850  NZ  LYS    54      -5.357  -7.292  12.518  1.00  0.00           N  
ATOM    851  HZ1 LYS    54      -6.186  -7.792  12.805  1.00  0.00           H  
ATOM    852  HZ2 LYS    54      -4.627  -7.961  12.323  1.00  0.00           H  
ATOM    853  HZ3 LYS    54      -5.119  -6.722  13.317  1.00  0.00           H  
ATOM    854  C   LYS    54      -3.786  -2.342   8.143  1.00  0.00           C  
ATOM    855  O   LYS    54      -3.755  -2.841   7.026  1.00  0.00           O  
ATOM    856  N   ARG    55      -2.679  -1.740   8.613  1.00  0.00           N  
ATOM    857  H   ARG    55      -2.721  -1.329   9.534  1.00  0.00           H  
ATOM    858  CA  ARG    55      -1.282  -1.769   8.079  1.00  0.00           C  
ATOM    859  HA  ARG    55      -1.172  -1.614   7.006  1.00  0.00           H  
ATOM    860  CB  ARG    55      -0.400  -0.796   8.998  1.00  0.00           C  
ATOM    861  HB2 ARG    55      -0.628  -0.995  10.045  1.00  0.00           H  
ATOM    862  HB3 ARG    55       0.669  -0.895   8.809  1.00  0.00           H  
ATOM    863  CG  ARG    55      -0.723   0.684   8.805  1.00  0.00           C  
ATOM    864  HG2 ARG    55      -0.425   1.011   7.808  1.00  0.00           H  
ATOM    865  HG3 ARG    55      -1.795   0.813   8.953  1.00  0.00           H  
ATOM    866  CD  ARG    55       0.054   1.446   9.896  1.00  0.00           C  
ATOM    867  HD2 ARG    55      -0.401   2.435   9.837  1.00  0.00           H  
ATOM    868  HD3 ARG    55       0.033   1.125  10.938  1.00  0.00           H  
ATOM    869  NE  ARG    55       1.487   1.653   9.454  1.00  0.00           N  
ATOM    870  HE  ARG    55       1.636   1.359   8.499  1.00  0.00           H  
ATOM    871  CZ  ARG    55       2.419   2.412  10.035  1.00  0.00           C  
ATOM    872  NH1 ARG    55       3.478   2.651   9.269  1.00  0.00           N  
ATOM    873 HH11 ARG    55       3.571   2.274   8.336  1.00  0.00           H  
ATOM    874 HH12 ARG    55       4.283   3.054   9.725  1.00  0.00           H  
ATOM    875  NH2 ARG    55       2.372   2.989  11.231  1.00  0.00           N  
ATOM    876 HH21 ARG    55       1.513   3.092  11.754  1.00  0.00           H  
ATOM    877 HH22 ARG    55       3.140   3.417  11.727  1.00  0.00           H  
ATOM    878  C   ARG    55      -0.626  -3.178   8.258  1.00  0.00           C  
ATOM    879  O   ARG    55      -0.902  -3.822   9.248  1.00  0.00           O  
ATOM    880  N   PRO    56       0.312  -3.664   7.365  1.00  0.00           N  
ATOM    881  CD  PRO    56       0.633  -2.964   6.123  1.00  0.00           C  
ATOM    882  HD2 PRO    56       1.377  -2.217   6.398  1.00  0.00           H  
ATOM    883  HD3 PRO    56      -0.156  -2.433   5.590  1.00  0.00           H  
ATOM    884  CG  PRO    56       1.235  -3.996   5.230  1.00  0.00           C  
ATOM    885  HG2 PRO    56       1.942  -3.652   4.474  1.00  0.00           H  
ATOM    886  HG3 PRO    56       0.436  -4.447   4.642  1.00  0.00           H  
ATOM    887  CB  PRO    56       1.863  -5.028   6.131  1.00  0.00           C  
ATOM    888  HB2 PRO    56       2.930  -4.806   6.175  1.00  0.00           H  
ATOM    889  HB3 PRO    56       1.950  -6.000   5.645  1.00  0.00           H  
ATOM    890  CA  PRO    56       1.031  -4.942   7.455  1.00  0.00           C  
ATOM    891  HA  PRO    56       0.289  -5.741   7.465  1.00  0.00           H  
ATOM    892  C   PRO    56       1.864  -5.076   8.701  1.00  0.00           C  
ATOM    893  O   PRO    56       2.240  -4.028   9.352  1.00  0.00           O  
ATOM    894  N   PRO    57       2.211  -6.271   9.088  1.00  0.00           N  
ATOM    895  CD  PRO    57       1.867  -7.559   8.462  1.00  0.00           C  
ATOM    896  HD2 PRO    57       2.538  -7.680   7.611  1.00  0.00           H  
ATOM    897  HD3 PRO    57       0.833  -7.608   8.123  1.00  0.00           H  
ATOM    898  CG  PRO    57       2.111  -8.654   9.516  1.00  0.00           C  
ATOM    899  HG2 PRO    57       2.199  -9.623   9.025  1.00  0.00           H  
ATOM    900  HG3 PRO    57       1.316  -8.695  10.261  1.00  0.00           H  
ATOM    901  CB  PRO    57       3.184  -8.042  10.256  1.00  0.00           C  
ATOM    902  HB2 PRO    57       4.090  -8.237   9.682  1.00  0.00           H  
ATOM    903  HB3 PRO    57       3.311  -8.500  11.238  1.00  0.00           H  
ATOM    904  CA  PRO    57       2.823  -6.583  10.349  1.00  0.00           C  
ATOM    905  HA  PRO    57       2.065  -6.471  11.124  1.00  0.00           H  
ATOM    906  C   PRO    57       4.120  -5.853  10.702  1.00  0.00           C  
ATOM    907  O   PRO    57       4.922  -5.599   9.798  1.00  0.00           O  
ATOM    908  N   LEU    58       4.317  -5.362  11.929  1.00  0.00           N  
ATOM    909  H   LEU    58       3.671  -5.470  12.698  1.00  0.00           H  
ATOM    910  CA  LEU    58       5.420  -4.464  12.193  1.00  0.00           C  
ATOM    911  HA  LEU    58       5.294  -3.685  11.442  1.00  0.00           H  
ATOM    912  CB  LEU    58       5.215  -3.866  13.592  1.00  0.00           C  
ATOM    913  HB2 LEU    58       4.433  -3.132  13.397  1.00  0.00           H  
ATOM    914  HB3 LEU    58       4.800  -4.588  14.295  1.00  0.00           H  
ATOM    915  CG  LEU    58       6.395  -3.213  14.371  1.00  0.00           C  
ATOM    916  HG  LEU    58       7.178  -3.970  14.345  1.00  0.00           H  
ATOM    917  CD1 LEU    58       6.905  -1.963  13.671  1.00  0.00           C  
ATOM    918 HD11 LEU    58       6.164  -1.165  13.645  1.00  0.00           H  
ATOM    919 HD12 LEU    58       7.693  -1.458  14.231  1.00  0.00           H  
ATOM    920 HD13 LEU    58       7.239  -2.106  12.643  1.00  0.00           H  
ATOM    921  CD2 LEU    58       6.094  -2.883  15.829  1.00  0.00           C  
ATOM    922 HD21 LEU    58       5.378  -2.061  15.828  1.00  0.00           H  
ATOM    923 HD22 LEU    58       5.713  -3.815  16.247  1.00  0.00           H  
ATOM    924 HD23 LEU    58       7.004  -2.523  16.309  1.00  0.00           H  
ATOM    925  C   LEU    58       6.812  -5.091  12.006  1.00  0.00           C  
ATOM    926  O   LEU    58       7.789  -4.364  11.807  1.00  0.00           O  
ATOM    927  N   GLU    59       6.920  -6.410  12.116  1.00  0.00           N  
ATOM    928  H   GLU    59       6.198  -6.914  12.611  1.00  0.00           H  
ATOM    929  CA  GLU    59       8.128  -7.218  11.851  1.00  0.00           C  
ATOM    930  HA  GLU    59       8.770  -6.762  12.604  1.00  0.00           H  
ATOM    931  CB  GLU    59       7.900  -8.712  12.201  1.00  0.00           C  
ATOM    932  HB2 GLU    59       6.857  -8.863  11.924  1.00  0.00           H  
ATOM    933  HB3 GLU    59       8.566  -9.349  11.618  1.00  0.00           H  
ATOM    934  CG  GLU    59       8.376  -9.055  13.619  1.00  0.00           C  
ATOM    935  HG2 GLU    59       8.439 -10.143  13.636  1.00  0.00           H  
ATOM    936  HG3 GLU    59       9.377  -8.730  13.901  1.00  0.00           H  
ATOM    937  CD  GLU    59       7.316  -8.531  14.621  1.00  0.00           C  
ATOM    938  OE1 GLU    59       6.132  -8.825  14.465  1.00  0.00           O  
ATOM    939  OE2 GLU    59       7.703  -7.897  15.628  1.00  0.00           O  
ATOM    940  C   GLU    59       8.579  -6.932  10.396  1.00  0.00           C  
ATOM    941  O   GLU    59       9.718  -6.654  10.121  1.00  0.00           O  
ATOM    942  N   GLU    60       7.617  -6.862   9.471  1.00  0.00           N  
ATOM    943  H   GLU    60       6.718  -7.046   9.893  1.00  0.00           H  
ATOM    944  CA  GLU    60       7.822  -6.602   8.067  1.00  0.00           C  
ATOM    945  HA  GLU    60       8.707  -7.197   7.843  1.00  0.00           H  
ATOM    946  CB  GLU    60       6.622  -7.150   7.288  1.00  0.00           C  
ATOM    947  HB2 GLU    60       5.729  -6.554   7.475  1.00  0.00           H  
ATOM    948  HB3 GLU    60       6.826  -7.186   6.218  1.00  0.00           H  
ATOM    949  CG  GLU    60       6.153  -8.603   7.533  1.00  0.00           C  
ATOM    950  HG2 GLU    60       5.688  -8.733   8.510  1.00  0.00           H  
ATOM    951  HG3 GLU    60       5.390  -8.895   6.812  1.00  0.00           H  
ATOM    952  CD  GLU    60       7.344  -9.666   7.560  1.00  0.00           C  
ATOM    953  OE1 GLU    60       6.990 -10.791   7.954  1.00  0.00           O  
ATOM    954  OE2 GLU    60       8.529  -9.385   7.188  1.00  0.00           O  
ATOM    955  C   GLU    60       8.197  -5.192   7.693  1.00  0.00           C  
ATOM    956  O   GLU    60       9.157  -4.940   6.966  1.00  0.00           O  
ATOM    957  N   ARG    61       7.448  -4.301   8.325  1.00  0.00           N  
ATOM    958  H   ARG    61       6.604  -4.619   8.779  1.00  0.00           H  
ATOM    959  CA  ARG    61       7.585  -2.825   8.276  1.00  0.00           C  
ATOM    960  HA  ARG    61       7.386  -2.461   7.268  1.00  0.00           H  
ATOM    961  CB  ARG    61       6.538  -2.057   9.191  1.00  0.00           C  
ATOM    962  HB2 ARG    61       6.589  -2.337  10.243  1.00  0.00           H  
ATOM    963  HB3 ARG    61       6.728  -0.991   9.061  1.00  0.00           H  
ATOM    964  CG  ARG    61       5.133  -2.280   8.667  1.00  0.00           C  
ATOM    965  HG2 ARG    61       5.086  -2.326   7.579  1.00  0.00           H  
ATOM    966  HG3 ARG    61       4.841  -3.216   9.141  1.00  0.00           H  
ATOM    967  CD  ARG    61       4.157  -1.154   9.052  1.00  0.00           C  
ATOM    968  HD2 ARG    61       4.436  -0.254   8.504  1.00  0.00           H  
ATOM    969  HD3 ARG    61       3.140  -1.414   8.758  1.00  0.00           H  
ATOM    970  NE  ARG    61       4.116  -0.831  10.451  1.00  0.00           N  
ATOM    971  HE  ARG    61       4.712  -0.071  10.746  1.00  0.00           H  
ATOM    972  CZ  ARG    61       3.106  -1.020  11.328  1.00  0.00           C  
ATOM    973  NH1 ARG    61       2.143  -1.947  11.251  1.00  0.00           N  
ATOM    974 HH11 ARG    61       2.048  -2.529  10.430  1.00  0.00           H  
ATOM    975 HH12 ARG    61       1.351  -1.757  11.849  1.00  0.00           H  
ATOM    976  NH2 ARG    61       3.094  -0.272  12.285  1.00  0.00           N  
ATOM    977 HH21 ARG    61       3.831   0.400  12.445  1.00  0.00           H  
ATOM    978 HH22 ARG    61       2.394  -0.457  12.989  1.00  0.00           H  
ATOM    979  C   ARG    61       8.985  -2.363   8.789  1.00  0.00           C  
ATOM    980  O   ARG    61       9.621  -1.473   8.200  1.00  0.00           O  
ATOM    981  N   ARG    62       9.585  -3.146   9.744  1.00  0.00           N  
ATOM    982  H   ARG    62       9.033  -3.851  10.212  1.00  0.00           H  
ATOM    983  CA  ARG    62      11.056  -2.949  10.230  1.00  0.00           C  
ATOM    984  HA  ARG    62      11.247  -1.877  10.271  1.00  0.00           H  
ATOM    985  CB  ARG    62      11.082  -3.513  11.607  1.00  0.00           C  
ATOM    986  HB2 ARG    62      10.524  -4.444  11.502  1.00  0.00           H  
ATOM    987  HB3 ARG    62      12.113  -3.708  11.902  1.00  0.00           H  
ATOM    988  CG  ARG    62      10.484  -2.533  12.681  1.00  0.00           C  
ATOM    989  HG2 ARG    62      11.215  -1.734  12.807  1.00  0.00           H  
ATOM    990  HG3 ARG    62       9.525  -2.152  12.329  1.00  0.00           H  
ATOM    991  CD  ARG    62      10.458  -3.156  14.088  1.00  0.00           C  
ATOM    992  HD2 ARG    62       9.659  -3.889  14.194  1.00  0.00           H  
ATOM    993  HD3 ARG    62      11.379  -3.651  14.397  1.00  0.00           H  
ATOM    994  NE  ARG    62      10.440  -2.092  15.087  1.00  0.00           N  
ATOM    995  HE  ARG    62      10.987  -1.323  14.728  1.00  0.00           H  
ATOM    996  CZ  ARG    62      10.135  -2.074  16.328  1.00  0.00           C  
ATOM    997  NH1 ARG    62      10.249  -1.001  17.054  1.00  0.00           N  
ATOM    998 HH11 ARG    62      10.561  -0.174  16.566  1.00  0.00           H  
ATOM    999 HH12 ARG    62      10.012  -0.957  18.035  1.00  0.00           H  
ATOM   1000  NH2 ARG    62       9.663  -3.133  16.881  1.00  0.00           N  
ATOM   1001 HH21 ARG    62       9.613  -3.986  16.343  1.00  0.00           H  
ATOM   1002 HH22 ARG    62       9.594  -3.262  17.881  1.00  0.00           H  
ATOM   1003  C   ARG    62      12.015  -3.656   9.351  1.00  0.00           C  
ATOM   1004  O   ARG    62      13.050  -2.995   9.125  1.00  0.00           O  
ATOM   1005  N   ALA    63      11.774  -4.802   8.767  1.00  0.00           N  
ATOM   1006  H   ALA    63      10.899  -5.263   8.974  1.00  0.00           H  
ATOM   1007  CA  ALA    63      12.601  -5.490   7.852  1.00  0.00           C  
ATOM   1008  HA  ALA    63      13.647  -5.591   8.142  1.00  0.00           H  
ATOM   1009  CB  ALA    63      12.003  -6.910   7.756  1.00  0.00           C  
ATOM   1010  HB1 ALA    63      10.978  -6.926   7.383  1.00  0.00           H  
ATOM   1011  HB2 ALA    63      12.642  -7.491   7.092  1.00  0.00           H  
ATOM   1012  HB3 ALA    63      12.143  -7.453   8.690  1.00  0.00           H  
ATOM   1013  C   ALA    63      12.642  -4.698   6.547  1.00  0.00           C  
ATOM   1014  O   ALA    63      13.627  -4.847   5.825  1.00  0.00           O  
ATOM   1015  N   MET    64      11.705  -3.900   6.131  1.00  0.00           N  
ATOM   1016  H   MET    64      10.797  -3.880   6.572  1.00  0.00           H  
ATOM   1017  CA  MET    64      11.846  -2.882   5.003  1.00  0.00           C  
ATOM   1018  HA  MET    64      12.269  -3.369   4.124  1.00  0.00           H  
ATOM   1019  CB  MET    64      10.460  -2.428   4.591  1.00  0.00           C  
ATOM   1020  HB2 MET    64       9.768  -3.175   4.202  1.00  0.00           H  
ATOM   1021  HB3 MET    64       9.983  -1.986   5.466  1.00  0.00           H  
ATOM   1022  CG  MET    64      10.566  -1.383   3.499  1.00  0.00           C  
ATOM   1023  HG2 MET    64       9.697  -0.728   3.566  1.00  0.00           H  
ATOM   1024  HG3 MET    64      11.427  -0.724   3.606  1.00  0.00           H  
ATOM   1025  SD  MET    64      10.449  -1.959   1.781  1.00  0.00           S  
ATOM   1026  CE  MET    64      12.181  -1.876   1.452  1.00  0.00           C  
ATOM   1027  HE1 MET    64      12.374  -2.320   0.475  1.00  0.00           H  
ATOM   1028  HE2 MET    64      12.444  -0.820   1.518  1.00  0.00           H  
ATOM   1029  HE3 MET    64      12.712  -2.556   2.119  1.00  0.00           H  
ATOM   1030  C   MET    64      12.821  -1.743   5.393  1.00  0.00           C  
ATOM   1031  O   MET    64      13.698  -1.434   4.569  1.00  0.00           O  
ATOM   1032  N   HIE    65      12.709  -1.208   6.590  1.00  0.00           N  
ATOM   1033  H   HIE    65      11.999  -1.586   7.201  1.00  0.00           H  
ATOM   1034  CA  HIE    65      13.713  -0.194   7.015  1.00  0.00           C  
ATOM   1035  HA  HIE    65      13.684   0.693   6.382  1.00  0.00           H  
ATOM   1036  CB  HIE    65      13.377   0.186   8.445  1.00  0.00           C  
ATOM   1037  HB2 HIE    65      12.471   0.791   8.410  1.00  0.00           H  
ATOM   1038  HB3 HIE    65      13.067  -0.594   9.141  1.00  0.00           H  
ATOM   1039  CG  HIE    65      14.427   1.014   9.051  1.00  0.00           C  
ATOM   1040  ND1 HIE    65      15.401   0.524   9.955  1.00  0.00           N  
ATOM   1041  CE1 HIE    65      16.271   1.531  10.285  1.00  0.00           C  
ATOM   1042  HE1 HIE    65      17.083   1.573  10.996  1.00  0.00           H  
ATOM   1043  NE2 HIE    65      15.915   2.585   9.517  1.00  0.00           N  
ATOM   1044  HE2 HIE    65      16.355   3.493   9.547  1.00  0.00           H  
ATOM   1045  CD2 HIE    65      14.733   2.344   8.784  1.00  0.00           C  
ATOM   1046  HD2 HIE    65      14.389   2.967   7.972  1.00  0.00           H  
ATOM   1047  C   HIE    65      15.124  -0.761   6.888  1.00  0.00           C  
ATOM   1048  O   HIE    65      15.950  -0.092   6.379  1.00  0.00           O  
ATOM   1049  N   ASP    66      15.416  -1.930   7.405  1.00  0.00           N  
ATOM   1050  H   ASP    66      14.700  -2.454   7.887  1.00  0.00           H  
ATOM   1051  CA  ASP    66      16.781  -2.427   7.296  1.00  0.00           C  
ATOM   1052  HA  ASP    66      17.413  -1.670   7.762  1.00  0.00           H  
ATOM   1053  CB  ASP    66      16.994  -3.793   7.955  1.00  0.00           C  
ATOM   1054  HB2 ASP    66      16.298  -4.583   7.675  1.00  0.00           H  
ATOM   1055  HB3 ASP    66      18.005  -4.130   7.728  1.00  0.00           H  
ATOM   1056  CG  ASP    66      16.811  -3.769   9.501  1.00  0.00           C  
ATOM   1057  OD1 ASP    66      17.162  -2.740  10.173  1.00  0.00           O  
ATOM   1058  OD2 ASP    66      16.359  -4.763  10.147  1.00  0.00           O  
ATOM   1059  C   ASP    66      17.250  -2.479   5.817  1.00  0.00           C  
ATOM   1060  O   ASP    66      18.524  -2.372   5.668  1.00  0.00           O  
ATOM   1061  N   ILE    67      16.398  -2.509   4.784  1.00  0.00           N  
ATOM   1062  H   ILE    67      15.408  -2.438   4.969  1.00  0.00           H  
ATOM   1063  CA  ILE    67      16.816  -2.505   3.391  1.00  0.00           C  
ATOM   1064  HA  ILE    67      17.705  -3.121   3.258  1.00  0.00           H  
ATOM   1065  CB  ILE    67      15.686  -3.223   2.598  1.00  0.00           C  
ATOM   1066  HB  ILE    67      14.721  -2.787   2.856  1.00  0.00           H  
ATOM   1067  CG2 ILE    67      15.743  -2.941   1.042  1.00  0.00           C  
ATOM   1068 HG21 ILE    67      14.870  -3.310   0.504  1.00  0.00           H  
ATOM   1069 HG22 ILE    67      15.695  -1.871   0.840  1.00  0.00           H  
ATOM   1070 HG23 ILE    67      16.661  -3.314   0.587  1.00  0.00           H  
ATOM   1071  CG1 ILE    67      15.731  -4.704   2.869  1.00  0.00           C  
ATOM   1072 HG12 ILE    67      16.516  -5.143   2.254  1.00  0.00           H  
ATOM   1073 HG13 ILE    67      15.806  -4.857   3.946  1.00  0.00           H  
ATOM   1074  CD1 ILE    67      14.381  -5.299   2.497  1.00  0.00           C  
ATOM   1075 HD11 ILE    67      14.194  -5.170   1.431  1.00  0.00           H  
ATOM   1076 HD12 ILE    67      14.326  -6.378   2.640  1.00  0.00           H  
ATOM   1077 HD13 ILE    67      13.574  -4.789   3.023  1.00  0.00           H  
ATOM   1078  C   ILE    67      17.213  -1.082   2.821  1.00  0.00           C  
ATOM   1079  O   ILE    67      18.265  -0.848   2.144  1.00  0.00           O  
ATOM   1080  N   ILE    68      16.467  -0.095   3.121  1.00  0.00           N  
ATOM   1081  H   ILE    68      15.580  -0.359   3.525  1.00  0.00           H  
ATOM   1082  CA  ILE    68      16.748   1.330   2.706  1.00  0.00           C  
ATOM   1083  HA  ILE    68      17.231   1.278   1.730  1.00  0.00           H  
ATOM   1084  CB  ILE    68      15.424   2.122   2.739  1.00  0.00           C  
ATOM   1085  HB  ILE    68      14.913   2.036   3.699  1.00  0.00           H  
ATOM   1086  CG2 ILE    68      15.592   3.612   2.399  1.00  0.00           C  
ATOM   1087 HG21 ILE    68      14.652   4.158   2.479  1.00  0.00           H  
ATOM   1088 HG22 ILE    68      16.275   4.049   3.128  1.00  0.00           H  
ATOM   1089 HG23 ILE    68      15.863   3.701   1.347  1.00  0.00           H  
ATOM   1090  CG1 ILE    68      14.469   1.410   1.690  1.00  0.00           C  
ATOM   1091 HG12 ILE    68      14.725   1.570   0.642  1.00  0.00           H  
ATOM   1092 HG13 ILE    68      14.458   0.340   1.894  1.00  0.00           H  
ATOM   1093  CD1 ILE    68      13.040   1.889   1.827  1.00  0.00           C  
ATOM   1094 HD11 ILE    68      12.419   1.277   1.172  1.00  0.00           H  
ATOM   1095 HD12 ILE    68      12.648   1.744   2.834  1.00  0.00           H  
ATOM   1096 HD13 ILE    68      12.935   2.958   1.640  1.00  0.00           H  
ATOM   1097  C   ILE    68      17.768   2.012   3.580  1.00  0.00           C  
ATOM   1098  O   ILE    68      18.626   2.626   2.996  1.00  0.00           O  
ATOM   1099  N   ALA    69      17.734   1.849   4.865  1.00  0.00           N  
ATOM   1100  H   ALA    69      17.060   1.236   5.300  1.00  0.00           H  
ATOM   1101  CA  ALA    69      18.793   2.127   5.861  1.00  0.00           C  
ATOM   1102  HA  ALA    69      19.178   3.127   5.658  1.00  0.00           H  
ATOM   1103  CB  ALA    69      18.118   2.312   7.226  1.00  0.00           C  
ATOM   1104  HB1 ALA    69      17.720   1.395   7.658  1.00  0.00           H  
ATOM   1105  HB2 ALA    69      18.911   2.649   7.893  1.00  0.00           H  
ATOM   1106  HB3 ALA    69      17.375   3.109   7.213  1.00  0.00           H  
ATOM   1107  C   ALA    69      20.062   1.234   5.826  1.00  0.00           C  
ATOM   1108  O   ALA    69      20.819   1.204   6.806  1.00  0.00           O  
ATOM   1109  N   SER    70      20.311   0.556   4.699  1.00  0.00           N  
ATOM   1110  H   SER    70      19.629   0.673   3.964  1.00  0.00           H  
ATOM   1111  CA  SER    70      21.428  -0.401   4.510  1.00  0.00           C  
ATOM   1112  HA  SER    70      21.685  -0.770   5.503  1.00  0.00           H  
ATOM   1113  CB  SER    70      20.930  -1.520   3.597  1.00  0.00           C  
ATOM   1114  HB2 SER    70      19.861  -1.727   3.656  1.00  0.00           H  
ATOM   1115  HB3 SER    70      21.197  -1.276   2.569  1.00  0.00           H  
ATOM   1116  OG  SER    70      21.648  -2.722   3.976  1.00  0.00           O  
ATOM   1117  HG  SER    70      21.311  -3.236   4.714  1.00  0.00           H  
ATOM   1118  C   SER    70      22.645   0.254   3.858  1.00  0.00           C  
ATOM   1119  O   SER    70      22.585   1.401   3.501  1.00  0.00           O  
ATOM   1120  N   ASP    71      23.843  -0.411   3.828  1.00  0.00           N  
ATOM   1121  H   ASP    71      23.856  -1.352   4.194  1.00  0.00           H  
ATOM   1122  CA  ASP    71      25.096   0.191   3.166  1.00  0.00           C  
ATOM   1123  HA  ASP    71      25.381   1.138   3.624  1.00  0.00           H  
ATOM   1124  CB  ASP    71      26.314  -0.759   3.223  1.00  0.00           C  
ATOM   1125  HB2 ASP    71      26.667  -0.800   4.253  1.00  0.00           H  
ATOM   1126  HB3 ASP    71      26.031  -1.773   2.941  1.00  0.00           H  
ATOM   1127  CG  ASP    71      27.541  -0.362   2.402  1.00  0.00           C  
ATOM   1128  OD1 ASP    71      28.315  -1.295   1.958  1.00  0.00           O  
ATOM   1129  OD2 ASP    71      27.685   0.826   2.109  1.00  0.00           O  
ATOM   1130  C   ASP    71      24.764   0.496   1.617  1.00  0.00           C  
ATOM   1131  O   ASP    71      24.697   1.651   1.160  1.00  0.00           O  
ATOM   1132  N   THR    72      24.285  -0.519   0.901  1.00  0.00           N  
ATOM   1133  H   THR    72      24.151  -1.380   1.412  1.00  0.00           H  
ATOM   1134  CA  THR    72      23.609  -0.360  -0.435  1.00  0.00           C  
ATOM   1135  HA  THR    72      23.198   0.642  -0.557  1.00  0.00           H  
ATOM   1136  CB  THR    72      24.572  -0.482  -1.640  1.00  0.00           C  
ATOM   1137  HB  THR    72      25.456   0.139  -1.502  1.00  0.00           H  
ATOM   1138  CG2 THR    72      25.072  -1.940  -1.836  1.00  0.00           C  
ATOM   1139 HG21 THR    72      25.733  -1.930  -2.702  1.00  0.00           H  
ATOM   1140 HG22 THR    72      25.649  -2.428  -1.051  1.00  0.00           H  
ATOM   1141 HG23 THR    72      24.302  -2.664  -2.103  1.00  0.00           H  
ATOM   1142  OG1 THR    72      23.945  -0.103  -2.848  1.00  0.00           O  
ATOM   1143  HG1 THR    72      23.927   0.856  -2.819  1.00  0.00           H  
ATOM   1144  C   THR    72      22.382  -1.132  -0.682  1.00  0.00           C  
ATOM   1145  O   THR    72      22.149  -2.122  -0.014  1.00  0.00           O  
ATOM   1146  N   PHE    73      21.452  -0.563  -1.493  1.00  0.00           N  
ATOM   1147  H   PHE    73      21.742   0.252  -2.015  1.00  0.00           H  
ATOM   1148  CA  PHE    73      20.139  -1.204  -1.817  1.00  0.00           C  
ATOM   1149  HA  PHE    73      19.636  -1.378  -0.865  1.00  0.00           H  
ATOM   1150  CB  PHE    73      19.254  -0.186  -2.537  1.00  0.00           C  
ATOM   1151  HB2 PHE    73      19.258   0.797  -2.067  1.00  0.00           H  
ATOM   1152  HB3 PHE    73      19.749   0.077  -3.472  1.00  0.00           H  
ATOM   1153  CG  PHE    73      17.814  -0.733  -2.833  1.00  0.00           C  
ATOM   1154  CD1 PHE    73      16.827  -0.654  -1.867  1.00  0.00           C  
ATOM   1155  HD1 PHE    73      17.071  -0.202  -0.917  1.00  0.00           H  
ATOM   1156  CE1 PHE    73      15.466  -1.026  -2.159  1.00  0.00           C  
ATOM   1157  HE1 PHE    73      14.706  -0.904  -1.402  1.00  0.00           H  
ATOM   1158  CZ  PHE    73      15.115  -1.550  -3.468  1.00  0.00           C  
ATOM   1159  HZ  PHE    73      14.081  -1.792  -3.662  1.00  0.00           H  
ATOM   1160  CE2 PHE    73      16.182  -1.635  -4.364  1.00  0.00           C  
ATOM   1161  HE2 PHE    73      15.973  -2.159  -5.286  1.00  0.00           H  
ATOM   1162  CD2 PHE    73      17.477  -1.250  -4.066  1.00  0.00           C  
ATOM   1163  HD2 PHE    73      18.122  -1.460  -4.907  1.00  0.00           H  
ATOM   1164  C   PHE    73      20.218  -2.472  -2.662  1.00  0.00           C  
ATOM   1165  O   PHE    73      21.205  -2.722  -3.411  1.00  0.00           O  
ATOM   1166  N   ASP    74      19.221  -3.370  -2.580  1.00  0.00           N  
ATOM   1167  H   ASP    74      18.336  -3.215  -2.118  1.00  0.00           H  
ATOM   1168  CA  ASP    74      19.171  -4.568  -3.415  1.00  0.00           C  
ATOM   1169  HA  ASP    74      19.691  -4.404  -4.359  1.00  0.00           H  
ATOM   1170  CB  ASP    74      19.865  -5.737  -2.699  1.00  0.00           C  
ATOM   1171  HB2 ASP    74      20.906  -5.445  -2.562  1.00  0.00           H  
ATOM   1172  HB3 ASP    74      19.312  -5.929  -1.780  1.00  0.00           H  
ATOM   1173  CG  ASP    74      19.793  -7.102  -3.516  1.00  0.00           C  
ATOM   1174  OD1 ASP    74      19.877  -8.246  -2.975  1.00  0.00           O  
ATOM   1175  OD2 ASP    74      19.791  -7.021  -4.726  1.00  0.00           O  
ATOM   1176  C   ASP    74      17.701  -4.887  -3.846  1.00  0.00           C  
ATOM   1177  O   ASP    74      16.859  -5.103  -3.007  1.00  0.00           O  
ATOM   1178  N   LYS    75      17.500  -4.947  -5.123  1.00  0.00           N  
ATOM   1179  H   LYS    75      18.307  -4.878  -5.725  1.00  0.00           H  
ATOM   1180  CA  LYS    75      16.169  -5.293  -5.841  1.00  0.00           C  
ATOM   1181  HA  LYS    75      15.328  -4.794  -5.359  1.00  0.00           H  
ATOM   1182  CB  LYS    75      16.360  -4.941  -7.318  1.00  0.00           C  
ATOM   1183  HB2 LYS    75      16.934  -4.025  -7.458  1.00  0.00           H  
ATOM   1184  HB3 LYS    75      16.972  -5.738  -7.741  1.00  0.00           H  
ATOM   1185  CG  LYS    75      15.047  -4.738  -7.936  1.00  0.00           C  
ATOM   1186  HG2 LYS    75      14.492  -5.675  -7.880  1.00  0.00           H  
ATOM   1187  HG3 LYS    75      14.651  -3.870  -7.409  1.00  0.00           H  
ATOM   1188  CD  LYS    75      15.171  -4.604  -9.498  1.00  0.00           C  
ATOM   1189  HD2 LYS    75      15.730  -5.471  -9.850  1.00  0.00           H  
ATOM   1190  HD3 LYS    75      14.177  -4.508  -9.934  1.00  0.00           H  
ATOM   1191  CE  LYS    75      15.895  -3.340  -9.897  1.00  0.00           C  
ATOM   1192  HE2 LYS    75      15.629  -2.514  -9.238  1.00  0.00           H  
ATOM   1193  HE3 LYS    75      16.896  -3.617  -9.566  1.00  0.00           H  
ATOM   1194  NZ  LYS    75      15.792  -2.935 -11.336  1.00  0.00           N  
ATOM   1195  HZ1 LYS    75      14.839  -2.927 -11.672  1.00  0.00           H  
ATOM   1196  HZ2 LYS    75      16.105  -1.975 -11.369  1.00  0.00           H  
ATOM   1197  HZ3 LYS    75      16.296  -3.574 -11.934  1.00  0.00           H  
ATOM   1198  C   LYS    75      15.698  -6.729  -5.521  1.00  0.00           C  
ATOM   1199  O   LYS    75      14.565  -6.945  -5.220  1.00  0.00           O  
ATOM   1200  N   ALA    76      16.633  -7.685  -5.642  1.00  0.00           N  
ATOM   1201  H   ALA    76      17.582  -7.435  -5.883  1.00  0.00           H  
ATOM   1202  CA  ALA    76      16.405  -9.044  -5.289  1.00  0.00           C  
ATOM   1203  HA  ALA    76      15.593  -9.364  -5.942  1.00  0.00           H  
ATOM   1204  CB  ALA    76      17.562  -9.929  -5.657  1.00  0.00           C  
ATOM   1205  HB1 ALA    76      18.505  -9.468  -5.365  1.00  0.00           H  
ATOM   1206  HB2 ALA    76      17.557 -10.979  -5.365  1.00  0.00           H  
ATOM   1207  HB3 ALA    76      17.620 -10.031  -6.741  1.00  0.00           H  
ATOM   1208  C   ALA    76      15.846  -9.169  -3.854  1.00  0.00           C  
ATOM   1209  O   ALA    76      14.850  -9.764  -3.676  1.00  0.00           O  
ATOM   1210  N   LYS    77      16.597  -8.662  -2.769  1.00  0.00           N  
ATOM   1211  H   LYS    77      17.490  -8.216  -2.923  1.00  0.00           H  
ATOM   1212  CA  LYS    77      16.134  -8.704  -1.373  1.00  0.00           C  
ATOM   1213  HA  LYS    77      16.077  -9.743  -1.050  1.00  0.00           H  
ATOM   1214  CB  LYS    77      17.174  -8.067  -0.396  1.00  0.00           C  
ATOM   1215  HB2 LYS    77      18.147  -8.522  -0.579  1.00  0.00           H  
ATOM   1216  HB3 LYS    77      17.343  -7.009  -0.595  1.00  0.00           H  
ATOM   1217  CG  LYS    77      16.907  -8.357   1.101  1.00  0.00           C  
ATOM   1218  HG2 LYS    77      16.062  -7.730   1.386  1.00  0.00           H  
ATOM   1219  HG3 LYS    77      16.519  -9.334   1.389  1.00  0.00           H  
ATOM   1220  CD  LYS    77      18.032  -7.992   1.981  1.00  0.00           C  
ATOM   1221  HD2 LYS    77      18.952  -8.516   1.722  1.00  0.00           H  
ATOM   1222  HD3 LYS    77      18.073  -6.916   1.810  1.00  0.00           H  
ATOM   1223  CE  LYS    77      17.919  -8.223   3.496  1.00  0.00           C  
ATOM   1224  HE2 LYS    77      16.968  -7.749   3.740  1.00  0.00           H  
ATOM   1225  HE3 LYS    77      17.863  -9.293   3.694  1.00  0.00           H  
ATOM   1226  NZ  LYS    77      19.071  -7.657   4.217  1.00  0.00           N  
ATOM   1227  HZ1 LYS    77      19.445  -6.854   3.732  1.00  0.00           H  
ATOM   1228  HZ2 LYS    77      18.804  -7.438   5.167  1.00  0.00           H  
ATOM   1229  HZ3 LYS    77      19.753  -8.400   4.268  1.00  0.00           H  
ATOM   1230  C   LYS    77      14.800  -7.973  -1.084  1.00  0.00           C  
ATOM   1231  O   LYS    77      14.021  -8.361  -0.216  1.00  0.00           O  
ATOM   1232  N   ALA    78      14.614  -6.830  -1.831  1.00  0.00           N  
ATOM   1233  H   ALA    78      15.250  -6.505  -2.546  1.00  0.00           H  
ATOM   1234  CA  ALA    78      13.435  -6.033  -1.593  1.00  0.00           C  
ATOM   1235  HA  ALA    78      13.300  -5.878  -0.522  1.00  0.00           H  
ATOM   1236  CB  ALA    78      13.735  -4.655  -2.196  1.00  0.00           C  
ATOM   1237  HB1 ALA    78      14.581  -4.177  -1.702  1.00  0.00           H  
ATOM   1238  HB2 ALA    78      13.857  -4.716  -3.278  1.00  0.00           H  
ATOM   1239  HB3 ALA    78      12.893  -3.991  -2.001  1.00  0.00           H  
ATOM   1240  C   ALA    78      12.165  -6.555  -2.274  1.00  0.00           C  
ATOM   1241  O   ALA    78      11.070  -6.362  -1.718  1.00  0.00           O  
ATOM   1242  N   GLU    79      12.310  -7.326  -3.386  1.00  0.00           N  
ATOM   1243  H   GLU    79      13.238  -7.566  -3.704  1.00  0.00           H  
ATOM   1244  CA  GLU    79      11.239  -8.117  -3.979  1.00  0.00           C  
ATOM   1245  HA  GLU    79      10.354  -7.500  -4.133  1.00  0.00           H  
ATOM   1246  CB  GLU    79      11.644  -8.712  -5.337  1.00  0.00           C  
ATOM   1247  HB2 GLU    79      12.102  -7.853  -5.828  1.00  0.00           H  
ATOM   1248  HB3 GLU    79      12.402  -9.457  -5.093  1.00  0.00           H  
ATOM   1249  CG  GLU    79      10.460  -9.312  -6.100  1.00  0.00           C  
ATOM   1250  HG2 GLU    79       9.929 -10.088  -5.548  1.00  0.00           H  
ATOM   1251  HG3 GLU    79       9.724  -8.548  -6.350  1.00  0.00           H  
ATOM   1252  CD  GLU    79      10.906  -9.850  -7.438  1.00  0.00           C  
ATOM   1253  OE1 GLU    79      11.173 -11.067  -7.581  1.00  0.00           O  
ATOM   1254  OE2 GLU    79      11.207  -9.058  -8.358  1.00  0.00           O  
ATOM   1255  C   GLU    79      10.648  -9.100  -2.977  1.00  0.00           C  
ATOM   1256  O   GLU    79       9.457  -9.070  -2.865  1.00  0.00           O  
ATOM   1257  N   ALA    80      11.508  -9.871  -2.310  1.00  0.00           N  
ATOM   1258  H   ALA    80      12.492  -9.932  -2.528  1.00  0.00           H  
ATOM   1259  CA  ALA    80      11.210 -10.938  -1.403  1.00  0.00           C  
ATOM   1260  HA  ALA    80      10.546 -11.692  -1.824  1.00  0.00           H  
ATOM   1261  CB  ALA    80      12.574 -11.582  -0.986  1.00  0.00           C  
ATOM   1262  HB1 ALA    80      12.433 -12.357  -0.232  1.00  0.00           H  
ATOM   1263  HB2 ALA    80      13.007 -12.031  -1.880  1.00  0.00           H  
ATOM   1264  HB3 ALA    80      13.221 -10.778  -0.635  1.00  0.00           H  
ATOM   1265  C   ALA    80      10.571 -10.326  -0.179  1.00  0.00           C  
ATOM   1266  O   ALA    80       9.792 -10.981   0.520  1.00  0.00           O  
ATOM   1267  N   GLN    81      10.739  -9.046   0.118  1.00  0.00           N  
ATOM   1268  H   GLN    81      11.358  -8.447  -0.409  1.00  0.00           H  
ATOM   1269  CA  GLN    81      10.075  -8.350   1.308  1.00  0.00           C  
ATOM   1270  HA  GLN    81       9.802  -9.099   2.051  1.00  0.00           H  
ATOM   1271  CB  GLN    81      11.048  -7.392   1.970  1.00  0.00           C  
ATOM   1272  HB2 GLN    81      11.928  -7.973   2.246  1.00  0.00           H  
ATOM   1273  HB3 GLN    81      11.376  -6.584   1.316  1.00  0.00           H  
ATOM   1274  CG  GLN    81      10.390  -6.687   3.200  1.00  0.00           C  
ATOM   1275  HG2 GLN    81      11.030  -5.857   3.500  1.00  0.00           H  
ATOM   1276  HG3 GLN    81       9.459  -6.196   2.917  1.00  0.00           H  
ATOM   1277  CD  GLN    81      10.164  -7.619   4.347  1.00  0.00           C  
ATOM   1278  OE1 GLN    81      10.884  -8.508   4.579  1.00  0.00           O  
ATOM   1279  NE2 GLN    81       9.201  -7.367   5.225  1.00  0.00           N  
ATOM   1280 HE21 GLN    81       9.195  -8.126   5.892  1.00  0.00           H  
ATOM   1281 HE22 GLN    81       8.594  -6.566   5.329  1.00  0.00           H  
ATOM   1282  C   GLN    81       8.779  -7.648   0.853  1.00  0.00           C  
ATOM   1283  O   GLN    81       7.732  -7.696   1.569  1.00  0.00           O  
ATOM   1284  N   ILE    82       8.731  -6.943  -0.326  1.00  0.00           N  
ATOM   1285  H   ILE    82       9.578  -6.932  -0.876  1.00  0.00           H  
ATOM   1286  CA  ILE    82       7.465  -6.358  -0.901  1.00  0.00           C  
ATOM   1287  HA  ILE    82       7.194  -5.561  -0.207  1.00  0.00           H  
ATOM   1288  CB  ILE    82       7.792  -5.659  -2.245  1.00  0.00           C  
ATOM   1289  HB  ILE    82       8.406  -6.338  -2.837  1.00  0.00           H  
ATOM   1290  CG2 ILE    82       6.534  -5.257  -3.113  1.00  0.00           C  
ATOM   1291 HG21 ILE    82       5.738  -4.881  -2.470  1.00  0.00           H  
ATOM   1292 HG22 ILE    82       6.760  -4.569  -3.927  1.00  0.00           H  
ATOM   1293 HG23 ILE    82       6.197  -6.214  -3.510  1.00  0.00           H  
ATOM   1294  CG1 ILE    82       8.607  -4.372  -2.118  1.00  0.00           C  
ATOM   1295 HG12 ILE    82       7.904  -3.558  -1.940  1.00  0.00           H  
ATOM   1296 HG13 ILE    82       9.285  -4.460  -1.270  1.00  0.00           H  
ATOM   1297  CD1 ILE    82       9.388  -3.950  -3.405  1.00  0.00           C  
ATOM   1298 HD11 ILE    82       8.883  -3.791  -4.358  1.00  0.00           H  
ATOM   1299 HD12 ILE    82       9.919  -3.026  -3.175  1.00  0.00           H  
ATOM   1300 HD13 ILE    82      10.050  -4.779  -3.655  1.00  0.00           H  
ATOM   1301  C   ILE    82       6.342  -7.446  -0.935  1.00  0.00           C  
ATOM   1302  O   ILE    82       5.190  -7.183  -0.616  1.00  0.00           O  
ATOM   1303  N   ALA    83       6.687  -8.774  -1.172  1.00  0.00           N  
ATOM   1304  H   ALA    83       7.648  -8.928  -1.442  1.00  0.00           H  
ATOM   1305  CA  ALA    83       5.702  -9.843  -1.233  1.00  0.00           C  
ATOM   1306  HA  ALA    83       4.912  -9.486  -1.893  1.00  0.00           H  
ATOM   1307  CB  ALA    83       6.481 -10.973  -1.822  1.00  0.00           C  
ATOM   1308  HB1 ALA    83       5.873 -11.876  -1.880  1.00  0.00           H  
ATOM   1309  HB2 ALA    83       6.757 -10.695  -2.839  1.00  0.00           H  
ATOM   1310  HB3 ALA    83       7.371 -11.267  -1.265  1.00  0.00           H  
ATOM   1311  C   ALA    83       4.988 -10.205   0.031  1.00  0.00           C  
ATOM   1312  O   ALA    83       3.905 -10.716  -0.002  1.00  0.00           O  
ATOM   1313  N   LYS    84       5.561  -9.844   1.209  1.00  0.00           N  
ATOM   1314  H   LYS    84       6.478  -9.425   1.149  1.00  0.00           H  
ATOM   1315  CA  LYS    84       5.072  -9.904   2.544  1.00  0.00           C  
ATOM   1316  HA  LYS    84       4.343 -10.712   2.596  1.00  0.00           H  
ATOM   1317  CB  LYS    84       6.153 -10.385   3.527  1.00  0.00           C  
ATOM   1318  HB2 LYS    84       6.906  -9.621   3.720  1.00  0.00           H  
ATOM   1319  HB3 LYS    84       5.601 -10.766   4.386  1.00  0.00           H  
ATOM   1320  CG  LYS    84       6.893 -11.679   3.055  1.00  0.00           C  
ATOM   1321  HG2 LYS    84       6.164 -12.467   2.867  1.00  0.00           H  
ATOM   1322  HG3 LYS    84       7.459 -11.526   2.136  1.00  0.00           H  
ATOM   1323  CD  LYS    84       7.836 -12.152   4.099  1.00  0.00           C  
ATOM   1324  HD2 LYS    84       7.251 -12.428   4.977  1.00  0.00           H  
ATOM   1325  HD3 LYS    84       8.232 -13.134   3.841  1.00  0.00           H  
ATOM   1326  CE  LYS    84       9.031 -11.237   4.313  1.00  0.00           C  
ATOM   1327  HE2 LYS    84       9.552 -10.974   3.392  1.00  0.00           H  
ATOM   1328  HE3 LYS    84       8.692 -10.292   4.737  1.00  0.00           H  
ATOM   1329  NZ  LYS    84       9.994 -11.919   5.277  1.00  0.00           N  
ATOM   1330  HZ1 LYS    84      10.595 -11.331   5.836  1.00  0.00           H  
ATOM   1331  HZ2 LYS    84       9.446 -12.456   5.934  1.00  0.00           H  
ATOM   1332  HZ3 LYS    84      10.508 -12.662   4.824  1.00  0.00           H  
ATOM   1333  C   LYS    84       4.364  -8.625   2.986  1.00  0.00           C  
ATOM   1334  O   LYS    84       3.839  -8.593   4.113  1.00  0.00           O  
ATOM   1335  N   MET    85       4.433  -7.518   2.207  1.00  0.00           N  
ATOM   1336  H   MET    85       4.991  -7.530   1.365  1.00  0.00           H  
ATOM   1337  CA  MET    85       3.916  -6.177   2.611  1.00  0.00           C  
ATOM   1338  HA  MET    85       3.500  -6.250   3.616  1.00  0.00           H  
ATOM   1339  CB  MET    85       5.045  -5.070   2.605  1.00  0.00           C  
ATOM   1340  HB2 MET    85       5.571  -5.098   1.650  1.00  0.00           H  
ATOM   1341  HB3 MET    85       4.567  -4.090   2.606  1.00  0.00           H  
ATOM   1342  CG  MET    85       6.167  -5.325   3.620  1.00  0.00           C  
ATOM   1343  HG2 MET    85       5.750  -5.736   4.539  1.00  0.00           H  
ATOM   1344  HG3 MET    85       6.871  -6.111   3.346  1.00  0.00           H  
ATOM   1345  SD  MET    85       7.044  -3.790   4.041  1.00  0.00           S  
ATOM   1346  CE  MET    85       7.405  -3.082   2.390  1.00  0.00           C  
ATOM   1347  HE1 MET    85       7.970  -2.204   2.702  1.00  0.00           H  
ATOM   1348  HE2 MET    85       8.047  -3.675   1.739  1.00  0.00           H  
ATOM   1349  HE3 MET    85       6.537  -2.648   1.894  1.00  0.00           H  
ATOM   1350  C   MET    85       2.782  -5.786   1.741  1.00  0.00           C  
ATOM   1351  O   MET    85       1.779  -5.208   2.261  1.00  0.00           O  
ATOM   1352  N   GLU    86       2.876  -5.895   0.430  1.00  0.00           N  
ATOM   1353  H   GLU    86       3.745  -6.299   0.112  1.00  0.00           H  
ATOM   1354  CA  GLU    86       1.929  -5.336  -0.547  1.00  0.00           C  
ATOM   1355  HA  GLU    86       1.257  -4.615  -0.081  1.00  0.00           H  
ATOM   1356  CB  GLU    86       2.749  -4.610  -1.527  1.00  0.00           C  
ATOM   1357  HB2 GLU    86       3.642  -5.186  -1.768  1.00  0.00           H  
ATOM   1358  HB3 GLU    86       2.177  -4.452  -2.441  1.00  0.00           H  
ATOM   1359  CG  GLU    86       3.271  -3.235  -0.950  1.00  0.00           C  
ATOM   1360  HG2 GLU    86       3.963  -3.364  -0.117  1.00  0.00           H  
ATOM   1361  HG3 GLU    86       3.908  -2.947  -1.786  1.00  0.00           H  
ATOM   1362  CD  GLU    86       2.131  -2.191  -0.823  1.00  0.00           C  
ATOM   1363  OE1 GLU    86       1.158  -2.144  -1.670  1.00  0.00           O  
ATOM   1364  OE2 GLU    86       2.177  -1.331   0.122  1.00  0.00           O  
ATOM   1365  C   GLU    86       0.942  -6.340  -1.127  1.00  0.00           C  
ATOM   1366  O   GLU    86      -0.145  -5.863  -1.487  1.00  0.00           O  
ATOM   1367  N   GLU    87       1.243  -7.575  -1.187  1.00  0.00           N  
ATOM   1368  H   GLU    87       2.104  -7.875  -0.753  1.00  0.00           H  
ATOM   1369  CA  GLU    87       0.339  -8.516  -1.866  1.00  0.00           C  
ATOM   1370  HA  GLU    87       0.253  -8.122  -2.879  1.00  0.00           H  
ATOM   1371  CB  GLU    87       0.926  -9.903  -1.888  1.00  0.00           C  
ATOM   1372  HB2 GLU    87       1.181 -10.182  -0.866  1.00  0.00           H  
ATOM   1373  HB3 GLU    87       0.158 -10.644  -2.107  1.00  0.00           H  
ATOM   1374  CG  GLU    87       2.161 -10.146  -2.748  1.00  0.00           C  
ATOM   1375  HG2 GLU    87       2.650  -9.173  -2.805  1.00  0.00           H  
ATOM   1376  HG3 GLU    87       2.709 -10.942  -2.244  1.00  0.00           H  
ATOM   1377  CD  GLU    87       1.705 -10.521  -4.188  1.00  0.00           C  
ATOM   1378  OE1 GLU    87       0.690 -11.270  -4.345  1.00  0.00           O  
ATOM   1379  OE2 GLU    87       2.355 -10.045  -5.156  1.00  0.00           O  
ATOM   1380  C   GLU    87      -1.002  -8.601  -1.275  1.00  0.00           C  
ATOM   1381  O   GLU    87      -1.934  -8.430  -2.050  1.00  0.00           O  
ATOM   1382  N   GLN    88      -1.129  -8.767   0.036  1.00  0.00           N  
ATOM   1383  H   GLN    88      -0.268  -8.835   0.560  1.00  0.00           H  
ATOM   1384  CA  GLN    88      -2.409  -8.834   0.778  1.00  0.00           C  
ATOM   1385  HA  GLN    88      -3.085  -9.599   0.396  1.00  0.00           H  
ATOM   1386  CB  GLN    88      -2.060  -9.029   2.284  1.00  0.00           C  
ATOM   1387  HB2 GLN    88      -3.027  -9.006   2.786  1.00  0.00           H  
ATOM   1388  HB3 GLN    88      -1.528  -9.959   2.486  1.00  0.00           H  
ATOM   1389  CG  GLN    88      -1.252  -7.893   2.948  1.00  0.00           C  
ATOM   1390  HG2 GLN    88      -1.295  -7.041   2.270  1.00  0.00           H  
ATOM   1391  HG3 GLN    88      -1.617  -7.699   3.957  1.00  0.00           H  
ATOM   1392  CD  GLN    88       0.225  -8.262   3.040  1.00  0.00           C  
ATOM   1393  OE1 GLN    88       0.928  -8.508   2.096  1.00  0.00           O  
ATOM   1394  NE2 GLN    88       0.712  -8.086   4.282  1.00  0.00           N  
ATOM   1395 HE21 GLN    88       1.722  -8.079   4.319  1.00  0.00           H  
ATOM   1396 HE22 GLN    88       0.151  -7.815   5.077  1.00  0.00           H  
ATOM   1397  C   GLN    88      -3.269  -7.511   0.588  1.00  0.00           C  
ATOM   1398  O   GLN    88      -4.461  -7.509   0.764  1.00  0.00           O  
ATOM   1399  N   ARG    89      -2.590  -6.385   0.226  1.00  0.00           N  
ATOM   1400  H   ARG    89      -1.647  -6.556  -0.094  1.00  0.00           H  
ATOM   1401  CA  ARG    89      -3.167  -4.995   0.199  1.00  0.00           C  
ATOM   1402  HA  ARG    89      -3.898  -4.951   1.007  1.00  0.00           H  
ATOM   1403  CB  ARG    89      -2.080  -3.948   0.272  1.00  0.00           C  
ATOM   1404  HB2 ARG    89      -1.204  -4.297  -0.275  1.00  0.00           H  
ATOM   1405  HB3 ARG    89      -2.361  -3.054  -0.285  1.00  0.00           H  
ATOM   1406  CG  ARG    89      -1.573  -3.595   1.644  1.00  0.00           C  
ATOM   1407  HG2 ARG    89      -2.417  -3.058   2.079  1.00  0.00           H  
ATOM   1408  HG3 ARG    89      -1.173  -4.441   2.202  1.00  0.00           H  
ATOM   1409  CD  ARG    89      -0.446  -2.559   1.698  1.00  0.00           C  
ATOM   1410  HD2 ARG    89       0.551  -2.996   1.641  1.00  0.00           H  
ATOM   1411  HD3 ARG    89      -0.503  -1.984   0.774  1.00  0.00           H  
ATOM   1412  NE  ARG    89      -0.594  -1.649   2.832  1.00  0.00           N  
ATOM   1413  HE  ARG    89      -1.371  -1.945   3.406  1.00  0.00           H  
ATOM   1414  CZ  ARG    89       0.229  -0.776   3.367  1.00  0.00           C  
ATOM   1415  NH1 ARG    89       1.249  -0.445   2.696  1.00  0.00           N  
ATOM   1416 HH11 ARG    89       1.491  -0.909   1.832  1.00  0.00           H  
ATOM   1417 HH12 ARG    89       1.947   0.182   3.070  1.00  0.00           H  
ATOM   1418  NH2 ARG    89      -0.166  -0.143   4.452  1.00  0.00           N  
ATOM   1419 HH21 ARG    89      -1.082  -0.260   4.860  1.00  0.00           H  
ATOM   1420 HH22 ARG    89       0.401   0.661   4.683  1.00  0.00           H  
ATOM   1421  C   ARG    89      -4.148  -4.865  -0.978  1.00  0.00           C  
ATOM   1422  O   ARG    89      -4.980  -3.967  -0.878  1.00  0.00           O  
ATOM   1423  N   LYS    90      -4.090  -5.764  -2.010  1.00  0.00           N  
ATOM   1424  H   LYS    90      -3.288  -6.377  -2.014  1.00  0.00           H  
ATOM   1425  CA  LYS    90      -5.038  -5.757  -3.164  1.00  0.00           C  
ATOM   1426  HA  LYS    90      -4.946  -4.786  -3.651  1.00  0.00           H  
ATOM   1427  CB  LYS    90      -4.610  -6.888  -4.188  1.00  0.00           C  
ATOM   1428  HB2 LYS    90      -4.798  -7.847  -3.706  1.00  0.00           H  
ATOM   1429  HB3 LYS    90      -5.373  -6.839  -4.965  1.00  0.00           H  
ATOM   1430  CG  LYS    90      -3.257  -6.677  -4.801  1.00  0.00           C  
ATOM   1431  HG2 LYS    90      -3.301  -5.771  -5.405  1.00  0.00           H  
ATOM   1432  HG3 LYS    90      -2.657  -6.412  -3.931  1.00  0.00           H  
ATOM   1433  CD  LYS    90      -2.805  -7.841  -5.718  1.00  0.00           C  
ATOM   1434  HD2 LYS    90      -2.835  -8.746  -5.111  1.00  0.00           H  
ATOM   1435  HD3 LYS    90      -3.460  -7.896  -6.588  1.00  0.00           H  
ATOM   1436  CE  LYS    90      -1.329  -7.364  -6.084  1.00  0.00           C  
ATOM   1437  HE2 LYS    90      -1.301  -6.329  -6.425  1.00  0.00           H  
ATOM   1438  HE3 LYS    90      -0.679  -7.556  -5.230  1.00  0.00           H  
ATOM   1439  NZ  LYS    90      -0.706  -8.095  -7.155  1.00  0.00           N  
ATOM   1440  HZ1 LYS    90      -0.518  -9.030  -6.822  1.00  0.00           H  
ATOM   1441  HZ2 LYS    90      -1.302  -7.998  -7.965  1.00  0.00           H  
ATOM   1442  HZ3 LYS    90       0.195  -7.690  -7.364  1.00  0.00           H  
ATOM   1443  C   LYS    90      -6.460  -5.864  -2.634  1.00  0.00           C  
ATOM   1444  O   LYS    90      -7.328  -5.069  -3.078  1.00  0.00           O  
ATOM   1445  N   ALA    91      -6.766  -6.718  -1.708  1.00  0.00           N  
ATOM   1446  H   ALA    91      -6.140  -7.476  -1.475  1.00  0.00           H  
ATOM   1447  CA  ALA    91      -8.122  -6.647  -1.064  1.00  0.00           C  
ATOM   1448  HA  ALA    91      -8.908  -6.869  -1.786  1.00  0.00           H  
ATOM   1449  CB  ALA    91      -8.080  -7.703  -0.016  1.00  0.00           C  
ATOM   1450  HB1 ALA    91      -7.491  -7.338   0.825  1.00  0.00           H  
ATOM   1451  HB2 ALA    91      -9.057  -7.985   0.376  1.00  0.00           H  
ATOM   1452  HB3 ALA    91      -7.577  -8.626  -0.304  1.00  0.00           H  
ATOM   1453  C   ALA    91      -8.540  -5.372  -0.349  1.00  0.00           C  
ATOM   1454  O   ALA    91      -9.738  -5.027  -0.382  1.00  0.00           O  
ATOM   1455  N   ASN    92      -7.625  -4.519   0.189  1.00  0.00           N  
ATOM   1456  H   ASN    92      -6.687  -4.855   0.023  1.00  0.00           H  
ATOM   1457  CA  ASN    92      -7.952  -3.251   0.724  1.00  0.00           C  
ATOM   1458  HA  ASN    92      -8.717  -3.309   1.498  1.00  0.00           H  
ATOM   1459  CB  ASN    92      -6.811  -2.782   1.550  1.00  0.00           C  
ATOM   1460  HB2 ASN    92      -5.888  -2.612   0.996  1.00  0.00           H  
ATOM   1461  HB3 ASN    92      -7.187  -1.797   1.826  1.00  0.00           H  
ATOM   1462  CG  ASN    92      -6.639  -3.614   2.831  1.00  0.00           C  
ATOM   1463  OD1 ASN    92      -6.124  -4.778   2.871  1.00  0.00           O  
ATOM   1464  ND2 ASN    92      -6.792  -2.977   3.948  1.00  0.00           N  
ATOM   1465 HD21 ASN    92      -6.521  -3.552   4.733  1.00  0.00           H  
ATOM   1466 HD22 ASN    92      -7.187  -2.050   4.008  1.00  0.00           H  
ATOM   1467  C   ASN    92      -8.316  -2.283  -0.446  1.00  0.00           C  
ATOM   1468  O   ASN    92      -9.324  -1.579  -0.415  1.00  0.00           O  
ATOM   1469  N   MET    93      -7.477  -2.231  -1.488  1.00  0.00           N  
ATOM   1470  H   MET    93      -6.625  -2.770  -1.441  1.00  0.00           H  
ATOM   1471  CA  MET    93      -7.751  -1.408  -2.715  1.00  0.00           C  
ATOM   1472  HA  MET    93      -7.823  -0.414  -2.273  1.00  0.00           H  
ATOM   1473  CB  MET    93      -6.545  -1.569  -3.577  1.00  0.00           C  
ATOM   1474  HB2 MET    93      -5.686  -1.093  -3.103  1.00  0.00           H  
ATOM   1475  HB3 MET    93      -6.403  -2.640  -3.718  1.00  0.00           H  
ATOM   1476  CG  MET    93      -6.771  -1.061  -5.005  1.00  0.00           C  
ATOM   1477  HG2 MET    93      -5.886  -1.360  -5.567  1.00  0.00           H  
ATOM   1478  HG3 MET    93      -7.614  -1.581  -5.460  1.00  0.00           H  
ATOM   1479  SD  MET    93      -6.909   0.714  -4.999  1.00  0.00           S  
ATOM   1480  CE  MET    93      -6.410   1.243  -6.576  1.00  0.00           C  
ATOM   1481  HE1 MET    93      -6.558   2.322  -6.630  1.00  0.00           H  
ATOM   1482  HE2 MET    93      -5.365   1.002  -6.770  1.00  0.00           H  
ATOM   1483  HE3 MET    93      -7.103   0.821  -7.304  1.00  0.00           H  
ATOM   1484  C   MET    93      -9.088  -1.856  -3.301  1.00  0.00           C  
ATOM   1485  O   MET    93      -9.893  -0.987  -3.675  1.00  0.00           O  
ATOM   1486  N   LEU    94      -9.376  -3.103  -3.555  1.00  0.00           N  
ATOM   1487  H   LEU    94      -8.779  -3.836  -3.198  1.00  0.00           H  
ATOM   1488  CA  LEU    94     -10.598  -3.542  -4.131  1.00  0.00           C  
ATOM   1489  HA  LEU    94     -10.754  -3.019  -5.075  1.00  0.00           H  
ATOM   1490  CB  LEU    94     -10.427  -5.032  -4.444  1.00  0.00           C  
ATOM   1491  HB2 LEU    94      -9.590  -5.124  -5.136  1.00  0.00           H  
ATOM   1492  HB3 LEU    94     -10.330  -5.545  -3.487  1.00  0.00           H  
ATOM   1493  CG  LEU    94     -11.604  -5.680  -5.192  1.00  0.00           C  
ATOM   1494  HG  LEU    94     -12.529  -5.324  -4.738  1.00  0.00           H  
ATOM   1495  CD1 LEU    94     -11.602  -5.409  -6.722  1.00  0.00           C  
ATOM   1496 HD11 LEU    94     -10.757  -5.994  -7.085  1.00  0.00           H  
ATOM   1497 HD12 LEU    94     -12.524  -5.865  -7.081  1.00  0.00           H  
ATOM   1498 HD13 LEU    94     -11.641  -4.369  -7.047  1.00  0.00           H  
ATOM   1499  CD2 LEU    94     -11.687  -7.224  -5.062  1.00  0.00           C  
ATOM   1500 HD21 LEU    94     -12.583  -7.758  -5.378  1.00  0.00           H  
ATOM   1501 HD22 LEU    94     -10.862  -7.785  -5.500  1.00  0.00           H  
ATOM   1502 HD23 LEU    94     -11.585  -7.466  -4.004  1.00  0.00           H  
ATOM   1503  C   LEU    94     -11.797  -3.201  -3.332  1.00  0.00           C  
ATOM   1504  O   LEU    94     -12.730  -2.674  -3.857  1.00  0.00           O  
ATOM   1505  N   ALA    95     -11.852  -3.391  -2.020  1.00  0.00           N  
ATOM   1506  H   ALA    95     -11.043  -3.798  -1.572  1.00  0.00           H  
ATOM   1507  CA  ALA    95     -12.884  -2.923  -1.093  1.00  0.00           C  
ATOM   1508  HA  ALA    95     -13.806  -3.359  -1.479  1.00  0.00           H  
ATOM   1509  CB  ALA    95     -12.561  -3.488   0.307  1.00  0.00           C  
ATOM   1510  HB1 ALA    95     -11.621  -3.006   0.573  1.00  0.00           H  
ATOM   1511  HB2 ALA    95     -13.236  -3.195   1.112  1.00  0.00           H  
ATOM   1512  HB3 ALA    95     -12.469  -4.573   0.361  1.00  0.00           H  
ATOM   1513  C   ALA    95     -12.994  -1.372  -1.067  1.00  0.00           C  
ATOM   1514  O   ALA    95     -14.082  -0.854  -0.973  1.00  0.00           O  
ATOM   1515  N   HIE    96     -11.866  -0.682  -1.194  1.00  0.00           N  
ATOM   1516  H   HIE    96     -10.989  -1.183  -1.198  1.00  0.00           H  
ATOM   1517  CA  HIE    96     -11.968   0.748  -1.277  1.00  0.00           C  
ATOM   1518  HA  HIE    96     -12.771   1.149  -0.658  1.00  0.00           H  
ATOM   1519  CB  HIE    96     -10.590   1.312  -0.856  1.00  0.00           C  
ATOM   1520  HB2 HIE    96     -10.456   1.044   0.192  1.00  0.00           H  
ATOM   1521  HB3 HIE    96      -9.903   0.749  -1.488  1.00  0.00           H  
ATOM   1522  CG  HIE    96     -10.334   2.804  -1.034  1.00  0.00           C  
ATOM   1523  ND1 HIE    96     -11.149   3.804  -0.483  1.00  0.00           N  
ATOM   1524  CE1 HIE    96     -10.645   4.995  -0.838  1.00  0.00           C  
ATOM   1525  HE1 HIE    96     -11.141   5.943  -0.688  1.00  0.00           H  
ATOM   1526  NE2 HIE    96      -9.586   4.831  -1.636  1.00  0.00           N  
ATOM   1527  HE2 HIE    96      -8.992   5.576  -1.971  1.00  0.00           H  
ATOM   1528  CD2 HIE    96      -9.344   3.450  -1.744  1.00  0.00           C  
ATOM   1529  HD2 HIE    96      -8.510   3.093  -2.329  1.00  0.00           H  
ATOM   1530  C   HIE    96     -12.452   1.331  -2.657  1.00  0.00           C  
ATOM   1531  O   HIE    96     -13.025   2.438  -2.657  1.00  0.00           O  
ATOM   1532  N   MET    97     -12.177   0.677  -3.759  1.00  0.00           N  
ATOM   1533  H   MET    97     -11.640  -0.176  -3.827  1.00  0.00           H  
ATOM   1534  CA  MET    97     -12.865   1.078  -5.016  1.00  0.00           C  
ATOM   1535  HA  MET    97     -12.735   2.134  -5.250  1.00  0.00           H  
ATOM   1536  CB  MET    97     -12.240   0.278  -6.179  1.00  0.00           C  
ATOM   1537  HB2 MET    97     -12.190  -0.770  -5.883  1.00  0.00           H  
ATOM   1538  HB3 MET    97     -12.789   0.308  -7.120  1.00  0.00           H  
ATOM   1539  CG  MET    97     -10.878   0.902  -6.439  1.00  0.00           C  
ATOM   1540  HG2 MET    97     -10.960   1.911  -6.842  1.00  0.00           H  
ATOM   1541  HG3 MET    97     -10.302   1.002  -5.519  1.00  0.00           H  
ATOM   1542  SD  MET    97      -9.834  -0.033  -7.561  1.00  0.00           S  
ATOM   1543  CE  MET    97     -10.533   0.176  -9.202  1.00  0.00           C  
ATOM   1544  HE1 MET    97     -10.565   1.222  -9.507  1.00  0.00           H  
ATOM   1545  HE2 MET    97      -9.922  -0.345  -9.939  1.00  0.00           H  
ATOM   1546  HE3 MET    97     -11.587  -0.095  -9.265  1.00  0.00           H  
ATOM   1547  C   MET    97     -14.396   0.788  -5.030  1.00  0.00           C  
ATOM   1548  O   MET    97     -15.153   1.587  -5.512  1.00  0.00           O  
ATOM   1549  N   GLU    98     -14.831  -0.392  -4.498  1.00  0.00           N  
ATOM   1550  H   GLU    98     -14.128  -1.054  -4.201  1.00  0.00           H  
ATOM   1551  CA  GLU    98     -16.289  -0.767  -4.393  1.00  0.00           C  
ATOM   1552  HA  GLU    98     -16.774  -0.787  -5.369  1.00  0.00           H  
ATOM   1553  CB  GLU    98     -16.430  -2.168  -3.782  1.00  0.00           C  
ATOM   1554  HB2 GLU    98     -15.685  -2.785  -4.284  1.00  0.00           H  
ATOM   1555  HB3 GLU    98     -16.270  -2.101  -2.706  1.00  0.00           H  
ATOM   1556  CG  GLU    98     -17.851  -2.659  -4.026  1.00  0.00           C  
ATOM   1557  HG2 GLU    98     -18.462  -1.965  -3.448  1.00  0.00           H  
ATOM   1558  HG3 GLU    98     -18.073  -2.514  -5.083  1.00  0.00           H  
ATOM   1559  CD  GLU    98     -18.231  -4.083  -3.692  1.00  0.00           C  
ATOM   1560  OE1 GLU    98     -19.414  -4.408  -3.355  1.00  0.00           O  
ATOM   1561  OE2 GLU    98     -17.310  -4.925  -3.439  1.00  0.00           O  
ATOM   1562  C   GLU    98     -17.034   0.276  -3.540  1.00  0.00           C  
ATOM   1563  O   GLU    98     -18.078   0.821  -3.881  1.00  0.00           O  
ATOM   1564  N   THR    99     -16.494   0.524  -2.343  1.00  0.00           N  
ATOM   1565  H   THR    99     -15.779  -0.086  -1.972  1.00  0.00           H  
ATOM   1566  CA  THR    99     -16.867   1.724  -1.518  1.00  0.00           C  
ATOM   1567  HA  THR    99     -17.847   1.461  -1.121  1.00  0.00           H  
ATOM   1568  CB  THR    99     -15.907   1.883  -0.287  1.00  0.00           C  
ATOM   1569  HB  THR    99     -14.888   2.165  -0.555  1.00  0.00           H  
ATOM   1570  CG2 THR    99     -16.324   3.025   0.643  1.00  0.00           C  
ATOM   1571 HG21 THR    99     -17.412   2.997   0.690  1.00  0.00           H  
ATOM   1572 HG22 THR    99     -16.040   3.006   1.695  1.00  0.00           H  
ATOM   1573 HG23 THR    99     -16.124   3.945   0.094  1.00  0.00           H  
ATOM   1574  OG1 THR    99     -15.802   0.618   0.457  1.00  0.00           O  
ATOM   1575  HG1 THR    99     -15.301   0.006  -0.087  1.00  0.00           H  
ATOM   1576  C   THR    99     -17.060   3.025  -2.281  1.00  0.00           C  
ATOM   1577  O   THR    99     -18.076   3.725  -2.116  1.00  0.00           O  
ATOM   1578  N   GLN   100     -16.115   3.406  -3.170  1.00  0.00           N  
ATOM   1579  H   GLN   100     -15.518   2.697  -3.573  1.00  0.00           H  
ATOM   1580  CA  GLN   100     -16.264   4.585  -3.972  1.00  0.00           C  
ATOM   1581  HA  GLN   100     -16.411   5.446  -3.320  1.00  0.00           H  
ATOM   1582  CB  GLN   100     -14.927   4.963  -4.639  1.00  0.00           C  
ATOM   1583  HB2 GLN   100     -14.468   4.065  -5.052  1.00  0.00           H  
ATOM   1584  HB3 GLN   100     -15.147   5.708  -5.405  1.00  0.00           H  
ATOM   1585  CG  GLN   100     -13.873   5.540  -3.673  1.00  0.00           C  
ATOM   1586  HG2 GLN   100     -14.200   6.566  -3.503  1.00  0.00           H  
ATOM   1587  HG3 GLN   100     -13.863   5.062  -2.693  1.00  0.00           H  
ATOM   1588  CD  GLN   100     -12.489   5.596  -4.279  1.00  0.00           C  
ATOM   1589  OE1 GLN   100     -12.100   6.518  -4.964  1.00  0.00           O  
ATOM   1590  NE2 GLN   100     -11.646   4.532  -4.071  1.00  0.00           N  
ATOM   1591 HE21 GLN   100     -10.669   4.775  -3.994  1.00  0.00           H  
ATOM   1592 HE22 GLN   100     -12.017   3.699  -3.635  1.00  0.00           H  
ATOM   1593  C   GLN   100     -17.415   4.499  -4.970  1.00  0.00           C  
ATOM   1594  O   GLN   100     -18.054   5.510  -5.257  1.00  0.00           O  
ATOM   1595  N   ASN   101     -17.578   3.322  -5.582  1.00  0.00           N  
ATOM   1596  H   ASN   101     -17.073   2.500  -5.281  1.00  0.00           H  
ATOM   1597  CA  ASN   101     -18.672   3.097  -6.606  1.00  0.00           C  
ATOM   1598  HA  ASN   101     -18.641   3.894  -7.349  1.00  0.00           H  
ATOM   1599  CB  ASN   101     -18.353   1.740  -7.261  1.00  0.00           C  
ATOM   1600  HB2 ASN   101     -17.291   1.775  -7.503  1.00  0.00           H  
ATOM   1601  HB3 ASN   101     -18.525   0.879  -6.615  1.00  0.00           H  
ATOM   1602  CG  ASN   101     -19.226   1.443  -8.524  1.00  0.00           C  
ATOM   1603  OD1 ASN   101     -19.732   0.326  -8.710  1.00  0.00           O  
ATOM   1604  ND2 ASN   101     -19.658   2.380  -9.312  1.00  0.00           N  
ATOM   1605 HD21 ASN   101     -20.439   2.260  -9.940  1.00  0.00           H  
ATOM   1606 HD22 ASN   101     -19.435   3.342  -9.098  1.00  0.00           H  
ATOM   1607  C   ASN   101     -20.085   2.950  -5.911  1.00  0.00           C  
ATOM   1608  O   ASN   101     -21.019   3.409  -6.501  1.00  0.00           O  
ATOM   1609  N   LYS   102     -20.144   2.554  -4.688  1.00  0.00           N  
ATOM   1610  H   LYS   102     -19.319   2.133  -4.285  1.00  0.00           H  
ATOM   1611  CA  LYS   102     -21.269   2.721  -3.740  1.00  0.00           C  
ATOM   1612  HA  LYS   102     -22.190   2.260  -4.097  1.00  0.00           H  
ATOM   1613  CB  LYS   102     -20.972   2.155  -2.365  1.00  0.00           C  
ATOM   1614  HB2 LYS   102     -19.943   2.315  -2.041  1.00  0.00           H  
ATOM   1615  HB3 LYS   102     -21.586   2.718  -1.661  1.00  0.00           H  
ATOM   1616  CG  LYS   102     -21.182   0.645  -2.398  1.00  0.00           C  
ATOM   1617  HG2 LYS   102     -22.223   0.381  -2.586  1.00  0.00           H  
ATOM   1618  HG3 LYS   102     -20.555   0.281  -3.211  1.00  0.00           H  
ATOM   1619  CD  LYS   102     -20.710  -0.002  -1.107  1.00  0.00           C  
ATOM   1620  HD2 LYS   102     -19.632   0.154  -1.152  1.00  0.00           H  
ATOM   1621  HD3 LYS   102     -21.179   0.406  -0.211  1.00  0.00           H  
ATOM   1622  CE  LYS   102     -21.021  -1.470  -1.196  1.00  0.00           C  
ATOM   1623  HE2 LYS   102     -22.083  -1.633  -1.012  1.00  0.00           H  
ATOM   1624  HE3 LYS   102     -20.649  -1.784  -2.171  1.00  0.00           H  
ATOM   1625  NZ  LYS   102     -20.282  -2.270  -0.206  1.00  0.00           N  
ATOM   1626  HZ1 LYS   102     -20.829  -2.991   0.242  1.00  0.00           H  
ATOM   1627  HZ2 LYS   102     -19.408  -2.618  -0.575  1.00  0.00           H  
ATOM   1628  HZ3 LYS   102     -20.010  -1.632   0.529  1.00  0.00           H  
ATOM   1629  C   LYS   102     -21.608   4.244  -3.687  1.00  0.00           C  
ATOM   1630  O   LYS   102     -22.745   4.600  -4.065  1.00  0.00           O  
ATOM   1631  N   ILE   103     -20.615   5.110  -3.438  1.00  0.00           N  
ATOM   1632  H   ILE   103     -19.695   4.763  -3.207  1.00  0.00           H  
ATOM   1633  CA  ILE   103     -20.846   6.563  -3.301  1.00  0.00           C  
ATOM   1634  HA  ILE   103     -21.559   6.799  -2.511  1.00  0.00           H  
ATOM   1635  CB  ILE   103     -19.647   7.352  -2.827  1.00  0.00           C  
ATOM   1636  HB  ILE   103     -18.812   7.047  -3.457  1.00  0.00           H  
ATOM   1637  CG2 ILE   103     -19.936   8.911  -2.897  1.00  0.00           C  
ATOM   1638 HG21 ILE   103     -20.870   9.060  -2.354  1.00  0.00           H  
ATOM   1639 HG22 ILE   103     -19.119   9.456  -2.425  1.00  0.00           H  
ATOM   1640 HG23 ILE   103     -20.095   9.262  -3.917  1.00  0.00           H  
ATOM   1641  CG1 ILE   103     -19.362   6.951  -1.316  1.00  0.00           C  
ATOM   1642 HG12 ILE   103     -20.051   7.556  -0.727  1.00  0.00           H  
ATOM   1643 HG13 ILE   103     -19.535   5.875  -1.296  1.00  0.00           H  
ATOM   1644  CD1 ILE   103     -17.872   7.058  -0.818  1.00  0.00           C  
ATOM   1645 HD11 ILE   103     -17.624   8.119  -0.814  1.00  0.00           H  
ATOM   1646 HD12 ILE   103     -17.770   6.780   0.231  1.00  0.00           H  
ATOM   1647 HD13 ILE   103     -17.254   6.425  -1.456  1.00  0.00           H  
ATOM   1648  C   ILE   103     -21.553   7.178  -4.540  1.00  0.00           C  
ATOM   1649  O   ILE   103     -22.583   7.823  -4.516  1.00  0.00           O  
ATOM   1650  N   TYR   104     -20.965   6.889  -5.753  1.00  0.00           N  
ATOM   1651  H   TYR   104     -20.059   6.451  -5.668  1.00  0.00           H  
ATOM   1652  CA  TYR   104     -21.345   7.456  -7.095  1.00  0.00           C  
ATOM   1653  HA  TYR   104     -21.035   8.500  -7.146  1.00  0.00           H  
ATOM   1654  CB  TYR   104     -20.644   6.599  -8.158  1.00  0.00           C  
ATOM   1655  HB2 TYR   104     -19.568   6.570  -7.980  1.00  0.00           H  
ATOM   1656  HB3 TYR   104     -21.039   5.585  -8.100  1.00  0.00           H  
ATOM   1657  CG  TYR   104     -20.789   7.106  -9.542  1.00  0.00           C  
ATOM   1658  CD1 TYR   104     -20.089   8.307  -9.854  1.00  0.00           C  
ATOM   1659  HD1 TYR   104     -19.437   8.623  -9.053  1.00  0.00           H  
ATOM   1660  CE1 TYR   104     -20.264   8.938 -11.092  1.00  0.00           C  
ATOM   1661  HE1 TYR   104     -19.912   9.937 -11.306  1.00  0.00           H  
ATOM   1662  CZ  TYR   104     -21.133   8.386 -12.068  1.00  0.00           C  
ATOM   1663  OH  TYR   104     -21.352   9.061 -13.253  1.00  0.00           O  
ATOM   1664  HH  TYR   104     -21.941   8.667 -13.900  1.00  0.00           H  
ATOM   1665  CE2 TYR   104     -21.763   7.149 -11.765  1.00  0.00           C  
ATOM   1666  HE2 TYR   104     -22.413   6.675 -12.486  1.00  0.00           H  
ATOM   1667  CD2 TYR   104     -21.652   6.507 -10.540  1.00  0.00           C  
ATOM   1668  HD2 TYR   104     -22.208   5.619 -10.278  1.00  0.00           H  
ATOM   1669  C   TYR   104     -22.845   7.229  -7.336  1.00  0.00           C  
ATOM   1670  O   TYR   104     -23.485   8.074  -7.886  1.00  0.00           O  
ATOM   1671  N   ASN   105     -23.414   6.038  -6.834  1.00  0.00           N  
ATOM   1672  H   ASN   105     -22.908   5.562  -6.101  1.00  0.00           H  
ATOM   1673  CA  ASN   105     -24.844   5.698  -6.988  1.00  0.00           C  
ATOM   1674  HA  ASN   105     -25.185   6.120  -7.933  1.00  0.00           H  
ATOM   1675  CB  ASN   105     -25.014   4.161  -7.025  1.00  0.00           C  
ATOM   1676  HB2 ASN   105     -24.417   3.594  -6.311  1.00  0.00           H  
ATOM   1677  HB3 ASN   105     -26.060   3.905  -6.855  1.00  0.00           H  
ATOM   1678  CG  ASN   105     -24.508   3.664  -8.331  1.00  0.00           C  
ATOM   1679  OD1 ASN   105     -25.188   3.626  -9.281  1.00  0.00           O  
ATOM   1680  ND2 ASN   105     -23.211   3.319  -8.472  1.00  0.00           N  
ATOM   1681 HD21 ASN   105     -22.857   2.875  -9.307  1.00  0.00           H  
ATOM   1682 HD22 ASN   105     -22.658   3.250  -7.630  1.00  0.00           H  
ATOM   1683  C   ASN   105     -25.756   6.456  -5.948  1.00  0.00           C  
ATOM   1684  O   ASN   105     -26.952   6.415  -6.080  1.00  0.00           O  
ATOM   1685  N   ILE   106     -25.165   7.093  -4.954  1.00  0.00           N  
ATOM   1686  H   ILE   106     -24.158   7.164  -4.986  1.00  0.00           H  
ATOM   1687  CA  ILE   106     -25.944   7.914  -3.990  1.00  0.00           C  
ATOM   1688  HA  ILE   106     -26.884   7.375  -3.872  1.00  0.00           H  
ATOM   1689  CB  ILE   106     -25.310   7.973  -2.586  1.00  0.00           C  
ATOM   1690  HB  ILE   106     -26.247   8.209  -2.081  1.00  0.00           H  
ATOM   1691  CG2 ILE   106     -24.837   6.614  -2.100  1.00  0.00           C  
ATOM   1692 HG21 ILE   106     -25.543   5.785  -2.127  1.00  0.00           H  
ATOM   1693 HG22 ILE   106     -23.961   6.363  -2.697  1.00  0.00           H  
ATOM   1694 HG23 ILE   106     -24.465   6.690  -1.078  1.00  0.00           H  
ATOM   1695  CG1 ILE   106     -24.269   9.113  -2.314  1.00  0.00           C  
ATOM   1696 HG12 ILE   106     -23.288   8.760  -1.996  1.00  0.00           H  
ATOM   1697 HG13 ILE   106     -23.924   9.530  -3.260  1.00  0.00           H  
ATOM   1698  CD1 ILE   106     -24.721  10.246  -1.398  1.00  0.00           C  
ATOM   1699 HD11 ILE   106     -25.551  10.886  -1.696  1.00  0.00           H  
ATOM   1700 HD12 ILE   106     -25.056   9.890  -0.424  1.00  0.00           H  
ATOM   1701 HD13 ILE   106     -23.993  11.026  -1.178  1.00  0.00           H  
ATOM   1702  C   ILE   106     -26.079   9.306  -4.609  1.00  0.00           C  
ATOM   1703  O   ILE   106     -26.926  10.127  -4.138  1.00  0.00           O  
ATOM   1704  N   LEU   107     -25.275   9.644  -5.640  1.00  0.00           N  
ATOM   1705  H   LEU   107     -24.784   8.853  -6.033  1.00  0.00           H  
ATOM   1706  CA  LEU   107     -25.194  10.988  -6.198  1.00  0.00           C  
ATOM   1707  HA  LEU   107     -25.141  11.742  -5.412  1.00  0.00           H  
ATOM   1708  CB  LEU   107     -23.802  11.040  -6.952  1.00  0.00           C  
ATOM   1709  HB2 LEU   107     -23.717  10.352  -7.793  1.00  0.00           H  
ATOM   1710  HB3 LEU   107     -23.815  12.054  -7.354  1.00  0.00           H  
ATOM   1711  CG  LEU   107     -22.442  10.849  -6.247  1.00  0.00           C  
ATOM   1712  HG  LEU   107     -22.464   9.778  -6.045  1.00  0.00           H  
ATOM   1713  CD1 LEU   107     -21.357  11.148  -7.262  1.00  0.00           C  
ATOM   1714 HD11 LEU   107     -20.396  10.830  -6.859  1.00  0.00           H  
ATOM   1715 HD12 LEU   107     -21.591  10.706  -8.231  1.00  0.00           H  
ATOM   1716 HD13 LEU   107     -21.385  12.235  -7.346  1.00  0.00           H  
ATOM   1717  CD2 LEU   107     -22.250  11.627  -4.994  1.00  0.00           C  
ATOM   1718 HD21 LEU   107     -21.328  11.327  -4.495  1.00  0.00           H  
ATOM   1719 HD22 LEU   107     -22.228  12.703  -5.165  1.00  0.00           H  
ATOM   1720 HD23 LEU   107     -23.011  11.410  -4.245  1.00  0.00           H  
ATOM   1721  C   LEU   107     -26.309  11.408  -7.114  1.00  0.00           C  
ATOM   1722  O   LEU   107     -27.026  10.666  -7.786  1.00  0.00           O  
ATOM   1723  N   THR   108     -26.496  12.695  -7.169  1.00  0.00           N  
ATOM   1724  H   THR   108     -25.857  13.367  -6.768  1.00  0.00           H  
ATOM   1725  CA  THR   108     -27.451  13.361  -8.037  1.00  0.00           C  
ATOM   1726  HA  THR   108     -28.217  12.609  -8.223  1.00  0.00           H  
ATOM   1727  CB  THR   108     -28.182  14.603  -7.485  1.00  0.00           C  
ATOM   1728  HB  THR   108     -29.058  14.667  -8.131  1.00  0.00           H  
ATOM   1729  CG2 THR   108     -28.829  14.454  -6.129  1.00  0.00           C  
ATOM   1730 HG21 THR   108     -29.251  15.390  -5.763  1.00  0.00           H  
ATOM   1731 HG22 THR   108     -29.665  13.764  -6.239  1.00  0.00           H  
ATOM   1732 HG23 THR   108     -28.174  13.899  -5.458  1.00  0.00           H  
ATOM   1733  OG1 THR   108     -27.360  15.771  -7.580  1.00  0.00           O  
ATOM   1734  HG1 THR   108     -27.704  16.543  -7.126  1.00  0.00           H  
ATOM   1735  C   THR   108     -26.869  13.543  -9.453  1.00  0.00           C  
ATOM   1736  O   THR   108     -25.636  13.598  -9.697  1.00  0.00           O  
ATOM   1737  N   PRO   109     -27.780  13.727 -10.428  1.00  0.00           N  
ATOM   1738  CD  PRO   109     -29.286  13.694 -10.441  1.00  0.00           C  
ATOM   1739  HD2 PRO   109     -29.746  14.674 -10.314  1.00  0.00           H  
ATOM   1740  HD3 PRO   109     -29.534  12.959  -9.675  1.00  0.00           H  
ATOM   1741  CG  PRO   109     -29.733  13.245 -11.814  1.00  0.00           C  
ATOM   1742  HG2 PRO   109     -30.716  13.561 -12.161  1.00  0.00           H  
ATOM   1743  HG3 PRO   109     -29.560  12.189 -12.020  1.00  0.00           H  
ATOM   1744  CB  PRO   109     -28.669  14.084 -12.517  1.00  0.00           C  
ATOM   1745  HB2 PRO   109     -28.902  15.149 -12.516  1.00  0.00           H  
ATOM   1746  HB3 PRO   109     -28.687  13.754 -13.556  1.00  0.00           H  
ATOM   1747  CA  PRO   109     -27.391  13.879 -11.808  1.00  0.00           C  
ATOM   1748  HA  PRO   109     -26.923  12.937 -12.096  1.00  0.00           H  
ATOM   1749  C   PRO   109     -26.477  15.046 -12.174  1.00  0.00           C  
ATOM   1750  O   PRO   109     -25.731  15.001 -13.133  1.00  0.00           O  
ATOM   1751  N   GLU   110     -26.497  16.204 -11.454  1.00  0.00           N  
ATOM   1752  H   GLU   110     -27.069  16.089 -10.629  1.00  0.00           H  
ATOM   1753  CA  GLU   110     -25.538  17.345 -11.464  1.00  0.00           C  
ATOM   1754  HA  GLU   110     -25.151  17.530 -12.467  1.00  0.00           H  
ATOM   1755  CB  GLU   110     -26.241  18.506 -10.779  1.00  0.00           C  
ATOM   1756  HB2 GLU   110     -26.235  18.307  -9.707  1.00  0.00           H  
ATOM   1757  HB3 GLU   110     -25.774  19.487 -10.868  1.00  0.00           H  
ATOM   1758  CG  GLU   110     -27.768  18.656 -11.112  1.00  0.00           C  
ATOM   1759  HG2 GLU   110     -28.357  17.906 -10.585  1.00  0.00           H  
ATOM   1760  HG3 GLU   110     -28.083  19.640 -10.765  1.00  0.00           H  
ATOM   1761  CD  GLU   110     -28.079  18.541 -12.629  1.00  0.00           C  
ATOM   1762  OE1 GLU   110     -27.208  18.591 -13.461  1.00  0.00           O  
ATOM   1763  OE2 GLU   110     -29.273  18.512 -12.865  1.00  0.00           O  
ATOM   1764  C   GLU   110     -24.222  16.963 -10.776  1.00  0.00           C  
ATOM   1765  O   GLU   110     -23.121  17.175 -11.268  1.00  0.00           O  
ATOM   1766  N   GLN   111     -24.323  16.221  -9.626  1.00  0.00           N  
ATOM   1767  H   GLN   111     -25.239  16.050  -9.238  1.00  0.00           H  
ATOM   1768  CA  GLN   111     -23.184  15.754  -8.723  1.00  0.00           C  
ATOM   1769  HA  GLN   111     -22.486  16.564  -8.514  1.00  0.00           H  
ATOM   1770  CB  GLN   111     -23.744  15.248  -7.387  1.00  0.00           C  
ATOM   1771  HB2 GLN   111     -24.476  14.484  -7.646  1.00  0.00           H  
ATOM   1772  HB3 GLN   111     -22.827  14.878  -6.929  1.00  0.00           H  
ATOM   1773  CG  GLN   111     -24.392  16.285  -6.456  1.00  0.00           C  
ATOM   1774  HG2 GLN   111     -23.593  16.882  -6.017  1.00  0.00           H  
ATOM   1775  HG3 GLN   111     -25.047  16.984  -6.977  1.00  0.00           H  
ATOM   1776  CD  GLN   111     -24.988  15.647  -5.210  1.00  0.00           C  
ATOM   1777  OE1 GLN   111     -24.973  14.414  -5.014  1.00  0.00           O  
ATOM   1778  NE2 GLN   111     -25.745  16.315  -4.378  1.00  0.00           N  
ATOM   1779 HE21 GLN   111     -26.292  15.843  -3.672  1.00  0.00           H  
ATOM   1780 HE22 GLN   111     -25.855  17.302  -4.564  1.00  0.00           H  
ATOM   1781  C   GLN   111     -22.299  14.787  -9.371  1.00  0.00           C  
ATOM   1782  O   GLN   111     -21.086  14.933  -9.478  1.00  0.00           O  
ATOM   1783  N   LYS   112     -22.907  13.842 -10.165  1.00  0.00           N  
ATOM   1784  H   LYS   112     -23.899  13.675 -10.075  1.00  0.00           H  
ATOM   1785  CA  LYS   112     -22.274  12.838 -11.062  1.00  0.00           C  
ATOM   1786  HA  LYS   112     -21.535  12.306 -10.463  1.00  0.00           H  
ATOM   1787  CB  LYS   112     -23.279  11.921 -11.727  1.00  0.00           C  
ATOM   1788  HB2 LYS   112     -24.149  12.439 -12.130  1.00  0.00           H  
ATOM   1789  HB3 LYS   112     -22.713  11.565 -12.588  1.00  0.00           H  
ATOM   1790  CG  LYS   112     -23.607  10.697 -10.769  1.00  0.00           C  
ATOM   1791  HG2 LYS   112     -22.670  10.238 -10.452  1.00  0.00           H  
ATOM   1792  HG3 LYS   112     -24.085  11.131  -9.891  1.00  0.00           H  
ATOM   1793  CD  LYS   112     -24.531   9.667 -11.444  1.00  0.00           C  
ATOM   1794  HD2 LYS   112     -25.417  10.173 -11.827  1.00  0.00           H  
ATOM   1795  HD3 LYS   112     -23.971   9.273 -12.292  1.00  0.00           H  
ATOM   1796  CE  LYS   112     -24.880   8.561 -10.484  1.00  0.00           C  
ATOM   1797  HE2 LYS   112     -24.031   8.029 -10.054  1.00  0.00           H  
ATOM   1798  HE3 LYS   112     -25.510   8.938  -9.678  1.00  0.00           H  
ATOM   1799  NZ  LYS   112     -25.700   7.499 -11.112  1.00  0.00           N  
ATOM   1800  HZ1 LYS   112     -26.641   7.395 -10.761  1.00  0.00           H  
ATOM   1801  HZ2 LYS   112     -25.871   7.722 -12.082  1.00  0.00           H  
ATOM   1802  HZ3 LYS   112     -25.290   6.578 -11.182  1.00  0.00           H  
ATOM   1803  C   LYS   112     -21.381  13.504 -12.074  1.00  0.00           C  
ATOM   1804  O   LYS   112     -20.242  13.134 -12.274  1.00  0.00           O  
ATOM   1805  N   LYS   113     -21.827  14.577 -12.758  1.00  0.00           N  
ATOM   1806  H   LYS   113     -22.744  14.908 -12.494  1.00  0.00           H  
ATOM   1807  CA  LYS   113     -21.015  15.429 -13.662  1.00  0.00           C  
ATOM   1808  HA  LYS   113     -20.648  14.731 -14.415  1.00  0.00           H  
ATOM   1809  CB  LYS   113     -21.914  16.480 -14.410  1.00  0.00           C  
ATOM   1810  HB2 LYS   113     -22.226  17.148 -13.607  1.00  0.00           H  
ATOM   1811  HB3 LYS   113     -21.353  17.110 -15.100  1.00  0.00           H  
ATOM   1812  CG  LYS   113     -23.186  15.961 -15.144  1.00  0.00           C  
ATOM   1813  HG2 LYS   113     -22.833  15.298 -15.934  1.00  0.00           H  
ATOM   1814  HG3 LYS   113     -23.764  15.352 -14.449  1.00  0.00           H  
ATOM   1815  CD  LYS   113     -24.074  17.127 -15.768  1.00  0.00           C  
ATOM   1816  HD2 LYS   113     -24.221  17.880 -14.994  1.00  0.00           H  
ATOM   1817  HD3 LYS   113     -23.524  17.506 -16.629  1.00  0.00           H  
ATOM   1818  CE  LYS   113     -25.399  16.484 -16.303  1.00  0.00           C  
ATOM   1819  HE2 LYS   113     -25.636  17.178 -17.110  1.00  0.00           H  
ATOM   1820  HE3 LYS   113     -25.326  15.494 -16.755  1.00  0.00           H  
ATOM   1821  NZ  LYS   113     -26.526  16.489 -15.307  1.00  0.00           N  
ATOM   1822  HZ1 LYS   113     -26.655  17.385 -14.859  1.00  0.00           H  
ATOM   1823  HZ2 LYS   113     -27.451  16.329 -15.679  1.00  0.00           H  
ATOM   1824  HZ3 LYS   113     -26.300  15.885 -14.530  1.00  0.00           H  
ATOM   1825  C   LYS   113     -19.911  16.184 -12.947  1.00  0.00           C  
ATOM   1826  O   LYS   113     -18.766  16.157 -13.370  1.00  0.00           O  
ATOM   1827  N   GLN   114     -20.246  16.803 -11.802  1.00  0.00           N  
ATOM   1828  H   GLN   114     -21.205  16.868 -11.490  1.00  0.00           H  
ATOM   1829  CA  GLN   114     -19.265  17.695 -11.103  1.00  0.00           C  
ATOM   1830  HA  GLN   114     -18.945  18.384 -11.885  1.00  0.00           H  
ATOM   1831  CB  GLN   114     -19.857  18.381  -9.952  1.00  0.00           C  
ATOM   1832  HB2 GLN   114     -20.712  18.889 -10.399  1.00  0.00           H  
ATOM   1833  HB3 GLN   114     -20.319  17.684  -9.253  1.00  0.00           H  
ATOM   1834  CG  GLN   114     -18.922  19.327  -9.222  1.00  0.00           C  
ATOM   1835  HG2 GLN   114     -18.039  18.827  -8.822  1.00  0.00           H  
ATOM   1836  HG3 GLN   114     -18.546  20.100  -9.893  1.00  0.00           H  
ATOM   1837  CD  GLN   114     -19.570  20.158  -8.110  1.00  0.00           C  
ATOM   1838  OE1 GLN   114     -20.728  19.875  -7.799  1.00  0.00           O  
ATOM   1839  NE2 GLN   114     -18.963  21.144  -7.539  1.00  0.00           N  
ATOM   1840 HE21 GLN   114     -19.521  21.716  -6.920  1.00  0.00           H  
ATOM   1841 HE22 GLN   114     -17.958  21.232  -7.584  1.00  0.00           H  
ATOM   1842  C   GLN   114     -18.061  16.814 -10.658  1.00  0.00           C  
ATOM   1843  O   GLN   114     -16.949  17.178 -11.012  1.00  0.00           O  
ATOM   1844  N   PHE   115     -18.329  15.644 -10.007  1.00  0.00           N  
ATOM   1845  H   PHE   115     -19.308  15.491  -9.813  1.00  0.00           H  
ATOM   1846  CA  PHE   115     -17.401  14.523  -9.710  1.00  0.00           C  
ATOM   1847  HA  PHE   115     -16.713  14.853  -8.932  1.00  0.00           H  
ATOM   1848  CB  PHE   115     -18.219  13.351  -9.093  1.00  0.00           C  
ATOM   1849  HB2 PHE   115     -18.549  13.724  -8.123  1.00  0.00           H  
ATOM   1850  HB3 PHE   115     -19.120  13.270  -9.702  1.00  0.00           H  
ATOM   1851  CG  PHE   115     -17.595  11.998  -9.086  1.00  0.00           C  
ATOM   1852  CD1 PHE   115     -17.776  11.145 -10.136  1.00  0.00           C  
ATOM   1853  HD1 PHE   115     -18.428  11.440 -10.945  1.00  0.00           H  
ATOM   1854  CE1 PHE   115     -16.964   9.997 -10.292  1.00  0.00           C  
ATOM   1855  HE1 PHE   115     -17.148   9.302 -11.097  1.00  0.00           H  
ATOM   1856  CZ  PHE   115     -15.924   9.788  -9.389  1.00  0.00           C  
ATOM   1857  HZ  PHE   115     -15.278   8.929  -9.489  1.00  0.00           H  
ATOM   1858  CE2 PHE   115     -15.823  10.612  -8.249  1.00  0.00           C  
ATOM   1859  HE2 PHE   115     -15.158  10.423  -7.419  1.00  0.00           H  
ATOM   1860  CD2 PHE   115     -16.634  11.728  -8.092  1.00  0.00           C  
ATOM   1861  HD2 PHE   115     -16.437  12.429  -7.295  1.00  0.00           H  
ATOM   1862  C   PHE   115     -16.496  14.075 -10.789  1.00  0.00           C  
ATOM   1863  O   PHE   115     -15.294  14.214 -10.648  1.00  0.00           O  
ATOM   1864  N   ASN   116     -17.047  13.624 -11.973  1.00  0.00           N  
ATOM   1865  H   ASN   116     -18.056  13.569 -11.978  1.00  0.00           H  
ATOM   1866  CA  ASN   116     -16.310  13.259 -13.127  1.00  0.00           C  
ATOM   1867  HA  ASN   116     -15.807  12.314 -12.925  1.00  0.00           H  
ATOM   1868  CB  ASN   116     -17.194  13.030 -14.356  1.00  0.00           C  
ATOM   1869  HB2 ASN   116     -17.853  13.894 -14.446  1.00  0.00           H  
ATOM   1870  HB3 ASN   116     -16.574  13.042 -15.252  1.00  0.00           H  
ATOM   1871  CG  ASN   116     -17.928  11.720 -14.281  1.00  0.00           C  
ATOM   1872  OD1 ASN   116     -17.532  10.720 -13.743  1.00  0.00           O  
ATOM   1873  ND2 ASN   116     -19.153  11.869 -14.699  1.00  0.00           N  
ATOM   1874 HD21 ASN   116     -19.937  11.266 -14.492  1.00  0.00           H  
ATOM   1875 HD22 ASN   116     -19.351  12.684 -15.263  1.00  0.00           H  
ATOM   1876  C   ASN   116     -15.179  14.327 -13.474  1.00  0.00           C  
ATOM   1877  O   ASN   116     -14.062  13.973 -13.773  1.00  0.00           O  
ATOM   1878  N   ALA   117     -15.431  15.649 -13.321  1.00  0.00           N  
ATOM   1879  H   ALA   117     -16.376  15.942 -13.117  1.00  0.00           H  
ATOM   1880  CA  ALA   117     -14.387  16.735 -13.570  1.00  0.00           C  
ATOM   1881  HA  ALA   117     -13.987  16.430 -14.537  1.00  0.00           H  
ATOM   1882  CB  ALA   117     -15.082  18.098 -13.822  1.00  0.00           C  
ATOM   1883  HB1 ALA   117     -14.396  18.833 -14.243  1.00  0.00           H  
ATOM   1884  HB2 ALA   117     -15.835  17.821 -14.559  1.00  0.00           H  
ATOM   1885  HB3 ALA   117     -15.529  18.378 -12.868  1.00  0.00           H  
ATOM   1886  C   ALA   117     -13.335  16.752 -12.504  1.00  0.00           C  
ATOM   1887  O   ALA   117     -12.168  16.978 -12.817  1.00  0.00           O  
ATOM   1888  N   ASN   118     -13.725  16.586 -11.229  1.00  0.00           N  
ATOM   1889  H   ASN   118     -14.708  16.463 -11.032  1.00  0.00           H  
ATOM   1890  CA  ASN   118     -12.748  16.607 -10.083  1.00  0.00           C  
ATOM   1891  HA  ASN   118     -12.050  17.433 -10.216  1.00  0.00           H  
ATOM   1892  CB  ASN   118     -13.509  16.664  -8.787  1.00  0.00           C  
ATOM   1893  HB2 ASN   118     -14.253  17.357  -9.179  1.00  0.00           H  
ATOM   1894  HB3 ASN   118     -14.049  15.755  -8.520  1.00  0.00           H  
ATOM   1895  CG  ASN   118     -12.731  17.253  -7.630  1.00  0.00           C  
ATOM   1896  OD1 ASN   118     -11.629  16.909  -7.284  1.00  0.00           O  
ATOM   1897  ND2 ASN   118     -13.389  18.242  -7.052  1.00  0.00           N  
ATOM   1898 HD21 ASN   118     -13.059  18.697  -6.212  1.00  0.00           H  
ATOM   1899 HD22 ASN   118     -14.345  18.397  -7.336  1.00  0.00           H  
ATOM   1900  C   ASN   118     -11.944  15.267 -10.097  1.00  0.00           C  
ATOM   1901  O   ASN   118     -10.764  15.268  -9.684  1.00  0.00           O  
ATOM   1902  N   PHE   119     -12.524  14.136 -10.526  1.00  0.00           N  
ATOM   1903  H   PHE   119     -13.530  14.139 -10.620  1.00  0.00           H  
ATOM   1904  CA  PHE   119     -11.675  12.964 -10.920  1.00  0.00           C  
ATOM   1905  HA  PHE   119     -10.943  12.752 -10.140  1.00  0.00           H  
ATOM   1906  CB  PHE   119     -12.538  11.677 -11.053  1.00  0.00           C  
ATOM   1907  HB2 PHE   119     -13.516  11.930 -10.645  1.00  0.00           H  
ATOM   1908  HB3 PHE   119     -12.520  11.400 -12.107  1.00  0.00           H  
ATOM   1909  CG  PHE   119     -12.006  10.460 -10.359  1.00  0.00           C  
ATOM   1910  CD1 PHE   119     -11.128   9.504 -10.956  1.00  0.00           C  
ATOM   1911  HD1 PHE   119     -10.700   9.712 -11.925  1.00  0.00           H  
ATOM   1912  CE1 PHE   119     -10.846   8.348 -10.205  1.00  0.00           C  
ATOM   1913  HE1 PHE   119     -10.251   7.584 -10.684  1.00  0.00           H  
ATOM   1914  CZ  PHE   119     -11.268   8.194  -8.897  1.00  0.00           C  
ATOM   1915  HZ  PHE   119     -11.008   7.249  -8.444  1.00  0.00           H  
ATOM   1916  CE2 PHE   119     -12.071   9.190  -8.291  1.00  0.00           C  
ATOM   1917  HE2 PHE   119     -12.452   9.100  -7.284  1.00  0.00           H  
ATOM   1918  CD2 PHE   119     -12.441  10.331  -8.994  1.00  0.00           C  
ATOM   1919  HD2 PHE   119     -13.021  11.091  -8.491  1.00  0.00           H  
ATOM   1920  C   PHE   119     -10.756  13.175 -12.105  1.00  0.00           C  
ATOM   1921  O   PHE   119      -9.655  12.686 -12.008  1.00  0.00           O  
ATOM   1922  N   GLU   120     -11.110  13.851 -13.180  1.00  0.00           N  
ATOM   1923  H   GLU   120     -12.083  14.105 -13.274  1.00  0.00           H  
ATOM   1924  CA  GLU   120     -10.179  14.218 -14.230  1.00  0.00           C  
ATOM   1925  HA  GLU   120      -9.816  13.245 -14.561  1.00  0.00           H  
ATOM   1926  CB  GLU   120     -10.961  14.966 -15.394  1.00  0.00           C  
ATOM   1927  HB2 GLU   120     -11.426  15.840 -14.937  1.00  0.00           H  
ATOM   1928  HB3 GLU   120     -10.403  15.282 -16.276  1.00  0.00           H  
ATOM   1929  CG  GLU   120     -12.008  13.925 -16.026  1.00  0.00           C  
ATOM   1930  HG2 GLU   120     -12.265  13.212 -15.242  1.00  0.00           H  
ATOM   1931  HG3 GLU   120     -12.946  14.467 -16.143  1.00  0.00           H  
ATOM   1932  CD  GLU   120     -11.591  13.280 -17.350  1.00  0.00           C  
ATOM   1933  OE1 GLU   120     -10.411  13.263 -17.765  1.00  0.00           O  
ATOM   1934  OE2 GLU   120     -12.441  12.831 -18.055  1.00  0.00           O  
ATOM   1935  C   GLU   120      -8.978  15.034 -13.845  1.00  0.00           C  
ATOM   1936  O   GLU   120      -7.879  14.814 -14.393  1.00  0.00           O  
ATOM   1937  N   LYS   121      -9.077  15.877 -12.833  1.00  0.00           N  
ATOM   1938  H   LYS   121      -9.935  16.102 -12.350  1.00  0.00           H  
ATOM   1939  CA  LYS   121      -7.863  16.428 -12.156  1.00  0.00           C  
ATOM   1940  HA  LYS   121      -7.375  17.173 -12.785  1.00  0.00           H  
ATOM   1941  CB  LYS   121      -8.229  17.144 -10.900  1.00  0.00           C  
ATOM   1942  HB2 LYS   121      -8.574  16.459 -10.127  1.00  0.00           H  
ATOM   1943  HB3 LYS   121      -7.305  17.607 -10.553  1.00  0.00           H  
ATOM   1944  CG  LYS   121      -9.407  18.200 -10.998  1.00  0.00           C  
ATOM   1945  HG2 LYS   121     -10.341  17.666 -11.174  1.00  0.00           H  
ATOM   1946  HG3 LYS   121      -9.441  18.664 -10.013  1.00  0.00           H  
ATOM   1947  CD  LYS   121      -9.240  19.200 -12.154  1.00  0.00           C  
ATOM   1948  HD2 LYS   121      -8.336  19.773 -11.947  1.00  0.00           H  
ATOM   1949  HD3 LYS   121      -9.055  18.606 -13.049  1.00  0.00           H  
ATOM   1950  CE  LYS   121     -10.351  20.209 -12.235  1.00  0.00           C  
ATOM   1951  HE2 LYS   121     -10.642  20.591 -11.257  1.00  0.00           H  
ATOM   1952  HE3 LYS   121      -9.848  21.043 -12.724  1.00  0.00           H  
ATOM   1953  NZ  LYS   121     -11.513  19.764 -13.138  1.00  0.00           N  
ATOM   1954  HZ1 LYS   121     -11.062  19.402 -13.966  1.00  0.00           H  
ATOM   1955  HZ2 LYS   121     -11.921  18.940 -12.722  1.00  0.00           H  
ATOM   1956  HZ3 LYS   121     -12.134  20.477 -13.494  1.00  0.00           H  
ATOM   1957  C   LYS   121      -6.760  15.423 -11.792  1.00  0.00           C  
ATOM   1958  O   LYS   121      -5.592  15.784 -11.928  1.00  0.00           O  
ATOM   1959  N   ARG   122      -7.070  14.162 -11.317  1.00  0.00           N  
ATOM   1960  H   ARG   122      -8.058  13.998 -11.445  1.00  0.00           H  
ATOM   1961  CA  ARG   122      -6.102  13.130 -10.936  1.00  0.00           C  
ATOM   1962  HA  ARG   122      -5.166  13.685 -11.006  1.00  0.00           H  
ATOM   1963  CB  ARG   122      -6.236  12.616  -9.481  1.00  0.00           C  
ATOM   1964  HB2 ARG   122      -5.422  11.926  -9.260  1.00  0.00           H  
ATOM   1965  HB3 ARG   122      -5.956  13.423  -8.803  1.00  0.00           H  
ATOM   1966  CG  ARG   122      -7.623  11.994  -9.243  1.00  0.00           C  
ATOM   1967  HG2 ARG   122      -8.448  12.694  -9.374  1.00  0.00           H  
ATOM   1968  HG3 ARG   122      -7.840  11.152  -9.901  1.00  0.00           H  
ATOM   1969  CD  ARG   122      -7.748  11.356  -7.841  1.00  0.00           C  
ATOM   1970  HD2 ARG   122      -8.552  10.620  -7.868  1.00  0.00           H  
ATOM   1971  HD3 ARG   122      -6.779  10.899  -7.641  1.00  0.00           H  
ATOM   1972  NE  ARG   122      -8.088  12.309  -6.801  1.00  0.00           N  
ATOM   1973  HE  ARG   122      -8.284  13.285  -6.969  1.00  0.00           H  
ATOM   1974  CZ  ARG   122      -8.364  11.896  -5.545  1.00  0.00           C  
ATOM   1975  NH1 ARG   122      -8.423  10.627  -5.133  1.00  0.00           N  
ATOM   1976 HH11 ARG   122      -8.060   9.905  -5.739  1.00  0.00           H  
ATOM   1977 HH12 ARG   122      -8.603  10.427  -4.159  1.00  0.00           H  
ATOM   1978  NH2 ARG   122      -8.586  12.787  -4.701  1.00  0.00           N  
ATOM   1979 HH21 ARG   122      -8.436  13.727  -5.038  1.00  0.00           H  
ATOM   1980 HH22 ARG   122      -8.955  12.536  -3.794  1.00  0.00           H  
ATOM   1981  C   ARG   122      -6.033  11.930 -11.975  1.00  0.00           C  
ATOM   1982  O   ARG   122      -5.128  11.055 -11.914  1.00  0.00           O  
ATOM   1983  N   LEU   123      -6.908  11.892 -12.992  1.00  0.00           N  
ATOM   1984  H   LEU   123      -7.600  12.614 -13.131  1.00  0.00           H  
ATOM   1985  CA  LEU   123      -6.539  11.219 -14.253  1.00  0.00           C  
ATOM   1986  HA  LEU   123      -6.085  10.245 -14.069  1.00  0.00           H  
ATOM   1987  CB  LEU   123      -7.822  11.143 -15.167  1.00  0.00           C  
ATOM   1988  HB2 LEU   123      -8.153  12.169 -15.330  1.00  0.00           H  
ATOM   1989  HB3 LEU   123      -7.472  10.785 -16.135  1.00  0.00           H  
ATOM   1990  CG  LEU   123      -8.911  10.194 -14.717  1.00  0.00           C  
ATOM   1991  HG  LEU   123      -9.265  10.502 -13.733  1.00  0.00           H  
ATOM   1992  CD1 LEU   123     -10.117  10.207 -15.667  1.00  0.00           C  
ATOM   1993 HD11 LEU   123     -10.680   9.319 -15.380  1.00  0.00           H  
ATOM   1994 HD12 LEU   123     -10.782  11.059 -15.525  1.00  0.00           H  
ATOM   1995 HD13 LEU   123      -9.679  10.116 -16.661  1.00  0.00           H  
ATOM   1996  CD2 LEU   123      -8.354   8.793 -14.545  1.00  0.00           C  
ATOM   1997 HD21 LEU   123      -7.945   8.629 -13.548  1.00  0.00           H  
ATOM   1998 HD22 LEU   123      -9.161   8.060 -14.570  1.00  0.00           H  
ATOM   1999 HD23 LEU   123      -7.655   8.452 -15.309  1.00  0.00           H  
ATOM   2000  C   LEU   123      -5.463  11.946 -15.140  1.00  0.00           C  
ATOM   2001  O   LEU   123      -4.691  11.232 -15.809  1.00  0.00           O  
ATOM   2002  N   THR   124      -5.290  13.281 -14.929  1.00  0.00           N  
ATOM   2003  H   THR   124      -5.943  13.858 -14.418  1.00  0.00           H  
ATOM   2004  CA  THR   124      -4.318  14.122 -15.641  1.00  0.00           C  
ATOM   2005  HA  THR   124      -4.495  13.832 -16.677  1.00  0.00           H  
ATOM   2006  CB  THR   124      -4.561  15.589 -15.332  1.00  0.00           C  
ATOM   2007  HB  THR   124      -4.492  15.749 -14.256  1.00  0.00           H  
ATOM   2008  CG2 THR   124      -3.735  16.676 -16.022  1.00  0.00           C  
ATOM   2009 HG21 THR   124      -2.685  16.566 -15.749  1.00  0.00           H  
ATOM   2010 HG22 THR   124      -3.774  16.582 -17.108  1.00  0.00           H  
ATOM   2011 HG23 THR   124      -4.006  17.704 -15.779  1.00  0.00           H  
ATOM   2012  OG1 THR   124      -5.798  15.993 -15.815  1.00  0.00           O  
ATOM   2013  HG1 THR   124      -6.406  15.594 -15.187  1.00  0.00           H  
ATOM   2014  C   THR   124      -2.937  13.756 -15.207  1.00  0.00           C  
ATOM   2015  O   THR   124      -2.173  13.338 -16.085  1.00  0.00           O  
ATOM   2016  OXT THR   124      -2.552  13.864 -14.045  1.00  0.00           O  
TER    2017      THR   124 
ATOM   2017  N   ALA   125       8.040  23.302  18.789  1.00  0.00           N  
ATOM   2018  H1  ALA   125       8.707  23.858  18.274  1.00  0.00           H  
ATOM   2019  H2  ALA   125       8.415  22.385  18.985  1.00  0.00           H  
ATOM   2020  H3  ALA   125       7.822  23.737  19.674  1.00  0.00           H  
ATOM   2021  CA  ALA   125       6.970  23.167  17.862  1.00  0.00           C  
ATOM   2022  HA  ALA   125       6.161  22.575  18.290  1.00  0.00           H  
ATOM   2023  CB  ALA   125       6.338  24.575  17.478  1.00  0.00           C  
ATOM   2024  HB1 ALA   125       7.104  25.288  17.173  1.00  0.00           H  
ATOM   2025  HB2 ALA   125       5.686  24.440  16.615  1.00  0.00           H  
ATOM   2026  HB3 ALA   125       5.777  24.901  18.353  1.00  0.00           H  
ATOM   2027  C   ALA   125       7.425  22.386  16.634  1.00  0.00           C  
ATOM   2028  O   ALA   125       8.632  21.949  16.589  1.00  0.00           O  
ATOM   2029  N   ASP   126       6.610  22.042  15.653  1.00  0.00           N  
ATOM   2030  H   ASP   126       5.685  22.445  15.682  1.00  0.00           H  
ATOM   2031  CA  ASP   126       6.798  21.121  14.556  1.00  0.00           C  
ATOM   2032  HA  ASP   126       7.095  20.145  14.940  1.00  0.00           H  
ATOM   2033  CB  ASP   126       5.507  21.052  13.826  1.00  0.00           C  
ATOM   2034  HB2 ASP   126       5.120  22.035  13.556  1.00  0.00           H  
ATOM   2035  HB3 ASP   126       5.750  20.669  12.835  1.00  0.00           H  
ATOM   2036  CG  ASP   126       4.471  20.212  14.484  1.00  0.00           C  
ATOM   2037  OD1 ASP   126       4.391  20.100  15.715  1.00  0.00           O  
ATOM   2038  OD2 ASP   126       3.696  19.563  13.758  1.00  0.00           O  
ATOM   2039  C   ASP   126       7.930  21.668  13.622  1.00  0.00           C  
ATOM   2040  O   ASP   126       7.941  22.888  13.366  1.00  0.00           O  
ATOM   2041  N   THR   127       8.616  20.707  13.030  1.00  0.00           N  
ATOM   2042  H   THR   127       8.606  19.743  13.331  1.00  0.00           H  
ATOM   2043  CA  THR   127       9.633  21.023  12.009  1.00  0.00           C  
ATOM   2044  HA  THR   127      10.040  22.034  11.992  1.00  0.00           H  
ATOM   2045  CB  THR   127      10.819  20.113  12.171  1.00  0.00           C  
ATOM   2046  HB  THR   127      11.175  20.315  13.181  1.00  0.00           H  
ATOM   2047  CG2 THR   127      10.609  18.670  11.776  1.00  0.00           C  
ATOM   2048 HG21 THR   127      11.439  18.003  12.008  1.00  0.00           H  
ATOM   2049 HG22 THR   127       9.745  18.343  12.355  1.00  0.00           H  
ATOM   2050 HG23 THR   127      10.238  18.589  10.754  1.00  0.00           H  
ATOM   2051  OG1 THR   127      11.800  20.472  11.201  1.00  0.00           O  
ATOM   2052  HG1 THR   127      12.447  20.985  11.689  1.00  0.00           H  
ATOM   2053  C   THR   127       8.862  20.908  10.636  1.00  0.00           C  
ATOM   2054  O   THR   127       7.897  20.109  10.514  1.00  0.00           O  
ATOM   2055  N   THR   128       9.440  21.482   9.495  1.00  0.00           N  
ATOM   2056  H   THR   128      10.187  22.140   9.665  1.00  0.00           H  
ATOM   2057  CA  THR   128       9.131  21.297   8.133  1.00  0.00           C  
ATOM   2058  HA  THR   128       8.675  20.323   7.955  1.00  0.00           H  
ATOM   2059  CB  THR   128       7.973  22.274   7.721  1.00  0.00           C  
ATOM   2060  HB  THR   128       8.134  23.316   7.997  1.00  0.00           H  
ATOM   2061  CG2 THR   128       7.562  22.257   6.260  1.00  0.00           C  
ATOM   2062 HG21 THR   128       8.233  22.953   5.757  1.00  0.00           H  
ATOM   2063 HG22 THR   128       7.529  21.294   5.750  1.00  0.00           H  
ATOM   2064 HG23 THR   128       6.621  22.778   6.085  1.00  0.00           H  
ATOM   2065  OG1 THR   128       6.863  21.824   8.433  1.00  0.00           O  
ATOM   2066  HG1 THR   128       7.228  21.403   9.215  1.00  0.00           H  
ATOM   2067  C   THR   128      10.280  21.556   7.172  1.00  0.00           C  
ATOM   2068  O   THR   128      10.762  22.670   7.229  1.00  0.00           O  
ATOM   2069  N   THR   129      10.695  20.588   6.421  1.00  0.00           N  
ATOM   2070  H   THR   129      10.253  19.687   6.535  1.00  0.00           H  
ATOM   2071  CA  THR   129      11.723  20.710   5.376  1.00  0.00           C  
ATOM   2072  HA  THR   129      12.683  20.869   5.867  1.00  0.00           H  
ATOM   2073  CB  THR   129      11.905  19.437   4.554  1.00  0.00           C  
ATOM   2074  HB  THR   129      11.186  19.286   3.748  1.00  0.00           H  
ATOM   2075  CG2 THR   129      13.290  19.397   3.895  1.00  0.00           C  
ATOM   2076 HG21 THR   129      14.100  19.538   4.610  1.00  0.00           H  
ATOM   2077 HG22 THR   129      13.446  18.392   3.505  1.00  0.00           H  
ATOM   2078 HG23 THR   129      13.362  20.269   3.244  1.00  0.00           H  
ATOM   2079  OG1 THR   129      11.839  18.339   5.445  1.00  0.00           O  
ATOM   2080  HG1 THR   129      12.473  18.430   6.159  1.00  0.00           H  
ATOM   2081  C   THR   129      11.506  21.900   4.396  1.00  0.00           C  
ATOM   2082  O   THR   129      10.499  21.849   3.666  1.00  0.00           O  
ATOM   2083  N   ALA   130      12.453  22.816   4.212  1.00  0.00           N  
ATOM   2084  H   ALA   130      13.289  22.756   4.775  1.00  0.00           H  
ATOM   2085  CA  ALA   130      12.413  23.939   3.338  1.00  0.00           C  
ATOM   2086  HA  ALA   130      11.488  24.491   3.502  1.00  0.00           H  
ATOM   2087  CB  ALA   130      13.486  24.903   3.802  1.00  0.00           C  
ATOM   2088  HB1 ALA   130      14.411  24.328   3.841  1.00  0.00           H  
ATOM   2089  HB2 ALA   130      13.681  25.794   3.204  1.00  0.00           H  
ATOM   2090  HB3 ALA   130      13.316  25.196   4.838  1.00  0.00           H  
ATOM   2091  C   ALA   130      12.615  23.639   1.846  1.00  0.00           C  
ATOM   2092  O   ALA   130      13.176  22.594   1.548  1.00  0.00           O  
ATOM   2093  N   ALA   131      12.194  24.494   1.014  1.00  0.00           N  
ATOM   2094  H   ALA   131      11.580  25.233   1.327  1.00  0.00           H  
ATOM   2095  CA  ALA   131      12.401  24.282  -0.532  1.00  0.00           C  
ATOM   2096  HA  ALA   131      12.130  23.236  -0.673  1.00  0.00           H  
ATOM   2097  CB  ALA   131      11.454  25.262  -1.189  1.00  0.00           C  
ATOM   2098  HB1 ALA   131      11.851  26.275  -1.134  1.00  0.00           H  
ATOM   2099  HB2 ALA   131      11.425  24.977  -2.240  1.00  0.00           H  
ATOM   2100  HB3 ALA   131      10.490  25.370  -0.690  1.00  0.00           H  
ATOM   2101  C   ALA   131      13.909  24.475  -0.867  1.00  0.00           C  
ATOM   2102  O   ALA   131      14.726  25.019  -0.072  1.00  0.00           O  
ATOM   2103  N   PRO   132      14.361  23.982  -2.075  1.00  0.00           N  
ATOM   2104  CD  PRO   132      13.596  23.183  -3.017  1.00  0.00           C  
ATOM   2105  HD2 PRO   132      12.998  23.865  -3.620  1.00  0.00           H  
ATOM   2106  HD3 PRO   132      13.060  22.401  -2.479  1.00  0.00           H  
ATOM   2107  CG  PRO   132      14.675  22.614  -3.930  1.00  0.00           C  
ATOM   2108  HG2 PRO   132      14.195  22.299  -4.857  1.00  0.00           H  
ATOM   2109  HG3 PRO   132      15.193  21.762  -3.490  1.00  0.00           H  
ATOM   2110  CB  PRO   132      15.637  23.860  -4.075  1.00  0.00           C  
ATOM   2111  HB2 PRO   132      15.151  24.528  -4.785  1.00  0.00           H  
ATOM   2112  HB3 PRO   132      16.586  23.465  -4.437  1.00  0.00           H  
ATOM   2113  CA  PRO   132      15.636  24.417  -2.675  1.00  0.00           C  
ATOM   2114  HA  PRO   132      16.401  23.973  -2.038  1.00  0.00           H  
ATOM   2115  C   PRO   132      15.813  25.951  -2.717  1.00  0.00           C  
ATOM   2116  O   PRO   132      14.850  26.690  -2.775  1.00  0.00           O  
ATOM   2117  N   ALA   133      17.052  26.390  -2.781  1.00  0.00           N  
ATOM   2118  H   ALA   133      17.701  25.620  -2.864  1.00  0.00           H  
ATOM   2119  CA  ALA   133      17.528  27.771  -2.801  1.00  0.00           C  
ATOM   2120  HA  ALA   133      16.999  28.282  -1.996  1.00  0.00           H  
ATOM   2121  CB  ALA   133      19.036  27.655  -2.565  1.00  0.00           C  
ATOM   2122  HB1 ALA   133      19.611  28.515  -2.909  1.00  0.00           H  
ATOM   2123  HB2 ALA   133      19.283  27.554  -1.508  1.00  0.00           H  
ATOM   2124  HB3 ALA   133      19.589  26.818  -2.992  1.00  0.00           H  
ATOM   2125  C   ALA   133      17.236  28.567  -4.092  1.00  0.00           C  
ATOM   2126  O   ALA   133      16.954  29.754  -4.041  1.00  0.00           O  
ATOM   2127  N   ASP   134      17.160  27.854  -5.210  1.00  0.00           N  
ATOM   2128  H   ASP   134      17.248  26.855  -5.087  1.00  0.00           H  
ATOM   2129  CA  ASP   134      16.720  28.275  -6.528  1.00  0.00           C  
ATOM   2130  HA  ASP   134      16.916  29.346  -6.582  1.00  0.00           H  
ATOM   2131  CB  ASP   134      17.558  27.692  -7.713  1.00  0.00           C  
ATOM   2132  HB2 ASP   134      17.186  28.107  -8.649  1.00  0.00           H  
ATOM   2133  HB3 ASP   134      18.591  27.918  -7.445  1.00  0.00           H  
ATOM   2134  CG  ASP   134      17.545  26.152  -7.775  1.00  0.00           C  
ATOM   2135  OD1 ASP   134      18.289  25.647  -8.685  1.00  0.00           O  
ATOM   2136  OD2 ASP   134      16.850  25.393  -7.047  1.00  0.00           O  
ATOM   2137  C   ASP   134      15.197  28.084  -6.756  1.00  0.00           C  
ATOM   2138  O   ASP   134      14.647  28.481  -7.799  1.00  0.00           O  
ATOM   2139  N   ALA   135      14.495  27.619  -5.746  1.00  0.00           N  
ATOM   2140  H   ALA   135      14.966  27.556  -4.854  1.00  0.00           H  
ATOM   2141  CA  ALA   135      13.050  27.299  -5.607  1.00  0.00           C  
ATOM   2142  HA  ALA   135      12.727  26.891  -4.649  1.00  0.00           H  
ATOM   2143  CB  ALA   135      12.230  28.663  -5.736  1.00  0.00           C  
ATOM   2144  HB1 ALA   135      11.185  28.419  -5.544  1.00  0.00           H  
ATOM   2145  HB2 ALA   135      12.636  29.371  -5.014  1.00  0.00           H  
ATOM   2146  HB3 ALA   135      12.319  29.077  -6.741  1.00  0.00           H  
ATOM   2147  C   ALA   135      12.431  26.369  -6.645  1.00  0.00           C  
ATOM   2148  O   ALA   135      11.466  25.663  -6.316  1.00  0.00           O  
ATOM   2149  N   LYS   136      12.983  26.179  -7.848  1.00  0.00           N  
ATOM   2150  H   LYS   136      13.793  26.764  -7.997  1.00  0.00           H  
ATOM   2151  CA  LYS   136      12.475  25.141  -8.831  1.00  0.00           C  
ATOM   2152  HA  LYS   136      11.433  25.373  -9.052  1.00  0.00           H  
ATOM   2153  CB  LYS   136      13.345  25.169 -10.149  1.00  0.00           C  
ATOM   2154  HB2 LYS   136      14.395  24.985  -9.921  1.00  0.00           H  
ATOM   2155  HB3 LYS   136      13.009  24.343 -10.775  1.00  0.00           H  
ATOM   2156  CG  LYS   136      13.140  26.496 -10.978  1.00  0.00           C  
ATOM   2157  HG2 LYS   136      12.098  26.510 -11.299  1.00  0.00           H  
ATOM   2158  HG3 LYS   136      13.295  27.373 -10.349  1.00  0.00           H  
ATOM   2159  CD  LYS   136      14.011  26.576 -12.223  1.00  0.00           C  
ATOM   2160  HD2 LYS   136      15.002  26.958 -11.975  1.00  0.00           H  
ATOM   2161  HD3 LYS   136      14.106  25.544 -12.563  1.00  0.00           H  
ATOM   2162  CE  LYS   136      13.446  27.394 -13.300  1.00  0.00           C  
ATOM   2163  HE2 LYS   136      14.143  27.425 -14.137  1.00  0.00           H  
ATOM   2164  HE3 LYS   136      12.515  26.954 -13.657  1.00  0.00           H  
ATOM   2165  NZ  LYS   136      13.168  28.752 -12.882  1.00  0.00           N  
ATOM   2166  HZ1 LYS   136      13.977  29.324 -12.684  1.00  0.00           H  
ATOM   2167  HZ2 LYS   136      12.826  29.242 -13.696  1.00  0.00           H  
ATOM   2168  HZ3 LYS   136      12.556  28.947 -12.103  1.00  0.00           H  
ATOM   2169  C   LYS   136      12.487  23.751  -8.229  1.00  0.00           C  
ATOM   2170  O   LYS   136      13.369  23.424  -7.420  1.00  0.00           O  
ATOM   2171  N   PRO   137      11.511  22.818  -8.589  1.00  0.00           N  
ATOM   2172  CD  PRO   137      10.359  22.983  -9.424  1.00  0.00           C  
ATOM   2173  HD2 PRO   137      10.622  23.364 -10.411  1.00  0.00           H  
ATOM   2174  HD3 PRO   137       9.693  23.603  -8.823  1.00  0.00           H  
ATOM   2175  CG  PRO   137       9.732  21.574  -9.547  1.00  0.00           C  
ATOM   2176  HG2 PRO   137      10.147  20.976 -10.358  1.00  0.00           H  
ATOM   2177  HG3 PRO   137       8.651  21.551  -9.686  1.00  0.00           H  
ATOM   2178  CB  PRO   137      10.160  20.885  -8.249  1.00  0.00           C  
ATOM   2179  HB2 PRO   137      10.249  19.800  -8.300  1.00  0.00           H  
ATOM   2180  HB3 PRO   137       9.372  21.074  -7.520  1.00  0.00           H  
ATOM   2181  CA  PRO   137      11.491  21.561  -7.862  1.00  0.00           C  
ATOM   2182  HA  PRO   137      11.525  21.851  -6.812  1.00  0.00           H  
ATOM   2183  C   PRO   137      12.692  20.660  -7.999  1.00  0.00           C  
ATOM   2184  O   PRO   137      13.389  20.780  -8.977  1.00  0.00           O  
ATOM   2185  N   MET   138      12.872  19.699  -7.032  1.00  0.00           N  
ATOM   2186  H   MET   138      12.229  19.750  -6.255  1.00  0.00           H  
ATOM   2187  CA  MET   138      13.742  18.565  -7.049  1.00  0.00           C  
ATOM   2188  HA  MET   138      14.399  18.517  -7.918  1.00  0.00           H  
ATOM   2189  CB  MET   138      14.611  18.529  -5.758  1.00  0.00           C  
ATOM   2190  HB2 MET   138      15.066  17.541  -5.686  1.00  0.00           H  
ATOM   2191  HB3 MET   138      15.305  19.369  -5.788  1.00  0.00           H  
ATOM   2192  CG  MET   138      13.843  18.714  -4.455  1.00  0.00           C  
ATOM   2193  HG2 MET   138      13.508  19.731  -4.255  1.00  0.00           H  
ATOM   2194  HG3 MET   138      12.893  18.180  -4.440  1.00  0.00           H  
ATOM   2195  SD  MET   138      14.978  18.206  -3.180  1.00  0.00           S  
ATOM   2196  CE  MET   138      13.798  18.158  -1.912  1.00  0.00           C  
ATOM   2197  HE1 MET   138      14.208  17.657  -1.035  1.00  0.00           H  
ATOM   2198  HE2 MET   138      13.607  19.182  -1.592  1.00  0.00           H  
ATOM   2199  HE3 MET   138      12.830  17.730  -2.173  1.00  0.00           H  
ATOM   2200  C   MET   138      12.995  17.199  -7.157  1.00  0.00           C  
ATOM   2201  O   MET   138      13.572  16.213  -6.777  1.00  0.00           O  
ATOM   2202  N   MET   139      11.759  17.200  -7.631  1.00  0.00           N  
ATOM   2203  H   MET   139      11.430  18.044  -8.076  1.00  0.00           H  
ATOM   2204  CA  MET   139      10.876  16.024  -7.962  1.00  0.00           C  
ATOM   2205  HA  MET   139      11.553  15.170  -7.930  1.00  0.00           H  
ATOM   2206  CB  MET   139       9.822  15.746  -6.860  1.00  0.00           C  
ATOM   2207  HB2 MET   139       8.894  16.297  -7.008  1.00  0.00           H  
ATOM   2208  HB3 MET   139       9.617  14.676  -6.830  1.00  0.00           H  
ATOM   2209  CG  MET   139      10.259  16.126  -5.479  1.00  0.00           C  
ATOM   2210  HG2 MET   139      11.215  15.645  -5.273  1.00  0.00           H  
ATOM   2211  HG3 MET   139      10.348  17.210  -5.415  1.00  0.00           H  
ATOM   2212  SD  MET   139       9.310  15.467  -4.076  1.00  0.00           S  
ATOM   2213  CE  MET   139       8.200  16.899  -3.888  1.00  0.00           C  
ATOM   2214  HE1 MET   139       7.630  16.635  -2.997  1.00  0.00           H  
ATOM   2215  HE2 MET   139       8.737  17.839  -3.755  1.00  0.00           H  
ATOM   2216  HE3 MET   139       7.551  17.155  -4.726  1.00  0.00           H  
ATOM   2217  C   MET   139      10.273  16.160  -9.390  1.00  0.00           C  
ATOM   2218  O   MET   139      10.096  17.270  -9.931  1.00  0.00           O  
ATOM   2219  N   HIE   140       9.650  15.082  -9.843  1.00  0.00           N  
ATOM   2220  H   HIE   140       9.699  14.290  -9.218  1.00  0.00           H  
ATOM   2221  CA  HIE   140       8.946  14.847 -11.071  1.00  0.00           C  
ATOM   2222  HA  HIE   140       9.273  15.652 -11.729  1.00  0.00           H  
ATOM   2223  CB  HIE   140       9.405  13.570 -11.730  1.00  0.00           C  
ATOM   2224  HB2 HIE   140      10.494  13.607 -11.704  1.00  0.00           H  
ATOM   2225  HB3 HIE   140       9.099  12.733 -11.103  1.00  0.00           H  
ATOM   2226  CG  HIE   140       8.993  13.253 -13.061  1.00  0.00           C  
ATOM   2227  ND1 HIE   140       7.964  12.390 -13.429  1.00  0.00           N  
ATOM   2228  CE1 HIE   140       7.843  12.472 -14.785  1.00  0.00           C  
ATOM   2229  HE1 HIE   140       7.037  12.104 -15.402  1.00  0.00           H  
ATOM   2230  NE2 HIE   140       8.690  13.475 -15.249  1.00  0.00           N  
ATOM   2231  HE2 HIE   140       8.581  13.927 -16.146  1.00  0.00           H  
ATOM   2232  CD2 HIE   140       9.453  13.930 -14.150  1.00  0.00           C  
ATOM   2233  HD2 HIE   140      10.255  14.640 -14.017  1.00  0.00           H  
ATOM   2234  C   HIE   140       7.432  14.991 -10.915  1.00  0.00           C  
ATOM   2235  O   HIE   140       6.768  15.248 -11.940  1.00  0.00           O  
ATOM   2236  N   HIE   141       6.899  14.642  -9.777  1.00  0.00           N  
ATOM   2237  H   HIE   141       7.571  14.276  -9.118  1.00  0.00           H  
ATOM   2238  CA  HIE   141       5.433  14.765  -9.464  1.00  0.00           C  
ATOM   2239  HA  HIE   141       4.843  14.078 -10.071  1.00  0.00           H  
ATOM   2240  CB  HIE   141       5.116  14.137  -8.069  1.00  0.00           C  
ATOM   2241  HB2 HIE   141       5.281  13.066  -8.182  1.00  0.00           H  
ATOM   2242  HB3 HIE   141       5.862  14.531  -7.379  1.00  0.00           H  
ATOM   2243  CG  HIE   141       3.780  14.420  -7.578  1.00  0.00           C  
ATOM   2244  ND1 HIE   141       2.504  13.996  -8.180  1.00  0.00           N  
ATOM   2245  CE1 HIE   141       1.591  14.652  -7.526  1.00  0.00           C  
ATOM   2246  HE1 HIE   141       0.570  14.788  -7.851  1.00  0.00           H  
ATOM   2247  NE2 HIE   141       2.083  15.430  -6.537  1.00  0.00           N  
ATOM   2248  HE2 HIE   141       1.522  16.055  -5.977  1.00  0.00           H  
ATOM   2249  CD2 HIE   141       3.474  15.277  -6.526  1.00  0.00           C  
ATOM   2250  HD2 HIE   141       4.139  15.812  -5.865  1.00  0.00           H  
ATOM   2251  C   HIE   141       4.890  16.189  -9.579  1.00  0.00           C  
ATOM   2252  O   HIE   141       5.499  17.246  -9.149  1.00  0.00           O  
ATOM   2253  N   LYS   142       3.666  16.257 -10.126  1.00  0.00           N  
ATOM   2254  H   LYS   142       3.198  15.368 -10.219  1.00  0.00           H  
ATOM   2255  CA  LYS   142       2.841  17.487 -10.189  1.00  0.00           C  
ATOM   2256  HA  LYS   142       3.150  18.097  -9.340  1.00  0.00           H  
ATOM   2257  CB  LYS   142       3.215  18.225 -11.491  1.00  0.00           C  
ATOM   2258  HB2 LYS   142       3.485  17.528 -12.285  1.00  0.00           H  
ATOM   2259  HB3 LYS   142       2.304  18.704 -11.849  1.00  0.00           H  
ATOM   2260  CG  LYS   142       4.540  19.146 -11.408  1.00  0.00           C  
ATOM   2261  HG2 LYS   142       5.427  18.521 -11.311  1.00  0.00           H  
ATOM   2262  HG3 LYS   142       4.565  19.614 -12.392  1.00  0.00           H  
ATOM   2263  CD  LYS   142       4.447  20.215 -10.229  1.00  0.00           C  
ATOM   2264  HD2 LYS   142       3.392  20.491 -10.242  1.00  0.00           H  
ATOM   2265  HD3 LYS   142       4.541  19.673  -9.288  1.00  0.00           H  
ATOM   2266  CE  LYS   142       5.480  21.386 -10.304  1.00  0.00           C  
ATOM   2267  HE2 LYS   142       6.523  21.072 -10.265  1.00  0.00           H  
ATOM   2268  HE3 LYS   142       5.519  21.794 -11.314  1.00  0.00           H  
ATOM   2269  NZ  LYS   142       5.204  22.464  -9.284  1.00  0.00           N  
ATOM   2270  HZ1 LYS   142       5.071  21.974  -8.411  1.00  0.00           H  
ATOM   2271  HZ2 LYS   142       6.003  23.082  -9.261  1.00  0.00           H  
ATOM   2272  HZ3 LYS   142       4.362  22.958  -9.543  1.00  0.00           H  
ATOM   2273  C   LYS   142       1.325  17.195 -10.035  1.00  0.00           C  
ATOM   2274  O   LYS   142       0.805  16.238 -10.616  1.00  0.00           O  
ATOM   2275  N   GLY   143       0.609  18.102  -9.428  1.00  0.00           N  
ATOM   2276  H   GLY   143       1.082  18.877  -8.985  1.00  0.00           H  
ATOM   2277  CA  GLY   143      -0.829  17.945  -9.147  1.00  0.00           C  
ATOM   2278  HA2 GLY   143      -1.191  18.958  -9.321  1.00  0.00           H  
ATOM   2279  HA3 GLY   143      -1.455  17.301  -9.765  1.00  0.00           H  
ATOM   2280  C   GLY   143      -1.115  17.515  -7.702  1.00  0.00           C  
ATOM   2281  O   GLY   143      -0.309  16.921  -7.010  1.00  0.00           O  
ATOM   2282  N   LYS   144      -2.338  17.743  -7.214  1.00  0.00           N  
ATOM   2283  H   LYS   144      -2.935  18.159  -7.915  1.00  0.00           H  
ATOM   2284  CA  LYS   144      -2.857  17.516  -5.834  1.00  0.00           C  
ATOM   2285  HA  LYS   144      -2.222  18.192  -5.259  1.00  0.00           H  
ATOM   2286  CB  LYS   144      -4.326  17.952  -5.725  1.00  0.00           C  
ATOM   2287  HB2 LYS   144      -4.977  17.354  -6.363  1.00  0.00           H  
ATOM   2288  HB3 LYS   144      -4.662  17.827  -4.696  1.00  0.00           H  
ATOM   2289  CG  LYS   144      -4.628  19.429  -6.064  1.00  0.00           C  
ATOM   2290  HG2 LYS   144      -4.249  19.693  -7.051  1.00  0.00           H  
ATOM   2291  HG3 LYS   144      -5.716  19.493  -6.074  1.00  0.00           H  
ATOM   2292  CD  LYS   144      -3.977  20.356  -5.007  1.00  0.00           C  
ATOM   2293  HD2 LYS   144      -4.531  20.245  -4.075  1.00  0.00           H  
ATOM   2294  HD3 LYS   144      -2.922  20.101  -4.914  1.00  0.00           H  
ATOM   2295  CE  LYS   144      -4.135  21.927  -5.414  1.00  0.00           C  
ATOM   2296  HE2 LYS   144      -3.737  22.586  -4.642  1.00  0.00           H  
ATOM   2297  HE3 LYS   144      -3.756  22.184  -6.403  1.00  0.00           H  
ATOM   2298  NZ  LYS   144      -5.624  22.144  -5.550  1.00  0.00           N  
ATOM   2299  HZ1 LYS   144      -6.068  21.518  -4.894  1.00  0.00           H  
ATOM   2300  HZ2 LYS   144      -5.748  23.109  -5.279  1.00  0.00           H  
ATOM   2301  HZ3 LYS   144      -5.930  22.013  -6.504  1.00  0.00           H  
ATOM   2302  C   LYS   144      -2.618  16.046  -5.327  1.00  0.00           C  
ATOM   2303  O   LYS   144      -2.011  15.874  -4.258  1.00  0.00           O  
ATOM   2304  N   PHE   145      -3.139  15.052  -6.064  1.00  0.00           N  
ATOM   2305  H   PHE   145      -3.578  15.191  -6.963  1.00  0.00           H  
ATOM   2306  CA  PHE   145      -3.003  13.562  -5.656  1.00  0.00           C  
ATOM   2307  HA  PHE   145      -3.156  13.636  -4.579  1.00  0.00           H  
ATOM   2308  CB  PHE   145      -4.245  12.938  -6.302  1.00  0.00           C  
ATOM   2309  HB2 PHE   145      -5.154  13.373  -5.887  1.00  0.00           H  
ATOM   2310  HB3 PHE   145      -4.192  13.064  -7.383  1.00  0.00           H  
ATOM   2311  CG  PHE   145      -4.355  11.427  -5.956  1.00  0.00           C  
ATOM   2312  CD1 PHE   145      -3.621  10.505  -6.630  1.00  0.00           C  
ATOM   2313  HD1 PHE   145      -2.871  10.812  -7.344  1.00  0.00           H  
ATOM   2314  CE1 PHE   145      -3.615   9.199  -6.164  1.00  0.00           C  
ATOM   2315  HE1 PHE   145      -2.943   8.507  -6.649  1.00  0.00           H  
ATOM   2316  CZ  PHE   145      -4.481   8.726  -5.202  1.00  0.00           C  
ATOM   2317  HZ  PHE   145      -4.546   7.676  -4.958  1.00  0.00           H  
ATOM   2318  CE2 PHE   145      -5.301   9.701  -4.581  1.00  0.00           C  
ATOM   2319  HE2 PHE   145      -5.940   9.409  -3.760  1.00  0.00           H  
ATOM   2320  CD2 PHE   145      -5.161  11.093  -4.913  1.00  0.00           C  
ATOM   2321  HD2 PHE   145      -5.570  11.899  -4.323  1.00  0.00           H  
ATOM   2322  C   PHE   145      -1.581  12.959  -5.877  1.00  0.00           C  
ATOM   2323  O   PHE   145      -1.001  13.069  -6.947  1.00  0.00           O  
ATOM   2324  N   GLY   146      -0.902  12.457  -4.817  1.00  0.00           N  
ATOM   2325  H   GLY   146      -1.355  12.461  -3.915  1.00  0.00           H  
ATOM   2326  CA  GLY   146       0.490  12.057  -4.857  1.00  0.00           C  
ATOM   2327  HA2 GLY   146       0.986  12.854  -5.411  1.00  0.00           H  
ATOM   2328  HA3 GLY   146       0.773  12.055  -3.804  1.00  0.00           H  
ATOM   2329  C   GLY   146       0.863  10.725  -5.546  1.00  0.00           C  
ATOM   2330  O   GLY   146       0.008   9.930  -5.868  1.00  0.00           O  
ATOM   2331  N   PRO   147       2.125  10.476  -5.872  1.00  0.00           N  
ATOM   2332  CD  PRO   147       3.216  11.427  -5.455  1.00  0.00           C  
ATOM   2333  HD2 PRO   147       3.148  11.732  -4.411  1.00  0.00           H  
ATOM   2334  HD3 PRO   147       3.339  12.282  -6.119  1.00  0.00           H  
ATOM   2335  CG  PRO   147       4.406  10.522  -5.340  1.00  0.00           C  
ATOM   2336  HG2 PRO   147       4.483   9.967  -4.404  1.00  0.00           H  
ATOM   2337  HG3 PRO   147       5.311  11.084  -5.574  1.00  0.00           H  
ATOM   2338  CB  PRO   147       4.134   9.528  -6.512  1.00  0.00           C  
ATOM   2339  HB2 PRO   147       4.857   8.713  -6.486  1.00  0.00           H  
ATOM   2340  HB3 PRO   147       4.248  10.076  -7.447  1.00  0.00           H  
ATOM   2341  CA  PRO   147       2.663   9.193  -6.431  1.00  0.00           C  
ATOM   2342  HA  PRO   147       2.222   9.071  -7.420  1.00  0.00           H  
ATOM   2343  C   PRO   147       2.303   7.986  -5.544  1.00  0.00           C  
ATOM   2344  O   PRO   147       1.627   8.022  -4.493  1.00  0.00           O  
ATOM   2345  N   HIE   148       2.890   6.870  -5.934  1.00  0.00           N  
ATOM   2346  H   HIE   148       3.607   6.869  -6.645  1.00  0.00           H  
ATOM   2347  CA  HIE   148       2.671   5.569  -5.322  1.00  0.00           C  
ATOM   2348  HA  HIE   148       1.596   5.447  -5.449  1.00  0.00           H  
ATOM   2349  CB  HIE   148       3.326   4.521  -6.192  1.00  0.00           C  
ATOM   2350  HB2 HIE   148       2.931   3.536  -5.945  1.00  0.00           H  
ATOM   2351  HB3 HIE   148       3.079   4.527  -7.254  1.00  0.00           H  
ATOM   2352  CG  HIE   148       4.805   4.688  -6.025  1.00  0.00           C  
ATOM   2353  ND1 HIE   148       5.630   5.798  -6.219  1.00  0.00           N  
ATOM   2354  CE1 HIE   148       6.794   5.457  -5.635  1.00  0.00           C  
ATOM   2355  HE1 HIE   148       7.652   6.113  -5.661  1.00  0.00           H  
ATOM   2356  NE2 HIE   148       6.863   4.200  -5.188  1.00  0.00           N  
ATOM   2357  HE2 HIE   148       7.607   3.904  -4.572  1.00  0.00           H  
ATOM   2358  CD2 HIE   148       5.563   3.750  -5.318  1.00  0.00           C  
ATOM   2359  HD2 HIE   148       5.096   2.965  -4.741  1.00  0.00           H  
ATOM   2360  C   HIE   148       3.018   5.578  -3.769  1.00  0.00           C  
ATOM   2361  O   HIE   148       2.218   4.972  -2.999  1.00  0.00           O  
ATOM   2362  N   GLN   149       4.106   6.260  -3.396  1.00  0.00           N  
ATOM   2363  H   GLN   149       4.766   6.439  -4.140  1.00  0.00           H  
ATOM   2364  CA  GLN   149       4.647   6.555  -2.057  1.00  0.00           C  
ATOM   2365  HA  GLN   149       3.856   6.817  -1.354  1.00  0.00           H  
ATOM   2366  CB  GLN   149       5.461   5.402  -1.571  1.00  0.00           C  
ATOM   2367  HB2 GLN   149       6.241   5.300  -2.325  1.00  0.00           H  
ATOM   2368  HB3 GLN   149       5.869   5.572  -0.575  1.00  0.00           H  
ATOM   2369  CG  GLN   149       4.593   4.045  -1.499  1.00  0.00           C  
ATOM   2370  HG2 GLN   149       3.579   4.071  -1.101  1.00  0.00           H  
ATOM   2371  HG3 GLN   149       4.546   3.668  -2.521  1.00  0.00           H  
ATOM   2372  CD  GLN   149       5.298   2.957  -0.623  1.00  0.00           C  
ATOM   2373  OE1 GLN   149       6.398   3.173  -0.104  1.00  0.00           O  
ATOM   2374  NE2 GLN   149       4.579   1.883  -0.312  1.00  0.00           N  
ATOM   2375 HE21 GLN   149       4.988   1.188   0.297  1.00  0.00           H  
ATOM   2376 HE22 GLN   149       3.622   1.784  -0.619  1.00  0.00           H  
ATOM   2377  C   GLN   149       5.480   7.818  -2.347  1.00  0.00           C  
ATOM   2378  O   GLN   149       6.230   7.927  -3.293  1.00  0.00           O  
ATOM   2379  N   ASP   150       5.487   8.815  -1.433  1.00  0.00           N  
ATOM   2380  H   ASP   150       4.808   8.771  -0.688  1.00  0.00           H  
ATOM   2381  CA  ASP   150       6.264  10.052  -1.688  1.00  0.00           C  
ATOM   2382  HA  ASP   150       6.172  10.287  -2.749  1.00  0.00           H  
ATOM   2383  CB  ASP   150       5.620  11.228  -1.022  1.00  0.00           C  
ATOM   2384  HB2 ASP   150       6.040  11.374  -0.027  1.00  0.00           H  
ATOM   2385  HB3 ASP   150       5.999  12.005  -1.686  1.00  0.00           H  
ATOM   2386  CG  ASP   150       4.121  11.118  -0.949  1.00  0.00           C  
ATOM   2387  OD1 ASP   150       3.639  11.210   0.195  1.00  0.00           O  
ATOM   2388  OD2 ASP   150       3.319  10.924  -1.893  1.00  0.00           O  
ATOM   2389  C   ASP   150       7.760  10.029  -1.284  1.00  0.00           C  
ATOM   2390  O   ASP   150       8.148   9.329  -0.322  1.00  0.00           O  
ATOM   2391  N   MET   151       8.662  10.630  -2.013  1.00  0.00           N  
ATOM   2392  H   MET   151       8.253  11.405  -2.516  1.00  0.00           H  
ATOM   2393  CA  MET   151      10.097  10.481  -1.893  1.00  0.00           C  
ATOM   2394  HA  MET   151      10.369   9.426  -1.864  1.00  0.00           H  
ATOM   2395  CB  MET   151      10.776  11.158  -3.122  1.00  0.00           C  
ATOM   2396  HB2 MET   151      10.220  10.804  -3.990  1.00  0.00           H  
ATOM   2397  HB3 MET   151      10.506  12.214  -3.122  1.00  0.00           H  
ATOM   2398  CG  MET   151      12.264  11.033  -3.255  1.00  0.00           C  
ATOM   2399  HG2 MET   151      12.744  11.679  -2.520  1.00  0.00           H  
ATOM   2400  HG3 MET   151      12.620  10.012  -3.117  1.00  0.00           H  
ATOM   2401  SD  MET   151      12.820  11.619  -4.908  1.00  0.00           S  
ATOM   2402  CE  MET   151      11.786  13.080  -5.162  1.00  0.00           C  
ATOM   2403  HE1 MET   151      10.757  12.761  -5.331  1.00  0.00           H  
ATOM   2404  HE2 MET   151      11.789  13.772  -4.320  1.00  0.00           H  
ATOM   2405  HE3 MET   151      12.184  13.530  -6.072  1.00  0.00           H  
ATOM   2406  C   MET   151      10.702  10.962  -0.625  1.00  0.00           C  
ATOM   2407  O   MET   151      11.752  10.334  -0.236  1.00  0.00           O  
ATOM   2408  N   MET   152      10.140  11.976   0.093  1.00  0.00           N  
ATOM   2409  H   MET   152       9.337  12.439  -0.306  1.00  0.00           H  
ATOM   2410  CA  MET   152      10.563  12.259   1.476  1.00  0.00           C  
ATOM   2411  HA  MET   152      10.672  11.308   1.999  1.00  0.00           H  
ATOM   2412  CB  MET   152      11.879  13.203   1.461  1.00  0.00           C  
ATOM   2413  HB2 MET   152      12.139  13.469   2.485  1.00  0.00           H  
ATOM   2414  HB3 MET   152      12.713  12.716   0.956  1.00  0.00           H  
ATOM   2415  CG  MET   152      11.714  14.526   0.651  1.00  0.00           C  
ATOM   2416  HG2 MET   152      10.761  15.028   0.818  1.00  0.00           H  
ATOM   2417  HG3 MET   152      12.515  15.241   0.840  1.00  0.00           H  
ATOM   2418  SD  MET   152      11.722  14.308  -1.192  1.00  0.00           S  
ATOM   2419  CE  MET   152      13.503  14.123  -1.584  1.00  0.00           C  
ATOM   2420  HE1 MET   152      13.626  13.995  -2.659  1.00  0.00           H  
ATOM   2421  HE2 MET   152      13.894  15.124  -1.402  1.00  0.00           H  
ATOM   2422  HE3 MET   152      14.027  13.378  -0.986  1.00  0.00           H  
ATOM   2423  C   MET   152       9.441  13.079   2.168  1.00  0.00           C  
ATOM   2424  O   MET   152       8.489  13.508   1.480  1.00  0.00           O  
ATOM   2425  N   PHE   153       9.654  13.218   3.455  1.00  0.00           N  
ATOM   2426  H   PHE   153      10.449  12.684   3.775  1.00  0.00           H  
ATOM   2427  CA  PHE   153       8.708  13.765   4.443  1.00  0.00           C  
ATOM   2428  HA  PHE   153       7.850  14.217   3.945  1.00  0.00           H  
ATOM   2429  CB  PHE   153       8.277  12.634   5.349  1.00  0.00           C  
ATOM   2430  HB2 PHE   153       7.878  13.082   6.259  1.00  0.00           H  
ATOM   2431  HB3 PHE   153       7.382  12.299   4.825  1.00  0.00           H  
ATOM   2432  CG  PHE   153       9.341  11.589   5.653  1.00  0.00           C  
ATOM   2433  CD1 PHE   153      10.507  11.990   6.381  1.00  0.00           C  
ATOM   2434  HD1 PHE   153      10.470  12.951   6.871  1.00  0.00           H  
ATOM   2435  CE1 PHE   153      11.562  11.097   6.514  1.00  0.00           C  
ATOM   2436  HE1 PHE   153      12.464  11.400   7.025  1.00  0.00           H  
ATOM   2437  CZ  PHE   153      11.526   9.779   6.024  1.00  0.00           C  
ATOM   2438  HZ  PHE   153      12.379   9.117   6.008  1.00  0.00           H  
ATOM   2439  CE2 PHE   153      10.354   9.349   5.424  1.00  0.00           C  
ATOM   2440  HE2 PHE   153      10.340   8.443   4.837  1.00  0.00           H  
ATOM   2441  CD2 PHE   153       9.312  10.308   5.120  1.00  0.00           C  
ATOM   2442  HD2 PHE   153       8.529  10.021   4.433  1.00  0.00           H  
ATOM   2443  C   PHE   153       9.295  14.865   5.289  1.00  0.00           C  
ATOM   2444  O   PHE   153      10.526  14.948   5.434  1.00  0.00           O  
ATOM   2445  N   LYS   154       8.421  15.760   5.843  1.00  0.00           N  
ATOM   2446  H   LYS   154       7.450  15.661   5.584  1.00  0.00           H  
ATOM   2447  CA  LYS   154       8.809  17.068   6.389  1.00  0.00           C  
ATOM   2448  HA  LYS   154       9.360  17.565   5.591  1.00  0.00           H  
ATOM   2449  CB  LYS   154       7.546  17.975   6.393  1.00  0.00           C  
ATOM   2450  HB2 LYS   154       7.852  19.005   6.575  1.00  0.00           H  
ATOM   2451  HB3 LYS   154       6.936  18.017   5.490  1.00  0.00           H  
ATOM   2452  CG  LYS   154       6.598  17.745   7.547  1.00  0.00           C  
ATOM   2453  HG2 LYS   154       6.251  16.713   7.499  1.00  0.00           H  
ATOM   2454  HG3 LYS   154       7.154  17.765   8.485  1.00  0.00           H  
ATOM   2455  CD  LYS   154       5.365  18.721   7.667  1.00  0.00           C  
ATOM   2456  HD2 LYS   154       5.661  19.769   7.611  1.00  0.00           H  
ATOM   2457  HD3 LYS   154       4.717  18.454   6.833  1.00  0.00           H  
ATOM   2458  CE  LYS   154       4.652  18.432   9.024  1.00  0.00           C  
ATOM   2459  HE2 LYS   154       3.674  18.858   8.803  1.00  0.00           H  
ATOM   2460  HE3 LYS   154       4.433  17.408   9.325  1.00  0.00           H  
ATOM   2461  NZ  LYS   154       5.304  19.040  10.113  1.00  0.00           N  
ATOM   2462  HZ1 LYS   154       4.883  18.728  10.977  1.00  0.00           H  
ATOM   2463  HZ2 LYS   154       6.284  18.821  10.215  1.00  0.00           H  
ATOM   2464  HZ3 LYS   154       5.155  20.036  10.188  1.00  0.00           H  
ATOM   2465  C   LYS   154       9.671  17.017   7.626  1.00  0.00           C  
ATOM   2466  O   LYS   154      10.258  18.063   8.060  1.00  0.00           O  
ATOM   2467  N   ASP   155       9.741  15.845   8.313  1.00  0.00           N  
ATOM   2468  H   ASP   155       9.081  15.119   8.074  1.00  0.00           H  
ATOM   2469  CA  ASP   155      10.540  15.736   9.519  1.00  0.00           C  
ATOM   2470  HA  ASP   155      10.099  16.460  10.204  1.00  0.00           H  
ATOM   2471  CB  ASP   155      10.311  14.320  10.048  1.00  0.00           C  
ATOM   2472  HB2 ASP   155      10.770  13.567   9.407  1.00  0.00           H  
ATOM   2473  HB3 ASP   155      10.773  14.193  11.027  1.00  0.00           H  
ATOM   2474  CG  ASP   155       8.801  14.097  10.198  1.00  0.00           C  
ATOM   2475  OD1 ASP   155       8.051  14.733  11.003  1.00  0.00           O  
ATOM   2476  OD2 ASP   155       8.368  13.169   9.495  1.00  0.00           O  
ATOM   2477  C   ASP   155      12.044  15.987   9.257  1.00  0.00           C  
ATOM   2478  O   ASP   155      12.784  16.397  10.178  1.00  0.00           O  
ATOM   2479  N   LEU   156      12.642  15.563   8.136  1.00  0.00           N  
ATOM   2480  H   LEU   156      12.065  15.254   7.366  1.00  0.00           H  
ATOM   2481  CA  LEU   156      14.071  15.478   7.872  1.00  0.00           C  
ATOM   2482  HA  LEU   156      14.600  15.383   8.820  1.00  0.00           H  
ATOM   2483  CB  LEU   156      14.266  14.279   6.950  1.00  0.00           C  
ATOM   2484  HB2 LEU   156      13.946  13.395   7.501  1.00  0.00           H  
ATOM   2485  HB3 LEU   156      13.533  14.473   6.167  1.00  0.00           H  
ATOM   2486  CG  LEU   156      15.660  14.074   6.337  1.00  0.00           C  
ATOM   2487  HG  LEU   156      15.791  14.899   5.637  1.00  0.00           H  
ATOM   2488  CD1 LEU   156      16.769  14.165   7.372  1.00  0.00           C  
ATOM   2489 HD11 LEU   156      16.785  15.031   8.033  1.00  0.00           H  
ATOM   2490 HD12 LEU   156      16.694  13.272   7.993  1.00  0.00           H  
ATOM   2491 HD13 LEU   156      17.766  14.111   6.936  1.00  0.00           H  
ATOM   2492  CD2 LEU   156      15.815  12.712   5.633  1.00  0.00           C  
ATOM   2493 HD21 LEU   156      15.542  11.944   6.356  1.00  0.00           H  
ATOM   2494 HD22 LEU   156      15.125  12.593   4.797  1.00  0.00           H  
ATOM   2495 HD23 LEU   156      16.719  12.573   5.041  1.00  0.00           H  
ATOM   2496  C   LEU   156      14.618  16.753   7.294  1.00  0.00           C  
ATOM   2497  O   LEU   156      14.334  17.081   6.165  1.00  0.00           O  
ATOM   2498  N   ASN   157      15.620  17.386   7.987  1.00  0.00           N  
ATOM   2499  H   ASN   157      15.786  17.086   8.937  1.00  0.00           H  
ATOM   2500  CA  ASN   157      16.223  18.588   7.531  1.00  0.00           C  
ATOM   2501  HA  ASN   157      15.465  19.244   7.103  1.00  0.00           H  
ATOM   2502  CB  ASN   157      16.814  19.404   8.702  1.00  0.00           C  
ATOM   2503  HB2 ASN   157      16.049  19.653   9.437  1.00  0.00           H  
ATOM   2504  HB3 ASN   157      17.638  18.989   9.283  1.00  0.00           H  
ATOM   2505  CG  ASN   157      17.293  20.795   8.349  1.00  0.00           C  
ATOM   2506  OD1 ASN   157      17.066  21.330   7.284  1.00  0.00           O  
ATOM   2507  ND2 ASN   157      17.950  21.467   9.271  1.00  0.00           N  
ATOM   2508 HD21 ASN   157      18.380  22.349   9.030  1.00  0.00           H  
ATOM   2509 HD22 ASN   157      18.259  20.922  10.064  1.00  0.00           H  
ATOM   2510  C   ASN   157      17.330  18.357   6.482  1.00  0.00           C  
ATOM   2511  O   ASN   157      18.438  18.002   6.859  1.00  0.00           O  
ATOM   2512  N   LEU   158      16.994  18.384   5.154  1.00  0.00           N  
ATOM   2513  H   LEU   158      16.013  18.518   4.956  1.00  0.00           H  
ATOM   2514  CA  LEU   158      18.022  18.329   4.082  1.00  0.00           C  
ATOM   2515  HA  LEU   158      18.803  17.697   4.504  1.00  0.00           H  
ATOM   2516  CB  LEU   158      17.618  17.679   2.788  1.00  0.00           C  
ATOM   2517  HB2 LEU   158      16.941  18.333   2.237  1.00  0.00           H  
ATOM   2518  HB3 LEU   158      18.580  17.555   2.291  1.00  0.00           H  
ATOM   2519  CG  LEU   158      16.861  16.307   3.035  1.00  0.00           C  
ATOM   2520  HG  LEU   158      16.212  16.389   3.907  1.00  0.00           H  
ATOM   2521  CD1 LEU   158      15.920  15.885   1.856  1.00  0.00           C  
ATOM   2522 HD11 LEU   158      16.496  15.552   0.993  1.00  0.00           H  
ATOM   2523 HD12 LEU   158      15.330  15.092   2.315  1.00  0.00           H  
ATOM   2524 HD13 LEU   158      15.242  16.710   1.636  1.00  0.00           H  
ATOM   2525  CD2 LEU   158      17.838  15.174   3.290  1.00  0.00           C  
ATOM   2526 HD21 LEU   158      18.508  15.064   2.437  1.00  0.00           H  
ATOM   2527 HD22 LEU   158      18.356  15.379   4.227  1.00  0.00           H  
ATOM   2528 HD23 LEU   158      17.233  14.275   3.403  1.00  0.00           H  
ATOM   2529  C   LEU   158      18.469  19.825   3.716  1.00  0.00           C  
ATOM   2530  O   LEU   158      17.659  20.765   3.682  1.00  0.00           O  
ATOM   2531  N   THR   159      19.783  20.067   3.571  1.00  0.00           N  
ATOM   2532  H   THR   159      20.490  19.363   3.731  1.00  0.00           H  
ATOM   2533  CA  THR   159      20.480  21.368   3.218  1.00  0.00           C  
ATOM   2534  HA  THR   159      20.215  22.105   3.976  1.00  0.00           H  
ATOM   2535  CB  THR   159      21.989  21.345   3.438  1.00  0.00           C  
ATOM   2536  HB  THR   159      22.469  22.312   3.589  1.00  0.00           H  
ATOM   2537  CG2 THR   159      22.364  20.442   4.725  1.00  0.00           C  
ATOM   2538 HG21 THR   159      22.003  19.415   4.681  1.00  0.00           H  
ATOM   2539 HG22 THR   159      23.451  20.400   4.798  1.00  0.00           H  
ATOM   2540 HG23 THR   159      21.999  20.893   5.648  1.00  0.00           H  
ATOM   2541  OG1 THR   159      22.628  20.705   2.340  1.00  0.00           O  
ATOM   2542  HG1 THR   159      23.534  20.454   2.539  1.00  0.00           H  
ATOM   2543  C   THR   159      20.226  21.802   1.832  1.00  0.00           C  
ATOM   2544  O   THR   159      19.751  21.086   0.997  1.00  0.00           O  
ATOM   2545  N   ASP   160      20.562  23.061   1.565  1.00  0.00           N  
ATOM   2546  H   ASP   160      20.835  23.642   2.345  1.00  0.00           H  
ATOM   2547  CA  ASP   160      20.457  23.591   0.202  1.00  0.00           C  
ATOM   2548  HA  ASP   160      19.470  23.280  -0.140  1.00  0.00           H  
ATOM   2549  CB  ASP   160      20.510  25.122   0.170  1.00  0.00           C  
ATOM   2550  HB2 ASP   160      21.522  25.460   0.390  1.00  0.00           H  
ATOM   2551  HB3 ASP   160      20.264  25.439  -0.844  1.00  0.00           H  
ATOM   2552  CG  ASP   160      19.551  25.868   1.018  1.00  0.00           C  
ATOM   2553  OD1 ASP   160      18.360  25.460   1.313  1.00  0.00           O  
ATOM   2554  OD2 ASP   160      19.893  26.996   1.474  1.00  0.00           O  
ATOM   2555  C   ASP   160      21.377  22.944  -0.817  1.00  0.00           C  
ATOM   2556  O   ASP   160      20.938  22.795  -1.966  1.00  0.00           O  
ATOM   2557  N   ALA   161      22.586  22.585  -0.436  1.00  0.00           N  
ATOM   2558  H   ALA   161      22.876  22.773   0.513  1.00  0.00           H  
ATOM   2559  CA  ALA   161      23.521  21.908  -1.284  1.00  0.00           C  
ATOM   2560  HA  ALA   161      23.440  22.421  -2.243  1.00  0.00           H  
ATOM   2561  CB  ALA   161      24.981  21.992  -0.726  1.00  0.00           C  
ATOM   2562  HB1 ALA   161      25.104  21.550   0.262  1.00  0.00           H  
ATOM   2563  HB2 ALA   161      25.720  21.579  -1.412  1.00  0.00           H  
ATOM   2564  HB3 ALA   161      25.324  23.026  -0.677  1.00  0.00           H  
ATOM   2565  C   ALA   161      23.127  20.393  -1.476  1.00  0.00           C  
ATOM   2566  O   ALA   161      23.362  19.858  -2.558  1.00  0.00           O  
ATOM   2567  N   GLN   162      22.500  19.754  -0.483  1.00  0.00           N  
ATOM   2568  H   GLN   162      22.450  20.174   0.434  1.00  0.00           H  
ATOM   2569  CA  GLN   162      21.956  18.391  -0.661  1.00  0.00           C  
ATOM   2570  HA  GLN   162      22.602  17.735  -1.244  1.00  0.00           H  
ATOM   2571  CB  GLN   162      21.643  17.806   0.659  1.00  0.00           C  
ATOM   2572  HB2 GLN   162      20.968  18.426   1.249  1.00  0.00           H  
ATOM   2573  HB3 GLN   162      21.166  16.836   0.523  1.00  0.00           H  
ATOM   2574  CG  GLN   162      22.755  17.531   1.612  1.00  0.00           C  
ATOM   2575  HG2 GLN   162      23.447  16.848   1.118  1.00  0.00           H  
ATOM   2576  HG3 GLN   162      23.273  18.479   1.756  1.00  0.00           H  
ATOM   2577  CD  GLN   162      22.175  17.020   2.923  1.00  0.00           C  
ATOM   2578  OE1 GLN   162      21.146  17.396   3.415  1.00  0.00           O  
ATOM   2579  NE2 GLN   162      22.879  16.210   3.614  1.00  0.00           N  
ATOM   2580 HE21 GLN   162      22.544  15.854   4.498  1.00  0.00           H  
ATOM   2581 HE22 GLN   162      23.768  15.945   3.215  1.00  0.00           H  
ATOM   2582  C   GLN   162      20.648  18.412  -1.537  1.00  0.00           C  
ATOM   2583  O   GLN   162      20.578  17.537  -2.451  1.00  0.00           O  
ATOM   2584  N   LYS   163      19.733  19.351  -1.381  1.00  0.00           N  
ATOM   2585  H   LYS   163      19.855  20.000  -0.616  1.00  0.00           H  
ATOM   2586  CA  LYS   163      18.572  19.356  -2.333  1.00  0.00           C  
ATOM   2587  HA  LYS   163      18.082  18.384  -2.281  1.00  0.00           H  
ATOM   2588  CB  LYS   163      17.636  20.522  -1.930  1.00  0.00           C  
ATOM   2589  HB2 LYS   163      18.111  21.503  -1.892  1.00  0.00           H  
ATOM   2590  HB3 LYS   163      16.815  20.561  -2.646  1.00  0.00           H  
ATOM   2591  CG  LYS   163      16.910  20.240  -0.629  1.00  0.00           C  
ATOM   2592  HG2 LYS   163      16.293  19.408  -0.968  1.00  0.00           H  
ATOM   2593  HG3 LYS   163      17.529  19.791   0.148  1.00  0.00           H  
ATOM   2594  CD  LYS   163      16.098  21.374   0.072  1.00  0.00           C  
ATOM   2595  HD2 LYS   163      15.425  21.797  -0.673  1.00  0.00           H  
ATOM   2596  HD3 LYS   163      15.478  20.966   0.870  1.00  0.00           H  
ATOM   2597  CE  LYS   163      17.085  22.310   0.650  1.00  0.00           C  
ATOM   2598  HE2 LYS   163      17.834  21.751   1.211  1.00  0.00           H  
ATOM   2599  HE3 LYS   163      17.553  22.802  -0.203  1.00  0.00           H  
ATOM   2600  NZ  LYS   163      16.380  23.277   1.537  1.00  0.00           N  
ATOM   2601  HZ1 LYS   163      17.013  24.034   1.751  1.00  0.00           H  
ATOM   2602  HZ2 LYS   163      15.529  23.693   1.188  1.00  0.00           H  
ATOM   2603  HZ3 LYS   163      16.046  22.844   2.386  1.00  0.00           H  
ATOM   2604  C   LYS   163      18.983  19.644  -3.764  1.00  0.00           C  
ATOM   2605  O   LYS   163      18.406  19.025  -4.627  1.00  0.00           O  
ATOM   2606  N   GLN   164      20.046  20.408  -4.035  1.00  0.00           N  
ATOM   2607  H   GLN   164      20.584  20.718  -3.239  1.00  0.00           H  
ATOM   2608  CA  GLN   164      20.585  20.542  -5.364  1.00  0.00           C  
ATOM   2609  HA  GLN   164      19.840  21.047  -5.978  1.00  0.00           H  
ATOM   2610  CB  GLN   164      21.794  21.489  -5.373  1.00  0.00           C  
ATOM   2611  HB2 GLN   164      21.453  22.452  -4.992  1.00  0.00           H  
ATOM   2612  HB3 GLN   164      22.577  21.135  -4.702  1.00  0.00           H  
ATOM   2613  CG  GLN   164      22.465  21.730  -6.693  1.00  0.00           C  
ATOM   2614  HG2 GLN   164      23.275  22.433  -6.500  1.00  0.00           H  
ATOM   2615  HG3 GLN   164      22.851  20.777  -7.054  1.00  0.00           H  
ATOM   2616  CD  GLN   164      21.601  22.427  -7.677  1.00  0.00           C  
ATOM   2617  OE1 GLN   164      20.507  22.843  -7.372  1.00  0.00           O  
ATOM   2618  NE2 GLN   164      22.152  22.538  -8.851  1.00  0.00           N  
ATOM   2619 HE21 GLN   164      21.602  22.894  -9.620  1.00  0.00           H  
ATOM   2620 HE22 GLN   164      22.898  21.889  -9.056  1.00  0.00           H  
ATOM   2621  C   GLN   164      20.874  19.178  -6.013  1.00  0.00           C  
ATOM   2622  O   GLN   164      20.522  18.929  -7.155  1.00  0.00           O  
ATOM   2623  N   GLN   165      21.618  18.339  -5.221  1.00  0.00           N  
ATOM   2624  H   GLN   165      21.664  18.517  -4.228  1.00  0.00           H  
ATOM   2625  CA  GLN   165      22.030  16.929  -5.570  1.00  0.00           C  
ATOM   2626  HA  GLN   165      22.508  16.996  -6.548  1.00  0.00           H  
ATOM   2627  CB  GLN   165      23.054  16.530  -4.475  1.00  0.00           C  
ATOM   2628  HB2 GLN   165      23.694  17.386  -4.262  1.00  0.00           H  
ATOM   2629  HB3 GLN   165      22.645  16.417  -3.472  1.00  0.00           H  
ATOM   2630  CG  GLN   165      23.914  15.280  -4.913  1.00  0.00           C  
ATOM   2631  HG2 GLN   165      23.258  14.426  -4.746  1.00  0.00           H  
ATOM   2632  HG3 GLN   165      24.128  15.373  -5.978  1.00  0.00           H  
ATOM   2633  CD  GLN   165      25.154  15.159  -4.071  1.00  0.00           C  
ATOM   2634  OE1 GLN   165      25.603  16.019  -3.364  1.00  0.00           O  
ATOM   2635  NE2 GLN   165      25.910  14.056  -4.207  1.00  0.00           N  
ATOM   2636 HE21 GLN   165      26.572  13.925  -3.456  1.00  0.00           H  
ATOM   2637 HE22 GLN   165      25.771  13.379  -4.944  1.00  0.00           H  
ATOM   2638  C   GLN   165      20.943  15.917  -5.645  1.00  0.00           C  
ATOM   2639  O   GLN   165      20.992  15.010  -6.511  1.00  0.00           O  
ATOM   2640  N   ILE   166      19.883  16.067  -4.882  1.00  0.00           N  
ATOM   2641  H   ILE   166      20.004  16.684  -4.092  1.00  0.00           H  
ATOM   2642  CA  ILE   166      18.565  15.327  -4.899  1.00  0.00           C  
ATOM   2643  HA  ILE   166      18.736  14.251  -4.902  1.00  0.00           H  
ATOM   2644  CB  ILE   166      17.833  15.514  -3.604  1.00  0.00           C  
ATOM   2645  HB  ILE   166      17.887  16.564  -3.318  1.00  0.00           H  
ATOM   2646  CG2 ILE   166      16.337  15.023  -3.612  1.00  0.00           C  
ATOM   2647 HG21 ILE   166      15.783  15.477  -2.791  1.00  0.00           H  
ATOM   2648 HG22 ILE   166      15.723  15.310  -4.466  1.00  0.00           H  
ATOM   2649 HG23 ILE   166      16.304  13.940  -3.497  1.00  0.00           H  
ATOM   2650  CG1 ILE   166      18.657  14.844  -2.513  1.00  0.00           C  
ATOM   2651 HG12 ILE   166      18.855  13.789  -2.705  1.00  0.00           H  
ATOM   2652 HG13 ILE   166      19.608  15.366  -2.402  1.00  0.00           H  
ATOM   2653  CD1 ILE   166      17.996  14.972  -1.105  1.00  0.00           C  
ATOM   2654 HD11 ILE   166      17.190  14.246  -0.998  1.00  0.00           H  
ATOM   2655 HD12 ILE   166      18.708  14.832  -0.292  1.00  0.00           H  
ATOM   2656 HD13 ILE   166      17.600  15.976  -0.952  1.00  0.00           H  
ATOM   2657  C   ILE   166      17.832  15.548  -6.209  1.00  0.00           C  
ATOM   2658  O   ILE   166      17.212  14.611  -6.651  1.00  0.00           O  
ATOM   2659  N   ARG   167      17.920  16.758  -6.828  1.00  0.00           N  
ATOM   2660  H   ARG   167      18.467  17.443  -6.327  1.00  0.00           H  
ATOM   2661  CA  ARG   167      17.425  16.953  -8.119  1.00  0.00           C  
ATOM   2662  HA  ARG   167      16.354  16.762  -8.183  1.00  0.00           H  
ATOM   2663  CB  ARG   167      17.653  18.376  -8.600  1.00  0.00           C  
ATOM   2664  HB2 ARG   167      17.392  19.043  -7.778  1.00  0.00           H  
ATOM   2665  HB3 ARG   167      18.713  18.517  -8.811  1.00  0.00           H  
ATOM   2666  CG  ARG   167      16.813  18.802  -9.874  1.00  0.00           C  
ATOM   2667  HG2 ARG   167      17.181  18.214 -10.716  1.00  0.00           H  
ATOM   2668  HG3 ARG   167      15.759  18.574  -9.715  1.00  0.00           H  
ATOM   2669  CD  ARG   167      17.063  20.309 -10.135  1.00  0.00           C  
ATOM   2670  HD2 ARG   167      18.133  20.516 -10.176  1.00  0.00           H  
ATOM   2671  HD3 ARG   167      16.549  20.553 -11.065  1.00  0.00           H  
ATOM   2672  NE  ARG   167      16.385  21.218  -9.150  1.00  0.00           N  
ATOM   2673  HE  ARG   167      15.437  20.949  -8.927  1.00  0.00           H  
ATOM   2674  CZ  ARG   167      16.725  22.375  -8.632  1.00  0.00           C  
ATOM   2675  NH1 ARG   167      17.840  22.927  -8.996  1.00  0.00           N  
ATOM   2676 HH11 ARG   167      18.436  22.361  -9.583  1.00  0.00           H  
ATOM   2677 HH12 ARG   167      18.111  23.841  -8.664  1.00  0.00           H  
ATOM   2678  NH2 ARG   167      15.985  22.935  -7.725  1.00  0.00           N  
ATOM   2679 HH21 ARG   167      15.017  22.736  -7.516  1.00  0.00           H  
ATOM   2680 HH22 ARG   167      16.349  23.806  -7.366  1.00  0.00           H  
ATOM   2681  C   ARG   167      17.934  15.941  -9.122  1.00  0.00           C  
ATOM   2682  O   ARG   167      17.215  15.301  -9.948  1.00  0.00           O  
ATOM   2683  N   GLU   168      19.241  15.762  -8.942  1.00  0.00           N  
ATOM   2684  H   GLU   168      19.606  16.225  -8.122  1.00  0.00           H  
ATOM   2685  CA  GLU   168      20.141  14.984  -9.784  1.00  0.00           C  
ATOM   2686  HA  GLU   168      19.790  15.078 -10.812  1.00  0.00           H  
ATOM   2687  CB  GLU   168      21.496  15.741  -9.738  1.00  0.00           C  
ATOM   2688  HB2 GLU   168      21.358  16.765 -10.086  1.00  0.00           H  
ATOM   2689  HB3 GLU   168      21.858  15.661  -8.713  1.00  0.00           H  
ATOM   2690  CG  GLU   168      22.488  15.192 -10.698  1.00  0.00           C  
ATOM   2691  HG2 GLU   168      23.429  15.666 -10.420  1.00  0.00           H  
ATOM   2692  HG3 GLU   168      22.603  14.120 -10.535  1.00  0.00           H  
ATOM   2693  CD  GLU   168      22.143  15.405 -12.148  1.00  0.00           C  
ATOM   2694  OE1 GLU   168      22.672  14.655 -13.031  1.00  0.00           O  
ATOM   2695  OE2 GLU   168      21.494  16.415 -12.496  1.00  0.00           O  
ATOM   2696  C   GLU   168      20.158  13.487  -9.527  1.00  0.00           C  
ATOM   2697  O   GLU   168      20.246  12.675 -10.447  1.00  0.00           O  
ATOM   2698  N   ILE   169      20.109  13.017  -8.311  1.00  0.00           N  
ATOM   2699  H   ILE   169      20.209  13.725  -7.597  1.00  0.00           H  
ATOM   2700  CA  ILE   169      19.718  11.598  -7.880  1.00  0.00           C  
ATOM   2701  HA  ILE   169      20.365  10.877  -8.379  1.00  0.00           H  
ATOM   2702  CB  ILE   169      19.796  11.454  -6.438  1.00  0.00           C  
ATOM   2703  HB  ILE   169      19.255  12.278  -5.973  1.00  0.00           H  
ATOM   2704  CG2 ILE   169      19.221  10.168  -5.870  1.00  0.00           C  
ATOM   2705 HG21 ILE   169      19.184  10.241  -4.783  1.00  0.00           H  
ATOM   2706 HG22 ILE   169      18.182  10.145  -6.198  1.00  0.00           H  
ATOM   2707 HG23 ILE   169      19.880   9.356  -6.175  1.00  0.00           H  
ATOM   2708  CG1 ILE   169      21.193  11.478  -5.825  1.00  0.00           C  
ATOM   2709 HG12 ILE   169      21.635  10.483  -5.868  1.00  0.00           H  
ATOM   2710 HG13 ILE   169      21.793  12.075  -6.512  1.00  0.00           H  
ATOM   2711  CD1 ILE   169      21.335  12.052  -4.351  1.00  0.00           C  
ATOM   2712 HD11 ILE   169      21.021  11.329  -3.598  1.00  0.00           H  
ATOM   2713 HD12 ILE   169      22.383  12.192  -4.086  1.00  0.00           H  
ATOM   2714 HD13 ILE   169      20.729  12.947  -4.211  1.00  0.00           H  
ATOM   2715  C   ILE   169      18.339  11.279  -8.485  1.00  0.00           C  
ATOM   2716  O   ILE   169      18.282  10.234  -9.134  1.00  0.00           O  
ATOM   2717  N   MET   170      17.277  12.118  -8.328  1.00  0.00           N  
ATOM   2718  H   MET   170      17.454  13.002  -7.874  1.00  0.00           H  
ATOM   2719  CA  MET   170      15.997  11.948  -8.978  1.00  0.00           C  
ATOM   2720  HA  MET   170      15.550  11.039  -8.577  1.00  0.00           H  
ATOM   2721  CB  MET   170      14.997  13.061  -8.588  1.00  0.00           C  
ATOM   2722  HB2 MET   170      14.980  12.997  -7.500  1.00  0.00           H  
ATOM   2723  HB3 MET   170      15.452  14.034  -8.771  1.00  0.00           H  
ATOM   2724  CG  MET   170      13.661  13.021  -9.239  1.00  0.00           C  
ATOM   2725  HG2 MET   170      13.463  11.957  -9.364  1.00  0.00           H  
ATOM   2726  HG3 MET   170      12.960  13.400  -8.496  1.00  0.00           H  
ATOM   2727  SD  MET   170      13.521  13.697 -10.837  1.00  0.00           S  
ATOM   2728  CE  MET   170      13.649  15.459 -10.569  1.00  0.00           C  
ATOM   2729  HE1 MET   170      12.907  16.096 -11.050  1.00  0.00           H  
ATOM   2730  HE2 MET   170      13.652  15.651  -9.496  1.00  0.00           H  
ATOM   2731  HE3 MET   170      14.674  15.764 -10.780  1.00  0.00           H  
ATOM   2732  C   MET   170      16.113  11.631 -10.437  1.00  0.00           C  
ATOM   2733  O   MET   170      15.592  10.610 -10.851  1.00  0.00           O  
ATOM   2734  N   LYS   171      16.862  12.374 -11.264  1.00  0.00           N  
ATOM   2735  H   LYS   171      17.326  13.209 -10.938  1.00  0.00           H  
ATOM   2736  CA  LYS   171      16.967  12.198 -12.786  1.00  0.00           C  
ATOM   2737  HA  LYS   171      15.997  12.296 -13.274  1.00  0.00           H  
ATOM   2738  CB  LYS   171      17.982  13.135 -13.413  1.00  0.00           C  
ATOM   2739  HB2 LYS   171      18.858  12.972 -12.785  1.00  0.00           H  
ATOM   2740  HB3 LYS   171      18.361  12.801 -14.379  1.00  0.00           H  
ATOM   2741  CG  LYS   171      17.571  14.622 -13.551  1.00  0.00           C  
ATOM   2742  HG2 LYS   171      16.769  14.686 -14.286  1.00  0.00           H  
ATOM   2743  HG3 LYS   171      17.166  14.981 -12.605  1.00  0.00           H  
ATOM   2744  CD  LYS   171      18.738  15.491 -14.056  1.00  0.00           C  
ATOM   2745  HD2 LYS   171      18.308  16.253 -14.706  1.00  0.00           H  
ATOM   2746  HD3 LYS   171      19.151  15.874 -13.122  1.00  0.00           H  
ATOM   2747  CE  LYS   171      19.733  14.899 -15.060  1.00  0.00           C  
ATOM   2748  HE2 LYS   171      20.211  14.014 -14.640  1.00  0.00           H  
ATOM   2749  HE3 LYS   171      19.154  14.639 -15.946  1.00  0.00           H  
ATOM   2750  NZ  LYS   171      20.814  15.892 -15.333  1.00  0.00           N  
ATOM   2751  HZ1 LYS   171      20.561  16.750 -15.802  1.00  0.00           H  
ATOM   2752  HZ2 LYS   171      21.212  16.072 -14.422  1.00  0.00           H  
ATOM   2753  HZ3 LYS   171      21.545  15.506 -15.914  1.00  0.00           H  
ATOM   2754  C   LYS   171      17.326  10.762 -13.162  1.00  0.00           C  
ATOM   2755  O   LYS   171      16.792  10.319 -14.166  1.00  0.00           O  
ATOM   2756  N   GLY   172      18.166  10.138 -12.412  1.00  0.00           N  
ATOM   2757  H   GLY   172      18.502  10.553 -11.555  1.00  0.00           H  
ATOM   2758  CA  GLY   172      18.576   8.699 -12.665  1.00  0.00           C  
ATOM   2759  HA2 GLY   172      19.095   8.577 -13.616  1.00  0.00           H  
ATOM   2760  HA3 GLY   172      19.332   8.400 -11.939  1.00  0.00           H  
ATOM   2761  C   GLY   172      17.381   7.740 -12.603  1.00  0.00           C  
ATOM   2762  O   GLY   172      17.348   6.772 -13.353  1.00  0.00           O  
ATOM   2763  N   GLN   173      16.415   7.965 -11.654  1.00  0.00           N  
ATOM   2764  H   GLN   173      16.434   8.785 -11.064  1.00  0.00           H  
ATOM   2765  CA  GLN   173      15.288   7.118 -11.423  1.00  0.00           C  
ATOM   2766  HA  GLN   173      15.332   6.184 -11.984  1.00  0.00           H  
ATOM   2767  CB  GLN   173      15.164   6.731  -9.962  1.00  0.00           C  
ATOM   2768  HB2 GLN   173      15.188   7.681  -9.428  1.00  0.00           H  
ATOM   2769  HB3 GLN   173      14.265   6.193  -9.664  1.00  0.00           H  
ATOM   2770  CG  GLN   173      16.429   5.986  -9.566  1.00  0.00           C  
ATOM   2771  HG2 GLN   173      16.036   5.267  -8.846  1.00  0.00           H  
ATOM   2772  HG3 GLN   173      16.850   5.405 -10.387  1.00  0.00           H  
ATOM   2773  CD  GLN   173      17.476   6.896  -8.988  1.00  0.00           C  
ATOM   2774  OE1 GLN   173      18.566   6.954  -9.598  1.00  0.00           O  
ATOM   2775  NE2 GLN   173      17.317   7.733  -7.975  1.00  0.00           N  
ATOM   2776 HE21 GLN   173      17.828   8.598  -8.080  1.00  0.00           H  
ATOM   2777 HE22 GLN   173      16.432   7.673  -7.492  1.00  0.00           H  
ATOM   2778  C   GLN   173      13.927   7.761 -11.861  1.00  0.00           C  
ATOM   2779  O   GLN   173      12.893   7.145 -11.612  1.00  0.00           O  
ATOM   2780  N   ARG   174      13.948   8.913 -12.465  1.00  0.00           N  
ATOM   2781  H   ARG   174      14.862   9.340 -12.406  1.00  0.00           H  
ATOM   2782  CA  ARG   174      12.870   9.739 -12.954  1.00  0.00           C  
ATOM   2783  HA  ARG   174      12.243  10.152 -12.164  1.00  0.00           H  
ATOM   2784  CB  ARG   174      13.466  10.934 -13.560  1.00  0.00           C  
ATOM   2785  HB2 ARG   174      13.959  11.491 -12.763  1.00  0.00           H  
ATOM   2786  HB3 ARG   174      14.123  10.759 -14.412  1.00  0.00           H  
ATOM   2787  CG  ARG   174      12.329  11.820 -14.014  1.00  0.00           C  
ATOM   2788  HG2 ARG   174      11.721  11.307 -14.759  1.00  0.00           H  
ATOM   2789  HG3 ARG   174      11.771  11.971 -13.090  1.00  0.00           H  
ATOM   2790  CD  ARG   174      12.815  13.167 -14.652  1.00  0.00           C  
ATOM   2791  HD2 ARG   174      11.981  13.742 -15.053  1.00  0.00           H  
ATOM   2792  HD3 ARG   174      13.347  13.674 -13.846  1.00  0.00           H  
ATOM   2793  NE  ARG   174      13.646  12.938 -15.826  1.00  0.00           N  
ATOM   2794  HE  ARG   174      13.874  12.058 -16.264  1.00  0.00           H  
ATOM   2795  CZ  ARG   174      14.387  13.840 -16.402  1.00  0.00           C  
ATOM   2796  NH1 ARG   174      14.401  15.097 -15.999  1.00  0.00           N  
ATOM   2797 HH11 ARG   174      13.802  15.335 -15.221  1.00  0.00           H  
ATOM   2798 HH12 ARG   174      14.794  15.776 -16.635  1.00  0.00           H  
ATOM   2799  NH2 ARG   174      15.097  13.593 -17.504  1.00  0.00           N  
ATOM   2800 HH21 ARG   174      15.078  12.618 -17.767  1.00  0.00           H  
ATOM   2801 HH22 ARG   174      15.735  14.281 -17.880  1.00  0.00           H  
ATOM   2802  C   ARG   174      11.886   8.980 -13.782  1.00  0.00           C  
ATOM   2803  O   ARG   174      10.737   8.936 -13.354  1.00  0.00           O  
ATOM   2804  N   ASP   175      12.305   8.310 -14.828  1.00  0.00           N  
ATOM   2805  H   ASP   175      13.250   8.548 -15.093  1.00  0.00           H  
ATOM   2806  CA  ASP   175      11.366   7.581 -15.731  1.00  0.00           C  
ATOM   2807  HA  ASP   175      10.519   8.223 -15.972  1.00  0.00           H  
ATOM   2808  CB  ASP   175      12.068   7.342 -17.055  1.00  0.00           C  
ATOM   2809  HB2 ASP   175      13.109   7.051 -16.917  1.00  0.00           H  
ATOM   2810  HB3 ASP   175      11.542   6.501 -17.506  1.00  0.00           H  
ATOM   2811  CG  ASP   175      11.974   8.515 -17.991  1.00  0.00           C  
ATOM   2812  OD1 ASP   175      11.507   9.619 -17.646  1.00  0.00           O  
ATOM   2813  OD2 ASP   175      12.470   8.372 -19.127  1.00  0.00           O  
ATOM   2814  C   ASP   175      10.799   6.305 -15.156  1.00  0.00           C  
ATOM   2815  O   ASP   175       9.593   6.049 -15.246  1.00  0.00           O  
ATOM   2816  N   GLN   176      11.587   5.586 -14.294  1.00  0.00           N  
ATOM   2817  H   GLN   176      12.542   5.782 -14.032  1.00  0.00           H  
ATOM   2818  CA  GLN   176      11.143   4.418 -13.534  1.00  0.00           C  
ATOM   2819  HA  GLN   176      10.751   3.660 -14.212  1.00  0.00           H  
ATOM   2820  CB  GLN   176      12.392   3.720 -12.730  1.00  0.00           C  
ATOM   2821  HB2 GLN   176      12.725   4.570 -12.135  1.00  0.00           H  
ATOM   2822  HB3 GLN   176      11.927   2.918 -12.156  1.00  0.00           H  
ATOM   2823  CG  GLN   176      13.352   3.075 -13.703  1.00  0.00           C  
ATOM   2824  HG2 GLN   176      13.728   3.891 -14.320  1.00  0.00           H  
ATOM   2825  HG3 GLN   176      14.177   2.620 -13.154  1.00  0.00           H  
ATOM   2826  CD  GLN   176      12.628   1.974 -14.554  1.00  0.00           C  
ATOM   2827  OE1 GLN   176      12.377   2.076 -15.801  1.00  0.00           O  
ATOM   2828  NE2 GLN   176      12.357   0.834 -14.000  1.00  0.00           N  
ATOM   2829 HE21 GLN   176      11.940   0.152 -14.617  1.00  0.00           H  
ATOM   2830 HE22 GLN   176      12.614   0.568 -13.060  1.00  0.00           H  
ATOM   2831  C   GLN   176      10.087   4.761 -12.495  1.00  0.00           C  
ATOM   2832  O   GLN   176       9.366   3.857 -12.054  1.00  0.00           O  
ATOM   2833  N   MET   177       9.928   6.002 -12.050  1.00  0.00           N  
ATOM   2834  H   MET   177      10.636   6.662 -12.337  1.00  0.00           H  
ATOM   2835  CA  MET   177       8.925   6.336 -10.957  1.00  0.00           C  
ATOM   2836  HA  MET   177       8.825   5.416 -10.381  1.00  0.00           H  
ATOM   2837  CB  MET   177       9.419   7.357  -9.912  1.00  0.00           C  
ATOM   2838  HB2 MET   177       9.830   8.222 -10.433  1.00  0.00           H  
ATOM   2839  HB3 MET   177       8.580   7.596  -9.259  1.00  0.00           H  
ATOM   2840  CG  MET   177      10.571   6.823  -9.203  1.00  0.00           C  
ATOM   2841  HG2 MET   177      10.426   5.781  -8.920  1.00  0.00           H  
ATOM   2842  HG3 MET   177      11.529   6.967  -9.702  1.00  0.00           H  
ATOM   2843  SD  MET   177      10.621   7.592  -7.527  1.00  0.00           S  
ATOM   2844  CE  MET   177      11.655   9.066  -7.975  1.00  0.00           C  
ATOM   2845  HE1 MET   177      12.534   8.719  -8.517  1.00  0.00           H  
ATOM   2846  HE2 MET   177      11.072   9.681  -8.661  1.00  0.00           H  
ATOM   2847  HE3 MET   177      11.916   9.559  -7.038  1.00  0.00           H  
ATOM   2848  C   MET   177       7.598   6.721 -11.561  1.00  0.00           C  
ATOM   2849  O   MET   177       6.668   6.852 -10.784  1.00  0.00           O  
ATOM   2850  N   LYS   178       7.397   6.875 -12.909  1.00  0.00           N  
ATOM   2851  H   LYS   178       8.094   6.680 -13.614  1.00  0.00           H  
ATOM   2852  CA  LYS   178       6.132   7.377 -13.550  1.00  0.00           C  
ATOM   2853  HA  LYS   178       5.949   8.392 -13.196  1.00  0.00           H  
ATOM   2854  CB  LYS   178       6.386   7.597 -15.072  1.00  0.00           C  
ATOM   2855  HB2 LYS   178       6.489   6.613 -15.528  1.00  0.00           H  
ATOM   2856  HB3 LYS   178       5.419   7.984 -15.394  1.00  0.00           H  
ATOM   2857  CG  LYS   178       7.505   8.597 -15.415  1.00  0.00           C  
ATOM   2858  HG2 LYS   178       7.184   9.575 -15.055  1.00  0.00           H  
ATOM   2859  HG3 LYS   178       8.445   8.389 -14.905  1.00  0.00           H  
ATOM   2860  CD  LYS   178       8.018   8.517 -16.841  1.00  0.00           C  
ATOM   2861  HD2 LYS   178       8.792   9.277 -16.950  1.00  0.00           H  
ATOM   2862  HD3 LYS   178       8.424   7.511 -16.952  1.00  0.00           H  
ATOM   2863  CE  LYS   178       6.911   8.626 -17.900  1.00  0.00           C  
ATOM   2864  HE2 LYS   178       6.160   7.893 -17.609  1.00  0.00           H  
ATOM   2865  HE3 LYS   178       6.457   9.616 -17.857  1.00  0.00           H  
ATOM   2866  NZ  LYS   178       7.318   8.286 -19.256  1.00  0.00           N  
ATOM   2867  HZ1 LYS   178       8.097   8.818 -19.616  1.00  0.00           H  
ATOM   2868  HZ2 LYS   178       7.616   7.322 -19.302  1.00  0.00           H  
ATOM   2869  HZ3 LYS   178       6.589   8.408 -19.944  1.00  0.00           H  
ATOM   2870  C   LYS   178       4.921   6.425 -13.381  1.00  0.00           C  
ATOM   2871  O   LYS   178       4.996   5.221 -13.458  1.00  0.00           O  
ATOM   2872  N   ARG   179       3.796   7.104 -13.179  1.00  0.00           N  
ATOM   2873  H   ARG   179       3.887   8.107 -13.261  1.00  0.00           H  
ATOM   2874  CA  ARG   179       2.411   6.585 -13.031  1.00  0.00           C  
ATOM   2875  HA  ARG   179       2.295   6.167 -12.032  1.00  0.00           H  
ATOM   2876  CB  ARG   179       1.449   7.795 -13.037  1.00  0.00           C  
ATOM   2877  HB2 ARG   179       1.519   8.337 -13.980  1.00  0.00           H  
ATOM   2878  HB3 ARG   179       0.468   7.330 -13.137  1.00  0.00           H  
ATOM   2879  CG  ARG   179       1.584   8.825 -11.890  1.00  0.00           C  
ATOM   2880  HG2 ARG   179       1.621   8.302 -10.934  1.00  0.00           H  
ATOM   2881  HG3 ARG   179       2.523   9.378 -11.886  1.00  0.00           H  
ATOM   2882  CD  ARG   179       0.367   9.765 -11.889  1.00  0.00           C  
ATOM   2883  HD2 ARG   179      -0.554   9.204 -12.046  1.00  0.00           H  
ATOM   2884  HD3 ARG   179       0.313  10.312 -10.948  1.00  0.00           H  
ATOM   2885  NE  ARG   179       0.462  10.804 -12.956  1.00  0.00           N  
ATOM   2886  HE  ARG   179       1.325  10.908 -13.470  1.00  0.00           H  
ATOM   2887  CZ  ARG   179      -0.531  11.309 -13.615  1.00  0.00           C  
ATOM   2888  NH1 ARG   179      -1.759  11.222 -13.330  1.00  0.00           N  
ATOM   2889 HH11 ARG   179      -2.077  10.779 -12.480  1.00  0.00           H  
ATOM   2890 HH12 ARG   179      -2.299  11.913 -13.831  1.00  0.00           H  
ATOM   2891  NH2 ARG   179      -0.393  11.769 -14.830  1.00  0.00           N  
ATOM   2892 HH21 ARG   179       0.361  11.393 -15.388  1.00  0.00           H  
ATOM   2893 HH22 ARG   179      -1.153  12.317 -15.208  1.00  0.00           H  
ATOM   2894  C   ARG   179       2.052   5.511 -14.047  1.00  0.00           C  
ATOM   2895  O   ARG   179       2.701   5.406 -15.057  1.00  0.00           O  
ATOM   2896  N   PRO   180       0.995   4.706 -13.755  1.00  0.00           N  
ATOM   2897  CD  PRO   180       0.345   4.584 -12.462  1.00  0.00           C  
ATOM   2898  HD2 PRO   180       0.186   5.475 -11.854  1.00  0.00           H  
ATOM   2899  HD3 PRO   180       0.823   3.804 -11.868  1.00  0.00           H  
ATOM   2900  CG  PRO   180      -1.092   4.153 -12.787  1.00  0.00           C  
ATOM   2901  HG2 PRO   180      -1.723   4.965 -13.146  1.00  0.00           H  
ATOM   2902  HG3 PRO   180      -1.605   3.560 -12.030  1.00  0.00           H  
ATOM   2903  CB  PRO   180      -0.849   3.212 -14.035  1.00  0.00           C  
ATOM   2904  HB2 PRO   180      -1.778   3.146 -14.601  1.00  0.00           H  
ATOM   2905  HB3 PRO   180      -0.600   2.188 -13.756  1.00  0.00           H  
ATOM   2906  CA  PRO   180       0.366   3.868 -14.762  1.00  0.00           C  
ATOM   2907  HA  PRO   180       1.114   3.149 -15.096  1.00  0.00           H  
ATOM   2908  C   PRO   180      -0.124   4.741 -16.006  1.00  0.00           C  
ATOM   2909  O   PRO   180      -0.435   5.967 -15.855  1.00  0.00           O  
ATOM   2910  N   PRO   181      -0.487   4.088 -17.113  1.00  0.00           N  
ATOM   2911  CD  PRO   181      -0.446   2.676 -17.360  1.00  0.00           C  
ATOM   2912  HD2 PRO   181      -1.460   2.280 -17.405  1.00  0.00           H  
ATOM   2913  HD3 PRO   181       0.173   2.228 -16.582  1.00  0.00           H  
ATOM   2914  CG  PRO   181       0.131   2.496 -18.770  1.00  0.00           C  
ATOM   2915  HG2 PRO   181      -0.100   1.517 -19.188  1.00  0.00           H  
ATOM   2916  HG3 PRO   181       1.196   2.727 -18.748  1.00  0.00           H  
ATOM   2917  CB  PRO   181      -0.525   3.621 -19.502  1.00  0.00           C  
ATOM   2918  HB2 PRO   181      -1.428   3.203 -19.947  1.00  0.00           H  
ATOM   2919  HB3 PRO   181       0.079   3.956 -20.345  1.00  0.00           H  
ATOM   2920  CA  PRO   181      -0.732   4.692 -18.442  1.00  0.00           C  
ATOM   2921  HA  PRO   181      -0.120   5.569 -18.653  1.00  0.00           H  
ATOM   2922  C   PRO   181      -2.174   5.233 -18.397  1.00  0.00           C  
ATOM   2923  O   PRO   181      -3.063   4.582 -17.853  1.00  0.00           O  
ATOM   2924  N   LEU   182      -2.452   6.446 -19.005  1.00  0.00           N  
ATOM   2925  H   LEU   182      -1.661   6.906 -19.433  1.00  0.00           H  
ATOM   2926  CA  LEU   182      -3.803   7.145 -18.942  1.00  0.00           C  
ATOM   2927  HA  LEU   182      -3.944   7.484 -17.916  1.00  0.00           H  
ATOM   2928  CB  LEU   182      -3.790   8.406 -19.860  1.00  0.00           C  
ATOM   2929  HB2 LEU   182      -2.888   8.952 -19.587  1.00  0.00           H  
ATOM   2930  HB3 LEU   182      -3.619   8.075 -20.885  1.00  0.00           H  
ATOM   2931  CG  LEU   182      -4.963   9.312 -19.927  1.00  0.00           C  
ATOM   2932  HG  LEU   182      -5.763   8.661 -20.279  1.00  0.00           H  
ATOM   2933  CD1 LEU   182      -5.357   9.942 -18.676  1.00  0.00           C  
ATOM   2934 HD11 LEU   182      -5.452   9.216 -17.868  1.00  0.00           H  
ATOM   2935 HD12 LEU   182      -4.663  10.685 -18.283  1.00  0.00           H  
ATOM   2936 HD13 LEU   182      -6.302  10.455 -18.851  1.00  0.00           H  
ATOM   2937  CD2 LEU   182      -4.769  10.329 -21.024  1.00  0.00           C  
ATOM   2938 HD21 LEU   182      -5.779  10.697 -21.200  1.00  0.00           H  
ATOM   2939 HD22 LEU   182      -4.207  11.134 -20.551  1.00  0.00           H  
ATOM   2940 HD23 LEU   182      -4.361   9.998 -21.979  1.00  0.00           H  
ATOM   2941  C   LEU   182      -4.959   6.229 -19.351  1.00  0.00           C  
ATOM   2942  O   LEU   182      -5.994   6.357 -18.667  1.00  0.00           O  
ATOM   2943  N   GLU   183      -4.824   5.310 -20.316  1.00  0.00           N  
ATOM   2944  H   GLU   183      -3.948   5.178 -20.799  1.00  0.00           H  
ATOM   2945  CA  GLU   183      -5.896   4.299 -20.623  1.00  0.00           C  
ATOM   2946  HA  GLU   183      -6.813   4.752 -21.000  1.00  0.00           H  
ATOM   2947  CB  GLU   183      -5.417   3.487 -21.829  1.00  0.00           C  
ATOM   2948  HB2 GLU   183      -5.094   4.194 -22.593  1.00  0.00           H  
ATOM   2949  HB3 GLU   183      -4.520   2.931 -21.555  1.00  0.00           H  
ATOM   2950  CG  GLU   183      -6.263   2.412 -22.378  1.00  0.00           C  
ATOM   2951  HG2 GLU   183      -5.651   1.930 -23.140  1.00  0.00           H  
ATOM   2952  HG3 GLU   183      -6.523   1.681 -21.613  1.00  0.00           H  
ATOM   2953  CD  GLU   183      -7.578   3.060 -22.923  1.00  0.00           C  
ATOM   2954  OE1 GLU   183      -7.524   4.162 -23.502  1.00  0.00           O  
ATOM   2955  OE2 GLU   183      -8.630   2.496 -22.640  1.00  0.00           O  
ATOM   2956  C   GLU   183      -6.383   3.426 -19.478  1.00  0.00           C  
ATOM   2957  O   GLU   183      -7.589   3.147 -19.325  1.00  0.00           O  
ATOM   2958  N   GLU   184      -5.434   3.050 -18.672  1.00  0.00           N  
ATOM   2959  H   GLU   184      -4.560   3.511 -18.885  1.00  0.00           H  
ATOM   2960  CA  GLU   184      -5.608   2.130 -17.438  1.00  0.00           C  
ATOM   2961  HA  GLU   184      -6.335   1.357 -17.687  1.00  0.00           H  
ATOM   2962  CB  GLU   184      -4.303   1.477 -17.010  1.00  0.00           C  
ATOM   2963  HB2 GLU   184      -3.699   2.243 -16.523  1.00  0.00           H  
ATOM   2964  HB3 GLU   184      -4.419   0.641 -16.320  1.00  0.00           H  
ATOM   2965  CG  GLU   184      -3.470   0.959 -18.092  1.00  0.00           C  
ATOM   2966  HG2 GLU   184      -2.997   1.778 -18.634  1.00  0.00           H  
ATOM   2967  HG3 GLU   184      -2.662   0.415 -17.604  1.00  0.00           H  
ATOM   2968  CD  GLU   184      -4.243  -0.061 -18.994  1.00  0.00           C  
ATOM   2969  OE1 GLU   184      -5.344  -0.501 -18.673  1.00  0.00           O  
ATOM   2970  OE2 GLU   184      -3.630  -0.459 -19.987  1.00  0.00           O  
ATOM   2971  C   GLU   184      -6.192   3.012 -16.276  1.00  0.00           C  
ATOM   2972  O   GLU   184      -6.958   2.576 -15.396  1.00  0.00           O  
ATOM   2973  N   ARG   185      -5.673   4.230 -16.182  1.00  0.00           N  
ATOM   2974  H   ARG   185      -4.970   4.512 -16.850  1.00  0.00           H  
ATOM   2975  CA  ARG   185      -6.191   5.277 -15.216  1.00  0.00           C  
ATOM   2976  HA  ARG   185      -6.251   4.774 -14.251  1.00  0.00           H  
ATOM   2977  CB  ARG   185      -5.371   6.586 -15.190  1.00  0.00           C  
ATOM   2978  HB2 ARG   185      -5.496   7.203 -16.079  1.00  0.00           H  
ATOM   2979  HB3 ARG   185      -5.667   7.173 -14.320  1.00  0.00           H  
ATOM   2980  CG  ARG   185      -3.899   6.317 -15.067  1.00  0.00           C  
ATOM   2981  HG2 ARG   185      -3.748   5.477 -14.390  1.00  0.00           H  
ATOM   2982  HG3 ARG   185      -3.462   5.978 -16.007  1.00  0.00           H  
ATOM   2983  CD  ARG   185      -3.074   7.503 -14.514  1.00  0.00           C  
ATOM   2984  HD2 ARG   185      -3.296   7.734 -13.472  1.00  0.00           H  
ATOM   2985  HD3 ARG   185      -2.005   7.310 -14.421  1.00  0.00           H  
ATOM   2986  NE  ARG   185      -3.140   8.733 -15.350  1.00  0.00           N  
ATOM   2987  HE  ARG   185      -3.743   9.474 -15.022  1.00  0.00           H  
ATOM   2988  CZ  ARG   185      -2.183   9.144 -16.253  1.00  0.00           C  
ATOM   2989  NH1 ARG   185      -1.217   8.401 -16.784  1.00  0.00           N  
ATOM   2990 HH11 ARG   185      -1.071   7.442 -16.505  1.00  0.00           H  
ATOM   2991 HH12 ARG   185      -0.832   8.642 -17.687  1.00  0.00           H  
ATOM   2992  NH2 ARG   185      -2.312  10.270 -16.897  1.00  0.00           N  
ATOM   2993 HH21 ARG   185      -3.205  10.695 -16.695  1.00  0.00           H  
ATOM   2994 HH22 ARG   185      -1.706  10.728 -17.563  1.00  0.00           H  
ATOM   2995  C   ARG   185      -7.620   5.574 -15.517  1.00  0.00           C  
ATOM   2996  O   ARG   185      -8.425   5.625 -14.563  1.00  0.00           O  
ATOM   2997  N   ARG   186      -8.005   5.716 -16.807  1.00  0.00           N  
ATOM   2998  H   ARG   186      -7.254   5.781 -17.479  1.00  0.00           H  
ATOM   2999  CA  ARG   186      -9.414   6.034 -17.188  1.00  0.00           C  
ATOM   3000  HA  ARG   186      -9.665   6.968 -16.684  1.00  0.00           H  
ATOM   3001  CB  ARG   186      -9.401   6.092 -18.700  1.00  0.00           C  
ATOM   3002  HB2 ARG   186      -8.863   7.016 -18.912  1.00  0.00           H  
ATOM   3003  HB3 ARG   186      -8.956   5.135 -18.972  1.00  0.00           H  
ATOM   3004  CG  ARG   186     -10.677   6.151 -19.509  1.00  0.00           C  
ATOM   3005  HG2 ARG   186     -10.403   6.237 -20.561  1.00  0.00           H  
ATOM   3006  HG3 ARG   186     -11.217   5.213 -19.385  1.00  0.00           H  
ATOM   3007  CD  ARG   186     -11.541   7.439 -19.069  1.00  0.00           C  
ATOM   3008  HD2 ARG   186     -12.601   7.362 -19.310  1.00  0.00           H  
ATOM   3009  HD3 ARG   186     -11.480   7.316 -17.988  1.00  0.00           H  
ATOM   3010  NE  ARG   186     -10.924   8.707 -19.535  1.00  0.00           N  
ATOM   3011  HE  ARG   186     -10.210   8.615 -20.244  1.00  0.00           H  
ATOM   3012  CZ  ARG   186     -11.213   9.917 -19.043  1.00  0.00           C  
ATOM   3013  NH1 ARG   186     -10.551  10.962 -19.402  1.00  0.00           N  
ATOM   3014 HH11 ARG   186      -9.903  10.968 -20.177  1.00  0.00           H  
ATOM   3015 HH12 ARG   186     -10.813  11.789 -18.884  1.00  0.00           H  
ATOM   3016  NH2 ARG   186     -12.147  10.102 -18.175  1.00  0.00           N  
ATOM   3017 HH21 ARG   186     -12.782   9.332 -18.021  1.00  0.00           H  
ATOM   3018 HH22 ARG   186     -12.455  11.052 -18.024  1.00  0.00           H  
ATOM   3019  C   ARG   186     -10.314   4.874 -16.680  1.00  0.00           C  
ATOM   3020  O   ARG   186     -11.437   5.117 -16.292  1.00  0.00           O  
ATOM   3021  N   ALA   187      -9.764   3.651 -16.805  1.00  0.00           N  
ATOM   3022  H   ALA   187      -8.826   3.576 -17.173  1.00  0.00           H  
ATOM   3023  CA  ALA   187     -10.488   2.448 -16.416  1.00  0.00           C  
ATOM   3024  HA  ALA   187     -11.368   2.429 -17.060  1.00  0.00           H  
ATOM   3025  CB  ALA   187      -9.671   1.180 -16.751  1.00  0.00           C  
ATOM   3026  HB1 ALA   187      -9.268   1.246 -17.762  1.00  0.00           H  
ATOM   3027  HB2 ALA   187      -8.817   1.137 -16.075  1.00  0.00           H  
ATOM   3028  HB3 ALA   187     -10.274   0.282 -16.622  1.00  0.00           H  
ATOM   3029  C   ALA   187     -10.865   2.399 -14.908  1.00  0.00           C  
ATOM   3030  O   ALA   187     -12.044   2.202 -14.590  1.00  0.00           O  
ATOM   3031  N   MET   188     -10.004   2.858 -13.999  1.00  0.00           N  
ATOM   3032  H   MET   188      -9.059   3.124 -14.235  1.00  0.00           H  
ATOM   3033  CA  MET   188     -10.264   2.927 -12.549  1.00  0.00           C  
ATOM   3034  HA  MET   188     -10.854   2.048 -12.290  1.00  0.00           H  
ATOM   3035  CB  MET   188      -9.063   2.845 -11.616  1.00  0.00           C  
ATOM   3036  HB2 MET   188      -9.280   2.289 -10.704  1.00  0.00           H  
ATOM   3037  HB3 MET   188      -8.292   2.243 -12.095  1.00  0.00           H  
ATOM   3038  CG  MET   188      -8.332   4.208 -11.312  1.00  0.00           C  
ATOM   3039  HG2 MET   188      -7.281   3.958 -11.166  1.00  0.00           H  
ATOM   3040  HG3 MET   188      -8.462   4.848 -12.184  1.00  0.00           H  
ATOM   3041  SD  MET   188      -8.975   4.956  -9.740  1.00  0.00           S  
ATOM   3042  CE  MET   188      -8.426   3.793  -8.421  1.00  0.00           C  
ATOM   3043  HE1 MET   188      -7.364   3.986  -8.270  1.00  0.00           H  
ATOM   3044  HE2 MET   188      -8.929   4.016  -7.480  1.00  0.00           H  
ATOM   3045  HE3 MET   188      -8.743   2.810  -8.771  1.00  0.00           H  
ATOM   3046  C   MET   188     -11.273   4.064 -12.259  1.00  0.00           C  
ATOM   3047  O   MET   188     -12.148   3.893 -11.359  1.00  0.00           O  
ATOM   3048  N   HIE   189     -11.398   5.111 -13.096  1.00  0.00           N  
ATOM   3049  H   HIE   189     -10.719   5.182 -13.840  1.00  0.00           H  
ATOM   3050  CA  HIE   189     -12.515   6.092 -13.041  1.00  0.00           C  
ATOM   3051  HA  HIE   189     -12.842   6.281 -12.019  1.00  0.00           H  
ATOM   3052  CB  HIE   189     -12.103   7.485 -13.686  1.00  0.00           C  
ATOM   3053  HB2 HIE   189     -11.180   7.858 -13.242  1.00  0.00           H  
ATOM   3054  HB3 HIE   189     -11.906   7.313 -14.745  1.00  0.00           H  
ATOM   3055  CG  HIE   189     -13.125   8.608 -13.642  1.00  0.00           C  
ATOM   3056  ND1 HIE   189     -13.167   9.769 -14.432  1.00  0.00           N  
ATOM   3057  CE1 HIE   189     -14.256  10.441 -14.020  1.00  0.00           C  
ATOM   3058  HE1 HIE   189     -14.811  11.052 -14.717  1.00  0.00           H  
ATOM   3059  NE2 HIE   189     -14.858   9.827 -12.954  1.00  0.00           N  
ATOM   3060  HE2 HIE   189     -15.672  10.122 -12.434  1.00  0.00           H  
ATOM   3061  CD2 HIE   189     -14.161   8.635 -12.749  1.00  0.00           C  
ATOM   3062  HD2 HIE   189     -14.264   7.928 -11.940  1.00  0.00           H  
ATOM   3063  C   HIE   189     -13.857   5.690 -13.596  1.00  0.00           C  
ATOM   3064  O   HIE   189     -14.844   5.727 -12.836  1.00  0.00           O  
ATOM   3065  N   ASP   190     -13.888   5.071 -14.756  1.00  0.00           N  
ATOM   3066  H   ASP   190     -13.102   5.116 -15.389  1.00  0.00           H  
ATOM   3067  CA  ASP   190     -15.122   4.366 -15.157  1.00  0.00           C  
ATOM   3068  HA  ASP   190     -15.932   5.069 -15.351  1.00  0.00           H  
ATOM   3069  CB  ASP   190     -14.824   3.671 -16.480  1.00  0.00           C  
ATOM   3070  HB2 ASP   190     -14.081   2.875 -16.434  1.00  0.00           H  
ATOM   3071  HB3 ASP   190     -15.737   3.163 -16.792  1.00  0.00           H  
ATOM   3072  CG  ASP   190     -14.280   4.633 -17.603  1.00  0.00           C  
ATOM   3073  OD1 ASP   190     -13.497   4.188 -18.496  1.00  0.00           O  
ATOM   3074  OD2 ASP   190     -14.570   5.832 -17.528  1.00  0.00           O  
ATOM   3075  C   ASP   190     -15.657   3.337 -14.216  1.00  0.00           C  
ATOM   3076  O   ASP   190     -16.852   3.181 -13.938  1.00  0.00           O  
ATOM   3077  N   ILE   191     -14.758   2.525 -13.583  1.00  0.00           N  
ATOM   3078  H   ILE   191     -13.798   2.681 -13.854  1.00  0.00           H  
ATOM   3079  CA  ILE   191     -15.133   1.548 -12.572  1.00  0.00           C  
ATOM   3080  HA  ILE   191     -15.874   0.910 -13.054  1.00  0.00           H  
ATOM   3081  CB  ILE   191     -14.009   0.567 -12.162  1.00  0.00           C  
ATOM   3082  HB  ILE   191     -13.103   1.165 -12.057  1.00  0.00           H  
ATOM   3083  CG2 ILE   191     -14.230  -0.183 -10.851  1.00  0.00           C  
ATOM   3084 HG21 ILE   191     -13.338  -0.661 -10.446  1.00  0.00           H  
ATOM   3085 HG22 ILE   191     -14.504   0.527 -10.071  1.00  0.00           H  
ATOM   3086 HG23 ILE   191     -15.029  -0.920 -10.939  1.00  0.00           H  
ATOM   3087  CG1 ILE   191     -13.657  -0.415 -13.327  1.00  0.00           C  
ATOM   3088 HG12 ILE   191     -14.310  -1.281 -13.433  1.00  0.00           H  
ATOM   3089 HG13 ILE   191     -13.830   0.143 -14.247  1.00  0.00           H  
ATOM   3090  CD1 ILE   191     -12.267  -1.008 -13.154  1.00  0.00           C  
ATOM   3091 HD11 ILE   191     -11.555  -0.197 -13.002  1.00  0.00           H  
ATOM   3092 HD12 ILE   191     -12.361  -1.558 -12.217  1.00  0.00           H  
ATOM   3093 HD13 ILE   191     -11.990  -1.726 -13.925  1.00  0.00           H  
ATOM   3094  C   ILE   191     -15.824   2.268 -11.363  1.00  0.00           C  
ATOM   3095  O   ILE   191     -16.858   1.735 -10.902  1.00  0.00           O  
ATOM   3096  N   ILE   192     -15.332   3.402 -10.850  1.00  0.00           N  
ATOM   3097  H   ILE   192     -14.392   3.664 -11.111  1.00  0.00           H  
ATOM   3098  CA  ILE   192     -16.003   4.074  -9.768  1.00  0.00           C  
ATOM   3099  HA  ILE   192     -16.202   3.358  -8.970  1.00  0.00           H  
ATOM   3100  CB  ILE   192     -15.054   5.148  -9.200  1.00  0.00           C  
ATOM   3101  HB  ILE   192     -14.606   5.651 -10.057  1.00  0.00           H  
ATOM   3102  CG2 ILE   192     -15.762   6.264  -8.279  1.00  0.00           C  
ATOM   3103 HG21 ILE   192     -16.545   6.871  -8.733  1.00  0.00           H  
ATOM   3104 HG22 ILE   192     -16.331   5.774  -7.488  1.00  0.00           H  
ATOM   3105 HG23 ILE   192     -15.076   7.011  -7.879  1.00  0.00           H  
ATOM   3106  CG1 ILE   192     -13.971   4.289  -8.396  1.00  0.00           C  
ATOM   3107 HG12 ILE   192     -14.374   4.035  -7.416  1.00  0.00           H  
ATOM   3108 HG13 ILE   192     -13.720   3.305  -8.791  1.00  0.00           H  
ATOM   3109  CD1 ILE   192     -12.690   4.994  -8.146  1.00  0.00           C  
ATOM   3110 HD11 ILE   192     -12.081   4.908  -9.046  1.00  0.00           H  
ATOM   3111 HD12 ILE   192     -12.882   6.030  -7.867  1.00  0.00           H  
ATOM   3112 HD13 ILE   192     -12.140   4.552  -7.315  1.00  0.00           H  
ATOM   3113  C   ILE   192     -17.318   4.706 -10.179  1.00  0.00           C  
ATOM   3114  O   ILE   192     -18.293   4.847  -9.424  1.00  0.00           O  
ATOM   3115  N   ALA   193     -17.352   5.102 -11.446  1.00  0.00           N  
ATOM   3116  H   ALA   193     -16.506   4.932 -11.972  1.00  0.00           H  
ATOM   3117  CA  ALA   193     -18.549   5.645 -12.088  1.00  0.00           C  
ATOM   3118  HA  ALA   193     -19.149   6.234 -11.395  1.00  0.00           H  
ATOM   3119  CB  ALA   193     -17.982   6.537 -13.130  1.00  0.00           C  
ATOM   3120  HB1 ALA   193     -18.817   7.059 -13.595  1.00  0.00           H  
ATOM   3121  HB2 ALA   193     -17.128   7.180 -12.917  1.00  0.00           H  
ATOM   3122  HB3 ALA   193     -17.539   6.013 -13.977  1.00  0.00           H  
ATOM   3123  C   ALA   193     -19.535   4.692 -12.678  1.00  0.00           C  
ATOM   3124  O   ALA   193     -20.263   5.002 -13.658  1.00  0.00           O  
ATOM   3125  N   SER   194     -19.757   3.569 -12.012  1.00  0.00           N  
ATOM   3126  H   SER   194     -19.059   3.239 -11.361  1.00  0.00           H  
ATOM   3127  CA  SER   194     -20.512   2.384 -12.541  1.00  0.00           C  
ATOM   3128  HA  SER   194     -20.679   2.510 -13.610  1.00  0.00           H  
ATOM   3129  CB  SER   194     -19.694   1.081 -12.431  1.00  0.00           C  
ATOM   3130  HB2 SER   194     -18.745   1.178 -12.959  1.00  0.00           H  
ATOM   3131  HB3 SER   194     -19.445   0.931 -11.380  1.00  0.00           H  
ATOM   3132  OG  SER   194     -20.389  -0.061 -13.050  1.00  0.00           O  
ATOM   3133  HG  SER   194     -19.830  -0.841 -13.088  1.00  0.00           H  
ATOM   3134  C   SER   194     -21.874   2.254 -11.984  1.00  0.00           C  
ATOM   3135  O   SER   194     -22.079   2.657 -10.888  1.00  0.00           O  
ATOM   3136  N   ASP   195     -22.705   1.645 -12.807  1.00  0.00           N  
ATOM   3137  H   ASP   195     -22.416   1.445 -13.754  1.00  0.00           H  
ATOM   3138  CA  ASP   195     -24.057   1.312 -12.440  1.00  0.00           C  
ATOM   3139  HA  ASP   195     -24.384   2.135 -11.803  1.00  0.00           H  
ATOM   3140  CB  ASP   195     -24.988   1.136 -13.684  1.00  0.00           C  
ATOM   3141  HB2 ASP   195     -24.565   0.454 -14.421  1.00  0.00           H  
ATOM   3142  HB3 ASP   195     -25.943   0.664 -13.454  1.00  0.00           H  
ATOM   3143  CG  ASP   195     -25.291   2.484 -14.346  1.00  0.00           C  
ATOM   3144  OD1 ASP   195     -25.268   3.564 -13.636  1.00  0.00           O  
ATOM   3145  OD2 ASP   195     -25.583   2.539 -15.547  1.00  0.00           O  
ATOM   3146  C   ASP   195     -24.114  -0.008 -11.615  1.00  0.00           C  
ATOM   3147  O   ASP   195     -25.097  -0.249 -10.899  1.00  0.00           O  
ATOM   3148  N   THR   196     -23.058  -0.812 -11.628  1.00  0.00           N  
ATOM   3149  H   THR   196     -22.181  -0.522 -12.037  1.00  0.00           H  
ATOM   3150  CA  THR   196     -22.950  -1.977 -10.686  1.00  0.00           C  
ATOM   3151  HA  THR   196     -23.141  -1.485  -9.733  1.00  0.00           H  
ATOM   3152  CB  THR   196     -23.972  -3.071 -11.008  1.00  0.00           C  
ATOM   3153  HB  THR   196     -24.916  -2.541 -10.885  1.00  0.00           H  
ATOM   3154  CG2 THR   196     -23.902  -3.818 -12.368  1.00  0.00           C  
ATOM   3155 HG21 THR   196     -24.842  -4.363 -12.450  1.00  0.00           H  
ATOM   3156 HG22 THR   196     -23.955  -3.124 -13.206  1.00  0.00           H  
ATOM   3157 HG23 THR   196     -23.146  -4.602 -12.414  1.00  0.00           H  
ATOM   3158  OG1 THR   196     -23.878  -4.136 -10.122  1.00  0.00           O  
ATOM   3159  HG1 THR   196     -24.574  -4.137  -9.461  1.00  0.00           H  
ATOM   3160  C   THR   196     -21.520  -2.638 -10.685  1.00  0.00           C  
ATOM   3161  O   THR   196     -21.048  -3.021 -11.717  1.00  0.00           O  
ATOM   3162  N   PHE   197     -20.942  -2.692  -9.507  1.00  0.00           N  
ATOM   3163  H   PHE   197     -21.442  -2.597  -8.634  1.00  0.00           H  
ATOM   3164  CA  PHE   197     -19.477  -3.003  -9.497  1.00  0.00           C  
ATOM   3165  HA  PHE   197     -18.964  -2.224 -10.062  1.00  0.00           H  
ATOM   3166  CB  PHE   197     -18.977  -2.885  -8.100  1.00  0.00           C  
ATOM   3167  HB2 PHE   197     -19.505  -2.035  -7.666  1.00  0.00           H  
ATOM   3168  HB3 PHE   197     -19.321  -3.733  -7.508  1.00  0.00           H  
ATOM   3169  CG  PHE   197     -17.500  -2.682  -7.842  1.00  0.00           C  
ATOM   3170  CD1 PHE   197     -16.658  -3.753  -7.491  1.00  0.00           C  
ATOM   3171  HD1 PHE   197     -17.116  -4.730  -7.447  1.00  0.00           H  
ATOM   3172  CE1 PHE   197     -15.274  -3.624  -7.337  1.00  0.00           C  
ATOM   3173  HE1 PHE   197     -14.737  -4.499  -7.001  1.00  0.00           H  
ATOM   3174  CZ  PHE   197     -14.677  -2.325  -7.477  1.00  0.00           C  
ATOM   3175  HZ  PHE   197     -13.693  -2.050  -7.128  1.00  0.00           H  
ATOM   3176  CE2 PHE   197     -15.527  -1.247  -7.801  1.00  0.00           C  
ATOM   3177  HE2 PHE   197     -15.177  -0.230  -7.896  1.00  0.00           H  
ATOM   3178  CD2 PHE   197     -16.866  -1.483  -8.085  1.00  0.00           C  
ATOM   3179  HD2 PHE   197     -17.469  -0.681  -8.484  1.00  0.00           H  
ATOM   3180  C   PHE   197     -19.179  -4.363 -10.014  1.00  0.00           C  
ATOM   3181  O   PHE   197     -19.385  -5.388  -9.288  1.00  0.00           O  
ATOM   3182  N   ASP   198     -18.540  -4.499 -11.195  1.00  0.00           N  
ATOM   3183  H   ASP   198     -18.124  -3.640 -11.524  1.00  0.00           H  
ATOM   3184  CA  ASP   198     -17.944  -5.791 -11.526  1.00  0.00           C  
ATOM   3185  HA  ASP   198     -18.667  -6.587 -11.349  1.00  0.00           H  
ATOM   3186  CB  ASP   198     -17.642  -5.835 -13.047  1.00  0.00           C  
ATOM   3187  HB2 ASP   198     -18.465  -5.441 -13.643  1.00  0.00           H  
ATOM   3188  HB3 ASP   198     -16.820  -5.144 -13.232  1.00  0.00           H  
ATOM   3189  CG  ASP   198     -17.355  -7.317 -13.512  1.00  0.00           C  
ATOM   3190  OD1 ASP   198     -17.120  -8.163 -12.640  1.00  0.00           O  
ATOM   3191  OD2 ASP   198     -17.331  -7.701 -14.701  1.00  0.00           O  
ATOM   3192  C   ASP   198     -16.658  -6.149 -10.756  1.00  0.00           C  
ATOM   3193  O   ASP   198     -15.480  -5.738 -11.002  1.00  0.00           O  
ATOM   3194  N   LYS   199     -16.832  -6.942  -9.736  1.00  0.00           N  
ATOM   3195  H   LYS   199     -17.771  -7.223  -9.491  1.00  0.00           H  
ATOM   3196  CA  LYS   199     -15.731  -7.420  -8.778  1.00  0.00           C  
ATOM   3197  HA  LYS   199     -15.216  -6.514  -8.461  1.00  0.00           H  
ATOM   3198  CB  LYS   199     -16.339  -8.170  -7.613  1.00  0.00           C  
ATOM   3199  HB2 LYS   199     -16.815  -9.033  -8.079  1.00  0.00           H  
ATOM   3200  HB3 LYS   199     -15.506  -8.376  -6.942  1.00  0.00           H  
ATOM   3201  CG  LYS   199     -17.268  -7.351  -6.737  1.00  0.00           C  
ATOM   3202  HG2 LYS   199     -16.704  -6.698  -6.071  1.00  0.00           H  
ATOM   3203  HG3 LYS   199     -17.984  -6.801  -7.349  1.00  0.00           H  
ATOM   3204  CD  LYS   199     -18.015  -8.306  -5.887  1.00  0.00           C  
ATOM   3205  HD2 LYS   199     -18.651  -8.953  -6.492  1.00  0.00           H  
ATOM   3206  HD3 LYS   199     -17.357  -8.948  -5.302  1.00  0.00           H  
ATOM   3207  CE  LYS   199     -19.016  -7.533  -4.891  1.00  0.00           C  
ATOM   3208  HE2 LYS   199     -18.555  -6.677  -4.400  1.00  0.00           H  
ATOM   3209  HE3 LYS   199     -19.804  -7.090  -5.500  1.00  0.00           H  
ATOM   3210  NZ  LYS   199     -19.401  -8.407  -3.820  1.00  0.00           N  
ATOM   3211  HZ1 LYS   199     -18.691  -8.844  -3.251  1.00  0.00           H  
ATOM   3212  HZ2 LYS   199     -19.993  -7.961  -3.134  1.00  0.00           H  
ATOM   3213  HZ3 LYS   199     -19.922  -9.197  -4.173  1.00  0.00           H  
ATOM   3214  C   LYS   199     -14.644  -8.291  -9.485  1.00  0.00           C  
ATOM   3215  O   LYS   199     -13.547  -8.389  -8.936  1.00  0.00           O  
ATOM   3216  N   ALA   200     -14.899  -8.830 -10.668  1.00  0.00           N  
ATOM   3217  H   ALA   200     -15.779  -8.472 -11.012  1.00  0.00           H  
ATOM   3218  CA  ALA   200     -13.996  -9.608 -11.456  1.00  0.00           C  
ATOM   3219  HA  ALA   200     -13.195 -10.051 -10.864  1.00  0.00           H  
ATOM   3220  CB  ALA   200     -14.737 -10.687 -12.317  1.00  0.00           C  
ATOM   3221  HB1 ALA   200     -14.093 -11.196 -13.034  1.00  0.00           H  
ATOM   3222  HB2 ALA   200     -15.224 -11.468 -11.733  1.00  0.00           H  
ATOM   3223  HB3 ALA   200     -15.616 -10.240 -12.782  1.00  0.00           H  
ATOM   3224  C   ALA   200     -13.261  -8.689 -12.408  1.00  0.00           C  
ATOM   3225  O   ALA   200     -12.023  -8.744 -12.407  1.00  0.00           O  
ATOM   3226  N   LYS   201     -13.931  -7.776 -13.058  1.00  0.00           N  
ATOM   3227  H   LYS   201     -14.919  -7.848 -12.860  1.00  0.00           H  
ATOM   3228  CA  LYS   201     -13.273  -6.822 -13.991  1.00  0.00           C  
ATOM   3229  HA  LYS   201     -12.642  -7.371 -14.690  1.00  0.00           H  
ATOM   3230  CB  LYS   201     -14.250  -5.993 -14.803  1.00  0.00           C  
ATOM   3231  HB2 LYS   201     -14.873  -6.816 -15.156  1.00  0.00           H  
ATOM   3232  HB3 LYS   201     -14.778  -5.316 -14.131  1.00  0.00           H  
ATOM   3233  CG  LYS   201     -13.718  -5.185 -15.937  1.00  0.00           C  
ATOM   3234  HG2 LYS   201     -13.212  -4.387 -15.394  1.00  0.00           H  
ATOM   3235  HG3 LYS   201     -12.966  -5.724 -16.514  1.00  0.00           H  
ATOM   3236  CD  LYS   201     -14.833  -4.583 -16.760  1.00  0.00           C  
ATOM   3237  HD2 LYS   201     -15.427  -3.853 -16.210  1.00  0.00           H  
ATOM   3238  HD3 LYS   201     -14.363  -4.022 -17.568  1.00  0.00           H  
ATOM   3239  CE  LYS   201     -15.863  -5.618 -17.302  1.00  0.00           C  
ATOM   3240  HE2 LYS   201     -15.392  -6.601 -17.324  1.00  0.00           H  
ATOM   3241  HE3 LYS   201     -16.740  -5.786 -16.678  1.00  0.00           H  
ATOM   3242  NZ  LYS   201     -16.315  -5.266 -18.589  1.00  0.00           N  
ATOM   3243  HZ1 LYS   201     -15.609  -5.294 -19.311  1.00  0.00           H  
ATOM   3244  HZ2 LYS   201     -17.072  -5.841 -18.930  1.00  0.00           H  
ATOM   3245  HZ3 LYS   201     -16.737  -4.350 -18.640  1.00  0.00           H  
ATOM   3246  C   LYS   201     -12.360  -5.903 -13.229  1.00  0.00           C  
ATOM   3247  O   LYS   201     -11.207  -5.595 -13.625  1.00  0.00           O  
ATOM   3248  N   ALA   202     -12.842  -5.391 -12.101  1.00  0.00           N  
ATOM   3249  H   ALA   202     -13.805  -5.545 -11.840  1.00  0.00           H  
ATOM   3250  CA  ALA   202     -12.107  -4.523 -11.243  1.00  0.00           C  
ATOM   3251  HA  ALA   202     -11.778  -3.619 -11.756  1.00  0.00           H  
ATOM   3252  CB  ALA   202     -12.974  -4.194 -10.032  1.00  0.00           C  
ATOM   3253  HB1 ALA   202     -13.851  -3.665 -10.405  1.00  0.00           H  
ATOM   3254  HB2 ALA   202     -13.310  -5.103  -9.533  1.00  0.00           H  
ATOM   3255  HB3 ALA   202     -12.405  -3.617  -9.302  1.00  0.00           H  
ATOM   3256  C   ALA   202     -10.817  -5.184 -10.732  1.00  0.00           C  
ATOM   3257  O   ALA   202      -9.782  -4.573 -10.883  1.00  0.00           O  
ATOM   3258  N   GLU   203     -10.779  -6.410 -10.259  1.00  0.00           N  
ATOM   3259  H   GLU   203     -11.616  -6.940 -10.065  1.00  0.00           H  
ATOM   3260  CA  GLU   203      -9.589  -7.056  -9.821  1.00  0.00           C  
ATOM   3261  HA  GLU   203      -9.127  -6.436  -9.053  1.00  0.00           H  
ATOM   3262  CB  GLU   203      -9.969  -8.336  -9.103  1.00  0.00           C  
ATOM   3263  HB2 GLU   203     -10.711  -8.184  -8.319  1.00  0.00           H  
ATOM   3264  HB3 GLU   203     -10.492  -9.004  -9.788  1.00  0.00           H  
ATOM   3265  CG  GLU   203      -8.770  -9.196  -8.559  1.00  0.00           C  
ATOM   3266  HG2 GLU   203      -7.887  -8.560  -8.616  1.00  0.00           H  
ATOM   3267  HG3 GLU   203      -9.110  -9.467  -7.560  1.00  0.00           H  
ATOM   3268  CD  GLU   203      -8.568 -10.529  -9.213  1.00  0.00           C  
ATOM   3269  OE1 GLU   203      -8.730 -10.708 -10.440  1.00  0.00           O  
ATOM   3270  OE2 GLU   203      -8.001 -11.474  -8.531  1.00  0.00           O  
ATOM   3271  C   GLU   203      -8.647  -7.273 -10.953  1.00  0.00           C  
ATOM   3272  O   GLU   203      -7.435  -7.151 -10.759  1.00  0.00           O  
ATOM   3273  N   ALA   204      -9.151  -7.484 -12.181  1.00  0.00           N  
ATOM   3274  H   ALA   204     -10.117  -7.778 -12.215  1.00  0.00           H  
ATOM   3275  CA  ALA   204      -8.397  -7.683 -13.436  1.00  0.00           C  
ATOM   3276  HA  ALA   204      -7.684  -8.472 -13.196  1.00  0.00           H  
ATOM   3277  CB  ALA   204      -9.368  -8.189 -14.468  1.00  0.00           C  
ATOM   3278  HB1 ALA   204     -10.392  -7.832 -14.365  1.00  0.00           H  
ATOM   3279  HB2 ALA   204      -8.918  -8.036 -15.449  1.00  0.00           H  
ATOM   3280  HB3 ALA   204      -9.438  -9.267 -14.322  1.00  0.00           H  
ATOM   3281  C   ALA   204      -7.772  -6.314 -13.817  1.00  0.00           C  
ATOM   3282  O   ALA   204      -6.729  -6.321 -14.502  1.00  0.00           O  
ATOM   3283  N   GLN   205      -8.354  -5.169 -13.446  1.00  0.00           N  
ATOM   3284  H   GLN   205      -9.170  -5.265 -12.858  1.00  0.00           H  
ATOM   3285  CA  GLN   205      -7.749  -3.890 -13.849  1.00  0.00           C  
ATOM   3286  HA  GLN   205      -7.190  -3.974 -14.782  1.00  0.00           H  
ATOM   3287  CB  GLN   205      -8.832  -2.816 -13.955  1.00  0.00           C  
ATOM   3288  HB2 GLN   205      -9.608  -3.266 -14.574  1.00  0.00           H  
ATOM   3289  HB3 GLN   205      -9.189  -2.669 -12.935  1.00  0.00           H  
ATOM   3290  CG  GLN   205      -8.299  -1.457 -14.489  1.00  0.00           C  
ATOM   3291  HG2 GLN   205      -9.119  -0.739 -14.519  1.00  0.00           H  
ATOM   3292  HG3 GLN   205      -7.585  -0.957 -13.835  1.00  0.00           H  
ATOM   3293  CD  GLN   205      -7.595  -1.565 -15.865  1.00  0.00           C  
ATOM   3294  OE1 GLN   205      -7.856  -2.474 -16.671  1.00  0.00           O  
ATOM   3295  NE2 GLN   205      -6.668  -0.684 -16.180  1.00  0.00           N  
ATOM   3296 HE21 GLN   205      -6.357  -0.797 -17.134  1.00  0.00           H  
ATOM   3297 HE22 GLN   205      -6.500   0.098 -15.563  1.00  0.00           H  
ATOM   3298  C   GLN   205      -6.666  -3.506 -12.823  1.00  0.00           C  
ATOM   3299  O   GLN   205      -5.653  -2.927 -13.179  1.00  0.00           O  
ATOM   3300  N   ILE   206      -6.860  -3.726 -11.509  1.00  0.00           N  
ATOM   3301  H   ILE   206      -7.701  -4.220 -11.246  1.00  0.00           H  
ATOM   3302  CA  ILE   206      -5.790  -3.428 -10.519  1.00  0.00           C  
ATOM   3303  HA  ILE   206      -5.428  -2.414 -10.684  1.00  0.00           H  
ATOM   3304  CB  ILE   206      -6.392  -3.600  -9.120  1.00  0.00           C  
ATOM   3305  HB  ILE   206      -6.789  -4.607  -8.987  1.00  0.00           H  
ATOM   3306  CG2 ILE   206      -5.247  -3.413  -8.034  1.00  0.00           C  
ATOM   3307 HG21 ILE   206      -4.612  -2.530  -8.095  1.00  0.00           H  
ATOM   3308 HG22 ILE   206      -5.737  -3.379  -7.061  1.00  0.00           H  
ATOM   3309 HG23 ILE   206      -4.590  -4.280  -7.966  1.00  0.00           H  
ATOM   3310  CG1 ILE   206      -7.535  -2.657  -8.847  1.00  0.00           C  
ATOM   3311 HG12 ILE   206      -7.238  -1.711  -8.394  1.00  0.00           H  
ATOM   3312 HG13 ILE   206      -8.105  -2.510  -9.764  1.00  0.00           H  
ATOM   3313  CD1 ILE   206      -8.490  -3.390  -7.796  1.00  0.00           C  
ATOM   3314 HD11 ILE   206      -8.862  -4.309  -8.251  1.00  0.00           H  
ATOM   3315 HD12 ILE   206      -7.868  -3.715  -6.962  1.00  0.00           H  
ATOM   3316 HD13 ILE   206      -9.320  -2.745  -7.508  1.00  0.00           H  
ATOM   3317  C   ILE   206      -4.587  -4.210 -10.867  1.00  0.00           C  
ATOM   3318  O   ILE   206      -3.541  -3.585 -10.893  1.00  0.00           O  
ATOM   3319  N   ALA   207      -4.717  -5.426 -11.348  1.00  0.00           N  
ATOM   3320  H   ALA   207      -5.619  -5.847 -11.517  1.00  0.00           H  
ATOM   3321  CA  ALA   207      -3.571  -6.137 -11.888  1.00  0.00           C  
ATOM   3322  HA  ALA   207      -2.876  -6.239 -11.055  1.00  0.00           H  
ATOM   3323  CB  ALA   207      -4.082  -7.566 -12.252  1.00  0.00           C  
ATOM   3324  HB1 ALA   207      -3.230  -8.200 -12.498  1.00  0.00           H  
ATOM   3325  HB2 ALA   207      -4.747  -7.922 -11.466  1.00  0.00           H  
ATOM   3326  HB3 ALA   207      -4.641  -7.467 -13.183  1.00  0.00           H  
ATOM   3327  C   ALA   207      -2.822  -5.400 -12.963  1.00  0.00           C  
ATOM   3328  O   ALA   207      -1.582  -5.368 -12.864  1.00  0.00           O  
ATOM   3329  N   LYS   208      -3.418  -4.780 -14.017  1.00  0.00           N  
ATOM   3330  H   LYS   208      -4.420  -4.883 -14.080  1.00  0.00           H  
ATOM   3331  CA  LYS   208      -2.761  -3.905 -14.976  1.00  0.00           C  
ATOM   3332  HA  LYS   208      -1.826  -4.369 -15.292  1.00  0.00           H  
ATOM   3333  CB  LYS   208      -3.635  -3.636 -16.202  1.00  0.00           C  
ATOM   3334  HB2 LYS   208      -4.671  -3.445 -15.921  1.00  0.00           H  
ATOM   3335  HB3 LYS   208      -3.271  -2.860 -16.876  1.00  0.00           H  
ATOM   3336  CG  LYS   208      -3.734  -4.949 -16.978  1.00  0.00           C  
ATOM   3337  HG2 LYS   208      -2.757  -5.397 -17.159  1.00  0.00           H  
ATOM   3338  HG3 LYS   208      -4.236  -5.729 -16.406  1.00  0.00           H  
ATOM   3339  CD  LYS   208      -4.588  -4.942 -18.290  1.00  0.00           C  
ATOM   3340  HD2 LYS   208      -4.195  -5.624 -19.044  1.00  0.00           H  
ATOM   3341  HD3 LYS   208      -5.601  -5.206 -17.987  1.00  0.00           H  
ATOM   3342  CE  LYS   208      -4.807  -3.573 -18.886  1.00  0.00           C  
ATOM   3343  HE2 LYS   208      -4.841  -2.867 -18.056  1.00  0.00           H  
ATOM   3344  HE3 LYS   208      -3.931  -3.239 -19.441  1.00  0.00           H  
ATOM   3345  NZ  LYS   208      -6.031  -3.424 -19.651  1.00  0.00           N  
ATOM   3346  HZ1 LYS   208      -6.713  -3.893 -19.072  1.00  0.00           H  
ATOM   3347  HZ2 LYS   208      -6.278  -2.458 -19.816  1.00  0.00           H  
ATOM   3348  HZ3 LYS   208      -6.030  -3.893 -20.545  1.00  0.00           H  
ATOM   3349  C   LYS   208      -2.121  -2.648 -14.472  1.00  0.00           C  
ATOM   3350  O   LYS   208      -1.219  -2.101 -15.154  1.00  0.00           O  
ATOM   3351  N   MET   209      -2.486  -2.261 -13.309  1.00  0.00           N  
ATOM   3352  H   MET   209      -3.155  -2.900 -12.902  1.00  0.00           H  
ATOM   3353  CA  MET   209      -1.925  -0.992 -12.629  1.00  0.00           C  
ATOM   3354  HA  MET   209      -1.441  -0.247 -13.261  1.00  0.00           H  
ATOM   3355  CB  MET   209      -3.037  -0.364 -11.749  1.00  0.00           C  
ATOM   3356  HB2 MET   209      -3.198  -0.888 -10.807  1.00  0.00           H  
ATOM   3357  HB3 MET   209      -2.630   0.619 -11.510  1.00  0.00           H  
ATOM   3358  CG  MET   209      -4.414  -0.225 -12.388  1.00  0.00           C  
ATOM   3359  HG2 MET   209      -4.463  -0.892 -13.249  1.00  0.00           H  
ATOM   3360  HG3 MET   209      -5.206  -0.448 -11.674  1.00  0.00           H  
ATOM   3361  SD  MET   209      -4.832   1.462 -13.047  1.00  0.00           S  
ATOM   3362  CE  MET   209      -4.801   2.483 -11.519  1.00  0.00           C  
ATOM   3363  HE1 MET   209      -5.255   3.434 -11.797  1.00  0.00           H  
ATOM   3364  HE2 MET   209      -5.431   2.102 -10.715  1.00  0.00           H  
ATOM   3365  HE3 MET   209      -3.778   2.642 -11.176  1.00  0.00           H  
ATOM   3366  C   MET   209      -0.779  -1.373 -11.684  1.00  0.00           C  
ATOM   3367  O   MET   209       0.162  -0.646 -11.595  1.00  0.00           O  
ATOM   3368  N   GLU   210      -0.931  -2.507 -10.991  1.00  0.00           N  
ATOM   3369  H   GLU   210      -1.852  -2.917 -11.038  1.00  0.00           H  
ATOM   3370  CA  GLU   210       0.032  -3.110 -10.107  1.00  0.00           C  
ATOM   3371  HA  GLU   210       0.244  -2.300  -9.409  1.00  0.00           H  
ATOM   3372  CB  GLU   210      -0.563  -4.336  -9.413  1.00  0.00           C  
ATOM   3373  HB2 GLU   210      -0.883  -5.047 -10.175  1.00  0.00           H  
ATOM   3374  HB3 GLU   210       0.251  -4.874  -8.926  1.00  0.00           H  
ATOM   3375  CG  GLU   210      -1.642  -4.076  -8.376  1.00  0.00           C  
ATOM   3376  HG2 GLU   210      -2.536  -3.693  -8.868  1.00  0.00           H  
ATOM   3377  HG3 GLU   210      -2.054  -5.007  -7.984  1.00  0.00           H  
ATOM   3378  CD  GLU   210      -1.102  -3.237  -7.244  1.00  0.00           C  
ATOM   3379  OE1 GLU   210      -0.569  -3.774  -6.236  1.00  0.00           O  
ATOM   3380  OE2 GLU   210      -1.201  -2.037  -7.473  1.00  0.00           O  
ATOM   3381  C   GLU   210       1.334  -3.571 -10.823  1.00  0.00           C  
ATOM   3382  O   GLU   210       2.403  -3.563 -10.226  1.00  0.00           O  
ATOM   3383  N   GLU   211       1.309  -3.864 -12.152  1.00  0.00           N  
ATOM   3384  H   GLU   211       0.440  -3.758 -12.655  1.00  0.00           H  
ATOM   3385  CA  GLU   211       2.483  -4.180 -12.998  1.00  0.00           C  
ATOM   3386  HA  GLU   211       2.975  -5.002 -12.479  1.00  0.00           H  
ATOM   3387  CB  GLU   211       2.081  -4.683 -14.368  1.00  0.00           C  
ATOM   3388  HB2 GLU   211       1.412  -5.530 -14.211  1.00  0.00           H  
ATOM   3389  HB3 GLU   211       1.411  -4.021 -14.916  1.00  0.00           H  
ATOM   3390  CG  GLU   211       3.191  -5.174 -15.294  1.00  0.00           C  
ATOM   3391  HG2 GLU   211       2.850  -5.280 -16.323  1.00  0.00           H  
ATOM   3392  HG3 GLU   211       3.933  -4.395 -15.468  1.00  0.00           H  
ATOM   3393  CD  GLU   211       3.847  -6.444 -14.844  1.00  0.00           C  
ATOM   3394  OE1 GLU   211       3.365  -7.007 -13.854  1.00  0.00           O  
ATOM   3395  OE2 GLU   211       4.854  -6.931 -15.430  1.00  0.00           O  
ATOM   3396  C   GLU   211       3.509  -3.085 -13.089  1.00  0.00           C  
ATOM   3397  O   GLU   211       4.661  -3.405 -12.795  1.00  0.00           O  
ATOM   3398  N   GLN   212       3.188  -1.809 -13.430  1.00  0.00           N  
ATOM   3399  H   GLN   212       2.291  -1.628 -13.857  1.00  0.00           H  
ATOM   3400  CA  GLN   212       4.131  -0.738 -13.439  1.00  0.00           C  
ATOM   3401  HA  GLN   212       5.024  -0.970 -14.021  1.00  0.00           H  
ATOM   3402  CB  GLN   212       3.363   0.485 -14.047  1.00  0.00           C  
ATOM   3403  HB2 GLN   212       3.012   0.262 -15.055  1.00  0.00           H  
ATOM   3404  HB3 GLN   212       2.477   0.601 -13.423  1.00  0.00           H  
ATOM   3405  CG  GLN   212       4.060   1.899 -14.091  1.00  0.00           C  
ATOM   3406  HG2 GLN   212       3.266   2.598 -14.355  1.00  0.00           H  
ATOM   3407  HG3 GLN   212       4.278   2.154 -13.054  1.00  0.00           H  
ATOM   3408  CD  GLN   212       5.273   2.009 -14.937  1.00  0.00           C  
ATOM   3409  OE1 GLN   212       5.539   1.019 -15.656  1.00  0.00           O  
ATOM   3410  NE2 GLN   212       5.828   3.176 -15.092  1.00  0.00           N  
ATOM   3411 HE21 GLN   212       6.499   3.215 -15.846  1.00  0.00           H  
ATOM   3412 HE22 GLN   212       5.474   3.955 -14.555  1.00  0.00           H  
ATOM   3413  C   GLN   212       4.649  -0.396 -11.990  1.00  0.00           C  
ATOM   3414  O   GLN   212       5.752   0.076 -11.708  1.00  0.00           O  
ATOM   3415  N   ARG   213       3.807  -0.695 -10.981  1.00  0.00           N  
ATOM   3416  H   ARG   213       2.937  -1.178 -11.158  1.00  0.00           H  
ATOM   3417  CA  ARG   213       3.968  -0.452  -9.520  1.00  0.00           C  
ATOM   3418  HA  ARG   213       4.242   0.603  -9.535  1.00  0.00           H  
ATOM   3419  CB  ARG   213       2.637  -0.617  -8.692  1.00  0.00           C  
ATOM   3420  HB2 ARG   213       1.767  -0.651  -9.349  1.00  0.00           H  
ATOM   3421  HB3 ARG   213       2.669  -1.561  -8.147  1.00  0.00           H  
ATOM   3422  CG  ARG   213       2.467   0.628  -7.846  1.00  0.00           C  
ATOM   3423  HG2 ARG   213       3.320   0.631  -7.167  1.00  0.00           H  
ATOM   3424  HG3 ARG   213       2.506   1.501  -8.497  1.00  0.00           H  
ATOM   3425  CD  ARG   213       1.164   0.717  -6.981  1.00  0.00           C  
ATOM   3426  HD2 ARG   213       1.285   1.620  -6.382  1.00  0.00           H  
ATOM   3427  HD3 ARG   213       0.354   0.910  -7.684  1.00  0.00           H  
ATOM   3428  NE  ARG   213       0.789  -0.535  -6.203  1.00  0.00           N  
ATOM   3429  HE  ARG   213       0.150  -1.164  -6.666  1.00  0.00           H  
ATOM   3430  CZ  ARG   213       1.193  -0.931  -5.003  1.00  0.00           C  
ATOM   3431  NH1 ARG   213       1.941  -0.302  -4.152  1.00  0.00           N  
ATOM   3432 HH11 ARG   213       2.150   0.668  -4.336  1.00  0.00           H  
ATOM   3433 HH12 ARG   213       2.009  -0.583  -3.184  1.00  0.00           H  
ATOM   3434  NH2 ARG   213       0.920  -2.048  -4.551  1.00  0.00           N  
ATOM   3435 HH21 ARG   213       0.372  -2.751  -5.027  1.00  0.00           H  
ATOM   3436 HH22 ARG   213       1.125  -2.287  -3.591  1.00  0.00           H  
ATOM   3437  C   ARG   213       5.136  -1.123  -8.881  1.00  0.00           C  
ATOM   3438  O   ARG   213       5.790  -0.462  -8.097  1.00  0.00           O  
ATOM   3439  N   LYS   214       5.482  -2.365  -9.280  1.00  0.00           N  
ATOM   3440  H   LYS   214       4.886  -2.891  -9.904  1.00  0.00           H  
ATOM   3441  CA  LYS   214       6.750  -2.971  -8.843  1.00  0.00           C  
ATOM   3442  HA  LYS   214       6.677  -2.881  -7.759  1.00  0.00           H  
ATOM   3443  CB  LYS   214       6.786  -4.421  -9.095  1.00  0.00           C  
ATOM   3444  HB2 LYS   214       7.678  -4.830  -8.618  1.00  0.00           H  
ATOM   3445  HB3 LYS   214       5.948  -4.964  -8.658  1.00  0.00           H  
ATOM   3446  CG  LYS   214       6.856  -4.729 -10.652  1.00  0.00           C  
ATOM   3447  HG2 LYS   214       6.060  -4.138 -11.106  1.00  0.00           H  
ATOM   3448  HG3 LYS   214       7.842  -4.463 -11.031  1.00  0.00           H  
ATOM   3449  CD  LYS   214       6.440  -6.185 -10.980  1.00  0.00           C  
ATOM   3450  HD2 LYS   214       7.082  -6.930 -10.510  1.00  0.00           H  
ATOM   3451  HD3 LYS   214       5.434  -6.366 -10.600  1.00  0.00           H  
ATOM   3452  CE  LYS   214       6.372  -6.453 -12.482  1.00  0.00           C  
ATOM   3453  HE2 LYS   214       5.490  -6.034 -12.966  1.00  0.00           H  
ATOM   3454  HE3 LYS   214       7.241  -5.938 -12.893  1.00  0.00           H  
ATOM   3455  NZ  LYS   214       6.513  -7.828 -12.768  1.00  0.00           N  
ATOM   3456  HZ1 LYS   214       5.672  -8.336 -12.531  1.00  0.00           H  
ATOM   3457  HZ2 LYS   214       6.647  -8.013 -13.752  1.00  0.00           H  
ATOM   3458  HZ3 LYS   214       7.230  -8.274 -12.213  1.00  0.00           H  
ATOM   3459  C   LYS   214       7.939  -2.137  -9.356  1.00  0.00           C  
ATOM   3460  O   LYS   214       8.813  -1.942  -8.568  1.00  0.00           O  
ATOM   3461  N   ALA   215       7.904  -1.591 -10.554  1.00  0.00           N  
ATOM   3462  H   ALA   215       7.149  -1.732 -11.209  1.00  0.00           H  
ATOM   3463  CA  ALA   215       8.962  -0.712 -11.025  1.00  0.00           C  
ATOM   3464  HA  ALA   215       9.929  -1.135 -10.754  1.00  0.00           H  
ATOM   3465  CB  ALA   215       9.003  -0.542 -12.504  1.00  0.00           C  
ATOM   3466  HB1 ALA   215       9.241  -1.486 -12.994  1.00  0.00           H  
ATOM   3467  HB2 ALA   215       8.087  -0.171 -12.963  1.00  0.00           H  
ATOM   3468  HB3 ALA   215       9.830   0.134 -12.721  1.00  0.00           H  
ATOM   3469  C   ALA   215       8.975   0.763 -10.420  1.00  0.00           C  
ATOM   3470  O   ALA   215      10.066   1.223 -10.027  1.00  0.00           O  
ATOM   3471  N   ASN   216       7.864   1.325 -10.012  1.00  0.00           N  
ATOM   3472  H   ASN   216       6.969   0.948 -10.289  1.00  0.00           H  
ATOM   3473  CA  ASN   216       7.790   2.523  -9.190  1.00  0.00           C  
ATOM   3474  HA  ASN   216       8.512   3.221  -9.614  1.00  0.00           H  
ATOM   3475  CB  ASN   216       6.337   3.102  -9.239  1.00  0.00           C  
ATOM   3476  HB2 ASN   216       5.689   2.294  -8.900  1.00  0.00           H  
ATOM   3477  HB3 ASN   216       6.171   3.778  -8.400  1.00  0.00           H  
ATOM   3478  CG  ASN   216       5.738   3.661 -10.482  1.00  0.00           C  
ATOM   3479  OD1 ASN   216       4.599   4.034 -10.476  1.00  0.00           O  
ATOM   3480  ND2 ASN   216       6.428   3.832 -11.570  1.00  0.00           N  
ATOM   3481 HD21 ASN   216       6.072   4.611 -12.105  1.00  0.00           H  
ATOM   3482 HD22 ASN   216       7.405   3.589 -11.645  1.00  0.00           H  
ATOM   3483  C   ASN   216       8.357   2.351  -7.824  1.00  0.00           C  
ATOM   3484  O   ASN   216       9.127   3.153  -7.347  1.00  0.00           O  
ATOM   3485  N   MET   217       8.001   1.226  -7.165  1.00  0.00           N  
ATOM   3486  H   MET   217       7.296   0.640  -7.588  1.00  0.00           H  
ATOM   3487  CA  MET   217       8.473   1.018  -5.720  1.00  0.00           C  
ATOM   3488  HA  MET   217       8.298   1.936  -5.159  1.00  0.00           H  
ATOM   3489  CB  MET   217       7.750  -0.121  -5.068  1.00  0.00           C  
ATOM   3490  HB2 MET   217       7.566  -0.930  -5.775  1.00  0.00           H  
ATOM   3491  HB3 MET   217       8.291  -0.515  -4.208  1.00  0.00           H  
ATOM   3492  CG  MET   217       6.341   0.311  -4.698  1.00  0.00           C  
ATOM   3493  HG2 MET   217       6.422   1.300  -4.246  1.00  0.00           H  
ATOM   3494  HG3 MET   217       5.850   0.294  -5.670  1.00  0.00           H  
ATOM   3495  SD  MET   217       5.484  -1.007  -3.704  1.00  0.00           S  
ATOM   3496  CE  MET   217       6.204  -0.868  -2.033  1.00  0.00           C  
ATOM   3497  HE1 MET   217       6.204   0.095  -1.521  1.00  0.00           H  
ATOM   3498  HE2 MET   217       5.827  -1.671  -1.399  1.00  0.00           H  
ATOM   3499  HE3 MET   217       7.266  -1.065  -2.177  1.00  0.00           H  
ATOM   3500  C   MET   217       9.976   0.771  -5.679  1.00  0.00           C  
ATOM   3501  O   MET   217      10.666   1.466  -4.987  1.00  0.00           O  
ATOM   3502  N   LEU   218      10.511  -0.263  -6.425  1.00  0.00           N  
ATOM   3503  H   LEU   218       9.841  -0.953  -6.734  1.00  0.00           H  
ATOM   3504  CA  LEU   218      11.953  -0.646  -6.388  1.00  0.00           C  
ATOM   3505  HA  LEU   218      12.228  -0.797  -5.344  1.00  0.00           H  
ATOM   3506  CB  LEU   218      12.203  -1.953  -7.199  1.00  0.00           C  
ATOM   3507  HB2 LEU   218      11.705  -1.891  -8.167  1.00  0.00           H  
ATOM   3508  HB3 LEU   218      13.273  -2.088  -7.355  1.00  0.00           H  
ATOM   3509  CG  LEU   218      11.518  -3.257  -6.669  1.00  0.00           C  
ATOM   3510  HG  LEU   218      10.498  -3.130  -6.306  1.00  0.00           H  
ATOM   3511  CD1 LEU   218      11.349  -4.306  -7.839  1.00  0.00           C  
ATOM   3512 HD11 LEU   218      11.125  -3.808  -8.782  1.00  0.00           H  
ATOM   3513 HD12 LEU   218      12.241  -4.855  -8.143  1.00  0.00           H  
ATOM   3514 HD13 LEU   218      10.438  -4.904  -7.866  1.00  0.00           H  
ATOM   3515  CD2 LEU   218      12.410  -3.839  -5.547  1.00  0.00           C  
ATOM   3516 HD21 LEU   218      11.997  -4.794  -5.219  1.00  0.00           H  
ATOM   3517 HD22 LEU   218      13.383  -4.078  -5.975  1.00  0.00           H  
ATOM   3518 HD23 LEU   218      12.498  -3.155  -4.703  1.00  0.00           H  
ATOM   3519  C   LEU   218      12.897   0.573  -6.846  1.00  0.00           C  
ATOM   3520  O   LEU   218      14.026   0.696  -6.331  1.00  0.00           O  
ATOM   3521  N   ALA   219      12.499   1.444  -7.775  1.00  0.00           N  
ATOM   3522  H   ALA   219      11.710   1.081  -8.290  1.00  0.00           H  
ATOM   3523  CA  ALA   219      13.201   2.654  -8.137  1.00  0.00           C  
ATOM   3524  HA  ALA   219      14.227   2.345  -8.337  1.00  0.00           H  
ATOM   3525  CB  ALA   219      12.723   3.281  -9.471  1.00  0.00           C  
ATOM   3526  HB1 ALA   219      11.641   3.390  -9.551  1.00  0.00           H  
ATOM   3527  HB2 ALA   219      13.134   4.287  -9.559  1.00  0.00           H  
ATOM   3528  HB3 ALA   219      13.159   2.726 -10.301  1.00  0.00           H  
ATOM   3529  C   ALA   219      13.190   3.826  -7.105  1.00  0.00           C  
ATOM   3530  O   ALA   219      14.180   4.591  -7.054  1.00  0.00           O  
ATOM   3531  N   HIE   220      12.096   3.969  -6.343  1.00  0.00           N  
ATOM   3532  H   HIE   220      11.331   3.335  -6.521  1.00  0.00           H  
ATOM   3533  CA  HIE   220      11.869   4.920  -5.227  1.00  0.00           C  
ATOM   3534  HA  HIE   220      12.123   5.943  -5.505  1.00  0.00           H  
ATOM   3535  CB  HIE   220      10.370   4.892  -4.836  1.00  0.00           C  
ATOM   3536  HB2 HIE   220       9.629   5.338  -5.498  1.00  0.00           H  
ATOM   3537  HB3 HIE   220       9.990   3.874  -4.921  1.00  0.00           H  
ATOM   3538  CG  HIE   220       9.964   5.370  -3.450  1.00  0.00           C  
ATOM   3539  ND1 HIE   220       9.888   4.617  -2.284  1.00  0.00           N  
ATOM   3540  CE1 HIE   220       9.624   5.431  -1.240  1.00  0.00           C  
ATOM   3541  HE1 HIE   220       9.596   5.204  -0.185  1.00  0.00           H  
ATOM   3542  NE2 HIE   220       9.616   6.690  -1.728  1.00  0.00           N  
ATOM   3543  HE2 HIE   220       9.286   7.392  -1.081  1.00  0.00           H  
ATOM   3544  CD2 HIE   220       9.793   6.640  -3.067  1.00  0.00           C  
ATOM   3545  HD2 HIE   220       9.851   7.487  -3.735  1.00  0.00           H  
ATOM   3546  C   HIE   220      12.735   4.471  -3.986  1.00  0.00           C  
ATOM   3547  O   HIE   220      13.457   5.343  -3.500  1.00  0.00           O  
ATOM   3548  N   MET   221      12.679   3.151  -3.720  1.00  0.00           N  
ATOM   3549  H   MET   221      12.134   2.474  -4.234  1.00  0.00           H  
ATOM   3550  CA  MET   221      13.411   2.529  -2.589  1.00  0.00           C  
ATOM   3551  HA  MET   221      13.234   3.192  -1.742  1.00  0.00           H  
ATOM   3552  CB  MET   221      12.848   1.172  -2.100  1.00  0.00           C  
ATOM   3553  HB2 MET   221      13.021   0.383  -2.832  1.00  0.00           H  
ATOM   3554  HB3 MET   221      13.375   0.830  -1.209  1.00  0.00           H  
ATOM   3555  CG  MET   221      11.351   1.276  -1.680  1.00  0.00           C  
ATOM   3556  HG2 MET   221      11.466   1.770  -0.715  1.00  0.00           H  
ATOM   3557  HG3 MET   221      10.811   1.918  -2.376  1.00  0.00           H  
ATOM   3558  SD  MET   221      10.331  -0.253  -1.347  1.00  0.00           S  
ATOM   3559  CE  MET   221       9.015   0.496  -0.395  1.00  0.00           C  
ATOM   3560  HE1 MET   221       8.304  -0.231  -0.003  1.00  0.00           H  
ATOM   3561  HE2 MET   221       9.381   0.895   0.551  1.00  0.00           H  
ATOM   3562  HE3 MET   221       8.547   1.307  -0.952  1.00  0.00           H  
ATOM   3563  C   MET   221      14.911   2.581  -2.935  1.00  0.00           C  
ATOM   3564  O   MET   221      15.685   2.702  -1.990  1.00  0.00           O  
ATOM   3565  N   GLU   222      15.298   2.486  -4.243  1.00  0.00           N  
ATOM   3566  H   GLU   222      14.700   2.392  -5.052  1.00  0.00           H  
ATOM   3567  CA  GLU   222      16.729   2.708  -4.533  1.00  0.00           C  
ATOM   3568  HA  GLU   222      17.342   2.116  -3.853  1.00  0.00           H  
ATOM   3569  CB  GLU   222      16.983   2.169  -6.033  1.00  0.00           C  
ATOM   3570  HB2 GLU   222      16.454   1.230  -6.194  1.00  0.00           H  
ATOM   3571  HB3 GLU   222      16.524   2.836  -6.763  1.00  0.00           H  
ATOM   3572  CG  GLU   222      18.512   2.017  -6.402  1.00  0.00           C  
ATOM   3573  HG2 GLU   222      19.089   2.927  -6.235  1.00  0.00           H  
ATOM   3574  HG3 GLU   222      19.037   1.342  -5.726  1.00  0.00           H  
ATOM   3575  CD  GLU   222      18.704   1.595  -7.808  1.00  0.00           C  
ATOM   3576  OE1 GLU   222      19.695   2.022  -8.448  1.00  0.00           O  
ATOM   3577  OE2 GLU   222      17.924   0.761  -8.279  1.00  0.00           O  
ATOM   3578  C   GLU   222      17.211   4.239  -4.391  1.00  0.00           C  
ATOM   3579  O   GLU   222      18.317   4.490  -3.899  1.00  0.00           O  
ATOM   3580  N   THR   223      16.220   5.106  -4.737  1.00  0.00           N  
ATOM   3581  H   THR   223      15.447   4.795  -5.307  1.00  0.00           H  
ATOM   3582  CA  THR   223      16.332   6.517  -4.423  1.00  0.00           C  
ATOM   3583  HA  THR   223      17.219   6.838  -4.970  1.00  0.00           H  
ATOM   3584  CB  THR   223      15.132   7.277  -5.092  1.00  0.00           C  
ATOM   3585  HB  THR   223      14.148   7.174  -4.635  1.00  0.00           H  
ATOM   3586  CG2 THR   223      15.321   8.716  -5.062  1.00  0.00           C  
ATOM   3587 HG21 THR   223      14.606   9.307  -5.635  1.00  0.00           H  
ATOM   3588 HG22 THR   223      15.206   9.008  -4.018  1.00  0.00           H  
ATOM   3589 HG23 THR   223      16.344   9.019  -5.284  1.00  0.00           H  
ATOM   3590  OG1 THR   223      14.988   6.960  -6.475  1.00  0.00           O  
ATOM   3591  HG1 THR   223      14.771   6.028  -6.551  1.00  0.00           H  
ATOM   3592  C   THR   223      16.522   6.825  -2.965  1.00  0.00           C  
ATOM   3593  O   THR   223      17.496   7.415  -2.584  1.00  0.00           O  
ATOM   3594  N   GLN   224      15.674   6.206  -2.113  1.00  0.00           N  
ATOM   3595  H   GLN   224      14.892   5.654  -2.436  1.00  0.00           H  
ATOM   3596  CA  GLN   224      15.686   6.583  -0.684  1.00  0.00           C  
ATOM   3597  HA  GLN   224      15.601   7.670  -0.691  1.00  0.00           H  
ATOM   3598  CB  GLN   224      14.466   6.107   0.044  1.00  0.00           C  
ATOM   3599  HB2 GLN   224      14.357   5.025   0.119  1.00  0.00           H  
ATOM   3600  HB3 GLN   224      14.458   6.464   1.074  1.00  0.00           H  
ATOM   3601  CG  GLN   224      13.090   6.747  -0.455  1.00  0.00           C  
ATOM   3602  HG2 GLN   224      13.335   7.650  -1.014  1.00  0.00           H  
ATOM   3603  HG3 GLN   224      12.720   6.068  -1.223  1.00  0.00           H  
ATOM   3604  CD  GLN   224      12.060   6.779   0.627  1.00  0.00           C  
ATOM   3605  OE1 GLN   224      11.734   5.770   1.204  1.00  0.00           O  
ATOM   3606  NE2 GLN   224      11.541   7.935   0.944  1.00  0.00           N  
ATOM   3607 HE21 GLN   224      10.930   8.035   1.742  1.00  0.00           H  
ATOM   3608 HE22 GLN   224      11.830   8.792   0.493  1.00  0.00           H  
ATOM   3609  C   GLN   224      16.917   6.070   0.069  1.00  0.00           C  
ATOM   3610  O   GLN   224      17.447   6.729   0.933  1.00  0.00           O  
ATOM   3611  N   ASN   225      17.377   4.869  -0.343  1.00  0.00           N  
ATOM   3612  H   ASN   225      16.901   4.321  -1.046  1.00  0.00           H  
ATOM   3613  CA  ASN   225      18.703   4.371   0.124  1.00  0.00           C  
ATOM   3614  HA  ASN   225      18.610   4.309   1.209  1.00  0.00           H  
ATOM   3615  CB  ASN   225      18.891   2.852  -0.326  1.00  0.00           C  
ATOM   3616  HB2 ASN   225      18.083   2.212   0.031  1.00  0.00           H  
ATOM   3617  HB3 ASN   225      18.810   2.863  -1.413  1.00  0.00           H  
ATOM   3618  CG  ASN   225      20.303   2.350  -0.120  1.00  0.00           C  
ATOM   3619  OD1 ASN   225      21.135   2.333  -1.031  1.00  0.00           O  
ATOM   3620  ND2 ASN   225      20.633   2.104   1.124  1.00  0.00           N  
ATOM   3621 HD21 ASN   225      21.547   1.790   1.419  1.00  0.00           H  
ATOM   3622 HD22 ASN   225      19.903   2.202   1.814  1.00  0.00           H  
ATOM   3623  C   ASN   225      19.876   5.383  -0.288  1.00  0.00           C  
ATOM   3624  O   ASN   225      20.848   5.630   0.422  1.00  0.00           O  
ATOM   3625  N   LYS   226      19.906   5.748  -1.605  1.00  0.00           N  
ATOM   3626  H   LYS   226      19.157   5.504  -2.237  1.00  0.00           H  
ATOM   3627  CA  LYS   226      20.850   6.788  -2.131  1.00  0.00           C  
ATOM   3628  HA  LYS   226      21.804   6.594  -1.643  1.00  0.00           H  
ATOM   3629  CB  LYS   226      20.984   6.612  -3.657  1.00  0.00           C  
ATOM   3630  HB2 LYS   226      19.994   6.736  -4.098  1.00  0.00           H  
ATOM   3631  HB3 LYS   226      21.516   7.393  -4.199  1.00  0.00           H  
ATOM   3632  CG  LYS   226      21.544   5.186  -4.085  1.00  0.00           C  
ATOM   3633  HG2 LYS   226      22.569   5.099  -3.724  1.00  0.00           H  
ATOM   3634  HG3 LYS   226      20.986   4.477  -3.473  1.00  0.00           H  
ATOM   3635  CD  LYS   226      21.378   4.977  -5.554  1.00  0.00           C  
ATOM   3636  HD2 LYS   226      20.299   4.902  -5.694  1.00  0.00           H  
ATOM   3637  HD3 LYS   226      21.747   5.716  -6.266  1.00  0.00           H  
ATOM   3638  CE  LYS   226      22.145   3.682  -5.994  1.00  0.00           C  
ATOM   3639  HE2 LYS   226      23.232   3.758  -5.990  1.00  0.00           H  
ATOM   3640  HE3 LYS   226      21.839   2.774  -5.474  1.00  0.00           H  
ATOM   3641  NZ  LYS   226      21.840   3.342  -7.410  1.00  0.00           N  
ATOM   3642  HZ1 LYS   226      22.379   2.609  -7.849  1.00  0.00           H  
ATOM   3643  HZ2 LYS   226      20.890   3.122  -7.672  1.00  0.00           H  
ATOM   3644  HZ3 LYS   226      22.025   4.133  -8.011  1.00  0.00           H  
ATOM   3645  C   LYS   226      20.764   8.197  -1.664  1.00  0.00           C  
ATOM   3646  O   LYS   226      21.761   8.938  -1.850  1.00  0.00           O  
ATOM   3647  N   ILE   227      19.601   8.623  -1.076  1.00  0.00           N  
ATOM   3648  H   ILE   227      18.902   7.903  -0.964  1.00  0.00           H  
ATOM   3649  CA  ILE   227      19.590   9.848  -0.261  1.00  0.00           C  
ATOM   3650  HA  ILE   227      20.118  10.585  -0.865  1.00  0.00           H  
ATOM   3651  CB  ILE   227      18.136  10.317  -0.122  1.00  0.00           C  
ATOM   3652  HB  ILE   227      17.567   9.487   0.297  1.00  0.00           H  
ATOM   3653  CG2 ILE   227      18.016  11.434   1.013  1.00  0.00           C  
ATOM   3654 HG21 ILE   227      18.028  11.038   2.029  1.00  0.00           H  
ATOM   3655 HG22 ILE   227      18.826  12.136   0.815  1.00  0.00           H  
ATOM   3656 HG23 ILE   227      17.077  11.980   0.926  1.00  0.00           H  
ATOM   3657  CG1 ILE   227      17.483  10.894  -1.402  1.00  0.00           C  
ATOM   3658 HG12 ILE   227      17.916  11.860  -1.662  1.00  0.00           H  
ATOM   3659 HG13 ILE   227      17.665  10.192  -2.216  1.00  0.00           H  
ATOM   3660  CD1 ILE   227      15.941  10.953  -1.345  1.00  0.00           C  
ATOM   3661 HD11 ILE   227      15.664  11.933  -0.958  1.00  0.00           H  
ATOM   3662 HD12 ILE   227      15.457  10.807  -2.311  1.00  0.00           H  
ATOM   3663 HD13 ILE   227      15.516  10.221  -0.658  1.00  0.00           H  
ATOM   3664  C   ILE   227      20.206   9.444   1.050  1.00  0.00           C  
ATOM   3665  O   ILE   227      21.115  10.098   1.694  1.00  0.00           O  
ATOM   3666  N   TYR   228      19.933   8.256   1.592  1.00  0.00           N  
ATOM   3667  H   TYR   228      19.310   7.649   1.078  1.00  0.00           H  
ATOM   3668  CA  TYR   228      20.354   7.941   2.982  1.00  0.00           C  
ATOM   3669  HA  TYR   228      20.076   8.699   3.715  1.00  0.00           H  
ATOM   3670  CB  TYR   228      19.679   6.644   3.443  1.00  0.00           C  
ATOM   3671  HB2 TYR   228      18.601   6.800   3.404  1.00  0.00           H  
ATOM   3672  HB3 TYR   228      19.697   5.844   2.702  1.00  0.00           H  
ATOM   3673  CG  TYR   228      20.075   6.162   4.818  1.00  0.00           C  
ATOM   3674  CD1 TYR   228      19.310   6.513   5.915  1.00  0.00           C  
ATOM   3675  HD1 TYR   228      18.417   7.103   5.773  1.00  0.00           H  
ATOM   3676  CE1 TYR   228      19.573   5.899   7.150  1.00  0.00           C  
ATOM   3677  HE1 TYR   228      18.823   6.155   7.883  1.00  0.00           H  
ATOM   3678  CZ  TYR   228      20.742   5.133   7.318  1.00  0.00           C  
ATOM   3679  OH  TYR   228      21.040   4.699   8.585  1.00  0.00           O  
ATOM   3680  HH  TYR   228      21.632   3.943   8.612  1.00  0.00           H  
ATOM   3681  CE2 TYR   228      21.551   4.744   6.220  1.00  0.00           C  
ATOM   3682  HE2 TYR   228      22.344   4.029   6.383  1.00  0.00           H  
ATOM   3683  CD2 TYR   228      21.219   5.285   4.960  1.00  0.00           C  
ATOM   3684  HD2 TYR   228      21.778   5.051   4.066  1.00  0.00           H  
ATOM   3685  C   TYR   228      21.832   7.778   3.124  1.00  0.00           C  
ATOM   3686  O   TYR   228      22.420   8.249   4.105  1.00  0.00           O  
ATOM   3687  N   ASN   229      22.449   7.349   1.984  1.00  0.00           N  
ATOM   3688  H   ASN   229      21.867   6.824   1.347  1.00  0.00           H  
ATOM   3689  CA  ASN   229      23.943   7.422   1.941  1.00  0.00           C  
ATOM   3690  HA  ASN   229      24.314   6.936   2.843  1.00  0.00           H  
ATOM   3691  CB  ASN   229      24.405   6.710   0.649  1.00  0.00           C  
ATOM   3692  HB2 ASN   229      23.721   6.948  -0.165  1.00  0.00           H  
ATOM   3693  HB3 ASN   229      25.315   7.192   0.291  1.00  0.00           H  
ATOM   3694  CG  ASN   229      24.480   5.203   0.717  1.00  0.00           C  
ATOM   3695  OD1 ASN   229      25.577   4.677   0.851  1.00  0.00           O  
ATOM   3696  ND2 ASN   229      23.421   4.526   0.771  1.00  0.00           N  
ATOM   3697 HD21 ASN   229      23.534   3.529   0.654  1.00  0.00           H  
ATOM   3698 HD22 ASN   229      22.515   4.968   0.705  1.00  0.00           H  
ATOM   3699  C   ASN   229      24.536   8.845   2.005  1.00  0.00           C  
ATOM   3700  O   ASN   229      25.622   9.057   2.526  1.00  0.00           O  
ATOM   3701  N   ILE   230      23.855   9.859   1.409  1.00  0.00           N  
ATOM   3702  H   ILE   230      22.907   9.698   1.100  1.00  0.00           H  
ATOM   3703  CA  ILE   230      24.314  11.273   1.516  1.00  0.00           C  
ATOM   3704  HA  ILE   230      25.389  11.281   1.340  1.00  0.00           H  
ATOM   3705  CB  ILE   230      23.786  12.107   0.339  1.00  0.00           C  
ATOM   3706  HB  ILE   230      24.478  12.946   0.407  1.00  0.00           H  
ATOM   3707  CG2 ILE   230      24.044  11.547  -1.084  1.00  0.00           C  
ATOM   3708 HG21 ILE   230      24.872  10.842  -1.009  1.00  0.00           H  
ATOM   3709 HG22 ILE   230      23.258  10.903  -1.481  1.00  0.00           H  
ATOM   3710 HG23 ILE   230      24.456  12.287  -1.769  1.00  0.00           H  
ATOM   3711  CG1 ILE   230      22.448  12.831   0.417  1.00  0.00           C  
ATOM   3712 HG12 ILE   230      21.620  12.196   0.102  1.00  0.00           H  
ATOM   3713 HG13 ILE   230      22.228  13.108   1.448  1.00  0.00           H  
ATOM   3714  CD1 ILE   230      22.280  14.083  -0.403  1.00  0.00           C  
ATOM   3715 HD11 ILE   230      21.404  14.627  -0.050  1.00  0.00           H  
ATOM   3716 HD12 ILE   230      23.091  14.775  -0.176  1.00  0.00           H  
ATOM   3717 HD13 ILE   230      22.334  13.748  -1.439  1.00  0.00           H  
ATOM   3718  C   ILE   230      24.128  12.046   2.821  1.00  0.00           C  
ATOM   3719  O   ILE   230      24.775  13.048   3.138  1.00  0.00           O  
ATOM   3720  N   LEU   231      23.300  11.419   3.679  1.00  0.00           N  
ATOM   3721  H   LEU   231      22.937  10.508   3.438  1.00  0.00           H  
ATOM   3722  CA  LEU   231      22.903  11.971   4.985  1.00  0.00           C  
ATOM   3723  HA  LEU   231      22.747  13.040   4.842  1.00  0.00           H  
ATOM   3724  CB  LEU   231      21.645  11.292   5.598  1.00  0.00           C  
ATOM   3725  HB2 LEU   231      21.777  10.214   5.690  1.00  0.00           H  
ATOM   3726  HB3 LEU   231      21.595  11.652   6.626  1.00  0.00           H  
ATOM   3727  CG  LEU   231      20.312  11.420   4.859  1.00  0.00           C  
ATOM   3728  HG  LEU   231      20.320  10.748   4.001  1.00  0.00           H  
ATOM   3729  CD1 LEU   231      19.129  11.023   5.711  1.00  0.00           C  
ATOM   3730 HD11 LEU   231      18.289  10.840   5.040  1.00  0.00           H  
ATOM   3731 HD12 LEU   231      19.368  10.030   6.091  1.00  0.00           H  
ATOM   3732 HD13 LEU   231      18.892  11.766   6.472  1.00  0.00           H  
ATOM   3733  CD2 LEU   231      19.911  12.829   4.335  1.00  0.00           C  
ATOM   3734 HD21 LEU   231      18.963  12.764   3.801  1.00  0.00           H  
ATOM   3735 HD22 LEU   231      19.855  13.588   5.115  1.00  0.00           H  
ATOM   3736 HD23 LEU   231      20.647  13.049   3.562  1.00  0.00           H  
ATOM   3737  C   LEU   231      24.055  11.832   6.016  1.00  0.00           C  
ATOM   3738  O   LEU   231      24.756  10.796   5.954  1.00  0.00           O  
ATOM   3739  N   THR   232      24.427  12.842   6.766  1.00  0.00           N  
ATOM   3740  H   THR   232      23.926  13.704   6.605  1.00  0.00           H  
ATOM   3741  CA  THR   232      25.336  12.884   7.859  1.00  0.00           C  
ATOM   3742  HA  THR   232      26.116  12.198   7.529  1.00  0.00           H  
ATOM   3743  CB  THR   232      25.719  14.285   8.293  1.00  0.00           C  
ATOM   3744  HB  THR   232      26.337  14.266   9.190  1.00  0.00           H  
ATOM   3745  CG2 THR   232      26.660  14.919   7.322  1.00  0.00           C  
ATOM   3746 HG21 THR   232      26.310  14.872   6.291  1.00  0.00           H  
ATOM   3747 HG22 THR   232      26.912  15.906   7.711  1.00  0.00           H  
ATOM   3748 HG23 THR   232      27.583  14.349   7.222  1.00  0.00           H  
ATOM   3749  OG1 THR   232      24.544  15.029   8.494  1.00  0.00           O  
ATOM   3750  HG1 THR   232      24.814  15.748   9.069  1.00  0.00           H  
ATOM   3751  C   THR   232      24.651  12.153   9.020  1.00  0.00           C  
ATOM   3752  O   THR   232      23.507  11.791   8.963  1.00  0.00           O  
ATOM   3753  N   PRO   233      25.398  11.854  10.069  1.00  0.00           N  
ATOM   3754  CD  PRO   233      26.805  11.894  10.327  1.00  0.00           C  
ATOM   3755  HD2 PRO   233      27.111  12.876  10.688  1.00  0.00           H  
ATOM   3756  HD3 PRO   233      27.221  11.615   9.359  1.00  0.00           H  
ATOM   3757  CG  PRO   233      27.200  10.785  11.300  1.00  0.00           C  
ATOM   3758  HG2 PRO   233      28.033  11.188  11.877  1.00  0.00           H  
ATOM   3759  HG3 PRO   233      27.539   9.913  10.742  1.00  0.00           H  
ATOM   3760  CB  PRO   233      25.958  10.557  12.157  1.00  0.00           C  
ATOM   3761  HB2 PRO   233      25.889  11.154  13.066  1.00  0.00           H  
ATOM   3762  HB3 PRO   233      25.904   9.549  12.566  1.00  0.00           H  
ATOM   3763  CA  PRO   233      24.821  10.917  11.142  1.00  0.00           C  
ATOM   3764  HA  PRO   233      24.468  10.020  10.632  1.00  0.00           H  
ATOM   3765  C   PRO   233      23.631  11.452  11.861  1.00  0.00           C  
ATOM   3766  O   PRO   233      22.930  10.628  12.473  1.00  0.00           O  
ATOM   3767  N   GLU   234      23.434  12.767  11.902  1.00  0.00           N  
ATOM   3768  H   GLU   234      24.126  13.405  11.536  1.00  0.00           H  
ATOM   3769  CA  GLU   234      22.311  13.306  12.615  1.00  0.00           C  
ATOM   3770  HA  GLU   234      22.178  12.709  13.516  1.00  0.00           H  
ATOM   3771  CB  GLU   234      22.657  14.763  13.037  1.00  0.00           C  
ATOM   3772  HB2 GLU   234      21.762  15.243  13.431  1.00  0.00           H  
ATOM   3773  HB3 GLU   234      23.309  14.676  13.906  1.00  0.00           H  
ATOM   3774  CG  GLU   234      23.258  15.664  11.974  1.00  0.00           C  
ATOM   3775  HG2 GLU   234      24.098  15.127  11.534  1.00  0.00           H  
ATOM   3776  HG3 GLU   234      22.453  16.006  11.323  1.00  0.00           H  
ATOM   3777  CD  GLU   234      23.816  16.822  12.768  1.00  0.00           C  
ATOM   3778  OE1 GLU   234      23.105  17.551  13.485  1.00  0.00           O  
ATOM   3779  OE2 GLU   234      25.016  17.131  12.653  1.00  0.00           O  
ATOM   3780  C   GLU   234      21.041  13.309  11.736  1.00  0.00           C  
ATOM   3781  O   GLU   234      19.911  13.250  12.187  1.00  0.00           O  
ATOM   3782  N   GLN   235      21.287  13.467  10.416  1.00  0.00           N  
ATOM   3783  H   GLN   235      22.218  13.745  10.140  1.00  0.00           H  
ATOM   3784  CA  GLN   235      20.271  13.375   9.335  1.00  0.00           C  
ATOM   3785  HA  GLN   235      19.418  13.962   9.676  1.00  0.00           H  
ATOM   3786  CB  GLN   235      20.748  14.058   8.074  1.00  0.00           C  
ATOM   3787  HB2 GLN   235      21.624  13.479   7.783  1.00  0.00           H  
ATOM   3788  HB3 GLN   235      19.949  13.963   7.338  1.00  0.00           H  
ATOM   3789  CG  GLN   235      21.118  15.560   8.195  1.00  0.00           C  
ATOM   3790  HG2 GLN   235      20.232  16.030   8.623  1.00  0.00           H  
ATOM   3791  HG3 GLN   235      21.918  15.799   8.895  1.00  0.00           H  
ATOM   3792  CD  GLN   235      21.380  15.937   6.788  1.00  0.00           C  
ATOM   3793  OE1 GLN   235      22.354  15.448   6.237  1.00  0.00           O  
ATOM   3794  NE2 GLN   235      20.657  16.749   6.155  1.00  0.00           N  
ATOM   3795 HE21 GLN   235      20.903  17.063   5.227  1.00  0.00           H  
ATOM   3796 HE22 GLN   235      19.985  17.231   6.735  1.00  0.00           H  
ATOM   3797  C   GLN   235      19.801  11.941   9.132  1.00  0.00           C  
ATOM   3798  O   GLN   235      18.623  11.673   9.074  1.00  0.00           O  
ATOM   3799  N   LYS   236      20.731  10.961   9.166  1.00  0.00           N  
ATOM   3800  H   LYS   236      21.720  11.162   9.128  1.00  0.00           H  
ATOM   3801  CA  LYS   236      20.396   9.575   9.249  1.00  0.00           C  
ATOM   3802  HA  LYS   236      19.817   9.186   8.411  1.00  0.00           H  
ATOM   3803  CB  LYS   236      21.715   8.715   9.369  1.00  0.00           C  
ATOM   3804  HB2 LYS   236      22.435   9.324   9.916  1.00  0.00           H  
ATOM   3805  HB3 LYS   236      21.487   7.805   9.925  1.00  0.00           H  
ATOM   3806  CG  LYS   236      22.341   8.383   8.028  1.00  0.00           C  
ATOM   3807  HG2 LYS   236      21.617   8.018   7.300  1.00  0.00           H  
ATOM   3808  HG3 LYS   236      22.730   9.330   7.652  1.00  0.00           H  
ATOM   3809  CD  LYS   236      23.532   7.428   8.099  1.00  0.00           C  
ATOM   3810  HD2 LYS   236      24.343   7.943   8.614  1.00  0.00           H  
ATOM   3811  HD3 LYS   236      23.272   6.545   8.682  1.00  0.00           H  
ATOM   3812  CE  LYS   236      24.128   6.964   6.777  1.00  0.00           C  
ATOM   3813  HE2 LYS   236      24.617   5.997   6.892  1.00  0.00           H  
ATOM   3814  HE3 LYS   236      23.410   6.764   5.982  1.00  0.00           H  
ATOM   3815  NZ  LYS   236      25.130   7.942   6.315  1.00  0.00           N  
ATOM   3816  HZ1 LYS   236      25.699   7.765   5.499  1.00  0.00           H  
ATOM   3817  HZ2 LYS   236      24.710   8.845   6.152  1.00  0.00           H  
ATOM   3818  HZ3 LYS   236      25.820   8.110   7.033  1.00  0.00           H  
ATOM   3819  C   LYS   236      19.483   9.226  10.457  1.00  0.00           C  
ATOM   3820  O   LYS   236      18.430   8.583  10.317  1.00  0.00           O  
ATOM   3821  N   LYS   237      19.825   9.755  11.646  1.00  0.00           N  
ATOM   3822  H   LYS   237      20.777  10.065  11.777  1.00  0.00           H  
ATOM   3823  CA  LYS   237      19.053   9.628  12.896  1.00  0.00           C  
ATOM   3824  HA  LYS   237      18.809   8.589  13.118  1.00  0.00           H  
ATOM   3825  CB  LYS   237      19.830  10.251  14.047  1.00  0.00           C  
ATOM   3826  HB2 LYS   237      20.391  11.165  13.852  1.00  0.00           H  
ATOM   3827  HB3 LYS   237      19.065  10.388  14.812  1.00  0.00           H  
ATOM   3828  CG  LYS   237      20.808   9.098  14.538  1.00  0.00           C  
ATOM   3829  HG2 LYS   237      20.137   8.272  14.772  1.00  0.00           H  
ATOM   3830  HG3 LYS   237      21.430   8.834  13.683  1.00  0.00           H  
ATOM   3831  CD  LYS   237      21.590   9.523  15.834  1.00  0.00           C  
ATOM   3832  HD2 LYS   237      20.877  10.029  16.484  1.00  0.00           H  
ATOM   3833  HD3 LYS   237      21.831   8.573  16.310  1.00  0.00           H  
ATOM   3834  CE  LYS   237      22.752  10.521  15.616  1.00  0.00           C  
ATOM   3835  HE2 LYS   237      22.427  11.322  14.953  1.00  0.00           H  
ATOM   3836  HE3 LYS   237      22.944  10.965  16.593  1.00  0.00           H  
ATOM   3837  NZ  LYS   237      23.945   9.775  15.162  1.00  0.00           N  
ATOM   3838  HZ1 LYS   237      23.834   9.234  14.317  1.00  0.00           H  
ATOM   3839  HZ2 LYS   237      24.692  10.399  14.893  1.00  0.00           H  
ATOM   3840  HZ3 LYS   237      24.387   9.180  15.848  1.00  0.00           H  
ATOM   3841  C   LYS   237      17.659  10.216  12.777  1.00  0.00           C  
ATOM   3842  O   LYS   237      16.635   9.602  13.009  1.00  0.00           O  
ATOM   3843  N   GLN   238      17.542  11.456  12.213  1.00  0.00           N  
ATOM   3844  H   GLN   238      18.334  12.024  11.949  1.00  0.00           H  
ATOM   3845  CA  GLN   238      16.217  12.049  12.010  1.00  0.00           C  
ATOM   3846  HA  GLN   238      15.794  12.068  13.014  1.00  0.00           H  
ATOM   3847  CB  GLN   238      16.410  13.521  11.692  1.00  0.00           C  
ATOM   3848  HB2 GLN   238      16.998  14.004  12.473  1.00  0.00           H  
ATOM   3849  HB3 GLN   238      16.855  13.540  10.697  1.00  0.00           H  
ATOM   3850  CG  GLN   238      14.979  14.268  11.527  1.00  0.00           C  
ATOM   3851  HG2 GLN   238      15.278  15.234  11.120  1.00  0.00           H  
ATOM   3852  HG3 GLN   238      14.396  13.783  10.743  1.00  0.00           H  
ATOM   3853  CD  GLN   238      14.206  14.359  12.837  1.00  0.00           C  
ATOM   3854  OE1 GLN   238      14.464  13.704  13.845  1.00  0.00           O  
ATOM   3855  NE2 GLN   238      12.967  15.041  12.821  1.00  0.00           N  
ATOM   3856 HE21 GLN   238      12.293  14.938  13.566  1.00  0.00           H  
ATOM   3857 HE22 GLN   238      12.893  15.680  12.042  1.00  0.00           H  
ATOM   3858  C   GLN   238      15.392  11.277  10.953  1.00  0.00           C  
ATOM   3859  O   GLN   238      14.180  11.088  11.071  1.00  0.00           O  
ATOM   3860  N   PHE   239      16.030  10.641   9.978  1.00  0.00           N  
ATOM   3861  H   PHE   239      17.020  10.822   9.888  1.00  0.00           H  
ATOM   3862  CA  PHE   239      15.359   9.760   9.024  1.00  0.00           C  
ATOM   3863  HA  PHE   239      14.496  10.254   8.578  1.00  0.00           H  
ATOM   3864  CB  PHE   239      16.298   9.377   7.853  1.00  0.00           C  
ATOM   3865  HB2 PHE   239      16.602  10.301   7.362  1.00  0.00           H  
ATOM   3866  HB3 PHE   239      17.171   8.922   8.320  1.00  0.00           H  
ATOM   3867  CG  PHE   239      15.764   8.501   6.745  1.00  0.00           C  
ATOM   3868  CD1 PHE   239      15.584   9.010   5.426  1.00  0.00           C  
ATOM   3869  HD1 PHE   239      15.849  10.015   5.132  1.00  0.00           H  
ATOM   3870  CE1 PHE   239      15.312   8.235   4.346  1.00  0.00           C  
ATOM   3871  HE1 PHE   239      15.301   8.711   3.376  1.00  0.00           H  
ATOM   3872  CZ  PHE   239      15.170   6.828   4.594  1.00  0.00           C  
ATOM   3873  HZ  PHE   239      15.119   6.128   3.773  1.00  0.00           H  
ATOM   3874  CE2 PHE   239      15.446   6.273   5.869  1.00  0.00           C  
ATOM   3875  HE2 PHE   239      15.483   5.197   5.946  1.00  0.00           H  
ATOM   3876  CD2 PHE   239      15.724   7.062   6.959  1.00  0.00           C  
ATOM   3877  HD2 PHE   239      16.045   6.658   7.908  1.00  0.00           H  
ATOM   3878  C   PHE   239      14.807   8.512   9.856  1.00  0.00           C  
ATOM   3879  O   PHE   239      13.585   8.291   9.878  1.00  0.00           O  
ATOM   3880  N   ASN   240      15.688   7.879  10.629  1.00  0.00           N  
ATOM   3881  H   ASN   240      16.617   8.256  10.504  1.00  0.00           H  
ATOM   3882  CA  ASN   240      15.467   6.609  11.467  1.00  0.00           C  
ATOM   3883  HA  ASN   240      15.151   5.840  10.762  1.00  0.00           H  
ATOM   3884  CB  ASN   240      16.853   6.132  11.937  1.00  0.00           C  
ATOM   3885  HB2 ASN   240      17.293   7.026  12.379  1.00  0.00           H  
ATOM   3886  HB3 ASN   240      16.783   5.352  12.694  1.00  0.00           H  
ATOM   3887  CG  ASN   240      17.713   5.590  10.743  1.00  0.00           C  
ATOM   3888  OD1 ASN   240      17.239   5.115   9.752  1.00  0.00           O  
ATOM   3889  ND2 ASN   240      19.005   5.641  10.862  1.00  0.00           N  
ATOM   3890 HD21 ASN   240      19.565   5.280  10.103  1.00  0.00           H  
ATOM   3891 HD22 ASN   240      19.395   6.137  11.651  1.00  0.00           H  
ATOM   3892  C   ASN   240      14.493   6.702  12.681  1.00  0.00           C  
ATOM   3893  O   ASN   240      13.985   5.672  13.064  1.00  0.00           O  
ATOM   3894  N   ALA   241      14.304   7.878  13.308  1.00  0.00           N  
ATOM   3895  H   ALA   241      14.780   8.733  13.059  1.00  0.00           H  
ATOM   3896  CA  ALA   241      13.245   8.075  14.272  1.00  0.00           C  
ATOM   3897  HA  ALA   241      13.032   7.084  14.674  1.00  0.00           H  
ATOM   3898  CB  ALA   241      13.882   8.990  15.371  1.00  0.00           C  
ATOM   3899  HB1 ALA   241      13.921  10.027  15.037  1.00  0.00           H  
ATOM   3900  HB2 ALA   241      13.254   8.949  16.261  1.00  0.00           H  
ATOM   3901  HB3 ALA   241      14.871   8.669  15.698  1.00  0.00           H  
ATOM   3902  C   ALA   241      11.923   8.562  13.669  1.00  0.00           C  
ATOM   3903  O   ALA   241      11.038   8.887  14.487  1.00  0.00           O  
ATOM   3904  N   ASN   242      11.784   8.656  12.403  1.00  0.00           N  
ATOM   3905  H   ASN   242      12.494   8.292  11.783  1.00  0.00           H  
ATOM   3906  CA  ASN   242      10.515   9.012  11.680  1.00  0.00           C  
ATOM   3907  HA  ASN   242       9.680   9.057  12.379  1.00  0.00           H  
ATOM   3908  CB  ASN   242      10.706  10.448  11.019  1.00  0.00           C  
ATOM   3909  HB2 ASN   242      11.612  10.345  10.423  1.00  0.00           H  
ATOM   3910  HB3 ASN   242       9.826  10.594  10.393  1.00  0.00           H  
ATOM   3911  CG  ASN   242      10.840  11.532  12.082  1.00  0.00           C  
ATOM   3912  OD1 ASN   242       9.865  12.148  12.556  1.00  0.00           O  
ATOM   3913  ND2 ASN   242      12.005  11.900  12.506  1.00  0.00           N  
ATOM   3914 HD21 ASN   242      12.118  12.811  12.927  1.00  0.00           H  
ATOM   3915 HD22 ASN   242      12.840  11.369  12.304  1.00  0.00           H  
ATOM   3916  C   ASN   242      10.095   8.159  10.507  1.00  0.00           C  
ATOM   3917  O   ASN   242       8.921   8.127  10.198  1.00  0.00           O  
ATOM   3918  N   PHE   243      10.933   7.286   9.996  1.00  0.00           N  
ATOM   3919  H   PHE   243      11.896   7.276  10.300  1.00  0.00           H  
ATOM   3920  CA  PHE   243      10.615   6.390   8.870  1.00  0.00           C  
ATOM   3921  HA  PHE   243      10.465   6.924   7.932  1.00  0.00           H  
ATOM   3922  CB  PHE   243      11.877   5.597   8.525  1.00  0.00           C  
ATOM   3923  HB2 PHE   243      12.606   6.337   8.193  1.00  0.00           H  
ATOM   3924  HB3 PHE   243      12.233   5.001   9.365  1.00  0.00           H  
ATOM   3925  CG  PHE   243      11.708   4.587   7.355  1.00  0.00           C  
ATOM   3926  CD1 PHE   243      11.713   5.071   6.065  1.00  0.00           C  
ATOM   3927  HD1 PHE   243      11.802   6.134   5.895  1.00  0.00           H  
ATOM   3928  CE1 PHE   243      11.669   4.253   4.956  1.00  0.00           C  
ATOM   3929  HE1 PHE   243      11.664   4.627   3.942  1.00  0.00           H  
ATOM   3930  CZ  PHE   243      11.443   2.908   5.236  1.00  0.00           C  
ATOM   3931  HZ  PHE   243      11.290   2.167   4.465  1.00  0.00           H  
ATOM   3932  CE2 PHE   243      11.398   2.420   6.549  1.00  0.00           C  
ATOM   3933  HE2 PHE   243      11.181   1.374   6.703  1.00  0.00           H  
ATOM   3934  CD2 PHE   243      11.530   3.217   7.639  1.00  0.00           C  
ATOM   3935  HD2 PHE   243      11.591   2.866   8.659  1.00  0.00           H  
ATOM   3936  C   PHE   243       9.382   5.535   9.090  1.00  0.00           C  
ATOM   3937  O   PHE   243       8.433   5.471   8.282  1.00  0.00           O  
ATOM   3938  N   GLU   244       9.283   4.795  10.229  1.00  0.00           N  
ATOM   3939  H   GLU   244       9.965   4.881  10.969  1.00  0.00           H  
ATOM   3940  CA  GLU   244       8.200   3.830  10.519  1.00  0.00           C  
ATOM   3941  HA  GLU   244       8.127   3.226   9.614  1.00  0.00           H  
ATOM   3942  CB  GLU   244       8.568   3.033  11.802  1.00  0.00           C  
ATOM   3943  HB2 GLU   244       9.642   2.884  11.912  1.00  0.00           H  
ATOM   3944  HB3 GLU   244       8.241   3.657  12.634  1.00  0.00           H  
ATOM   3945  CG  GLU   244       7.863   1.602  11.848  1.00  0.00           C  
ATOM   3946  HG2 GLU   244       7.921   1.143  10.861  1.00  0.00           H  
ATOM   3947  HG3 GLU   244       8.450   0.887  12.425  1.00  0.00           H  
ATOM   3948  CD  GLU   244       6.450   1.556  12.495  1.00  0.00           C  
ATOM   3949  OE1 GLU   244       5.514   0.953  11.972  1.00  0.00           O  
ATOM   3950  OE2 GLU   244       6.316   2.297  13.504  1.00  0.00           O  
ATOM   3951  C   GLU   244       6.858   4.431  10.692  1.00  0.00           C  
ATOM   3952  O   GLU   244       5.870   3.860  10.277  1.00  0.00           O  
ATOM   3953  N   LYS   245       6.798   5.577  11.318  1.00  0.00           N  
ATOM   3954  H   LYS   245       7.616   6.005  11.728  1.00  0.00           H  
ATOM   3955  CA  LYS   245       5.578   6.484  11.166  1.00  0.00           C  
ATOM   3956  HA  LYS   245       4.721   5.957  11.585  1.00  0.00           H  
ATOM   3957  CB  LYS   245       5.676   7.788  11.988  1.00  0.00           C  
ATOM   3958  HB2 LYS   245       6.475   8.418  11.597  1.00  0.00           H  
ATOM   3959  HB3 LYS   245       4.742   8.331  11.840  1.00  0.00           H  
ATOM   3960  CG  LYS   245       5.813   7.520  13.525  1.00  0.00           C  
ATOM   3961  HG2 LYS   245       4.887   6.993  13.756  1.00  0.00           H  
ATOM   3962  HG3 LYS   245       6.693   6.896  13.677  1.00  0.00           H  
ATOM   3963  CD  LYS   245       5.997   8.863  14.261  1.00  0.00           C  
ATOM   3964  HD2 LYS   245       6.712   9.464  13.701  1.00  0.00           H  
ATOM   3965  HD3 LYS   245       5.133   9.526  14.315  1.00  0.00           H  
ATOM   3966  CE  LYS   245       6.603   8.724  15.625  1.00  0.00           C  
ATOM   3967  HE2 LYS   245       5.968   7.968  16.087  1.00  0.00           H  
ATOM   3968  HE3 LYS   245       7.614   8.322  15.561  1.00  0.00           H  
ATOM   3969  NZ  LYS   245       6.601  10.036  16.301  1.00  0.00           N  
ATOM   3970  HZ1 LYS   245       7.116  10.797  15.884  1.00  0.00           H  
ATOM   3971  HZ2 LYS   245       5.645  10.320  16.460  1.00  0.00           H  
ATOM   3972  HZ3 LYS   245       6.996   9.913  17.222  1.00  0.00           H  
ATOM   3973  C   LYS   245       5.229   6.809   9.695  1.00  0.00           C  
ATOM   3974  O   LYS   245       4.048   6.717   9.339  1.00  0.00           O  
ATOM   3975  N   ARG   246       6.181   7.295   8.900  1.00  0.00           N  
ATOM   3976  H   ARG   246       7.150   7.343   9.180  1.00  0.00           H  
ATOM   3977  CA  ARG   246       5.853   7.762   7.526  1.00  0.00           C  
ATOM   3978  HA  ARG   246       4.931   8.337   7.610  1.00  0.00           H  
ATOM   3979  CB  ARG   246       7.042   8.664   7.194  1.00  0.00           C  
ATOM   3980  HB2 ARG   246       7.936   8.072   7.389  1.00  0.00           H  
ATOM   3981  HB3 ARG   246       7.067   8.759   6.108  1.00  0.00           H  
ATOM   3982  CG  ARG   246       7.124   9.981   7.998  1.00  0.00           C  
ATOM   3983  HG2 ARG   246       7.278   9.775   9.057  1.00  0.00           H  
ATOM   3984  HG3 ARG   246       7.942  10.575   7.590  1.00  0.00           H  
ATOM   3985  CD  ARG   246       5.838  10.778   7.872  1.00  0.00           C  
ATOM   3986  HD2 ARG   246       5.476  10.833   6.845  1.00  0.00           H  
ATOM   3987  HD3 ARG   246       5.039  10.322   8.456  1.00  0.00           H  
ATOM   3988  NE  ARG   246       6.051  12.157   8.330  1.00  0.00           N  
ATOM   3989  HE  ARG   246       7.014  12.401   8.513  1.00  0.00           H  
ATOM   3990  CZ  ARG   246       5.218  13.102   8.700  1.00  0.00           C  
ATOM   3991  NH1 ARG   246       3.912  13.126   8.448  1.00  0.00           N  
ATOM   3992 HH11 ARG   246       3.592  12.342   7.898  1.00  0.00           H  
ATOM   3993 HH12 ARG   246       3.418  13.953   8.750  1.00  0.00           H  
ATOM   3994  NH2 ARG   246       5.700  14.097   9.338  1.00  0.00           N  
ATOM   3995 HH21 ARG   246       6.618  14.049   9.757  1.00  0.00           H  
ATOM   3996 HH22 ARG   246       5.072  14.772   9.751  1.00  0.00           H  
ATOM   3997  C   ARG   246       5.528   6.774   6.451  1.00  0.00           C  
ATOM   3998  O   ARG   246       4.766   7.058   5.528  1.00  0.00           O  
ATOM   3999  N   LEU   247       6.029   5.530   6.638  1.00  0.00           N  
ATOM   4000  H   LEU   247       6.608   5.387   7.453  1.00  0.00           H  
ATOM   4001  CA  LEU   247       5.979   4.414   5.748  1.00  0.00           C  
ATOM   4002  HA  LEU   247       6.439   4.772   4.826  1.00  0.00           H  
ATOM   4003  CB  LEU   247       6.645   3.232   6.355  1.00  0.00           C  
ATOM   4004  HB2 LEU   247       7.701   3.443   6.522  1.00  0.00           H  
ATOM   4005  HB3 LEU   247       6.164   3.119   7.326  1.00  0.00           H  
ATOM   4006  CG  LEU   247       6.366   1.831   5.680  1.00  0.00           C  
ATOM   4007  HG  LEU   247       5.313   1.578   5.551  1.00  0.00           H  
ATOM   4008  CD1 LEU   247       7.035   1.865   4.254  1.00  0.00           C  
ATOM   4009 HD11 LEU   247       7.025   0.844   3.871  1.00  0.00           H  
ATOM   4010 HD12 LEU   247       6.605   2.517   3.494  1.00  0.00           H  
ATOM   4011 HD13 LEU   247       8.090   2.140   4.272  1.00  0.00           H  
ATOM   4012  CD2 LEU   247       7.028   0.716   6.515  1.00  0.00           C  
ATOM   4013 HD21 LEU   247       6.498   0.672   7.467  1.00  0.00           H  
ATOM   4014 HD22 LEU   247       6.903  -0.296   6.129  1.00  0.00           H  
ATOM   4015 HD23 LEU   247       8.113   0.807   6.565  1.00  0.00           H  
ATOM   4016  C   LEU   247       4.473   4.007   5.514  1.00  0.00           C  
ATOM   4017  O   LEU   247       3.667   3.779   6.431  1.00  0.00           O  
ATOM   4018  N   THR   248       4.160   4.003   4.194  1.00  0.00           N  
ATOM   4019  H   THR   248       4.811   4.217   3.453  1.00  0.00           H  
ATOM   4020  CA  THR   248       2.838   3.623   3.699  1.00  0.00           C  
ATOM   4021  HA  THR   248       2.179   4.373   4.137  1.00  0.00           H  
ATOM   4022  CB  THR   248       2.812   3.823   2.208  1.00  0.00           C  
ATOM   4023  HB  THR   248       3.549   3.124   1.812  1.00  0.00           H  
ATOM   4024  CG2 THR   248       1.432   3.570   1.587  1.00  0.00           C  
ATOM   4025 HG21 THR   248       1.654   3.246   0.570  1.00  0.00           H  
ATOM   4026 HG22 THR   248       0.807   2.964   2.243  1.00  0.00           H  
ATOM   4027 HG23 THR   248       0.826   4.464   1.443  1.00  0.00           H  
ATOM   4028  OG1 THR   248       3.331   5.100   1.812  1.00  0.00           O  
ATOM   4029  HG1 THR   248       4.280   5.011   1.698  1.00  0.00           H  
ATOM   4030  C   THR   248       2.368   2.273   4.138  1.00  0.00           C  
ATOM   4031  O   THR   248       1.288   2.146   4.787  1.00  0.00           O  
ATOM   4032  OXT THR   248       2.982   1.262   3.981  1.00  0.00           O  
TER    4033      THR   248 
END   
