# Supplementary material for: Insights into the client protein release mechanism of the ATP-independent chaperone Spy
Source: Nat Commun. 2022 May 20;13:2818. doi: 10.1038/s41467-022-30499-x (PMC9122904; doi:10.1038/s41467-022-30499-x)
Supplement: Supplementary file 4 — Supplementary Data 1 [file 41467_2022_30499_MOESM4_ESM.zip › MD-structure/Spy_1-124_CI_v3_initial.pdb]

CRYST1   89.437   89.437   89.437 109.47 109.47 109.47 P 1           1
ATOM      1  N   ALA     1      47.693 -19.166 -38.573  1.00  0.00           N  
ATOM      2  H1  ALA     1      47.582 -18.449 -37.870  1.00  0.00           H  
ATOM      3  H2  ALA     1      46.925 -18.974 -39.200  1.00  0.00           H  
ATOM      4  H3  ALA     1      48.572 -19.045 -39.054  1.00  0.00           H  
ATOM      5  CA  ALA     1      47.479 -20.463 -37.892  1.00  0.00           C  
ATOM      6  HA  ALA     1      47.275 -21.204 -38.665  1.00  0.00           H  
ATOM      7  CB  ALA     1      48.723 -20.871 -37.178  1.00  0.00           C  
ATOM      8  HB1 ALA     1      48.634 -21.887 -36.792  1.00  0.00           H  
ATOM      9  HB2 ALA     1      49.590 -20.927 -37.837  1.00  0.00           H  
ATOM     10  HB3 ALA     1      49.009 -20.162 -36.401  1.00  0.00           H  
ATOM     11  C   ALA     1      46.310 -20.322 -36.924  1.00  0.00           C  
ATOM     12  O   ALA     1      45.853 -19.241 -36.782  1.00  0.00           O  
ATOM     13  N   ASP     2      45.921 -21.381 -36.197  1.00  0.00           N  
ATOM     14  H   ASP     2      46.362 -22.279 -36.336  1.00  0.00           H  
ATOM     15  CA  ASP     2      45.152 -21.277 -34.972  1.00  0.00           C  
ATOM     16  HA  ASP     2      44.391 -20.523 -35.174  1.00  0.00           H  
ATOM     17  CB  ASP     2      44.417 -22.518 -34.487  1.00  0.00           C  
ATOM     18  HB2 ASP     2      45.050 -23.200 -33.920  1.00  0.00           H  
ATOM     19  HB3 ASP     2      43.540 -22.230 -33.908  1.00  0.00           H  
ATOM     20  CG  ASP     2      43.826 -23.273 -35.702  1.00  0.00           C  
ATOM     21  OD1 ASP     2      43.912 -24.509 -35.596  1.00  0.00           O  
ATOM     22  OD2 ASP     2      43.352 -22.635 -36.676  1.00  0.00           O  
ATOM     23  C   ASP     2      45.858 -20.603 -33.714  1.00  0.00           C  
ATOM     24  O   ASP     2      47.039 -20.830 -33.414  1.00  0.00           O  
ATOM     25  N   THR     3      45.062 -19.778 -32.989  1.00  0.00           N  
ATOM     26  H   THR     3      44.052 -19.802 -33.005  1.00  0.00           H  
ATOM     27  CA  THR     3      45.676 -18.887 -31.935  1.00  0.00           C  
ATOM     28  HA  THR     3      46.654 -18.520 -32.247  1.00  0.00           H  
ATOM     29  CB  THR     3      44.810 -17.631 -31.657  1.00  0.00           C  
ATOM     30  HB  THR     3      43.782 -17.848 -31.368  1.00  0.00           H  
ATOM     31  CG2 THR     3      45.332 -16.869 -30.442  1.00  0.00           C  
ATOM     32 HG21 THR     3      45.439 -17.497 -29.558  1.00  0.00           H  
ATOM     33 HG22 THR     3      46.349 -16.484 -30.515  1.00  0.00           H  
ATOM     34 HG23 THR     3      44.676 -16.045 -30.163  1.00  0.00           H  
ATOM     35  OG1 THR     3      44.870 -16.771 -32.757  1.00  0.00           O  
ATOM     36  HG1 THR     3      44.057 -16.858 -33.259  1.00  0.00           H  
ATOM     37  C   THR     3      46.021 -19.733 -30.706  1.00  0.00           C  
ATOM     38  O   THR     3      45.199 -20.549 -30.230  1.00  0.00           O  
ATOM     39  N   THR     4      47.257 -19.656 -30.184  1.00  0.00           N  
ATOM     40  H   THR     4      47.992 -19.106 -30.604  1.00  0.00           H  
ATOM     41  CA  THR     4      47.785 -20.284 -28.910  1.00  0.00           C  
ATOM     42  HA  THR     4      48.047 -21.324 -29.105  1.00  0.00           H  
ATOM     43  CB  THR     4      49.136 -19.611 -28.508  1.00  0.00           C  
ATOM     44  HB  THR     4      49.520 -19.771 -27.500  1.00  0.00           H  
ATOM     45  CG2 THR     4      50.269 -19.956 -29.472  1.00  0.00           C  
ATOM     46 HG21 THR     4      50.358 -21.025 -29.662  1.00  0.00           H  
ATOM     47 HG22 THR     4      50.107 -19.481 -30.440  1.00  0.00           H  
ATOM     48 HG23 THR     4      51.298 -19.726 -29.193  1.00  0.00           H  
ATOM     49  OG1 THR     4      48.910 -18.195 -28.520  1.00  0.00           O  
ATOM     50  HG1 THR     4      49.292 -17.934 -27.679  1.00  0.00           H  
ATOM     51  C   THR     4      46.925 -20.268 -27.589  1.00  0.00           C  
ATOM     52  O   THR     4      47.197 -21.048 -26.688  1.00  0.00           O  
ATOM     53  N   THR     5      45.988 -19.303 -27.504  1.00  0.00           N  
ATOM     54  H   THR     5      45.762 -18.749 -28.318  1.00  0.00           H  
ATOM     55  CA  THR     5      45.115 -19.158 -26.357  1.00  0.00           C  
ATOM     56  HA  THR     5      45.513 -19.885 -25.649  1.00  0.00           H  
ATOM     57  CB  THR     5      45.238 -17.727 -25.808  1.00  0.00           C  
ATOM     58  HB  THR     5      44.500 -17.688 -25.007  1.00  0.00           H  
ATOM     59  CG2 THR     5      46.671 -17.506 -25.313  1.00  0.00           C  
ATOM     60 HG21 THR     5      46.895 -18.296 -24.596  1.00  0.00           H  
ATOM     61 HG22 THR     5      47.370 -17.425 -26.145  1.00  0.00           H  
ATOM     62 HG23 THR     5      46.594 -16.529 -24.836  1.00  0.00           H  
ATOM     63  OG1 THR     5      44.898 -16.693 -26.682  1.00  0.00           O  
ATOM     64  HG1 THR     5      44.752 -15.941 -26.103  1.00  0.00           H  
ATOM     65  C   THR     5      43.619 -19.426 -26.671  1.00  0.00           C  
ATOM     66  O   THR     5      42.752 -19.558 -25.757  1.00  0.00           O  
ATOM     67  N   ALA     6      43.221 -19.562 -27.956  1.00  0.00           N  
ATOM     68  H   ALA     6      43.894 -19.687 -28.699  1.00  0.00           H  
ATOM     69  CA  ALA     6      41.827 -19.585 -28.321  1.00  0.00           C  
ATOM     70  HA  ALA     6      41.320 -18.707 -27.920  1.00  0.00           H  
ATOM     71  CB  ALA     6      41.682 -19.532 -29.819  1.00  0.00           C  
ATOM     72  HB1 ALA     6      42.191 -18.705 -30.314  1.00  0.00           H  
ATOM     73  HB2 ALA     6      42.042 -20.449 -30.285  1.00  0.00           H  
ATOM     74  HB3 ALA     6      40.614 -19.547 -30.035  1.00  0.00           H  
ATOM     75  C   ALA     6      41.156 -20.921 -27.816  1.00  0.00           C  
ATOM     76  O   ALA     6      41.861 -21.969 -27.860  1.00  0.00           O  
ATOM     77  N   ALA     7      39.879 -20.812 -27.506  1.00  0.00           N  
ATOM     78  H   ALA     7      39.538 -19.885 -27.719  1.00  0.00           H  
ATOM     79  CA  ALA     7      38.898 -21.881 -27.372  1.00  0.00           C  
ATOM     80  HA  ALA     7      39.342 -22.715 -27.917  1.00  0.00           H  
ATOM     81  CB  ALA     7      38.721 -22.354 -25.929  1.00  0.00           C  
ATOM     82  HB1 ALA     7      38.093 -21.634 -25.404  1.00  0.00           H  
ATOM     83  HB2 ALA     7      38.234 -23.328 -25.974  1.00  0.00           H  
ATOM     84  HB3 ALA     7      39.702 -22.391 -25.455  1.00  0.00           H  
ATOM     85  C   ALA     7      37.593 -21.412 -28.121  1.00  0.00           C  
ATOM     86  O   ALA     7      37.513 -20.200 -28.492  1.00  0.00           O  
ATOM     87  N   PRO     8      36.598 -22.327 -28.312  1.00  0.00           N  
ATOM     88  CD  PRO     8      36.690 -23.742 -28.308  1.00  0.00           C  
ATOM     89  HD2 PRO     8      36.533 -24.189 -27.326  1.00  0.00           H  
ATOM     90  HD3 PRO     8      37.634 -24.100 -28.717  1.00  0.00           H  
ATOM     91  CG  PRO     8      35.577 -24.274 -29.265  1.00  0.00           C  
ATOM     92  HG2 PRO     8      35.227 -25.278 -29.024  1.00  0.00           H  
ATOM     93  HG3 PRO     8      35.926 -24.213 -30.296  1.00  0.00           H  
ATOM     94  CB  PRO     8      34.502 -23.210 -28.939  1.00  0.00           C  
ATOM     95  HB2 PRO     8      34.071 -23.470 -27.972  1.00  0.00           H  
ATOM     96  HB3 PRO     8      33.659 -23.202 -29.629  1.00  0.00           H  
ATOM     97  CA  PRO     8      35.285 -21.908 -28.724  1.00  0.00           C  
ATOM     98  HA  PRO     8      35.442 -21.460 -29.705  1.00  0.00           H  
ATOM     99  C   PRO     8      34.622 -20.846 -27.871  1.00  0.00           C  
ATOM    100  O   PRO     8      34.799 -20.796 -26.641  1.00  0.00           O  
ATOM    101  N   ALA     9      33.855 -19.961 -28.563  1.00  0.00           N  
ATOM    102  H   ALA     9      33.671 -20.211 -29.524  1.00  0.00           H  
ATOM    103  CA  ALA     9      33.245 -18.669 -28.052  1.00  0.00           C  
ATOM    104  HA  ALA     9      32.949 -18.878 -27.024  1.00  0.00           H  
ATOM    105  CB  ALA     9      34.304 -17.566 -27.934  1.00  0.00           C  
ATOM    106  HB1 ALA     9      34.396 -17.107 -28.918  1.00  0.00           H  
ATOM    107  HB2 ALA     9      34.062 -16.685 -27.340  1.00  0.00           H  
ATOM    108  HB3 ALA     9      35.251 -17.969 -27.575  1.00  0.00           H  
ATOM    109  C   ALA     9      31.934 -18.259 -28.797  1.00  0.00           C  
ATOM    110  O   ALA     9      31.617 -17.074 -28.822  1.00  0.00           O  
ATOM    111  N   ASP    10      31.140 -19.194 -29.428  1.00  0.00           N  
ATOM    112  H   ASP    10      31.470 -20.148 -29.386  1.00  0.00           H  
ATOM    113  CA  ASP    10      29.749 -18.924 -29.905  1.00  0.00           C  
ATOM    114  HA  ASP    10      29.566 -18.143 -30.642  1.00  0.00           H  
ATOM    115  CB  ASP    10      29.229 -20.142 -30.618  1.00  0.00           C  
ATOM    116  HB2 ASP    10      28.841 -20.832 -29.869  1.00  0.00           H  
ATOM    117  HB3 ASP    10      28.359 -19.886 -31.222  1.00  0.00           H  
ATOM    118  CG  ASP    10      30.288 -20.773 -31.551  1.00  0.00           C  
ATOM    119  OD1 ASP    10      30.576 -20.245 -32.616  1.00  0.00           O  
ATOM    120  OD2 ASP    10      30.848 -21.792 -31.148  1.00  0.00           O  
ATOM    121  C   ASP    10      28.748 -18.881 -28.762  1.00  0.00           C  
ATOM    122  O   ASP    10      28.954 -19.407 -27.685  1.00  0.00           O  
ATOM    123  N   ALA    11      27.627 -18.195 -29.090  1.00  0.00           N  
ATOM    124  H   ALA    11      27.515 -18.060 -30.085  1.00  0.00           H  
ATOM    125  CA  ALA    11      26.353 -18.199 -28.383  1.00  0.00           C  
ATOM    126  HA  ALA    11      25.754 -17.339 -28.682  1.00  0.00           H  
ATOM    127  CB  ALA    11      25.632 -19.491 -28.678  1.00  0.00           C  
ATOM    128  HB1 ALA    11      25.168 -19.516 -29.664  1.00  0.00           H  
ATOM    129  HB2 ALA    11      26.378 -20.285 -28.668  1.00  0.00           H  
ATOM    130  HB3 ALA    11      24.830 -19.695 -27.969  1.00  0.00           H  
ATOM    131  C   ALA    11      26.382 -17.849 -26.817  1.00  0.00           C  
ATOM    132  O   ALA    11      25.318 -17.926 -26.164  1.00  0.00           O  
ATOM    133  N   LYS    12      27.483 -17.526 -26.198  1.00  0.00           N  
ATOM    134  H   LYS    12      28.300 -17.491 -26.791  1.00  0.00           H  
ATOM    135  CA  LYS    12      27.559 -17.144 -24.801  1.00  0.00           C  
ATOM    136  HA  LYS    12      27.013 -17.883 -24.214  1.00  0.00           H  
ATOM    137  CB  LYS    12      29.031 -17.222 -24.462  1.00  0.00           C  
ATOM    138  HB2 LYS    12      29.182 -17.027 -23.401  1.00  0.00           H  
ATOM    139  HB3 LYS    12      29.301 -18.277 -24.517  1.00  0.00           H  
ATOM    140  CG  LYS    12      29.877 -16.480 -25.223  1.00  0.00           C  
ATOM    141  HG2 LYS    12      30.250 -17.111 -26.030  1.00  0.00           H  
ATOM    142  HG3 LYS    12      29.294 -15.726 -25.753  1.00  0.00           H  
ATOM    143  CD  LYS    12      31.009 -16.042 -24.653  1.00  0.00           C  
ATOM    144  HD2 LYS    12      30.794 -15.291 -23.893  1.00  0.00           H  
ATOM    145  HD3 LYS    12      31.388 -16.890 -24.083  1.00  0.00           H  
ATOM    146  CE  LYS    12      32.036 -15.688 -25.479  1.00  0.00           C  
ATOM    147  HE2 LYS    12      32.226 -16.541 -26.130  1.00  0.00           H  
ATOM    148  HE3 LYS    12      31.787 -14.841 -26.117  1.00  0.00           H  
ATOM    149  NZ  LYS    12      33.248 -15.269 -24.677  1.00  0.00           N  
ATOM    150  HZ1 LYS    12      33.723 -16.084 -24.317  1.00  0.00           H  
ATOM    151  HZ2 LYS    12      33.901 -14.705 -25.203  1.00  0.00           H  
ATOM    152  HZ3 LYS    12      32.901 -14.601 -24.004  1.00  0.00           H  
ATOM    153  C   LYS    12      26.863 -15.775 -24.549  1.00  0.00           C  
ATOM    154  O   LYS    12      27.125 -14.859 -25.342  1.00  0.00           O  
ATOM    155  N   PRO    13      25.958 -15.725 -23.557  1.00  0.00           N  
ATOM    156  CD  PRO    13      25.852 -16.673 -22.487  1.00  0.00           C  
ATOM    157  HD2 PRO    13      26.791 -17.029 -22.064  1.00  0.00           H  
ATOM    158  HD3 PRO    13      25.240 -17.460 -22.929  1.00  0.00           H  
ATOM    159  CG  PRO    13      25.048 -16.015 -21.381  1.00  0.00           C  
ATOM    160  HG2 PRO    13      25.755 -15.515 -20.719  1.00  0.00           H  
ATOM    161  HG3 PRO    13      24.535 -16.817 -20.849  1.00  0.00           H  
ATOM    162  CB  PRO    13      24.238 -14.964 -22.086  1.00  0.00           C  
ATOM    163  HB2 PRO    13      23.973 -14.253 -21.303  1.00  0.00           H  
ATOM    164  HB3 PRO    13      23.291 -15.362 -22.450  1.00  0.00           H  
ATOM    165  CA  PRO    13      25.178 -14.535 -23.215  1.00  0.00           C  
ATOM    166  HA  PRO    13      24.585 -14.243 -24.082  1.00  0.00           H  
ATOM    167  C   PRO    13      26.050 -13.256 -22.943  1.00  0.00           C  
ATOM    168  O   PRO    13      26.392 -12.912 -21.821  1.00  0.00           O  
ATOM    169  N   MET    14      26.262 -12.524 -23.952  1.00  0.00           N  
ATOM    170  H   MET    14      25.959 -12.919 -24.831  1.00  0.00           H  
ATOM    171  CA  MET    14      26.915 -11.208 -23.910  1.00  0.00           C  
ATOM    172  HA  MET    14      27.562 -11.120 -23.038  1.00  0.00           H  
ATOM    173  CB  MET    14      27.918 -11.066 -25.132  1.00  0.00           C  
ATOM    174  HB2 MET    14      27.476 -11.365 -26.083  1.00  0.00           H  
ATOM    175  HB3 MET    14      28.261 -10.035 -25.055  1.00  0.00           H  
ATOM    176  CG  MET    14      29.079 -12.029 -24.871  1.00  0.00           C  
ATOM    177  HG2 MET    14      29.422 -11.765 -23.870  1.00  0.00           H  
ATOM    178  HG3 MET    14      28.729 -13.047 -24.698  1.00  0.00           H  
ATOM    179  SD  MET    14      30.400 -11.957 -26.061  1.00  0.00           S  
ATOM    180  CE  MET    14      29.605 -12.759 -27.466  1.00  0.00           C  
ATOM    181  HE1 MET    14      30.198 -12.610 -28.369  1.00  0.00           H  
ATOM    182  HE2 MET    14      29.402 -13.807 -27.246  1.00  0.00           H  
ATOM    183  HE3 MET    14      28.702 -12.209 -27.734  1.00  0.00           H  
ATOM    184  C   MET    14      25.963 -10.132 -23.821  1.00  0.00           C  
ATOM    185  O   MET    14      24.873 -10.156 -24.467  1.00  0.00           O  
ATOM    186  N   MET    15      26.303  -8.987 -23.182  1.00  0.00           N  
ATOM    187  H   MET    15      27.197  -9.004 -22.711  1.00  0.00           H  
ATOM    188  CA  MET    15      25.456  -7.805 -23.009  1.00  0.00           C  
ATOM    189  HA  MET    15      24.415  -8.061 -23.208  1.00  0.00           H  
ATOM    190  CB  MET    15      25.548  -7.295 -21.508  1.00  0.00           C  
ATOM    191  HB2 MET    15      26.588  -7.094 -21.254  1.00  0.00           H  
ATOM    192  HB3 MET    15      24.848  -6.460 -21.477  1.00  0.00           H  
ATOM    193  CG  MET    15      25.091  -8.420 -20.619  1.00  0.00           C  
ATOM    194  HG2 MET    15      25.758  -9.280 -20.685  1.00  0.00           H  
ATOM    195  HG3 MET    15      25.013  -8.093 -19.582  1.00  0.00           H  
ATOM    196  SD  MET    15      23.375  -8.966 -20.877  1.00  0.00           S  
ATOM    197  CE  MET    15      23.544 -10.453 -19.822  1.00  0.00           C  
ATOM    198  HE1 MET    15      22.641 -11.061 -19.768  1.00  0.00           H  
ATOM    199  HE2 MET    15      24.328 -11.115 -20.190  1.00  0.00           H  
ATOM    200  HE3 MET    15      23.870 -10.216 -18.809  1.00  0.00           H  
ATOM    201  C   MET    15      25.868  -6.741 -24.119  1.00  0.00           C  
ATOM    202  O   MET    15      24.997  -5.938 -24.583  1.00  0.00           O  
ATOM    203  N   HIE    16      27.171  -6.662 -24.461  1.00  0.00           N  
ATOM    204  H   HIE    16      27.901  -7.258 -24.098  1.00  0.00           H  
ATOM    205  CA  HIE    16      27.644  -5.647 -25.436  1.00  0.00           C  
ATOM    206  HA  HIE    16      27.088  -4.719 -25.304  1.00  0.00           H  
ATOM    207  CB  HIE    16      29.105  -5.255 -25.125  1.00  0.00           C  
ATOM    208  HB2 HIE    16      29.292  -4.229 -25.440  1.00  0.00           H  
ATOM    209  HB3 HIE    16      29.222  -5.250 -24.041  1.00  0.00           H  
ATOM    210  CG  HIE    16      30.121  -6.280 -25.646  1.00  0.00           C  
ATOM    211  ND1 HIE    16      30.050  -7.660 -25.540  1.00  0.00           N  
ATOM    212  CE1 HIE    16      31.138  -8.120 -26.154  1.00  0.00           C  
ATOM    213  HE1 HIE    16      31.322  -9.172 -26.311  1.00  0.00           H  
ATOM    214  NE2 HIE    16      31.836  -7.151 -26.762  1.00  0.00           N  
ATOM    215  HE2 HIE    16      32.739  -7.254 -27.201  1.00  0.00           H  
ATOM    216  CD2 HIE    16      31.174  -5.969 -26.465  1.00  0.00           C  
ATOM    217  HD2 HIE    16      31.524  -4.974 -26.698  1.00  0.00           H  
ATOM    218  C   HIE    16      27.257  -5.948 -26.861  1.00  0.00           C  
ATOM    219  O   HIE    16      27.294  -5.055 -27.668  1.00  0.00           O  
ATOM    220  N   HIE    17      26.757  -7.216 -27.136  1.00  0.00           N  
ATOM    221  H   HIE    17      26.592  -7.860 -26.376  1.00  0.00           H  
ATOM    222  CA  HIE    17      26.143  -7.669 -28.341  1.00  0.00           C  
ATOM    223  HA  HIE    17      25.558  -6.849 -28.758  1.00  0.00           H  
ATOM    224  CB  HIE    17      27.154  -8.097 -29.432  1.00  0.00           C  
ATOM    225  HB2 HIE    17      27.847  -7.280 -29.635  1.00  0.00           H  
ATOM    226  HB3 HIE    17      27.780  -8.919 -29.085  1.00  0.00           H  
ATOM    227  CG  HIE    17      26.419  -8.451 -30.744  1.00  0.00           C  
ATOM    228  ND1 HIE    17      25.597  -7.664 -31.531  1.00  0.00           N  
ATOM    229  CE1 HIE    17      25.179  -8.484 -32.539  1.00  0.00           C  
ATOM    230  HE1 HIE    17      24.427  -8.215 -33.266  1.00  0.00           H  
ATOM    231  NE2 HIE    17      25.795  -9.675 -32.457  1.00  0.00           N  
ATOM    232  HE2 HIE    17      25.523 -10.415 -33.089  1.00  0.00           H  
ATOM    233  CD2 HIE    17      26.556  -9.714 -31.327  1.00  0.00           C  
ATOM    234  HD2 HIE    17      27.115 -10.559 -30.951  1.00  0.00           H  
ATOM    235  C   HIE    17      25.035  -8.708 -28.130  1.00  0.00           C  
ATOM    236  O   HIE    17      25.262  -9.929 -28.146  1.00  0.00           O  
ATOM    237  N   LYS    18      23.805  -8.260 -27.850  1.00  0.00           N  
ATOM    238  H   LYS    18      23.609  -7.271 -27.901  1.00  0.00           H  
ATOM    239  CA  LYS    18      22.776  -9.176 -27.321  1.00  0.00           C  
ATOM    240  HA  LYS    18      23.276  -9.880 -26.655  1.00  0.00           H  
ATOM    241  CB  LYS    18      21.644  -8.449 -26.491  1.00  0.00           C  
ATOM    242  HB2 LYS    18      21.243  -7.752 -27.227  1.00  0.00           H  
ATOM    243  HB3 LYS    18      20.882  -9.171 -26.199  1.00  0.00           H  
ATOM    244  CG  LYS    18      22.018  -7.794 -25.396  1.00  0.00           C  
ATOM    245  HG2 LYS    18      22.477  -8.559 -24.770  1.00  0.00           H  
ATOM    246  HG3 LYS    18      22.920  -7.284 -25.736  1.00  0.00           H  
ATOM    247  CD  LYS    18      21.204  -7.053 -24.661  1.00  0.00           C  
ATOM    248  HD2 LYS    18      20.771  -6.252 -25.260  1.00  0.00           H  
ATOM    249  HD3 LYS    18      20.375  -7.626 -24.245  1.00  0.00           H  
ATOM    250  CE  LYS    18      21.875  -6.454 -23.645  1.00  0.00           C  
ATOM    251  HE2 LYS    18      22.449  -7.206 -23.104  1.00  0.00           H  
ATOM    252  HE3 LYS    18      22.621  -5.804 -24.103  1.00  0.00           H  
ATOM    253  NZ  LYS    18      20.905  -5.719 -22.775  1.00  0.00           N  
ATOM    254  HZ1 LYS    18      21.315  -5.234 -21.989  1.00  0.00           H  
ATOM    255  HZ2 LYS    18      20.354  -5.043 -23.284  1.00  0.00           H  
ATOM    256  HZ3 LYS    18      20.260  -6.360 -22.335  1.00  0.00           H  
ATOM    257  C   LYS    18      22.143 -10.092 -28.325  1.00  0.00           C  
ATOM    258  O   LYS    18      21.246 -10.872 -28.013  1.00  0.00           O  
ATOM    259  N   GLY    19      22.640 -10.140 -29.581  1.00  0.00           N  
ATOM    260  H   GLY    19      23.550  -9.715 -29.680  1.00  0.00           H  
ATOM    261  CA  GLY    19      22.354 -11.406 -30.422  1.00  0.00           C  
ATOM    262  HA2 GLY    19      23.088 -11.515 -31.220  1.00  0.00           H  
ATOM    263  HA3 GLY    19      22.338 -12.296 -29.792  1.00  0.00           H  
ATOM    264  C   GLY    19      21.047 -11.206 -31.170  1.00  0.00           C  
ATOM    265  O   GLY    19      20.825 -10.212 -31.898  1.00  0.00           O  
ATOM    266  N   LYS    20      20.154 -12.210 -30.995  1.00  0.00           N  
ATOM    267  H   LYS    20      20.476 -13.065 -30.564  1.00  0.00           H  
ATOM    268  CA  LYS    20      18.789 -12.071 -31.645  1.00  0.00           C  
ATOM    269  HA  LYS    20      18.912 -11.844 -32.704  1.00  0.00           H  
ATOM    270  CB  LYS    20      18.110 -13.463 -31.529  1.00  0.00           C  
ATOM    271  HB2 LYS    20      18.177 -13.761 -30.482  1.00  0.00           H  
ATOM    272  HB3 LYS    20      17.056 -13.328 -31.775  1.00  0.00           H  
ATOM    273  CG  LYS    20      18.682 -14.433 -32.315  1.00  0.00           C  
ATOM    274  HG2 LYS    20      18.529 -14.011 -33.308  1.00  0.00           H  
ATOM    275  HG3 LYS    20      19.769 -14.376 -32.259  1.00  0.00           H  
ATOM    276  CD  LYS    20      18.182 -15.687 -32.274  1.00  0.00           C  
ATOM    277  HD2 LYS    20      18.337 -16.094 -31.274  1.00  0.00           H  
ATOM    278  HD3 LYS    20      17.130 -15.628 -32.551  1.00  0.00           H  
ATOM    279  CE  LYS    20      18.768 -16.457 -33.164  1.00  0.00           C  
ATOM    280  HE2 LYS    20      18.546 -16.111 -34.173  1.00  0.00           H  
ATOM    281  HE3 LYS    20      19.839 -16.370 -32.985  1.00  0.00           H  
ATOM    282  NZ  LYS    20      18.345 -17.878 -33.034  1.00  0.00           N  
ATOM    283  HZ1 LYS    20      17.435 -17.995 -33.457  1.00  0.00           H  
ATOM    284  HZ2 LYS    20      18.983 -18.480 -33.535  1.00  0.00           H  
ATOM    285  HZ3 LYS    20      18.303 -18.107 -32.052  1.00  0.00           H  
ATOM    286  C   LYS    20      17.950 -10.934 -31.018  1.00  0.00           C  
ATOM    287  O   LYS    20      16.939 -11.255 -30.398  1.00  0.00           O  
ATOM    288  N   PHE    21      18.389  -9.672 -31.083  1.00  0.00           N  
ATOM    289  H   PHE    21      19.113  -9.520 -31.772  1.00  0.00           H  
ATOM    290  CA  PHE    21      17.978  -8.572 -30.252  1.00  0.00           C  
ATOM    291  HA  PHE    21      17.111  -8.946 -29.707  1.00  0.00           H  
ATOM    292  CB  PHE    21      19.090  -8.127 -29.336  1.00  0.00           C  
ATOM    293  HB2 PHE    21      19.434  -9.040 -28.851  1.00  0.00           H  
ATOM    294  HB3 PHE    21      19.943  -7.784 -29.922  1.00  0.00           H  
ATOM    295  CG  PHE    21      18.655  -7.132 -28.327  1.00  0.00           C  
ATOM    296  CD1 PHE    21      18.728  -5.769 -28.618  1.00  0.00           C  
ATOM    297  HD1 PHE    21      19.143  -5.432 -29.556  1.00  0.00           H  
ATOM    298  CE1 PHE    21      18.349  -4.845 -27.674  1.00  0.00           C  
ATOM    299  HE1 PHE    21      18.226  -3.793 -27.883  1.00  0.00           H  
ATOM    300  CZ  PHE    21      17.972  -5.233 -26.349  1.00  0.00           C  
ATOM    301  HZ  PHE    21      17.907  -4.423 -25.639  1.00  0.00           H  
ATOM    302  CE2 PHE    21      17.693  -6.623 -26.100  1.00  0.00           C  
ATOM    303  HE2 PHE    21      17.353  -6.925 -25.120  1.00  0.00           H  
ATOM    304  CD2 PHE    21      18.070  -7.587 -27.082  1.00  0.00           C  
ATOM    305  HD2 PHE    21      18.003  -8.647 -26.887  1.00  0.00           H  
ATOM    306  C   PHE    21      17.459  -7.441 -31.127  1.00  0.00           C  
ATOM    307  O   PHE    21      18.238  -6.587 -31.571  1.00  0.00           O  
ATOM    308  N   GLY    22      16.152  -7.361 -31.434  1.00  0.00           N  
ATOM    309  H   GLY    22      15.542  -8.148 -31.266  1.00  0.00           H  
ATOM    310  CA  GLY    22      15.647  -6.181 -32.057  1.00  0.00           C  
ATOM    311  HA2 GLY    22      16.320  -5.801 -32.825  1.00  0.00           H  
ATOM    312  HA3 GLY    22      14.704  -6.470 -32.522  1.00  0.00           H  
ATOM    313  C   GLY    22      15.328  -5.109 -31.053  1.00  0.00           C  
ATOM    314  O   GLY    22      14.535  -5.385 -30.146  1.00  0.00           O  
ATOM    315  N   PRO    23      15.813  -3.900 -31.158  1.00  0.00           N  
ATOM    316  CD  PRO    23      16.841  -3.471 -32.005  1.00  0.00           C  
ATOM    317  HD2 PRO    23      16.288  -3.057 -32.848  1.00  0.00           H  
ATOM    318  HD3 PRO    23      17.575  -4.235 -32.260  1.00  0.00           H  
ATOM    319  CG  PRO    23      17.584  -2.326 -31.249  1.00  0.00           C  
ATOM    320  HG2 PRO    23      18.220  -1.777 -31.943  1.00  0.00           H  
ATOM    321  HG3 PRO    23      18.087  -2.955 -30.515  1.00  0.00           H  
ATOM    322  CB  PRO    23      16.420  -1.613 -30.670  1.00  0.00           C  
ATOM    323  HB2 PRO    23      15.937  -1.030 -31.454  1.00  0.00           H  
ATOM    324  HB3 PRO    23      16.716  -0.869 -29.930  1.00  0.00           H  
ATOM    325  CA  PRO    23      15.551  -2.754 -30.216  1.00  0.00           C  
ATOM    326  HA  PRO    23      15.912  -3.068 -29.237  1.00  0.00           H  
ATOM    327  C   PRO    23      14.059  -2.422 -30.088  1.00  0.00           C  
ATOM    328  O   PRO    23      13.649  -1.783 -29.060  1.00  0.00           O  
ATOM    329  N   HIE    24      13.300  -2.646 -31.105  1.00  0.00           N  
ATOM    330  H   HIE    24      13.703  -3.053 -31.938  1.00  0.00           H  
ATOM    331  CA  HIE    24      11.855  -2.460 -31.256  1.00  0.00           C  
ATOM    332  HA  HIE    24      11.366  -1.703 -30.643  1.00  0.00           H  
ATOM    333  CB  HIE    24      11.554  -2.267 -32.734  1.00  0.00           C  
ATOM    334  HB2 HIE    24      10.483  -2.075 -32.795  1.00  0.00           H  
ATOM    335  HB3 HIE    24      12.067  -1.350 -33.024  1.00  0.00           H  
ATOM    336  CG  HIE    24      11.934  -3.308 -33.779  1.00  0.00           C  
ATOM    337  ND1 HIE    24      13.231  -3.681 -34.052  1.00  0.00           N  
ATOM    338  CE1 HIE    24      13.166  -4.605 -35.039  1.00  0.00           C  
ATOM    339  HE1 HIE    24      14.026  -4.966 -35.582  1.00  0.00           H  
ATOM    340  NE2 HIE    24      11.924  -4.778 -35.464  1.00  0.00           N  
ATOM    341  HE2 HIE    24      11.647  -5.085 -36.385  1.00  0.00           H  
ATOM    342  CD2 HIE    24      11.148  -3.953 -34.705  1.00  0.00           C  
ATOM    343  HD2 HIE    24      10.076  -3.848 -34.788  1.00  0.00           H  
ATOM    344  C   HIE    24      11.132  -3.764 -30.819  1.00  0.00           C  
ATOM    345  O   HIE    24       9.911  -3.667 -30.730  1.00  0.00           O  
ATOM    346  N   GLN    25      11.815  -4.938 -30.559  1.00  0.00           N  
ATOM    347  H   GLN    25      12.823  -4.881 -30.546  1.00  0.00           H  
ATOM    348  CA  GLN    25      11.166  -6.176 -30.318  1.00  0.00           C  
ATOM    349  HA  GLN    25      10.088  -6.031 -30.381  1.00  0.00           H  
ATOM    350  CB  GLN    25      11.514  -7.104 -31.549  1.00  0.00           C  
ATOM    351  HB2 GLN    25      11.558  -6.450 -32.420  1.00  0.00           H  
ATOM    352  HB3 GLN    25      12.474  -7.588 -31.368  1.00  0.00           H  
ATOM    353  CG  GLN    25      10.402  -8.200 -31.753  1.00  0.00           C  
ATOM    354  HG2 GLN    25      10.809  -8.903 -32.480  1.00  0.00           H  
ATOM    355  HG3 GLN    25      10.339  -8.720 -30.798  1.00  0.00           H  
ATOM    356  CD  GLN    25       8.978  -7.692 -32.054  1.00  0.00           C  
ATOM    357  OE1 GLN    25       8.759  -6.776 -32.833  1.00  0.00           O  
ATOM    358  NE2 GLN    25       8.005  -8.320 -31.492  1.00  0.00           N  
ATOM    359 HE21 GLN    25       7.039  -8.089 -31.672  1.00  0.00           H  
ATOM    360 HE22 GLN    25       8.172  -9.162 -30.959  1.00  0.00           H  
ATOM    361  C   GLN    25      11.430  -6.684 -29.011  1.00  0.00           C  
ATOM    362  O   GLN    25      10.507  -7.191 -28.367  1.00  0.00           O  
ATOM    363  N   CML    26      12.706  -6.684 -28.552  1.00  0.00           N  
ATOM    364  H   CML    26      13.394  -6.254 -29.154  1.00  0.00           H  
ATOM    365  CA  CML    26      13.077  -7.400 -27.294  1.00  0.00           C  
ATOM    366  HA  CML    26      12.364  -8.212 -27.157  1.00  0.00           H  
ATOM    367  CB  CML    26      14.428  -8.100 -27.641  1.00  0.00           C  
ATOM    368  HB2 CML    26      15.188  -7.369 -27.917  1.00  0.00           H  
ATOM    369  HB3 CML    26      14.188  -8.726 -28.501  1.00  0.00           H  
ATOM    370  SG  CML    26      15.190  -9.060 -26.279  1.00  0.00           S  
ATOM    371  S1L CML    26      14.985 -10.952 -26.787  1.00  0.00           S  
ATOM    372  C1L CML    26      16.644 -11.355 -27.306  1.00  0.00           C  
ATOM    373  H1L CML    26      17.113 -10.468 -27.783  1.00  0.00           H  
ATOM    374  H1M CML    26      16.608 -12.155 -28.075  1.00  0.00           H  
ATOM    375  C1R CML    26      17.524 -11.931 -26.234  1.00  0.00           C  
ATOM    376  C2R CML    26      17.869 -11.260 -25.152  1.00  0.00           C  
ATOM    377  H2R CML    26      17.797 -10.172 -25.008  1.00  0.00           H  
ATOM    378  C1  CML    26      18.035 -13.370 -26.200  1.00  0.00           C  
ATOM    379  C2  CML    26      18.732 -12.019 -24.168  1.00  0.00           C  
ATOM    380  N1  CML    26      18.680 -13.347 -24.892  1.00  0.00           N  
ATOM    381  O1  CML    26      19.320 -14.400 -24.392  1.00  0.00           O  
ATOM    382  C1A CML    26      19.168 -13.661 -27.315  1.00  0.00           C  
ATOM    383  H1A CML    26      19.645 -14.664 -27.304  1.00  0.00           H  
ATOM    384  H1B CML    26      19.959 -12.884 -27.239  1.00  0.00           H  
ATOM    385  H1C CML    26      18.805 -13.667 -28.365  1.00  0.00           H  
ATOM    386  C2A CML    26      20.190 -11.493 -24.141  1.00  0.00           C  
ATOM    387  H2A CML    26      20.759 -11.933 -23.294  1.00  0.00           H  
ATOM    388  H2B CML    26      20.184 -10.382 -24.125  1.00  0.00           H  
ATOM    389  H2C CML    26      20.768 -11.837 -25.025  1.00  0.00           H  
ATOM    390  C1D CML    26      16.800 -14.291 -26.160  1.00  0.00           C  
ATOM    391  H1D CML    26      17.112 -15.339 -25.959  1.00  0.00           H  
ATOM    392  H1E CML    26      16.127 -14.202 -27.040  1.00  0.00           H  
ATOM    393  H1F CML    26      16.192 -13.963 -25.291  1.00  0.00           H  
ATOM    394  C2D CML    26      17.973 -11.962 -22.721  1.00  0.00           C  
ATOM    395  H2D CML    26      18.325 -12.703 -21.970  1.00  0.00           H  
ATOM    396  H2E CML    26      16.886 -12.133 -22.870  1.00  0.00           H  
ATOM    397  H2F CML    26      18.131 -10.891 -22.475  1.00  0.00           H  
ATOM    398  C   CML    26      13.075  -6.463 -26.137  1.00  0.00           C  
ATOM    399  O   CML    26      12.897  -6.981 -25.009  1.00  0.00           O  
ATOM    400  N   ASP    27      13.498  -5.211 -26.248  1.00  0.00           N  
ATOM    401  H   ASP    27      13.901  -4.951 -27.138  1.00  0.00           H  
ATOM    402  CA  ASP    27      13.195  -4.171 -25.283  1.00  0.00           C  
ATOM    403  HA  ASP    27      13.356  -4.615 -24.300  1.00  0.00           H  
ATOM    404  CB  ASP    27      14.261  -3.110 -25.495  1.00  0.00           C  
ATOM    405  HB2 ASP    27      15.247  -3.572 -25.451  1.00  0.00           H  
ATOM    406  HB3 ASP    27      14.234  -2.692 -26.502  1.00  0.00           H  
ATOM    407  CG  ASP    27      14.357  -1.942 -24.515  1.00  0.00           C  
ATOM    408  OD1 ASP    27      14.430  -0.802 -25.001  1.00  0.00           O  
ATOM    409  OD2 ASP    27      14.317  -2.144 -23.237  1.00  0.00           O  
ATOM    410  C   ASP    27      11.773  -3.587 -25.365  1.00  0.00           C  
ATOM    411  O   ASP    27      11.288  -3.654 -26.497  1.00  0.00           O  
ATOM    412  N   MET    28      11.204  -3.042 -24.298  1.00  0.00           N  
ATOM    413  H   MET    28      11.787  -2.876 -23.490  1.00  0.00           H  
ATOM    414  CA  MET    28       9.801  -2.545 -24.216  1.00  0.00           C  
ATOM    415  HA  MET    28       9.228  -3.239 -24.831  1.00  0.00           H  
ATOM    416  CB  MET    28       9.377  -2.695 -22.795  1.00  0.00           C  
ATOM    417  HB2 MET    28       9.763  -1.902 -22.155  1.00  0.00           H  
ATOM    418  HB3 MET    28       8.327  -2.405 -22.836  1.00  0.00           H  
ATOM    419  CG  MET    28       9.497  -4.066 -22.080  1.00  0.00           C  
ATOM    420  HG2 MET    28       8.977  -4.824 -22.667  1.00  0.00           H  
ATOM    421  HG3 MET    28      10.553  -4.318 -21.982  1.00  0.00           H  
ATOM    422  SD  MET    28       8.966  -4.077 -20.314  1.00  0.00           S  
ATOM    423  CE  MET    28      10.111  -2.951 -19.601  1.00  0.00           C  
ATOM    424  HE1 MET    28       9.580  -2.033 -19.350  1.00  0.00           H  
ATOM    425  HE2 MET    28      10.611  -3.454 -18.774  1.00  0.00           H  
ATOM    426  HE3 MET    28      10.827  -2.799 -20.409  1.00  0.00           H  
ATOM    427  C   MET    28       9.795  -1.086 -24.784  1.00  0.00           C  
ATOM    428  O   MET    28       9.028  -0.239 -24.449  1.00  0.00           O  
ATOM    429  N   MET    29      10.730  -0.733 -25.736  1.00  0.00           N  
ATOM    430  H   MET    29      11.258  -1.527 -26.067  1.00  0.00           H  
ATOM    431  CA  MET    29      11.040   0.572 -26.335  1.00  0.00           C  
ATOM    432  HA  MET    29      11.908   0.409 -26.973  1.00  0.00           H  
ATOM    433  CB  MET    29       9.856   1.022 -27.299  1.00  0.00           C  
ATOM    434  HB2 MET    29       8.966   1.262 -26.717  1.00  0.00           H  
ATOM    435  HB3 MET    29      10.208   1.918 -27.810  1.00  0.00           H  
ATOM    436  CG  MET    29       9.572  -0.075 -28.271  1.00  0.00           C  
ATOM    437  HG2 MET    29      10.439  -0.318 -28.885  1.00  0.00           H  
ATOM    438  HG3 MET    29       9.211  -0.964 -27.754  1.00  0.00           H  
ATOM    439  SD  MET    29       8.229   0.382 -29.435  1.00  0.00           S  
ATOM    440  CE  MET    29       8.143  -1.238 -30.266  1.00  0.00           C  
ATOM    441  HE1 MET    29       7.267  -1.234 -30.914  1.00  0.00           H  
ATOM    442  HE2 MET    29       9.067  -1.279 -30.842  1.00  0.00           H  
ATOM    443  HE3 MET    29       8.016  -1.991 -29.488  1.00  0.00           H  
ATOM    444  C   MET    29      11.494   1.642 -25.325  1.00  0.00           C  
ATOM    445  O   MET    29      10.805   2.592 -25.066  1.00  0.00           O  
ATOM    446  N   PHE    30      12.626   1.442 -24.651  1.00  0.00           N  
ATOM    447  H   PHE    30      13.003   0.506 -24.617  1.00  0.00           H  
ATOM    448  CA  PHE    30      13.346   2.430 -23.818  1.00  0.00           C  
ATOM    449  HA  PHE    30      14.107   1.877 -23.267  1.00  0.00           H  
ATOM    450  CB  PHE    30      14.080   3.454 -24.636  1.00  0.00           C  
ATOM    451  HB2 PHE    30      14.510   2.925 -25.487  1.00  0.00           H  
ATOM    452  HB3 PHE    30      13.382   4.028 -25.245  1.00  0.00           H  
ATOM    453  CG  PHE    30      15.121   4.357 -23.961  1.00  0.00           C  
ATOM    454  CD1 PHE    30      16.394   3.949 -23.684  1.00  0.00           C  
ATOM    455  HD1 PHE    30      16.662   2.928 -23.915  1.00  0.00           H  
ATOM    456  CE1 PHE    30      17.317   4.874 -23.133  1.00  0.00           C  
ATOM    457  HE1 PHE    30      18.251   4.530 -22.713  1.00  0.00           H  
ATOM    458  CZ  PHE    30      17.004   6.204 -22.898  1.00  0.00           C  
ATOM    459  HZ  PHE    30      17.726   6.962 -22.634  1.00  0.00           H  
ATOM    460  CE2 PHE    30      15.722   6.649 -23.201  1.00  0.00           C  
ATOM    461  HE2 PHE    30      15.396   7.659 -23.399  1.00  0.00           H  
ATOM    462  CD2 PHE    30      14.836   5.742 -23.783  1.00  0.00           C  
ATOM    463  HD2 PHE    30      13.858   6.024 -24.146  1.00  0.00           H  
ATOM    464  C   PHE    30      12.385   3.132 -22.790  1.00  0.00           C  
ATOM    465  O   PHE    30      12.179   4.326 -22.914  1.00  0.00           O  
ATOM    466  N   LYS    31      11.946   2.368 -21.761  1.00  0.00           N  
ATOM    467  H   LYS    31      12.285   1.420 -21.687  1.00  0.00           H  
ATOM    468  CA  LYS    31      11.066   2.930 -20.663  1.00  0.00           C  
ATOM    469  HA  LYS    31      11.457   3.891 -20.326  1.00  0.00           H  
ATOM    470  CB  LYS    31       9.590   3.193 -21.208  1.00  0.00           C  
ATOM    471  HB2 LYS    31       9.021   3.882 -20.585  1.00  0.00           H  
ATOM    472  HB3 LYS    31       9.757   3.784 -22.108  1.00  0.00           H  
ATOM    473  CG  LYS    31       8.873   2.107 -21.565  1.00  0.00           C  
ATOM    474  HG2 LYS    31       9.369   1.469 -22.296  1.00  0.00           H  
ATOM    475  HG3 LYS    31       8.667   1.416 -20.748  1.00  0.00           H  
ATOM    476  CD  LYS    31       7.610   2.242 -22.155  1.00  0.00           C  
ATOM    477  HD2 LYS    31       7.172   1.244 -22.124  1.00  0.00           H  
ATOM    478  HD3 LYS    31       7.010   2.748 -21.400  1.00  0.00           H  
ATOM    479  CE  LYS    31       7.395   2.894 -23.310  1.00  0.00           C  
ATOM    480  HE2 LYS    31       6.311   2.852 -23.415  1.00  0.00           H  
ATOM    481  HE3 LYS    31       7.805   3.894 -23.171  1.00  0.00           H  
ATOM    482  NZ  LYS    31       8.158   2.351 -24.476  1.00  0.00           N  
ATOM    483  HZ1 LYS    31       7.827   2.720 -25.355  1.00  0.00           H  
ATOM    484  HZ2 LYS    31       9.091   2.705 -24.324  1.00  0.00           H  
ATOM    485  HZ3 LYS    31       8.322   1.354 -24.489  1.00  0.00           H  
ATOM    486  C   LYS    31      11.220   2.058 -19.409  1.00  0.00           C  
ATOM    487  O   LYS    31      11.213   0.795 -19.498  1.00  0.00           O  
ATOM    488  N   ASP    32      11.418   2.751 -18.280  1.00  0.00           N  
ATOM    489  H   ASP    32      11.499   3.758 -18.270  1.00  0.00           H  
ATOM    490  CA  ASP    32      11.710   2.190 -16.994  1.00  0.00           C  
ATOM    491  HA  ASP    32      11.409   1.145 -16.915  1.00  0.00           H  
ATOM    492  CB  ASP    32      13.227   2.125 -16.845  1.00  0.00           C  
ATOM    493  HB2 ASP    32      13.542   1.771 -15.863  1.00  0.00           H  
ATOM    494  HB3 ASP    32      13.693   1.536 -17.635  1.00  0.00           H  
ATOM    495  CG  ASP    32      13.869   3.513 -17.022  1.00  0.00           C  
ATOM    496  OD1 ASP    32      15.023   3.611 -17.542  1.00  0.00           O  
ATOM    497  OD2 ASP    32      13.243   4.496 -16.704  1.00  0.00           O  
ATOM    498  C   ASP    32      10.901   2.974 -15.849  1.00  0.00           C  
ATOM    499  O   ASP    32      11.403   3.255 -14.740  1.00  0.00           O  
ATOM    500  N   LEU    33       9.616   3.189 -16.162  1.00  0.00           N  
ATOM    501  H   LEU    33       9.409   2.793 -17.068  1.00  0.00           H  
ATOM    502  CA  LEU    33       8.612   4.039 -15.455  1.00  0.00           C  
ATOM    503  HA  LEU    33       9.205   4.832 -15.000  1.00  0.00           H  
ATOM    504  CB  LEU    33       7.559   4.464 -16.475  1.00  0.00           C  
ATOM    505  HB2 LEU    33       7.027   3.715 -17.062  1.00  0.00           H  
ATOM    506  HB3 LEU    33       6.896   5.128 -15.920  1.00  0.00           H  
ATOM    507  CG  LEU    33       8.180   5.492 -17.557  1.00  0.00           C  
ATOM    508  HG  LEU    33       8.980   5.047 -18.149  1.00  0.00           H  
ATOM    509  CD1 LEU    33       7.111   6.184 -18.497  1.00  0.00           C  
ATOM    510 HD11 LEU    33       6.639   5.432 -19.130  1.00  0.00           H  
ATOM    511 HD12 LEU    33       6.320   6.613 -17.882  1.00  0.00           H  
ATOM    512 HD13 LEU    33       7.596   6.972 -19.073  1.00  0.00           H  
ATOM    513  CD2 LEU    33       8.723   6.660 -16.879  1.00  0.00           C  
ATOM    514 HD21 LEU    33       9.619   6.336 -16.349  1.00  0.00           H  
ATOM    515 HD22 LEU    33       9.043   7.472 -17.532  1.00  0.00           H  
ATOM    516 HD23 LEU    33       8.045   7.123 -16.162  1.00  0.00           H  
ATOM    517  C   LEU    33       7.903   3.315 -14.265  1.00  0.00           C  
ATOM    518  O   LEU    33       7.280   3.955 -13.426  1.00  0.00           O  
ATOM    519  N   ASN    34       8.148   1.997 -13.978  1.00  0.00           N  
ATOM    520  H   ASN    34       8.919   1.624 -14.514  1.00  0.00           H  
ATOM    521  CA  ASN    34       7.345   1.132 -13.165  1.00  0.00           C  
ATOM    522  HA  ASN    34       7.720   0.110 -13.221  1.00  0.00           H  
ATOM    523  CB  ASN    34       7.577   1.333 -11.714  1.00  0.00           C  
ATOM    524  HB2 ASN    34       7.221   2.329 -11.452  1.00  0.00           H  
ATOM    525  HB3 ASN    34       7.139   0.573 -11.067  1.00  0.00           H  
ATOM    526  CG  ASN    34       9.022   1.266 -11.345  1.00  0.00           C  
ATOM    527  OD1 ASN    34       9.842   0.421 -11.679  1.00  0.00           O  
ATOM    528  ND2 ASN    34       9.419   2.318 -10.649  1.00  0.00           N  
ATOM    529 HD21 ASN    34      10.408   2.497 -10.548  1.00  0.00           H  
ATOM    530 HD22 ASN    34       8.792   3.005 -10.254  1.00  0.00           H  
ATOM    531  C   ASN    34       5.911   1.103 -13.617  1.00  0.00           C  
ATOM    532  O   ASN    34       4.978   1.399 -12.879  1.00  0.00           O  
ATOM    533  N   LEU    35       5.696   0.581 -14.878  1.00  0.00           N  
ATOM    534  H   LEU    35       6.530   0.343 -15.395  1.00  0.00           H  
ATOM    535  CA  LEU    35       4.370   0.202 -15.472  1.00  0.00           C  
ATOM    536  HA  LEU    35       3.764   1.093 -15.310  1.00  0.00           H  
ATOM    537  CB  LEU    35       4.496  -0.051 -16.959  1.00  0.00           C  
ATOM    538  HB2 LEU    35       5.072  -0.976 -16.959  1.00  0.00           H  
ATOM    539  HB3 LEU    35       3.569  -0.296 -17.478  1.00  0.00           H  
ATOM    540  CG  LEU    35       5.230   1.094 -17.797  1.00  0.00           C  
ATOM    541  HG  LEU    35       6.178   1.362 -17.331  1.00  0.00           H  
ATOM    542  CD1 LEU    35       5.609   0.502 -19.118  1.00  0.00           C  
ATOM    543 HD11 LEU    35       6.536  -0.046 -18.948  1.00  0.00           H  
ATOM    544 HD12 LEU    35       4.791  -0.156 -19.410  1.00  0.00           H  
ATOM    545 HD13 LEU    35       5.790   1.244 -19.895  1.00  0.00           H  
ATOM    546  CD2 LEU    35       4.409   2.403 -17.758  1.00  0.00           C  
ATOM    547 HD21 LEU    35       4.264   2.818 -16.761  1.00  0.00           H  
ATOM    548 HD22 LEU    35       4.849   3.171 -18.394  1.00  0.00           H  
ATOM    549 HD23 LEU    35       3.389   2.270 -18.118  1.00  0.00           H  
ATOM    550  C   LEU    35       3.676  -0.978 -14.696  1.00  0.00           C  
ATOM    551  O   LEU    35       4.299  -1.832 -14.071  1.00  0.00           O  
ATOM    552  N   THR    36       2.354  -0.970 -14.606  1.00  0.00           N  
ATOM    553  H   THR    36       1.916  -0.131 -14.957  1.00  0.00           H  
ATOM    554  CA  THR    36       1.548  -1.978 -13.851  1.00  0.00           C  
ATOM    555  HA  THR    36       1.760  -2.037 -12.784  1.00  0.00           H  
ATOM    556  CB  THR    36       0.039  -1.644 -13.755  1.00  0.00           C  
ATOM    557  HB  THR    36      -0.351  -2.374 -13.047  1.00  0.00           H  
ATOM    558  CG2 THR    36      -0.264  -0.305 -13.137  1.00  0.00           C  
ATOM    559 HG21 THR    36      -1.353  -0.288 -13.087  1.00  0.00           H  
ATOM    560 HG22 THR    36       0.063  -0.259 -12.099  1.00  0.00           H  
ATOM    561 HG23 THR    36       0.166   0.449 -13.797  1.00  0.00           H  
ATOM    562  OG1 THR    36      -0.604  -1.877 -14.943  1.00  0.00           O  
ATOM    563  HG1 THR    36      -1.545  -1.822 -14.762  1.00  0.00           H  
ATOM    564  C   THR    36       1.777  -3.311 -14.485  1.00  0.00           C  
ATOM    565  O   THR    36       2.033  -3.368 -15.682  1.00  0.00           O  
ATOM    566  N   ASP    37       1.665  -4.401 -13.683  1.00  0.00           N  
ATOM    567  H   ASP    37       1.354  -4.251 -12.734  1.00  0.00           H  
ATOM    568  CA  ASP    37       1.700  -5.760 -14.249  1.00  0.00           C  
ATOM    569  HA  ASP    37       2.667  -5.778 -14.752  1.00  0.00           H  
ATOM    570  CB  ASP    37       1.567  -6.813 -13.157  1.00  0.00           C  
ATOM    571  HB2 ASP    37       0.625  -6.680 -12.625  1.00  0.00           H  
ATOM    572  HB3 ASP    37       1.492  -7.801 -13.611  1.00  0.00           H  
ATOM    573  CG  ASP    37       2.746  -6.852 -12.217  1.00  0.00           C  
ATOM    574  OD1 ASP    37       2.717  -7.728 -11.298  1.00  0.00           O  
ATOM    575  OD2 ASP    37       3.819  -6.198 -12.358  1.00  0.00           O  
ATOM    576  C   ASP    37       0.603  -5.801 -15.364  1.00  0.00           C  
ATOM    577  O   ASP    37       0.910  -6.422 -16.439  1.00  0.00           O  
ATOM    578  N   ALA    38      -0.533  -5.138 -15.304  1.00  0.00           N  
ATOM    579  H   ALA    38      -0.713  -4.612 -14.460  1.00  0.00           H  
ATOM    580  CA  ALA    38      -1.593  -5.195 -16.345  1.00  0.00           C  
ATOM    581  HA  ALA    38      -1.737  -6.249 -16.585  1.00  0.00           H  
ATOM    582  CB  ALA    38      -2.910  -4.653 -15.763  1.00  0.00           C  
ATOM    583  HB1 ALA    38      -3.681  -4.665 -16.534  1.00  0.00           H  
ATOM    584  HB2 ALA    38      -3.237  -5.117 -14.833  1.00  0.00           H  
ATOM    585  HB3 ALA    38      -2.760  -3.624 -15.437  1.00  0.00           H  
ATOM    586  C   ALA    38      -1.126  -4.323 -17.539  1.00  0.00           C  
ATOM    587  O   ALA    38      -1.531  -4.653 -18.680  1.00  0.00           O  
ATOM    588  N   GLN    39      -0.408  -3.217 -17.376  1.00  0.00           N  
ATOM    589  H   GLN    39      -0.114  -3.032 -16.427  1.00  0.00           H  
ATOM    590  CA  GLN    39       0.144  -2.470 -18.497  1.00  0.00           C  
ATOM    591  HA  GLN    39      -0.567  -2.276 -19.300  1.00  0.00           H  
ATOM    592  CB  GLN    39       0.746  -1.086 -18.046  1.00  0.00           C  
ATOM    593  HB2 GLN    39       1.412  -1.194 -17.190  1.00  0.00           H  
ATOM    594  HB3 GLN    39       1.341  -0.656 -18.852  1.00  0.00           H  
ATOM    595  CG  GLN    39      -0.363  -0.039 -17.854  1.00  0.00           C  
ATOM    596  HG2 GLN    39      -1.041   0.011 -18.705  1.00  0.00           H  
ATOM    597  HG3 GLN    39      -1.031  -0.386 -17.066  1.00  0.00           H  
ATOM    598  CD  GLN    39       0.258   1.262 -17.375  1.00  0.00           C  
ATOM    599  OE1 GLN    39       1.004   1.320 -16.441  1.00  0.00           O  
ATOM    600  NE2 GLN    39      -0.150   2.351 -17.973  1.00  0.00           N  
ATOM    601 HE21 GLN    39       0.339   3.204 -17.740  1.00  0.00           H  
ATOM    602 HE22 GLN    39      -0.596   2.240 -18.873  1.00  0.00           H  
ATOM    603  C   GLN    39       1.274  -3.248 -19.188  1.00  0.00           C  
ATOM    604  O   GLN    39       1.223  -3.227 -20.412  1.00  0.00           O  
ATOM    605  N   LYS    40       2.186  -3.871 -18.499  1.00  0.00           N  
ATOM    606  H   LYS    40       1.923  -3.863 -17.524  1.00  0.00           H  
ATOM    607  CA  LYS    40       3.246  -4.743 -19.100  1.00  0.00           C  
ATOM    608  HA  LYS    40       3.716  -4.190 -19.913  1.00  0.00           H  
ATOM    609  CB  LYS    40       4.316  -4.977 -17.985  1.00  0.00           C  
ATOM    610  HB2 LYS    40       4.625  -4.031 -17.541  1.00  0.00           H  
ATOM    611  HB3 LYS    40       3.795  -5.597 -17.256  1.00  0.00           H  
ATOM    612  CG  LYS    40       5.415  -5.627 -18.372  1.00  0.00           C  
ATOM    613  HG2 LYS    40       5.115  -6.609 -18.738  1.00  0.00           H  
ATOM    614  HG3 LYS    40       5.821  -5.098 -19.233  1.00  0.00           H  
ATOM    615  CD  LYS    40       6.391  -5.960 -17.494  1.00  0.00           C  
ATOM    616  HD2 LYS    40       6.722  -4.987 -17.132  1.00  0.00           H  
ATOM    617  HD3 LYS    40       5.991  -6.536 -16.660  1.00  0.00           H  
ATOM    618  CE  LYS    40       7.396  -6.706 -18.075  1.00  0.00           C  
ATOM    619  HE2 LYS    40       7.169  -7.732 -18.366  1.00  0.00           H  
ATOM    620  HE3 LYS    40       7.726  -6.142 -18.947  1.00  0.00           H  
ATOM    621  NZ  LYS    40       8.564  -6.712 -17.116  1.00  0.00           N  
ATOM    622  HZ1 LYS    40       9.300  -7.317 -17.453  1.00  0.00           H  
ATOM    623  HZ2 LYS    40       8.911  -5.780 -16.938  1.00  0.00           H  
ATOM    624  HZ3 LYS    40       8.287  -6.938 -16.172  1.00  0.00           H  
ATOM    625  C   LYS    40       2.602  -5.924 -19.837  1.00  0.00           C  
ATOM    626  O   LYS    40       3.159  -6.349 -20.845  1.00  0.00           O  
ATOM    627  N   GLN    41       1.484  -6.502 -19.322  1.00  0.00           N  
ATOM    628  H   GLN    41       1.198  -6.254 -18.385  1.00  0.00           H  
ATOM    629  CA  GLN    41       0.658  -7.497 -20.093  1.00  0.00           C  
ATOM    630  HA  GLN    41       1.348  -8.299 -20.354  1.00  0.00           H  
ATOM    631  CB  GLN    41      -0.310  -8.200 -19.126  1.00  0.00           C  
ATOM    632  HB2 GLN    41      -0.076  -8.198 -18.062  1.00  0.00           H  
ATOM    633  HB3 GLN    41      -1.299  -7.748 -19.210  1.00  0.00           H  
ATOM    634  CG  GLN    41      -0.685  -9.666 -19.387  1.00  0.00           C  
ATOM    635  HG2 GLN    41      -1.546  -9.911 -18.764  1.00  0.00           H  
ATOM    636  HG3 GLN    41      -1.018  -9.891 -20.400  1.00  0.00           H  
ATOM    637  CD  GLN    41       0.491 -10.517 -19.005  1.00  0.00           C  
ATOM    638  OE1 GLN    41       1.367 -10.842 -19.789  1.00  0.00           O  
ATOM    639  NE2 GLN    41       0.620 -11.062 -17.789  1.00  0.00           N  
ATOM    640 HE21 GLN    41       1.137 -11.921 -17.663  1.00  0.00           H  
ATOM    641 HE22 GLN    41      -0.100 -10.812 -17.126  1.00  0.00           H  
ATOM    642  C   GLN    41      -0.022  -7.019 -21.299  1.00  0.00           C  
ATOM    643  O   GLN    41      -0.131  -7.843 -22.198  1.00  0.00           O  
ATOM    644  N   GLN    42      -0.569  -5.792 -21.366  1.00  0.00           N  
ATOM    645  H   GLN    42      -0.695  -5.270 -20.511  1.00  0.00           H  
ATOM    646  CA  GLN    42      -1.276  -5.326 -22.544  1.00  0.00           C  
ATOM    647  HA  GLN    42      -1.938  -6.135 -22.852  1.00  0.00           H  
ATOM    648  CB  GLN    42      -2.212  -4.214 -22.160  1.00  0.00           C  
ATOM    649  HB2 GLN    42      -1.740  -3.427 -21.572  1.00  0.00           H  
ATOM    650  HB3 GLN    42      -2.470  -3.614 -23.032  1.00  0.00           H  
ATOM    651  CG  GLN    42      -3.446  -4.733 -21.447  1.00  0.00           C  
ATOM    652  HG2 GLN    42      -4.078  -5.160 -22.226  1.00  0.00           H  
ATOM    653  HG3 GLN    42      -3.066  -5.420 -20.691  1.00  0.00           H  
ATOM    654  CD  GLN    42      -4.194  -3.645 -20.627  1.00  0.00           C  
ATOM    655  OE1 GLN    42      -4.787  -2.767 -21.284  1.00  0.00           O  
ATOM    656  NE2 GLN    42      -4.126  -3.660 -19.304  1.00  0.00           N  
ATOM    657 HE21 GLN    42      -4.816  -3.036 -18.911  1.00  0.00           H  
ATOM    658 HE22 GLN    42      -3.680  -4.440 -18.843  1.00  0.00           H  
ATOM    659  C   GLN    42      -0.313  -5.024 -23.738  1.00  0.00           C  
ATOM    660  O   GLN    42      -0.667  -5.148 -24.898  1.00  0.00           O  
ATOM    661  N   ILE    43       0.952  -4.609 -23.439  1.00  0.00           N  
ATOM    662  H   ILE    43       1.244  -4.337 -22.511  1.00  0.00           H  
ATOM    663  CA  ILE    43       1.912  -4.352 -24.488  1.00  0.00           C  
ATOM    664  HA  ILE    43       1.294  -3.778 -25.177  1.00  0.00           H  
ATOM    665  CB  ILE    43       3.109  -3.419 -24.039  1.00  0.00           C  
ATOM    666  HB  ILE    43       3.720  -3.250 -24.926  1.00  0.00           H  
ATOM    667  CG2 ILE    43       2.572  -2.004 -23.634  1.00  0.00           C  
ATOM    668 HG21 ILE    43       1.854  -2.106 -22.821  1.00  0.00           H  
ATOM    669 HG22 ILE    43       3.423  -1.329 -23.538  1.00  0.00           H  
ATOM    670 HG23 ILE    43       1.967  -1.594 -24.443  1.00  0.00           H  
ATOM    671  CG1 ILE    43       4.047  -4.027 -22.936  1.00  0.00           C  
ATOM    672 HG12 ILE    43       3.451  -3.935 -22.027  1.00  0.00           H  
ATOM    673 HG13 ILE    43       4.315  -5.054 -23.183  1.00  0.00           H  
ATOM    674  CD1 ILE    43       5.333  -3.212 -22.797  1.00  0.00           C  
ATOM    675 HD11 ILE    43       5.964  -3.380 -23.670  1.00  0.00           H  
ATOM    676 HD12 ILE    43       5.267  -2.125 -22.755  1.00  0.00           H  
ATOM    677 HD13 ILE    43       5.857  -3.529 -21.895  1.00  0.00           H  
ATOM    678  C   ILE    43       2.366  -5.578 -25.279  1.00  0.00           C  
ATOM    679  O   ILE    43       2.792  -5.426 -26.417  1.00  0.00           O  
ATOM    680  N   ARG    44       2.259  -6.819 -24.730  1.00  0.00           N  
ATOM    681  H   ARG    44       1.802  -6.906 -23.834  1.00  0.00           H  
ATOM    682  CA  ARG    44       2.744  -7.980 -25.391  1.00  0.00           C  
ATOM    683  HA  ARG    44       3.805  -7.757 -25.508  1.00  0.00           H  
ATOM    684  CB  ARG    44       2.715  -9.197 -24.449  1.00  0.00           C  
ATOM    685  HB2 ARG    44       1.651  -9.272 -24.225  1.00  0.00           H  
ATOM    686  HB3 ARG    44       2.961 -10.109 -24.995  1.00  0.00           H  
ATOM    687  CG  ARG    44       3.433  -9.058 -23.317  1.00  0.00           C  
ATOM    688  HG2 ARG    44       4.504  -9.049 -23.520  1.00  0.00           H  
ATOM    689  HG3 ARG    44       3.239  -8.116 -22.804  1.00  0.00           H  
ATOM    690  CD  ARG    44       3.192 -10.116 -22.405  1.00  0.00           C  
ATOM    691  HD2 ARG    44       2.123 -10.327 -22.362  1.00  0.00           H  
ATOM    692  HD3 ARG    44       3.634 -10.972 -22.915  1.00  0.00           H  
ATOM    693  NE  ARG    44       3.735  -9.762 -21.018  1.00  0.00           N  
ATOM    694  HE  ARG    44       3.012  -9.642 -20.323  1.00  0.00           H  
ATOM    695  CZ  ARG    44       4.924  -9.863 -20.552  1.00  0.00           C  
ATOM    696  NH1 ARG    44       5.117  -9.431 -19.306  1.00  0.00           N  
ATOM    697 HH11 ARG    44       4.253  -9.125 -18.881  1.00  0.00           H  
ATOM    698 HH12 ARG    44       5.998  -9.505 -18.818  1.00  0.00           H  
ATOM    699  NH2 ARG    44       5.927 -10.454 -21.231  1.00  0.00           N  
ATOM    700 HH21 ARG    44       5.825 -11.043 -22.045  1.00  0.00           H  
ATOM    701 HH22 ARG    44       6.902 -10.251 -21.062  1.00  0.00           H  
ATOM    702  C   ARG    44       2.108  -8.218 -26.784  1.00  0.00           C  
ATOM    703  O   ARG    44       2.844  -8.541 -27.680  1.00  0.00           O  
ATOM    704  N   GLU    45       0.749  -8.104 -26.829  1.00  0.00           N  
ATOM    705  H   GLU    45       0.168  -7.930 -26.022  1.00  0.00           H  
ATOM    706  CA  GLU    45       0.060  -8.251 -28.100  1.00  0.00           C  
ATOM    707  HA  GLU    45       0.385  -9.089 -28.717  1.00  0.00           H  
ATOM    708  CB  GLU    45      -1.421  -8.380 -27.809  1.00  0.00           C  
ATOM    709  HB2 GLU    45      -1.489  -9.221 -27.120  1.00  0.00           H  
ATOM    710  HB3 GLU    45      -1.865  -7.478 -27.388  1.00  0.00           H  
ATOM    711  CG  GLU    45      -2.337  -8.564 -29.058  1.00  0.00           C  
ATOM    712  HG2 GLU    45      -3.395  -8.602 -28.800  1.00  0.00           H  
ATOM    713  HG3 GLU    45      -2.379  -7.699 -29.720  1.00  0.00           H  
ATOM    714  CD  GLU    45      -2.148  -9.876 -29.834  1.00  0.00           C  
ATOM    715  OE1 GLU    45      -2.333  -9.842 -31.075  1.00  0.00           O  
ATOM    716  OE2 GLU    45      -1.795 -10.864 -29.215  1.00  0.00           O  
ATOM    717  C   GLU    45       0.220  -7.045 -29.114  1.00  0.00           C  
ATOM    718  O   GLU    45       0.265  -7.188 -30.354  1.00  0.00           O  
ATOM    719  N   ILE    46       0.429  -5.816 -28.577  1.00  0.00           N  
ATOM    720  H   ILE    46       0.124  -5.719 -27.619  1.00  0.00           H  
ATOM    721  CA  ILE    46       0.797  -4.681 -29.488  1.00  0.00           C  
ATOM    722  HA  ILE    46       0.047  -4.494 -30.257  1.00  0.00           H  
ATOM    723  CB  ILE    46       0.850  -3.364 -28.583  1.00  0.00           C  
ATOM    724  HB  ILE    46       1.609  -3.591 -27.835  1.00  0.00           H  
ATOM    725  CG2 ILE    46       1.453  -2.201 -29.343  1.00  0.00           C  
ATOM    726 HG21 ILE    46       2.538  -2.249 -29.438  1.00  0.00           H  
ATOM    727 HG22 ILE    46       0.984  -2.135 -30.325  1.00  0.00           H  
ATOM    728 HG23 ILE    46       1.300  -1.315 -28.727  1.00  0.00           H  
ATOM    729  CG1 ILE    46      -0.487  -3.042 -28.020  1.00  0.00           C  
ATOM    730 HG12 ILE    46      -1.154  -2.637 -28.781  1.00  0.00           H  
ATOM    731 HG13 ILE    46      -0.912  -3.952 -27.595  1.00  0.00           H  
ATOM    732  CD1 ILE    46      -0.518  -1.949 -26.845  1.00  0.00           C  
ATOM    733 HD11 ILE    46      -0.458  -0.953 -27.284  1.00  0.00           H  
ATOM    734 HD12 ILE    46      -1.447  -2.070 -26.289  1.00  0.00           H  
ATOM    735 HD13 ILE    46       0.405  -2.053 -26.274  1.00  0.00           H  
ATOM    736  C   ILE    46       2.163  -4.963 -30.191  1.00  0.00           C  
ATOM    737  O   ILE    46       2.465  -4.575 -31.296  1.00  0.00           O  
ATOM    738  N   MET    47       2.965  -5.851 -29.525  1.00  0.00           N  
ATOM    739  H   MET    47       2.756  -6.136 -28.579  1.00  0.00           H  
ATOM    740  CA  MET    47       4.340  -6.140 -30.030  1.00  0.00           C  
ATOM    741  HA  MET    47       4.714  -5.295 -30.607  1.00  0.00           H  
ATOM    742  CB  MET    47       5.354  -6.407 -28.864  1.00  0.00           C  
ATOM    743  HB2 MET    47       5.077  -7.234 -28.210  1.00  0.00           H  
ATOM    744  HB3 MET    47       6.284  -6.684 -29.360  1.00  0.00           H  
ATOM    745  CG  MET    47       5.599  -5.037 -28.044  1.00  0.00           C  
ATOM    746  HG2 MET    47       5.843  -4.249 -28.756  1.00  0.00           H  
ATOM    747  HG3 MET    47       4.643  -4.806 -27.573  1.00  0.00           H  
ATOM    748  SD  MET    47       6.810  -5.026 -26.728  1.00  0.00           S  
ATOM    749  CE  MET    47       8.345  -4.763 -27.665  1.00  0.00           C  
ATOM    750  HE1 MET    47       9.263  -4.772 -27.078  1.00  0.00           H  
ATOM    751  HE2 MET    47       8.431  -5.581 -28.380  1.00  0.00           H  
ATOM    752  HE3 MET    47       8.318  -3.738 -28.036  1.00  0.00           H  
ATOM    753  C   MET    47       4.163  -7.306 -30.999  1.00  0.00           C  
ATOM    754  O   MET    47       4.899  -7.293 -32.006  1.00  0.00           O  
ATOM    755  N   LYS    48       3.246  -8.280 -30.789  1.00  0.00           N  
ATOM    756  H   LYS    48       2.711  -8.128 -29.946  1.00  0.00           H  
ATOM    757  CA  LYS    48       2.895  -9.322 -31.752  1.00  0.00           C  
ATOM    758  HA  LYS    48       3.813  -9.842 -32.028  1.00  0.00           H  
ATOM    759  CB  LYS    48       1.842 -10.254 -31.158  1.00  0.00           C  
ATOM    760  HB2 LYS    48       2.274 -10.448 -30.177  1.00  0.00           H  
ATOM    761  HB3 LYS    48       0.865  -9.792 -31.014  1.00  0.00           H  
ATOM    762  CG  LYS    48       1.663 -11.440 -31.831  1.00  0.00           C  
ATOM    763  HG2 LYS    48       1.152 -11.262 -32.776  1.00  0.00           H  
ATOM    764  HG3 LYS    48       2.647 -11.731 -32.198  1.00  0.00           H  
ATOM    765  CD  LYS    48       1.091 -12.429 -31.083  1.00  0.00           C  
ATOM    766  HD2 LYS    48       1.674 -12.666 -30.193  1.00  0.00           H  
ATOM    767  HD3 LYS    48       0.156 -11.973 -30.759  1.00  0.00           H  
ATOM    768  CE  LYS    48       0.841 -13.598 -31.736  1.00  0.00           C  
ATOM    769  HE2 LYS    48       0.443 -13.460 -32.742  1.00  0.00           H  
ATOM    770  HE3 LYS    48       1.788 -14.127 -31.845  1.00  0.00           H  
ATOM    771  NZ  LYS    48      -0.164 -14.471 -31.075  1.00  0.00           N  
ATOM    772  HZ1 LYS    48      -0.583 -15.129 -31.716  1.00  0.00           H  
ATOM    773  HZ2 LYS    48       0.295 -14.955 -30.317  1.00  0.00           H  
ATOM    774  HZ3 LYS    48      -0.951 -13.973 -30.684  1.00  0.00           H  
ATOM    775  C   LYS    48       2.461  -8.659 -33.103  1.00  0.00           C  
ATOM    776  O   LYS    48       2.825  -9.119 -34.185  1.00  0.00           O  
ATOM    777  N   GLY    49       1.562  -7.648 -32.990  1.00  0.00           N  
ATOM    778  H   GLY    49       1.291  -7.408 -32.047  1.00  0.00           H  
ATOM    779  CA  GLY    49       0.972  -6.857 -34.104  1.00  0.00           C  
ATOM    780  HA2 GLY    49       0.415  -7.540 -34.746  1.00  0.00           H  
ATOM    781  HA3 GLY    49       0.366  -6.076 -33.645  1.00  0.00           H  
ATOM    782  C   GLY    49       2.103  -6.147 -34.871  1.00  0.00           C  
ATOM    783  O   GLY    49       2.054  -6.226 -36.102  1.00  0.00           O  
ATOM    784  N   GLN    50       3.076  -5.575 -34.180  1.00  0.00           N  
ATOM    785  H   GLN    50       2.995  -5.633 -33.175  1.00  0.00           H  
ATOM    786  CA  GLN    50       4.244  -5.030 -34.836  1.00  0.00           C  
ATOM    787  HA  GLN    50       3.940  -4.198 -35.470  1.00  0.00           H  
ATOM    788  CB  GLN    50       5.071  -4.351 -33.723  1.00  0.00           C  
ATOM    789  HB2 GLN    50       4.373  -3.775 -33.115  1.00  0.00           H  
ATOM    790  HB3 GLN    50       5.478  -5.139 -33.090  1.00  0.00           H  
ATOM    791  CG  GLN    50       6.268  -3.512 -34.292  1.00  0.00           C  
ATOM    792  HG2 GLN    50       6.768  -4.194 -34.981  1.00  0.00           H  
ATOM    793  HG3 GLN    50       5.978  -2.740 -35.003  1.00  0.00           H  
ATOM    794  CD  GLN    50       7.247  -3.040 -33.240  1.00  0.00           C  
ATOM    795  OE1 GLN    50       7.572  -1.891 -33.116  1.00  0.00           O  
ATOM    796  NE2 GLN    50       7.952  -3.922 -32.569  1.00  0.00           N  
ATOM    797 HE21 GLN    50       8.753  -3.520 -32.104  1.00  0.00           H  
ATOM    798 HE22 GLN    50       7.926  -4.904 -32.803  1.00  0.00           H  
ATOM    799  C   GLN    50       4.940  -6.074 -35.702  1.00  0.00           C  
ATOM    800  O   GLN    50       5.229  -5.917 -36.891  1.00  0.00           O  
ATOM    801  N   ARG    51       5.225  -7.278 -35.098  1.00  0.00           N  
ATOM    802  H   ARG    51       5.148  -7.430 -34.103  1.00  0.00           H  
ATOM    803  CA  ARG    51       5.796  -8.480 -35.850  1.00  0.00           C  
ATOM    804  HA  ARG    51       6.703  -8.243 -36.406  1.00  0.00           H  
ATOM    805  CB  ARG    51       6.228  -9.587 -34.903  1.00  0.00           C  
ATOM    806  HB2 ARG    51       6.341  -9.146 -33.913  1.00  0.00           H  
ATOM    807  HB3 ARG    51       5.419 -10.310 -34.802  1.00  0.00           H  
ATOM    808  CG  ARG    51       7.354 -10.228 -35.335  1.00  0.00           C  
ATOM    809  HG2 ARG    51       7.276 -10.422 -36.404  1.00  0.00           H  
ATOM    810  HG3 ARG    51       8.163  -9.521 -35.152  1.00  0.00           H  
ATOM    811  CD  ARG    51       7.808 -11.308 -34.664  1.00  0.00           C  
ATOM    812  HD2 ARG    51       8.159 -10.852 -33.738  1.00  0.00           H  
ATOM    813  HD3 ARG    51       6.941 -11.911 -34.395  1.00  0.00           H  
ATOM    814  NE  ARG    51       8.780 -12.137 -35.471  1.00  0.00           N  
ATOM    815  HE  ARG    51       9.627 -11.713 -35.824  1.00  0.00           H  
ATOM    816  CZ  ARG    51       8.789 -13.404 -35.517  1.00  0.00           C  
ATOM    817  NH1 ARG    51       8.013 -14.214 -34.832  1.00  0.00           N  
ATOM    818 HH11 ARG    51       7.411 -13.803 -34.133  1.00  0.00           H  
ATOM    819 HH12 ARG    51       8.110 -15.219 -34.811  1.00  0.00           H  
ATOM    820  NH2 ARG    51       9.751 -13.990 -36.157  1.00  0.00           N  
ATOM    821 HH21 ARG    51      10.396 -13.413 -36.678  1.00  0.00           H  
ATOM    822 HH22 ARG    51       9.823 -14.997 -36.202  1.00  0.00           H  
ATOM    823  C   ARG    51       4.902  -9.002 -36.971  1.00  0.00           C  
ATOM    824  O   ARG    51       5.398  -9.756 -37.814  1.00  0.00           O  
ATOM    825  N   ASP    52       3.613  -8.590 -37.089  1.00  0.00           N  
ATOM    826  H   ASP    52       3.251  -7.943 -36.403  1.00  0.00           H  
ATOM    827  CA  ASP    52       2.802  -8.728 -38.321  1.00  0.00           C  
ATOM    828  HA  ASP    52       3.268  -9.557 -38.854  1.00  0.00           H  
ATOM    829  CB  ASP    52       1.310  -9.077 -38.123  1.00  0.00           C  
ATOM    830  HB2 ASP    52       0.924  -8.442 -37.326  1.00  0.00           H  
ATOM    831  HB3 ASP    52       0.777  -8.722 -39.004  1.00  0.00           H  
ATOM    832  CG  ASP    52       0.898 -10.584 -37.775  1.00  0.00           C  
ATOM    833  OD1 ASP    52      -0.326 -10.827 -37.528  1.00  0.00           O  
ATOM    834  OD2 ASP    52       1.790 -11.468 -37.800  1.00  0.00           O  
ATOM    835  C   ASP    52       3.001  -7.497 -39.271  1.00  0.00           C  
ATOM    836  O   ASP    52       3.100  -7.675 -40.506  1.00  0.00           O  
ATOM    837  N   GLN    53       2.956  -6.247 -38.793  1.00  0.00           N  
ATOM    838  H   GLN    53       2.920  -6.033 -37.807  1.00  0.00           H  
ATOM    839  CA  GLN    53       3.132  -4.941 -39.528  1.00  0.00           C  
ATOM    840  HA  GLN    53       2.539  -4.989 -40.441  1.00  0.00           H  
ATOM    841  CB  GLN    53       2.458  -3.743 -38.746  1.00  0.00           C  
ATOM    842  HB2 GLN    53       1.705  -4.053 -38.021  1.00  0.00           H  
ATOM    843  HB3 GLN    53       3.275  -3.335 -38.150  1.00  0.00           H  
ATOM    844  CG  GLN    53       1.860  -2.706 -39.688  1.00  0.00           C  
ATOM    845  HG2 GLN    53       2.569  -2.463 -40.480  1.00  0.00           H  
ATOM    846  HG3 GLN    53       1.032  -3.114 -40.267  1.00  0.00           H  
ATOM    847  CD  GLN    53       1.539  -1.302 -39.041  1.00  0.00           C  
ATOM    848  OE1 GLN    53       1.522  -1.125 -37.875  1.00  0.00           O  
ATOM    849  NE2 GLN    53       1.353  -0.298 -39.860  1.00  0.00           N  
ATOM    850 HE21 GLN    53       1.111   0.522 -39.322  1.00  0.00           H  
ATOM    851 HE22 GLN    53       1.383  -0.542 -40.840  1.00  0.00           H  
ATOM    852  C   GLN    53       4.529  -4.547 -40.021  1.00  0.00           C  
ATOM    853  O   GLN    53       4.690  -3.620 -40.772  1.00  0.00           O  
ATOM    854  N   MET    54       5.548  -5.275 -39.578  1.00  0.00           N  
ATOM    855  H   MET    54       5.303  -5.960 -38.878  1.00  0.00           H  
ATOM    856  CA  MET    54       6.930  -5.173 -40.155  1.00  0.00           C  
ATOM    857  HA  MET    54       6.940  -4.441 -40.963  1.00  0.00           H  
ATOM    858  CB  MET    54       7.852  -4.653 -39.054  1.00  0.00           C  
ATOM    859  HB2 MET    54       8.030  -5.429 -38.308  1.00  0.00           H  
ATOM    860  HB3 MET    54       8.814  -4.422 -39.511  1.00  0.00           H  
ATOM    861  CG  MET    54       7.459  -3.348 -38.294  1.00  0.00           C  
ATOM    862  HG2 MET    54       7.394  -2.516 -38.995  1.00  0.00           H  
ATOM    863  HG3 MET    54       6.449  -3.462 -37.901  1.00  0.00           H  
ATOM    864  SD  MET    54       8.532  -2.990 -36.914  1.00  0.00           S  
ATOM    865  CE  MET    54      10.076  -2.453 -37.688  1.00  0.00           C  
ATOM    866  HE1 MET    54      10.572  -1.980 -36.841  1.00  0.00           H  
ATOM    867  HE2 MET    54      10.569  -3.305 -38.158  1.00  0.00           H  
ATOM    868  HE3 MET    54       9.873  -1.658 -38.405  1.00  0.00           H  
ATOM    869  C   MET    54       7.277  -6.571 -40.801  1.00  0.00           C  
ATOM    870  O   MET    54       7.092  -7.688 -40.216  1.00  0.00           O  
ATOM    871  N   LYS    55       7.741  -6.491 -42.081  1.00  0.00           N  
ATOM    872  H   LYS    55       8.124  -5.570 -42.241  1.00  0.00           H  
ATOM    873  CA  LYS    55       8.145  -7.586 -42.951  1.00  0.00           C  
ATOM    874  HA  LYS    55       7.666  -8.541 -42.738  1.00  0.00           H  
ATOM    875  CB  LYS    55       7.730  -7.246 -44.377  1.00  0.00           C  
ATOM    876  HB2 LYS    55       8.128  -6.269 -44.651  1.00  0.00           H  
ATOM    877  HB3 LYS    55       8.377  -7.921 -44.937  1.00  0.00           H  
ATOM    878  CG  LYS    55       6.439  -7.574 -44.666  1.00  0.00           C  
ATOM    879  HG2 LYS    55       6.381  -8.663 -44.646  1.00  0.00           H  
ATOM    880  HG3 LYS    55       5.893  -7.035 -43.893  1.00  0.00           H  
ATOM    881  CD  LYS    55       6.009  -7.065 -45.868  1.00  0.00           C  
ATOM    882  HD2 LYS    55       5.949  -5.976 -45.852  1.00  0.00           H  
ATOM    883  HD3 LYS    55       6.778  -7.353 -46.585  1.00  0.00           H  
ATOM    884  CE  LYS    55       4.825  -7.512 -46.242  1.00  0.00           C  
ATOM    885  HE2 LYS    55       4.783  -8.601 -46.267  1.00  0.00           H  
ATOM    886  HE3 LYS    55       3.978  -7.280 -45.596  1.00  0.00           H  
ATOM    887  NZ  LYS    55       4.479  -7.011 -47.590  1.00  0.00           N  
ATOM    888  HZ1 LYS    55       5.072  -7.300 -48.354  1.00  0.00           H  
ATOM    889  HZ2 LYS    55       3.552  -7.338 -47.822  1.00  0.00           H  
ATOM    890  HZ3 LYS    55       4.419  -6.003 -47.560  1.00  0.00           H  
ATOM    891  C   LYS    55       9.666  -7.659 -42.807  1.00  0.00           C  
ATOM    892  O   LYS    55      10.252  -6.581 -42.734  1.00  0.00           O  
ATOM    893  N   ARG    56      10.378  -8.829 -42.875  1.00  0.00           N  
ATOM    894  H   ARG    56       9.861  -9.692 -42.782  1.00  0.00           H  
ATOM    895  CA  ARG    56      11.821  -8.867 -42.931  1.00  0.00           C  
ATOM    896  HA  ARG    56      12.195  -8.202 -42.152  1.00  0.00           H  
ATOM    897  CB  ARG    56      12.328 -10.273 -42.509  1.00  0.00           C  
ATOM    898  HB2 ARG    56      13.320 -10.062 -42.111  1.00  0.00           H  
ATOM    899  HB3 ARG    56      11.720 -10.615 -41.671  1.00  0.00           H  
ATOM    900  CG  ARG    56      12.270 -11.182 -43.493  1.00  0.00           C  
ATOM    901  HG2 ARG    56      11.235 -11.394 -43.763  1.00  0.00           H  
ATOM    902  HG3 ARG    56      12.791 -10.735 -44.339  1.00  0.00           H  
ATOM    903  CD  ARG    56      12.957 -12.292 -43.275  1.00  0.00           C  
ATOM    904  HD2 ARG    56      13.962 -12.122 -42.889  1.00  0.00           H  
ATOM    905  HD3 ARG    56      12.531 -12.844 -42.437  1.00  0.00           H  
ATOM    906  NE  ARG    56      13.015 -13.209 -44.474  1.00  0.00           N  
ATOM    907  HE  ARG    56      12.922 -12.917 -45.436  1.00  0.00           H  
ATOM    908  CZ  ARG    56      13.458 -14.476 -44.401  1.00  0.00           C  
ATOM    909  NH1 ARG    56      13.677 -15.066 -45.532  1.00  0.00           N  
ATOM    910 HH11 ARG    56      13.915 -14.592 -46.392  1.00  0.00           H  
ATOM    911 HH12 ARG    56      14.037 -16.009 -45.487  1.00  0.00           H  
ATOM    912  NH2 ARG    56      13.769 -15.097 -43.308  1.00  0.00           N  
ATOM    913 HH21 ARG    56      13.678 -14.498 -42.500  1.00  0.00           H  
ATOM    914 HH22 ARG    56      14.111 -16.048 -43.308  1.00  0.00           H  
ATOM    915  C   ARG    56      12.394  -8.342 -44.327  1.00  0.00           C  
ATOM    916  O   ARG    56      11.721  -8.478 -45.346  1.00  0.00           O  
ATOM    917  N   PRO    57      13.489  -7.599 -44.342  1.00  0.00           N  
ATOM    918  CD  PRO    57      14.243  -7.168 -43.200  1.00  0.00           C  
ATOM    919  HD2 PRO    57      14.235  -7.979 -42.471  1.00  0.00           H  
ATOM    920  HD3 PRO    57      13.781  -6.224 -42.911  1.00  0.00           H  
ATOM    921  CG  PRO    57      15.744  -6.945 -43.770  1.00  0.00           C  
ATOM    922  HG2 PRO    57      16.408  -7.806 -43.840  1.00  0.00           H  
ATOM    923  HG3 PRO    57      16.278  -6.209 -43.169  1.00  0.00           H  
ATOM    924  CB  PRO    57      15.388  -6.480 -45.193  1.00  0.00           C  
ATOM    925  HB2 PRO    57      16.281  -6.611 -45.803  1.00  0.00           H  
ATOM    926  HB3 PRO    57      15.004  -5.460 -45.200  1.00  0.00           H  
ATOM    927  CA  PRO    57      14.180  -7.375 -45.580  1.00  0.00           C  
ATOM    928  HA  PRO    57      13.593  -6.841 -46.327  1.00  0.00           H  
ATOM    929  C   PRO    57      14.689  -8.697 -46.187  1.00  0.00           C  
ATOM    930  O   PRO    57      15.134  -9.509 -45.355  1.00  0.00           O  
ATOM    931  N   PRO    58      14.646  -8.858 -47.507  1.00  0.00           N  
ATOM    932  CD  PRO    58      14.051  -8.009 -48.595  1.00  0.00           C  
ATOM    933  HD2 PRO    58      14.827  -7.264 -48.768  1.00  0.00           H  
ATOM    934  HD3 PRO    58      13.118  -7.543 -48.277  1.00  0.00           H  
ATOM    935  CG  PRO    58      13.755  -8.900 -49.816  1.00  0.00           C  
ATOM    936  HG2 PRO    58      13.990  -8.387 -50.748  1.00  0.00           H  
ATOM    937  HG3 PRO    58      12.747  -9.315 -49.792  1.00  0.00           H  
ATOM    938  CB  PRO    58      14.866  -9.943 -49.677  1.00  0.00           C  
ATOM    939  HB2 PRO    58      15.766  -9.517 -50.120  1.00  0.00           H  
ATOM    940  HB3 PRO    58      14.510 -10.860 -50.146  1.00  0.00           H  
ATOM    941  CA  PRO    58      15.133 -10.086 -48.150  1.00  0.00           C  
ATOM    942  HA  PRO    58      14.498 -10.841 -47.684  1.00  0.00           H  
ATOM    943  C   PRO    58      16.558 -10.342 -47.708  1.00  0.00           C  
ATOM    944  O   PRO    58      17.359  -9.407 -47.509  1.00  0.00           O  
ATOM    945  N   LEU    59      16.879 -11.616 -47.517  1.00  0.00           N  
ATOM    946  H   LEU    59      16.257 -12.378 -47.747  1.00  0.00           H  
ATOM    947  CA  LEU    59      18.250 -12.045 -47.319  1.00  0.00           C  
ATOM    948  HA  LEU    59      18.801 -11.504 -46.550  1.00  0.00           H  
ATOM    949  CB  LEU    59      18.337 -13.500 -46.816  1.00  0.00           C  
ATOM    950  HB2 LEU    59      17.685 -13.944 -47.568  1.00  0.00           H  
ATOM    951  HB3 LEU    59      19.366 -13.847 -46.899  1.00  0.00           H  
ATOM    952  CG  LEU    59      17.758 -13.876 -45.433  1.00  0.00           C  
ATOM    953  HG  LEU    59      16.883 -13.297 -45.137  1.00  0.00           H  
ATOM    954  CD1 LEU    59      17.447 -15.317 -45.382  1.00  0.00           C  
ATOM    955 HD11 LEU    59      18.247 -15.886 -45.855  1.00  0.00           H  
ATOM    956 HD12 LEU    59      17.094 -15.626 -44.398  1.00  0.00           H  
ATOM    957 HD13 LEU    59      16.637 -15.540 -46.077  1.00  0.00           H  
ATOM    958  CD2 LEU    59      18.893 -13.549 -44.454  1.00  0.00           C  
ATOM    959 HD21 LEU    59      19.753 -14.106 -44.825  1.00  0.00           H  
ATOM    960 HD22 LEU    59      19.221 -12.509 -44.475  1.00  0.00           H  
ATOM    961 HD23 LEU    59      18.600 -13.930 -43.476  1.00  0.00           H  
ATOM    962  C   LEU    59      19.141 -11.788 -48.542  1.00  0.00           C  
ATOM    963  O   LEU    59      20.299 -11.342 -48.337  1.00  0.00           O  
ATOM    964  N   GLU    60      18.721 -11.984 -49.814  1.00  0.00           N  
ATOM    965  H   GLU    60      17.904 -12.570 -49.913  1.00  0.00           H  
ATOM    966  CA  GLU    60      19.597 -11.801 -50.958  1.00  0.00           C  
ATOM    967  HA  GLU    60      20.487 -12.399 -50.762  1.00  0.00           H  
ATOM    968  CB  GLU    60      19.142 -12.418 -52.263  1.00  0.00           C  
ATOM    969  HB2 GLU    60      18.095 -12.200 -52.471  1.00  0.00           H  
ATOM    970  HB3 GLU    60      19.687 -12.099 -53.151  1.00  0.00           H  
ATOM    971  CG  GLU    60      19.199 -13.955 -52.337  1.00  0.00           C  
ATOM    972  HG2 GLU    60      18.481 -14.424 -51.663  1.00  0.00           H  
ATOM    973  HG3 GLU    60      19.014 -14.316 -53.349  1.00  0.00           H  
ATOM    974  CD  GLU    60      20.506 -14.493 -51.747  1.00  0.00           C  
ATOM    975  OE1 GLU    60      21.593 -14.228 -52.386  1.00  0.00           O  
ATOM    976  OE2 GLU    60      20.492 -15.131 -50.690  1.00  0.00           O  
ATOM    977  C   GLU    60      20.148 -10.418 -51.116  1.00  0.00           C  
ATOM    978  O   GLU    60      21.325 -10.202 -51.363  1.00  0.00           O  
ATOM    979  N   GLU    61      19.366  -9.345 -50.910  1.00  0.00           N  
ATOM    980  H   GLU    61      18.401  -9.580 -50.725  1.00  0.00           H  
ATOM    981  CA  GLU    61      19.768  -7.981 -51.102  1.00  0.00           C  
ATOM    982  HA  GLU    61      20.302  -7.934 -52.051  1.00  0.00           H  
ATOM    983  CB  GLU    61      18.432  -7.147 -51.116  1.00  0.00           C  
ATOM    984  HB2 GLU    61      17.994  -7.019 -50.127  1.00  0.00           H  
ATOM    985  HB3 GLU    61      18.681  -6.152 -51.488  1.00  0.00           H  
ATOM    986  CG  GLU    61      17.203  -7.508 -52.087  1.00  0.00           C  
ATOM    987  HG2 GLU    61      16.749  -8.320 -51.519  1.00  0.00           H  
ATOM    988  HG3 GLU    61      16.502  -6.673 -52.102  1.00  0.00           H  
ATOM    989  CD  GLU    61      17.689  -7.815 -53.508  1.00  0.00           C  
ATOM    990  OE1 GLU    61      18.700  -7.249 -54.010  1.00  0.00           O  
ATOM    991  OE2 GLU    61      17.005  -8.556 -54.164  1.00  0.00           O  
ATOM    992  C   GLU    61      20.662  -7.406 -49.973  1.00  0.00           C  
ATOM    993  O   GLU    61      21.341  -6.403 -50.222  1.00  0.00           O  
ATOM    994  N   ARG    62      20.673  -8.047 -48.835  1.00  0.00           N  
ATOM    995  H   ARG    62      20.054  -8.842 -48.763  1.00  0.00           H  
ATOM    996  CA  ARG    62      21.638  -7.937 -47.680  1.00  0.00           C  
ATOM    997  HA  ARG    62      21.984  -6.913 -47.818  1.00  0.00           H  
ATOM    998  CB  ARG    62      20.989  -8.311 -46.312  1.00  0.00           C  
ATOM    999  HB2 ARG    62      20.710  -9.365 -46.302  1.00  0.00           H  
ATOM   1000  HB3 ARG    62      21.736  -8.174 -45.531  1.00  0.00           H  
ATOM   1001  CG  ARG    62      19.880  -7.595 -45.901  1.00  0.00           C  
ATOM   1002  HG2 ARG    62      20.131  -6.538 -45.810  1.00  0.00           H  
ATOM   1003  HG3 ARG    62      19.171  -7.703 -46.722  1.00  0.00           H  
ATOM   1004  CD  ARG    62      19.291  -7.964 -44.723  1.00  0.00           C  
ATOM   1005  HD2 ARG    62      20.057  -8.071 -43.955  1.00  0.00           H  
ATOM   1006  HD3 ARG    62      18.613  -7.132 -44.536  1.00  0.00           H  
ATOM   1007  NE  ARG    62      18.425  -9.142 -44.743  1.00  0.00           N  
ATOM   1008  HE  ARG    62      17.984  -9.355 -45.626  1.00  0.00           H  
ATOM   1009  CZ  ARG    62      18.134  -9.905 -43.709  1.00  0.00           C  
ATOM   1010  NH1 ARG    62      18.804  -9.790 -42.555  1.00  0.00           N  
ATOM   1011 HH11 ARG    62      19.567  -9.133 -42.477  1.00  0.00           H  
ATOM   1012 HH12 ARG    62      18.598 -10.382 -41.764  1.00  0.00           H  
ATOM   1013  NH2 ARG    62      17.189 -10.785 -43.765  1.00  0.00           N  
ATOM   1014 HH21 ARG    62      16.464 -10.423 -44.368  1.00  0.00           H  
ATOM   1015 HH22 ARG    62      17.037 -11.462 -43.031  1.00  0.00           H  
ATOM   1016  C   ARG    62      22.926  -8.709 -47.916  1.00  0.00           C  
ATOM   1017  O   ARG    62      23.939  -8.147 -47.616  1.00  0.00           O  
ATOM   1018  N   ARG    63      22.829  -9.875 -48.541  1.00  0.00           N  
ATOM   1019  H   ARG    63      21.925 -10.326 -48.523  1.00  0.00           H  
ATOM   1020  CA  ARG    63      23.979 -10.688 -49.011  1.00  0.00           C  
ATOM   1021  HA  ARG    63      24.815 -10.704 -48.312  1.00  0.00           H  
ATOM   1022  CB  ARG    63      23.587 -12.170 -49.215  1.00  0.00           C  
ATOM   1023  HB2 ARG    63      22.600 -12.124 -49.677  1.00  0.00           H  
ATOM   1024  HB3 ARG    63      24.341 -12.535 -49.913  1.00  0.00           H  
ATOM   1025  CG  ARG    63      23.478 -12.983 -48.143  1.00  0.00           C  
ATOM   1026  HG2 ARG    63      24.472 -13.113 -47.717  1.00  0.00           H  
ATOM   1027  HG3 ARG    63      22.893 -12.378 -47.451  1.00  0.00           H  
ATOM   1028  CD  ARG    63      22.864 -14.158 -48.210  1.00  0.00           C  
ATOM   1029  HD2 ARG    63      21.821 -13.902 -48.397  1.00  0.00           H  
ATOM   1030  HD3 ARG    63      23.187 -14.732 -49.079  1.00  0.00           H  
ATOM   1031  NE  ARG    63      23.127 -15.001 -47.072  1.00  0.00           N  
ATOM   1032  HE  ARG    63      23.630 -14.608 -46.290  1.00  0.00           H  
ATOM   1033  CZ  ARG    63      22.265 -15.944 -46.787  1.00  0.00           C  
ATOM   1034  NH1 ARG    63      22.364 -16.486 -45.660  1.00  0.00           N  
ATOM   1035 HH11 ARG    63      23.241 -16.302 -45.193  1.00  0.00           H  
ATOM   1036 HH12 ARG    63      21.673 -17.131 -45.304  1.00  0.00           H  
ATOM   1037  NH2 ARG    63      21.307 -16.424 -47.528  1.00  0.00           N  
ATOM   1038 HH21 ARG    63      21.090 -16.037 -48.436  1.00  0.00           H  
ATOM   1039 HH22 ARG    63      20.639 -17.088 -47.164  1.00  0.00           H  
ATOM   1040  C   ARG    63      24.592 -10.117 -50.336  1.00  0.00           C  
ATOM   1041  O   ARG    63      25.797 -10.276 -50.524  1.00  0.00           O  
ATOM   1042  N   ALA    64      23.867  -9.402 -51.177  1.00  0.00           N  
ATOM   1043  H   ALA    64      22.861  -9.328 -51.135  1.00  0.00           H  
ATOM   1044  CA  ALA    64      24.476  -8.635 -52.296  1.00  0.00           C  
ATOM   1045  HA  ALA    64      25.147  -9.282 -52.862  1.00  0.00           H  
ATOM   1046  CB  ALA    64      23.356  -8.211 -53.204  1.00  0.00           C  
ATOM   1047  HB1 ALA    64      22.631  -7.592 -52.676  1.00  0.00           H  
ATOM   1048  HB2 ALA    64      23.895  -7.625 -53.948  1.00  0.00           H  
ATOM   1049  HB3 ALA    64      22.908  -9.043 -53.747  1.00  0.00           H  
ATOM   1050  C   ALA    64      25.410  -7.439 -51.883  1.00  0.00           C  
ATOM   1051  O   ALA    64      26.355  -7.067 -52.599  1.00  0.00           O  
ATOM   1052  N   MET    65      25.063  -6.867 -50.729  1.00  0.00           N  
ATOM   1053  H   MET    65      24.162  -7.081 -50.326  1.00  0.00           H  
ATOM   1054  CA  MET    65      25.959  -5.850 -50.169  1.00  0.00           C  
ATOM   1055  HA  MET    65      26.158  -5.071 -50.906  1.00  0.00           H  
ATOM   1056  CB  MET    65      25.511  -5.249 -48.830  1.00  0.00           C  
ATOM   1057  HB2 MET    65      25.352  -5.974 -48.031  1.00  0.00           H  
ATOM   1058  HB3 MET    65      26.324  -4.669 -48.393  1.00  0.00           H  
ATOM   1059  CG  MET    65      24.250  -4.462 -48.890  1.00  0.00           C  
ATOM   1060  HG2 MET    65      24.186  -4.046 -49.895  1.00  0.00           H  
ATOM   1061  HG3 MET    65      23.443  -5.193 -48.837  1.00  0.00           H  
ATOM   1062  SD  MET    65      23.784  -3.183 -47.555  1.00  0.00           S  
ATOM   1063  CE  MET    65      23.432  -4.429 -46.172  1.00  0.00           C  
ATOM   1064  HE1 MET    65      24.235  -4.360 -45.438  1.00  0.00           H  
ATOM   1065  HE2 MET    65      22.550  -4.117 -45.611  1.00  0.00           H  
ATOM   1066  HE3 MET    65      23.151  -5.414 -46.546  1.00  0.00           H  
ATOM   1067  C   MET    65      27.345  -6.491 -49.909  1.00  0.00           C  
ATOM   1068  O   MET    65      28.270  -5.644 -49.914  1.00  0.00           O  
ATOM   1069  N   HIE    66      27.433  -7.737 -49.527  1.00  0.00           N  
ATOM   1070  H   HIE    66      26.546  -8.151 -49.278  1.00  0.00           H  
ATOM   1071  CA  HIE    66      28.702  -8.367 -49.126  1.00  0.00           C  
ATOM   1072  HA  HIE    66      29.284  -7.830 -48.377  1.00  0.00           H  
ATOM   1073  CB  HIE    66      28.478  -9.633 -48.400  1.00  0.00           C  
ATOM   1074  HB2 HIE    66      27.973  -9.461 -47.450  1.00  0.00           H  
ATOM   1075  HB3 HIE    66      27.836 -10.354 -48.905  1.00  0.00           H  
ATOM   1076  CG  HIE    66      29.709 -10.452 -48.024  1.00  0.00           C  
ATOM   1077  ND1 HIE    66      30.231 -11.594 -48.685  1.00  0.00           N  
ATOM   1078  CE1 HIE    66      31.420 -11.861 -48.076  1.00  0.00           C  
ATOM   1079  HE1 HIE    66      32.093 -12.683 -48.270  1.00  0.00           H  
ATOM   1080  NE2 HIE    66      31.543 -11.065 -47.016  1.00  0.00           N  
ATOM   1081  HE2 HIE    66      32.383 -10.991 -46.459  1.00  0.00           H  
ATOM   1082  CD2 HIE    66      30.538 -10.123 -46.994  1.00  0.00           C  
ATOM   1083  HD2 HIE    66      30.460  -9.294 -46.306  1.00  0.00           H  
ATOM   1084  C   HIE    66      29.585  -8.638 -50.329  1.00  0.00           C  
ATOM   1085  O   HIE    66      30.772  -8.310 -50.313  1.00  0.00           O  
ATOM   1086  N   ASP    67      28.972  -8.856 -51.476  1.00  0.00           N  
ATOM   1087  H   ASP    67      27.970  -8.988 -51.465  1.00  0.00           H  
ATOM   1088  CA  ASP    67      29.615  -8.989 -52.825  1.00  0.00           C  
ATOM   1089  HA  ASP    67      30.400  -9.725 -52.652  1.00  0.00           H  
ATOM   1090  CB  ASP    67      28.523  -9.538 -53.697  1.00  0.00           C  
ATOM   1091  HB2 ASP    67      27.671  -8.867 -53.586  1.00  0.00           H  
ATOM   1092  HB3 ASP    67      28.861  -9.535 -54.733  1.00  0.00           H  
ATOM   1093  CG  ASP    67      28.092 -10.976 -53.402  1.00  0.00           C  
ATOM   1094  OD1 ASP    67      27.171 -11.430 -54.084  1.00  0.00           O  
ATOM   1095  OD2 ASP    67      28.819 -11.807 -52.751  1.00  0.00           O  
ATOM   1096  C   ASP    67      30.235  -7.630 -53.283  1.00  0.00           C  
ATOM   1097  O   ASP    67      31.235  -7.681 -54.042  1.00  0.00           O  
ATOM   1098  N   ILE    68      29.732  -6.428 -52.902  1.00  0.00           N  
ATOM   1099  H   ILE    68      28.935  -6.485 -52.283  1.00  0.00           H  
ATOM   1100  CA  ILE    68      30.527  -5.097 -53.010  1.00  0.00           C  
ATOM   1101  HA  ILE    68      31.034  -5.103 -53.974  1.00  0.00           H  
ATOM   1102  CB  ILE    68      29.454  -3.984 -52.915  1.00  0.00           C  
ATOM   1103  HB  ILE    68      28.819  -4.191 -52.054  1.00  0.00           H  
ATOM   1104  CG2 ILE    68      30.124  -2.649 -52.701  1.00  0.00           C  
ATOM   1105 HG21 ILE    68      30.592  -2.739 -51.721  1.00  0.00           H  
ATOM   1106 HG22 ILE    68      30.936  -2.406 -53.386  1.00  0.00           H  
ATOM   1107 HG23 ILE    68      29.312  -1.939 -52.540  1.00  0.00           H  
ATOM   1108  CG1 ILE    68      28.605  -3.837 -54.245  1.00  0.00           C  
ATOM   1109 HG12 ILE    68      28.941  -3.001 -54.859  1.00  0.00           H  
ATOM   1110 HG13 ILE    68      28.748  -4.755 -54.815  1.00  0.00           H  
ATOM   1111  CD1 ILE    68      27.135  -3.491 -53.803  1.00  0.00           C  
ATOM   1112 HD11 ILE    68      26.596  -4.360 -53.425  1.00  0.00           H  
ATOM   1113 HD12 ILE    68      27.031  -2.694 -53.067  1.00  0.00           H  
ATOM   1114 HD13 ILE    68      26.544  -3.229 -54.681  1.00  0.00           H  
ATOM   1115  C   ILE    68      31.700  -5.028 -52.028  1.00  0.00           C  
ATOM   1116  O   ILE    68      32.794  -4.555 -52.332  1.00  0.00           O  
ATOM   1117  N   ILE    69      31.505  -5.450 -50.828  1.00  0.00           N  
ATOM   1118  H   ILE    69      30.720  -6.073 -50.700  1.00  0.00           H  
ATOM   1119  CA  ILE    69      32.520  -5.344 -49.711  1.00  0.00           C  
ATOM   1120  HA  ILE    69      32.827  -4.298 -49.700  1.00  0.00           H  
ATOM   1121  CB  ILE    69      31.804  -5.708 -48.446  1.00  0.00           C  
ATOM   1122  HB  ILE    69      31.134  -6.551 -48.617  1.00  0.00           H  
ATOM   1123  CG2 ILE    69      32.803  -5.909 -47.272  1.00  0.00           C  
ATOM   1124 HG21 ILE    69      32.331  -5.832 -46.293  1.00  0.00           H  
ATOM   1125 HG22 ILE    69      33.394  -6.796 -47.503  1.00  0.00           H  
ATOM   1126 HG23 ILE    69      33.545  -5.116 -47.361  1.00  0.00           H  
ATOM   1127  CG1 ILE    69      30.876  -4.488 -48.084  1.00  0.00           C  
ATOM   1128 HG12 ILE    69      31.470  -3.586 -47.937  1.00  0.00           H  
ATOM   1129 HG13 ILE    69      30.296  -4.098 -48.920  1.00  0.00           H  
ATOM   1130  CD1 ILE    69      29.891  -4.709 -46.890  1.00  0.00           C  
ATOM   1131 HD11 ILE    69      30.390  -5.234 -46.075  1.00  0.00           H  
ATOM   1132 HD12 ILE    69      29.625  -3.746 -46.454  1.00  0.00           H  
ATOM   1133 HD13 ILE    69      28.979  -5.262 -47.113  1.00  0.00           H  
ATOM   1134  C   ILE    69      33.723  -6.263 -49.906  1.00  0.00           C  
ATOM   1135  O   ILE    69      34.839  -5.908 -49.528  1.00  0.00           O  
ATOM   1136  N   ALA    70      33.548  -7.323 -50.713  1.00  0.00           N  
ATOM   1137  H   ALA    70      32.568  -7.537 -50.834  1.00  0.00           H  
ATOM   1138  CA  ALA    70      34.606  -8.282 -51.171  1.00  0.00           C  
ATOM   1139  HA  ALA    70      35.140  -8.770 -50.356  1.00  0.00           H  
ATOM   1140  CB  ALA    70      33.832  -9.438 -51.919  1.00  0.00           C  
ATOM   1141  HB1 ALA    70      33.304  -9.212 -52.846  1.00  0.00           H  
ATOM   1142  HB2 ALA    70      34.606 -10.115 -52.280  1.00  0.00           H  
ATOM   1143  HB3 ALA    70      33.248 -10.060 -51.240  1.00  0.00           H  
ATOM   1144  C   ALA    70      35.782  -7.793 -51.975  1.00  0.00           C  
ATOM   1145  O   ALA    70      36.749  -8.629 -52.050  1.00  0.00           O  
ATOM   1146  N   SER    71      35.560  -6.654 -52.556  1.00  0.00           N  
ATOM   1147  H   SER    71      34.719  -6.137 -52.343  1.00  0.00           H  
ATOM   1148  CA  SER    71      36.329  -6.205 -53.691  1.00  0.00           C  
ATOM   1149  HA  SER    71      36.639  -7.131 -54.175  1.00  0.00           H  
ATOM   1150  CB  SER    71      35.522  -5.291 -54.512  1.00  0.00           C  
ATOM   1151  HB2 SER    71      34.551  -5.682 -54.816  1.00  0.00           H  
ATOM   1152  HB3 SER    71      35.450  -4.504 -53.762  1.00  0.00           H  
ATOM   1153  OG  SER    71      36.085  -4.896 -55.689  1.00  0.00           O  
ATOM   1154  HG  SER    71      35.936  -5.526 -56.398  1.00  0.00           H  
ATOM   1155  C   SER    71      37.632  -5.526 -53.249  1.00  0.00           C  
ATOM   1156  O   SER    71      37.801  -4.947 -52.117  1.00  0.00           O  
ATOM   1157  N   ASP    72      38.613  -5.600 -54.140  1.00  0.00           N  
ATOM   1158  H   ASP    72      38.341  -6.111 -54.968  1.00  0.00           H  
ATOM   1159  CA  ASP    72      40.015  -5.058 -54.008  1.00  0.00           C  
ATOM   1160  HA  ASP    72      40.468  -5.386 -53.073  1.00  0.00           H  
ATOM   1161  CB  ASP    72      40.911  -5.388 -55.195  1.00  0.00           C  
ATOM   1162  HB2 ASP    72      40.372  -5.192 -56.122  1.00  0.00           H  
ATOM   1163  HB3 ASP    72      41.755  -4.700 -55.232  1.00  0.00           H  
ATOM   1164  CG  ASP    72      41.504  -6.784 -55.127  1.00  0.00           C  
ATOM   1165  OD1 ASP    72      42.625  -7.001 -55.755  1.00  0.00           O  
ATOM   1166  OD2 ASP    72      40.966  -7.657 -54.410  1.00  0.00           O  
ATOM   1167  C   ASP    72      39.931  -3.493 -53.918  1.00  0.00           C  
ATOM   1168  O   ASP    72      40.935  -2.834 -53.510  1.00  0.00           O  
ATOM   1169  N   THR    73      38.852  -2.920 -54.256  1.00  0.00           N  
ATOM   1170  H   THR    73      38.025  -3.464 -54.456  1.00  0.00           H  
ATOM   1171  CA  THR    73      38.678  -1.488 -54.361  1.00  0.00           C  
ATOM   1172  HA  THR    73      39.335  -1.059 -53.604  1.00  0.00           H  
ATOM   1173  CB  THR    73      39.227  -0.997 -55.737  1.00  0.00           C  
ATOM   1174  HB  THR    73      40.294  -1.211 -55.808  1.00  0.00           H  
ATOM   1175  CG2 THR    73      38.455  -1.481 -56.953  1.00  0.00           C  
ATOM   1176 HG21 THR    73      37.376  -1.375 -56.837  1.00  0.00           H  
ATOM   1177 HG22 THR    73      38.681  -0.976 -57.892  1.00  0.00           H  
ATOM   1178 HG23 THR    73      38.773  -2.516 -57.069  1.00  0.00           H  
ATOM   1179  OG1 THR    73      38.933   0.375 -55.801  1.00  0.00           O  
ATOM   1180  HG1 THR    73      39.789   0.805 -55.862  1.00  0.00           H  
ATOM   1181  C   THR    73      37.179  -1.253 -54.012  1.00  0.00           C  
ATOM   1182  O   THR    73      36.338  -2.140 -54.045  1.00  0.00           O  
ATOM   1183  N   PHE    74      36.704  -0.000 -53.923  1.00  0.00           N  
ATOM   1184  H   PHE    74      37.385   0.738 -54.030  1.00  0.00           H  
ATOM   1185  CA  PHE    74      35.201   0.370 -53.720  1.00  0.00           C  
ATOM   1186  HA  PHE    74      34.618  -0.547 -53.810  1.00  0.00           H  
ATOM   1187  CB  PHE    74      35.116   0.911 -52.338  1.00  0.00           C  
ATOM   1188  HB2 PHE    74      35.722   0.298 -51.670  1.00  0.00           H  
ATOM   1189  HB3 PHE    74      35.567   1.903 -52.293  1.00  0.00           H  
ATOM   1190  CG  PHE    74      33.723   1.072 -51.848  1.00  0.00           C  
ATOM   1191  CD1 PHE    74      32.930  -0.034 -51.404  1.00  0.00           C  
ATOM   1192  HD1 PHE    74      33.217  -1.045 -51.653  1.00  0.00           H  
ATOM   1193  CE1 PHE    74      31.753   0.253 -50.680  1.00  0.00           C  
ATOM   1194  HE1 PHE    74      31.174  -0.568 -50.283  1.00  0.00           H  
ATOM   1195  CZ  PHE    74      31.204   1.495 -50.538  1.00  0.00           C  
ATOM   1196  HZ  PHE    74      30.191   1.623 -50.189  1.00  0.00           H  
ATOM   1197  CE2 PHE    74      31.963   2.539 -50.985  1.00  0.00           C  
ATOM   1198  HE2 PHE    74      31.512   3.505 -50.814  1.00  0.00           H  
ATOM   1199  CD2 PHE    74      33.238   2.372 -51.555  1.00  0.00           C  
ATOM   1200  HD2 PHE    74      33.854   3.217 -51.826  1.00  0.00           H  
ATOM   1201  C   PHE    74      34.710   1.364 -54.780  1.00  0.00           C  
ATOM   1202  O   PHE    74      35.431   2.306 -55.158  1.00  0.00           O  
ATOM   1203  N   ASP    75      33.451   1.119 -55.081  1.00  0.00           N  
ATOM   1204  H   ASP    75      32.875   0.491 -54.540  1.00  0.00           H  
ATOM   1205  CA  ASP    75      32.650   1.951 -55.863  1.00  0.00           C  
ATOM   1206  HA  ASP    75      33.193   2.831 -56.206  1.00  0.00           H  
ATOM   1207  CB  ASP    75      32.274   1.257 -57.199  1.00  0.00           C  
ATOM   1208  HB2 ASP    75      33.223   1.124 -57.718  1.00  0.00           H  
ATOM   1209  HB3 ASP    75      31.889   0.258 -56.992  1.00  0.00           H  
ATOM   1210  CG  ASP    75      31.397   2.044 -58.162  1.00  0.00           C  
ATOM   1211  OD1 ASP    75      31.243   3.295 -57.995  1.00  0.00           O  
ATOM   1212  OD2 ASP    75      30.816   1.413 -59.043  1.00  0.00           O  
ATOM   1213  C   ASP    75      31.441   2.418 -55.105  1.00  0.00           C  
ATOM   1214  O   ASP    75      30.541   1.639 -54.785  1.00  0.00           O  
ATOM   1215  N   LYS    76      31.314   3.685 -54.831  1.00  0.00           N  
ATOM   1216  H   LYS    76      31.963   4.368 -55.194  1.00  0.00           H  
ATOM   1217  CA  LYS    76      30.097   4.282 -54.163  1.00  0.00           C  
ATOM   1218  HA  LYS    76      30.095   3.831 -53.171  1.00  0.00           H  
ATOM   1219  CB  LYS    76      30.196   5.766 -53.993  1.00  0.00           C  
ATOM   1220  HB2 LYS    76      30.453   6.202 -54.959  1.00  0.00           H  
ATOM   1221  HB3 LYS    76      29.226   6.168 -53.699  1.00  0.00           H  
ATOM   1222  CG  LYS    76      31.221   6.014 -53.099  1.00  0.00           C  
ATOM   1223  HG2 LYS    76      31.021   5.387 -52.230  1.00  0.00           H  
ATOM   1224  HG3 LYS    76      32.060   5.578 -53.640  1.00  0.00           H  
ATOM   1225  CD  LYS    76      31.354   7.273 -52.790  1.00  0.00           C  
ATOM   1226  HD2 LYS    76      31.162   8.000 -53.579  1.00  0.00           H  
ATOM   1227  HD3 LYS    76      30.596   7.351 -52.010  1.00  0.00           H  
ATOM   1228  CE  LYS    76      32.603   7.658 -52.353  1.00  0.00           C  
ATOM   1229  HE2 LYS    76      33.380   7.268 -53.011  1.00  0.00           H  
ATOM   1230  HE3 LYS    76      32.684   8.715 -52.608  1.00  0.00           H  
ATOM   1231  NZ  LYS    76      32.840   7.638 -50.868  1.00  0.00           N  
ATOM   1232  HZ1 LYS    76      33.637   8.192 -50.592  1.00  0.00           H  
ATOM   1233  HZ2 LYS    76      31.992   7.872 -50.372  1.00  0.00           H  
ATOM   1234  HZ3 LYS    76      33.014   6.692 -50.560  1.00  0.00           H  
ATOM   1235  C   LYS    76      28.833   3.953 -54.917  1.00  0.00           C  
ATOM   1236  O   LYS    76      27.840   3.725 -54.230  1.00  0.00           O  
ATOM   1237  N   ALA    77      28.856   3.906 -56.253  1.00  0.00           N  
ATOM   1238  H   ALA    77      29.708   3.999 -56.789  1.00  0.00           H  
ATOM   1239  CA  ALA    77      27.609   3.799 -57.062  1.00  0.00           C  
ATOM   1240  HA  ALA    77      26.850   4.486 -56.688  1.00  0.00           H  
ATOM   1241  CB  ALA    77      27.953   4.182 -58.485  1.00  0.00           C  
ATOM   1242  HB1 ALA    77      28.886   3.690 -58.760  1.00  0.00           H  
ATOM   1243  HB2 ALA    77      27.094   3.833 -59.058  1.00  0.00           H  
ATOM   1244  HB3 ALA    77      28.055   5.255 -58.645  1.00  0.00           H  
ATOM   1245  C   ALA    77      26.798   2.460 -56.942  1.00  0.00           C  
ATOM   1246  O   ALA    77      25.575   2.506 -56.940  1.00  0.00           O  
ATOM   1247  N   LYS    78      27.404   1.261 -56.644  1.00  0.00           N  
ATOM   1248  H   LYS    78      28.404   1.265 -56.500  1.00  0.00           H  
ATOM   1249  CA  LYS    78      26.795  -0.050 -56.454  1.00  0.00           C  
ATOM   1250  HA  LYS    78      25.968  -0.118 -57.162  1.00  0.00           H  
ATOM   1251  CB  LYS    78      27.725  -1.228 -56.645  1.00  0.00           C  
ATOM   1252  HB2 LYS    78      28.628  -0.938 -56.108  1.00  0.00           H  
ATOM   1253  HB3 LYS    78      27.376  -2.156 -56.192  1.00  0.00           H  
ATOM   1254  CG  LYS    78      28.100  -1.391 -57.987  1.00  0.00           C  
ATOM   1255  HG2 LYS    78      27.208  -1.447 -58.610  1.00  0.00           H  
ATOM   1256  HG3 LYS    78      28.668  -0.497 -58.245  1.00  0.00           H  
ATOM   1257  CD  LYS    78      28.872  -2.543 -58.138  1.00  0.00           C  
ATOM   1258  HD2 LYS    78      29.713  -2.648 -57.452  1.00  0.00           H  
ATOM   1259  HD3 LYS    78      28.286  -3.445 -57.965  1.00  0.00           H  
ATOM   1260  CE  LYS    78      29.221  -2.681 -59.485  1.00  0.00           C  
ATOM   1261  HE2 LYS    78      28.318  -2.627 -60.093  1.00  0.00           H  
ATOM   1262  HE3 LYS    78      29.724  -1.759 -59.777  1.00  0.00           H  
ATOM   1263  NZ  LYS    78      29.975  -3.913 -59.727  1.00  0.00           N  
ATOM   1264  HZ1 LYS    78      30.869  -4.014 -59.270  1.00  0.00           H  
ATOM   1265  HZ2 LYS    78      29.375  -4.725 -59.707  1.00  0.00           H  
ATOM   1266  HZ3 LYS    78      30.148  -3.900 -60.722  1.00  0.00           H  
ATOM   1267  C   LYS    78      26.280  -0.129 -55.034  1.00  0.00           C  
ATOM   1268  O   LYS    78      25.271  -0.816 -54.860  1.00  0.00           O  
ATOM   1269  N   ALA    79      26.935   0.450 -54.074  1.00  0.00           N  
ATOM   1270  H   ALA    79      27.700   1.106 -54.145  1.00  0.00           H  
ATOM   1271  CA  ALA    79      26.289   0.594 -52.720  1.00  0.00           C  
ATOM   1272  HA  ALA    79      26.037  -0.394 -52.334  1.00  0.00           H  
ATOM   1273  CB  ALA    79      27.497   1.057 -51.941  1.00  0.00           C  
ATOM   1274  HB1 ALA    79      28.235   0.256 -51.903  1.00  0.00           H  
ATOM   1275  HB2 ALA    79      27.863   2.037 -52.247  1.00  0.00           H  
ATOM   1276  HB3 ALA    79      27.105   1.206 -50.935  1.00  0.00           H  
ATOM   1277  C   ALA    79      25.119   1.502 -52.679  1.00  0.00           C  
ATOM   1278  O   ALA    79      24.089   1.047 -52.169  1.00  0.00           O  
ATOM   1279  N   GLU    80      25.072   2.660 -53.434  1.00  0.00           N  
ATOM   1280  H   GLU    80      25.904   2.929 -53.941  1.00  0.00           H  
ATOM   1281  CA  GLU    80      23.916   3.544 -53.582  1.00  0.00           C  
ATOM   1282  HA  GLU    80      23.551   3.885 -52.613  1.00  0.00           H  
ATOM   1283  CB  GLU    80      24.289   4.812 -54.341  1.00  0.00           C  
ATOM   1284  HB2 GLU    80      24.899   4.629 -55.225  1.00  0.00           H  
ATOM   1285  HB3 GLU    80      23.364   5.222 -54.746  1.00  0.00           H  
ATOM   1286  CG  GLU    80      25.013   5.869 -53.560  1.00  0.00           C  
ATOM   1287  HG2 GLU    80      24.498   5.980 -52.605  1.00  0.00           H  
ATOM   1288  HG3 GLU    80      26.010   5.485 -53.347  1.00  0.00           H  
ATOM   1289  CD  GLU    80      25.111   7.299 -54.149  1.00  0.00           C  
ATOM   1290  OE1 GLU    80      24.851   7.567 -55.314  1.00  0.00           O  
ATOM   1291  OE2 GLU    80      25.348   8.278 -53.432  1.00  0.00           O  
ATOM   1292  C   GLU    80      22.846   2.800 -54.266  1.00  0.00           C  
ATOM   1293  O   GLU    80      21.763   2.871 -53.763  1.00  0.00           O  
ATOM   1294  N   ALA    81      23.059   2.037 -55.376  1.00  0.00           N  
ATOM   1295  H   ALA    81      23.937   2.267 -55.819  1.00  0.00           H  
ATOM   1296  CA  ALA    81      22.095   1.263 -56.015  1.00  0.00           C  
ATOM   1297  HA  ALA    81      21.277   1.889 -56.370  1.00  0.00           H  
ATOM   1298  CB  ALA    81      22.789   0.645 -57.208  1.00  0.00           C  
ATOM   1299  HB1 ALA    81      23.540  -0.081 -56.897  1.00  0.00           H  
ATOM   1300  HB2 ALA    81      22.048   0.053 -57.747  1.00  0.00           H  
ATOM   1301  HB3 ALA    81      23.214   1.358 -57.915  1.00  0.00           H  
ATOM   1302  C   ALA    81      21.532   0.196 -55.101  1.00  0.00           C  
ATOM   1303  O   ALA    81      20.338   0.012 -55.091  1.00  0.00           O  
ATOM   1304  N   GLN    82      22.378  -0.616 -54.406  1.00  0.00           N  
ATOM   1305  H   GLN    82      23.370  -0.429 -54.376  1.00  0.00           H  
ATOM   1306  CA  GLN    82      21.950  -1.761 -53.692  1.00  0.00           C  
ATOM   1307  HA  GLN    82      21.341  -2.358 -54.370  1.00  0.00           H  
ATOM   1308  CB  GLN    82      23.134  -2.643 -53.226  1.00  0.00           C  
ATOM   1309  HB2 GLN    82      23.752  -2.922 -54.080  1.00  0.00           H  
ATOM   1310  HB3 GLN    82      23.753  -2.035 -52.566  1.00  0.00           H  
ATOM   1311  CG  GLN    82      22.714  -4.040 -52.529  1.00  0.00           C  
ATOM   1312  HG2 GLN    82      23.643  -4.603 -52.442  1.00  0.00           H  
ATOM   1313  HG3 GLN    82      22.374  -3.834 -51.514  1.00  0.00           H  
ATOM   1314  CD  GLN    82      21.785  -4.745 -53.425  1.00  0.00           C  
ATOM   1315  OE1 GLN    82      21.957  -4.775 -54.612  1.00  0.00           O  
ATOM   1316  NE2 GLN    82      20.838  -5.462 -52.936  1.00  0.00           N  
ATOM   1317 HE21 GLN    82      20.246  -5.910 -53.620  1.00  0.00           H  
ATOM   1318 HE22 GLN    82      20.812  -5.621 -51.939  1.00  0.00           H  
ATOM   1319  C   GLN    82      21.102  -1.359 -52.498  1.00  0.00           C  
ATOM   1320  O   GLN    82      20.142  -2.050 -52.169  1.00  0.00           O  
ATOM   1321  N   ILE    83      21.325  -0.152 -51.888  1.00  0.00           N  
ATOM   1322  H   ILE    83      22.206   0.275 -52.138  1.00  0.00           H  
ATOM   1323  CA  ILE    83      20.547   0.474 -50.807  1.00  0.00           C  
ATOM   1324  HA  ILE    83      20.367  -0.125 -49.915  1.00  0.00           H  
ATOM   1325  CB  ILE    83      21.476   1.662 -50.313  1.00  0.00           C  
ATOM   1326  HB  ILE    83      21.968   2.166 -51.145  1.00  0.00           H  
ATOM   1327  CG2 ILE    83      20.692   2.687 -49.605  1.00  0.00           C  
ATOM   1328 HG21 ILE    83      19.988   3.277 -50.192  1.00  0.00           H  
ATOM   1329 HG22 ILE    83      20.184   2.097 -48.842  1.00  0.00           H  
ATOM   1330 HG23 ILE    83      21.219   3.445 -49.026  1.00  0.00           H  
ATOM   1331  CG1 ILE    83      22.572   1.229 -49.274  1.00  0.00           C  
ATOM   1332 HG12 ILE    83      22.122   1.047 -48.298  1.00  0.00           H  
ATOM   1333 HG13 ILE    83      23.035   0.298 -49.602  1.00  0.00           H  
ATOM   1334  CD1 ILE    83      23.635   2.280 -49.110  1.00  0.00           C  
ATOM   1335 HD11 ILE    83      23.250   3.102 -48.506  1.00  0.00           H  
ATOM   1336 HD12 ILE    83      24.424   1.805 -48.526  1.00  0.00           H  
ATOM   1337 HD13 ILE    83      24.047   2.630 -50.056  1.00  0.00           H  
ATOM   1338  C   ILE    83      19.161   0.836 -51.285  1.00  0.00           C  
ATOM   1339  O   ILE    83      18.225   0.467 -50.641  1.00  0.00           O  
ATOM   1340  N   ALA    84      19.038   1.424 -52.431  1.00  0.00           N  
ATOM   1341  H   ALA    84      19.888   1.692 -52.905  1.00  0.00           H  
ATOM   1342  CA  ALA    84      17.743   1.747 -53.047  1.00  0.00           C  
ATOM   1343  HA  ALA    84      17.243   2.362 -52.298  1.00  0.00           H  
ATOM   1344  CB  ALA    84      17.961   2.523 -54.351  1.00  0.00           C  
ATOM   1345  HB1 ALA    84      18.800   3.195 -54.163  1.00  0.00           H  
ATOM   1346  HB2 ALA    84      18.321   1.839 -55.119  1.00  0.00           H  
ATOM   1347  HB3 ALA    84      17.049   3.023 -54.676  1.00  0.00           H  
ATOM   1348  C   ALA    84      16.757   0.561 -53.325  1.00  0.00           C  
ATOM   1349  O   ALA    84      15.544   0.742 -53.090  1.00  0.00           O  
ATOM   1350  N   LYS    85      17.347  -0.669 -53.560  1.00  0.00           N  
ATOM   1351  H   LYS    85      18.346  -0.633 -53.706  1.00  0.00           H  
ATOM   1352  CA  LYS    85      16.556  -1.914 -53.647  1.00  0.00           C  
ATOM   1353  HA  LYS    85      15.818  -1.738 -54.429  1.00  0.00           H  
ATOM   1354  CB  LYS    85      17.401  -3.166 -54.050  1.00  0.00           C  
ATOM   1355  HB2 LYS    85      18.069  -3.398 -53.220  1.00  0.00           H  
ATOM   1356  HB3 LYS    85      16.758  -4.046 -54.032  1.00  0.00           H  
ATOM   1357  CG  LYS    85      18.048  -3.049 -55.217  1.00  0.00           C  
ATOM   1358  HG2 LYS    85      17.281  -2.804 -55.953  1.00  0.00           H  
ATOM   1359  HG3 LYS    85      18.718  -2.204 -55.053  1.00  0.00           H  
ATOM   1360  CD  LYS    85      18.758  -4.101 -55.658  1.00  0.00           C  
ATOM   1361  HD2 LYS    85      19.258  -4.469 -54.761  1.00  0.00           H  
ATOM   1362  HD3 LYS    85      18.087  -4.942 -55.831  1.00  0.00           H  
ATOM   1363  CE  LYS    85      19.481  -3.881 -56.778  1.00  0.00           C  
ATOM   1364  HE2 LYS    85      18.807  -3.733 -57.622  1.00  0.00           H  
ATOM   1365  HE3 LYS    85      20.125  -3.019 -56.608  1.00  0.00           H  
ATOM   1366  NZ  LYS    85      20.465  -4.947 -56.975  1.00  0.00           N  
ATOM   1367  HZ1 LYS    85      20.064  -5.873 -57.011  1.00  0.00           H  
ATOM   1368  HZ2 LYS    85      20.846  -4.819 -57.902  1.00  0.00           H  
ATOM   1369  HZ3 LYS    85      21.175  -5.037 -56.262  1.00  0.00           H  
ATOM   1370  C   LYS    85      15.900  -2.213 -52.277  1.00  0.00           C  
ATOM   1371  O   LYS    85      14.833  -2.821 -52.228  1.00  0.00           O  
ATOM   1372  N   MET    86      16.553  -1.824 -51.224  1.00  0.00           N  
ATOM   1373  H   MET    86      17.356  -1.227 -51.361  1.00  0.00           H  
ATOM   1374  CA  MET    86      16.006  -1.993 -49.871  1.00  0.00           C  
ATOM   1375  HA  MET    86      15.306  -2.826 -49.808  1.00  0.00           H  
ATOM   1376  CB  MET    86      17.077  -2.365 -48.791  1.00  0.00           C  
ATOM   1377  HB2 MET    86      17.843  -1.589 -48.759  1.00  0.00           H  
ATOM   1378  HB3 MET    86      16.696  -2.386 -47.770  1.00  0.00           H  
ATOM   1379  CG  MET    86      17.729  -3.719 -49.162  1.00  0.00           C  
ATOM   1380  HG2 MET    86      16.954  -4.486 -49.160  1.00  0.00           H  
ATOM   1381  HG3 MET    86      17.977  -3.707 -50.224  1.00  0.00           H  
ATOM   1382  SD  MET    86      19.131  -4.333 -48.202  1.00  0.00           S  
ATOM   1383  CE  MET    86      20.497  -3.556 -49.173  1.00  0.00           C  
ATOM   1384  HE1 MET    86      20.672  -4.250 -49.995  1.00  0.00           H  
ATOM   1385  HE2 MET    86      20.277  -2.526 -49.456  1.00  0.00           H  
ATOM   1386  HE3 MET    86      21.414  -3.558 -48.583  1.00  0.00           H  
ATOM   1387  C   MET    86      15.126  -0.855 -49.358  1.00  0.00           C  
ATOM   1388  O   MET    86      14.608  -0.891 -48.226  1.00  0.00           O  
ATOM   1389  N   GLU    87      14.899   0.165 -50.194  1.00  0.00           N  
ATOM   1390  H   GLU    87      15.291   0.139 -51.124  1.00  0.00           H  
ATOM   1391  CA  GLU    87      14.359   1.405 -49.677  1.00  0.00           C  
ATOM   1392  HA  GLU    87      14.786   1.640 -48.702  1.00  0.00           H  
ATOM   1393  CB  GLU    87      14.484   2.611 -50.573  1.00  0.00           C  
ATOM   1394  HB2 GLU    87      15.347   2.405 -51.205  1.00  0.00           H  
ATOM   1395  HB3 GLU    87      13.716   2.504 -51.339  1.00  0.00           H  
ATOM   1396  CG  GLU    87      14.480   4.078 -49.991  1.00  0.00           C  
ATOM   1397  HG2 GLU    87      13.765   4.210 -49.179  1.00  0.00           H  
ATOM   1398  HG3 GLU    87      15.447   4.417 -49.619  1.00  0.00           H  
ATOM   1399  CD  GLU    87      13.966   5.125 -50.996  1.00  0.00           C  
ATOM   1400  OE1 GLU    87      14.246   4.885 -52.191  1.00  0.00           O  
ATOM   1401  OE2 GLU    87      13.333   6.111 -50.615  1.00  0.00           O  
ATOM   1402  C   GLU    87      12.893   1.371 -49.141  1.00  0.00           C  
ATOM   1403  O   GLU    87      12.627   1.726 -47.984  1.00  0.00           O  
ATOM   1404  N   GLU    88      12.010   0.971 -50.021  1.00  0.00           N  
ATOM   1405  H   GLU    88      12.358   0.652 -50.914  1.00  0.00           H  
ATOM   1406  CA  GLU    88      10.547   1.043 -49.856  1.00  0.00           C  
ATOM   1407  HA  GLU    88      10.332   2.028 -49.441  1.00  0.00           H  
ATOM   1408  CB  GLU    88       9.843   0.952 -51.183  1.00  0.00           C  
ATOM   1409  HB2 GLU    88      10.077  -0.034 -51.585  1.00  0.00           H  
ATOM   1410  HB3 GLU    88       8.772   0.999 -50.986  1.00  0.00           H  
ATOM   1411  CG  GLU    88      10.169   1.887 -52.278  1.00  0.00           C  
ATOM   1412  HG2 GLU    88      11.215   1.817 -52.578  1.00  0.00           H  
ATOM   1413  HG3 GLU    88       9.517   1.525 -53.073  1.00  0.00           H  
ATOM   1414  CD  GLU    88       9.736   3.369 -52.032  1.00  0.00           C  
ATOM   1415  OE1 GLU    88       9.555   3.743 -50.841  1.00  0.00           O  
ATOM   1416  OE2 GLU    88       9.514   4.173 -53.018  1.00  0.00           O  
ATOM   1417  C   GLU    88      10.030  -0.066 -48.837  1.00  0.00           C  
ATOM   1418  O   GLU    88       8.912  -0.026 -48.368  1.00  0.00           O  
ATOM   1419  N   GLN    89      10.965  -0.955 -48.475  1.00  0.00           N  
ATOM   1420  H   GLN    89      11.924  -0.710 -48.674  1.00  0.00           H  
ATOM   1421  CA  GLN    89      10.874  -2.006 -47.472  1.00  0.00           C  
ATOM   1422  HA  GLN    89       9.858  -2.394 -47.541  1.00  0.00           H  
ATOM   1423  CB  GLN    89      11.824  -3.134 -47.885  1.00  0.00           C  
ATOM   1424  HB2 GLN    89      11.764  -3.339 -48.954  1.00  0.00           H  
ATOM   1425  HB3 GLN    89      12.839  -2.871 -47.584  1.00  0.00           H  
ATOM   1426  CG  GLN    89      11.419  -4.444 -47.204  1.00  0.00           C  
ATOM   1427  HG2 GLN    89      10.438  -4.792 -47.529  1.00  0.00           H  
ATOM   1428  HG3 GLN    89      12.200  -5.182 -47.385  1.00  0.00           H  
ATOM   1429  CD  GLN    89      11.369  -4.308 -45.722  1.00  0.00           C  
ATOM   1430  OE1 GLN    89      12.377  -3.873 -45.186  1.00  0.00           O  
ATOM   1431  NE2 GLN    89      10.226  -4.658 -45.105  1.00  0.00           N  
ATOM   1432 HE21 GLN    89      10.209  -4.476 -44.112  1.00  0.00           H  
ATOM   1433 HE22 GLN    89       9.355  -4.946 -45.528  1.00  0.00           H  
ATOM   1434  C   GLN    89      11.214  -1.299 -46.101  1.00  0.00           C  
ATOM   1435  O   GLN    89      10.374  -1.304 -45.155  1.00  0.00           O  
ATOM   1436  N   ARG    90      12.323  -0.569 -45.966  1.00  0.00           N  
ATOM   1437  H   ARG    90      13.034  -0.804 -46.643  1.00  0.00           H  
ATOM   1438  CA  ARG    90      12.609   0.177 -44.728  1.00  0.00           C  
ATOM   1439  HA  ARG    90      12.588  -0.556 -43.922  1.00  0.00           H  
ATOM   1440  CB  ARG    90      13.940   0.873 -44.831  1.00  0.00           C  
ATOM   1441  HB2 ARG    90      14.722   0.143 -45.039  1.00  0.00           H  
ATOM   1442  HB3 ARG    90      13.848   1.511 -45.710  1.00  0.00           H  
ATOM   1443  CG  ARG    90      14.375   1.520 -43.775  1.00  0.00           C  
ATOM   1444  HG2 ARG    90      15.383   1.904 -43.931  1.00  0.00           H  
ATOM   1445  HG3 ARG    90      13.695   2.347 -43.571  1.00  0.00           H  
ATOM   1446  CD  ARG    90      14.431   0.715 -42.617  1.00  0.00           C  
ATOM   1447  HD2 ARG    90      13.497   0.210 -42.370  1.00  0.00           H  
ATOM   1448  HD3 ARG    90      15.245   0.025 -42.842  1.00  0.00           H  
ATOM   1449  NE  ARG    90      14.845   1.468 -41.468  1.00  0.00           N  
ATOM   1450  HE  ARG    90      15.304   2.353 -41.631  1.00  0.00           H  
ATOM   1451  CZ  ARG    90      14.721   1.090 -40.249  1.00  0.00           C  
ATOM   1452  NH1 ARG    90      14.340  -0.151 -39.880  1.00  0.00           N  
ATOM   1453 HH11 ARG    90      14.080  -0.819 -40.591  1.00  0.00           H  
ATOM   1454 HH12 ARG    90      14.287  -0.299 -38.882  1.00  0.00           H  
ATOM   1455  NH2 ARG    90      14.942   1.935 -39.306  1.00  0.00           N  
ATOM   1456 HH21 ARG    90      15.407   2.717 -39.746  1.00  0.00           H  
ATOM   1457 HH22 ARG    90      14.904   1.734 -38.317  1.00  0.00           H  
ATOM   1458  C   ARG    90      11.557   1.207 -44.320  1.00  0.00           C  
ATOM   1459  O   ARG    90      11.232   1.353 -43.111  1.00  0.00           O  
ATOM   1460  N   LYS    91      11.098   1.967 -45.306  1.00  0.00           N  
ATOM   1461  H   LYS    91      11.551   1.981 -46.209  1.00  0.00           H  
ATOM   1462  CA  LYS    91      10.078   3.108 -45.121  1.00  0.00           C  
ATOM   1463  HA  LYS    91      10.483   3.771 -44.357  1.00  0.00           H  
ATOM   1464  CB  LYS    91       9.801   3.814 -46.464  1.00  0.00           C  
ATOM   1465  HB2 LYS    91       9.476   3.096 -47.217  1.00  0.00           H  
ATOM   1466  HB3 LYS    91       8.916   4.446 -46.389  1.00  0.00           H  
ATOM   1467  CG  LYS    91      10.873   4.655 -46.823  1.00  0.00           C  
ATOM   1468  HG2 LYS    91      10.930   5.447 -46.077  1.00  0.00           H  
ATOM   1469  HG3 LYS    91      11.842   4.179 -46.673  1.00  0.00           H  
ATOM   1470  CD  LYS    91      11.117   5.060 -48.111  1.00  0.00           C  
ATOM   1471  HD2 LYS    91      12.088   5.556 -48.104  1.00  0.00           H  
ATOM   1472  HD3 LYS    91      11.006   4.134 -48.674  1.00  0.00           H  
ATOM   1473  CE  LYS    91      10.246   6.042 -48.487  1.00  0.00           C  
ATOM   1474  HE2 LYS    91       9.213   5.782 -48.255  1.00  0.00           H  
ATOM   1475  HE3 LYS    91      10.391   6.993 -47.974  1.00  0.00           H  
ATOM   1476  NZ  LYS    91      10.331   6.323 -49.926  1.00  0.00           N  
ATOM   1477  HZ1 LYS    91      11.290   6.451 -50.214  1.00  0.00           H  
ATOM   1478  HZ2 LYS    91       9.898   5.558 -50.424  1.00  0.00           H  
ATOM   1479  HZ3 LYS    91       9.864   7.200 -50.107  1.00  0.00           H  
ATOM   1480  C   LYS    91       8.768   2.638 -44.486  1.00  0.00           C  
ATOM   1481  O   LYS    91       8.285   3.414 -43.669  1.00  0.00           O  
ATOM   1482  N   ALA    92       8.222   1.523 -44.982  1.00  0.00           N  
ATOM   1483  H   ALA    92       8.394   1.396 -45.970  1.00  0.00           H  
ATOM   1484  CA  ALA    92       7.061   0.781 -44.440  1.00  0.00           C  
ATOM   1485  HA  ALA    92       6.081   1.257 -44.405  1.00  0.00           H  
ATOM   1486  CB  ALA    92       6.952  -0.484 -45.310  1.00  0.00           C  
ATOM   1487  HB1 ALA    92       6.092  -1.058 -44.967  1.00  0.00           H  
ATOM   1488  HB2 ALA    92       6.739  -0.229 -46.348  1.00  0.00           H  
ATOM   1489  HB3 ALA    92       7.852  -1.098 -45.276  1.00  0.00           H  
ATOM   1490  C   ALA    92       7.295   0.301 -42.996  1.00  0.00           C  
ATOM   1491  O   ALA    92       6.394   0.445 -42.158  1.00  0.00           O  
ATOM   1492  N   ASN    93       8.394  -0.415 -42.783  1.00  0.00           N  
ATOM   1493  H   ASN    93       8.934  -0.696 -43.588  1.00  0.00           H  
ATOM   1494  CA  ASN    93       8.811  -0.784 -41.353  1.00  0.00           C  
ATOM   1495  HA  ASN    93       8.061  -1.477 -40.974  1.00  0.00           H  
ATOM   1496  CB  ASN    93      10.079  -1.603 -41.628  1.00  0.00           C  
ATOM   1497  HB2 ASN    93      10.768  -1.128 -42.326  1.00  0.00           H  
ATOM   1498  HB3 ASN    93      10.659  -1.699 -40.710  1.00  0.00           H  
ATOM   1499  CG  ASN    93       9.815  -3.059 -42.096  1.00  0.00           C  
ATOM   1500  OD1 ASN    93       8.658  -3.537 -42.124  1.00  0.00           O  
ATOM   1501  ND2 ASN    93      10.802  -3.815 -42.331  1.00  0.00           N  
ATOM   1502 HD21 ASN    93      10.636  -4.801 -42.187  1.00  0.00           H  
ATOM   1503 HD22 ASN    93      11.732  -3.421 -42.332  1.00  0.00           H  
ATOM   1504  C   ASN    93       9.080   0.382 -40.371  1.00  0.00           C  
ATOM   1505  O   ASN    93       8.552   0.330 -39.264  1.00  0.00           O  
ATOM   1506  N   MET    94       9.735   1.462 -40.812  1.00  0.00           N  
ATOM   1507  H   MET    94      10.005   1.553 -41.781  1.00  0.00           H  
ATOM   1508  CA  MET    94       9.888   2.744 -40.135  1.00  0.00           C  
ATOM   1509  HA  MET    94      10.393   2.495 -39.202  1.00  0.00           H  
ATOM   1510  CB  MET    94      10.676   3.789 -40.901  1.00  0.00           C  
ATOM   1511  HB2 MET    94      11.667   3.405 -41.143  1.00  0.00           H  
ATOM   1512  HB3 MET    94      10.125   4.167 -41.762  1.00  0.00           H  
ATOM   1513  CG  MET    94      10.869   4.949 -39.889  1.00  0.00           C  
ATOM   1514  HG2 MET    94      11.265   5.792 -40.456  1.00  0.00           H  
ATOM   1515  HG3 MET    94       9.905   5.283 -39.505  1.00  0.00           H  
ATOM   1516  SD  MET    94      11.918   4.606 -38.502  1.00  0.00           S  
ATOM   1517  CE  MET    94      13.489   4.803 -39.364  1.00  0.00           C  
ATOM   1518  HE1 MET    94      13.560   5.832 -39.714  1.00  0.00           H  
ATOM   1519  HE2 MET    94      14.232   4.503 -38.626  1.00  0.00           H  
ATOM   1520  HE3 MET    94      13.660   4.184 -40.246  1.00  0.00           H  
ATOM   1521  C   MET    94       8.430   3.172 -39.778  1.00  0.00           C  
ATOM   1522  O   MET    94       8.305   3.597 -38.623  1.00  0.00           O  
ATOM   1523  N   LEU    95       7.434   3.214 -40.717  1.00  0.00           N  
ATOM   1524  H   LEU    95       7.515   2.752 -41.611  1.00  0.00           H  
ATOM   1525  CA  LEU    95       6.073   3.751 -40.549  1.00  0.00           C  
ATOM   1526  HA  LEU    95       6.159   4.736 -40.089  1.00  0.00           H  
ATOM   1527  CB  LEU    95       5.517   3.812 -41.944  1.00  0.00           C  
ATOM   1528  HB2 LEU    95       5.975   4.576 -42.572  1.00  0.00           H  
ATOM   1529  HB3 LEU    95       5.802   2.880 -42.432  1.00  0.00           H  
ATOM   1530  CG  LEU    95       3.970   3.885 -42.003  1.00  0.00           C  
ATOM   1531  HG  LEU    95       3.557   3.139 -41.324  1.00  0.00           H  
ATOM   1532  CD1 LEU    95       3.465   5.301 -41.646  1.00  0.00           C  
ATOM   1533 HD11 LEU    95       3.606   5.526 -40.589  1.00  0.00           H  
ATOM   1534 HD12 LEU    95       3.832   6.074 -42.321  1.00  0.00           H  
ATOM   1535 HD13 LEU    95       2.390   5.258 -41.823  1.00  0.00           H  
ATOM   1536  CD2 LEU    95       3.541   3.391 -43.323  1.00  0.00           C  
ATOM   1537 HD21 LEU    95       2.474   3.178 -43.269  1.00  0.00           H  
ATOM   1538 HD22 LEU    95       3.605   4.250 -43.992  1.00  0.00           H  
ATOM   1539 HD23 LEU    95       4.052   2.506 -43.701  1.00  0.00           H  
ATOM   1540  C   LEU    95       5.235   2.974 -39.465  1.00  0.00           C  
ATOM   1541  O   LEU    95       4.587   3.505 -38.575  1.00  0.00           O  
ATOM   1542  N   ALA    96       5.428   1.698 -39.470  1.00  0.00           N  
ATOM   1543  H   ALA    96       6.100   1.199 -40.035  1.00  0.00           H  
ATOM   1544  CA  ALA    96       4.815   0.736 -38.566  1.00  0.00           C  
ATOM   1545  HA  ALA    96       3.764   0.965 -38.387  1.00  0.00           H  
ATOM   1546  CB  ALA    96       4.771  -0.648 -39.272  1.00  0.00           C  
ATOM   1547  HB1 ALA    96       5.734  -0.812 -39.755  1.00  0.00           H  
ATOM   1548  HB2 ALA    96       4.650  -1.489 -38.589  1.00  0.00           H  
ATOM   1549  HB3 ALA    96       4.140  -0.748 -40.156  1.00  0.00           H  
ATOM   1550  C   ALA    96       5.510   0.751 -37.214  1.00  0.00           C  
ATOM   1551  O   ALA    96       4.794   0.707 -36.216  1.00  0.00           O  
ATOM   1552  N   HIE    97       6.829   0.843 -37.130  1.00  0.00           N  
ATOM   1553  H   HIE    97       7.335   0.854 -38.004  1.00  0.00           H  
ATOM   1554  CA  HIE    97       7.583   0.999 -35.898  1.00  0.00           C  
ATOM   1555  HA  HIE    97       7.474   0.221 -35.143  1.00  0.00           H  
ATOM   1556  CB  HIE    97       9.093   1.045 -36.168  1.00  0.00           C  
ATOM   1557  HB2 HIE    97       9.422   0.123 -36.647  1.00  0.00           H  
ATOM   1558  HB3 HIE    97       9.292   1.844 -36.883  1.00  0.00           H  
ATOM   1559  CG  HIE    97      10.016   1.249 -35.006  1.00  0.00           C  
ATOM   1560  ND1 HIE    97      11.269   1.826 -35.110  1.00  0.00           N  
ATOM   1561  CE1 HIE    97      11.809   1.794 -33.901  1.00  0.00           C  
ATOM   1562  HE1 HIE    97      12.775   2.188 -33.622  1.00  0.00           H  
ATOM   1563  NE2 HIE    97      10.973   1.140 -33.015  1.00  0.00           N  
ATOM   1564  HE2 HIE    97      11.266   0.870 -32.087  1.00  0.00           H  
ATOM   1565  CD2 HIE    97       9.864   0.763 -33.694  1.00  0.00           C  
ATOM   1566  HD2 HIE    97       9.046   0.186 -33.287  1.00  0.00           H  
ATOM   1567  C   HIE    97       7.144   2.232 -35.205  1.00  0.00           C  
ATOM   1568  O   HIE    97       6.979   2.254 -33.944  1.00  0.00           O  
ATOM   1569  N   MET    98       6.914   3.362 -35.938  1.00  0.00           N  
ATOM   1570  H   MET    98       7.238   3.385 -36.895  1.00  0.00           H  
ATOM   1571  CA  MET    98       6.499   4.649 -35.384  1.00  0.00           C  
ATOM   1572  HA  MET    98       7.143   4.732 -34.508  1.00  0.00           H  
ATOM   1573  CB  MET    98       6.962   5.646 -36.445  1.00  0.00           C  
ATOM   1574  HB2 MET    98       7.915   5.271 -36.818  1.00  0.00           H  
ATOM   1575  HB3 MET    98       6.328   5.577 -37.329  1.00  0.00           H  
ATOM   1576  CG  MET    98       6.996   7.091 -35.898  1.00  0.00           C  
ATOM   1577  HG2 MET    98       5.999   7.407 -35.591  1.00  0.00           H  
ATOM   1578  HG3 MET    98       7.604   7.169 -34.997  1.00  0.00           H  
ATOM   1579  SD  MET    98       7.543   8.264 -37.226  1.00  0.00           S  
ATOM   1580  CE  MET    98       9.018   7.462 -37.733  1.00  0.00           C  
ATOM   1581  HE1 MET    98       8.872   6.560 -38.328  1.00  0.00           H  
ATOM   1582  HE2 MET    98       9.672   8.040 -38.386  1.00  0.00           H  
ATOM   1583  HE3 MET    98       9.554   7.273 -36.803  1.00  0.00           H  
ATOM   1584  C   MET    98       4.973   4.711 -34.961  1.00  0.00           C  
ATOM   1585  O   MET    98       4.685   5.415 -34.038  1.00  0.00           O  
ATOM   1586  N   GLU    99       4.133   3.927 -35.600  1.00  0.00           N  
ATOM   1587  H   GLU    99       4.325   3.574 -36.527  1.00  0.00           H  
ATOM   1588  CA  GLU    99       2.739   3.561 -35.156  1.00  0.00           C  
ATOM   1589  HA  GLU    99       2.246   4.517 -34.981  1.00  0.00           H  
ATOM   1590  CB  GLU    99       1.873   2.861 -36.238  1.00  0.00           C  
ATOM   1591  HB2 GLU    99       1.686   3.619 -36.998  1.00  0.00           H  
ATOM   1592  HB3 GLU    99       2.261   1.976 -36.742  1.00  0.00           H  
ATOM   1593  CG  GLU    99       0.538   2.454 -35.613  1.00  0.00           C  
ATOM   1594  HG2 GLU    99       0.759   1.544 -35.055  1.00  0.00           H  
ATOM   1595  HG3 GLU    99       0.176   3.281 -35.002  1.00  0.00           H  
ATOM   1596  CD  GLU    99      -0.580   2.065 -36.653  1.00  0.00           C  
ATOM   1597  OE1 GLU    99      -0.373   2.247 -37.928  1.00  0.00           O  
ATOM   1598  OE2 GLU    99      -1.718   1.806 -36.173  1.00  0.00           O  
ATOM   1599  C   GLU    99       2.864   2.733 -33.850  1.00  0.00           C  
ATOM   1600  O   GLU    99       2.127   2.896 -32.885  1.00  0.00           O  
ATOM   1601  N   THR   100       3.762   1.786 -33.899  1.00  0.00           N  
ATOM   1602  H   THR   100       4.070   1.484 -34.812  1.00  0.00           H  
ATOM   1603  CA  THR   100       3.820   0.862 -32.779  1.00  0.00           C  
ATOM   1604  HA  THR   100       2.801   0.633 -32.468  1.00  0.00           H  
ATOM   1605  CB  THR   100       4.502  -0.432 -33.109  1.00  0.00           C  
ATOM   1606  HB  THR   100       5.573  -0.321 -33.280  1.00  0.00           H  
ATOM   1607  CG2 THR   100       4.301  -1.375 -31.850  1.00  0.00           C  
ATOM   1608 HG21 THR   100       4.382  -0.803 -30.926  1.00  0.00           H  
ATOM   1609 HG22 THR   100       3.318  -1.838 -31.938  1.00  0.00           H  
ATOM   1610 HG23 THR   100       5.056  -2.151 -31.969  1.00  0.00           H  
ATOM   1611  OG1 THR   100       3.880  -1.059 -34.195  1.00  0.00           O  
ATOM   1612  HG1 THR   100       3.924  -0.433 -34.921  1.00  0.00           H  
ATOM   1613  C   THR   100       4.358   1.578 -31.567  1.00  0.00           C  
ATOM   1614  O   THR   100       3.815   1.470 -30.496  1.00  0.00           O  
ATOM   1615  N   GLN   101       5.298   2.480 -31.647  1.00  0.00           N  
ATOM   1616  H   GLN   101       5.688   2.647 -32.563  1.00  0.00           H  
ATOM   1617  CA  GLN   101       5.700   3.353 -30.554  1.00  0.00           C  
ATOM   1618  HA  GLN   101       6.049   2.786 -29.692  1.00  0.00           H  
ATOM   1619  CB  GLN   101       6.905   4.279 -30.995  1.00  0.00           C  
ATOM   1620  HB2 GLN   101       6.595   4.723 -31.941  1.00  0.00           H  
ATOM   1621  HB3 GLN   101       6.941   5.018 -30.195  1.00  0.00           H  
ATOM   1622  CG  GLN   101       8.283   3.550 -31.050  1.00  0.00           C  
ATOM   1623  HG2 GLN   101       8.760   3.256 -30.115  1.00  0.00           H  
ATOM   1624  HG3 GLN   101       8.208   2.554 -31.488  1.00  0.00           H  
ATOM   1625  CD  GLN   101       9.240   4.217 -32.045  1.00  0.00           C  
ATOM   1626  OE1 GLN   101      10.085   4.997 -31.708  1.00  0.00           O  
ATOM   1627  NE2 GLN   101       9.161   3.951 -33.334  1.00  0.00           N  
ATOM   1628 HE21 GLN   101      10.007   4.238 -33.806  1.00  0.00           H  
ATOM   1629 HE22 GLN   101       8.464   3.273 -33.605  1.00  0.00           H  
ATOM   1630  C   GLN   101       4.571   4.270 -29.991  1.00  0.00           C  
ATOM   1631  O   GLN   101       4.601   4.597 -28.772  1.00  0.00           O  
ATOM   1632  N   ASN   102       3.614   4.743 -30.845  1.00  0.00           N  
ATOM   1633  H   ASN   102       3.635   4.652 -31.850  1.00  0.00           H  
ATOM   1634  CA  ASN   102       2.553   5.620 -30.466  1.00  0.00           C  
ATOM   1635  HA  ASN   102       2.796   6.468 -29.826  1.00  0.00           H  
ATOM   1636  CB  ASN   102       1.949   6.313 -31.662  1.00  0.00           C  
ATOM   1637  HB2 ASN   102       2.701   6.954 -32.123  1.00  0.00           H  
ATOM   1638  HB3 ASN   102       1.589   5.578 -32.382  1.00  0.00           H  
ATOM   1639  CG  ASN   102       0.782   7.149 -31.201  1.00  0.00           C  
ATOM   1640  OD1 ASN   102      -0.372   6.868 -31.465  1.00  0.00           O  
ATOM   1641  ND2 ASN   102       1.058   8.179 -30.435  1.00  0.00           N  
ATOM   1642 HD21 ASN   102       0.345   8.608 -29.863  1.00  0.00           H  
ATOM   1643 HD22 ASN   102       1.973   8.576 -30.275  1.00  0.00           H  
ATOM   1644  C   ASN   102       1.526   4.724 -29.749  1.00  0.00           C  
ATOM   1645  O   ASN   102       1.001   5.240 -28.726  1.00  0.00           O  
ATOM   1646  N   LYS   103       1.341   3.467 -30.227  1.00  0.00           N  
ATOM   1647  H   LYS   103       2.026   3.192 -30.916  1.00  0.00           H  
ATOM   1648  CA  LYS   103       0.409   2.506 -29.668  1.00  0.00           C  
ATOM   1649  HA  LYS   103      -0.599   2.920 -29.618  1.00  0.00           H  
ATOM   1650  CB  LYS   103       0.441   1.296 -30.587  1.00  0.00           C  
ATOM   1651  HB2 LYS   103       1.465   1.198 -30.948  1.00  0.00           H  
ATOM   1652  HB3 LYS   103       0.162   0.452 -29.956  1.00  0.00           H  
ATOM   1653  CG  LYS   103      -0.522   1.377 -31.581  1.00  0.00           C  
ATOM   1654  HG2 LYS   103      -1.495   1.474 -31.099  1.00  0.00           H  
ATOM   1655  HG3 LYS   103      -0.362   2.275 -32.177  1.00  0.00           H  
ATOM   1656  CD  LYS   103      -0.580   0.243 -32.316  1.00  0.00           C  
ATOM   1657  HD2 LYS   103       0.344   0.163 -32.887  1.00  0.00           H  
ATOM   1658  HD3 LYS   103      -0.761  -0.583 -31.628  1.00  0.00           H  
ATOM   1659  CE  LYS   103      -1.591   0.252 -33.197  1.00  0.00           C  
ATOM   1660  HE2 LYS   103      -2.514   0.646 -32.771  1.00  0.00           H  
ATOM   1661  HE3 LYS   103      -1.269   1.005 -33.917  1.00  0.00           H  
ATOM   1662  NZ  LYS   103      -1.650  -0.975 -33.990  1.00  0.00           N  
ATOM   1663  HZ1 LYS   103      -0.775  -1.098 -34.480  1.00  0.00           H  
ATOM   1664  HZ2 LYS   103      -1.816  -1.809 -33.446  1.00  0.00           H  
ATOM   1665  HZ3 LYS   103      -2.421  -0.949 -34.642  1.00  0.00           H  
ATOM   1666  C   LYS   103       0.878   2.174 -28.221  1.00  0.00           C  
ATOM   1667  O   LYS   103       0.063   2.261 -27.277  1.00  0.00           O  
ATOM   1668  N   ILE   104       2.174   1.920 -28.017  1.00  0.00           N  
ATOM   1669  H   ILE   104       2.759   1.762 -28.824  1.00  0.00           H  
ATOM   1670  CA  ILE   104       2.761   1.734 -26.641  1.00  0.00           C  
ATOM   1671  HA  ILE   104       2.128   1.069 -26.053  1.00  0.00           H  
ATOM   1672  CB  ILE   104       4.133   0.985 -26.811  1.00  0.00           C  
ATOM   1673  HB  ILE   104       4.633   1.662 -27.504  1.00  0.00           H  
ATOM   1674  CG2 ILE   104       5.044   0.867 -25.616  1.00  0.00           C  
ATOM   1675 HG21 ILE   104       4.747   0.092 -24.910  1.00  0.00           H  
ATOM   1676 HG22 ILE   104       6.050   0.576 -25.917  1.00  0.00           H  
ATOM   1677 HG23 ILE   104       5.126   1.856 -25.166  1.00  0.00           H  
ATOM   1678  CG1 ILE   104       3.873  -0.402 -27.466  1.00  0.00           C  
ATOM   1679 HG12 ILE   104       3.168  -0.936 -26.830  1.00  0.00           H  
ATOM   1680 HG13 ILE   104       3.279  -0.202 -28.358  1.00  0.00           H  
ATOM   1681  CD1 ILE   104       5.041  -1.337 -27.771  1.00  0.00           C  
ATOM   1682 HD11 ILE   104       5.691  -0.744 -28.415  1.00  0.00           H  
ATOM   1683 HD12 ILE   104       5.498  -1.701 -26.851  1.00  0.00           H  
ATOM   1684 HD13 ILE   104       4.622  -2.209 -28.273  1.00  0.00           H  
ATOM   1685  C   ILE   104       2.769   2.987 -25.817  1.00  0.00           C  
ATOM   1686  O   ILE   104       2.843   2.889 -24.591  1.00  0.00           O  
ATOM   1687  N   TYR   105       2.822   4.170 -26.459  1.00  0.00           N  
ATOM   1688  H   TYR   105       2.800   4.131 -27.468  1.00  0.00           H  
ATOM   1689  CA  TYR   105       2.682   5.374 -25.677  1.00  0.00           C  
ATOM   1690  HA  TYR   105       3.325   5.327 -24.799  1.00  0.00           H  
ATOM   1691  CB  TYR   105       3.092   6.561 -26.566  1.00  0.00           C  
ATOM   1692  HB2 TYR   105       4.147   6.520 -26.838  1.00  0.00           H  
ATOM   1693  HB3 TYR   105       2.540   6.558 -27.507  1.00  0.00           H  
ATOM   1694  CG  TYR   105       2.911   7.940 -25.951  1.00  0.00           C  
ATOM   1695  CD1 TYR   105       3.634   8.326 -24.855  1.00  0.00           C  
ATOM   1696  HD1 TYR   105       4.449   7.730 -24.474  1.00  0.00           H  
ATOM   1697  CE1 TYR   105       3.465   9.541 -24.167  1.00  0.00           C  
ATOM   1698  HE1 TYR   105       4.162   9.712 -23.360  1.00  0.00           H  
ATOM   1699  CZ  TYR   105       2.402  10.391 -24.590  1.00  0.00           C  
ATOM   1700  OH  TYR   105       2.285  11.604 -23.974  1.00  0.00           O  
ATOM   1701  HH  TYR   105       1.710  12.252 -24.386  1.00  0.00           H  
ATOM   1702  CE2 TYR   105       1.564  10.051 -25.692  1.00  0.00           C  
ATOM   1703  HE2 TYR   105       0.831  10.782 -25.999  1.00  0.00           H  
ATOM   1704  CD2 TYR   105       1.875   8.820 -26.371  1.00  0.00           C  
ATOM   1705  HD2 TYR   105       1.295   8.516 -27.230  1.00  0.00           H  
ATOM   1706  C   TYR   105       1.288   5.594 -25.233  1.00  0.00           C  
ATOM   1707  O   TYR   105       1.032   5.906 -24.079  1.00  0.00           O  
ATOM   1708  N   ASN   106       0.312   5.448 -26.089  1.00  0.00           N  
ATOM   1709  H   ASN   106       0.503   5.073 -27.007  1.00  0.00           H  
ATOM   1710  CA  ASN   106      -1.099   5.742 -25.682  1.00  0.00           C  
ATOM   1711  HA  ASN   106      -1.167   6.735 -25.238  1.00  0.00           H  
ATOM   1712  CB  ASN   106      -1.994   5.594 -26.963  1.00  0.00           C  
ATOM   1713  HB2 ASN   106      -1.459   5.053 -27.743  1.00  0.00           H  
ATOM   1714  HB3 ASN   106      -2.992   5.195 -26.780  1.00  0.00           H  
ATOM   1715  CG  ASN   106      -2.113   7.038 -27.579  1.00  0.00           C  
ATOM   1716  OD1 ASN   106      -2.820   7.843 -27.017  1.00  0.00           O  
ATOM   1717  ND2 ASN   106      -1.437   7.443 -28.620  1.00  0.00           N  
ATOM   1718 HD21 ASN   106      -1.790   8.304 -29.014  1.00  0.00           H  
ATOM   1719 HD22 ASN   106      -1.069   6.742 -29.248  1.00  0.00           H  
ATOM   1720  C   ASN   106      -1.567   4.852 -24.477  1.00  0.00           C  
ATOM   1721  O   ASN   106      -2.376   5.427 -23.734  1.00  0.00           O  
ATOM   1722  N   ILE   107      -1.088   3.628 -24.143  1.00  0.00           N  
ATOM   1723  H   ILE   107      -0.321   3.364 -24.744  1.00  0.00           H  
ATOM   1724  CA  ILE   107      -1.479   2.818 -22.995  1.00  0.00           C  
ATOM   1725  HA  ILE   107      -2.569   2.830 -23.001  1.00  0.00           H  
ATOM   1726  CB  ILE   107      -0.969   1.279 -23.184  1.00  0.00           C  
ATOM   1727  HB  ILE   107      -1.149   0.964 -24.212  1.00  0.00           H  
ATOM   1728  CG2 ILE   107       0.475   1.155 -22.960  1.00  0.00           C  
ATOM   1729 HG21 ILE   107       0.729   0.781 -21.968  1.00  0.00           H  
ATOM   1730 HG22 ILE   107       0.920   0.419 -23.630  1.00  0.00           H  
ATOM   1731 HG23 ILE   107       0.931   2.139 -23.072  1.00  0.00           H  
ATOM   1732  CG1 ILE   107      -1.840   0.310 -22.295  1.00  0.00           C  
ATOM   1733 HG12 ILE   107      -1.189  -0.230 -21.608  1.00  0.00           H  
ATOM   1734 HG13 ILE   107      -2.521   0.904 -21.685  1.00  0.00           H  
ATOM   1735  CD1 ILE   107      -2.569  -0.702 -23.117  1.00  0.00           C  
ATOM   1736 HD11 ILE   107      -3.108  -1.389 -22.465  1.00  0.00           H  
ATOM   1737 HD12 ILE   107      -3.242  -0.207 -23.816  1.00  0.00           H  
ATOM   1738 HD13 ILE   107      -1.859  -1.342 -23.642  1.00  0.00           H  
ATOM   1739  C   ILE   107      -1.016   3.379 -21.593  1.00  0.00           C  
ATOM   1740  O   ILE   107      -1.477   2.888 -20.555  1.00  0.00           O  
ATOM   1741  N   LEU   108      -0.055   4.314 -21.620  1.00  0.00           N  
ATOM   1742  H   LEU   108       0.257   4.745 -22.479  1.00  0.00           H  
ATOM   1743  CA  LEU   108       0.559   4.901 -20.425  1.00  0.00           C  
ATOM   1744  HA  LEU   108       0.800   4.070 -19.763  1.00  0.00           H  
ATOM   1745  CB  LEU   108       1.885   5.646 -20.806  1.00  0.00           C  
ATOM   1746  HB2 LEU   108       1.943   6.028 -21.825  1.00  0.00           H  
ATOM   1747  HB3 LEU   108       1.953   6.497 -20.128  1.00  0.00           H  
ATOM   1748  CG  LEU   108       3.040   4.613 -20.545  1.00  0.00           C  
ATOM   1749  HG  LEU   108       3.096   4.465 -19.467  1.00  0.00           H  
ATOM   1750  CD1 LEU   108       2.958   3.149 -21.013  1.00  0.00           C  
ATOM   1751 HD11 LEU   108       2.196   2.545 -20.520  1.00  0.00           H  
ATOM   1752 HD12 LEU   108       2.668   3.164 -22.064  1.00  0.00           H  
ATOM   1753 HD13 LEU   108       3.956   2.785 -20.771  1.00  0.00           H  
ATOM   1754  CD2 LEU   108       4.341   5.206 -20.961  1.00  0.00           C  
ATOM   1755 HD21 LEU   108       5.184   4.614 -20.605  1.00  0.00           H  
ATOM   1756 HD22 LEU   108       4.496   5.193 -22.040  1.00  0.00           H  
ATOM   1757 HD23 LEU   108       4.431   6.224 -20.580  1.00  0.00           H  
ATOM   1758  C   LEU   108      -0.479   5.885 -19.834  1.00  0.00           C  
ATOM   1759  O   LEU   108      -1.367   6.451 -20.474  1.00  0.00           O  
ATOM   1760  N   THR   109      -0.398   6.201 -18.484  1.00  0.00           N  
ATOM   1761  H   THR   109       0.454   5.883 -18.045  1.00  0.00           H  
ATOM   1762  CA  THR   109      -1.249   7.131 -17.757  1.00  0.00           C  
ATOM   1763  HA  THR   109      -2.283   6.992 -18.074  1.00  0.00           H  
ATOM   1764  CB  THR   109      -1.223   6.861 -16.241  1.00  0.00           C  
ATOM   1765  HB  THR   109      -2.002   7.368 -15.671  1.00  0.00           H  
ATOM   1766  CG2 THR   109      -1.476   5.358 -16.015  1.00  0.00           C  
ATOM   1767 HG21 THR   109      -0.564   4.766 -16.102  1.00  0.00           H  
ATOM   1768 HG22 THR   109      -1.929   5.280 -15.026  1.00  0.00           H  
ATOM   1769 HG23 THR   109      -2.258   4.903 -16.624  1.00  0.00           H  
ATOM   1770  OG1 THR   109       0.075   7.024 -15.745  1.00  0.00           O  
ATOM   1771  HG1 THR   109       0.007   6.591 -14.891  1.00  0.00           H  
ATOM   1772  C   THR   109      -0.763   8.550 -17.985  1.00  0.00           C  
ATOM   1773  O   THR   109       0.388   8.879 -18.158  1.00  0.00           O  
ATOM   1774  N   PRO   110      -1.640   9.605 -17.783  1.00  0.00           N  
ATOM   1775  CD  PRO   110      -3.030   9.428 -17.317  1.00  0.00           C  
ATOM   1776  HD2 PRO   110      -3.071   8.714 -16.495  1.00  0.00           H  
ATOM   1777  HD3 PRO   110      -3.728   9.145 -18.105  1.00  0.00           H  
ATOM   1778  CG  PRO   110      -3.497  10.731 -16.714  1.00  0.00           C  
ATOM   1779  HG2 PRO   110      -3.223  10.571 -15.671  1.00  0.00           H  
ATOM   1780  HG3 PRO   110      -4.555  10.921 -16.895  1.00  0.00           H  
ATOM   1781  CB  PRO   110      -2.619  11.794 -17.430  1.00  0.00           C  
ATOM   1782  HB2 PRO   110      -2.366  12.668 -16.829  1.00  0.00           H  
ATOM   1783  HB3 PRO   110      -3.248  12.159 -18.242  1.00  0.00           H  
ATOM   1784  CA  PRO   110      -1.393  11.023 -17.860  1.00  0.00           C  
ATOM   1785  HA  PRO   110      -1.098  11.192 -18.896  1.00  0.00           H  
ATOM   1786  C   PRO   110      -0.222  11.548 -17.000  1.00  0.00           C  
ATOM   1787  O   PRO   110       0.364  12.537 -17.322  1.00  0.00           O  
ATOM   1788  N   GLU   111       0.131  10.766 -15.904  1.00  0.00           N  
ATOM   1789  H   GLU   111      -0.575  10.062 -15.742  1.00  0.00           H  
ATOM   1790  CA  GLU   111       1.373  10.891 -15.186  1.00  0.00           C  
ATOM   1791  HA  GLU   111       1.408  11.969 -15.031  1.00  0.00           H  
ATOM   1792  CB  GLU   111       1.178  10.252 -13.770  1.00  0.00           C  
ATOM   1793  HB2 GLU   111       1.087   9.166 -13.751  1.00  0.00           H  
ATOM   1794  HB3 GLU   111       2.129  10.455 -13.277  1.00  0.00           H  
ATOM   1795  CG  GLU   111       0.018  10.847 -12.899  1.00  0.00           C  
ATOM   1796  HG2 GLU   111      -0.848  10.310 -13.285  1.00  0.00           H  
ATOM   1797  HG3 GLU   111       0.274  10.596 -11.869  1.00  0.00           H  
ATOM   1798  CD  GLU   111      -0.128  12.388 -12.923  1.00  0.00           C  
ATOM   1799  OE1 GLU   111      -1.318  12.887 -12.686  1.00  0.00           O  
ATOM   1800  OE2 GLU   111       0.829  13.196 -13.191  1.00  0.00           O  
ATOM   1801  C   GLU   111       2.648  10.387 -15.857  1.00  0.00           C  
ATOM   1802  O   GLU   111       3.543  11.116 -16.292  1.00  0.00           O  
ATOM   1803  N   GLN   112       2.542   9.099 -16.166  1.00  0.00           N  
ATOM   1804  H   GLN   112       1.613   8.713 -16.077  1.00  0.00           H  
ATOM   1805  CA  GLN   112       3.583   8.393 -16.938  1.00  0.00           C  
ATOM   1806  HA  GLN   112       4.482   8.323 -16.326  1.00  0.00           H  
ATOM   1807  CB  GLN   112       3.115   6.933 -17.294  1.00  0.00           C  
ATOM   1808  HB2 GLN   112       2.200   6.977 -17.886  1.00  0.00           H  
ATOM   1809  HB3 GLN   112       3.846   6.444 -17.938  1.00  0.00           H  
ATOM   1810  CG  GLN   112       3.146   5.995 -16.030  1.00  0.00           C  
ATOM   1811  HG2 GLN   112       4.176   5.789 -15.740  1.00  0.00           H  
ATOM   1812  HG3 GLN   112       2.704   6.503 -15.173  1.00  0.00           H  
ATOM   1813  CD  GLN   112       2.370   4.606 -16.189  1.00  0.00           C  
ATOM   1814  OE1 GLN   112       1.838   4.304 -17.204  1.00  0.00           O  
ATOM   1815  NE2 GLN   112       2.417   3.737 -15.192  1.00  0.00           N  
ATOM   1816 HE21 GLN   112       1.931   2.867 -15.355  1.00  0.00           H  
ATOM   1817 HE22 GLN   112       3.016   3.911 -14.398  1.00  0.00           H  
ATOM   1818  C   GLN   112       3.951   9.002 -18.251  1.00  0.00           C  
ATOM   1819  O   GLN   112       5.128   9.208 -18.559  1.00  0.00           O  
ATOM   1820  N   LYS   113       2.942   9.589 -18.884  1.00  0.00           N  
ATOM   1821  H   LYS   113       2.037   9.464 -18.453  1.00  0.00           H  
ATOM   1822  CA  LYS   113       3.107  10.375 -20.150  1.00  0.00           C  
ATOM   1823  HA  LYS   113       3.726   9.797 -20.837  1.00  0.00           H  
ATOM   1824  CB  LYS   113       1.710  10.588 -20.775  1.00  0.00           C  
ATOM   1825  HB2 LYS   113       0.973  10.877 -20.026  1.00  0.00           H  
ATOM   1826  HB3 LYS   113       1.762  11.404 -21.496  1.00  0.00           H  
ATOM   1827  CG  LYS   113       1.297   9.434 -21.338  1.00  0.00           C  
ATOM   1828  HG2 LYS   113       2.053   9.185 -22.082  1.00  0.00           H  
ATOM   1829  HG3 LYS   113       1.314   8.622 -20.611  1.00  0.00           H  
ATOM   1830  CD  LYS   113       0.071   9.441 -21.951  1.00  0.00           C  
ATOM   1831  HD2 LYS   113      -0.668   9.675 -21.185  1.00  0.00           H  
ATOM   1832  HD3 LYS   113       0.042  10.318 -22.598  1.00  0.00           H  
ATOM   1833  CE  LYS   113      -0.252   8.383 -22.661  1.00  0.00           C  
ATOM   1834  HE2 LYS   113       0.366   8.323 -23.557  1.00  0.00           H  
ATOM   1835  HE3 LYS   113      -0.154   7.419 -22.162  1.00  0.00           H  
ATOM   1836  NZ  LYS   113      -1.682   8.475 -23.160  1.00  0.00           N  
ATOM   1837  HZ1 LYS   113      -1.680   9.167 -23.896  1.00  0.00           H  
ATOM   1838  HZ2 LYS   113      -1.995   7.603 -23.562  1.00  0.00           H  
ATOM   1839  HZ3 LYS   113      -2.390   8.714 -22.480  1.00  0.00           H  
ATOM   1840  C   LYS   113       3.908  11.692 -20.018  1.00  0.00           C  
ATOM   1841  O   LYS   113       4.699  12.081 -20.877  1.00  0.00           O  
ATOM   1842  N   LYS   114       3.705  12.426 -18.910  1.00  0.00           N  
ATOM   1843  H   LYS   114       3.111  11.992 -18.217  1.00  0.00           H  
ATOM   1844  CA  LYS   114       4.471  13.604 -18.629  1.00  0.00           C  
ATOM   1845  HA  LYS   114       4.377  14.402 -19.366  1.00  0.00           H  
ATOM   1846  CB  LYS   114       3.985  14.280 -17.337  1.00  0.00           C  
ATOM   1847  HB2 LYS   114       4.008  13.453 -16.628  1.00  0.00           H  
ATOM   1848  HB3 LYS   114       4.721  15.039 -17.073  1.00  0.00           H  
ATOM   1849  CG  LYS   114       2.682  14.864 -17.353  1.00  0.00           C  
ATOM   1850  HG2 LYS   114       2.630  15.746 -17.992  1.00  0.00           H  
ATOM   1851  HG3 LYS   114       2.110  14.123 -17.912  1.00  0.00           H  
ATOM   1852  CD  LYS   114       2.091  15.067 -16.120  1.00  0.00           C  
ATOM   1853  HD2 LYS   114       2.207  14.184 -15.490  1.00  0.00           H  
ATOM   1854  HD3 LYS   114       2.717  15.734 -15.526  1.00  0.00           H  
ATOM   1855  CE  LYS   114       0.813  15.373 -16.184  1.00  0.00           C  
ATOM   1856  HE2 LYS   114       0.659  16.372 -16.591  1.00  0.00           H  
ATOM   1857  HE3 LYS   114       0.157  14.698 -16.734  1.00  0.00           H  
ATOM   1858  NZ  LYS   114       0.211  15.429 -14.804  1.00  0.00           N  
ATOM   1859  HZ1 LYS   114       0.435  14.508 -14.453  1.00  0.00           H  
ATOM   1860  HZ2 LYS   114       0.745  16.024 -14.187  1.00  0.00           H  
ATOM   1861  HZ3 LYS   114      -0.785  15.584 -14.747  1.00  0.00           H  
ATOM   1862  C   LYS   114       5.937  13.212 -18.495  1.00  0.00           C  
ATOM   1863  O   LYS   114       6.801  13.920 -18.993  1.00  0.00           O  
ATOM   1864  N   GLN   115       6.239  12.063 -17.774  1.00  0.00           N  
ATOM   1865  H   GLN   115       5.393  11.595 -17.483  1.00  0.00           H  
ATOM   1866  CA  GLN   115       7.485  11.451 -17.509  1.00  0.00           C  
ATOM   1867  HA  GLN   115       8.160  12.184 -17.065  1.00  0.00           H  
ATOM   1868  CB  GLN   115       7.394  10.339 -16.431  1.00  0.00           C  
ATOM   1869  HB2 GLN   115       6.742   9.534 -16.769  1.00  0.00           H  
ATOM   1870  HB3 GLN   115       8.395   9.942 -16.263  1.00  0.00           H  
ATOM   1871  CG  GLN   115       6.982  10.723 -14.948  1.00  0.00           C  
ATOM   1872  HG2 GLN   115       7.781  11.341 -14.537  1.00  0.00           H  
ATOM   1873  HG3 GLN   115       5.994  11.182 -14.978  1.00  0.00           H  
ATOM   1874  CD  GLN   115       6.897   9.521 -14.042  1.00  0.00           C  
ATOM   1875  OE1 GLN   115       6.858   8.338 -14.383  1.00  0.00           O  
ATOM   1876  NE2 GLN   115       6.893   9.704 -12.748  1.00  0.00           N  
ATOM   1877 HE21 GLN   115       6.728   8.890 -12.175  1.00  0.00           H  
ATOM   1878 HE22 GLN   115       7.130  10.627 -12.414  1.00  0.00           H  
ATOM   1879  C   GLN   115       8.126  10.970 -18.777  1.00  0.00           C  
ATOM   1880  O   GLN   115       9.264  11.170 -19.001  1.00  0.00           O  
ATOM   1881  N   PHE   116       7.404  10.262 -19.709  1.00  0.00           N  
ATOM   1882  H   PHE   116       6.487  10.064 -19.335  1.00  0.00           H  
ATOM   1883  CA  PHE   116       7.843   9.801 -21.006  1.00  0.00           C  
ATOM   1884  HA  PHE   116       8.606   9.033 -20.881  1.00  0.00           H  
ATOM   1885  CB  PHE   116       6.729   9.063 -21.701  1.00  0.00           C  
ATOM   1886  HB2 PHE   116       6.343   8.301 -21.025  1.00  0.00           H  
ATOM   1887  HB3 PHE   116       5.880   9.744 -21.760  1.00  0.00           H  
ATOM   1888  CG  PHE   116       7.003   8.536 -23.040  1.00  0.00           C  
ATOM   1889  CD1 PHE   116       7.463   7.176 -23.220  1.00  0.00           C  
ATOM   1890  HD1 PHE   116       7.708   6.628 -22.322  1.00  0.00           H  
ATOM   1891  CE1 PHE   116       7.656   6.678 -24.443  1.00  0.00           C  
ATOM   1892  HE1 PHE   116       7.980   5.657 -24.575  1.00  0.00           H  
ATOM   1893  CZ  PHE   116       7.528   7.548 -25.547  1.00  0.00           C  
ATOM   1894  HZ  PHE   116       7.686   7.081 -26.508  1.00  0.00           H  
ATOM   1895  CE2 PHE   116       7.083   8.861 -25.471  1.00  0.00           C  
ATOM   1896  HE2 PHE   116       6.943   9.356 -26.421  1.00  0.00           H  
ATOM   1897  CD2 PHE   116       6.835   9.367 -24.194  1.00  0.00           C  
ATOM   1898  HD2 PHE   116       6.571  10.391 -23.976  1.00  0.00           H  
ATOM   1899  C   PHE   116       8.459  10.891 -21.813  1.00  0.00           C  
ATOM   1900  O   PHE   116       9.518  10.731 -22.424  1.00  0.00           O  
ATOM   1901  N   ASN   117       7.759  12.045 -21.878  1.00  0.00           N  
ATOM   1902  H   ASN   117       6.780  11.969 -21.639  1.00  0.00           H  
ATOM   1903  CA  ASN   117       8.149  13.181 -22.719  1.00  0.00           C  
ATOM   1904  HA  ASN   117       8.338  12.801 -23.723  1.00  0.00           H  
ATOM   1905  CB  ASN   117       7.022  14.208 -22.837  1.00  0.00           C  
ATOM   1906  HB2 ASN   117       6.479  14.338 -21.901  1.00  0.00           H  
ATOM   1907  HB3 ASN   117       7.334  15.202 -23.157  1.00  0.00           H  
ATOM   1908  CG  ASN   117       6.079  13.775 -23.903  1.00  0.00           C  
ATOM   1909  OD1 ASN   117       6.467  13.298 -24.978  1.00  0.00           O  
ATOM   1910  ND2 ASN   117       4.830  13.744 -23.588  1.00  0.00           N  
ATOM   1911 HD21 ASN   117       4.114  13.315 -24.157  1.00  0.00           H  
ATOM   1912 HD22 ASN   117       4.602  13.882 -22.614  1.00  0.00           H  
ATOM   1913  C   ASN   117       9.400  13.856 -22.167  1.00  0.00           C  
ATOM   1914  O   ASN   117      10.289  14.089 -23.010  1.00  0.00           O  
ATOM   1915  N   ALA   118       9.642  13.926 -20.807  1.00  0.00           N  
ATOM   1916  H   ALA   118       9.044  13.401 -20.184  1.00  0.00           H  
ATOM   1917  CA  ALA   118      10.931  14.394 -20.281  1.00  0.00           C  
ATOM   1918  HA  ALA   118      11.033  15.315 -20.854  1.00  0.00           H  
ATOM   1919  CB  ALA   118      10.918  14.885 -18.817  1.00  0.00           C  
ATOM   1920  HB1 ALA   118      10.644  13.986 -18.265  1.00  0.00           H  
ATOM   1921  HB2 ALA   118      11.950  15.033 -18.496  1.00  0.00           H  
ATOM   1922  HB3 ALA   118      10.274  15.758 -18.709  1.00  0.00           H  
ATOM   1923  C   ALA   118      12.136  13.478 -20.596  1.00  0.00           C  
ATOM   1924  O   ALA   118      13.206  13.979 -20.979  1.00  0.00           O  
ATOM   1925  N   ASN   119      11.882  12.195 -20.595  1.00  0.00           N  
ATOM   1926  H   ASN   119      11.028  11.752 -20.287  1.00  0.00           H  
ATOM   1927  CA  ASN   119      12.805  11.260 -21.106  1.00  0.00           C  
ATOM   1928  HA  ASN   119      13.814  11.463 -20.747  1.00  0.00           H  
ATOM   1929  CB  ASN   119      12.310   9.816 -20.604  1.00  0.00           C  
ATOM   1930  HB2 ASN   119      12.321   9.663 -19.525  1.00  0.00           H  
ATOM   1931  HB3 ASN   119      11.320   9.492 -20.927  1.00  0.00           H  
ATOM   1932  CG  ASN   119      13.171   8.715 -21.288  1.00  0.00           C  
ATOM   1933  OD1 ASN   119      12.892   8.350 -22.432  1.00  0.00           O  
ATOM   1934  ND2 ASN   119      14.219   8.166 -20.730  1.00  0.00           N  
ATOM   1935 HD21 ASN   119      14.532   7.377 -21.276  1.00  0.00           H  
ATOM   1936 HD22 ASN   119      14.577   8.474 -19.837  1.00  0.00           H  
ATOM   1937  C   ASN   119      13.082  11.370 -22.647  1.00  0.00           C  
ATOM   1938  O   ASN   119      14.238  11.203 -23.023  1.00  0.00           O  
ATOM   1939  N   PHE   120      12.056  11.626 -23.406  1.00  0.00           N  
ATOM   1940  H   PHE   120      11.181  11.785 -22.926  1.00  0.00           H  
ATOM   1941  CA  PHE   120      12.037  11.920 -24.830  1.00  0.00           C  
ATOM   1942  HA  PHE   120      12.548  11.150 -25.408  1.00  0.00           H  
ATOM   1943  CB  PHE   120      10.623  11.930 -25.469  1.00  0.00           C  
ATOM   1944  HB2 PHE   120      10.072  11.191 -24.887  1.00  0.00           H  
ATOM   1945  HB3 PHE   120      10.204  12.918 -25.275  1.00  0.00           H  
ATOM   1946  CG  PHE   120      10.516  11.650 -26.986  1.00  0.00           C  
ATOM   1947  CD1 PHE   120       9.789  10.531 -27.454  1.00  0.00           C  
ATOM   1948  HD1 PHE   120       9.353   9.845 -26.743  1.00  0.00           H  
ATOM   1949  CE1 PHE   120       9.626  10.236 -28.837  1.00  0.00           C  
ATOM   1950  HE1 PHE   120       9.071   9.392 -29.220  1.00  0.00           H  
ATOM   1951  CZ  PHE   120      10.344  11.027 -29.751  1.00  0.00           C  
ATOM   1952  HZ  PHE   120      10.334  10.821 -30.811  1.00  0.00           H  
ATOM   1953  CE2 PHE   120      11.125  12.111 -29.330  1.00  0.00           C  
ATOM   1954  HE2 PHE   120      11.691  12.694 -30.042  1.00  0.00           H  
ATOM   1955  CD2 PHE   120      11.265  12.437 -27.966  1.00  0.00           C  
ATOM   1956  HD2 PHE   120      12.002  13.173 -27.677  1.00  0.00           H  
ATOM   1957  C   PHE   120      12.875  13.158 -25.147  1.00  0.00           C  
ATOM   1958  O   PHE   120      13.760  13.220 -25.973  1.00  0.00           O  
ATOM   1959  N   GLU   121      12.712  14.172 -24.289  1.00  0.00           N  
ATOM   1960  H   GLU   121      11.863  14.220 -23.744  1.00  0.00           H  
ATOM   1961  CA  GLU   121      13.535  15.384 -24.503  1.00  0.00           C  
ATOM   1962  HA  GLU   121      13.451  15.689 -25.546  1.00  0.00           H  
ATOM   1963  CB  GLU   121      12.949  16.457 -23.503  1.00  0.00           C  
ATOM   1964  HB2 GLU   121      12.612  15.956 -22.596  1.00  0.00           H  
ATOM   1965  HB3 GLU   121      13.727  17.115 -23.116  1.00  0.00           H  
ATOM   1966  CG  GLU   121      11.771  17.272 -24.009  1.00  0.00           C  
ATOM   1967  HG2 GLU   121      11.193  16.512 -24.536  1.00  0.00           H  
ATOM   1968  HG3 GLU   121      11.188  17.621 -23.156  1.00  0.00           H  
ATOM   1969  CD  GLU   121      12.170  18.466 -24.966  1.00  0.00           C  
ATOM   1970  OE1 GLU   121      11.213  19.150 -25.434  1.00  0.00           O  
ATOM   1971  OE2 GLU   121      13.389  18.697 -25.320  1.00  0.00           O  
ATOM   1972  C   GLU   121      15.014  15.242 -24.254  1.00  0.00           C  
ATOM   1973  O   GLU   121      15.869  15.947 -24.801  1.00  0.00           O  
ATOM   1974  N   LYS   122      15.330  14.326 -23.364  1.00  0.00           N  
ATOM   1975  H   LYS   122      14.665  14.036 -22.661  1.00  0.00           H  
ATOM   1976  CA  LYS   122      16.729  13.871 -23.113  1.00  0.00           C  
ATOM   1977  HA  LYS   122      17.372  14.750 -23.087  1.00  0.00           H  
ATOM   1978  CB  LYS   122      16.775  13.053 -21.817  1.00  0.00           C  
ATOM   1979  HB2 LYS   122      16.229  13.581 -21.036  1.00  0.00           H  
ATOM   1980  HB3 LYS   122      16.320  12.093 -22.060  1.00  0.00           H  
ATOM   1981  CG  LYS   122      18.036  12.753 -21.383  1.00  0.00           C  
ATOM   1982  HG2 LYS   122      18.441  12.023 -22.084  1.00  0.00           H  
ATOM   1983  HG3 LYS   122      18.602  13.677 -21.500  1.00  0.00           H  
ATOM   1984  CD  LYS   122      17.977  12.259 -20.127  1.00  0.00           C  
ATOM   1985  HD2 LYS   122      17.553  13.043 -19.500  1.00  0.00           H  
ATOM   1986  HD3 LYS   122      17.434  11.317 -20.194  1.00  0.00           H  
ATOM   1987  CE  LYS   122      19.126  11.836 -19.676  1.00  0.00           C  
ATOM   1988  HE2 LYS   122      19.561  11.309 -20.525  1.00  0.00           H  
ATOM   1989  HE3 LYS   122      19.688  12.757 -19.520  1.00  0.00           H  
ATOM   1990  NZ  LYS   122      18.964  10.976 -18.526  1.00  0.00           N  
ATOM   1991  HZ1 LYS   122      19.829  10.567 -18.203  1.00  0.00           H  
ATOM   1992  HZ2 LYS   122      18.624  11.542 -17.762  1.00  0.00           H  
ATOM   1993  HZ3 LYS   122      18.301  10.245 -18.739  1.00  0.00           H  
ATOM   1994  C   LYS   122      17.249  13.000 -24.301  1.00  0.00           C  
ATOM   1995  O   LYS   122      18.440  13.084 -24.640  1.00  0.00           O  
ATOM   1996  N   ARG   123      16.445  12.263 -25.080  1.00  0.00           N  
ATOM   1997  H   ARG   123      15.509  12.078 -24.749  1.00  0.00           H  
ATOM   1998  CA  ARG   123      16.680  11.484 -26.328  1.00  0.00           C  
ATOM   1999  HA  ARG   123      17.608  10.911 -26.321  1.00  0.00           H  
ATOM   2000  CB  ARG   123      15.494  10.518 -26.699  1.00  0.00           C  
ATOM   2001  HB2 ARG   123      14.586  11.083 -26.495  1.00  0.00           H  
ATOM   2002  HB3 ARG   123      15.594  10.321 -27.767  1.00  0.00           H  
ATOM   2003  CG  ARG   123      15.517   9.320 -26.051  1.00  0.00           C  
ATOM   2004  HG2 ARG   123      16.574   9.063 -25.986  1.00  0.00           H  
ATOM   2005  HG3 ARG   123      15.278   9.505 -25.003  1.00  0.00           H  
ATOM   2006  CD  ARG   123      14.683   8.371 -26.524  1.00  0.00           C  
ATOM   2007  HD2 ARG   123      14.040   8.174 -25.667  1.00  0.00           H  
ATOM   2008  HD3 ARG   123      14.215   8.632 -27.473  1.00  0.00           H  
ATOM   2009  NE  ARG   123      15.456   7.143 -26.794  1.00  0.00           N  
ATOM   2010  HE  ARG   123      16.452   7.144 -26.630  1.00  0.00           H  
ATOM   2011  CZ  ARG   123      15.007   5.905 -27.203  1.00  0.00           C  
ATOM   2012  NH1 ARG   123      13.717   5.582 -27.184  1.00  0.00           N  
ATOM   2013 HH11 ARG   123      12.967   6.220 -26.962  1.00  0.00           H  
ATOM   2014 HH12 ARG   123      13.518   4.654 -27.529  1.00  0.00           H  
ATOM   2015  NH2 ARG   123      15.880   5.016 -27.350  1.00  0.00           N  
ATOM   2016 HH21 ARG   123      16.852   5.279 -27.275  1.00  0.00           H  
ATOM   2017 HH22 ARG   123      15.681   4.034 -27.472  1.00  0.00           H  
ATOM   2018  C   ARG   123      16.908  12.404 -27.521  1.00  0.00           C  
ATOM   2019  O   ARG   123      17.625  12.006 -28.414  1.00  0.00           O  
ATOM   2020  N   LEU   124      16.415  13.624 -27.522  1.00  0.00           N  
ATOM   2021  H   LEU   124      15.691  13.960 -26.902  1.00  0.00           H  
ATOM   2022  CA  LEU   124      16.826  14.620 -28.631  1.00  0.00           C  
ATOM   2023  HA  LEU   124      16.524  14.206 -29.593  1.00  0.00           H  
ATOM   2024  CB  LEU   124      15.935  15.829 -28.487  1.00  0.00           C  
ATOM   2025  HB2 LEU   124      16.052  16.220 -27.477  1.00  0.00           H  
ATOM   2026  HB3 LEU   124      16.268  16.606 -29.176  1.00  0.00           H  
ATOM   2027  CG  LEU   124      14.439  15.526 -28.671  1.00  0.00           C  
ATOM   2028  HG  LEU   124      14.110  14.861 -27.873  1.00  0.00           H  
ATOM   2029  CD1 LEU   124      13.593  16.778 -28.536  1.00  0.00           C  
ATOM   2030 HD11 LEU   124      13.715  17.188 -27.533  1.00  0.00           H  
ATOM   2031 HD12 LEU   124      13.801  17.538 -29.290  1.00  0.00           H  
ATOM   2032 HD13 LEU   124      12.523  16.688 -28.721  1.00  0.00           H  
ATOM   2033  CD2 LEU   124      14.052  14.909 -30.066  1.00  0.00           C  
ATOM   2034 HD21 LEU   124      14.499  13.992 -30.450  1.00  0.00           H  
ATOM   2035 HD22 LEU   124      12.970  14.780 -30.080  1.00  0.00           H  
ATOM   2036 HD23 LEU   124      14.315  15.595 -30.870  1.00  0.00           H  
ATOM   2037  C   LEU   124      18.317  15.086 -28.638  1.00  0.00           C  
ATOM   2038  O   LEU   124      18.645  15.863 -29.524  1.00  0.00           O  
ATOM   2039  N   THR   125      19.059  14.729 -27.627  1.00  0.00           N  
ATOM   2040  H   THR   125      18.589  14.051 -27.044  1.00  0.00           H  
ATOM   2041  CA  THR   125      20.452  14.989 -27.549  1.00  0.00           C  
ATOM   2042  HA  THR   125      20.545  16.042 -27.814  1.00  0.00           H  
ATOM   2043  CB  THR   125      21.129  14.771 -26.206  1.00  0.00           C  
ATOM   2044  HB  THR   125      22.152  15.143 -26.153  1.00  0.00           H  
ATOM   2045  CG2 THR   125      20.332  15.388 -25.026  1.00  0.00           C  
ATOM   2046 HG21 THR   125      20.502  16.464 -25.070  1.00  0.00           H  
ATOM   2047 HG22 THR   125      19.255  15.260 -25.139  1.00  0.00           H  
ATOM   2048 HG23 THR   125      20.739  15.052 -24.072  1.00  0.00           H  
ATOM   2049  OG1 THR   125      21.119  13.382 -25.960  1.00  0.00           O  
ATOM   2050  HG1 THR   125      20.292  13.197 -25.509  1.00  0.00           H  
ATOM   2051  C   THR   125      21.315  14.434 -28.650  1.00  0.00           C  
ATOM   2052  O   THR   125      22.377  15.112 -28.909  1.00  0.00           O  
ATOM   2053  OXT THR   125      21.048  13.284 -29.129  1.00  0.00           O  
TER    2054      THR   125 
ATOM   2054  N   ALA   126      -0.533   7.892   0.209  1.00  0.00           N  
ATOM   2055  H1  ALA   126      -0.868   6.951   0.061  1.00  0.00           H  
ATOM   2056  H2  ALA   126      -1.315   8.526   0.289  1.00  0.00           H  
ATOM   2057  H3  ALA   126      -0.005   7.875   1.071  1.00  0.00           H  
ATOM   2058  CA  ALA   126       0.368   8.218  -0.844  1.00  0.00           C  
ATOM   2059  HA  ALA   126       1.034   9.017  -0.516  1.00  0.00           H  
ATOM   2060  CB  ALA   126       1.076   6.978  -1.335  1.00  0.00           C  
ATOM   2061  HB1 ALA   126       0.471   6.157  -1.721  1.00  0.00           H  
ATOM   2062  HB2 ALA   126       1.681   7.320  -2.175  1.00  0.00           H  
ATOM   2063  HB3 ALA   126       1.742   6.584  -0.567  1.00  0.00           H  
ATOM   2064  C   ALA   126      -0.443   8.724  -2.103  1.00  0.00           C  
ATOM   2065  O   ALA   126      -1.488   8.156  -2.323  1.00  0.00           O  
ATOM   2066  N   ASP   127       0.062   9.649  -2.877  1.00  0.00           N  
ATOM   2067  H   ASP   127       0.775  10.164  -2.380  1.00  0.00           H  
ATOM   2068  CA  ASP   127      -0.453  10.006  -4.160  1.00  0.00           C  
ATOM   2069  HA  ASP   127      -1.457   9.612  -4.317  1.00  0.00           H  
ATOM   2070  CB  ASP   127      -0.539  11.553  -4.239  1.00  0.00           C  
ATOM   2071  HB2 ASP   127       0.460  11.957  -4.079  1.00  0.00           H  
ATOM   2072  HB3 ASP   127      -0.882  11.663  -5.268  1.00  0.00           H  
ATOM   2073  CG  ASP   127      -1.620  12.159  -3.297  1.00  0.00           C  
ATOM   2074  OD1 ASP   127      -2.802  11.917  -3.580  1.00  0.00           O  
ATOM   2075  OD2 ASP   127      -1.237  13.005  -2.412  1.00  0.00           O  
ATOM   2076  C   ASP   127       0.291   9.467  -5.382  1.00  0.00           C  
ATOM   2077  O   ASP   127      -0.290   9.349  -6.438  1.00  0.00           O  
ATOM   2078  N   THR   128       1.530   9.000  -5.210  1.00  0.00           N  
ATOM   2079  H   THR   128       1.989   9.198  -4.333  1.00  0.00           H  
ATOM   2080  CA  THR   128       2.308   8.378  -6.246  1.00  0.00           C  
ATOM   2081  HA  THR   128       1.689   7.905  -7.008  1.00  0.00           H  
ATOM   2082  CB  THR   128       3.001   9.474  -7.034  1.00  0.00           C  
ATOM   2083  HB  THR   128       3.464  10.136  -6.302  1.00  0.00           H  
ATOM   2084  CG2 THR   128       4.075   9.015  -7.926  1.00  0.00           C  
ATOM   2085 HG21 THR   128       4.367   9.783  -8.642  1.00  0.00           H  
ATOM   2086 HG22 THR   128       4.877   8.672  -7.272  1.00  0.00           H  
ATOM   2087 HG23 THR   128       3.726   8.165  -8.512  1.00  0.00           H  
ATOM   2088  OG1 THR   128       2.124  10.224  -7.815  1.00  0.00           O  
ATOM   2089  HG1 THR   128       1.267  10.073  -7.409  1.00  0.00           H  
ATOM   2090  C   THR   128       3.294   7.410  -5.581  1.00  0.00           C  
ATOM   2091  O   THR   128       3.950   7.868  -4.644  1.00  0.00           O  
ATOM   2092  N   THR   129       3.537   6.146  -5.997  1.00  0.00           N  
ATOM   2093  H   THR   129       3.013   5.806  -6.791  1.00  0.00           H  
ATOM   2094  CA  THR   129       4.347   5.157  -5.212  1.00  0.00           C  
ATOM   2095  HA  THR   129       3.919   5.042  -4.217  1.00  0.00           H  
ATOM   2096  CB  THR   129       4.390   3.778  -5.931  1.00  0.00           C  
ATOM   2097  HB  THR   129       4.716   3.915  -6.962  1.00  0.00           H  
ATOM   2098  CG2 THR   129       5.206   2.585  -5.320  1.00  0.00           C  
ATOM   2099 HG21 THR   129       6.225   2.926  -5.504  1.00  0.00           H  
ATOM   2100 HG22 THR   129       4.847   2.378  -4.312  1.00  0.00           H  
ATOM   2101 HG23 THR   129       5.081   1.729  -5.983  1.00  0.00           H  
ATOM   2102  OG1 THR   129       3.109   3.307  -5.895  1.00  0.00           O  
ATOM   2103  HG1 THR   129       3.292   2.602  -6.520  1.00  0.00           H  
ATOM   2104  C   THR   129       5.783   5.651  -4.934  1.00  0.00           C  
ATOM   2105  O   THR   129       6.354   5.514  -3.851  1.00  0.00           O  
ATOM   2106  N   THR   130       6.365   6.398  -5.879  1.00  0.00           N  
ATOM   2107  H   THR   130       6.023   6.414  -6.829  1.00  0.00           H  
ATOM   2108  CA  THR   130       7.642   7.236  -5.693  1.00  0.00           C  
ATOM   2109  HA  THR   130       7.828   7.881  -6.551  1.00  0.00           H  
ATOM   2110  CB  THR   130       7.466   8.224  -4.547  1.00  0.00           C  
ATOM   2111  HB  THR   130       7.175   7.697  -3.638  1.00  0.00           H  
ATOM   2112  CG2 THR   130       8.693   9.136  -4.218  1.00  0.00           C  
ATOM   2113 HG21 THR   130       9.054   9.679  -5.092  1.00  0.00           H  
ATOM   2114 HG22 THR   130       8.275   9.826  -3.484  1.00  0.00           H  
ATOM   2115 HG23 THR   130       9.435   8.431  -3.844  1.00  0.00           H  
ATOM   2116  OG1 THR   130       6.325   9.042  -4.825  1.00  0.00           O  
ATOM   2117  HG1 THR   130       5.553   8.514  -4.610  1.00  0.00           H  
ATOM   2118  C   THR   130       8.927   6.426  -5.589  1.00  0.00           C  
ATOM   2119  O   THR   130       9.996   6.879  -6.009  1.00  0.00           O  
ATOM   2120  N   ALA   131       8.836   5.166  -5.094  1.00  0.00           N  
ATOM   2121  H   ALA   131       8.012   4.984  -4.538  1.00  0.00           H  
ATOM   2122  CA  ALA   131       9.850   4.105  -4.917  1.00  0.00           C  
ATOM   2123  HA  ALA   131      10.831   4.484  -4.630  1.00  0.00           H  
ATOM   2124  CB  ALA   131       9.339   3.086  -3.911  1.00  0.00           C  
ATOM   2125  HB1 ALA   131       9.216   3.579  -2.946  1.00  0.00           H  
ATOM   2126  HB2 ALA   131       8.403   2.615  -4.211  1.00  0.00           H  
ATOM   2127  HB3 ALA   131      10.082   2.292  -3.833  1.00  0.00           H  
ATOM   2128  C   ALA   131      10.137   3.345  -6.198  1.00  0.00           C  
ATOM   2129  O   ALA   131       9.276   3.313  -7.099  1.00  0.00           O  
ATOM   2130  N   ALA   132      11.309   2.669  -6.208  1.00  0.00           N  
ATOM   2131  H   ALA   132      11.964   2.874  -5.467  1.00  0.00           H  
ATOM   2132  CA  ALA   132      11.804   1.783  -7.272  1.00  0.00           C  
ATOM   2133  HA  ALA   132      10.991   1.274  -7.790  1.00  0.00           H  
ATOM   2134  CB  ALA   132      12.526   2.855  -8.127  1.00  0.00           C  
ATOM   2135  HB1 ALA   132      12.009   3.793  -8.329  1.00  0.00           H  
ATOM   2136  HB2 ALA   132      13.469   3.188  -7.693  1.00  0.00           H  
ATOM   2137  HB3 ALA   132      12.761   2.331  -9.053  1.00  0.00           H  
ATOM   2138  C   ALA   132      12.754   0.623  -6.736  1.00  0.00           C  
ATOM   2139  O   ALA   132      13.985   0.541  -7.099  1.00  0.00           O  
ATOM   2140  N   PRO   133      12.175  -0.399  -6.043  1.00  0.00           N  
ATOM   2141  CD  PRO   133      10.708  -0.684  -5.959  1.00  0.00           C  
ATOM   2142  HD2 PRO   133      10.246  -0.648  -6.946  1.00  0.00           H  
ATOM   2143  HD3 PRO   133      10.342   0.150  -5.360  1.00  0.00           H  
ATOM   2144  CG  PRO   133      10.476  -2.046  -5.156  1.00  0.00           C  
ATOM   2145  HG2 PRO   133      10.194  -2.890  -5.785  1.00  0.00           H  
ATOM   2146  HG3 PRO   133       9.704  -1.902  -4.400  1.00  0.00           H  
ATOM   2147  CB  PRO   133      11.826  -2.314  -4.580  1.00  0.00           C  
ATOM   2148  HB2 PRO   133      12.031  -3.373  -4.421  1.00  0.00           H  
ATOM   2149  HB3 PRO   133      11.793  -1.786  -3.627  1.00  0.00           H  
ATOM   2150  CA  PRO   133      12.869  -1.553  -5.455  1.00  0.00           C  
ATOM   2151  HA  PRO   133      13.629  -1.206  -4.756  1.00  0.00           H  
ATOM   2152  C   PRO   133      13.456  -2.564  -6.431  1.00  0.00           C  
ATOM   2153  O   PRO   133      14.308  -3.265  -5.913  1.00  0.00           O  
ATOM   2154  N   ALA   134      13.219  -2.564  -7.762  1.00  0.00           N  
ATOM   2155  H   ALA   134      12.446  -2.009  -8.100  1.00  0.00           H  
ATOM   2156  CA  ALA   134      14.044  -3.285  -8.717  1.00  0.00           C  
ATOM   2157  HA  ALA   134      13.968  -4.307  -8.347  1.00  0.00           H  
ATOM   2158  CB  ALA   134      13.444  -3.243 -10.096  1.00  0.00           C  
ATOM   2159  HB1 ALA   134      12.360  -3.146 -10.047  1.00  0.00           H  
ATOM   2160  HB2 ALA   134      13.753  -2.397 -10.711  1.00  0.00           H  
ATOM   2161  HB3 ALA   134      13.804  -4.130 -10.618  1.00  0.00           H  
ATOM   2162  C   ALA   134      15.474  -2.829  -8.489  1.00  0.00           C  
ATOM   2163  O   ALA   134      15.794  -1.603  -8.301  1.00  0.00           O  
ATOM   2164  N   ASP   135      16.392  -3.752  -8.782  1.00  0.00           N  
ATOM   2165  H   ASP   135      16.065  -4.665  -9.065  1.00  0.00           H  
ATOM   2166  CA  ASP   135      17.899  -3.499  -8.711  1.00  0.00           C  
ATOM   2167  HA  ASP   135      18.027  -2.524  -8.241  1.00  0.00           H  
ATOM   2168  CB  ASP   135      18.307  -4.559  -7.660  1.00  0.00           C  
ATOM   2169  HB2 ASP   135      18.376  -5.511  -8.187  1.00  0.00           H  
ATOM   2170  HB3 ASP   135      19.335  -4.321  -7.389  1.00  0.00           H  
ATOM   2171  CG  ASP   135      17.465  -4.638  -6.372  1.00  0.00           C  
ATOM   2172  OD1 ASP   135      16.597  -5.527  -6.149  1.00  0.00           O  
ATOM   2173  OD2 ASP   135      17.676  -3.743  -5.493  1.00  0.00           O  
ATOM   2174  C   ASP   135      18.649  -3.503 -10.012  1.00  0.00           C  
ATOM   2175  O   ASP   135      19.806  -2.988 -10.109  1.00  0.00           O  
ATOM   2176  N   ALA   136      17.976  -4.033 -11.047  1.00  0.00           N  
ATOM   2177  H   ALA   136      17.065  -4.461 -10.956  1.00  0.00           H  
ATOM   2178  CA  ALA   136      18.587  -4.282 -12.338  1.00  0.00           C  
ATOM   2179  HA  ALA   136      19.667  -4.174 -12.435  1.00  0.00           H  
ATOM   2180  CB  ALA   136      18.163  -5.709 -12.766  1.00  0.00           C  
ATOM   2181  HB1 ALA   136      18.452  -6.360 -11.942  1.00  0.00           H  
ATOM   2182  HB2 ALA   136      17.100  -5.689 -13.007  1.00  0.00           H  
ATOM   2183  HB3 ALA   136      18.641  -6.018 -13.696  1.00  0.00           H  
ATOM   2184  C   ALA   136      18.072  -3.222 -13.372  1.00  0.00           C  
ATOM   2185  O   ALA   136      18.446  -3.341 -14.545  1.00  0.00           O  
ATOM   2186  N   LYS   137      17.270  -2.222 -12.951  1.00  0.00           N  
ATOM   2187  H   LYS   137      17.060  -2.239 -11.963  1.00  0.00           H  
ATOM   2188  CA  LYS   137      16.734  -1.132 -13.809  1.00  0.00           C  
ATOM   2189  HA  LYS   137      16.109  -1.606 -14.566  1.00  0.00           H  
ATOM   2190  CB  LYS   137      15.793  -0.340 -12.946  1.00  0.00           C  
ATOM   2191  HB2 LYS   137      15.255   0.398 -13.541  1.00  0.00           H  
ATOM   2192  HB3 LYS   137      14.935  -0.933 -12.631  1.00  0.00           H  
ATOM   2193  CG  LYS   137      16.313   0.255 -11.756  1.00  0.00           C  
ATOM   2194  HG2 LYS   137      16.822  -0.529 -11.196  1.00  0.00           H  
ATOM   2195  HG3 LYS   137      17.082   0.958 -12.074  1.00  0.00           H  
ATOM   2196  CD  LYS   137      15.422   0.916 -11.000  1.00  0.00           C  
ATOM   2197  HD2 LYS   137      14.785   1.504 -11.661  1.00  0.00           H  
ATOM   2198  HD3 LYS   137      14.763   0.225 -10.475  1.00  0.00           H  
ATOM   2199  CE  LYS   137      15.912   1.813 -10.085  1.00  0.00           C  
ATOM   2200  HE2 LYS   137      16.665   2.423 -10.585  1.00  0.00           H  
ATOM   2201  HE3 LYS   137      15.072   2.460  -9.829  1.00  0.00           H  
ATOM   2202  NZ  LYS   137      16.617   1.165  -8.926  1.00  0.00           N  
ATOM   2203  HZ1 LYS   137      17.012   1.846  -8.294  1.00  0.00           H  
ATOM   2204  HZ2 LYS   137      15.986   0.605  -8.372  1.00  0.00           H  
ATOM   2205  HZ3 LYS   137      17.426   0.654  -9.250  1.00  0.00           H  
ATOM   2206  C   LYS   137      17.827  -0.232 -14.415  1.00  0.00           C  
ATOM   2207  O   LYS   137      18.935  -0.208 -13.846  1.00  0.00           O  
ATOM   2208  N   PRO   138      17.552   0.450 -15.498  1.00  0.00           N  
ATOM   2209  CD  PRO   138      16.477   0.241 -16.455  1.00  0.00           C  
ATOM   2210  HD2 PRO   138      15.633   0.835 -16.106  1.00  0.00           H  
ATOM   2211  HD3 PRO   138      16.183  -0.800 -16.321  1.00  0.00           H  
ATOM   2212  CG  PRO   138      16.939   0.741 -17.764  1.00  0.00           C  
ATOM   2213  HG2 PRO   138      16.106   0.988 -18.423  1.00  0.00           H  
ATOM   2214  HG3 PRO   138      17.479  -0.088 -18.221  1.00  0.00           H  
ATOM   2215  CB  PRO   138      17.962   1.850 -17.422  1.00  0.00           C  
ATOM   2216  HB2 PRO   138      17.501   2.837 -17.432  1.00  0.00           H  
ATOM   2217  HB3 PRO   138      18.760   1.796 -18.163  1.00  0.00           H  
ATOM   2218  CA  PRO   138      18.501   1.402 -16.017  1.00  0.00           C  
ATOM   2219  HA  PRO   138      19.470   0.921 -16.150  1.00  0.00           H  
ATOM   2220  C   PRO   138      18.651   2.638 -15.070  1.00  0.00           C  
ATOM   2221  O   PRO   138      17.711   2.911 -14.337  1.00  0.00           O  
ATOM   2222  N   MET   139      19.764   3.362 -15.162  1.00  0.00           N  
ATOM   2223  H   MET   139      20.504   3.069 -15.784  1.00  0.00           H  
ATOM   2224  CA  MET   139      20.114   4.594 -14.439  1.00  0.00           C  
ATOM   2225  HA  MET   139      19.760   4.556 -13.409  1.00  0.00           H  
ATOM   2226  CB  MET   139      21.636   4.689 -14.226  1.00  0.00           C  
ATOM   2227  HB2 MET   139      21.743   5.393 -13.401  1.00  0.00           H  
ATOM   2228  HB3 MET   139      22.032   3.686 -14.064  1.00  0.00           H  
ATOM   2229  CG  MET   139      22.344   5.285 -15.442  1.00  0.00           C  
ATOM   2230  HG2 MET   139      23.380   4.999 -15.257  1.00  0.00           H  
ATOM   2231  HG3 MET   139      22.055   4.686 -16.305  1.00  0.00           H  
ATOM   2232  SD  MET   139      22.179   7.034 -15.773  1.00  0.00           S  
ATOM   2233  CE  MET   139      22.586   6.992 -17.537  1.00  0.00           C  
ATOM   2234  HE1 MET   139      22.783   8.001 -17.898  1.00  0.00           H  
ATOM   2235  HE2 MET   139      23.573   6.550 -17.671  1.00  0.00           H  
ATOM   2236  HE3 MET   139      21.731   6.682 -18.138  1.00  0.00           H  
ATOM   2237  C   MET   139      19.349   5.778 -15.126  1.00  0.00           C  
ATOM   2238  O   MET   139      18.954   5.746 -16.332  1.00  0.00           O  
ATOM   2239  N   MET   140      19.126   6.866 -14.340  1.00  0.00           N  
ATOM   2240  H   MET   140      19.421   6.802 -13.376  1.00  0.00           H  
ATOM   2241  CA  MET   140      18.335   8.011 -14.732  1.00  0.00           C  
ATOM   2242  HA  MET   140      17.977   7.845 -15.748  1.00  0.00           H  
ATOM   2243  CB  MET   140      17.185   8.078 -13.721  1.00  0.00           C  
ATOM   2244  HB2 MET   140      16.593   8.946 -14.008  1.00  0.00           H  
ATOM   2245  HB3 MET   140      16.602   7.165 -13.846  1.00  0.00           H  
ATOM   2246  CG  MET   140      17.482   8.309 -12.327  1.00  0.00           C  
ATOM   2247  HG2 MET   140      17.944   7.396 -11.952  1.00  0.00           H  
ATOM   2248  HG3 MET   140      18.228   9.098 -12.227  1.00  0.00           H  
ATOM   2249  SD  MET   140      15.894   8.527 -11.361  1.00  0.00           S  
ATOM   2250  CE  MET   140      15.340  10.301 -11.692  1.00  0.00           C  
ATOM   2251  HE1 MET   140      14.607  10.597 -10.941  1.00  0.00           H  
ATOM   2252  HE2 MET   140      16.196  10.968 -11.585  1.00  0.00           H  
ATOM   2253  HE3 MET   140      14.869  10.180 -12.667  1.00  0.00           H  
ATOM   2254  C   MET   140      19.262   9.244 -14.649  1.00  0.00           C  
ATOM   2255  O   MET   140      18.882  10.318 -15.196  1.00  0.00           O  
ATOM   2256  N   HIE   141      20.405   9.184 -13.931  1.00  0.00           N  
ATOM   2257  H   HIE   141      20.880   8.297 -13.841  1.00  0.00           H  
ATOM   2258  CA  HIE   141      21.051  10.329 -13.298  1.00  0.00           C  
ATOM   2259  HA  HIE   141      20.357  10.979 -12.766  1.00  0.00           H  
ATOM   2260  CB  HIE   141      22.084   9.721 -12.344  1.00  0.00           C  
ATOM   2261  HB2 HIE   141      22.746   9.020 -12.853  1.00  0.00           H  
ATOM   2262  HB3 HIE   141      22.584  10.576 -11.888  1.00  0.00           H  
ATOM   2263  CG  HIE   141      21.482   8.749 -11.297  1.00  0.00           C  
ATOM   2264  ND1 HIE   141      20.761   7.647 -11.639  1.00  0.00           N  
ATOM   2265  CE1 HIE   141      20.217   7.068 -10.548  1.00  0.00           C  
ATOM   2266  HE1 HIE   141      19.544   6.225 -10.604  1.00  0.00           H  
ATOM   2267  NE2 HIE   141      20.561   7.736  -9.376  1.00  0.00           N  
ATOM   2268  HE2 HIE   141      20.543   7.327  -8.452  1.00  0.00           H  
ATOM   2269  CD2 HIE   141      21.306   8.797  -9.913  1.00  0.00           C  
ATOM   2270  HD2 HIE   141      21.781   9.575  -9.332  1.00  0.00           H  
ATOM   2271  C   HIE   141      21.913  11.085 -14.283  1.00  0.00           C  
ATOM   2272  O   HIE   141      22.173  12.262 -14.094  1.00  0.00           O  
ATOM   2273  N   HIE   142      22.433  10.419 -15.300  1.00  0.00           N  
ATOM   2274  H   HIE   142      22.312   9.423 -15.420  1.00  0.00           H  
ATOM   2275  CA  HIE   142      23.401  11.081 -16.222  1.00  0.00           C  
ATOM   2276  HA  HIE   142      23.686  12.087 -15.915  1.00  0.00           H  
ATOM   2277  CB  HIE   142      24.780  10.255 -16.221  1.00  0.00           C  
ATOM   2278  HB2 HIE   142      24.625   9.394 -16.872  1.00  0.00           H  
ATOM   2279  HB3 HIE   142      25.559  10.872 -16.670  1.00  0.00           H  
ATOM   2280  CG  HIE   142      25.177   9.663 -14.898  1.00  0.00           C  
ATOM   2281  ND1 HIE   142      24.928   8.319 -14.590  1.00  0.00           N  
ATOM   2282  CE1 HIE   142      25.292   8.096 -13.307  1.00  0.00           C  
ATOM   2283  HE1 HIE   142      25.438   7.173 -12.766  1.00  0.00           H  
ATOM   2284  NE2 HIE   142      25.668   9.301 -12.725  1.00  0.00           N  
ATOM   2285  HE2 HIE   142      26.066   9.383 -11.801  1.00  0.00           H  
ATOM   2286  CD2 HIE   142      25.664  10.273 -13.740  1.00  0.00           C  
ATOM   2287  HD2 HIE   142      26.191  11.214 -13.675  1.00  0.00           H  
ATOM   2288  C   HIE   142      22.818  11.194 -17.732  1.00  0.00           C  
ATOM   2289  O   HIE   142      21.677  10.891 -17.942  1.00  0.00           O  
ATOM   2290  N   LYS   143      23.713  11.478 -18.725  1.00  0.00           N  
ATOM   2291  H   LYS   143      24.678  11.586 -18.445  1.00  0.00           H  
ATOM   2292  CA  LYS   143      23.301  11.540 -20.165  1.00  0.00           C  
ATOM   2293  HA  LYS   143      22.398  12.130 -20.321  1.00  0.00           H  
ATOM   2294  CB  LYS   143      24.440  12.173 -20.873  1.00  0.00           C  
ATOM   2295  HB2 LYS   143      25.387  11.917 -20.397  1.00  0.00           H  
ATOM   2296  HB3 LYS   143      24.499  11.709 -21.858  1.00  0.00           H  
ATOM   2297  CG  LYS   143      24.382  13.502 -21.085  1.00  0.00           C  
ATOM   2298  HG2 LYS   143      23.376  13.790 -21.390  1.00  0.00           H  
ATOM   2299  HG3 LYS   143      24.433  14.077 -20.160  1.00  0.00           H  
ATOM   2300  CD  LYS   143      25.313  14.029 -21.949  1.00  0.00           C  
ATOM   2301  HD2 LYS   143      26.327  13.814 -21.613  1.00  0.00           H  
ATOM   2302  HD3 LYS   143      25.275  13.380 -22.823  1.00  0.00           H  
ATOM   2303  CE  LYS   143      25.214  15.325 -22.218  1.00  0.00           C  
ATOM   2304  HE2 LYS   143      24.244  15.629 -22.614  1.00  0.00           H  
ATOM   2305  HE3 LYS   143      25.325  15.954 -21.335  1.00  0.00           H  
ATOM   2306  NZ  LYS   143      26.299  15.620 -23.195  1.00  0.00           N  
ATOM   2307  HZ1 LYS   143      27.259  15.368 -23.008  1.00  0.00           H  
ATOM   2308  HZ2 LYS   143      26.082  15.355 -24.145  1.00  0.00           H  
ATOM   2309  HZ3 LYS   143      26.366  16.627 -23.235  1.00  0.00           H  
ATOM   2310  C   LYS   143      23.033  10.040 -20.564  1.00  0.00           C  
ATOM   2311  O   LYS   143      23.594   9.088 -20.062  1.00  0.00           O  
ATOM   2312  N   GLY   144      22.182   9.867 -21.540  1.00  0.00           N  
ATOM   2313  H   GLY   144      21.752  10.683 -21.950  1.00  0.00           H  
ATOM   2314  CA  GLY   144      21.949   8.652 -22.317  1.00  0.00           C  
ATOM   2315  HA2 GLY   144      22.822   8.547 -22.960  1.00  0.00           H  
ATOM   2316  HA3 GLY   144      21.956   7.779 -21.664  1.00  0.00           H  
ATOM   2317  C   GLY   144      20.614   8.753 -23.100  1.00  0.00           C  
ATOM   2318  O   GLY   144      19.614   9.292 -22.604  1.00  0.00           O  
ATOM   2319  N   LYS   145      20.697   8.247 -24.345  1.00  0.00           N  
ATOM   2320  H   LYS   145      21.632   7.963 -24.604  1.00  0.00           H  
ATOM   2321  CA  LYS   145      19.553   8.188 -25.331  1.00  0.00           C  
ATOM   2322  HA  LYS   145      18.588   8.424 -24.882  1.00  0.00           H  
ATOM   2323  CB  LYS   145      19.773   9.302 -26.415  1.00  0.00           C  
ATOM   2324  HB2 LYS   145      18.897   9.306 -27.062  1.00  0.00           H  
ATOM   2325  HB3 LYS   145      19.836  10.295 -25.971  1.00  0.00           H  
ATOM   2326  CG  LYS   145      20.907   9.230 -27.193  1.00  0.00           C  
ATOM   2327  HG2 LYS   145      21.819   9.314 -26.602  1.00  0.00           H  
ATOM   2328  HG3 LYS   145      20.903   8.242 -27.654  1.00  0.00           H  
ATOM   2329  CD  LYS   145      21.068  10.209 -28.146  1.00  0.00           C  
ATOM   2330  HD2 LYS   145      20.273   9.955 -28.846  1.00  0.00           H  
ATOM   2331  HD3 LYS   145      21.090  11.182 -27.654  1.00  0.00           H  
ATOM   2332  CE  LYS   145      22.168  10.097 -28.855  1.00  0.00           C  
ATOM   2333  HE2 LYS   145      22.986  10.275 -28.158  1.00  0.00           H  
ATOM   2334  HE3 LYS   145      22.188   9.047 -29.150  1.00  0.00           H  
ATOM   2335  NZ  LYS   145      22.307  10.902 -30.069  1.00  0.00           N  
ATOM   2336  HZ1 LYS   145      23.283  10.878 -30.325  1.00  0.00           H  
ATOM   2337  HZ2 LYS   145      21.701  10.581 -30.810  1.00  0.00           H  
ATOM   2338  HZ3 LYS   145      21.996  11.848 -29.896  1.00  0.00           H  
ATOM   2339  C   LYS   145      19.168   6.803 -25.910  1.00  0.00           C  
ATOM   2340  O   LYS   145      18.051   6.618 -26.309  1.00  0.00           O  
ATOM   2341  N   PHE   146      20.063   5.811 -25.981  1.00  0.00           N  
ATOM   2342  H   PHE   146      21.012   6.130 -25.847  1.00  0.00           H  
ATOM   2343  CA  PHE   146      19.991   4.451 -26.644  1.00  0.00           C  
ATOM   2344  HA  PHE   146      18.954   4.117 -26.673  1.00  0.00           H  
ATOM   2345  CB  PHE   146      20.584   4.605 -28.125  1.00  0.00           C  
ATOM   2346  HB2 PHE   146      20.213   5.496 -28.634  1.00  0.00           H  
ATOM   2347  HB3 PHE   146      21.667   4.710 -28.069  1.00  0.00           H  
ATOM   2348  CG  PHE   146      20.505   3.382 -29.086  1.00  0.00           C  
ATOM   2349  CD1 PHE   146      21.545   2.448 -29.130  1.00  0.00           C  
ATOM   2350  HD1 PHE   146      22.454   2.466 -28.547  1.00  0.00           H  
ATOM   2351  CE1 PHE   146      21.505   1.371 -30.095  1.00  0.00           C  
ATOM   2352  HE1 PHE   146      22.355   0.723 -30.245  1.00  0.00           H  
ATOM   2353  CZ  PHE   146      20.395   1.223 -30.930  1.00  0.00           C  
ATOM   2354  HZ  PHE   146      20.437   0.438 -31.672  1.00  0.00           H  
ATOM   2355  CE2 PHE   146      19.298   2.027 -30.811  1.00  0.00           C  
ATOM   2356  HE2 PHE   146      18.478   1.842 -31.490  1.00  0.00           H  
ATOM   2357  CD2 PHE   146      19.325   3.060 -29.828  1.00  0.00           C  
ATOM   2358  HD2 PHE   146      18.536   3.797 -29.851  1.00  0.00           H  
ATOM   2359  C   PHE   146      20.932   3.426 -25.959  1.00  0.00           C  
ATOM   2360  O   PHE   146      22.073   3.796 -25.611  1.00  0.00           O  
ATOM   2361  N   GLY   147      20.472   2.193 -25.704  1.00  0.00           N  
ATOM   2362  H   GLY   147      19.557   1.915 -26.028  1.00  0.00           H  
ATOM   2363  CA  GLY   147      21.136   1.178 -24.924  1.00  0.00           C  
ATOM   2364  HA2 GLY   147      21.449   1.740 -24.044  1.00  0.00           H  
ATOM   2365  HA3 GLY   147      20.609   0.240 -24.749  1.00  0.00           H  
ATOM   2366  C   GLY   147      22.583   0.765 -25.465  1.00  0.00           C  
ATOM   2367  O   GLY   147      22.873   0.847 -26.684  1.00  0.00           O  
ATOM   2368  N   PRO   148      23.408   0.075 -24.592  1.00  0.00           N  
ATOM   2369  CD  PRO   148      23.302   0.137 -23.145  1.00  0.00           C  
ATOM   2370  HD2 PRO   148      22.329  -0.285 -22.892  1.00  0.00           H  
ATOM   2371  HD3 PRO   148      23.387   1.177 -22.830  1.00  0.00           H  
ATOM   2372  CG  PRO   148      24.473  -0.660 -22.660  1.00  0.00           C  
ATOM   2373  HG2 PRO   148      24.127  -1.694 -22.685  1.00  0.00           H  
ATOM   2374  HG3 PRO   148      24.765  -0.343 -21.659  1.00  0.00           H  
ATOM   2375  CB  PRO   148      25.526  -0.353 -23.748  1.00  0.00           C  
ATOM   2376  HB2 PRO   148      26.390  -1.018 -23.736  1.00  0.00           H  
ATOM   2377  HB3 PRO   148      25.914   0.663 -23.682  1.00  0.00           H  
ATOM   2378  CA  PRO   148      24.714  -0.458 -25.029  1.00  0.00           C  
ATOM   2379  HA  PRO   148      25.263   0.181 -25.720  1.00  0.00           H  
ATOM   2380  C   PRO   148      24.683  -1.810 -25.798  1.00  0.00           C  
ATOM   2381  O   PRO   148      25.667  -2.551 -25.821  1.00  0.00           O  
ATOM   2382  N   HIE   149      23.497  -2.172 -26.319  1.00  0.00           N  
ATOM   2383  H   HIE   149      22.781  -1.461 -26.278  1.00  0.00           H  
ATOM   2384  CA  HIE   149      23.195  -3.591 -26.713  1.00  0.00           C  
ATOM   2385  HA  HIE   149      23.706  -4.232 -25.995  1.00  0.00           H  
ATOM   2386  CB  HIE   149      21.658  -3.764 -26.614  1.00  0.00           C  
ATOM   2387  HB2 HIE   149      21.424  -4.688 -27.144  1.00  0.00           H  
ATOM   2388  HB3 HIE   149      21.447  -4.081 -25.593  1.00  0.00           H  
ATOM   2389  CG  HIE   149      20.811  -2.681 -27.129  1.00  0.00           C  
ATOM   2390  ND1 HIE   149      20.716  -2.177 -28.464  1.00  0.00           N  
ATOM   2391  CE1 HIE   149      19.759  -1.242 -28.521  1.00  0.00           C  
ATOM   2392  HE1 HIE   149      19.334  -0.741 -29.378  1.00  0.00           H  
ATOM   2393  NE2 HIE   149      19.314  -1.022 -27.338  1.00  0.00           N  
ATOM   2394  HE2 HIE   149      18.607  -0.340 -27.103  1.00  0.00           H  
ATOM   2395  CD2 HIE   149      19.953  -1.914 -26.413  1.00  0.00           C  
ATOM   2396  HD2 HIE   149      19.838  -1.903 -25.340  1.00  0.00           H  
ATOM   2397  C   HIE   149      23.599  -4.028 -28.122  1.00  0.00           C  
ATOM   2398  O   HIE   149      24.051  -5.153 -28.219  1.00  0.00           O  
ATOM   2399  N   GLN   150      23.647  -3.182 -29.142  1.00  0.00           N  
ATOM   2400  H   GLN   150      23.473  -2.200 -28.987  1.00  0.00           H  
ATOM   2401  CA  GLN   150      24.096  -3.557 -30.491  1.00  0.00           C  
ATOM   2402  HA  GLN   150      25.083  -4.016 -30.444  1.00  0.00           H  
ATOM   2403  CB  GLN   150      23.230  -4.688 -31.191  1.00  0.00           C  
ATOM   2404  HB2 GLN   150      23.678  -4.906 -32.160  1.00  0.00           H  
ATOM   2405  HB3 GLN   150      23.320  -5.583 -30.574  1.00  0.00           H  
ATOM   2406  CG  GLN   150      21.714  -4.360 -31.321  1.00  0.00           C  
ATOM   2407  HG2 GLN   150      21.192  -5.312 -31.417  1.00  0.00           H  
ATOM   2408  HG3 GLN   150      21.348  -3.779 -30.474  1.00  0.00           H  
ATOM   2409  CD  GLN   150      21.395  -3.561 -32.577  1.00  0.00           C  
ATOM   2410  OE1 GLN   150      21.411  -4.050 -33.715  1.00  0.00           O  
ATOM   2411  NE2 GLN   150      21.340  -2.261 -32.487  1.00  0.00           N  
ATOM   2412 HE21 GLN   150      21.148  -1.734 -33.327  1.00  0.00           H  
ATOM   2413 HE22 GLN   150      21.623  -1.751 -31.663  1.00  0.00           H  
ATOM   2414  C   GLN   150      24.116  -2.256 -31.351  1.00  0.00           C  
ATOM   2415  O   GLN   150      23.517  -1.258 -30.926  1.00  0.00           O  
ATOM   2416  N   CML   151      24.596  -2.179 -32.564  1.00  0.00           N  
ATOM   2417  H   CML   151      24.257  -1.358 -33.045  1.00  0.00           H  
ATOM   2418  CA  CML   151      25.570  -3.037 -33.194  1.00  0.00           C  
ATOM   2419  HA  CML   151      25.607  -4.017 -32.718  1.00  0.00           H  
ATOM   2420  CB  CML   151      25.167  -3.256 -34.666  1.00  0.00           C  
ATOM   2421  HB2 CML   151      25.045  -2.248 -35.062  1.00  0.00           H  
ATOM   2422  HB3 CML   151      24.211  -3.776 -34.726  1.00  0.00           H  
ATOM   2423  SG  CML   151      26.290  -4.215 -35.752  1.00  0.00           S  
ATOM   2424  S1L CML   151      26.040  -3.504 -37.572  1.00  0.00           S  
ATOM   2425  C1L CML   151      24.708  -4.487 -38.178  1.00  0.00           C  
ATOM   2426  H1L CML   151      23.757  -4.302 -37.635  1.00  0.00           H  
ATOM   2427  H1M CML   151      25.133  -5.479 -37.914  1.00  0.00           H  
ATOM   2428  C1R CML   151      24.421  -4.548 -39.666  1.00  0.00           C  
ATOM   2429  C2R CML   151      25.192  -5.210 -40.575  1.00  0.00           C  
ATOM   2430  H2R CML   151      26.095  -5.829 -40.463  1.00  0.00           H  
ATOM   2431  C1  CML   151      23.232  -3.841 -40.313  1.00  0.00           C  
ATOM   2432  C2  CML   151      24.680  -5.231 -41.978  1.00  0.00           C  
ATOM   2433  N1  CML   151      23.398  -4.443 -41.714  1.00  0.00           N  
ATOM   2434  O1  CML   151      22.889  -3.904 -42.813  1.00  0.00           O  
ATOM   2435  C1A CML   151      23.247  -2.347 -40.337  1.00  0.00           C  
ATOM   2436  H1A CML   151      22.247  -1.935 -40.593  1.00  0.00           H  
ATOM   2437  H1B CML   151      24.044  -1.893 -40.963  1.00  0.00           H  
ATOM   2438  H1C CML   151      23.563  -2.167 -39.287  1.00  0.00           H  
ATOM   2439  C2A CML   151      25.706  -4.428 -42.741  1.00  0.00           C  
ATOM   2440  H2A CML   151      26.657  -4.998 -42.812  1.00  0.00           H  
ATOM   2441  H2B CML   151      25.797  -3.369 -42.420  1.00  0.00           H  
ATOM   2442  H2C CML   151      25.386  -4.424 -43.805  1.00  0.00           H  
ATOM   2443  C1D CML   151      21.905  -4.469 -39.823  1.00  0.00           C  
ATOM   2444  H1D CML   151      21.840  -4.648 -38.728  1.00  0.00           H  
ATOM   2445  H1E CML   151      22.004  -5.420 -40.387  1.00  0.00           H  
ATOM   2446  H1F CML   151      21.138  -3.740 -40.163  1.00  0.00           H  
ATOM   2447  C2D CML   151      24.280  -6.558 -42.618  1.00  0.00           C  
ATOM   2448  H2D CML   151      23.349  -6.975 -42.177  1.00  0.00           H  
ATOM   2449  H2E CML   151      25.058  -7.350 -42.565  1.00  0.00           H  
ATOM   2450  H2F CML   151      24.090  -6.442 -43.707  1.00  0.00           H  
ATOM   2451  C   CML   151      27.109  -2.368 -33.105  1.00  0.00           C  
ATOM   2452  O   CML   151      27.269  -1.153 -33.175  1.00  0.00           O  
ATOM   2453  N   ASP   152      28.089  -3.230 -33.006  1.00  0.00           N  
ATOM   2454  H   ASP   152      27.874  -4.204 -32.847  1.00  0.00           H  
ATOM   2455  CA  ASP   152      29.486  -2.797 -32.916  1.00  0.00           C  
ATOM   2456  HA  ASP   152      29.624  -2.040 -32.144  1.00  0.00           H  
ATOM   2457  CB  ASP   152      30.350  -3.990 -32.464  1.00  0.00           C  
ATOM   2458  HB2 ASP   152      29.995  -4.321 -31.488  1.00  0.00           H  
ATOM   2459  HB3 ASP   152      30.344  -4.728 -33.266  1.00  0.00           H  
ATOM   2460  CG  ASP   152      31.810  -3.677 -32.232  1.00  0.00           C  
ATOM   2461  OD1 ASP   152      32.284  -2.529 -32.535  1.00  0.00           O  
ATOM   2462  OD2 ASP   152      32.446  -4.529 -31.625  1.00  0.00           O  
ATOM   2463  C   ASP   152      29.865  -2.397 -34.293  1.00  0.00           C  
ATOM   2464  O   ASP   152      29.900  -3.251 -35.253  1.00  0.00           O  
ATOM   2465  N   MET   153      30.214  -1.101 -34.488  1.00  0.00           N  
ATOM   2466  H   MET   153      30.187  -0.499 -33.677  1.00  0.00           H  
ATOM   2467  CA  MET   153      30.573  -0.510 -35.760  1.00  0.00           C  
ATOM   2468  HA  MET   153      29.714  -0.847 -36.341  1.00  0.00           H  
ATOM   2469  CB  MET   153      30.612   0.980 -35.611  1.00  0.00           C  
ATOM   2470  HB2 MET   153      31.271   1.222 -34.777  1.00  0.00           H  
ATOM   2471  HB3 MET   153      31.127   1.394 -36.478  1.00  0.00           H  
ATOM   2472  CG  MET   153      29.179   1.581 -35.377  1.00  0.00           C  
ATOM   2473  HG2 MET   153      28.842   1.320 -34.374  1.00  0.00           H  
ATOM   2474  HG3 MET   153      29.228   2.667 -35.306  1.00  0.00           H  
ATOM   2475  SD  MET   153      27.896   1.161 -36.674  1.00  0.00           S  
ATOM   2476  CE  MET   153      28.641   1.915 -38.203  1.00  0.00           C  
ATOM   2477  HE1 MET   153      28.103   1.711 -39.128  1.00  0.00           H  
ATOM   2478  HE2 MET   153      28.809   2.985 -38.082  1.00  0.00           H  
ATOM   2479  HE3 MET   153      29.595   1.501 -38.532  1.00  0.00           H  
ATOM   2480  C   MET   153      31.836  -1.047 -36.412  1.00  0.00           C  
ATOM   2481  O   MET   153      31.950  -0.778 -37.635  1.00  0.00           O  
ATOM   2482  N   MET   154      32.838  -1.551 -35.565  1.00  0.00           N  
ATOM   2483  H   MET   154      32.591  -1.658 -34.591  1.00  0.00           H  
ATOM   2484  CA  MET   154      34.210  -1.633 -36.046  1.00  0.00           C  
ATOM   2485  HA  MET   154      34.208  -1.468 -37.123  1.00  0.00           H  
ATOM   2486  CB  MET   154      34.905  -0.351 -35.487  1.00  0.00           C  
ATOM   2487  HB2 MET   154      34.377   0.585 -35.671  1.00  0.00           H  
ATOM   2488  HB3 MET   154      35.065  -0.512 -34.421  1.00  0.00           H  
ATOM   2489  CG  MET   154      36.331  -0.259 -35.914  1.00  0.00           C  
ATOM   2490  HG2 MET   154      36.946  -1.123 -35.659  1.00  0.00           H  
ATOM   2491  HG3 MET   154      36.334  -0.212 -37.003  1.00  0.00           H  
ATOM   2492  SD  MET   154      37.252   1.161 -35.160  1.00  0.00           S  
ATOM   2493  CE  MET   154      37.611   0.439 -33.517  1.00  0.00           C  
ATOM   2494  HE1 MET   154      38.515  -0.164 -33.431  1.00  0.00           H  
ATOM   2495  HE2 MET   154      37.686   1.251 -32.795  1.00  0.00           H  
ATOM   2496  HE3 MET   154      36.798  -0.248 -33.283  1.00  0.00           H  
ATOM   2497  C   MET   154      34.886  -2.996 -35.812  1.00  0.00           C  
ATOM   2498  O   MET   154      35.752  -3.423 -36.659  1.00  0.00           O  
ATOM   2499  N   PHE   155      34.325  -3.733 -34.795  1.00  0.00           N  
ATOM   2500  H   PHE   155      33.702  -3.216 -34.192  1.00  0.00           H  
ATOM   2501  CA  PHE   155      34.407  -5.211 -34.612  1.00  0.00           C  
ATOM   2502  HA  PHE   155      34.029  -5.268 -33.591  1.00  0.00           H  
ATOM   2503  CB  PHE   155      33.441  -6.016 -35.615  1.00  0.00           C  
ATOM   2504  HB2 PHE   155      32.516  -5.460 -35.769  1.00  0.00           H  
ATOM   2505  HB3 PHE   155      33.940  -6.077 -36.582  1.00  0.00           H  
ATOM   2506  CG  PHE   155      33.239  -7.352 -35.099  1.00  0.00           C  
ATOM   2507  CD1 PHE   155      33.915  -8.424 -35.633  1.00  0.00           C  
ATOM   2508  HD1 PHE   155      34.569  -8.290 -36.482  1.00  0.00           H  
ATOM   2509  CE1 PHE   155      33.703  -9.730 -35.194  1.00  0.00           C  
ATOM   2510  HE1 PHE   155      34.220 -10.535 -35.697  1.00  0.00           H  
ATOM   2511  CZ  PHE   155      32.950  -9.932 -34.067  1.00  0.00           C  
ATOM   2512  HZ  PHE   155      32.862 -10.967 -33.771  1.00  0.00           H  
ATOM   2513  CE2 PHE   155      32.345  -8.866 -33.361  1.00  0.00           C  
ATOM   2514  HE2 PHE   155      31.819  -9.155 -32.464  1.00  0.00           H  
ATOM   2515  CD2 PHE   155      32.403  -7.595 -33.960  1.00  0.00           C  
ATOM   2516  HD2 PHE   155      31.973  -6.728 -33.479  1.00  0.00           H  
ATOM   2517  C   PHE   155      35.857  -5.753 -34.650  1.00  0.00           C  
ATOM   2518  O   PHE   155      36.305  -6.598 -35.490  1.00  0.00           O  
ATOM   2519  N   LYS   156      36.710  -5.263 -33.777  1.00  0.00           N  
ATOM   2520  H   LYS   156      36.364  -4.774 -32.964  1.00  0.00           H  
ATOM   2521  CA  LYS   156      38.073  -5.718 -33.675  1.00  0.00           C  
ATOM   2522  HA  LYS   156      38.425  -5.733 -34.707  1.00  0.00           H  
ATOM   2523  CB  LYS   156      39.011  -4.836 -32.805  1.00  0.00           C  
ATOM   2524  HB2 LYS   156      40.027  -5.149 -33.044  1.00  0.00           H  
ATOM   2525  HB3 LYS   156      38.845  -3.822 -33.168  1.00  0.00           H  
ATOM   2526  CG  LYS   156      38.906  -4.772 -31.424  1.00  0.00           C  
ATOM   2527  HG2 LYS   156      37.848  -4.581 -31.242  1.00  0.00           H  
ATOM   2528  HG3 LYS   156      39.084  -5.779 -31.048  1.00  0.00           H  
ATOM   2529  CD  LYS   156      39.785  -4.006 -30.810  1.00  0.00           C  
ATOM   2530  HD2 LYS   156      40.797  -4.394 -30.921  1.00  0.00           H  
ATOM   2531  HD3 LYS   156      39.780  -3.044 -31.324  1.00  0.00           H  
ATOM   2532  CE  LYS   156      39.482  -3.888 -29.510  1.00  0.00           C  
ATOM   2533  HE2 LYS   156      38.429  -3.650 -29.362  1.00  0.00           H  
ATOM   2534  HE3 LYS   156      39.580  -4.878 -29.065  1.00  0.00           H  
ATOM   2535  NZ  LYS   156      40.207  -2.941 -28.683  1.00  0.00           N  
ATOM   2536  HZ1 LYS   156      39.949  -1.967 -28.760  1.00  0.00           H  
ATOM   2537  HZ2 LYS   156      40.026  -3.141 -27.710  1.00  0.00           H  
ATOM   2538  HZ3 LYS   156      41.206  -2.931 -28.830  1.00  0.00           H  
ATOM   2539  C   LYS   156      38.356  -7.134 -33.086  1.00  0.00           C  
ATOM   2540  O   LYS   156      39.447  -7.680 -33.101  1.00  0.00           O  
ATOM   2541  N   ASP   157      37.257  -7.757 -32.579  1.00  0.00           N  
ATOM   2542  H   ASP   157      36.452  -7.162 -32.447  1.00  0.00           H  
ATOM   2543  CA  ASP   157      37.293  -9.130 -32.071  1.00  0.00           C  
ATOM   2544  HA  ASP   157      37.909  -9.155 -31.172  1.00  0.00           H  
ATOM   2545  CB  ASP   157      35.788  -9.478 -31.741  1.00  0.00           C  
ATOM   2546  HB2 ASP   157      35.110  -8.966 -32.423  1.00  0.00           H  
ATOM   2547  HB3 ASP   157      35.671 -10.519 -32.043  1.00  0.00           H  
ATOM   2548  CG  ASP   157      35.417  -9.222 -30.258  1.00  0.00           C  
ATOM   2549  OD1 ASP   157      34.442  -8.433 -30.017  1.00  0.00           O  
ATOM   2550  OD2 ASP   157      36.175  -9.677 -29.351  1.00  0.00           O  
ATOM   2551  C   ASP   157      37.989 -10.156 -32.945  1.00  0.00           C  
ATOM   2552  O   ASP   157      38.308 -11.215 -32.377  1.00  0.00           O  
ATOM   2553  N   LEU   158      38.301  -9.924 -34.211  1.00  0.00           N  
ATOM   2554  H   LEU   158      38.141  -9.002 -34.591  1.00  0.00           H  
ATOM   2555  CA  LEU   158      39.079 -10.745 -35.191  1.00  0.00           C  
ATOM   2556  HA  LEU   158      38.699 -11.750 -35.374  1.00  0.00           H  
ATOM   2557  CB  LEU   158      38.989 -10.107 -36.599  1.00  0.00           C  
ATOM   2558  HB2 LEU   158      39.473  -9.132 -36.657  1.00  0.00           H  
ATOM   2559  HB3 LEU   158      39.454 -10.750 -37.346  1.00  0.00           H  
ATOM   2560  CG  LEU   158      37.550  -9.810 -37.098  1.00  0.00           C  
ATOM   2561  HG  LEU   158      37.074  -9.187 -36.340  1.00  0.00           H  
ATOM   2562  CD1 LEU   158      37.608  -8.924 -38.359  1.00  0.00           C  
ATOM   2563 HD11 LEU   158      37.911  -7.927 -38.038  1.00  0.00           H  
ATOM   2564 HD12 LEU   158      38.346  -9.410 -38.998  1.00  0.00           H  
ATOM   2565 HD13 LEU   158      36.655  -8.836 -38.881  1.00  0.00           H  
ATOM   2566  CD2 LEU   158      36.672 -11.029 -37.365  1.00  0.00           C  
ATOM   2567 HD21 LEU   158      37.134 -11.609 -38.163  1.00  0.00           H  
ATOM   2568 HD22 LEU   158      36.506 -11.620 -36.464  1.00  0.00           H  
ATOM   2569 HD23 LEU   158      35.664 -10.793 -37.708  1.00  0.00           H  
ATOM   2570  C   LEU   158      40.563 -11.035 -34.871  1.00  0.00           C  
ATOM   2571  O   LEU   158      41.276 -11.408 -35.741  1.00  0.00           O  
ATOM   2572  N   ASN   159      40.956 -10.715 -33.632  1.00  0.00           N  
ATOM   2573  H   ASN   159      40.320 -10.263 -32.991  1.00  0.00           H  
ATOM   2574  CA  ASN   159      42.320 -10.950 -33.174  1.00  0.00           C  
ATOM   2575  HA  ASN   159      42.417 -10.510 -32.181  1.00  0.00           H  
ATOM   2576  CB  ASN   159      42.614 -12.494 -32.903  1.00  0.00           C  
ATOM   2577  HB2 ASN   159      42.466 -13.072 -33.815  1.00  0.00           H  
ATOM   2578  HB3 ASN   159      43.636 -12.594 -32.537  1.00  0.00           H  
ATOM   2579  CG  ASN   159      41.753 -13.150 -31.765  1.00  0.00           C  
ATOM   2580  OD1 ASN   159      41.467 -12.489 -30.738  1.00  0.00           O  
ATOM   2581  ND2 ASN   159      41.248 -14.355 -31.851  1.00  0.00           N  
ATOM   2582 HD21 ASN   159      40.668 -14.643 -31.076  1.00  0.00           H  
ATOM   2583 HD22 ASN   159      41.377 -14.721 -32.783  1.00  0.00           H  
ATOM   2584  C   ASN   159      43.419 -10.283 -33.997  1.00  0.00           C  
ATOM   2585  O   ASN   159      44.432 -10.870 -34.378  1.00  0.00           O  
ATOM   2586  N   LEU   160      43.229  -9.011 -34.258  1.00  0.00           N  
ATOM   2587  H   LEU   160      42.444  -8.612 -33.763  1.00  0.00           H  
ATOM   2588  CA  LEU   160      44.039  -8.143 -35.145  1.00  0.00           C  
ATOM   2589  HA  LEU   160      44.247  -8.569 -36.126  1.00  0.00           H  
ATOM   2590  CB  LEU   160      43.189  -6.902 -35.473  1.00  0.00           C  
ATOM   2591  HB2 LEU   160      43.014  -6.385 -34.530  1.00  0.00           H  
ATOM   2592  HB3 LEU   160      43.867  -6.279 -36.056  1.00  0.00           H  
ATOM   2593  CG  LEU   160      41.878  -7.113 -36.166  1.00  0.00           C  
ATOM   2594  HG  LEU   160      41.214  -7.666 -35.502  1.00  0.00           H  
ATOM   2595  CD1 LEU   160      41.173  -5.770 -36.364  1.00  0.00           C  
ATOM   2596 HD11 LEU   160      41.751  -5.018 -36.902  1.00  0.00           H  
ATOM   2597 HD12 LEU   160      40.194  -5.880 -36.830  1.00  0.00           H  
ATOM   2598 HD13 LEU   160      40.998  -5.345 -35.376  1.00  0.00           H  
ATOM   2599  CD2 LEU   160      42.019  -7.985 -37.428  1.00  0.00           C  
ATOM   2600 HD21 LEU   160      42.411  -8.968 -37.169  1.00  0.00           H  
ATOM   2601 HD22 LEU   160      41.073  -8.067 -37.964  1.00  0.00           H  
ATOM   2602 HD23 LEU   160      42.720  -7.600 -38.168  1.00  0.00           H  
ATOM   2603  C   LEU   160      45.378  -7.838 -34.597  1.00  0.00           C  
ATOM   2604  O   LEU   160      45.655  -7.959 -33.377  1.00  0.00           O  
ATOM   2605  N   THR   161      46.305  -7.417 -35.473  1.00  0.00           N  
ATOM   2606  H   THR   161      46.105  -7.576 -36.450  1.00  0.00           H  
ATOM   2607  CA  THR   161      47.643  -6.979 -35.168  1.00  0.00           C  
ATOM   2608  HA  THR   161      47.913  -7.542 -34.274  1.00  0.00           H  
ATOM   2609  CB  THR   161      48.608  -7.385 -36.286  1.00  0.00           C  
ATOM   2610  HB  THR   161      49.655  -7.276 -36.003  1.00  0.00           H  
ATOM   2611  CG2 THR   161      48.364  -8.844 -36.884  1.00  0.00           C  
ATOM   2612 HG21 THR   161      49.289  -9.371 -37.117  1.00  0.00           H  
ATOM   2613 HG22 THR   161      47.610  -9.412 -36.338  1.00  0.00           H  
ATOM   2614 HG23 THR   161      47.870  -8.682 -37.841  1.00  0.00           H  
ATOM   2615  OG1 THR   161      48.343  -6.542 -37.380  1.00  0.00           O  
ATOM   2616  HG1 THR   161      48.581  -7.033 -38.170  1.00  0.00           H  
ATOM   2617  C   THR   161      47.753  -5.481 -34.783  1.00  0.00           C  
ATOM   2618  O   THR   161      46.803  -4.773 -35.058  1.00  0.00           O  
ATOM   2619  N   ASP   162      48.830  -4.962 -34.183  1.00  0.00           N  
ATOM   2620  H   ASP   162      49.634  -5.563 -34.073  1.00  0.00           H  
ATOM   2621  CA  ASP   162      48.940  -3.561 -33.635  1.00  0.00           C  
ATOM   2622  HA  ASP   162      48.235  -3.391 -32.822  1.00  0.00           H  
ATOM   2623  CB  ASP   162      50.442  -3.370 -33.079  1.00  0.00           C  
ATOM   2624  HB2 ASP   162      50.999  -3.395 -34.015  1.00  0.00           H  
ATOM   2625  HB3 ASP   162      50.744  -2.414 -32.651  1.00  0.00           H  
ATOM   2626  CG  ASP   162      51.032  -4.535 -32.294  1.00  0.00           C  
ATOM   2627  OD1 ASP   162      50.320  -5.512 -31.896  1.00  0.00           O  
ATOM   2628  OD2 ASP   162      52.247  -4.527 -32.088  1.00  0.00           O  
ATOM   2629  C   ASP   162      48.665  -2.591 -34.824  1.00  0.00           C  
ATOM   2630  O   ASP   162      47.921  -1.645 -34.755  1.00  0.00           O  
ATOM   2631  N   ALA   163      49.396  -2.778 -35.982  1.00  0.00           N  
ATOM   2632  H   ALA   163      49.966  -3.583 -36.200  1.00  0.00           H  
ATOM   2633  CA  ALA   163      49.241  -1.923 -37.180  1.00  0.00           C  
ATOM   2634  HA  ALA   163      49.593  -0.942 -36.862  1.00  0.00           H  
ATOM   2635  CB  ALA   163      50.281  -2.465 -38.223  1.00  0.00           C  
ATOM   2636  HB1 ALA   163      51.306  -2.155 -38.016  1.00  0.00           H  
ATOM   2637  HB2 ALA   163      50.281  -3.554 -38.235  1.00  0.00           H  
ATOM   2638  HB3 ALA   163      50.072  -2.017 -39.194  1.00  0.00           H  
ATOM   2639  C   ALA   163      47.776  -1.937 -37.693  1.00  0.00           C  
ATOM   2640  O   ALA   163      47.336  -1.001 -38.315  1.00  0.00           O  
ATOM   2641  N   GLN   164      47.090  -3.117 -37.536  1.00  0.00           N  
ATOM   2642  H   GLN   164      47.558  -3.897 -37.098  1.00  0.00           H  
ATOM   2643  CA  GLN   164      45.703  -3.202 -38.014  1.00  0.00           C  
ATOM   2644  HA  GLN   164      45.805  -2.791 -39.018  1.00  0.00           H  
ATOM   2645  CB  GLN   164      45.231  -4.660 -38.112  1.00  0.00           C  
ATOM   2646  HB2 GLN   164      45.389  -5.082 -37.119  1.00  0.00           H  
ATOM   2647  HB3 GLN   164      44.154  -4.579 -38.253  1.00  0.00           H  
ATOM   2648  CG  GLN   164      45.939  -5.513 -39.277  1.00  0.00           C  
ATOM   2649  HG2 GLN   164      45.717  -4.994 -40.209  1.00  0.00           H  
ATOM   2650  HG3 GLN   164      47.027  -5.550 -39.218  1.00  0.00           H  
ATOM   2651  CD  GLN   164      45.414  -6.908 -39.204  1.00  0.00           C  
ATOM   2652  OE1 GLN   164      45.476  -7.540 -38.149  1.00  0.00           O  
ATOM   2653  NE2 GLN   164      44.859  -7.481 -40.273  1.00  0.00           N  
ATOM   2654 HE21 GLN   164      44.273  -8.274 -40.057  1.00  0.00           H  
ATOM   2655 HE22 GLN   164      44.702  -7.066 -41.181  1.00  0.00           H  
ATOM   2656  C   GLN   164      44.780  -2.346 -37.217  1.00  0.00           C  
ATOM   2657  O   GLN   164      43.990  -1.619 -37.774  1.00  0.00           O  
ATOM   2658  N   LYS   165      44.911  -2.541 -35.882  1.00  0.00           N  
ATOM   2659  H   LYS   165      45.588  -3.262 -35.678  1.00  0.00           H  
ATOM   2660  CA  LYS   165      44.231  -1.794 -34.841  1.00  0.00           C  
ATOM   2661  HA  LYS   165      43.146  -1.831 -34.939  1.00  0.00           H  
ATOM   2662  CB  LYS   165      44.641  -2.338 -33.477  1.00  0.00           C  
ATOM   2663  HB2 LYS   165      45.723  -2.428 -33.569  1.00  0.00           H  
ATOM   2664  HB3 LYS   165      44.445  -1.614 -32.687  1.00  0.00           H  
ATOM   2665  CG  LYS   165      43.965  -3.503 -33.207  1.00  0.00           C  
ATOM   2666  HG2 LYS   165      42.888  -3.348 -33.280  1.00  0.00           H  
ATOM   2667  HG3 LYS   165      44.267  -4.184 -34.002  1.00  0.00           H  
ATOM   2668  CD  LYS   165      44.427  -4.237 -32.123  1.00  0.00           C  
ATOM   2669  HD2 LYS   165      45.511  -4.122 -32.117  1.00  0.00           H  
ATOM   2670  HD3 LYS   165      44.023  -3.834 -31.194  1.00  0.00           H  
ATOM   2671  CE  LYS   165      44.115  -5.557 -32.220  1.00  0.00           C  
ATOM   2672  HE2 LYS   165      43.075  -5.881 -32.252  1.00  0.00           H  
ATOM   2673  HE3 LYS   165      44.600  -5.954 -33.113  1.00  0.00           H  
ATOM   2674  NZ  LYS   165      44.746  -6.328 -31.092  1.00  0.00           N  
ATOM   2675  HZ1 LYS   165      44.123  -6.293 -30.297  1.00  0.00           H  
ATOM   2676  HZ2 LYS   165      44.933  -7.308 -31.250  1.00  0.00           H  
ATOM   2677  HZ3 LYS   165      45.598  -5.831 -30.876  1.00  0.00           H  
ATOM   2678  C   LYS   165      44.604  -0.281 -34.930  1.00  0.00           C  
ATOM   2679  O   LYS   165      43.813   0.560 -34.543  1.00  0.00           O  
ATOM   2680  N   GLN   166      45.804   0.091 -35.368  1.00  0.00           N  
ATOM   2681  H   GLN   166      46.526  -0.612 -35.436  1.00  0.00           H  
ATOM   2682  CA  GLN   166      46.207   1.437 -35.662  1.00  0.00           C  
ATOM   2683  HA  GLN   166      45.973   2.088 -34.820  1.00  0.00           H  
ATOM   2684  CB  GLN   166      47.713   1.494 -35.862  1.00  0.00           C  
ATOM   2685  HB2 GLN   166      48.106   0.904 -35.035  1.00  0.00           H  
ATOM   2686  HB3 GLN   166      47.847   1.001 -36.825  1.00  0.00           H  
ATOM   2687  CG  GLN   166      48.237   2.993 -36.067  1.00  0.00           C  
ATOM   2688  HG2 GLN   166      49.327   2.980 -36.053  1.00  0.00           H  
ATOM   2689  HG3 GLN   166      47.870   3.397 -37.010  1.00  0.00           H  
ATOM   2690  CD  GLN   166      47.882   3.918 -34.897  1.00  0.00           C  
ATOM   2691  OE1 GLN   166      47.918   3.628 -33.768  1.00  0.00           O  
ATOM   2692  NE2 GLN   166      47.299   5.073 -35.215  1.00  0.00           N  
ATOM   2693 HE21 GLN   166      47.061   5.662 -34.430  1.00  0.00           H  
ATOM   2694 HE22 GLN   166      47.417   5.432 -36.152  1.00  0.00           H  
ATOM   2695  C   GLN   166      45.427   2.047 -36.824  1.00  0.00           C  
ATOM   2696  O   GLN   166      44.912   3.116 -36.726  1.00  0.00           O  
ATOM   2697  N   GLN   167      45.154   1.220 -37.900  1.00  0.00           N  
ATOM   2698  H   GLN   167      45.522   0.279 -37.877  1.00  0.00           H  
ATOM   2699  CA  GLN   167      44.311   1.692 -38.996  1.00  0.00           C  
ATOM   2700  HA  GLN   167      44.580   2.736 -39.156  1.00  0.00           H  
ATOM   2701  CB  GLN   167      44.626   0.869 -40.256  1.00  0.00           C  
ATOM   2702  HB2 GLN   167      44.682  -0.172 -39.937  1.00  0.00           H  
ATOM   2703  HB3 GLN   167      43.774   0.890 -40.936  1.00  0.00           H  
ATOM   2704  CG  GLN   167      45.925   1.196 -41.009  1.00  0.00           C  
ATOM   2705  HG2 GLN   167      46.682   1.582 -40.326  1.00  0.00           H  
ATOM   2706  HG3 GLN   167      46.272   0.265 -41.457  1.00  0.00           H  
ATOM   2707  CD  GLN   167      45.705   2.264 -41.984  1.00  0.00           C  
ATOM   2708  OE1 GLN   167      44.639   2.909 -42.141  1.00  0.00           O  
ATOM   2709  NE2 GLN   167      46.710   2.558 -42.718  1.00  0.00           N  
ATOM   2710 HE21 GLN   167      46.622   3.218 -43.477  1.00  0.00           H  
ATOM   2711 HE22 GLN   167      47.642   2.190 -42.586  1.00  0.00           H  
ATOM   2712  C   GLN   167      42.805   1.807 -38.646  1.00  0.00           C  
ATOM   2713  O   GLN   167      42.243   2.869 -38.919  1.00  0.00           O  
ATOM   2714  N   ILE   168      42.147   0.827 -37.998  1.00  0.00           N  
ATOM   2715  H   ILE   168      42.698   0.007 -37.790  1.00  0.00           H  
ATOM   2716  CA  ILE   168      40.666   0.776 -38.144  1.00  0.00           C  
ATOM   2717  HA  ILE   168      40.381   1.019 -39.167  1.00  0.00           H  
ATOM   2718  CB  ILE   168      40.101  -0.585 -37.771  1.00  0.00           C  
ATOM   2719  HB  ILE   168      39.017  -0.514 -37.684  1.00  0.00           H  
ATOM   2720  CG2 ILE   168      40.463  -1.470 -38.990  1.00  0.00           C  
ATOM   2721 HG21 ILE   168      40.222  -0.972 -39.929  1.00  0.00           H  
ATOM   2722 HG22 ILE   168      41.508  -1.763 -39.099  1.00  0.00           H  
ATOM   2723 HG23 ILE   168      39.863  -2.379 -39.019  1.00  0.00           H  
ATOM   2724  CG1 ILE   168      40.474  -1.211 -36.360  1.00  0.00           C  
ATOM   2725 HG12 ILE   168      41.561  -1.252 -36.434  1.00  0.00           H  
ATOM   2726 HG13 ILE   168      40.217  -0.543 -35.538  1.00  0.00           H  
ATOM   2727  CD1 ILE   168      39.872  -2.598 -36.077  1.00  0.00           C  
ATOM   2728 HD11 ILE   168      40.164  -2.989 -35.103  1.00  0.00           H  
ATOM   2729 HD12 ILE   168      38.783  -2.575 -36.102  1.00  0.00           H  
ATOM   2730 HD13 ILE   168      40.307  -3.281 -36.807  1.00  0.00           H  
ATOM   2731  C   ILE   168      40.086   1.883 -37.334  1.00  0.00           C  
ATOM   2732  O   ILE   168      39.124   2.502 -37.792  1.00  0.00           O  
ATOM   2733  N   ARG   169      40.751   2.272 -36.211  1.00  0.00           N  
ATOM   2734  H   ARG   169      41.579   1.749 -35.965  1.00  0.00           H  
ATOM   2735  CA  ARG   169      40.477   3.488 -35.336  1.00  0.00           C  
ATOM   2736  HA  ARG   169      39.457   3.432 -34.955  1.00  0.00           H  
ATOM   2737  CB  ARG   169      41.435   3.349 -34.106  1.00  0.00           C  
ATOM   2738  HB2 ARG   169      41.223   2.439 -33.545  1.00  0.00           H  
ATOM   2739  HB3 ARG   169      42.458   3.418 -34.477  1.00  0.00           H  
ATOM   2740  CG  ARG   169      41.280   4.347 -33.225  1.00  0.00           C  
ATOM   2741  HG2 ARG   169      41.330   5.351 -33.647  1.00  0.00           H  
ATOM   2742  HG3 ARG   169      40.258   4.330 -32.846  1.00  0.00           H  
ATOM   2743  CD  ARG   169      42.092   4.328 -32.128  1.00  0.00           C  
ATOM   2744  HD2 ARG   169      42.229   3.428 -31.529  1.00  0.00           H  
ATOM   2745  HD3 ARG   169      43.104   4.515 -32.488  1.00  0.00           H  
ATOM   2746  NE  ARG   169      41.760   5.414 -31.213  1.00  0.00           N  
ATOM   2747  HE  ARG   169      40.871   5.883 -31.117  1.00  0.00           H  
ATOM   2748  CZ  ARG   169      42.727   6.304 -30.815  1.00  0.00           C  
ATOM   2749  NH1 ARG   169      43.992   6.100 -30.822  1.00  0.00           N  
ATOM   2750 HH11 ARG   169      44.320   5.245 -31.249  1.00  0.00           H  
ATOM   2751 HH12 ARG   169      44.613   6.827 -30.496  1.00  0.00           H  
ATOM   2752  NH2 ARG   169      42.398   7.505 -30.474  1.00  0.00           N  
ATOM   2753 HH21 ARG   169      41.531   7.782 -30.912  1.00  0.00           H  
ATOM   2754 HH22 ARG   169      43.127   8.179 -30.286  1.00  0.00           H  
ATOM   2755  C   ARG   169      40.592   4.814 -36.107  1.00  0.00           C  
ATOM   2756  O   ARG   169      39.655   5.566 -35.916  1.00  0.00           O  
ATOM   2757  N   GLU   170      41.553   5.031 -36.989  1.00  0.00           N  
ATOM   2758  H   GLU   170      42.198   4.276 -37.172  1.00  0.00           H  
ATOM   2759  CA  GLU   170      41.665   6.268 -37.749  1.00  0.00           C  
ATOM   2760  HA  GLU   170      41.605   7.132 -37.087  1.00  0.00           H  
ATOM   2761  CB  GLU   170      43.025   6.155 -38.475  1.00  0.00           C  
ATOM   2762  HB2 GLU   170      43.754   6.097 -37.667  1.00  0.00           H  
ATOM   2763  HB3 GLU   170      43.070   5.218 -39.031  1.00  0.00           H  
ATOM   2764  CG  GLU   170      43.509   7.316 -39.297  1.00  0.00           C  
ATOM   2765  HG2 GLU   170      44.497   7.118 -39.713  1.00  0.00           H  
ATOM   2766  HG3 GLU   170      42.813   7.456 -40.124  1.00  0.00           H  
ATOM   2767  CD  GLU   170      43.539   8.562 -38.484  1.00  0.00           C  
ATOM   2768  OE1 GLU   170      43.166   9.589 -39.095  1.00  0.00           O  
ATOM   2769  OE2 GLU   170      44.005   8.605 -37.298  1.00  0.00           O  
ATOM   2770  C   GLU   170      40.611   6.269 -38.854  1.00  0.00           C  
ATOM   2771  O   GLU   170      39.979   7.323 -39.080  1.00  0.00           O  
ATOM   2772  N   ILE   171      40.378   5.154 -39.499  1.00  0.00           N  
ATOM   2773  H   ILE   171      40.911   4.323 -39.287  1.00  0.00           H  
ATOM   2774  CA  ILE   171      39.206   4.923 -40.481  1.00  0.00           C  
ATOM   2775  HA  ILE   171      39.382   5.640 -41.282  1.00  0.00           H  
ATOM   2776  CB  ILE   171      39.172   3.479 -41.106  1.00  0.00           C  
ATOM   2777  HB  ILE   171      39.195   2.756 -40.291  1.00  0.00           H  
ATOM   2778  CG2 ILE   171      37.970   3.123 -41.988  1.00  0.00           C  
ATOM   2779 HG21 ILE   171      37.864   3.888 -42.757  1.00  0.00           H  
ATOM   2780 HG22 ILE   171      38.126   2.147 -42.449  1.00  0.00           H  
ATOM   2781 HG23 ILE   171      37.070   3.104 -41.373  1.00  0.00           H  
ATOM   2782  CG1 ILE   171      40.482   3.287 -41.945  1.00  0.00           C  
ATOM   2783 HG12 ILE   171      40.447   3.794 -42.909  1.00  0.00           H  
ATOM   2784 HG13 ILE   171      41.360   3.724 -41.470  1.00  0.00           H  
ATOM   2785  CD1 ILE   171      40.861   1.831 -42.256  1.00  0.00           C  
ATOM   2786 HD11 ILE   171      41.559   1.730 -43.087  1.00  0.00           H  
ATOM   2787 HD12 ILE   171      41.125   1.306 -41.338  1.00  0.00           H  
ATOM   2788 HD13 ILE   171      40.041   1.237 -42.661  1.00  0.00           H  
ATOM   2789  C   ILE   171      37.866   5.280 -39.768  1.00  0.00           C  
ATOM   2790  O   ILE   171      37.039   6.018 -40.326  1.00  0.00           O  
ATOM   2791  N   MET   172      37.638   4.846 -38.509  1.00  0.00           N  
ATOM   2792  H   MET   172      38.293   4.183 -38.120  1.00  0.00           H  
ATOM   2793  CA  MET   172      36.440   5.183 -37.619  1.00  0.00           C  
ATOM   2794  HA  MET   172      35.509   4.975 -38.147  1.00  0.00           H  
ATOM   2795  CB  MET   172      36.502   4.170 -36.464  1.00  0.00           C  
ATOM   2796  HB2 MET   172      36.217   3.251 -36.977  1.00  0.00           H  
ATOM   2797  HB3 MET   172      37.541   3.993 -36.184  1.00  0.00           H  
ATOM   2798  CG  MET   172      35.520   4.379 -35.301  1.00  0.00           C  
ATOM   2799  HG2 MET   172      35.590   3.470 -34.703  1.00  0.00           H  
ATOM   2800  HG3 MET   172      35.837   5.235 -34.706  1.00  0.00           H  
ATOM   2801  SD  MET   172      33.747   4.561 -35.819  1.00  0.00           S  
ATOM   2802  CE  MET   172      32.856   3.735 -34.431  1.00  0.00           C  
ATOM   2803  HE1 MET   172      32.556   4.478 -33.692  1.00  0.00           H  
ATOM   2804  HE2 MET   172      31.919   3.241 -34.688  1.00  0.00           H  
ATOM   2805  HE3 MET   172      33.556   2.991 -34.049  1.00  0.00           H  
ATOM   2806  C   MET   172      36.373   6.628 -37.206  1.00  0.00           C  
ATOM   2807  O   MET   172      35.293   7.232 -37.290  1.00  0.00           O  
ATOM   2808  N   LYS   173      37.536   7.213 -36.953  1.00  0.00           N  
ATOM   2809  H   LYS   173      38.390   6.685 -36.849  1.00  0.00           H  
ATOM   2810  CA  LYS   173      37.640   8.585 -36.773  1.00  0.00           C  
ATOM   2811  HA  LYS   173      36.882   8.795 -36.018  1.00  0.00           H  
ATOM   2812  CB  LYS   173      39.107   8.968 -36.301  1.00  0.00           C  
ATOM   2813  HB2 LYS   173      39.069   8.961 -35.212  1.00  0.00           H  
ATOM   2814  HB3 LYS   173      39.889   8.261 -36.579  1.00  0.00           H  
ATOM   2815  CG  LYS   173      39.610  10.205 -36.633  1.00  0.00           C  
ATOM   2816  HG2 LYS   173      39.676  10.355 -37.711  1.00  0.00           H  
ATOM   2817  HG3 LYS   173      38.913  11.001 -36.371  1.00  0.00           H  
ATOM   2818  CD  LYS   173      40.831  10.474 -35.990  1.00  0.00           C  
ATOM   2819  HD2 LYS   173      40.521  10.444 -34.945  1.00  0.00           H  
ATOM   2820  HD3 LYS   173      41.534   9.643 -36.044  1.00  0.00           H  
ATOM   2821  CE  LYS   173      41.531  11.543 -36.222  1.00  0.00           C  
ATOM   2822  HE2 LYS   173      40.892  12.394 -35.986  1.00  0.00           H  
ATOM   2823  HE3 LYS   173      42.489  11.596 -35.703  1.00  0.00           H  
ATOM   2824  NZ  LYS   173      42.067  11.709 -37.613  1.00  0.00           N  
ATOM   2825  HZ1 LYS   173      41.277  11.656 -38.240  1.00  0.00           H  
ATOM   2826  HZ2 LYS   173      42.445  12.643 -37.686  1.00  0.00           H  
ATOM   2827  HZ3 LYS   173      42.659  10.931 -37.868  1.00  0.00           H  
ATOM   2828  C   LYS   173      37.154   9.283 -38.038  1.00  0.00           C  
ATOM   2829  O   LYS   173      36.606  10.384 -37.960  1.00  0.00           O  
ATOM   2830  N   GLY   174      37.336   8.666 -39.222  1.00  0.00           N  
ATOM   2831  H   GLY   174      37.737   7.739 -39.242  1.00  0.00           H  
ATOM   2832  CA  GLY   174      36.892   9.234 -40.490  1.00  0.00           C  
ATOM   2833  HA2 GLY   174      37.306  10.240 -40.562  1.00  0.00           H  
ATOM   2834  HA3 GLY   174      37.342   8.654 -41.296  1.00  0.00           H  
ATOM   2835  C   GLY   174      35.399   9.091 -40.640  1.00  0.00           C  
ATOM   2836  O   GLY   174      34.801  10.097 -40.976  1.00  0.00           O  
ATOM   2837  N   GLN   175      34.777   7.915 -40.393  1.00  0.00           N  
ATOM   2838  H   GLN   175      35.283   7.109 -40.054  1.00  0.00           H  
ATOM   2839  CA  GLN   175      33.432   7.558 -40.826  1.00  0.00           C  
ATOM   2840  HA  GLN   175      33.399   7.765 -41.896  1.00  0.00           H  
ATOM   2841  CB  GLN   175      33.385   5.986 -40.944  1.00  0.00           C  
ATOM   2842  HB2 GLN   175      32.550   5.568 -41.505  1.00  0.00           H  
ATOM   2843  HB3 GLN   175      34.209   5.606 -41.548  1.00  0.00           H  
ATOM   2844  CG  GLN   175      33.327   5.179 -39.629  1.00  0.00           C  
ATOM   2845  HG2 GLN   175      33.850   4.223 -39.657  1.00  0.00           H  
ATOM   2846  HG3 GLN   175      33.685   5.844 -38.842  1.00  0.00           H  
ATOM   2847  CD  GLN   175      31.914   4.909 -39.134  1.00  0.00           C  
ATOM   2848  OE1 GLN   175      31.031   4.427 -39.753  1.00  0.00           O  
ATOM   2849  NE2 GLN   175      31.640   5.137 -37.849  1.00  0.00           N  
ATOM   2850 HE21 GLN   175      30.743   4.860 -37.477  1.00  0.00           H  
ATOM   2851 HE22 GLN   175      32.366   5.621 -37.340  1.00  0.00           H  
ATOM   2852  C   GLN   175      32.368   8.295 -39.930  1.00  0.00           C  
ATOM   2853  O   GLN   175      31.351   8.622 -40.484  1.00  0.00           O  
ATOM   2854  N   ARG   176      32.689   8.566 -38.656  1.00  0.00           N  
ATOM   2855  H   ARG   176      33.632   8.432 -38.320  1.00  0.00           H  
ATOM   2856  CA  ARG   176      31.852   9.457 -37.811  1.00  0.00           C  
ATOM   2857  HA  ARG   176      30.834   9.066 -37.825  1.00  0.00           H  
ATOM   2858  CB  ARG   176      32.416   9.536 -36.378  1.00  0.00           C  
ATOM   2859  HB2 ARG   176      31.635   9.901 -35.711  1.00  0.00           H  
ATOM   2860  HB3 ARG   176      32.457   8.529 -35.962  1.00  0.00           H  
ATOM   2861  CG  ARG   176      33.577  10.259 -36.171  1.00  0.00           C  
ATOM   2862  HG2 ARG   176      34.232  10.207 -37.041  1.00  0.00           H  
ATOM   2863  HG3 ARG   176      33.365  11.318 -36.024  1.00  0.00           H  
ATOM   2864  CD  ARG   176      34.298   9.955 -35.049  1.00  0.00           C  
ATOM   2865  HD2 ARG   176      33.613   9.986 -34.202  1.00  0.00           H  
ATOM   2866  HD3 ARG   176      34.836   9.014 -35.162  1.00  0.00           H  
ATOM   2867  NE  ARG   176      35.188  11.061 -34.754  1.00  0.00           N  
ATOM   2868  HE  ARG   176      35.144  11.835 -35.401  1.00  0.00           H  
ATOM   2869  CZ  ARG   176      35.976  11.334 -33.728  1.00  0.00           C  
ATOM   2870  NH1 ARG   176      36.234  10.501 -32.819  1.00  0.00           N  
ATOM   2871 HH11 ARG   176      35.955   9.546 -32.991  1.00  0.00           H  
ATOM   2872 HH12 ARG   176      36.842  10.694 -32.036  1.00  0.00           H  
ATOM   2873  NH2 ARG   176      36.582  12.471 -33.704  1.00  0.00           N  
ATOM   2874 HH21 ARG   176      36.310  13.147 -34.403  1.00  0.00           H  
ATOM   2875 HH22 ARG   176      37.237  12.564 -32.941  1.00  0.00           H  
ATOM   2876  C   ARG   176      31.645  10.939 -38.334  1.00  0.00           C  
ATOM   2877  O   ARG   176      30.582  11.456 -37.977  1.00  0.00           O  
ATOM   2878  N   ASP   177      32.460  11.459 -39.259  1.00  0.00           N  
ATOM   2879  H   ASP   177      33.290  10.935 -39.498  1.00  0.00           H  
ATOM   2880  CA  ASP   177      32.203  12.633 -40.070  1.00  0.00           C  
ATOM   2881  HA  ASP   177      31.392  13.159 -39.567  1.00  0.00           H  
ATOM   2882  CB  ASP   177      33.440  13.511 -39.962  1.00  0.00           C  
ATOM   2883  HB2 ASP   177      34.363  12.981 -40.199  1.00  0.00           H  
ATOM   2884  HB3 ASP   177      33.300  14.322 -40.676  1.00  0.00           H  
ATOM   2885  CG  ASP   177      33.706  14.097 -38.523  1.00  0.00           C  
ATOM   2886  OD1 ASP   177      32.939  13.989 -37.594  1.00  0.00           O  
ATOM   2887  OD2 ASP   177      34.817  14.706 -38.333  1.00  0.00           O  
ATOM   2888  C   ASP   177      31.717  12.340 -41.538  1.00  0.00           C  
ATOM   2889  O   ASP   177      30.931  13.177 -42.028  1.00  0.00           O  
ATOM   2890  N   GLN   178      32.096  11.234 -42.135  1.00  0.00           N  
ATOM   2891  H   GLN   178      32.806  10.697 -41.658  1.00  0.00           H  
ATOM   2892  CA  GLN   178      31.474  10.701 -43.392  1.00  0.00           C  
ATOM   2893  HA  GLN   178      31.618  11.522 -44.096  1.00  0.00           H  
ATOM   2894  CB  GLN   178      32.181   9.432 -43.795  1.00  0.00           C  
ATOM   2895  HB2 GLN   178      33.223   9.511 -43.487  1.00  0.00           H  
ATOM   2896  HB3 GLN   178      31.714   8.606 -43.260  1.00  0.00           H  
ATOM   2897  CG  GLN   178      32.105   9.397 -45.340  1.00  0.00           C  
ATOM   2898  HG2 GLN   178      31.056   9.227 -45.582  1.00  0.00           H  
ATOM   2899  HG3 GLN   178      32.490  10.291 -45.832  1.00  0.00           H  
ATOM   2900  CD  GLN   178      32.757   8.220 -46.039  1.00  0.00           C  
ATOM   2901  OE1 GLN   178      33.457   7.429 -45.441  1.00  0.00           O  
ATOM   2902  NE2 GLN   178      32.691   8.049 -47.363  1.00  0.00           N  
ATOM   2903 HE21 GLN   178      33.268   7.336 -47.786  1.00  0.00           H  
ATOM   2904 HE22 GLN   178      32.478   8.864 -47.919  1.00  0.00           H  
ATOM   2905  C   GLN   178      29.898  10.579 -43.365  1.00  0.00           C  
ATOM   2906  O   GLN   178      29.237  10.987 -44.349  1.00  0.00           O  
ATOM   2907  N   MET   179      29.257  10.027 -42.269  1.00  0.00           N  
ATOM   2908  H   MET   179      29.819   9.664 -41.512  1.00  0.00           H  
ATOM   2909  CA  MET   179      27.828   9.938 -42.151  1.00  0.00           C  
ATOM   2910  HA  MET   179      27.485   9.743 -43.167  1.00  0.00           H  
ATOM   2911  CB  MET   179      27.535   8.692 -41.319  1.00  0.00           C  
ATOM   2912  HB2 MET   179      26.445   8.694 -41.328  1.00  0.00           H  
ATOM   2913  HB3 MET   179      27.835   7.758 -41.794  1.00  0.00           H  
ATOM   2914  CG  MET   179      28.059   8.798 -39.902  1.00  0.00           C  
ATOM   2915  HG2 MET   179      29.018   8.296 -39.772  1.00  0.00           H  
ATOM   2916  HG3 MET   179      28.308   9.824 -39.633  1.00  0.00           H  
ATOM   2917  SD  MET   179      27.000   8.203 -38.571  1.00  0.00           S  
ATOM   2918  CE  MET   179      27.803   8.703 -37.026  1.00  0.00           C  
ATOM   2919  HE1 MET   179      28.831   8.347 -37.102  1.00  0.00           H  
ATOM   2920  HE2 MET   179      27.742   9.791 -37.000  1.00  0.00           H  
ATOM   2921  HE3 MET   179      27.257   8.272 -36.187  1.00  0.00           H  
ATOM   2922  C   MET   179      27.146  11.195 -41.679  1.00  0.00           C  
ATOM   2923  O   MET   179      27.800  12.056 -40.996  1.00  0.00           O  
ATOM   2924  N   LYS   180      25.831  11.410 -41.999  1.00  0.00           N  
ATOM   2925  H   LYS   180      25.437  10.802 -42.702  1.00  0.00           H  
ATOM   2926  CA  LYS   180      25.012  12.562 -41.793  1.00  0.00           C  
ATOM   2927  HA  LYS   180      25.563  13.480 -41.587  1.00  0.00           H  
ATOM   2928  CB  LYS   180      24.150  12.869 -43.089  1.00  0.00           C  
ATOM   2929  HB2 LYS   180      23.705  11.916 -43.376  1.00  0.00           H  
ATOM   2930  HB3 LYS   180      23.359  13.536 -42.746  1.00  0.00           H  
ATOM   2931  CG  LYS   180      24.913  13.390 -44.066  1.00  0.00           C  
ATOM   2932  HG2 LYS   180      25.398  14.281 -43.667  1.00  0.00           H  
ATOM   2933  HG3 LYS   180      25.725  12.725 -44.361  1.00  0.00           H  
ATOM   2934  CD  LYS   180      24.205  13.753 -45.171  1.00  0.00           C  
ATOM   2935  HD2 LYS   180      23.711  12.930 -45.687  1.00  0.00           H  
ATOM   2936  HD3 LYS   180      23.463  14.541 -45.037  1.00  0.00           H  
ATOM   2937  CE  LYS   180      24.970  14.281 -46.144  1.00  0.00           C  
ATOM   2938  HE2 LYS   180      25.620  15.026 -45.685  1.00  0.00           H  
ATOM   2939  HE3 LYS   180      25.662  13.562 -46.582  1.00  0.00           H  
ATOM   2940  NZ  LYS   180      24.246  14.947 -47.305  1.00  0.00           N  
ATOM   2941  HZ1 LYS   180      23.706  14.254 -47.804  1.00  0.00           H  
ATOM   2942  HZ2 LYS   180      23.679  15.710 -46.965  1.00  0.00           H  
ATOM   2943  HZ3 LYS   180      24.909  15.376 -47.935  1.00  0.00           H  
ATOM   2944  C   LYS   180      24.076  12.478 -40.525  1.00  0.00           C  
ATOM   2945  O   LYS   180      23.311  11.493 -40.419  1.00  0.00           O  
ATOM   2946  N   ARG   181      24.107  13.472 -39.638  1.00  0.00           N  
ATOM   2947  H   ARG   181      24.765  14.235 -39.710  1.00  0.00           H  
ATOM   2948  CA  ARG   181      23.110  13.644 -38.525  1.00  0.00           C  
ATOM   2949  HA  ARG   181      23.021  12.734 -37.933  1.00  0.00           H  
ATOM   2950  CB  ARG   181      23.700  14.698 -37.474  1.00  0.00           C  
ATOM   2951  HB2 ARG   181      24.759  14.469 -37.361  1.00  0.00           H  
ATOM   2952  HB3 ARG   181      23.703  15.641 -38.020  1.00  0.00           H  
ATOM   2953  CG  ARG   181      23.052  14.889 -36.287  1.00  0.00           C  
ATOM   2954  HG2 ARG   181      22.079  15.347 -36.462  1.00  0.00           H  
ATOM   2955  HG3 ARG   181      22.902  13.948 -35.757  1.00  0.00           H  
ATOM   2956  CD  ARG   181      23.676  15.671 -35.391  1.00  0.00           C  
ATOM   2957  HD2 ARG   181      24.686  15.283 -35.260  1.00  0.00           H  
ATOM   2958  HD3 ARG   181      23.733  16.690 -35.775  1.00  0.00           H  
ATOM   2959  NE  ARG   181      23.009  15.599 -34.089  1.00  0.00           N  
ATOM   2960  HE  ARG   181      22.136  16.104 -34.038  1.00  0.00           H  
ATOM   2961  CZ  ARG   181      23.361  14.917 -33.034  1.00  0.00           C  
ATOM   2962  NH1 ARG   181      24.352  14.069 -33.031  1.00  0.00           N  
ATOM   2963 HH11 ARG   181      24.643  13.797 -33.959  1.00  0.00           H  
ATOM   2964 HH12 ARG   181      24.554  13.547 -32.190  1.00  0.00           H  
ATOM   2965  NH2 ARG   181      22.794  15.157 -31.907  1.00  0.00           N  
ATOM   2966 HH21 ARG   181      21.981  15.755 -31.890  1.00  0.00           H  
ATOM   2967 HH22 ARG   181      23.030  14.642 -31.071  1.00  0.00           H  
ATOM   2968  C   ARG   181      21.721  13.910 -38.954  1.00  0.00           C  
ATOM   2969  O   ARG   181      21.486  14.759 -39.794  1.00  0.00           O  
ATOM   2970  N   PRO   182      20.664  13.216 -38.470  1.00  0.00           N  
ATOM   2971  CD  PRO   182      20.703  11.884 -37.930  1.00  0.00           C  
ATOM   2972  HD2 PRO   182      20.693  11.860 -36.840  1.00  0.00           H  
ATOM   2973  HD3 PRO   182      21.608  11.358 -38.234  1.00  0.00           H  
ATOM   2974  CG  PRO   182      19.384  11.323 -38.367  1.00  0.00           C  
ATOM   2975  HG2 PRO   182      18.945  10.495 -37.809  1.00  0.00           H  
ATOM   2976  HG3 PRO   182      19.461  10.914 -39.374  1.00  0.00           H  
ATOM   2977  CB  PRO   182      18.377  12.502 -38.363  1.00  0.00           C  
ATOM   2978  HB2 PRO   182      17.851  12.644 -37.418  1.00  0.00           H  
ATOM   2979  HB3 PRO   182      17.524  12.328 -39.018  1.00  0.00           H  
ATOM   2980  CA  PRO   182      19.288  13.670 -38.820  1.00  0.00           C  
ATOM   2981  HA  PRO   182      19.248  13.836 -39.896  1.00  0.00           H  
ATOM   2982  C   PRO   182      18.907  15.015 -38.112  1.00  0.00           C  
ATOM   2983  O   PRO   182      19.226  15.210 -36.968  1.00  0.00           O  
ATOM   2984  N   PRO   183      18.333  15.998 -38.790  1.00  0.00           N  
ATOM   2985  CD  PRO   183      17.939  16.086 -40.142  1.00  0.00           C  
ATOM   2986  HD2 PRO   183      17.028  15.500 -40.264  1.00  0.00           H  
ATOM   2987  HD3 PRO   183      18.660  15.639 -40.826  1.00  0.00           H  
ATOM   2988  CG  PRO   183      17.630  17.515 -40.656  1.00  0.00           C  
ATOM   2989  HG2 PRO   183      16.971  17.451 -41.522  1.00  0.00           H  
ATOM   2990  HG3 PRO   183      18.578  17.986 -40.915  1.00  0.00           H  
ATOM   2991  CB  PRO   183      17.157  18.063 -39.326  1.00  0.00           C  
ATOM   2992  HB2 PRO   183      16.077  18.031 -39.179  1.00  0.00           H  
ATOM   2993  HB3 PRO   183      17.473  19.095 -39.176  1.00  0.00           H  
ATOM   2994  CA  PRO   183      18.007  17.294 -38.259  1.00  0.00           C  
ATOM   2995  HA  PRO   183      18.925  17.791 -37.948  1.00  0.00           H  
ATOM   2996  C   PRO   183      17.158  17.209 -36.922  1.00  0.00           C  
ATOM   2997  O   PRO   183      16.151  16.537 -36.927  1.00  0.00           O  
ATOM   2998  N   LEU   184      17.481  17.980 -35.934  1.00  0.00           N  
ATOM   2999  H   LEU   184      18.433  18.314 -35.982  1.00  0.00           H  
ATOM   3000  CA  LEU   184      16.661  18.134 -34.792  1.00  0.00           C  
ATOM   3001  HA  LEU   184      16.552  17.160 -34.315  1.00  0.00           H  
ATOM   3002  CB  LEU   184      17.293  19.030 -33.818  1.00  0.00           C  
ATOM   3003  HB2 LEU   184      18.263  18.634 -33.516  1.00  0.00           H  
ATOM   3004  HB3 LEU   184      17.569  20.002 -34.226  1.00  0.00           H  
ATOM   3005  CG  LEU   184      16.496  19.118 -32.496  1.00  0.00           C  
ATOM   3006  HG  LEU   184      15.442  19.331 -32.676  1.00  0.00           H  
ATOM   3007  CD1 LEU   184      16.593  17.907 -31.618  1.00  0.00           C  
ATOM   3008 HD11 LEU   184      15.925  18.106 -30.779  1.00  0.00           H  
ATOM   3009 HD12 LEU   184      16.208  16.986 -32.055  1.00  0.00           H  
ATOM   3010 HD13 LEU   184      17.584  17.690 -31.220  1.00  0.00           H  
ATOM   3011  CD2 LEU   184      17.101  20.209 -31.544  1.00  0.00           C  
ATOM   3012 HD21 LEU   184      16.446  20.328 -30.680  1.00  0.00           H  
ATOM   3013 HD22 LEU   184      18.117  19.946 -31.251  1.00  0.00           H  
ATOM   3014 HD23 LEU   184      17.112  21.105 -32.165  1.00  0.00           H  
ATOM   3015  C   LEU   184      15.211  18.522 -35.061  1.00  0.00           C  
ATOM   3016  O   LEU   184      14.269  18.080 -34.385  1.00  0.00           O  
ATOM   3017  N   GLU   185      15.045  19.289 -36.162  1.00  0.00           N  
ATOM   3018  H   GLU   185      15.827  19.779 -36.574  1.00  0.00           H  
ATOM   3019  CA  GLU   185      13.736  19.606 -36.666  1.00  0.00           C  
ATOM   3020  HA  GLU   185      13.154  20.004 -35.835  1.00  0.00           H  
ATOM   3021  CB  GLU   185      13.959  20.670 -37.743  1.00  0.00           C  
ATOM   3022  HB2 GLU   185      14.616  20.302 -38.530  1.00  0.00           H  
ATOM   3023  HB3 GLU   185      13.019  20.701 -38.295  1.00  0.00           H  
ATOM   3024  CG  GLU   185      14.279  22.120 -37.354  1.00  0.00           C  
ATOM   3025  HG2 GLU   185      14.106  22.821 -38.170  1.00  0.00           H  
ATOM   3026  HG3 GLU   185      13.586  22.322 -36.537  1.00  0.00           H  
ATOM   3027  CD  GLU   185      15.715  22.315 -36.912  1.00  0.00           C  
ATOM   3028  OE1 GLU   185      16.084  23.336 -36.315  1.00  0.00           O  
ATOM   3029  OE2 GLU   185      16.572  21.425 -37.188  1.00  0.00           O  
ATOM   3030  C   GLU   185      12.967  18.370 -37.205  1.00  0.00           C  
ATOM   3031  O   GLU   185      11.754  18.407 -37.137  1.00  0.00           O  
ATOM   3032  N   GLU   186      13.577  17.347 -37.736  1.00  0.00           N  
ATOM   3033  H   GLU   186      14.583  17.274 -37.683  1.00  0.00           H  
ATOM   3034  CA  GLU   186      12.931  16.077 -38.089  1.00  0.00           C  
ATOM   3035  HA  GLU   186      11.908  16.188 -38.448  1.00  0.00           H  
ATOM   3036  CB  GLU   186      13.695  15.269 -39.162  1.00  0.00           C  
ATOM   3037  HB2 GLU   186      14.702  15.123 -38.771  1.00  0.00           H  
ATOM   3038  HB3 GLU   186      13.197  14.304 -39.265  1.00  0.00           H  
ATOM   3039  CG  GLU   186      13.837  15.926 -40.531  1.00  0.00           C  
ATOM   3040  HG2 GLU   186      14.863  16.278 -40.636  1.00  0.00           H  
ATOM   3041  HG3 GLU   186      13.643  15.176 -41.298  1.00  0.00           H  
ATOM   3042  CD  GLU   186      12.916  17.041 -40.992  1.00  0.00           C  
ATOM   3043  OE1 GLU   186      11.677  16.791 -40.826  1.00  0.00           O  
ATOM   3044  OE2 GLU   186      13.396  18.015 -41.638  1.00  0.00           O  
ATOM   3045  C   GLU   186      12.853  15.186 -36.836  1.00  0.00           C  
ATOM   3046  O   GLU   186      11.947  14.384 -36.697  1.00  0.00           O  
ATOM   3047  N   ARG   187      13.816  15.240 -35.909  1.00  0.00           N  
ATOM   3048  H   ARG   187      14.560  15.894 -36.107  1.00  0.00           H  
ATOM   3049  CA  ARG   187      13.730  14.434 -34.649  1.00  0.00           C  
ATOM   3050  HA  ARG   187      13.588  13.367 -34.823  1.00  0.00           H  
ATOM   3051  CB  ARG   187      15.095  14.553 -33.940  1.00  0.00           C  
ATOM   3052  HB2 ARG   187      15.329  15.605 -33.779  1.00  0.00           H  
ATOM   3053  HB3 ARG   187      15.003  14.018 -32.995  1.00  0.00           H  
ATOM   3054  CG  ARG   187      16.105  13.925 -34.602  1.00  0.00           C  
ATOM   3055  HG2 ARG   187      15.909  12.872 -34.801  1.00  0.00           H  
ATOM   3056  HG3 ARG   187      16.329  14.510 -35.494  1.00  0.00           H  
ATOM   3057  CD  ARG   187      17.338  13.933 -34.001  1.00  0.00           C  
ATOM   3058  HD2 ARG   187      17.968  13.431 -34.736  1.00  0.00           H  
ATOM   3059  HD3 ARG   187      17.570  14.988 -33.852  1.00  0.00           H  
ATOM   3060  NE  ARG   187      17.520  13.181 -32.698  1.00  0.00           N  
ATOM   3061  HE  ARG   187      16.941  12.417 -32.381  1.00  0.00           H  
ATOM   3062  CZ  ARG   187      18.634  13.282 -32.014  1.00  0.00           C  
ATOM   3063  NH1 ARG   187      19.641  13.938 -32.416  1.00  0.00           N  
ATOM   3064 HH11 ARG   187      19.514  14.705 -33.061  1.00  0.00           H  
ATOM   3065 HH12 ARG   187      20.390  14.127 -31.766  1.00  0.00           H  
ATOM   3066  NH2 ARG   187      18.755  12.698 -30.873  1.00  0.00           N  
ATOM   3067 HH21 ARG   187      18.115  12.010 -30.503  1.00  0.00           H  
ATOM   3068 HH22 ARG   187      19.581  12.802 -30.302  1.00  0.00           H  
ATOM   3069  C   ARG   187      12.550  14.890 -33.784  1.00  0.00           C  
ATOM   3070  O   ARG   187      11.890  14.085 -33.172  1.00  0.00           O  
ATOM   3071  N   ARG   188      12.254  16.171 -33.684  1.00  0.00           N  
ATOM   3072  H   ARG   188      12.881  16.854 -34.086  1.00  0.00           H  
ATOM   3073  CA  ARG   188      10.991  16.720 -32.998  1.00  0.00           C  
ATOM   3074  HA  ARG   188      11.039  16.213 -32.034  1.00  0.00           H  
ATOM   3075  CB  ARG   188      11.190  18.204 -32.634  1.00  0.00           C  
ATOM   3076  HB2 ARG   188      11.633  18.689 -33.504  1.00  0.00           H  
ATOM   3077  HB3 ARG   188      10.158  18.555 -32.629  1.00  0.00           H  
ATOM   3078  CG  ARG   188      11.882  18.551 -31.546  1.00  0.00           C  
ATOM   3079  HG2 ARG   188      11.665  17.813 -30.774  1.00  0.00           H  
ATOM   3080  HG3 ARG   188      12.934  18.485 -31.822  1.00  0.00           H  
ATOM   3081  CD  ARG   188      11.599  19.811 -31.036  1.00  0.00           C  
ATOM   3082  HD2 ARG   188      11.723  20.502 -31.870  1.00  0.00           H  
ATOM   3083  HD3 ARG   188      10.578  19.923 -30.673  1.00  0.00           H  
ATOM   3084  NE  ARG   188      12.469  20.190 -29.854  1.00  0.00           N  
ATOM   3085  HE  ARG   188      13.116  20.950 -30.007  1.00  0.00           H  
ATOM   3086  CZ  ARG   188      12.303  19.959 -28.592  1.00  0.00           C  
ATOM   3087  NH1 ARG   188      13.234  20.338 -27.726  1.00  0.00           N  
ATOM   3088 HH11 ARG   188      14.151  20.670 -27.988  1.00  0.00           H  
ATOM   3089 HH12 ARG   188      13.038  20.077 -26.770  1.00  0.00           H  
ATOM   3090  NH2 ARG   188      11.250  19.245 -28.205  1.00  0.00           N  
ATOM   3091 HH21 ARG   188      10.509  19.096 -28.875  1.00  0.00           H  
ATOM   3092 HH22 ARG   188      11.082  19.155 -27.213  1.00  0.00           H  
ATOM   3093  C   ARG   188       9.678  16.487 -33.809  1.00  0.00           C  
ATOM   3094  O   ARG   188       8.633  16.334 -33.149  1.00  0.00           O  
ATOM   3095  N   ALA   189       9.794  16.392 -35.141  1.00  0.00           N  
ATOM   3096  H   ALA   189      10.688  16.238 -35.584  1.00  0.00           H  
ATOM   3097  CA  ALA   189       8.660  16.004 -35.999  1.00  0.00           C  
ATOM   3098  HA  ALA   189       7.809  16.666 -35.837  1.00  0.00           H  
ATOM   3099  CB  ALA   189       9.127  16.312 -37.396  1.00  0.00           C  
ATOM   3100  HB1 ALA   189       9.719  15.521 -37.857  1.00  0.00           H  
ATOM   3101  HB2 ALA   189       8.231  16.341 -38.017  1.00  0.00           H  
ATOM   3102  HB3 ALA   189       9.623  17.280 -37.324  1.00  0.00           H  
ATOM   3103  C   ALA   189       8.197  14.535 -35.763  1.00  0.00           C  
ATOM   3104  O   ALA   189       7.060  14.105 -35.902  1.00  0.00           O  
ATOM   3105  N   MET   190       9.190  13.718 -35.329  1.00  0.00           N  
ATOM   3106  H   MET   190      10.145  14.036 -35.410  1.00  0.00           H  
ATOM   3107  CA  MET   190       8.979  12.315 -34.811  1.00  0.00           C  
ATOM   3108  HA  MET   190       8.286  11.757 -35.441  1.00  0.00           H  
ATOM   3109  CB  MET   190      10.272  11.498 -34.699  1.00  0.00           C  
ATOM   3110  HB2 MET   190      11.017  12.017 -34.094  1.00  0.00           H  
ATOM   3111  HB3 MET   190      10.165  10.568 -34.141  1.00  0.00           H  
ATOM   3112  CG  MET   190      10.745  11.107 -36.112  1.00  0.00           C  
ATOM   3113  HG2 MET   190      10.120  10.292 -36.477  1.00  0.00           H  
ATOM   3114  HG3 MET   190      10.573  11.942 -36.791  1.00  0.00           H  
ATOM   3115  SD  MET   190      12.489  10.553 -36.190  1.00  0.00           S  
ATOM   3116  CE  MET   190      12.299   8.816 -36.039  1.00  0.00           C  
ATOM   3117  HE1 MET   190      13.244   8.352 -36.318  1.00  0.00           H  
ATOM   3118  HE2 MET   190      11.860   8.631 -35.059  1.00  0.00           H  
ATOM   3119  HE3 MET   190      11.614   8.429 -36.794  1.00  0.00           H  
ATOM   3120  C   MET   190       8.348  12.394 -33.401  1.00  0.00           C  
ATOM   3121  O   MET   190       7.361  11.702 -33.161  1.00  0.00           O  
ATOM   3122  N   HIE   191       8.763  13.347 -32.570  1.00  0.00           N  
ATOM   3123  H   HIE   191       9.566  13.899 -32.835  1.00  0.00           H  
ATOM   3124  CA  HIE   191       8.216  13.469 -31.198  1.00  0.00           C  
ATOM   3125  HA  HIE   191       8.195  12.533 -30.641  1.00  0.00           H  
ATOM   3126  CB  HIE   191       9.019  14.516 -30.499  1.00  0.00           C  
ATOM   3127  HB2 HIE   191      10.083  14.455 -30.726  1.00  0.00           H  
ATOM   3128  HB3 HIE   191       8.785  15.520 -30.853  1.00  0.00           H  
ATOM   3129  CG  HIE   191       8.939  14.555 -28.997  1.00  0.00           C  
ATOM   3130  ND1 HIE   191       9.770  15.406 -28.201  1.00  0.00           N  
ATOM   3131  CE1 HIE   191       9.332  15.231 -26.923  1.00  0.00           C  
ATOM   3132  HE1 HIE   191       9.837  15.523 -26.014  1.00  0.00           H  
ATOM   3133  NE2 HIE   191       8.353  14.319 -26.909  1.00  0.00           N  
ATOM   3134  HE2 HIE   191       7.901  14.030 -26.054  1.00  0.00           H  
ATOM   3135  CD2 HIE   191       8.078  13.890 -28.223  1.00  0.00           C  
ATOM   3136  HD2 HIE   191       7.260  13.246 -28.511  1.00  0.00           H  
ATOM   3137  C   HIE   191       6.731  13.775 -31.332  1.00  0.00           C  
ATOM   3138  O   HIE   191       5.967  13.215 -30.588  1.00  0.00           O  
ATOM   3139  N   ASP   192       6.393  14.687 -32.183  1.00  0.00           N  
ATOM   3140  H   ASP   192       7.178  15.158 -32.610  1.00  0.00           H  
ATOM   3141  CA  ASP   192       4.982  15.170 -32.528  1.00  0.00           C  
ATOM   3142  HA  ASP   192       4.553  15.790 -31.740  1.00  0.00           H  
ATOM   3143  CB  ASP   192       5.032  16.047 -33.801  1.00  0.00           C  
ATOM   3144  HB2 ASP   192       5.925  16.672 -33.770  1.00  0.00           H  
ATOM   3145  HB3 ASP   192       5.098  15.407 -34.681  1.00  0.00           H  
ATOM   3146  CG  ASP   192       3.901  17.054 -33.979  1.00  0.00           C  
ATOM   3147  OD1 ASP   192       3.038  17.170 -33.048  1.00  0.00           O  
ATOM   3148  OD2 ASP   192       3.796  17.577 -35.128  1.00  0.00           O  
ATOM   3149  C   ASP   192       3.975  14.101 -32.933  1.00  0.00           C  
ATOM   3150  O   ASP   192       2.758  14.101 -32.735  1.00  0.00           O  
ATOM   3151  N   ILE   193       4.504  13.024 -33.551  1.00  0.00           N  
ATOM   3152  H   ILE   193       5.509  12.933 -33.525  1.00  0.00           H  
ATOM   3153  CA  ILE   193       3.730  11.887 -34.042  1.00  0.00           C  
ATOM   3154  HA  ILE   193       2.723  12.170 -34.348  1.00  0.00           H  
ATOM   3155  CB  ILE   193       4.460  11.260 -35.321  1.00  0.00           C  
ATOM   3156  HB  ILE   193       5.501  11.235 -34.999  1.00  0.00           H  
ATOM   3157  CG2 ILE   193       4.051   9.813 -35.609  1.00  0.00           C  
ATOM   3158 HG21 ILE   193       4.494   9.186 -34.835  1.00  0.00           H  
ATOM   3159 HG22 ILE   193       2.968   9.763 -35.496  1.00  0.00           H  
ATOM   3160 HG23 ILE   193       4.340   9.411 -36.580  1.00  0.00           H  
ATOM   3161  CG1 ILE   193       4.358  12.249 -36.556  1.00  0.00           C  
ATOM   3162 HG12 ILE   193       3.319  12.218 -36.885  1.00  0.00           H  
ATOM   3163 HG13 ILE   193       4.651  13.248 -36.232  1.00  0.00           H  
ATOM   3164  CD1 ILE   193       5.352  11.964 -37.678  1.00  0.00           C  
ATOM   3165 HD11 ILE   193       5.223  11.070 -38.288  1.00  0.00           H  
ATOM   3166 HD12 ILE   193       5.313  12.736 -38.447  1.00  0.00           H  
ATOM   3167 HD13 ILE   193       6.336  12.023 -37.213  1.00  0.00           H  
ATOM   3168  C   ILE   193       3.706  10.794 -32.934  1.00  0.00           C  
ATOM   3169  O   ILE   193       2.598  10.430 -32.562  1.00  0.00           O  
ATOM   3170  N   ILE   194       4.883  10.497 -32.343  1.00  0.00           N  
ATOM   3171  H   ILE   194       5.700  11.039 -32.586  1.00  0.00           H  
ATOM   3172  CA  ILE   194       4.888   9.368 -31.325  1.00  0.00           C  
ATOM   3173  HA  ILE   194       4.380   8.535 -31.809  1.00  0.00           H  
ATOM   3174  CB  ILE   194       6.364   8.983 -30.960  1.00  0.00           C  
ATOM   3175  HB  ILE   194       6.881   9.916 -30.737  1.00  0.00           H  
ATOM   3176  CG2 ILE   194       6.545   7.969 -29.842  1.00  0.00           C  
ATOM   3177 HG21 ILE   194       7.611   7.743 -29.867  1.00  0.00           H  
ATOM   3178 HG22 ILE   194       6.241   8.349 -28.867  1.00  0.00           H  
ATOM   3179 HG23 ILE   194       5.890   7.166 -30.181  1.00  0.00           H  
ATOM   3180  CG1 ILE   194       6.938   8.523 -32.272  1.00  0.00           C  
ATOM   3181 HG12 ILE   194       6.374   7.696 -32.704  1.00  0.00           H  
ATOM   3182 HG13 ILE   194       6.843   9.299 -33.032  1.00  0.00           H  
ATOM   3183  CD1 ILE   194       8.429   8.229 -32.248  1.00  0.00           C  
ATOM   3184 HD11 ILE   194       8.723   7.899 -33.244  1.00  0.00           H  
ATOM   3185 HD12 ILE   194       9.021   9.066 -31.878  1.00  0.00           H  
ATOM   3186 HD13 ILE   194       8.647   7.410 -31.562  1.00  0.00           H  
ATOM   3187  C   ILE   194       4.133   9.697 -30.074  1.00  0.00           C  
ATOM   3188  O   ILE   194       3.594   8.804 -29.409  1.00  0.00           O  
ATOM   3189  N   ALA   195       4.196  10.935 -29.654  1.00  0.00           N  
ATOM   3190  H   ALA   195       4.693  11.605 -30.223  1.00  0.00           H  
ATOM   3191  CA  ALA   195       3.517  11.421 -28.435  1.00  0.00           C  
ATOM   3192  HA  ALA   195       3.438  10.492 -27.871  1.00  0.00           H  
ATOM   3193  CB  ALA   195       4.481  12.359 -27.670  1.00  0.00           C  
ATOM   3194  HB1 ALA   195       4.131  12.626 -26.672  1.00  0.00           H  
ATOM   3195  HB2 ALA   195       5.443  11.895 -27.454  1.00  0.00           H  
ATOM   3196  HB3 ALA   195       4.552  13.299 -28.217  1.00  0.00           H  
ATOM   3197  C   ALA   195       2.076  11.859 -28.728  1.00  0.00           C  
ATOM   3198  O   ALA   195       1.414  12.469 -27.838  1.00  0.00           O  
ATOM   3199  N   SER   196       1.539  11.689 -29.972  1.00  0.00           N  
ATOM   3200  H   SER   196       2.071  11.189 -30.670  1.00  0.00           H  
ATOM   3201  CA  SER   196       0.125  12.202 -30.181  1.00  0.00           C  
ATOM   3202  HA  SER   196       0.018  13.182 -29.715  1.00  0.00           H  
ATOM   3203  CB  SER   196      -0.002  12.633 -31.705  1.00  0.00           C  
ATOM   3204  HB2 SER   196      -1.062  12.888 -31.718  1.00  0.00           H  
ATOM   3205  HB3 SER   196       0.477  13.561 -32.017  1.00  0.00           H  
ATOM   3206  OG  SER   196       0.241  11.749 -32.734  1.00  0.00           O  
ATOM   3207  HG  SER   196       1.057  11.276 -32.551  1.00  0.00           H  
ATOM   3208  C   SER   196      -0.973  11.164 -29.821  1.00  0.00           C  
ATOM   3209  O   SER   196      -0.721   9.965 -29.571  1.00  0.00           O  
ATOM   3210  N   ASP   197      -2.191  11.594 -29.607  1.00  0.00           N  
ATOM   3211  H   ASP   197      -2.352  12.586 -29.702  1.00  0.00           H  
ATOM   3212  CA  ASP   197      -3.310  10.819 -29.007  1.00  0.00           C  
ATOM   3213  HA  ASP   197      -2.894  10.325 -28.129  1.00  0.00           H  
ATOM   3214  CB  ASP   197      -4.346  11.722 -28.447  1.00  0.00           C  
ATOM   3215  HB2 ASP   197      -4.669  12.353 -29.275  1.00  0.00           H  
ATOM   3216  HB3 ASP   197      -5.207  11.113 -28.170  1.00  0.00           H  
ATOM   3217  CG  ASP   197      -3.894  12.636 -27.217  1.00  0.00           C  
ATOM   3218  OD1 ASP   197      -2.788  12.510 -26.689  1.00  0.00           O  
ATOM   3219  OD2 ASP   197      -4.828  13.258 -26.695  1.00  0.00           O  
ATOM   3220  C   ASP   197      -3.828   9.754 -30.012  1.00  0.00           C  
ATOM   3221  O   ASP   197      -4.319   8.716 -29.582  1.00  0.00           O  
ATOM   3222  N   THR   198      -3.694  10.028 -31.300  1.00  0.00           N  
ATOM   3223  H   THR   198      -3.454  10.967 -31.584  1.00  0.00           H  
ATOM   3224  CA  THR   198      -4.096   9.035 -32.412  1.00  0.00           C  
ATOM   3225  HA  THR   198      -3.946   8.079 -31.910  1.00  0.00           H  
ATOM   3226  CB  THR   198      -5.614   9.153 -32.896  1.00  0.00           C  
ATOM   3227  HB  THR   198      -5.740  10.103 -33.415  1.00  0.00           H  
ATOM   3228  CG2 THR   198      -6.125   8.008 -33.860  1.00  0.00           C  
ATOM   3229 HG21 THR   198      -6.335   7.055 -33.373  1.00  0.00           H  
ATOM   3230 HG22 THR   198      -6.995   8.433 -34.360  1.00  0.00           H  
ATOM   3231 HG23 THR   198      -5.414   7.775 -34.652  1.00  0.00           H  
ATOM   3232  OG1 THR   198      -6.443   9.130 -31.802  1.00  0.00           O  
ATOM   3233  HG1 THR   198      -6.587   9.984 -31.388  1.00  0.00           H  
ATOM   3234  C   THR   198      -3.151   9.202 -33.599  1.00  0.00           C  
ATOM   3235  O   THR   198      -2.931  10.311 -34.135  1.00  0.00           O  
ATOM   3236  N   PHE   199      -2.481   8.073 -33.951  1.00  0.00           N  
ATOM   3237  H   PHE   199      -2.754   7.138 -33.684  1.00  0.00           H  
ATOM   3238  CA  PHE   199      -1.465   8.037 -35.020  1.00  0.00           C  
ATOM   3239  HA  PHE   199      -0.736   8.816 -34.796  1.00  0.00           H  
ATOM   3240  CB  PHE   199      -0.692   6.682 -34.928  1.00  0.00           C  
ATOM   3241  HB2 PHE   199      -0.314   6.636 -33.907  1.00  0.00           H  
ATOM   3242  HB3 PHE   199      -1.417   5.909 -35.183  1.00  0.00           H  
ATOM   3243  CG  PHE   199       0.488   6.452 -35.831  1.00  0.00           C  
ATOM   3244  CD1 PHE   199       1.730   7.019 -35.429  1.00  0.00           C  
ATOM   3245  HD1 PHE   199       1.878   7.540 -34.495  1.00  0.00           H  
ATOM   3246  CE1 PHE   199       2.813   6.893 -36.279  1.00  0.00           C  
ATOM   3247  HE1 PHE   199       3.782   7.297 -36.026  1.00  0.00           H  
ATOM   3248  CZ  PHE   199       2.574   6.364 -37.585  1.00  0.00           C  
ATOM   3249  HZ  PHE   199       3.346   6.145 -38.309  1.00  0.00           H  
ATOM   3250  CE2 PHE   199       1.327   5.931 -38.038  1.00  0.00           C  
ATOM   3251  HE2 PHE   199       1.165   5.412 -38.971  1.00  0.00           H  
ATOM   3252  CD2 PHE   199       0.217   5.968 -37.110  1.00  0.00           C  
ATOM   3253  HD2 PHE   199      -0.739   5.638 -37.489  1.00  0.00           H  
ATOM   3254  C   PHE   199      -2.123   8.209 -36.394  1.00  0.00           C  
ATOM   3255  O   PHE   199      -2.868   7.345 -36.850  1.00  0.00           O  
ATOM   3256  N   ASP   200      -1.793   9.410 -37.055  1.00  0.00           N  
ATOM   3257  H   ASP   200      -1.279  10.092 -36.516  1.00  0.00           H  
ATOM   3258  CA  ASP   200      -2.133   9.855 -38.379  1.00  0.00           C  
ATOM   3259  HA  ASP   200      -3.166   9.603 -38.618  1.00  0.00           H  
ATOM   3260  CB  ASP   200      -2.150  11.350 -38.445  1.00  0.00           C  
ATOM   3261  HB2 ASP   200      -2.735  11.792 -37.639  1.00  0.00           H  
ATOM   3262  HB3 ASP   200      -1.131  11.695 -38.270  1.00  0.00           H  
ATOM   3263  CG  ASP   200      -2.543  11.929 -39.846  1.00  0.00           C  
ATOM   3264  OD1 ASP   200      -2.800  13.162 -39.903  1.00  0.00           O  
ATOM   3265  OD2 ASP   200      -2.549  11.203 -40.890  1.00  0.00           O  
ATOM   3266  C   ASP   200      -1.210   9.166 -39.353  1.00  0.00           C  
ATOM   3267  O   ASP   200      -0.131   9.719 -39.765  1.00  0.00           O  
ATOM   3268  N   LYS   201      -1.727   8.031 -39.938  1.00  0.00           N  
ATOM   3269  H   LYS   201      -2.728   7.893 -39.939  1.00  0.00           H  
ATOM   3270  CA  LYS   201      -0.993   7.194 -40.967  1.00  0.00           C  
ATOM   3271  HA  LYS   201      -0.106   6.764 -40.502  1.00  0.00           H  
ATOM   3272  CB  LYS   201      -1.944   6.062 -41.384  1.00  0.00           C  
ATOM   3273  HB2 LYS   201      -2.888   6.512 -41.693  1.00  0.00           H  
ATOM   3274  HB3 LYS   201      -1.457   5.629 -42.258  1.00  0.00           H  
ATOM   3275  CG  LYS   201      -2.340   5.194 -40.355  1.00  0.00           C  
ATOM   3276  HG2 LYS   201      -1.520   5.003 -39.663  1.00  0.00           H  
ATOM   3277  HG3 LYS   201      -3.129   5.641 -39.751  1.00  0.00           H  
ATOM   3278  CD  LYS   201      -2.829   4.071 -40.983  1.00  0.00           C  
ATOM   3279  HD2 LYS   201      -3.590   4.322 -41.722  1.00  0.00           H  
ATOM   3280  HD3 LYS   201      -2.060   3.479 -41.479  1.00  0.00           H  
ATOM   3281  CE  LYS   201      -3.477   3.218 -40.128  1.00  0.00           C  
ATOM   3282  HE2 LYS   201      -4.070   3.812 -39.433  1.00  0.00           H  
ATOM   3283  HE3 LYS   201      -4.188   2.726 -40.791  1.00  0.00           H  
ATOM   3284  NZ  LYS   201      -2.648   2.204 -39.431  1.00  0.00           N  
ATOM   3285  HZ1 LYS   201      -2.129   1.571 -40.023  1.00  0.00           H  
ATOM   3286  HZ2 LYS   201      -1.848   2.532 -38.907  1.00  0.00           H  
ATOM   3287  HZ3 LYS   201      -3.164   1.631 -38.779  1.00  0.00           H  
ATOM   3288  C   LYS   201      -0.551   7.941 -42.209  1.00  0.00           C  
ATOM   3289  O   LYS   201       0.286   7.421 -42.973  1.00  0.00           O  
ATOM   3290  N   ALA   202      -1.045   9.162 -42.488  1.00  0.00           N  
ATOM   3291  H   ALA   202      -1.740   9.593 -41.897  1.00  0.00           H  
ATOM   3292  CA  ALA   202      -0.662   9.969 -43.669  1.00  0.00           C  
ATOM   3293  HA  ALA   202      -0.318   9.336 -44.488  1.00  0.00           H  
ATOM   3294  CB  ALA   202      -1.859  10.920 -44.072  1.00  0.00           C  
ATOM   3295  HB1 ALA   202      -2.713  10.261 -44.231  1.00  0.00           H  
ATOM   3296  HB2 ALA   202      -2.130  11.577 -43.246  1.00  0.00           H  
ATOM   3297  HB3 ALA   202      -1.717  11.642 -44.876  1.00  0.00           H  
ATOM   3298  C   ALA   202       0.549  10.890 -43.431  1.00  0.00           C  
ATOM   3299  O   ALA   202       1.504  10.777 -44.218  1.00  0.00           O  
ATOM   3300  N   LYS   203       0.384  11.752 -42.412  1.00  0.00           N  
ATOM   3301  H   LYS   203      -0.463  11.665 -41.868  1.00  0.00           H  
ATOM   3302  CA  LYS   203       1.401  12.780 -42.067  1.00  0.00           C  
ATOM   3303  HA  LYS   203       1.616  13.298 -43.002  1.00  0.00           H  
ATOM   3304  CB  LYS   203       0.735  13.698 -40.905  1.00  0.00           C  
ATOM   3305  HB2 LYS   203      -0.091  14.224 -41.382  1.00  0.00           H  
ATOM   3306  HB3 LYS   203       0.268  13.075 -40.142  1.00  0.00           H  
ATOM   3307  CG  LYS   203       1.614  14.551 -40.305  1.00  0.00           C  
ATOM   3308  HG2 LYS   203       2.568  14.053 -40.130  1.00  0.00           H  
ATOM   3309  HG3 LYS   203       1.795  15.320 -41.056  1.00  0.00           H  
ATOM   3310  CD  LYS   203       1.321  15.239 -39.105  1.00  0.00           C  
ATOM   3311  HD2 LYS   203       0.610  16.060 -39.204  1.00  0.00           H  
ATOM   3312  HD3 LYS   203       0.840  14.509 -38.455  1.00  0.00           H  
ATOM   3313  CE  LYS   203       2.411  15.709 -38.504  1.00  0.00           C  
ATOM   3314  HE2 LYS   203       3.313  15.103 -38.593  1.00  0.00           H  
ATOM   3315  HE3 LYS   203       2.604  16.721 -38.860  1.00  0.00           H  
ATOM   3316  NZ  LYS   203       2.222  15.820 -37.020  1.00  0.00           N  
ATOM   3317  HZ1 LYS   203       1.883  14.895 -36.797  1.00  0.00           H  
ATOM   3318  HZ2 LYS   203       3.040  16.174 -36.545  1.00  0.00           H  
ATOM   3319  HZ3 LYS   203       1.412  16.408 -36.888  1.00  0.00           H  
ATOM   3320  C   LYS   203       2.773  12.022 -41.626  1.00  0.00           C  
ATOM   3321  O   LYS   203       3.886  12.546 -41.957  1.00  0.00           O  
ATOM   3322  N   ALA   204       2.678  10.830 -41.038  1.00  0.00           N  
ATOM   3323  H   ALA   204       1.791  10.585 -40.622  1.00  0.00           H  
ATOM   3324  CA  ALA   204       3.779   9.994 -40.687  1.00  0.00           C  
ATOM   3325  HA  ALA   204       4.543  10.568 -40.163  1.00  0.00           H  
ATOM   3326  CB  ALA   204       3.306   8.860 -39.870  1.00  0.00           C  
ATOM   3327  HB1 ALA   204       4.229   8.376 -39.550  1.00  0.00           H  
ATOM   3328  HB2 ALA   204       2.581   9.311 -39.192  1.00  0.00           H  
ATOM   3329  HB3 ALA   204       2.693   8.189 -40.471  1.00  0.00           H  
ATOM   3330  C   ALA   204       4.533   9.347 -41.984  1.00  0.00           C  
ATOM   3331  O   ALA   204       5.774   9.415 -42.097  1.00  0.00           O  
ATOM   3332  N   GLU   205       3.791   8.817 -42.977  1.00  0.00           N  
ATOM   3333  H   GLU   205       2.788   8.887 -42.879  1.00  0.00           H  
ATOM   3334  CA  GLU   205       4.422   8.372 -44.250  1.00  0.00           C  
ATOM   3335  HA  GLU   205       5.088   7.517 -44.135  1.00  0.00           H  
ATOM   3336  CB  GLU   205       3.271   7.875 -45.175  1.00  0.00           C  
ATOM   3337  HB2 GLU   205       2.601   7.218 -44.620  1.00  0.00           H  
ATOM   3338  HB3 GLU   205       2.643   8.730 -45.424  1.00  0.00           H  
ATOM   3339  CG  GLU   205       3.764   7.187 -46.521  1.00  0.00           C  
ATOM   3340  HG2 GLU   205       3.764   7.956 -47.294  1.00  0.00           H  
ATOM   3341  HG3 GLU   205       4.786   6.845 -46.357  1.00  0.00           H  
ATOM   3342  CD  GLU   205       2.807   6.079 -46.868  1.00  0.00           C  
ATOM   3343  OE1 GLU   205       3.292   5.033 -47.382  1.00  0.00           O  
ATOM   3344  OE2 GLU   205       1.526   6.205 -46.773  1.00  0.00           O  
ATOM   3345  C   GLU   205       5.184   9.549 -44.919  1.00  0.00           C  
ATOM   3346  O   GLU   205       6.278   9.321 -45.372  1.00  0.00           O  
ATOM   3347  N   ALA   206       4.493  10.725 -44.932  1.00  0.00           N  
ATOM   3348  H   ALA   206       3.541  10.726 -44.595  1.00  0.00           H  
ATOM   3349  CA  ALA   206       5.016  11.869 -45.561  1.00  0.00           C  
ATOM   3350  HA  ALA   206       5.348  11.556 -46.551  1.00  0.00           H  
ATOM   3351  CB  ALA   206       3.882  12.857 -45.725  1.00  0.00           C  
ATOM   3352  HB1 ALA   206       4.308  13.558 -46.443  1.00  0.00           H  
ATOM   3353  HB2 ALA   206       3.017  12.331 -46.130  1.00  0.00           H  
ATOM   3354  HB3 ALA   206       3.704  13.240 -44.720  1.00  0.00           H  
ATOM   3355  C   ALA   206       6.228  12.432 -44.827  1.00  0.00           C  
ATOM   3356  O   ALA   206       7.226  12.730 -45.460  1.00  0.00           O  
ATOM   3357  N   GLN   207       6.227  12.397 -43.457  1.00  0.00           N  
ATOM   3358  H   GLN   207       5.439  12.088 -42.906  1.00  0.00           H  
ATOM   3359  CA  GLN   207       7.510  12.613 -42.755  1.00  0.00           C  
ATOM   3360  HA  GLN   207       7.820  13.637 -42.963  1.00  0.00           H  
ATOM   3361  CB  GLN   207       7.194  12.606 -41.210  1.00  0.00           C  
ATOM   3362  HB2 GLN   207       6.350  13.262 -40.995  1.00  0.00           H  
ATOM   3363  HB3 GLN   207       6.758  11.630 -41.000  1.00  0.00           H  
ATOM   3364  CG  GLN   207       8.441  12.766 -40.275  1.00  0.00           C  
ATOM   3365  HG2 GLN   207       8.183  12.757 -39.216  1.00  0.00           H  
ATOM   3366  HG3 GLN   207       9.132  11.934 -40.416  1.00  0.00           H  
ATOM   3367  CD  GLN   207       9.139  14.109 -40.669  1.00  0.00           C  
ATOM   3368  OE1 GLN   207       8.503  15.119 -40.519  1.00  0.00           O  
ATOM   3369  NE2 GLN   207      10.373  14.126 -40.993  1.00  0.00           N  
ATOM   3370 HE21 GLN   207      10.724  15.072 -41.050  1.00  0.00           H  
ATOM   3371 HE22 GLN   207      10.992  13.333 -40.912  1.00  0.00           H  
ATOM   3372  C   GLN   207       8.706  11.682 -43.051  1.00  0.00           C  
ATOM   3373  O   GLN   207       9.866  12.050 -43.218  1.00  0.00           O  
ATOM   3374  N   ILE   208       8.393  10.395 -43.272  1.00  0.00           N  
ATOM   3375  H   ILE   208       7.424  10.116 -43.221  1.00  0.00           H  
ATOM   3376  CA  ILE   208       9.334   9.280 -43.670  1.00  0.00           C  
ATOM   3377  HA  ILE   208      10.239   9.374 -43.070  1.00  0.00           H  
ATOM   3378  CB  ILE   208       8.761   7.863 -43.410  1.00  0.00           C  
ATOM   3379  HB  ILE   208       7.737   7.861 -43.782  1.00  0.00           H  
ATOM   3380  CG2 ILE   208       9.630   6.722 -44.011  1.00  0.00           C  
ATOM   3381 HG21 ILE   208      10.675   6.673 -43.703  1.00  0.00           H  
ATOM   3382 HG22 ILE   208       9.124   5.860 -43.578  1.00  0.00           H  
ATOM   3383 HG23 ILE   208       9.646   6.622 -45.097  1.00  0.00           H  
ATOM   3384  CG1 ILE   208       8.678   7.685 -41.855  1.00  0.00           C  
ATOM   3385 HG12 ILE   208       9.657   7.331 -41.532  1.00  0.00           H  
ATOM   3386 HG13 ILE   208       8.370   8.615 -41.377  1.00  0.00           H  
ATOM   3387  CD1 ILE   208       7.591   6.718 -41.348  1.00  0.00           C  
ATOM   3388 HD11 ILE   208       7.788   5.686 -41.639  1.00  0.00           H  
ATOM   3389 HD12 ILE   208       7.622   6.743 -40.259  1.00  0.00           H  
ATOM   3390 HD13 ILE   208       6.571   7.021 -41.586  1.00  0.00           H  
ATOM   3391  C   ILE   208       9.772   9.378 -45.145  1.00  0.00           C  
ATOM   3392  O   ILE   208      10.895   9.055 -45.568  1.00  0.00           O  
ATOM   3393  N   ALA   209       8.953  10.008 -45.997  1.00  0.00           N  
ATOM   3394  H   ALA   209       7.970   9.965 -45.769  1.00  0.00           H  
ATOM   3395  CA  ALA   209       9.375  10.571 -47.234  1.00  0.00           C  
ATOM   3396  HA  ALA   209      10.141   9.950 -47.700  1.00  0.00           H  
ATOM   3397  CB  ALA   209       8.162  10.637 -48.159  1.00  0.00           C  
ATOM   3398  HB1 ALA   209       7.363  11.322 -47.876  1.00  0.00           H  
ATOM   3399  HB2 ALA   209       8.488  10.716 -49.196  1.00  0.00           H  
ATOM   3400  HB3 ALA   209       7.751   9.628 -48.122  1.00  0.00           H  
ATOM   3401  C   ALA   209      10.149  11.870 -47.281  1.00  0.00           C  
ATOM   3402  O   ALA   209      11.027  12.001 -48.129  1.00  0.00           O  
ATOM   3403  N   LYS   210       9.935  12.758 -46.286  1.00  0.00           N  
ATOM   3404  H   LYS   210       9.184  12.552 -45.643  1.00  0.00           H  
ATOM   3405  CA  LYS   210      10.646  14.023 -46.047  1.00  0.00           C  
ATOM   3406  HA  LYS   210      10.790  14.543 -46.994  1.00  0.00           H  
ATOM   3407  CB  LYS   210       9.977  14.948 -44.972  1.00  0.00           C  
ATOM   3408  HB2 LYS   210       8.933  14.657 -45.089  1.00  0.00           H  
ATOM   3409  HB3 LYS   210      10.210  14.486 -44.012  1.00  0.00           H  
ATOM   3410  CG  LYS   210      10.031  16.287 -45.095  1.00  0.00           C  
ATOM   3411  HG2 LYS   210      10.842  16.512 -45.788  1.00  0.00           H  
ATOM   3412  HG3 LYS   210       9.059  16.583 -45.488  1.00  0.00           H  
ATOM   3413  CD  LYS   210      10.206  16.916 -43.860  1.00  0.00           C  
ATOM   3414  HD2 LYS   210       9.304  16.740 -43.274  1.00  0.00           H  
ATOM   3415  HD3 LYS   210      11.107  16.478 -43.431  1.00  0.00           H  
ATOM   3416  CE  LYS   210      10.399  18.259 -43.920  1.00  0.00           C  
ATOM   3417  HE2 LYS   210      11.171  18.490 -44.655  1.00  0.00           H  
ATOM   3418  HE3 LYS   210       9.527  18.724 -44.379  1.00  0.00           H  
ATOM   3419  NZ  LYS   210      10.636  18.815 -42.576  1.00  0.00           N  
ATOM   3420  HZ1 LYS   210      10.846  19.803 -42.601  1.00  0.00           H  
ATOM   3421  HZ2 LYS   210       9.831  18.763 -41.968  1.00  0.00           H  
ATOM   3422  HZ3 LYS   210      11.424  18.426 -42.079  1.00  0.00           H  
ATOM   3423  C   LYS   210      12.096  13.740 -45.480  1.00  0.00           C  
ATOM   3424  O   LYS   210      12.960  14.550 -45.775  1.00  0.00           O  
ATOM   3425  N   MET   211      12.381  12.740 -44.660  1.00  0.00           N  
ATOM   3426  H   MET   211      11.636  12.143 -44.332  1.00  0.00           H  
ATOM   3427  CA  MET   211      13.630  12.431 -43.944  1.00  0.00           C  
ATOM   3428  HA  MET   211      14.222  13.336 -44.085  1.00  0.00           H  
ATOM   3429  CB  MET   211      13.338  12.090 -42.505  1.00  0.00           C  
ATOM   3430  HB2 MET   211      12.633  12.851 -42.168  1.00  0.00           H  
ATOM   3431  HB3 MET   211      12.711  11.198 -42.508  1.00  0.00           H  
ATOM   3432  CG  MET   211      14.607  11.958 -41.588  1.00  0.00           C  
ATOM   3433  HG2 MET   211      15.246  11.268 -42.140  1.00  0.00           H  
ATOM   3434  HG3 MET   211      15.130  12.911 -41.500  1.00  0.00           H  
ATOM   3435  SD  MET   211      14.478  11.410 -39.922  1.00  0.00           S  
ATOM   3436  CE  MET   211      14.113   9.690 -40.203  1.00  0.00           C  
ATOM   3437  HE1 MET   211      13.289   9.623 -40.913  1.00  0.00           H  
ATOM   3438  HE2 MET   211      14.947   9.190 -40.696  1.00  0.00           H  
ATOM   3439  HE3 MET   211      13.801   9.116 -39.331  1.00  0.00           H  
ATOM   3440  C   MET   211      14.388  11.263 -44.593  1.00  0.00           C  
ATOM   3441  O   MET   211      14.372  10.155 -44.066  1.00  0.00           O  
ATOM   3442  N   GLU   212      15.038  11.484 -45.732  1.00  0.00           N  
ATOM   3443  H   GLU   212      14.951  12.397 -46.155  1.00  0.00           H  
ATOM   3444  CA  GLU   212      15.509  10.346 -46.562  1.00  0.00           C  
ATOM   3445  HA  GLU   212      15.431   9.454 -45.939  1.00  0.00           H  
ATOM   3446  CB  GLU   212      14.574   9.912 -47.715  1.00  0.00           C  
ATOM   3447  HB2 GLU   212      15.011   9.076 -48.262  1.00  0.00           H  
ATOM   3448  HB3 GLU   212      13.641   9.625 -47.230  1.00  0.00           H  
ATOM   3449  CG  GLU   212      14.229  11.078 -48.686  1.00  0.00           C  
ATOM   3450  HG2 GLU   212      13.659  10.730 -49.548  1.00  0.00           H  
ATOM   3451  HG3 GLU   212      13.692  11.873 -48.170  1.00  0.00           H  
ATOM   3452  CD  GLU   212      15.475  11.653 -49.207  1.00  0.00           C  
ATOM   3453  OE1 GLU   212      16.056  10.979 -50.075  1.00  0.00           O  
ATOM   3454  OE2 GLU   212      15.909  12.799 -48.968  1.00  0.00           O  
ATOM   3455  C   GLU   212      17.003  10.335 -46.885  1.00  0.00           C  
ATOM   3456  O   GLU   212      17.618   9.404 -47.320  1.00  0.00           O  
ATOM   3457  N   GLU   213      17.730  11.402 -46.708  1.00  0.00           N  
ATOM   3458  H   GLU   213      17.194  12.160 -46.311  1.00  0.00           H  
ATOM   3459  CA  GLU   213      19.172  11.544 -47.068  1.00  0.00           C  
ATOM   3460  HA  GLU   213      19.377  11.058 -48.023  1.00  0.00           H  
ATOM   3461  CB  GLU   213      19.458  13.059 -47.062  1.00  0.00           C  
ATOM   3462  HB2 GLU   213      18.805  13.491 -47.820  1.00  0.00           H  
ATOM   3463  HB3 GLU   213      19.152  13.626 -46.183  1.00  0.00           H  
ATOM   3464  CG  GLU   213      20.830  13.588 -47.367  1.00  0.00           C  
ATOM   3465  HG2 GLU   213      20.864  14.667 -47.213  1.00  0.00           H  
ATOM   3466  HG3 GLU   213      21.435  13.041 -46.644  1.00  0.00           H  
ATOM   3467  CD  GLU   213      21.296  13.253 -48.711  1.00  0.00           C  
ATOM   3468  OE1 GLU   213      22.575  13.336 -48.872  1.00  0.00           O  
ATOM   3469  OE2 GLU   213      20.563  13.327 -49.704  1.00  0.00           O  
ATOM   3470  C   GLU   213      20.188  10.756 -46.132  1.00  0.00           C  
ATOM   3471  O   GLU   213      21.299  10.462 -46.537  1.00  0.00           O  
ATOM   3472  N   GLN   214      19.823  10.456 -44.892  1.00  0.00           N  
ATOM   3473  H   GLN   214      18.873  10.698 -44.651  1.00  0.00           H  
ATOM   3474  CA  GLN   214      20.690   9.890 -43.890  1.00  0.00           C  
ATOM   3475  HA  GLN   214      21.666  10.346 -44.057  1.00  0.00           H  
ATOM   3476  CB  GLN   214      20.284  10.234 -42.421  1.00  0.00           C  
ATOM   3477  HB2 GLN   214      19.276   9.899 -42.175  1.00  0.00           H  
ATOM   3478  HB3 GLN   214      21.047   9.873 -41.732  1.00  0.00           H  
ATOM   3479  CG  GLN   214      20.222  11.838 -42.329  1.00  0.00           C  
ATOM   3480  HG2 GLN   214      20.197  12.110 -41.274  1.00  0.00           H  
ATOM   3481  HG3 GLN   214      21.014  12.284 -42.931  1.00  0.00           H  
ATOM   3482  CD  GLN   214      18.918  12.521 -42.862  1.00  0.00           C  
ATOM   3483  OE1 GLN   214      17.880  11.898 -43.090  1.00  0.00           O  
ATOM   3484  NE2 GLN   214      18.851  13.809 -42.923  1.00  0.00           N  
ATOM   3485 HE21 GLN   214      18.059  14.325 -43.278  1.00  0.00           H  
ATOM   3486 HE22 GLN   214      19.657  14.373 -42.694  1.00  0.00           H  
ATOM   3487  C   GLN   214      20.814   8.371 -44.211  1.00  0.00           C  
ATOM   3488  O   GLN   214      21.909   7.862 -44.338  1.00  0.00           O  
ATOM   3489  N   ARG   215      19.674   7.580 -44.362  1.00  0.00           N  
ATOM   3490  H   ARG   215      18.757   7.961 -44.180  1.00  0.00           H  
ATOM   3491  CA  ARG   215      19.723   6.161 -44.681  1.00  0.00           C  
ATOM   3492  HA  ARG   215      20.308   5.665 -43.906  1.00  0.00           H  
ATOM   3493  CB  ARG   215      18.212   5.563 -44.779  1.00  0.00           C  
ATOM   3494  HB2 ARG   215      17.689   5.924 -43.893  1.00  0.00           H  
ATOM   3495  HB3 ARG   215      17.814   6.034 -45.678  1.00  0.00           H  
ATOM   3496  CG  ARG   215      18.132   4.198 -44.923  1.00  0.00           C  
ATOM   3497  HG2 ARG   215      17.100   3.926 -45.147  1.00  0.00           H  
ATOM   3498  HG3 ARG   215      18.730   3.820 -45.752  1.00  0.00           H  
ATOM   3499  CD  ARG   215      18.439   3.534 -43.787  1.00  0.00           C  
ATOM   3500  HD2 ARG   215      19.499   3.644 -43.558  1.00  0.00           H  
ATOM   3501  HD3 ARG   215      17.816   3.839 -42.947  1.00  0.00           H  
ATOM   3502  NE  ARG   215      18.357   2.079 -43.893  1.00  0.00           N  
ATOM   3503  HE  ARG   215      18.329   1.639 -44.802  1.00  0.00           H  
ATOM   3504  CZ  ARG   215      18.263   1.251 -42.875  1.00  0.00           C  
ATOM   3505  NH1 ARG   215      18.433   1.582 -41.623  1.00  0.00           N  
ATOM   3506 HH11 ARG   215      18.693   2.525 -41.371  1.00  0.00           H  
ATOM   3507 HH12 ARG   215      18.039   1.036 -40.870  1.00  0.00           H  
ATOM   3508  NH2 ARG   215      17.835   0.073 -43.163  1.00  0.00           N  
ATOM   3509 HH21 ARG   215      17.796  -0.182 -44.139  1.00  0.00           H  
ATOM   3510 HH22 ARG   215      17.882  -0.698 -42.512  1.00  0.00           H  
ATOM   3511  C   ARG   215      20.528   5.922 -45.928  1.00  0.00           C  
ATOM   3512  O   ARG   215      21.356   5.062 -45.818  1.00  0.00           O  
ATOM   3513  N   LYS   216      20.431   6.729 -46.921  1.00  0.00           N  
ATOM   3514  H   LYS   216      19.691   7.395 -46.754  1.00  0.00           H  
ATOM   3515  CA  LYS   216      21.345   6.798 -48.130  1.00  0.00           C  
ATOM   3516  HA  LYS   216      21.244   5.835 -48.630  1.00  0.00           H  
ATOM   3517  CB  LYS   216      20.751   7.867 -49.087  1.00  0.00           C  
ATOM   3518  HB2 LYS   216      20.487   8.765 -48.528  1.00  0.00           H  
ATOM   3519  HB3 LYS   216      21.580   8.170 -49.726  1.00  0.00           H  
ATOM   3520  CG  LYS   216      19.651   7.457 -49.794  1.00  0.00           C  
ATOM   3521  HG2 LYS   216      19.869   6.527 -50.319  1.00  0.00           H  
ATOM   3522  HG3 LYS   216      18.886   7.213 -49.057  1.00  0.00           H  
ATOM   3523  CD  LYS   216      19.101   8.294 -50.645  1.00  0.00           C  
ATOM   3524  HD2 LYS   216      18.150   7.918 -51.020  1.00  0.00           H  
ATOM   3525  HD3 LYS   216      18.840   9.239 -50.169  1.00  0.00           H  
ATOM   3526  CE  LYS   216      19.745   8.583 -51.776  1.00  0.00           C  
ATOM   3527  HE2 LYS   216      20.718   8.867 -51.376  1.00  0.00           H  
ATOM   3528  HE3 LYS   216      19.881   7.667 -52.351  1.00  0.00           H  
ATOM   3529  NZ  LYS   216      18.976   9.640 -52.576  1.00  0.00           N  
ATOM   3530  HZ1 LYS   216      19.705   9.972 -53.191  1.00  0.00           H  
ATOM   3531  HZ2 LYS   216      18.178   9.304 -53.094  1.00  0.00           H  
ATOM   3532  HZ3 LYS   216      18.653  10.422 -52.024  1.00  0.00           H  
ATOM   3533  C   LYS   216      22.861   7.016 -47.713  1.00  0.00           C  
ATOM   3534  O   LYS   216      23.605   6.091 -48.029  1.00  0.00           O  
ATOM   3535  N   ALA   217      23.314   8.205 -47.174  1.00  0.00           N  
ATOM   3536  H   ALA   217      22.633   8.947 -47.245  1.00  0.00           H  
ATOM   3537  CA  ALA   217      24.709   8.497 -46.804  1.00  0.00           C  
ATOM   3538  HA  ALA   217      25.295   8.517 -47.723  1.00  0.00           H  
ATOM   3539  CB  ALA   217      24.673   9.923 -46.318  1.00  0.00           C  
ATOM   3540  HB1 ALA   217      25.628  10.139 -45.840  1.00  0.00           H  
ATOM   3541  HB2 ALA   217      24.564  10.493 -47.241  1.00  0.00           H  
ATOM   3542  HB3 ALA   217      23.925  10.119 -45.550  1.00  0.00           H  
ATOM   3543  C   ALA   217      25.218   7.573 -45.738  1.00  0.00           C  
ATOM   3544  O   ALA   217      26.316   7.056 -45.767  1.00  0.00           O  
ATOM   3545  N   ASN   218      24.498   7.425 -44.636  1.00  0.00           N  
ATOM   3546  H   ASN   218      23.510   7.591 -44.757  1.00  0.00           H  
ATOM   3547  CA  ASN   218      24.967   6.654 -43.459  1.00  0.00           C  
ATOM   3548  HA  ASN   218      25.972   7.005 -43.225  1.00  0.00           H  
ATOM   3549  CB  ASN   218      24.170   7.017 -42.284  1.00  0.00           C  
ATOM   3550  HB2 ASN   218      23.213   6.496 -42.308  1.00  0.00           H  
ATOM   3551  HB3 ASN   218      24.796   6.661 -41.466  1.00  0.00           H  
ATOM   3552  CG  ASN   218      23.970   8.488 -41.921  1.00  0.00           C  
ATOM   3553  OD1 ASN   218      24.031   9.403 -42.710  1.00  0.00           O  
ATOM   3554  ND2 ASN   218      23.877   8.792 -40.653  1.00  0.00           N  
ATOM   3555 HD21 ASN   218      23.623   9.755 -40.485  1.00  0.00           H  
ATOM   3556 HD22 ASN   218      23.704   7.970 -40.092  1.00  0.00           H  
ATOM   3557  C   ASN   218      25.125   5.148 -43.667  1.00  0.00           C  
ATOM   3558  O   ASN   218      26.184   4.522 -43.281  1.00  0.00           O  
ATOM   3559  N   MET   219      24.095   4.494 -44.235  1.00  0.00           N  
ATOM   3560  H   MET   219      23.173   4.905 -44.207  1.00  0.00           H  
ATOM   3561  CA  MET   219      24.181   3.121 -44.783  1.00  0.00           C  
ATOM   3562  HA  MET   219      24.490   2.539 -43.914  1.00  0.00           H  
ATOM   3563  CB  MET   219      22.776   2.588 -45.178  1.00  0.00           C  
ATOM   3564  HB2 MET   219      22.109   3.059 -44.457  1.00  0.00           H  
ATOM   3565  HB3 MET   219      22.484   2.978 -46.154  1.00  0.00           H  
ATOM   3566  CG  MET   219      22.557   1.116 -45.221  1.00  0.00           C  
ATOM   3567  HG2 MET   219      23.203   0.623 -45.947  1.00  0.00           H  
ATOM   3568  HG3 MET   219      22.710   0.791 -44.192  1.00  0.00           H  
ATOM   3569  SD  MET   219      20.928   0.653 -45.693  1.00  0.00           S  
ATOM   3570  CE  MET   219      21.144  -1.106 -46.009  1.00  0.00           C  
ATOM   3571  HE1 MET   219      22.191  -1.367 -46.167  1.00  0.00           H  
ATOM   3572  HE2 MET   219      20.644  -1.652 -45.210  1.00  0.00           H  
ATOM   3573  HE3 MET   219      20.567  -1.390 -46.889  1.00  0.00           H  
ATOM   3574  C   MET   219      25.337   3.029 -45.857  1.00  0.00           C  
ATOM   3575  O   MET   219      26.276   2.256 -45.699  1.00  0.00           O  
ATOM   3576  N   LEU   220      25.411   3.977 -46.788  1.00  0.00           N  
ATOM   3577  H   LEU   220      24.631   4.606 -46.910  1.00  0.00           H  
ATOM   3578  CA  LEU   220      26.560   3.957 -47.707  1.00  0.00           C  
ATOM   3579  HA  LEU   220      26.593   3.023 -48.268  1.00  0.00           H  
ATOM   3580  CB  LEU   220      26.566   5.140 -48.616  1.00  0.00           C  
ATOM   3581  HB2 LEU   220      25.518   5.288 -48.878  1.00  0.00           H  
ATOM   3582  HB3 LEU   220      26.776   5.991 -47.968  1.00  0.00           H  
ATOM   3583  CG  LEU   220      27.392   5.314 -49.935  1.00  0.00           C  
ATOM   3584  HG  LEU   220      28.377   4.927 -49.675  1.00  0.00           H  
ATOM   3585  CD1 LEU   220      26.659   4.259 -50.861  1.00  0.00           C  
ATOM   3586 HD11 LEU   220      25.571   4.264 -50.788  1.00  0.00           H  
ATOM   3587 HD12 LEU   220      27.111   4.274 -51.852  1.00  0.00           H  
ATOM   3588 HD13 LEU   220      26.958   3.268 -50.520  1.00  0.00           H  
ATOM   3589  CD2 LEU   220      27.298   6.646 -50.665  1.00  0.00           C  
ATOM   3590 HD21 LEU   220      27.984   6.542 -51.505  1.00  0.00           H  
ATOM   3591 HD22 LEU   220      26.276   6.767 -51.026  1.00  0.00           H  
ATOM   3592 HD23 LEU   220      27.538   7.440 -49.957  1.00  0.00           H  
ATOM   3593  C   LEU   220      27.952   4.049 -47.100  1.00  0.00           C  
ATOM   3594  O   LEU   220      28.925   3.360 -47.470  1.00  0.00           O  
ATOM   3595  N   ALA   221      28.163   4.959 -46.108  1.00  0.00           N  
ATOM   3596  H   ALA   221      27.393   5.541 -45.811  1.00  0.00           H  
ATOM   3597  CA  ALA   221      29.470   5.090 -45.364  1.00  0.00           C  
ATOM   3598  HA  ALA   221      30.358   5.381 -45.925  1.00  0.00           H  
ATOM   3599  CB  ALA   221      29.259   6.356 -44.498  1.00  0.00           C  
ATOM   3600  HB1 ALA   221      29.966   6.332 -43.668  1.00  0.00           H  
ATOM   3601  HB2 ALA   221      29.307   7.279 -45.075  1.00  0.00           H  
ATOM   3602  HB3 ALA   221      28.312   6.379 -43.958  1.00  0.00           H  
ATOM   3603  C   ALA   221      29.869   3.863 -44.572  1.00  0.00           C  
ATOM   3604  O   ALA   221      31.018   3.458 -44.574  1.00  0.00           O  
ATOM   3605  N   HIE   222      28.967   3.045 -44.032  1.00  0.00           N  
ATOM   3606  H   HIE   222      28.001   3.335 -44.082  1.00  0.00           H  
ATOM   3607  CA  HIE   222      29.261   1.783 -43.296  1.00  0.00           C  
ATOM   3608  HA  HIE   222      30.167   1.950 -42.714  1.00  0.00           H  
ATOM   3609  CB  HIE   222      28.105   1.535 -42.358  1.00  0.00           C  
ATOM   3610  HB2 HIE   222      27.999   2.449 -41.774  1.00  0.00           H  
ATOM   3611  HB3 HIE   222      27.341   1.335 -43.109  1.00  0.00           H  
ATOM   3612  CG  HIE   222      28.181   0.267 -41.619  1.00  0.00           C  
ATOM   3613  ND1 HIE   222      27.093  -0.550 -41.398  1.00  0.00           N  
ATOM   3614  CE1 HIE   222      27.473  -1.555 -40.577  1.00  0.00           C  
ATOM   3615  HE1 HIE   222      26.869  -2.410 -40.313  1.00  0.00           H  
ATOM   3616  NE2 HIE   222      28.803  -1.429 -40.351  1.00  0.00           N  
ATOM   3617  HE2 HIE   222      29.389  -2.063 -39.826  1.00  0.00           H  
ATOM   3618  CD2 HIE   222      29.277  -0.293 -40.952  1.00  0.00           C  
ATOM   3619  HD2 HIE   222      30.294   0.068 -40.928  1.00  0.00           H  
ATOM   3620  C   HIE   222      29.609   0.620 -44.274  1.00  0.00           C  
ATOM   3621  O   HIE   222      30.320  -0.260 -43.835  1.00  0.00           O  
ATOM   3622  N   MET   223      29.166   0.632 -45.565  1.00  0.00           N  
ATOM   3623  H   MET   223      28.538   1.388 -45.797  1.00  0.00           H  
ATOM   3624  CA  MET   223      29.633  -0.363 -46.588  1.00  0.00           C  
ATOM   3625  HA  MET   223      29.645  -1.354 -46.135  1.00  0.00           H  
ATOM   3626  CB  MET   223      28.756  -0.350 -47.846  1.00  0.00           C  
ATOM   3627  HB2 MET   223      28.485   0.630 -48.238  1.00  0.00           H  
ATOM   3628  HB3 MET   223      29.356  -0.913 -48.561  1.00  0.00           H  
ATOM   3629  CG  MET   223      27.439  -1.082 -47.664  1.00  0.00           C  
ATOM   3630  HG2 MET   223      27.639  -2.088 -47.296  1.00  0.00           H  
ATOM   3631  HG3 MET   223      26.943  -0.499 -46.888  1.00  0.00           H  
ATOM   3632  SD  MET   223      26.288  -1.047 -49.006  1.00  0.00           S  
ATOM   3633  CE  MET   223      27.181  -2.114 -50.235  1.00  0.00           C  
ATOM   3634  HE1 MET   223      27.119  -3.175 -49.991  1.00  0.00           H  
ATOM   3635  HE2 MET   223      26.841  -1.956 -51.258  1.00  0.00           H  
ATOM   3636  HE3 MET   223      28.225  -1.802 -50.201  1.00  0.00           H  
ATOM   3637  C   MET   223      31.018   0.009 -46.992  1.00  0.00           C  
ATOM   3638  O   MET   223      31.815  -0.902 -47.185  1.00  0.00           O  
ATOM   3639  N   GLU   224      31.342   1.347 -47.123  1.00  0.00           N  
ATOM   3640  H   GLU   224      30.569   1.997 -47.108  1.00  0.00           H  
ATOM   3641  CA  GLU   224      32.681   1.863 -47.349  1.00  0.00           C  
ATOM   3642  HA  GLU   224      33.143   1.343 -48.189  1.00  0.00           H  
ATOM   3643  CB  GLU   224      32.689   3.334 -47.670  1.00  0.00           C  
ATOM   3644  HB2 GLU   224      32.060   3.464 -48.550  1.00  0.00           H  
ATOM   3645  HB3 GLU   224      32.285   4.053 -46.957  1.00  0.00           H  
ATOM   3646  CG  GLU   224      34.100   3.653 -48.216  1.00  0.00           C  
ATOM   3647  HG2 GLU   224      34.899   3.656 -47.475  1.00  0.00           H  
ATOM   3648  HG3 GLU   224      34.341   2.878 -48.944  1.00  0.00           H  
ATOM   3649  CD  GLU   224      34.048   4.948 -49.062  1.00  0.00           C  
ATOM   3650  OE1 GLU   224      33.141   5.816 -48.827  1.00  0.00           O  
ATOM   3651  OE2 GLU   224      34.803   5.123 -50.070  1.00  0.00           O  
ATOM   3652  C   GLU   224      33.663   1.500 -46.223  1.00  0.00           C  
ATOM   3653  O   GLU   224      34.659   0.831 -46.410  1.00  0.00           O  
ATOM   3654  N   THR   225      33.198   1.715 -45.052  1.00  0.00           N  
ATOM   3655  H   THR   225      32.367   2.282 -44.962  1.00  0.00           H  
ATOM   3656  CA  THR   225      33.919   1.330 -43.828  1.00  0.00           C  
ATOM   3657  HA  THR   225      34.897   1.803 -43.915  1.00  0.00           H  
ATOM   3658  CB  THR   225      33.135   1.848 -42.576  1.00  0.00           C  
ATOM   3659  HB  THR   225      32.103   1.506 -42.659  1.00  0.00           H  
ATOM   3660  CG2 THR   225      33.547   1.391 -41.202  1.00  0.00           C  
ATOM   3661 HG21 THR   225      33.105   2.061 -40.465  1.00  0.00           H  
ATOM   3662 HG22 THR   225      33.162   0.393 -40.991  1.00  0.00           H  
ATOM   3663 HG23 THR   225      34.613   1.218 -41.054  1.00  0.00           H  
ATOM   3664  OG1 THR   225      33.038   3.265 -42.625  1.00  0.00           O  
ATOM   3665  HG1 THR   225      32.249   3.444 -43.142  1.00  0.00           H  
ATOM   3666  C   THR   225      34.108  -0.206 -43.743  1.00  0.00           C  
ATOM   3667  O   THR   225      35.237  -0.736 -43.510  1.00  0.00           O  
ATOM   3668  N   GLN   226      33.128  -1.008 -44.112  1.00  0.00           N  
ATOM   3669  H   GLN   226      32.216  -0.616 -44.298  1.00  0.00           H  
ATOM   3670  CA  GLN   226      33.334  -2.434 -44.203  1.00  0.00           C  
ATOM   3671  HA  GLN   226      33.803  -2.793 -43.287  1.00  0.00           H  
ATOM   3672  CB  GLN   226      31.993  -3.099 -44.180  1.00  0.00           C  
ATOM   3673  HB2 GLN   226      31.362  -2.458 -44.796  1.00  0.00           H  
ATOM   3674  HB3 GLN   226      32.040  -4.103 -44.603  1.00  0.00           H  
ATOM   3675  CG  GLN   226      31.237  -3.170 -42.769  1.00  0.00           C  
ATOM   3676  HG2 GLN   226      31.793  -3.841 -42.114  1.00  0.00           H  
ATOM   3677  HG3 GLN   226      31.254  -2.135 -42.429  1.00  0.00           H  
ATOM   3678  CD  GLN   226      29.841  -3.627 -43.099  1.00  0.00           C  
ATOM   3679  OE1 GLN   226      29.462  -4.798 -43.062  1.00  0.00           O  
ATOM   3680  NE2 GLN   226      28.957  -2.679 -43.279  1.00  0.00           N  
ATOM   3681 HE21 GLN   226      27.987  -2.959 -43.314  1.00  0.00           H  
ATOM   3682 HE22 GLN   226      29.206  -1.708 -43.157  1.00  0.00           H  
ATOM   3683  C   GLN   226      34.291  -2.855 -45.303  1.00  0.00           C  
ATOM   3684  O   GLN   226      35.045  -3.806 -45.050  1.00  0.00           O  
ATOM   3685  N   ASN   227      34.413  -2.227 -46.506  1.00  0.00           N  
ATOM   3686  H   ASN   227      33.724  -1.541 -46.778  1.00  0.00           H  
ATOM   3687  CA  ASN   227      35.440  -2.401 -47.521  1.00  0.00           C  
ATOM   3688  HA  ASN   227      35.614  -3.451 -47.755  1.00  0.00           H  
ATOM   3689  CB  ASN   227      35.023  -1.756 -48.810  1.00  0.00           C  
ATOM   3690  HB2 ASN   227      34.011  -2.097 -49.029  1.00  0.00           H  
ATOM   3691  HB3 ASN   227      35.023  -0.680 -48.634  1.00  0.00           H  
ATOM   3692  CG  ASN   227      36.007  -1.997 -49.935  1.00  0.00           C  
ATOM   3693  OD1 ASN   227      36.856  -1.204 -50.354  1.00  0.00           O  
ATOM   3694  ND2 ASN   227      36.023  -3.173 -50.465  1.00  0.00           N  
ATOM   3695 HD21 ASN   227      36.716  -3.293 -51.190  1.00  0.00           H  
ATOM   3696 HD22 ASN   227      35.507  -3.935 -50.047  1.00  0.00           H  
ATOM   3697  C   ASN   227      36.850  -1.968 -47.017  1.00  0.00           C  
ATOM   3698  O   ASN   227      37.855  -2.628 -47.348  1.00  0.00           O  
ATOM   3699  N   LYS   228      36.928  -0.875 -46.238  1.00  0.00           N  
ATOM   3700  H   LYS   228      36.089  -0.328 -46.104  1.00  0.00           H  
ATOM   3701  CA  LYS   228      38.147  -0.296 -45.642  1.00  0.00           C  
ATOM   3702  HA  LYS   228      38.867  -0.331 -46.460  1.00  0.00           H  
ATOM   3703  CB  LYS   228      37.915   1.218 -45.211  1.00  0.00           C  
ATOM   3704  HB2 LYS   228      36.929   1.322 -44.759  1.00  0.00           H  
ATOM   3705  HB3 LYS   228      38.604   1.407 -44.389  1.00  0.00           H  
ATOM   3706  CG  LYS   228      38.116   1.973 -46.310  1.00  0.00           C  
ATOM   3707  HG2 LYS   228      39.123   1.826 -46.701  1.00  0.00           H  
ATOM   3708  HG3 LYS   228      37.365   1.833 -47.087  1.00  0.00           H  
ATOM   3709  CD  LYS   228      38.164   3.285 -46.059  1.00  0.00           C  
ATOM   3710  HD2 LYS   228      37.285   3.513 -45.457  1.00  0.00           H  
ATOM   3711  HD3 LYS   228      38.973   3.538 -45.373  1.00  0.00           H  
ATOM   3712  CE  LYS   228      38.147   4.085 -47.173  1.00  0.00           C  
ATOM   3713  HE2 LYS   228      38.929   3.714 -47.836  1.00  0.00           H  
ATOM   3714  HE3 LYS   228      37.201   3.843 -47.657  1.00  0.00           H  
ATOM   3715  NZ  LYS   228      38.281   5.535 -47.056  1.00  0.00           N  
ATOM   3716  HZ1 LYS   228      38.292   5.782 -46.077  1.00  0.00           H  
ATOM   3717  HZ2 LYS   228      39.085   5.984 -47.469  1.00  0.00           H  
ATOM   3718  HZ3 LYS   228      37.457   5.969 -47.446  1.00  0.00           H  
ATOM   3719  C   LYS   228      38.684  -1.188 -44.516  1.00  0.00           C  
ATOM   3720  O   LYS   228      39.909  -1.446 -44.422  1.00  0.00           O  
ATOM   3721  N   ILE   229      37.858  -1.808 -43.738  1.00  0.00           N  
ATOM   3722  H   ILE   229      36.870  -1.654 -43.883  1.00  0.00           H  
ATOM   3723  CA  ILE   229      38.275  -2.774 -42.690  1.00  0.00           C  
ATOM   3724  HA  ILE   229      39.242  -2.446 -42.309  1.00  0.00           H  
ATOM   3725  CB  ILE   229      37.136  -2.916 -41.617  1.00  0.00           C  
ATOM   3726  HB  ILE   229      36.133  -3.162 -41.964  1.00  0.00           H  
ATOM   3727  CG2 ILE   229      37.600  -4.076 -40.627  1.00  0.00           C  
ATOM   3728 HG21 ILE   229      36.703  -4.390 -40.092  1.00  0.00           H  
ATOM   3729 HG22 ILE   229      38.024  -4.917 -41.175  1.00  0.00           H  
ATOM   3730 HG23 ILE   229      38.409  -3.744 -39.976  1.00  0.00           H  
ATOM   3731  CG1 ILE   229      37.050  -1.614 -40.764  1.00  0.00           C  
ATOM   3732 HG12 ILE   229      38.064  -1.350 -40.464  1.00  0.00           H  
ATOM   3733 HG13 ILE   229      36.629  -0.895 -41.467  1.00  0.00           H  
ATOM   3734  CD1 ILE   229      36.217  -1.578 -39.523  1.00  0.00           C  
ATOM   3735 HD11 ILE   229      35.747  -0.610 -39.352  1.00  0.00           H  
ATOM   3736 HD12 ILE   229      35.387  -2.257 -39.719  1.00  0.00           H  
ATOM   3737 HD13 ILE   229      36.863  -1.806 -38.675  1.00  0.00           H  
ATOM   3738  C   ILE   229      38.600  -4.119 -43.466  1.00  0.00           C  
ATOM   3739  O   ILE   229      39.663  -4.710 -43.232  1.00  0.00           O  
ATOM   3740  N   TYR   230      37.778  -4.681 -44.397  1.00  0.00           N  
ATOM   3741  H   TYR   230      36.815  -4.394 -44.499  1.00  0.00           H  
ATOM   3742  CA  TYR   230      38.011  -5.966 -45.082  1.00  0.00           C  
ATOM   3743  HA  TYR   230      37.943  -6.741 -44.319  1.00  0.00           H  
ATOM   3744  CB  TYR   230      36.831  -6.225 -46.063  1.00  0.00           C  
ATOM   3745  HB2 TYR   230      35.946  -6.013 -45.463  1.00  0.00           H  
ATOM   3746  HB3 TYR   230      36.866  -5.556 -46.922  1.00  0.00           H  
ATOM   3747  CG  TYR   230      36.761  -7.710 -46.599  1.00  0.00           C  
ATOM   3748  CD1 TYR   230      36.394  -8.721 -45.743  1.00  0.00           C  
ATOM   3749  HD1 TYR   230      36.185  -8.537 -44.699  1.00  0.00           H  
ATOM   3750  CE1 TYR   230      36.205 -10.025 -46.220  1.00  0.00           C  
ATOM   3751  HE1 TYR   230      35.843 -10.835 -45.604  1.00  0.00           H  
ATOM   3752  CZ  TYR   230      36.605 -10.296 -47.539  1.00  0.00           C  
ATOM   3753  OH  TYR   230      36.254 -11.485 -48.052  1.00  0.00           O  
ATOM   3754  HH  TYR   230      36.483 -11.597 -48.978  1.00  0.00           H  
ATOM   3755  CE2 TYR   230      37.062  -9.305 -48.416  1.00  0.00           C  
ATOM   3756  HE2 TYR   230      37.221  -9.394 -49.481  1.00  0.00           H  
ATOM   3757  CD2 TYR   230      37.141  -7.964 -47.925  1.00  0.00           C  
ATOM   3758  HD2 TYR   230      37.359  -7.211 -48.668  1.00  0.00           H  
ATOM   3759  C   TYR   230      39.347  -6.097 -45.881  1.00  0.00           C  
ATOM   3760  O   TYR   230      40.041  -7.127 -45.943  1.00  0.00           O  
ATOM   3761  N   ASN   231      39.716  -4.950 -46.434  1.00  0.00           N  
ATOM   3762  H   ASN   231      39.092  -4.163 -46.534  1.00  0.00           H  
ATOM   3763  CA  ASN   231      41.005  -4.900 -47.160  1.00  0.00           C  
ATOM   3764  HA  ASN   231      41.219  -5.794 -47.746  1.00  0.00           H  
ATOM   3765  CB  ASN   231      40.936  -3.659 -48.099  1.00  0.00           C  
ATOM   3766  HB2 ASN   231      40.373  -2.815 -47.700  1.00  0.00           H  
ATOM   3767  HB3 ASN   231      41.930  -3.346 -48.417  1.00  0.00           H  
ATOM   3768  CG  ASN   231      40.218  -4.160 -49.400  1.00  0.00           C  
ATOM   3769  OD1 ASN   231      40.941  -4.790 -50.219  1.00  0.00           O  
ATOM   3770  ND2 ASN   231      38.950  -4.071 -49.600  1.00  0.00           N  
ATOM   3771 HD21 ASN   231      38.620  -4.506 -50.449  1.00  0.00           H  
ATOM   3772 HD22 ASN   231      38.401  -3.497 -48.977  1.00  0.00           H  
ATOM   3773  C   ASN   231      42.300  -4.797 -46.276  1.00  0.00           C  
ATOM   3774  O   ASN   231      43.406  -5.076 -46.812  1.00  0.00           O  
ATOM   3775  N   ILE   232      42.186  -4.380 -45.046  1.00  0.00           N  
ATOM   3776  H   ILE   232      41.255  -4.111 -44.764  1.00  0.00           H  
ATOM   3777  CA  ILE   232      43.294  -4.500 -44.009  1.00  0.00           C  
ATOM   3778  HA  ILE   232      44.277  -4.333 -44.449  1.00  0.00           H  
ATOM   3779  CB  ILE   232      43.141  -3.277 -43.042  1.00  0.00           C  
ATOM   3780  HB  ILE   232      42.303  -2.679 -43.399  1.00  0.00           H  
ATOM   3781  CG2 ILE   232      42.893  -3.725 -41.621  1.00  0.00           C  
ATOM   3782 HG21 ILE   232      42.004  -4.338 -41.472  1.00  0.00           H  
ATOM   3783 HG22 ILE   232      43.706  -4.287 -41.161  1.00  0.00           H  
ATOM   3784 HG23 ILE   232      42.729  -2.819 -41.037  1.00  0.00           H  
ATOM   3785  CG1 ILE   232      44.408  -2.431 -43.047  1.00  0.00           C  
ATOM   3786 HG12 ILE   232      44.422  -1.760 -42.188  1.00  0.00           H  
ATOM   3787 HG13 ILE   232      45.301  -3.018 -42.832  1.00  0.00           H  
ATOM   3788  CD1 ILE   232      44.738  -1.609 -44.237  1.00  0.00           C  
ATOM   3789 HD11 ILE   232      43.899  -1.051 -44.651  1.00  0.00           H  
ATOM   3790 HD12 ILE   232      45.313  -0.750 -43.891  1.00  0.00           H  
ATOM   3791 HD13 ILE   232      45.115  -2.271 -45.016  1.00  0.00           H  
ATOM   3792  C   ILE   232      43.444  -5.853 -43.322  1.00  0.00           C  
ATOM   3793  O   ILE   232      44.354  -6.090 -42.540  1.00  0.00           O  
ATOM   3794  N   LEU   233      42.499  -6.805 -43.623  1.00  0.00           N  
ATOM   3795  H   LEU   233      41.865  -6.668 -44.398  1.00  0.00           H  
ATOM   3796  CA  LEU   233      42.534  -8.181 -42.990  1.00  0.00           C  
ATOM   3797  HA  LEU   233      42.909  -8.107 -41.969  1.00  0.00           H  
ATOM   3798  CB  LEU   233      41.066  -8.705 -42.976  1.00  0.00           C  
ATOM   3799  HB2 LEU   233      40.639  -8.749 -43.978  1.00  0.00           H  
ATOM   3800  HB3 LEU   233      41.127  -9.742 -42.647  1.00  0.00           H  
ATOM   3801  CG  LEU   233      39.926  -7.933 -42.148  1.00  0.00           C  
ATOM   3802  HG  LEU   233      39.705  -6.989 -42.645  1.00  0.00           H  
ATOM   3803  CD1 LEU   233      38.624  -8.657 -42.007  1.00  0.00           C  
ATOM   3804 HD11 LEU   233      38.773  -9.609 -41.498  1.00  0.00           H  
ATOM   3805 HD12 LEU   233      37.897  -8.082 -41.433  1.00  0.00           H  
ATOM   3806 HD13 LEU   233      38.221  -8.930 -42.982  1.00  0.00           H  
ATOM   3807  CD2 LEU   233      40.264  -7.571 -40.669  1.00  0.00           C  
ATOM   3808 HD21 LEU   233      40.401  -8.486 -40.092  1.00  0.00           H  
ATOM   3809 HD22 LEU   233      41.198  -7.013 -40.730  1.00  0.00           H  
ATOM   3810 HD23 LEU   233      39.422  -7.020 -40.249  1.00  0.00           H  
ATOM   3811  C   LEU   233      43.502  -9.203 -43.707  1.00  0.00           C  
ATOM   3812  O   LEU   233      43.850  -9.034 -44.893  1.00  0.00           O  
ATOM   3813  N   THR   234      43.977 -10.219 -42.951  1.00  0.00           N  
ATOM   3814  H   THR   234      43.738 -10.336 -41.977  1.00  0.00           H  
ATOM   3815  CA  THR   234      44.522 -11.424 -43.605  1.00  0.00           C  
ATOM   3816  HA  THR   234      45.097 -11.131 -44.483  1.00  0.00           H  
ATOM   3817  CB  THR   234      45.438 -12.247 -42.689  1.00  0.00           C  
ATOM   3818  HB  THR   234      46.129 -12.803 -43.323  1.00  0.00           H  
ATOM   3819  CG2 THR   234      46.233 -11.391 -41.618  1.00  0.00           C  
ATOM   3820 HG21 THR   234      47.107 -11.965 -41.310  1.00  0.00           H  
ATOM   3821 HG22 THR   234      46.525 -10.428 -42.036  1.00  0.00           H  
ATOM   3822 HG23 THR   234      45.650 -11.348 -40.698  1.00  0.00           H  
ATOM   3823  OG1 THR   234      44.757 -13.143 -41.839  1.00  0.00           O  
ATOM   3824  HG1 THR   234      44.710 -14.000 -42.269  1.00  0.00           H  
ATOM   3825  C   THR   234      43.366 -12.373 -44.124  1.00  0.00           C  
ATOM   3826  O   THR   234      42.257 -12.203 -43.628  1.00  0.00           O  
ATOM   3827  N   PRO   235      43.639 -13.343 -45.018  1.00  0.00           N  
ATOM   3828  CD  PRO   235      44.952 -13.388 -45.701  1.00  0.00           C  
ATOM   3829  HD2 PRO   235      45.728 -13.715 -45.009  1.00  0.00           H  
ATOM   3830  HD3 PRO   235      45.247 -12.404 -46.067  1.00  0.00           H  
ATOM   3831  CG  PRO   235      44.653 -14.226 -46.938  1.00  0.00           C  
ATOM   3832  HG2 PRO   235      45.517 -14.850 -47.167  1.00  0.00           H  
ATOM   3833  HG3 PRO   235      44.433 -13.551 -47.766  1.00  0.00           H  
ATOM   3834  CB  PRO   235      43.500 -15.133 -46.499  1.00  0.00           C  
ATOM   3835  HB2 PRO   235      43.943 -15.993 -45.997  1.00  0.00           H  
ATOM   3836  HB3 PRO   235      42.977 -15.462 -47.398  1.00  0.00           H  
ATOM   3837  CA  PRO   235      42.700 -14.230 -45.601  1.00  0.00           C  
ATOM   3838  HA  PRO   235      42.022 -13.732 -46.294  1.00  0.00           H  
ATOM   3839  C   PRO   235      41.845 -15.027 -44.634  1.00  0.00           C  
ATOM   3840  O   PRO   235      40.646 -15.032 -44.792  1.00  0.00           O  
ATOM   3841  N   GLU   236      42.449 -15.585 -43.559  1.00  0.00           N  
ATOM   3842  H   GLU   236      43.448 -15.491 -43.450  1.00  0.00           H  
ATOM   3843  CA  GLU   236      41.733 -16.253 -42.407  1.00  0.00           C  
ATOM   3844  HA  GLU   236      41.040 -17.016 -42.760  1.00  0.00           H  
ATOM   3845  CB  GLU   236      42.683 -17.007 -41.441  1.00  0.00           C  
ATOM   3846  HB2 GLU   236      42.140 -17.194 -40.515  1.00  0.00           H  
ATOM   3847  HB3 GLU   236      42.889 -17.929 -41.984  1.00  0.00           H  
ATOM   3848  CG  GLU   236      43.978 -16.382 -40.956  1.00  0.00           C  
ATOM   3849  HG2 GLU   236      43.827 -15.306 -40.864  1.00  0.00           H  
ATOM   3850  HG3 GLU   236      44.298 -16.922 -40.065  1.00  0.00           H  
ATOM   3851  CD  GLU   236      45.019 -16.504 -42.086  1.00  0.00           C  
ATOM   3852  OE1 GLU   236      45.251 -15.523 -42.813  1.00  0.00           O  
ATOM   3853  OE2 GLU   236      45.541 -17.612 -42.324  1.00  0.00           O  
ATOM   3854  C   GLU   236      40.864 -15.237 -41.613  1.00  0.00           C  
ATOM   3855  O   GLU   236      39.791 -15.666 -41.194  1.00  0.00           O  
ATOM   3856  N   GLN   237      41.278 -13.977 -41.455  1.00  0.00           N  
ATOM   3857  H   GLN   237      42.137 -13.699 -41.907  1.00  0.00           H  
ATOM   3858  CA  GLN   237      40.554 -12.959 -40.772  1.00  0.00           C  
ATOM   3859  HA  GLN   237      40.190 -13.410 -39.850  1.00  0.00           H  
ATOM   3860  CB  GLN   237      41.479 -11.715 -40.456  1.00  0.00           C  
ATOM   3861  HB2 GLN   237      42.104 -11.485 -41.319  1.00  0.00           H  
ATOM   3862  HB3 GLN   237      40.787 -10.913 -40.200  1.00  0.00           H  
ATOM   3863  CG  GLN   237      42.494 -11.924 -39.314  1.00  0.00           C  
ATOM   3864  HG2 GLN   237      41.913 -12.077 -38.404  1.00  0.00           H  
ATOM   3865  HG3 GLN   237      43.059 -12.852 -39.405  1.00  0.00           H  
ATOM   3866  CD  GLN   237      43.416 -10.770 -39.085  1.00  0.00           C  
ATOM   3867  OE1 GLN   237      43.225  -9.712 -39.717  1.00  0.00           O  
ATOM   3868  NE2 GLN   237      44.336 -10.772 -38.167  1.00  0.00           N  
ATOM   3869 HE21 GLN   237      44.736  -9.884 -37.899  1.00  0.00           H  
ATOM   3870 HE22 GLN   237      44.628 -11.624 -37.710  1.00  0.00           H  
ATOM   3871  C   GLN   237      39.283 -12.508 -41.601  1.00  0.00           C  
ATOM   3872  O   GLN   237      38.185 -12.321 -41.082  1.00  0.00           O  
ATOM   3873  N   LYS   238      39.509 -12.443 -42.910  1.00  0.00           N  
ATOM   3874  H   LYS   238      40.479 -12.457 -43.190  1.00  0.00           H  
ATOM   3875  CA  LYS   238      38.373 -12.282 -43.885  1.00  0.00           C  
ATOM   3876  HA  LYS   238      37.844 -11.372 -43.602  1.00  0.00           H  
ATOM   3877  CB  LYS   238      38.877 -12.188 -45.334  1.00  0.00           C  
ATOM   3878  HB2 LYS   238      39.552 -13.009 -45.577  1.00  0.00           H  
ATOM   3879  HB3 LYS   238      38.056 -12.321 -46.038  1.00  0.00           H  
ATOM   3880  CG  LYS   238      39.505 -10.974 -45.579  1.00  0.00           C  
ATOM   3881  HG2 LYS   238      38.732 -10.212 -45.487  1.00  0.00           H  
ATOM   3882  HG3 LYS   238      40.309 -10.875 -44.850  1.00  0.00           H  
ATOM   3883  CD  LYS   238      39.976 -10.915 -46.875  1.00  0.00           C  
ATOM   3884  HD2 LYS   238      40.757 -11.672 -46.952  1.00  0.00           H  
ATOM   3885  HD3 LYS   238      39.178 -11.117 -47.590  1.00  0.00           H  
ATOM   3886  CE  LYS   238      40.566  -9.773 -47.257  1.00  0.00           C  
ATOM   3887  HE2 LYS   238      39.751  -9.053 -47.325  1.00  0.00           H  
ATOM   3888  HE3 LYS   238      41.204  -9.401 -46.456  1.00  0.00           H  
ATOM   3889  NZ  LYS   238      41.337  -9.970 -48.411  1.00  0.00           N  
ATOM   3890  HZ1 LYS   238      40.850 -10.407 -49.180  1.00  0.00           H  
ATOM   3891  HZ2 LYS   238      41.637  -9.076 -48.773  1.00  0.00           H  
ATOM   3892  HZ3 LYS   238      42.120 -10.586 -48.247  1.00  0.00           H  
ATOM   3893  C   LYS   238      37.253 -13.349 -43.707  1.00  0.00           C  
ATOM   3894  O   LYS   238      36.104 -12.953 -43.671  1.00  0.00           O  
ATOM   3895  N   LYS   239      37.613 -14.633 -43.575  1.00  0.00           N  
ATOM   3896  H   LYS   239      38.589 -14.824 -43.752  1.00  0.00           H  
ATOM   3897  CA  LYS   239      36.599 -15.716 -43.435  1.00  0.00           C  
ATOM   3898  HA  LYS   239      35.840 -15.687 -44.216  1.00  0.00           H  
ATOM   3899  CB  LYS   239      37.179 -17.133 -43.468  1.00  0.00           C  
ATOM   3900  HB2 LYS   239      37.926 -17.146 -42.674  1.00  0.00           H  
ATOM   3901  HB3 LYS   239      36.349 -17.828 -43.346  1.00  0.00           H  
ATOM   3902  CG  LYS   239      37.911 -17.466 -44.475  1.00  0.00           C  
ATOM   3903  HG2 LYS   239      37.244 -17.539 -45.334  1.00  0.00           H  
ATOM   3904  HG3 LYS   239      38.635 -16.678 -44.682  1.00  0.00           H  
ATOM   3905  CD  LYS   239      38.554 -18.714 -44.457  1.00  0.00           C  
ATOM   3906  HD2 LYS   239      39.148 -18.811 -43.548  1.00  0.00           H  
ATOM   3907  HD3 LYS   239      37.781 -19.464 -44.291  1.00  0.00           H  
ATOM   3908  CE  LYS   239      39.210 -19.015 -45.583  1.00  0.00           C  
ATOM   3909  HE2 LYS   239      38.481 -19.096 -46.390  1.00  0.00           H  
ATOM   3910  HE3 LYS   239      39.950 -18.273 -45.881  1.00  0.00           H  
ATOM   3911  NZ  LYS   239      39.917 -20.248 -45.497  1.00  0.00           N  
ATOM   3912  HZ1 LYS   239      40.318 -20.509 -46.386  1.00  0.00           H  
ATOM   3913  HZ2 LYS   239      40.688 -20.231 -44.846  1.00  0.00           H  
ATOM   3914  HZ3 LYS   239      39.278 -20.994 -45.260  1.00  0.00           H  
ATOM   3915  C   LYS   239      35.845 -15.532 -42.086  1.00  0.00           C  
ATOM   3916  O   LYS   239      34.667 -15.849 -42.038  1.00  0.00           O  
ATOM   3917  N   GLN   240      36.510 -14.953 -41.024  1.00  0.00           N  
ATOM   3918  H   GLN   240      37.501 -14.812 -41.159  1.00  0.00           H  
ATOM   3919  CA  GLN   240      35.925 -14.677 -39.750  1.00  0.00           C  
ATOM   3920  HA  GLN   240      35.185 -15.394 -39.396  1.00  0.00           H  
ATOM   3921  CB  GLN   240      37.018 -14.604 -38.638  1.00  0.00           C  
ATOM   3922  HB2 GLN   240      37.609 -13.695 -38.756  1.00  0.00           H  
ATOM   3923  HB3 GLN   240      36.499 -14.556 -37.680  1.00  0.00           H  
ATOM   3924  CG  GLN   240      37.949 -15.782 -38.532  1.00  0.00           C  
ATOM   3925  HG2 GLN   240      37.427 -16.477 -37.874  1.00  0.00           H  
ATOM   3926  HG3 GLN   240      38.136 -16.234 -39.506  1.00  0.00           H  
ATOM   3927  CD  GLN   240      39.272 -15.520 -37.721  1.00  0.00           C  
ATOM   3928  OE1 GLN   240      39.231 -14.810 -36.684  1.00  0.00           O  
ATOM   3929  NE2 GLN   240      40.403 -16.044 -38.119  1.00  0.00           N  
ATOM   3930 HE21 GLN   240      41.198 -15.695 -37.601  1.00  0.00           H  
ATOM   3931 HE22 GLN   240      40.441 -16.746 -38.844  1.00  0.00           H  
ATOM   3932  C   GLN   240      34.944 -13.448 -39.820  1.00  0.00           C  
ATOM   3933  O   GLN   240      33.763 -13.510 -39.435  1.00  0.00           O  
ATOM   3934  N   PHE   241      35.330 -12.453 -40.563  1.00  0.00           N  
ATOM   3935  H   PHE   241      36.221 -12.610 -41.013  1.00  0.00           H  
ATOM   3936  CA  PHE   241      34.538 -11.336 -40.977  1.00  0.00           C  
ATOM   3937  HA  PHE   241      34.068 -10.922 -40.085  1.00  0.00           H  
ATOM   3938  CB  PHE   241      35.457 -10.280 -41.578  1.00  0.00           C  
ATOM   3939  HB2 PHE   241      36.321 -10.143 -40.927  1.00  0.00           H  
ATOM   3940  HB3 PHE   241      35.767 -10.637 -42.560  1.00  0.00           H  
ATOM   3941  CG  PHE   241      34.794  -8.895 -41.870  1.00  0.00           C  
ATOM   3942  CD1 PHE   241      34.028  -8.737 -43.073  1.00  0.00           C  
ATOM   3943  HD1 PHE   241      33.913  -9.579 -43.739  1.00  0.00           H  
ATOM   3944  CE1 PHE   241      33.503  -7.441 -43.400  1.00  0.00           C  
ATOM   3945  HE1 PHE   241      32.976  -7.294 -44.331  1.00  0.00           H  
ATOM   3946  CZ  PHE   241      33.753  -6.353 -42.524  1.00  0.00           C  
ATOM   3947  HZ  PHE   241      33.456  -5.346 -42.776  1.00  0.00           H  
ATOM   3948  CE2 PHE   241      34.595  -6.543 -41.436  1.00  0.00           C  
ATOM   3949  HE2 PHE   241      34.797  -5.719 -40.768  1.00  0.00           H  
ATOM   3950  CD2 PHE   241      35.048  -7.780 -41.060  1.00  0.00           C  
ATOM   3951  HD2 PHE   241      35.579  -7.919 -40.130  1.00  0.00           H  
ATOM   3952  C   PHE   241      33.316 -11.659 -41.840  1.00  0.00           C  
ATOM   3953  O   PHE   241      32.274 -11.120 -41.598  1.00  0.00           O  
ATOM   3954  N   ASN   242      33.465 -12.560 -42.850  1.00  0.00           N  
ATOM   3955  H   ASN   242      34.422 -12.835 -43.018  1.00  0.00           H  
ATOM   3956  CA  ASN   242      32.417 -13.012 -43.705  1.00  0.00           C  
ATOM   3957  HA  ASN   242      31.927 -12.103 -44.054  1.00  0.00           H  
ATOM   3958  CB  ASN   242      33.010 -13.818 -44.812  1.00  0.00           C  
ATOM   3959  HB2 ASN   242      33.688 -14.604 -44.477  1.00  0.00           H  
ATOM   3960  HB3 ASN   242      32.173 -14.070 -45.463  1.00  0.00           H  
ATOM   3961  CG  ASN   242      33.808 -13.083 -45.803  1.00  0.00           C  
ATOM   3962  OD1 ASN   242      33.899 -11.904 -45.753  1.00  0.00           O  
ATOM   3963  ND2 ASN   242      34.524 -13.665 -46.718  1.00  0.00           N  
ATOM   3964 HD21 ASN   242      34.959 -12.946 -47.279  1.00  0.00           H  
ATOM   3965 HD22 ASN   242      34.667 -14.659 -46.826  1.00  0.00           H  
ATOM   3966  C   ASN   242      31.377 -13.819 -42.928  1.00  0.00           C  
ATOM   3967  O   ASN   242      30.225 -13.557 -43.149  1.00  0.00           O  
ATOM   3968  N   ALA   243      31.748 -14.718 -42.028  1.00  0.00           N  
ATOM   3969  H   ALA   243      32.738 -14.906 -41.963  1.00  0.00           H  
ATOM   3970  CA  ALA   243      30.880 -15.324 -41.110  1.00  0.00           C  
ATOM   3971  HA  ALA   243      30.055 -15.812 -41.630  1.00  0.00           H  
ATOM   3972  CB  ALA   243      31.635 -16.504 -40.460  1.00  0.00           C  
ATOM   3973  HB1 ALA   243      30.876 -16.842 -39.754  1.00  0.00           H  
ATOM   3974  HB2 ALA   243      31.936 -17.241 -41.204  1.00  0.00           H  
ATOM   3975  HB3 ALA   243      32.491 -16.141 -39.890  1.00  0.00           H  
ATOM   3976  C   ALA   243      30.222 -14.399 -40.100  1.00  0.00           C  
ATOM   3977  O   ALA   243      28.988 -14.458 -39.967  1.00  0.00           O  
ATOM   3978  N   ASN   244      30.962 -13.448 -39.548  1.00  0.00           N  
ATOM   3979  H   ASN   244      31.961 -13.373 -39.674  1.00  0.00           H  
ATOM   3980  CA  ASN   244      30.328 -12.261 -38.918  1.00  0.00           C  
ATOM   3981  HA  ASN   244      29.901 -12.594 -37.972  1.00  0.00           H  
ATOM   3982  CB  ASN   244      31.460 -11.248 -38.388  1.00  0.00           C  
ATOM   3983  HB2 ASN   244      32.020 -11.658 -37.548  1.00  0.00           H  
ATOM   3984  HB3 ASN   244      32.231 -11.094 -39.143  1.00  0.00           H  
ATOM   3985  CG  ASN   244      30.948  -9.897 -37.997  1.00  0.00           C  
ATOM   3986  OD1 ASN   244      30.644  -9.081 -38.818  1.00  0.00           O  
ATOM   3987  ND2 ASN   244      30.754  -9.635 -36.778  1.00  0.00           N  
ATOM   3988 HD21 ASN   244      30.546  -8.680 -36.524  1.00  0.00           H  
ATOM   3989 HD22 ASN   244      31.146 -10.225 -36.058  1.00  0.00           H  
ATOM   3990  C   ASN   244      29.201 -11.624 -39.742  1.00  0.00           C  
ATOM   3991  O   ASN   244      28.081 -11.500 -39.269  1.00  0.00           O  
ATOM   3992  N   PHE   245      29.424 -11.360 -41.022  1.00  0.00           N  
ATOM   3993  H   PHE   245      30.247 -11.700 -41.498  1.00  0.00           H  
ATOM   3994  CA  PHE   245      28.408 -10.725 -41.835  1.00  0.00           C  
ATOM   3995  HA  PHE   245      28.024  -9.812 -41.378  1.00  0.00           H  
ATOM   3996  CB  PHE   245      28.958 -10.431 -43.234  1.00  0.00           C  
ATOM   3997  HB2 PHE   245      29.970 -10.029 -43.178  1.00  0.00           H  
ATOM   3998  HB3 PHE   245      29.112 -11.355 -43.792  1.00  0.00           H  
ATOM   3999  CG  PHE   245      28.003  -9.502 -44.006  1.00  0.00           C  
ATOM   4000  CD1 PHE   245      28.186  -8.087 -43.911  1.00  0.00           C  
ATOM   4001  HD1 PHE   245      29.033  -7.790 -43.310  1.00  0.00           H  
ATOM   4002  CE1 PHE   245      27.320  -7.213 -44.527  1.00  0.00           C  
ATOM   4003  HE1 PHE   245      27.547  -6.158 -44.502  1.00  0.00           H  
ATOM   4004  CZ  PHE   245      26.225  -7.683 -45.285  1.00  0.00           C  
ATOM   4005  HZ  PHE   245      25.511  -7.010 -45.735  1.00  0.00           H  
ATOM   4006  CE2 PHE   245      25.974  -9.040 -45.280  1.00  0.00           C  
ATOM   4007  HE2 PHE   245      25.127  -9.494 -45.772  1.00  0.00           H  
ATOM   4008  CD2 PHE   245      26.802  -9.949 -44.613  1.00  0.00           C  
ATOM   4009  HD2 PHE   245      26.498 -10.975 -44.467  1.00  0.00           H  
ATOM   4010  C   PHE   245      27.103 -11.622 -41.958  1.00  0.00           C  
ATOM   4011  O   PHE   245      25.965 -11.135 -41.914  1.00  0.00           O  
ATOM   4012  N   GLU   246      27.314 -12.901 -42.052  1.00  0.00           N  
ATOM   4013  H   GLU   246      28.260 -13.212 -42.223  1.00  0.00           H  
ATOM   4014  CA  GLU   246      26.217 -13.886 -42.096  1.00  0.00           C  
ATOM   4015  HA  GLU   246      25.509 -13.585 -42.868  1.00  0.00           H  
ATOM   4016  CB  GLU   246      26.788 -15.284 -42.541  1.00  0.00           C  
ATOM   4017  HB2 GLU   246      26.943 -15.337 -43.618  1.00  0.00           H  
ATOM   4018  HB3 GLU   246      27.701 -15.487 -41.980  1.00  0.00           H  
ATOM   4019  CG  GLU   246      25.829 -16.456 -42.305  1.00  0.00           C  
ATOM   4020  HG2 GLU   246      26.334 -17.383 -42.576  1.00  0.00           H  
ATOM   4021  HG3 GLU   246      25.546 -16.551 -41.257  1.00  0.00           H  
ATOM   4022  CD  GLU   246      24.552 -16.437 -43.207  1.00  0.00           C  
ATOM   4023  OE1 GLU   246      23.579 -17.135 -42.929  1.00  0.00           O  
ATOM   4024  OE2 GLU   246      24.621 -15.753 -44.244  1.00  0.00           O  
ATOM   4025  C   GLU   246      25.477 -13.919 -40.675  1.00  0.00           C  
ATOM   4026  O   GLU   246      24.256 -13.929 -40.762  1.00  0.00           O  
ATOM   4027  N   LYS   247      26.135 -13.857 -39.481  1.00  0.00           N  
ATOM   4028  H   LYS   247      27.141 -13.848 -39.383  1.00  0.00           H  
ATOM   4029  CA  LYS   247      25.321 -13.662 -38.213  1.00  0.00           C  
ATOM   4030  HA  LYS   247      24.407 -14.255 -38.175  1.00  0.00           H  
ATOM   4031  CB  LYS   247      26.123 -13.900 -36.919  1.00  0.00           C  
ATOM   4032  HB2 LYS   247      26.850 -13.089 -36.877  1.00  0.00           H  
ATOM   4033  HB3 LYS   247      25.489 -13.776 -36.041  1.00  0.00           H  
ATOM   4034  CG  LYS   247      26.817 -15.118 -36.915  1.00  0.00           C  
ATOM   4035  HG2 LYS   247      26.117 -15.953 -36.900  1.00  0.00           H  
ATOM   4036  HG3 LYS   247      27.442 -15.172 -37.807  1.00  0.00           H  
ATOM   4037  CD  LYS   247      27.547 -15.421 -35.803  1.00  0.00           C  
ATOM   4038  HD2 LYS   247      26.827 -15.543 -34.993  1.00  0.00           H  
ATOM   4039  HD3 LYS   247      27.945 -16.411 -36.028  1.00  0.00           H  
ATOM   4040  CE  LYS   247      28.508 -14.585 -35.369  1.00  0.00           C  
ATOM   4041  HE2 LYS   247      29.331 -14.857 -36.029  1.00  0.00           H  
ATOM   4042  HE3 LYS   247      28.417 -13.507 -35.505  1.00  0.00           H  
ATOM   4043  NZ  LYS   247      28.875 -14.803 -33.969  1.00  0.00           N  
ATOM   4044  HZ1 LYS   247      28.905 -15.799 -33.808  1.00  0.00           H  
ATOM   4045  HZ2 LYS   247      29.722 -14.390 -33.604  1.00  0.00           H  
ATOM   4046  HZ3 LYS   247      28.330 -14.229 -33.341  1.00  0.00           H  
ATOM   4047  C   LYS   247      24.620 -12.248 -38.104  1.00  0.00           C  
ATOM   4048  O   LYS   247      23.508 -12.206 -37.576  1.00  0.00           O  
ATOM   4049  N   ARG   248      25.197 -11.272 -38.689  1.00  0.00           N  
ATOM   4050  H   ARG   248      26.161 -11.345 -38.982  1.00  0.00           H  
ATOM   4051  CA  ARG   248      24.555  -9.956 -38.818  1.00  0.00           C  
ATOM   4052  HA  ARG   248      23.988  -9.837 -37.894  1.00  0.00           H  
ATOM   4053  CB  ARG   248      25.601  -8.876 -39.091  1.00  0.00           C  
ATOM   4054  HB2 ARG   248      26.026  -9.181 -40.047  1.00  0.00           H  
ATOM   4055  HB3 ARG   248      25.086  -7.921 -39.200  1.00  0.00           H  
ATOM   4056  CG  ARG   248      26.575  -8.745 -38.131  1.00  0.00           C  
ATOM   4057  HG2 ARG   248      25.952  -8.498 -37.271  1.00  0.00           H  
ATOM   4058  HG3 ARG   248      26.971  -9.750 -37.988  1.00  0.00           H  
ATOM   4059  CD  ARG   248      27.473  -7.737 -38.341  1.00  0.00           C  
ATOM   4060  HD2 ARG   248      28.165  -8.102 -39.100  1.00  0.00           H  
ATOM   4061  HD3 ARG   248      27.010  -6.875 -38.821  1.00  0.00           H  
ATOM   4062  NE  ARG   248      28.282  -7.442 -37.183  1.00  0.00           N  
ATOM   4063  HE  ARG   248      28.222  -8.083 -36.405  1.00  0.00           H  
ATOM   4064  CZ  ARG   248      28.841  -6.265 -37.002  1.00  0.00           C  
ATOM   4065  NH1 ARG   248      28.995  -5.295 -37.902  1.00  0.00           N  
ATOM   4066 HH11 ARG   248      28.642  -5.376 -38.845  1.00  0.00           H  
ATOM   4067 HH12 ARG   248      29.594  -4.522 -37.652  1.00  0.00           H  
ATOM   4068  NH2 ARG   248      29.279  -5.996 -35.802  1.00  0.00           N  
ATOM   4069 HH21 ARG   248      29.231  -6.666 -35.048  1.00  0.00           H  
ATOM   4070 HH22 ARG   248      29.737  -5.128 -35.567  1.00  0.00           H  
ATOM   4071  C   ARG   248      23.412  -9.867 -39.781  1.00  0.00           C  
ATOM   4072  O   ARG   248      22.771  -8.828 -39.768  1.00  0.00           O  
ATOM   4073  N   LEU   249      23.073 -10.966 -40.420  1.00  0.00           N  
ATOM   4074  H   LEU   249      23.764 -11.702 -40.393  1.00  0.00           H  
ATOM   4075  CA  LEU   249      21.735 -11.123 -41.068  1.00  0.00           C  
ATOM   4076  HA  LEU   249      21.527 -10.086 -41.331  1.00  0.00           H  
ATOM   4077  CB  LEU   249      21.856 -12.133 -42.299  1.00  0.00           C  
ATOM   4078  HB2 LEU   249      22.220 -13.112 -41.986  1.00  0.00           H  
ATOM   4079  HB3 LEU   249      20.861 -12.254 -42.728  1.00  0.00           H  
ATOM   4080  CG  LEU   249      22.730 -11.681 -43.418  1.00  0.00           C  
ATOM   4081  HG  LEU   249      23.711 -11.393 -43.039  1.00  0.00           H  
ATOM   4082  CD1 LEU   249      22.864 -12.826 -44.438  1.00  0.00           C  
ATOM   4083 HD11 LEU   249      23.321 -13.667 -43.917  1.00  0.00           H  
ATOM   4084 HD12 LEU   249      21.893 -13.084 -44.862  1.00  0.00           H  
ATOM   4085 HD13 LEU   249      23.543 -12.416 -45.186  1.00  0.00           H  
ATOM   4086  CD2 LEU   249      22.047 -10.491 -44.112  1.00  0.00           C  
ATOM   4087 HD21 LEU   249      22.695 -10.143 -44.917  1.00  0.00           H  
ATOM   4088 HD22 LEU   249      21.032 -10.737 -44.426  1.00  0.00           H  
ATOM   4089 HD23 LEU   249      21.930  -9.637 -43.445  1.00  0.00           H  
ATOM   4090  C   LEU   249      20.659 -11.662 -40.084  1.00  0.00           C  
ATOM   4091  O   LEU   249      19.577 -11.965 -40.524  1.00  0.00           O  
ATOM   4092  N   THR   250      20.934 -11.720 -38.769  1.00  0.00           N  
ATOM   4093  H   THR   250      21.790 -11.382 -38.353  1.00  0.00           H  
ATOM   4094  CA  THR   250      19.982 -12.049 -37.678  1.00  0.00           C  
ATOM   4095  HA  THR   250      19.206 -12.730 -38.026  1.00  0.00           H  
ATOM   4096  CB  THR   250      20.660 -13.027 -36.639  1.00  0.00           C  
ATOM   4097  HB  THR   250      21.533 -12.637 -36.116  1.00  0.00           H  
ATOM   4098  CG2 THR   250      19.599 -13.543 -35.627  1.00  0.00           C  
ATOM   4099 HG21 THR   250      19.293 -12.771 -34.921  1.00  0.00           H  
ATOM   4100 HG22 THR   250      18.682 -13.924 -36.075  1.00  0.00           H  
ATOM   4101 HG23 THR   250      20.060 -14.355 -35.064  1.00  0.00           H  
ATOM   4102  OG1 THR   250      21.073 -14.132 -37.387  1.00  0.00           O  
ATOM   4103  HG1 THR   250      21.836 -13.859 -37.901  1.00  0.00           H  
ATOM   4104  C   THR   250      19.140 -10.931 -37.069  1.00  0.00           C  
ATOM   4105  O   THR   250      19.750  -9.963 -36.596  1.00  0.00           O  
ATOM   4106  OXT THR   250      17.927 -11.086 -37.089  1.00  0.00           O  
TER    4107      THR   250 
END   
