# Supplementary material for: Insights into the client protein release mechanism of the ATP-independent chaperone Spy
Source: Nat Commun. 2022 May 20;13:2818. doi: 10.1038/s41467-022-30499-x (PMC9122904; doi:10.1038/s41467-022-30499-x)
Supplement: Supplementary file 4 — Supplementary Data 1 [file 41467_2022_30499_MOESM4_ESM.zip › MD-structure/Spy_1-124_CI_R89D_v2_final.pdb]

CRYST1   80.638   80.638   80.638 109.47 109.47 109.47 P 1           1
ATOM      1  N   ALA     1     -53.621  -8.113  -2.082  1.00  0.00           N  
ATOM      2  H1  ALA     1     -53.371  -8.872  -1.464  1.00  0.00           H  
ATOM      3  H2  ALA     1     -54.255  -8.470  -2.782  1.00  0.00           H  
ATOM      4  H3  ALA     1     -54.204  -7.455  -1.585  1.00  0.00           H  
ATOM      5  CA  ALA     1     -52.443  -7.437  -2.583  1.00  0.00           C  
ATOM      6  HA  ALA     1     -51.798  -7.987  -3.269  1.00  0.00           H  
ATOM      7  CB  ALA     1     -52.892  -6.332  -3.514  1.00  0.00           C  
ATOM      8  HB1 ALA     1     -52.052  -6.127  -4.177  1.00  0.00           H  
ATOM      9  HB2 ALA     1     -53.673  -6.691  -4.185  1.00  0.00           H  
ATOM     10  HB3 ALA     1     -53.247  -5.446  -2.987  1.00  0.00           H  
ATOM     11  C   ALA     1     -51.409  -6.893  -1.564  1.00  0.00           C  
ATOM     12  O   ALA     1     -51.802  -6.772  -0.396  1.00  0.00           O  
ATOM     13  N   ASP     2     -50.172  -6.638  -1.927  1.00  0.00           N  
ATOM     14  H   ASP     2     -49.931  -6.715  -2.905  1.00  0.00           H  
ATOM     15  CA  ASP     2     -49.135  -6.008  -1.099  1.00  0.00           C  
ATOM     16  HA  ASP     2     -49.580  -5.382  -0.325  1.00  0.00           H  
ATOM     17  CB  ASP     2     -48.469  -7.167  -0.352  1.00  0.00           C  
ATOM     18  HB2 ASP     2     -49.207  -7.783   0.163  1.00  0.00           H  
ATOM     19  HB3 ASP     2     -47.954  -7.772  -1.097  1.00  0.00           H  
ATOM     20  CG  ASP     2     -47.464  -6.604   0.645  1.00  0.00           C  
ATOM     21  OD1 ASP     2     -46.286  -7.046   0.645  1.00  0.00           O  
ATOM     22  OD2 ASP     2     -47.681  -5.435   1.114  1.00  0.00           O  
ATOM     23  C   ASP     2     -48.038  -5.333  -1.979  1.00  0.00           C  
ATOM     24  O   ASP     2     -47.971  -5.659  -3.175  1.00  0.00           O  
ATOM     25  N   THR     3     -47.105  -4.528  -1.460  1.00  0.00           N  
ATOM     26  H   THR     3     -47.058  -4.478  -0.452  1.00  0.00           H  
ATOM     27  CA  THR     3     -45.955  -3.940  -2.244  1.00  0.00           C  
ATOM     28  HA  THR     3     -46.322  -3.432  -3.136  1.00  0.00           H  
ATOM     29  CB  THR     3     -45.289  -2.787  -1.397  1.00  0.00           C  
ATOM     30  HB  THR     3     -44.550  -2.263  -2.003  1.00  0.00           H  
ATOM     31  CG2 THR     3     -46.387  -1.753  -0.928  1.00  0.00           C  
ATOM     32 HG21 THR     3     -46.970  -1.290  -1.724  1.00  0.00           H  
ATOM     33 HG22 THR     3     -47.071  -2.147  -0.177  1.00  0.00           H  
ATOM     34 HG23 THR     3     -45.771  -0.962  -0.500  1.00  0.00           H  
ATOM     35  OG1 THR     3     -44.562  -3.320  -0.290  1.00  0.00           O  
ATOM     36  HG1 THR     3     -44.121  -2.556   0.089  1.00  0.00           H  
ATOM     37  C   THR     3     -44.981  -5.102  -2.670  1.00  0.00           C  
ATOM     38  O   THR     3     -44.241  -4.987  -3.592  1.00  0.00           O  
ATOM     39  N   THR     4     -45.052  -6.213  -1.952  1.00  0.00           N  
ATOM     40  H   THR     4     -45.582  -6.193  -1.093  1.00  0.00           H  
ATOM     41  CA  THR     4     -44.495  -7.507  -2.349  1.00  0.00           C  
ATOM     42  HA  THR     4     -43.522  -7.256  -2.772  1.00  0.00           H  
ATOM     43  CB  THR     4     -44.098  -8.440  -1.186  1.00  0.00           C  
ATOM     44  HB  THR     4     -45.028  -8.868  -0.811  1.00  0.00           H  
ATOM     45  CG2 THR     4     -43.102  -9.623  -1.481  1.00  0.00           C  
ATOM     46 HG21 THR     4     -42.146  -9.261  -1.858  1.00  0.00           H  
ATOM     47 HG22 THR     4     -42.876 -10.127  -0.541  1.00  0.00           H  
ATOM     48 HG23 THR     4     -43.564 -10.367  -2.130  1.00  0.00           H  
ATOM     49  OG1 THR     4     -43.707  -7.763  -0.030  1.00  0.00           O  
ATOM     50  HG1 THR     4     -44.564  -7.468   0.286  1.00  0.00           H  
ATOM     51  C   THR     4     -45.238  -8.331  -3.440  1.00  0.00           C  
ATOM     52  O   THR     4     -46.392  -8.330  -3.658  1.00  0.00           O  
ATOM     53  N   THR     5     -44.442  -9.034  -4.222  1.00  0.00           N  
ATOM     54  H   THR     5     -43.441  -8.997  -4.092  1.00  0.00           H  
ATOM     55  CA  THR     5     -44.872  -9.835  -5.398  1.00  0.00           C  
ATOM     56  HA  THR     5     -45.418  -9.184  -6.081  1.00  0.00           H  
ATOM     57  CB  THR     5     -43.675 -10.290  -6.228  1.00  0.00           C  
ATOM     58  HB  THR     5     -43.212  -9.371  -6.586  1.00  0.00           H  
ATOM     59  CG2 THR     5     -42.688 -11.164  -5.510  1.00  0.00           C  
ATOM     60 HG21 THR     5     -43.030 -12.118  -5.110  1.00  0.00           H  
ATOM     61 HG22 THR     5     -41.780 -11.232  -6.109  1.00  0.00           H  
ATOM     62 HG23 THR     5     -42.355 -10.683  -4.590  1.00  0.00           H  
ATOM     63  OG1 THR     5     -44.108 -11.045  -7.321  1.00  0.00           O  
ATOM     64  HG1 THR     5     -43.412 -11.286  -7.936  1.00  0.00           H  
ATOM     65  C   THR     5     -45.835 -10.992  -5.064  1.00  0.00           C  
ATOM     66  O   THR     5     -45.726 -11.657  -4.027  1.00  0.00           O  
ATOM     67  N   ALA     6     -46.652 -11.404  -6.035  1.00  0.00           N  
ATOM     68  H   ALA     6     -46.728 -10.803  -6.843  1.00  0.00           H  
ATOM     69  CA  ALA     6     -47.499 -12.599  -6.076  1.00  0.00           C  
ATOM     70  HA  ALA     6     -47.992 -12.782  -5.121  1.00  0.00           H  
ATOM     71  CB  ALA     6     -48.545 -12.424  -7.127  1.00  0.00           C  
ATOM     72  HB1 ALA     6     -49.218 -13.280  -7.134  1.00  0.00           H  
ATOM     73  HB2 ALA     6     -49.273 -11.629  -6.964  1.00  0.00           H  
ATOM     74  HB3 ALA     6     -48.180 -12.220  -8.134  1.00  0.00           H  
ATOM     75  C   ALA     6     -46.659 -13.842  -6.397  1.00  0.00           C  
ATOM     76  O   ALA     6     -46.943 -14.895  -5.879  1.00  0.00           O  
ATOM     77  N   ALA     7     -45.483 -13.739  -7.031  1.00  0.00           N  
ATOM     78  H   ALA     7     -45.166 -12.868  -7.431  1.00  0.00           H  
ATOM     79  CA  ALA     7     -44.628 -14.891  -7.322  1.00  0.00           C  
ATOM     80  HA  ALA     7     -45.251 -15.575  -7.899  1.00  0.00           H  
ATOM     81  CB  ALA     7     -43.508 -14.447  -8.350  1.00  0.00           C  
ATOM     82  HB1 ALA     7     -42.783 -15.260  -8.322  1.00  0.00           H  
ATOM     83  HB2 ALA     7     -43.711 -14.384  -9.419  1.00  0.00           H  
ATOM     84  HB3 ALA     7     -43.004 -13.564  -7.955  1.00  0.00           H  
ATOM     85  C   ALA     7     -44.071 -15.405  -5.991  1.00  0.00           C  
ATOM     86  O   ALA     7     -43.858 -14.703  -4.973  1.00  0.00           O  
ATOM     87  N   PRO     8     -43.843 -16.707  -5.906  1.00  0.00           N  
ATOM     88  CD  PRO     8     -44.305 -17.838  -6.718  1.00  0.00           C  
ATOM     89  HD2 PRO     8     -44.127 -17.721  -7.787  1.00  0.00           H  
ATOM     90  HD3 PRO     8     -45.386 -17.892  -6.593  1.00  0.00           H  
ATOM     91  CG  PRO     8     -43.684 -19.115  -6.165  1.00  0.00           C  
ATOM     92  HG2 PRO     8     -42.657 -19.273  -6.494  1.00  0.00           H  
ATOM     93  HG3 PRO     8     -44.298 -19.983  -6.406  1.00  0.00           H  
ATOM     94  CB  PRO     8     -43.770 -18.850  -4.678  1.00  0.00           C  
ATOM     95  HB2 PRO     8     -43.032 -19.415  -4.108  1.00  0.00           H  
ATOM     96  HB3 PRO     8     -44.769 -19.008  -4.271  1.00  0.00           H  
ATOM     97  CA  PRO     8     -43.385 -17.371  -4.687  1.00  0.00           C  
ATOM     98  HA  PRO     8     -43.907 -16.965  -3.821  1.00  0.00           H  
ATOM     99  C   PRO     8     -41.872 -17.226  -4.555  1.00  0.00           C  
ATOM    100  O   PRO     8     -41.128 -17.074  -5.533  1.00  0.00           O  
ATOM    101  N   ALA     9     -41.391 -17.401  -3.390  1.00  0.00           N  
ATOM    102  H   ALA     9     -42.046 -17.680  -2.673  1.00  0.00           H  
ATOM    103  CA  ALA     9     -39.975 -17.594  -2.960  1.00  0.00           C  
ATOM    104  HA  ALA     9     -39.317 -16.781  -3.264  1.00  0.00           H  
ATOM    105  CB  ALA     9     -40.030 -17.683  -1.500  1.00  0.00           C  
ATOM    106  HB1 ALA     9     -39.000 -17.741  -1.147  1.00  0.00           H  
ATOM    107  HB2 ALA     9     -40.506 -16.781  -1.117  1.00  0.00           H  
ATOM    108  HB3 ALA     9     -40.653 -18.508  -1.156  1.00  0.00           H  
ATOM    109  C   ALA     9     -39.280 -18.849  -3.567  1.00  0.00           C  
ATOM    110  O   ALA     9     -38.061 -18.943  -3.774  1.00  0.00           O  
ATOM    111  N   ASP    10     -40.038 -19.916  -3.873  1.00  0.00           N  
ATOM    112  H   ASP    10     -40.974 -20.011  -3.504  1.00  0.00           H  
ATOM    113  CA  ASP    10     -39.641 -21.148  -4.615  1.00  0.00           C  
ATOM    114  HA  ASP    10     -39.063 -21.879  -4.050  1.00  0.00           H  
ATOM    115  CB  ASP    10     -40.948 -21.978  -4.968  1.00  0.00           C  
ATOM    116  HB2 ASP    10     -41.648 -21.341  -5.510  1.00  0.00           H  
ATOM    117  HB3 ASP    10     -40.672 -22.792  -5.638  1.00  0.00           H  
ATOM    118  CG  ASP    10     -41.648 -22.436  -3.784  1.00  0.00           C  
ATOM    119  OD1 ASP    10     -42.524 -21.781  -3.166  1.00  0.00           O  
ATOM    120  OD2 ASP    10     -41.351 -23.567  -3.313  1.00  0.00           O  
ATOM    121  C   ASP    10     -38.889 -20.858  -5.972  1.00  0.00           C  
ATOM    122  O   ASP    10     -38.072 -21.627  -6.424  1.00  0.00           O  
ATOM    123  N   ALA    11     -39.237 -19.716  -6.610  1.00  0.00           N  
ATOM    124  H   ALA    11     -39.909 -19.128  -6.138  1.00  0.00           H  
ATOM    125  CA  ALA    11     -38.791 -19.177  -7.918  1.00  0.00           C  
ATOM    126  HA  ALA    11     -38.337 -19.965  -8.518  1.00  0.00           H  
ATOM    127  CB  ALA    11     -39.958 -18.644  -8.788  1.00  0.00           C  
ATOM    128  HB1 ALA    11     -40.286 -17.740  -8.274  1.00  0.00           H  
ATOM    129  HB2 ALA    11     -39.539 -18.442  -9.774  1.00  0.00           H  
ATOM    130  HB3 ALA    11     -40.768 -19.363  -8.913  1.00  0.00           H  
ATOM    131  C   ALA    11     -37.650 -18.165  -7.757  1.00  0.00           C  
ATOM    132  O   ALA    11     -37.225 -17.522  -8.680  1.00  0.00           O  
ATOM    133  N   LYS    12     -37.228 -17.949  -6.508  1.00  0.00           N  
ATOM    134  H   LYS    12     -37.632 -18.563  -5.815  1.00  0.00           H  
ATOM    135  CA  LYS    12     -36.080 -17.196  -5.913  1.00  0.00           C  
ATOM    136  HA  LYS    12     -36.183 -16.965  -4.853  1.00  0.00           H  
ATOM    137  CB  LYS    12     -34.742 -18.020  -6.051  1.00  0.00           C  
ATOM    138  HB2 LYS    12     -34.527 -18.105  -7.116  1.00  0.00           H  
ATOM    139  HB3 LYS    12     -33.924 -17.440  -5.623  1.00  0.00           H  
ATOM    140  CG  LYS    12     -34.762 -19.255  -5.455  1.00  0.00           C  
ATOM    141  HG2 LYS    12     -34.683 -18.997  -4.399  1.00  0.00           H  
ATOM    142  HG3 LYS    12     -35.740 -19.729  -5.535  1.00  0.00           H  
ATOM    143  CD  LYS    12     -33.794 -20.072  -5.861  1.00  0.00           C  
ATOM    144  HD2 LYS    12     -33.977 -20.190  -6.929  1.00  0.00           H  
ATOM    145  HD3 LYS    12     -32.819 -19.595  -5.758  1.00  0.00           H  
ATOM    146  CE  LYS    12     -33.771 -21.265  -5.237  1.00  0.00           C  
ATOM    147  HE2 LYS    12     -33.542 -21.095  -4.185  1.00  0.00           H  
ATOM    148  HE3 LYS    12     -34.764 -21.683  -5.405  1.00  0.00           H  
ATOM    149  NZ  LYS    12     -32.821 -22.361  -5.783  1.00  0.00           N  
ATOM    150  HZ1 LYS    12     -31.887 -22.232  -5.420  1.00  0.00           H  
ATOM    151  HZ2 LYS    12     -33.134 -23.285  -5.521  1.00  0.00           H  
ATOM    152  HZ3 LYS    12     -32.760 -22.216  -6.780  1.00  0.00           H  
ATOM    153  C   LYS    12     -35.874 -15.772  -6.539  1.00  0.00           C  
ATOM    154  O   LYS    12     -34.799 -15.457  -7.052  1.00  0.00           O  
ATOM    155  N   PRO    13     -37.009 -14.973  -6.697  1.00  0.00           N  
ATOM    156  CD  PRO    13     -38.277 -15.358  -6.143  1.00  0.00           C  
ATOM    157  HD2 PRO    13     -38.161 -15.684  -5.109  1.00  0.00           H  
ATOM    158  HD3 PRO    13     -38.806 -16.018  -6.830  1.00  0.00           H  
ATOM    159  CG  PRO    13     -39.024 -14.057  -6.156  1.00  0.00           C  
ATOM    160  HG2 PRO    13     -38.888 -13.431  -5.274  1.00  0.00           H  
ATOM    161  HG3 PRO    13     -40.080 -14.294  -6.286  1.00  0.00           H  
ATOM    162  CB  PRO    13     -38.440 -13.329  -7.388  1.00  0.00           C  
ATOM    163  HB2 PRO    13     -38.650 -12.260  -7.350  1.00  0.00           H  
ATOM    164  HB3 PRO    13     -38.792 -13.732  -8.338  1.00  0.00           H  
ATOM    165  CA  PRO    13     -37.038 -13.682  -7.399  1.00  0.00           C  
ATOM    166  HA  PRO    13     -36.705 -13.787  -8.432  1.00  0.00           H  
ATOM    167  C   PRO    13     -36.080 -12.674  -6.704  1.00  0.00           C  
ATOM    168  O   PRO    13     -35.763 -12.724  -5.485  1.00  0.00           O  
ATOM    169  N   MET    14     -35.646 -11.755  -7.496  1.00  0.00           N  
ATOM    170  H   MET    14     -36.017 -11.786  -8.435  1.00  0.00           H  
ATOM    171  CA  MET    14     -34.736 -10.617  -7.180  1.00  0.00           C  
ATOM    172  HA  MET    14     -34.472 -10.028  -8.058  1.00  0.00           H  
ATOM    173  CB  MET    14     -35.530  -9.584  -6.311  1.00  0.00           C  
ATOM    174  HB2 MET    14     -35.903 -10.068  -5.409  1.00  0.00           H  
ATOM    175  HB3 MET    14     -34.775  -8.860  -6.004  1.00  0.00           H  
ATOM    176  CG  MET    14     -36.543  -8.836  -7.144  1.00  0.00           C  
ATOM    177  HG2 MET    14     -37.262  -9.494  -7.632  1.00  0.00           H  
ATOM    178  HG3 MET    14     -35.998  -8.318  -7.934  1.00  0.00           H  
ATOM    179  SD  MET    14     -37.571  -7.613  -6.206  1.00  0.00           S  
ATOM    180  CE  MET    14     -38.308  -6.793  -7.615  1.00  0.00           C  
ATOM    181  HE1 MET    14     -37.566  -6.114  -8.037  1.00  0.00           H  
ATOM    182  HE2 MET    14     -38.641  -7.516  -8.359  1.00  0.00           H  
ATOM    183  HE3 MET    14     -39.120  -6.096  -7.408  1.00  0.00           H  
ATOM    184  C   MET    14     -33.296 -10.936  -6.529  1.00  0.00           C  
ATOM    185  O   MET    14     -32.639 -10.282  -5.740  1.00  0.00           O  
ATOM    186  N   MET    15     -32.758 -11.859  -7.385  1.00  0.00           N  
ATOM    187  H   MET    15     -33.335 -12.126  -8.170  1.00  0.00           H  
ATOM    188  CA  MET    15     -31.456 -12.562  -7.167  1.00  0.00           C  
ATOM    189  HA  MET    15     -31.523 -13.490  -7.735  1.00  0.00           H  
ATOM    190  CB  MET    15     -30.316 -11.632  -7.638  1.00  0.00           C  
ATOM    191  HB2 MET    15     -30.641 -11.057  -8.505  1.00  0.00           H  
ATOM    192  HB3 MET    15     -30.087 -10.955  -6.816  1.00  0.00           H  
ATOM    193  CG  MET    15     -29.091 -12.457  -8.062  1.00  0.00           C  
ATOM    194  HG2 MET    15     -28.986 -13.336  -7.427  1.00  0.00           H  
ATOM    195  HG3 MET    15     -29.153 -12.736  -9.114  1.00  0.00           H  
ATOM    196  SD  MET    15     -27.525 -11.654  -7.836  1.00  0.00           S  
ATOM    197  CE  MET    15     -26.352 -12.896  -8.437  1.00  0.00           C  
ATOM    198  HE1 MET    15     -26.369 -13.763  -7.776  1.00  0.00           H  
ATOM    199  HE2 MET    15     -26.530 -13.152  -9.482  1.00  0.00           H  
ATOM    200  HE3 MET    15     -25.332 -12.511  -8.468  1.00  0.00           H  
ATOM    201  C   MET    15     -31.411 -13.131  -5.731  1.00  0.00           C  
ATOM    202  O   MET    15     -30.375 -12.960  -5.106  1.00  0.00           O  
ATOM    203  N   HIE    16     -32.458 -13.822  -5.189  1.00  0.00           N  
ATOM    204  H   HIE    16     -33.238 -13.942  -5.819  1.00  0.00           H  
ATOM    205  CA  HIE    16     -32.518 -14.037  -3.686  1.00  0.00           C  
ATOM    206  HA  HIE    16     -31.498 -14.207  -3.340  1.00  0.00           H  
ATOM    207  CB  HIE    16     -33.022 -12.768  -2.955  1.00  0.00           C  
ATOM    208  HB2 HIE    16     -32.423 -11.900  -3.230  1.00  0.00           H  
ATOM    209  HB3 HIE    16     -34.009 -12.596  -3.385  1.00  0.00           H  
ATOM    210  CG  HIE    16     -33.155 -12.928  -1.498  1.00  0.00           C  
ATOM    211  ND1 HIE    16     -32.118 -13.153  -0.533  1.00  0.00           N  
ATOM    212  CE1 HIE    16     -32.723 -13.478   0.611  1.00  0.00           C  
ATOM    213  HE1 HIE    16     -32.240 -13.777   1.530  1.00  0.00           H  
ATOM    214  NE2 HIE    16     -34.057 -13.585   0.423  1.00  0.00           N  
ATOM    215  HE2 HIE    16     -34.708 -13.777   1.172  1.00  0.00           H  
ATOM    216  CD2 HIE    16     -34.352 -13.200  -0.846  1.00  0.00           C  
ATOM    217  HD2 HIE    16     -35.368 -13.196  -1.213  1.00  0.00           H  
ATOM    218  C   HIE    16     -33.249 -15.283  -3.305  1.00  0.00           C  
ATOM    219  O   HIE    16     -34.475 -15.291  -3.340  1.00  0.00           O  
ATOM    220  N   HIE    17     -32.560 -16.299  -2.830  1.00  0.00           N  
ATOM    221  H   HIE    17     -31.556 -16.247  -2.920  1.00  0.00           H  
ATOM    222  CA  HIE    17     -33.105 -17.472  -2.101  1.00  0.00           C  
ATOM    223  HA  HIE    17     -34.107 -17.723  -2.450  1.00  0.00           H  
ATOM    224  CB  HIE    17     -32.131 -18.749  -2.444  1.00  0.00           C  
ATOM    225  HB2 HIE    17     -32.020 -18.892  -3.519  1.00  0.00           H  
ATOM    226  HB3 HIE    17     -31.141 -18.494  -2.066  1.00  0.00           H  
ATOM    227  CG  HIE    17     -32.469 -19.989  -1.722  1.00  0.00           C  
ATOM    228  ND1 HIE    17     -33.736 -20.623  -1.614  1.00  0.00           N  
ATOM    229  CE1 HIE    17     -33.566 -21.803  -1.037  1.00  0.00           C  
ATOM    230  HE1 HIE    17     -34.372 -22.437  -0.698  1.00  0.00           H  
ATOM    231  NE2 HIE    17     -32.289 -21.918  -0.704  1.00  0.00           N  
ATOM    232  HE2 HIE    17     -31.834 -22.683  -0.226  1.00  0.00           H  
ATOM    233  CD2 HIE    17     -31.580 -20.846  -1.100  1.00  0.00           C  
ATOM    234  HD2 HIE    17     -30.520 -20.722  -0.937  1.00  0.00           H  
ATOM    235  C   HIE    17     -33.127 -17.269  -0.608  1.00  0.00           C  
ATOM    236  O   HIE    17     -32.301 -16.532  -0.071  1.00  0.00           O  
ATOM    237  N   LYS    18     -33.949 -18.024   0.122  1.00  0.00           N  
ATOM    238  H   LYS    18     -34.678 -18.471  -0.415  1.00  0.00           H  
ATOM    239  CA  LYS    18     -33.996 -18.041   1.595  1.00  0.00           C  
ATOM    240  HA  LYS    18     -34.345 -17.066   1.936  1.00  0.00           H  
ATOM    241  CB  LYS    18     -35.051 -19.039   2.101  1.00  0.00           C  
ATOM    242  HB2 LYS    18     -35.969 -19.038   1.512  1.00  0.00           H  
ATOM    243  HB3 LYS    18     -34.528 -19.960   1.845  1.00  0.00           H  
ATOM    244  CG  LYS    18     -35.391 -18.946   3.422  1.00  0.00           C  
ATOM    245  HG2 LYS    18     -34.469 -18.955   4.003  1.00  0.00           H  
ATOM    246  HG3 LYS    18     -35.924 -18.002   3.538  1.00  0.00           H  
ATOM    247  CD  LYS    18     -36.263 -19.850   3.843  1.00  0.00           C  
ATOM    248  HD2 LYS    18     -37.253 -19.762   3.394  1.00  0.00           H  
ATOM    249  HD3 LYS    18     -35.786 -20.807   3.633  1.00  0.00           H  
ATOM    250  CE  LYS    18     -36.587 -19.919   5.187  1.00  0.00           C  
ATOM    251  HE2 LYS    18     -35.616 -19.959   5.682  1.00  0.00           H  
ATOM    252  HE3 LYS    18     -37.140 -19.020   5.460  1.00  0.00           H  
ATOM    253  NZ  LYS    18     -37.335 -21.187   5.519  1.00  0.00           N  
ATOM    254  HZ1 LYS    18     -37.789 -20.998   6.401  1.00  0.00           H  
ATOM    255  HZ2 LYS    18     -38.087 -21.323   4.858  1.00  0.00           H  
ATOM    256  HZ3 LYS    18     -36.754 -22.006   5.628  1.00  0.00           H  
ATOM    257  C   LYS    18     -32.616 -18.154   2.173  1.00  0.00           C  
ATOM    258  O   LYS    18     -31.887 -19.153   1.977  1.00  0.00           O  
ATOM    259  N   GLY    19     -32.309 -17.155   3.042  1.00  0.00           N  
ATOM    260  H   GLY    19     -32.988 -16.436   3.248  1.00  0.00           H  
ATOM    261  CA  GLY    19     -31.134 -17.310   3.922  1.00  0.00           C  
ATOM    262  HA2 GLY    19     -31.440 -17.502   4.951  1.00  0.00           H  
ATOM    263  HA3 GLY    19     -30.530 -18.179   3.663  1.00  0.00           H  
ATOM    264  C   GLY    19     -30.167 -16.144   3.864  1.00  0.00           C  
ATOM    265  O   GLY    19     -30.358 -15.390   3.001  1.00  0.00           O  
ATOM    266  N   LYS    20     -29.181 -16.080   4.832  1.00  0.00           N  
ATOM    267  H   LYS    20     -29.340 -16.693   5.618  1.00  0.00           H  
ATOM    268  CA  LYS    20     -28.225 -14.917   5.010  1.00  0.00           C  
ATOM    269  HA  LYS    20     -27.749 -15.214   5.944  1.00  0.00           H  
ATOM    270  CB  LYS    20     -27.285 -14.773   3.805  1.00  0.00           C  
ATOM    271  HB2 LYS    20     -27.949 -14.461   2.999  1.00  0.00           H  
ATOM    272  HB3 LYS    20     -26.607 -13.922   3.870  1.00  0.00           H  
ATOM    273  CG  LYS    20     -26.623 -15.939   3.487  1.00  0.00           C  
ATOM    274  HG2 LYS    20     -26.197 -16.236   4.445  1.00  0.00           H  
ATOM    275  HG3 LYS    20     -27.289 -16.720   3.120  1.00  0.00           H  
ATOM    276  CD  LYS    20     -25.653 -15.920   2.545  1.00  0.00           C  
ATOM    277  HD2 LYS    20     -26.185 -15.791   1.602  1.00  0.00           H  
ATOM    278  HD3 LYS    20     -25.007 -15.052   2.675  1.00  0.00           H  
ATOM    279  CE  LYS    20     -24.895 -16.961   2.269  1.00  0.00           C  
ATOM    280  HE2 LYS    20     -25.635 -17.715   1.998  1.00  0.00           H  
ATOM    281  HE3 LYS    20     -24.211 -16.865   1.426  1.00  0.00           H  
ATOM    282  NZ  LYS    20     -24.097 -17.298   3.430  1.00  0.00           N  
ATOM    283  HZ1 LYS    20     -23.731 -16.442   3.824  1.00  0.00           H  
ATOM    284  HZ2 LYS    20     -24.683 -17.700   4.147  1.00  0.00           H  
ATOM    285  HZ3 LYS    20     -23.340 -17.921   3.187  1.00  0.00           H  
ATOM    286  C   LYS    20     -28.881 -13.504   5.288  1.00  0.00           C  
ATOM    287  O   LYS    20     -28.482 -12.820   6.222  1.00  0.00           O  
ATOM    288  N   PHE    21     -29.882 -13.126   4.542  1.00  0.00           N  
ATOM    289  H   PHE    21     -30.201 -13.827   3.888  1.00  0.00           H  
ATOM    290  CA  PHE    21     -30.409 -11.785   4.558  1.00  0.00           C  
ATOM    291  HA  PHE    21     -30.054 -11.135   5.358  1.00  0.00           H  
ATOM    292  CB  PHE    21     -29.859 -11.240   3.238  1.00  0.00           C  
ATOM    293  HB2 PHE    21     -30.516 -11.664   2.479  1.00  0.00           H  
ATOM    294  HB3 PHE    21     -30.132 -10.187   3.168  1.00  0.00           H  
ATOM    295  CG  PHE    21     -28.429 -11.285   2.849  1.00  0.00           C  
ATOM    296  CD1 PHE    21     -27.397 -11.058   3.773  1.00  0.00           C  
ATOM    297  HD1 PHE    21     -27.550 -10.740   4.793  1.00  0.00           H  
ATOM    298  CE1 PHE    21     -26.065 -11.451   3.424  1.00  0.00           C  
ATOM    299  HE1 PHE    21     -25.294 -11.368   4.176  1.00  0.00           H  
ATOM    300  CZ  PHE    21     -25.695 -11.846   2.156  1.00  0.00           C  
ATOM    301  HZ  PHE    21     -24.648 -11.996   1.938  1.00  0.00           H  
ATOM    302  CE2 PHE    21     -26.735 -11.994   1.179  1.00  0.00           C  
ATOM    303  HE2 PHE    21     -26.497 -12.217   0.150  1.00  0.00           H  
ATOM    304  CD2 PHE    21     -28.053 -11.703   1.507  1.00  0.00           C  
ATOM    305  HD2 PHE    21     -28.694 -11.743   0.639  1.00  0.00           H  
ATOM    306  C   PHE    21     -31.883 -11.581   4.742  1.00  0.00           C  
ATOM    307  O   PHE    21     -32.657 -12.498   4.772  1.00  0.00           O  
ATOM    308  N   GLY    22     -32.259 -10.297   4.728  1.00  0.00           N  
ATOM    309  H   GLY    22     -31.546  -9.590   4.834  1.00  0.00           H  
ATOM    310  CA  GLY    22     -33.694  -9.890   4.855  1.00  0.00           C  
ATOM    311  HA2 GLY    22     -34.385 -10.690   4.588  1.00  0.00           H  
ATOM    312  HA3 GLY    22     -33.785  -9.482   5.862  1.00  0.00           H  
ATOM    313  C   GLY    22     -34.138  -8.714   3.968  1.00  0.00           C  
ATOM    314  O   GLY    22     -33.313  -8.134   3.232  1.00  0.00           O  
ATOM    315  N   PRO    23     -35.365  -8.328   4.008  1.00  0.00           N  
ATOM    316  CD  PRO    23     -36.359  -8.690   4.972  1.00  0.00           C  
ATOM    317  HD2 PRO    23     -35.815  -8.492   5.895  1.00  0.00           H  
ATOM    318  HD3 PRO    23     -36.767  -9.694   4.860  1.00  0.00           H  
ATOM    319  CG  PRO    23     -37.410  -7.624   4.809  1.00  0.00           C  
ATOM    320  HG2 PRO    23     -37.091  -6.803   5.451  1.00  0.00           H  
ATOM    321  HG3 PRO    23     -38.348  -8.052   5.160  1.00  0.00           H  
ATOM    322  CB  PRO    23     -37.410  -7.258   3.360  1.00  0.00           C  
ATOM    323  HB2 PRO    23     -37.771  -6.236   3.243  1.00  0.00           H  
ATOM    324  HB3 PRO    23     -37.903  -8.001   2.734  1.00  0.00           H  
ATOM    325  CA  PRO    23     -35.923  -7.351   3.040  1.00  0.00           C  
ATOM    326  HA  PRO    23     -35.827  -7.685   2.007  1.00  0.00           H  
ATOM    327  C   PRO    23     -35.350  -5.969   3.191  1.00  0.00           C  
ATOM    328  O   PRO    23     -34.875  -5.586   4.273  1.00  0.00           O  
ATOM    329  N   HIE    24     -35.335  -5.004   2.241  1.00  0.00           N  
ATOM    330  H   HIE    24     -35.175  -4.044   2.511  1.00  0.00           H  
ATOM    331  CA  HIE    24     -35.401  -5.268   0.773  1.00  0.00           C  
ATOM    332  HA  HIE    24     -36.211  -5.961   0.549  1.00  0.00           H  
ATOM    333  CB  HIE    24     -35.497  -3.930  -0.022  1.00  0.00           C  
ATOM    334  HB2 HIE    24     -35.480  -4.053  -1.105  1.00  0.00           H  
ATOM    335  HB3 HIE    24     -36.509  -3.581   0.182  1.00  0.00           H  
ATOM    336  CG  HIE    24     -34.488  -2.950   0.451  1.00  0.00           C  
ATOM    337  ND1 HIE    24     -34.509  -2.039   1.511  1.00  0.00           N  
ATOM    338  CE1 HIE    24     -33.338  -1.425   1.513  1.00  0.00           C  
ATOM    339  HE1 HIE    24     -33.001  -0.635   2.167  1.00  0.00           H  
ATOM    340  NE2 HIE    24     -32.489  -1.881   0.530  1.00  0.00           N  
ATOM    341  HE2 HIE    24     -31.518  -1.617   0.442  1.00  0.00           H  
ATOM    342  CD2 HIE    24     -33.258  -2.822  -0.189  1.00  0.00           C  
ATOM    343  HD2 HIE    24     -32.996  -3.325  -1.108  1.00  0.00           H  
ATOM    344  C   HIE    24     -34.145  -5.983   0.267  1.00  0.00           C  
ATOM    345  O   HIE    24     -33.087  -5.795   0.817  1.00  0.00           O  
ATOM    346  N   GLN    25     -34.267  -6.763  -0.761  1.00  0.00           N  
ATOM    347  H   GLN    25     -35.167  -7.064  -1.108  1.00  0.00           H  
ATOM    348  CA  GLN    25     -33.186  -7.644  -1.361  1.00  0.00           C  
ATOM    349  HA  GLN    25     -32.280  -7.423  -0.797  1.00  0.00           H  
ATOM    350  CB  GLN    25     -33.689  -9.039  -1.463  1.00  0.00           C  
ATOM    351  HB2 GLN    25     -34.277  -9.099  -2.380  1.00  0.00           H  
ATOM    352  HB3 GLN    25     -32.885  -9.756  -1.627  1.00  0.00           H  
ATOM    353  CG  GLN    25     -34.324  -9.626  -0.147  1.00  0.00           C  
ATOM    354  HG2 GLN    25     -34.107 -10.694  -0.128  1.00  0.00           H  
ATOM    355  HG3 GLN    25     -33.856  -9.171   0.727  1.00  0.00           H  
ATOM    356  CD  GLN    25     -35.767  -9.493   0.016  1.00  0.00           C  
ATOM    357  OE1 GLN    25     -36.391  -8.688  -0.681  1.00  0.00           O  
ATOM    358  NE2 GLN    25     -36.320 -10.291   0.818  1.00  0.00           N  
ATOM    359 HE21 GLN    25     -37.318 -10.182   0.929  1.00  0.00           H  
ATOM    360 HE22 GLN    25     -35.803 -10.976   1.352  1.00  0.00           H  
ATOM    361  C   GLN    25     -32.822  -7.182  -2.814  1.00  0.00           C  
ATOM    362  O   GLN    25     -31.924  -7.756  -3.404  1.00  0.00           O  
ATOM    363  N   CML    26     -33.587  -6.287  -3.429  1.00  0.00           N  
ATOM    364  H   CML    26     -34.273  -5.857  -2.824  1.00  0.00           H  
ATOM    365  CA  CML    26     -33.180  -5.573  -4.659  1.00  0.00           C  
ATOM    366  HA  CML    26     -32.118  -5.733  -4.847  1.00  0.00           H  
ATOM    367  CB  CML    26     -34.045  -6.092  -5.879  1.00  0.00           C  
ATOM    368  HB2 CML    26     -35.034  -5.645  -5.776  1.00  0.00           H  
ATOM    369  HB3 CML    26     -33.913  -7.174  -5.865  1.00  0.00           H  
ATOM    370  SG  CML    26     -33.504  -5.408  -7.462  1.00  0.00           S  
ATOM    371  S1L CML    26     -32.144  -6.680  -8.195  1.00  0.00           S  
ATOM    372  C1L CML    26     -33.076  -7.856  -9.333  1.00  0.00           C  
ATOM    373  H1L CML    26     -34.114  -7.579  -9.616  1.00  0.00           H  
ATOM    374  H1M CML    26     -33.044  -8.786  -8.726  1.00  0.00           H  
ATOM    375  C1R CML    26     -32.203  -8.235 -10.515  1.00  0.00           C  
ATOM    376  C2R CML    26     -30.903  -8.144 -10.654  1.00  0.00           C  
ATOM    377  H2R CML    26     -30.168  -7.783  -9.920  1.00  0.00           H  
ATOM    378  C1  CML    26     -32.888  -8.878 -11.707  1.00  0.00           C  
ATOM    379  C2  CML    26     -30.417  -8.539 -11.925  1.00  0.00           C  
ATOM    380  N1  CML    26     -31.682  -9.084 -12.527  1.00  0.00           N  
ATOM    381  O1  CML    26     -31.702  -9.780 -13.619  1.00  0.00           O  
ATOM    382  C1A CML    26     -33.771  -7.900 -12.484  1.00  0.00           C  
ATOM    383  H1A CML    26     -33.284  -6.908 -12.602  1.00  0.00           H  
ATOM    384  H1B CML    26     -34.746  -7.714 -11.984  1.00  0.00           H  
ATOM    385  H1C CML    26     -33.937  -8.367 -13.479  1.00  0.00           H  
ATOM    386  C2A CML    26     -29.962  -7.338 -12.795  1.00  0.00           C  
ATOM    387  H2A CML    26     -30.451  -7.343 -13.792  1.00  0.00           H  
ATOM    388  H2B CML    26     -28.858  -7.441 -12.873  1.00  0.00           H  
ATOM    389  H2C CML    26     -30.238  -6.383 -12.300  1.00  0.00           H  
ATOM    390  C1D CML    26     -33.556 -10.158 -11.292  1.00  0.00           C  
ATOM    391  H1D CML    26     -33.942 -10.753 -12.148  1.00  0.00           H  
ATOM    392  H1E CML    26     -34.478  -9.914 -10.723  1.00  0.00           H  
ATOM    393  H1F CML    26     -32.925 -10.693 -10.550  1.00  0.00           H  
ATOM    394  C2D CML    26     -29.419  -9.642 -11.919  1.00  0.00           C  
ATOM    395  H2D CML    26     -29.100 -10.179 -12.838  1.00  0.00           H  
ATOM    396  H2E CML    26     -29.736 -10.376 -11.148  1.00  0.00           H  
ATOM    397  H2F CML    26     -28.500  -9.199 -11.479  1.00  0.00           H  
ATOM    398  C   CML    26     -33.297  -3.994  -4.498  1.00  0.00           C  
ATOM    399  O   CML    26     -34.237  -3.514  -3.879  1.00  0.00           O  
ATOM    400  N   ASP    27     -32.372  -3.200  -5.106  1.00  0.00           N  
ATOM    401  H   ASP    27     -31.772  -3.703  -5.744  1.00  0.00           H  
ATOM    402  CA  ASP    27     -32.475  -1.768  -5.343  1.00  0.00           C  
ATOM    403  HA  ASP    27     -33.520  -1.464  -5.270  1.00  0.00           H  
ATOM    404  CB  ASP    27     -31.896  -1.020  -4.038  1.00  0.00           C  
ATOM    405  HB2 ASP    27     -32.171  -1.597  -3.155  1.00  0.00           H  
ATOM    406  HB3 ASP    27     -30.809  -1.054  -4.107  1.00  0.00           H  
ATOM    407  CG  ASP    27     -32.322   0.405  -3.885  1.00  0.00           C  
ATOM    408  OD1 ASP    27     -33.143   0.948  -4.636  1.00  0.00           O  
ATOM    409  OD2 ASP    27     -31.836   1.094  -2.899  1.00  0.00           O  
ATOM    410  C   ASP    27     -31.886  -1.285  -6.704  1.00  0.00           C  
ATOM    411  O   ASP    27     -31.246  -2.069  -7.379  1.00  0.00           O  
ATOM    412  N   MET    28     -32.181  -0.009  -7.095  1.00  0.00           N  
ATOM    413  H   MET    28     -32.733   0.564  -6.473  1.00  0.00           H  
ATOM    414  CA  MET    28     -31.777   0.692  -8.300  1.00  0.00           C  
ATOM    415  HA  MET    28     -32.062   1.740  -8.205  1.00  0.00           H  
ATOM    416  CB  MET    28     -30.197   0.899  -8.568  1.00  0.00           C  
ATOM    417  HB2 MET    28     -29.821  -0.123  -8.557  1.00  0.00           H  
ATOM    418  HB3 MET    28     -29.980   1.246  -9.579  1.00  0.00           H  
ATOM    419  CG  MET    28     -29.527   1.588  -7.383  1.00  0.00           C  
ATOM    420  HG2 MET    28     -29.689   1.039  -6.455  1.00  0.00           H  
ATOM    421  HG3 MET    28     -28.446   1.551  -7.516  1.00  0.00           H  
ATOM    422  SD  MET    28     -30.047   3.355  -7.090  1.00  0.00           S  
ATOM    423  CE  MET    28     -29.327   3.538  -5.437  1.00  0.00           C  
ATOM    424  HE1 MET    28     -28.393   2.975  -5.416  1.00  0.00           H  
ATOM    425  HE2 MET    28     -29.119   4.592  -5.251  1.00  0.00           H  
ATOM    426  HE3 MET    28     -29.986   3.147  -4.662  1.00  0.00           H  
ATOM    427  C   MET    28     -32.391   0.255  -9.655  1.00  0.00           C  
ATOM    428  O   MET    28     -32.159   0.940 -10.706  1.00  0.00           O  
ATOM    429  N   MET    29     -32.946  -0.958  -9.754  1.00  0.00           N  
ATOM    430  H   MET    29     -32.874  -1.573  -8.956  1.00  0.00           H  
ATOM    431  CA  MET    29     -33.644  -1.502 -10.977  1.00  0.00           C  
ATOM    432  HA  MET    29     -33.158  -1.144 -11.885  1.00  0.00           H  
ATOM    433  CB  MET    29     -33.713  -2.985 -11.034  1.00  0.00           C  
ATOM    434  HB2 MET    29     -34.407  -3.362 -10.283  1.00  0.00           H  
ATOM    435  HB3 MET    29     -34.060  -3.202 -12.044  1.00  0.00           H  
ATOM    436  CG  MET    29     -32.371  -3.686 -10.777  1.00  0.00           C  
ATOM    437  HG2 MET    29     -31.911  -3.381  -9.837  1.00  0.00           H  
ATOM    438  HG3 MET    29     -32.599  -4.752 -10.758  1.00  0.00           H  
ATOM    439  SD  MET    29     -30.982  -3.572 -11.936  1.00  0.00           S  
ATOM    440  CE  MET    29     -30.080  -2.066 -11.304  1.00  0.00           C  
ATOM    441  HE1 MET    29     -29.989  -2.120 -10.219  1.00  0.00           H  
ATOM    442  HE2 MET    29     -29.081  -2.011 -11.736  1.00  0.00           H  
ATOM    443  HE3 MET    29     -30.632  -1.176 -11.604  1.00  0.00           H  
ATOM    444  C   MET    29     -35.076  -0.865 -11.120  1.00  0.00           C  
ATOM    445  O   MET    29     -36.034  -1.556 -11.196  1.00  0.00           O  
ATOM    446  N   PHE    30     -35.130   0.510 -11.082  1.00  0.00           N  
ATOM    447  H   PHE    30     -34.238   0.970 -11.202  1.00  0.00           H  
ATOM    448  CA  PHE    30     -36.342   1.255 -11.274  1.00  0.00           C  
ATOM    449  HA  PHE    30     -37.067   1.021 -10.494  1.00  0.00           H  
ATOM    450  CB  PHE    30     -36.007   2.687 -11.334  1.00  0.00           C  
ATOM    451  HB2 PHE    30     -35.344   2.797 -12.193  1.00  0.00           H  
ATOM    452  HB3 PHE    30     -36.837   3.351 -11.576  1.00  0.00           H  
ATOM    453  CG  PHE    30     -35.377   3.217  -9.979  1.00  0.00           C  
ATOM    454  CD1 PHE    30     -34.017   3.548 -10.001  1.00  0.00           C  
ATOM    455  HD1 PHE    30     -33.451   3.385 -10.906  1.00  0.00           H  
ATOM    456  CE1 PHE    30     -33.457   4.201  -8.915  1.00  0.00           C  
ATOM    457  HE1 PHE    30     -32.437   4.554  -8.881  1.00  0.00           H  
ATOM    458  CZ  PHE    30     -34.160   4.402  -7.702  1.00  0.00           C  
ATOM    459  HZ  PHE    30     -33.744   4.967  -6.881  1.00  0.00           H  
ATOM    460  CE2 PHE    30     -35.518   4.096  -7.692  1.00  0.00           C  
ATOM    461  HE2 PHE    30     -36.062   4.234  -6.770  1.00  0.00           H  
ATOM    462  CD2 PHE    30     -36.131   3.500  -8.796  1.00  0.00           C  
ATOM    463  HD2 PHE    30     -37.175   3.231  -8.739  1.00  0.00           H  
ATOM    464  C   PHE    30     -37.070   0.944 -12.608  1.00  0.00           C  
ATOM    465  O   PHE    30     -36.386   0.465 -13.522  1.00  0.00           O  
ATOM    466  N   LYS    31     -38.338   1.215 -12.749  1.00  0.00           N  
ATOM    467  H   LYS    31     -38.782   1.612 -11.934  1.00  0.00           H  
ATOM    468  CA  LYS    31     -39.175   0.807 -13.935  1.00  0.00           C  
ATOM    469  HA  LYS    31     -38.930  -0.248 -14.064  1.00  0.00           H  
ATOM    470  CB  LYS    31     -40.711   0.898 -13.611  1.00  0.00           C  
ATOM    471  HB2 LYS    31     -40.952   0.275 -12.749  1.00  0.00           H  
ATOM    472  HB3 LYS    31     -40.969   1.934 -13.392  1.00  0.00           H  
ATOM    473  CG  LYS    31     -41.578   0.525 -14.587  1.00  0.00           C  
ATOM    474  HG2 LYS    31     -41.530   1.296 -15.356  1.00  0.00           H  
ATOM    475  HG3 LYS    31     -41.297  -0.344 -15.182  1.00  0.00           H  
ATOM    476  CD  LYS    31     -42.920   0.307 -14.243  1.00  0.00           C  
ATOM    477  HD2 LYS    31     -42.968  -0.575 -13.604  1.00  0.00           H  
ATOM    478  HD3 LYS    31     -43.377   1.122 -13.683  1.00  0.00           H  
ATOM    479  CE  LYS    31     -43.742   0.198 -15.282  1.00  0.00           C  
ATOM    480  HE2 LYS    31     -43.643   1.109 -15.872  1.00  0.00           H  
ATOM    481  HE3 LYS    31     -43.374  -0.671 -15.828  1.00  0.00           H  
ATOM    482  NZ  LYS    31     -45.108  -0.001 -14.844  1.00  0.00           N  
ATOM    483  HZ1 LYS    31     -45.305  -0.721 -14.165  1.00  0.00           H  
ATOM    484  HZ2 LYS    31     -45.300   0.842 -14.321  1.00  0.00           H  
ATOM    485  HZ3 LYS    31     -45.780  -0.144 -15.585  1.00  0.00           H  
ATOM    486  C   LYS    31     -38.745   1.471 -15.212  1.00  0.00           C  
ATOM    487  O   LYS    31     -38.835   0.890 -16.277  1.00  0.00           O  
ATOM    488  N   ASP    32     -38.362   2.735 -15.069  1.00  0.00           N  
ATOM    489  H   ASP    32     -38.424   3.101 -14.129  1.00  0.00           H  
ATOM    490  CA  ASP    32     -38.012   3.624 -16.175  1.00  0.00           C  
ATOM    491  HA  ASP    32     -38.900   3.759 -16.792  1.00  0.00           H  
ATOM    492  CB  ASP    32     -37.870   5.019 -15.647  1.00  0.00           C  
ATOM    493  HB2 ASP    32     -36.967   5.182 -15.058  1.00  0.00           H  
ATOM    494  HB3 ASP    32     -37.757   5.682 -16.505  1.00  0.00           H  
ATOM    495  CG  ASP    32     -38.993   5.439 -14.727  1.00  0.00           C  
ATOM    496  OD1 ASP    32     -40.136   5.112 -14.951  1.00  0.00           O  
ATOM    497  OD2 ASP    32     -38.757   6.231 -13.809  1.00  0.00           O  
ATOM    498  C   ASP    32     -36.763   3.213 -17.020  1.00  0.00           C  
ATOM    499  O   ASP    32     -36.703   3.716 -18.119  1.00  0.00           O  
ATOM    500  N   LEU    33     -35.772   2.557 -16.488  1.00  0.00           N  
ATOM    501  H   LEU    33     -35.876   2.214 -15.543  1.00  0.00           H  
ATOM    502  CA  LEU    33     -34.487   2.161 -17.109  1.00  0.00           C  
ATOM    503  HA  LEU    33     -34.037   3.093 -17.447  1.00  0.00           H  
ATOM    504  CB  LEU    33     -33.621   1.539 -15.996  1.00  0.00           C  
ATOM    505  HB2 LEU    33     -34.157   0.730 -15.499  1.00  0.00           H  
ATOM    506  HB3 LEU    33     -32.717   1.109 -16.428  1.00  0.00           H  
ATOM    507  CG  LEU    33     -33.267   2.416 -14.785  1.00  0.00           C  
ATOM    508  HG  LEU    33     -34.157   2.726 -14.237  1.00  0.00           H  
ATOM    509  CD1 LEU    33     -32.272   1.546 -13.973  1.00  0.00           C  
ATOM    510 HD11 LEU    33     -31.924   2.125 -13.119  1.00  0.00           H  
ATOM    511 HD12 LEU    33     -32.891   0.705 -13.659  1.00  0.00           H  
ATOM    512 HD13 LEU    33     -31.370   1.285 -14.526  1.00  0.00           H  
ATOM    513  CD2 LEU    33     -32.640   3.733 -15.135  1.00  0.00           C  
ATOM    514 HD21 LEU    33     -33.222   4.373 -15.797  1.00  0.00           H  
ATOM    515 HD22 LEU    33     -32.422   4.327 -14.248  1.00  0.00           H  
ATOM    516 HD23 LEU    33     -31.638   3.546 -15.522  1.00  0.00           H  
ATOM    517  C   LEU    33     -34.653   1.174 -18.321  1.00  0.00           C  
ATOM    518  O   LEU    33     -33.646   1.102 -18.996  1.00  0.00           O  
ATOM    519  N   ASN    34     -35.825   0.570 -18.620  1.00  0.00           N  
ATOM    520  H   ASN    34     -36.599   0.623 -17.973  1.00  0.00           H  
ATOM    521  CA  ASN    34     -35.967  -0.205 -19.860  1.00  0.00           C  
ATOM    522  HA  ASN    34     -36.900  -0.768 -19.898  1.00  0.00           H  
ATOM    523  CB  ASN    34     -36.125   0.748 -21.086  1.00  0.00           C  
ATOM    524  HB2 ASN    34     -35.283   1.433 -21.182  1.00  0.00           H  
ATOM    525  HB3 ASN    34     -36.205   0.174 -22.009  1.00  0.00           H  
ATOM    526  CG  ASN    34     -37.454   1.546 -21.021  1.00  0.00           C  
ATOM    527  OD1 ASN    34     -38.535   0.948 -20.907  1.00  0.00           O  
ATOM    528  ND2 ASN    34     -37.405   2.821 -21.308  1.00  0.00           N  
ATOM    529 HD21 ASN    34     -38.276   3.331 -21.299  1.00  0.00           H  
ATOM    530 HD22 ASN    34     -36.546   3.178 -21.702  1.00  0.00           H  
ATOM    531  C   ASN    34     -34.769  -1.201 -20.002  1.00  0.00           C  
ATOM    532  O   ASN    34     -34.165  -1.366 -21.079  1.00  0.00           O  
ATOM    533  N   LEU    35     -34.427  -1.997 -19.041  1.00  0.00           N  
ATOM    534  H   LEU    35     -34.983  -1.965 -18.198  1.00  0.00           H  
ATOM    535  CA  LEU    35     -33.287  -2.927 -19.064  1.00  0.00           C  
ATOM    536  HA  LEU    35     -32.435  -2.317 -19.363  1.00  0.00           H  
ATOM    537  CB  LEU    35     -33.107  -3.438 -17.607  1.00  0.00           C  
ATOM    538  HB2 LEU    35     -34.055  -3.871 -17.290  1.00  0.00           H  
ATOM    539  HB3 LEU    35     -32.363  -4.229 -17.508  1.00  0.00           H  
ATOM    540  CG  LEU    35     -32.672  -2.345 -16.569  1.00  0.00           C  
ATOM    541  HG  LEU    35     -33.127  -1.388 -16.822  1.00  0.00           H  
ATOM    542  CD1 LEU    35     -33.061  -2.636 -15.066  1.00  0.00           C  
ATOM    543 HD11 LEU    35     -32.623  -1.838 -14.466  1.00  0.00           H  
ATOM    544 HD12 LEU    35     -34.142  -2.720 -14.948  1.00  0.00           H  
ATOM    545 HD13 LEU    35     -32.664  -3.598 -14.744  1.00  0.00           H  
ATOM    546  CD2 LEU    35     -31.142  -2.178 -16.602  1.00  0.00           C  
ATOM    547 HD21 LEU    35     -30.671  -3.070 -16.190  1.00  0.00           H  
ATOM    548 HD22 LEU    35     -30.826  -2.072 -17.640  1.00  0.00           H  
ATOM    549 HD23 LEU    35     -30.791  -1.319 -16.029  1.00  0.00           H  
ATOM    550  C   LEU    35     -33.519  -4.104 -20.007  1.00  0.00           C  
ATOM    551  O   LEU    35     -34.377  -4.875 -19.845  1.00  0.00           O  
ATOM    552  N   THR    36     -32.535  -4.398 -20.832  1.00  0.00           N  
ATOM    553  H   THR    36     -31.703  -3.828 -20.780  1.00  0.00           H  
ATOM    554  CA  THR    36     -32.542  -5.498 -21.750  1.00  0.00           C  
ATOM    555  HA  THR    36     -33.518  -5.698 -22.191  1.00  0.00           H  
ATOM    556  CB  THR    36     -31.626  -5.342 -22.943  1.00  0.00           C  
ATOM    557  HB  THR    36     -31.624  -6.168 -23.654  1.00  0.00           H  
ATOM    558  CG2 THR    36     -31.975  -4.105 -23.749  1.00  0.00           C  
ATOM    559 HG21 THR    36     -31.882  -3.245 -23.085  1.00  0.00           H  
ATOM    560 HG22 THR    36     -31.462  -4.095 -24.711  1.00  0.00           H  
ATOM    561 HG23 THR    36     -33.012  -4.281 -24.034  1.00  0.00           H  
ATOM    562  OG1 THR    36     -30.290  -5.218 -22.441  1.00  0.00           O  
ATOM    563  HG1 THR    36     -29.922  -4.640 -23.114  1.00  0.00           H  
ATOM    564  C   THR    36     -32.029  -6.712 -20.995  1.00  0.00           C  
ATOM    565  O   THR    36     -31.353  -6.639 -20.009  1.00  0.00           O  
ATOM    566  N   ASP    37     -32.454  -7.842 -21.552  1.00  0.00           N  
ATOM    567  H   ASP    37     -33.077  -7.777 -22.345  1.00  0.00           H  
ATOM    568  CA  ASP    37     -31.931  -9.246 -21.151  1.00  0.00           C  
ATOM    569  HA  ASP    37     -32.243  -9.443 -20.125  1.00  0.00           H  
ATOM    570  CB  ASP    37     -32.530 -10.344 -21.945  1.00  0.00           C  
ATOM    571  HB2 ASP    37     -32.172 -10.421 -22.971  1.00  0.00           H  
ATOM    572  HB3 ASP    37     -32.072 -11.177 -21.412  1.00  0.00           H  
ATOM    573  CG  ASP    37     -34.059 -10.407 -21.874  1.00  0.00           C  
ATOM    574  OD1 ASP    37     -34.715  -9.544 -21.224  1.00  0.00           O  
ATOM    575  OD2 ASP    37     -34.698 -11.225 -22.598  1.00  0.00           O  
ATOM    576  C   ASP    37     -30.446  -9.336 -21.158  1.00  0.00           C  
ATOM    577  O   ASP    37     -29.832 -10.091 -20.371  1.00  0.00           O  
ATOM    578  N   ALA    38     -29.841  -8.802 -22.227  1.00  0.00           N  
ATOM    579  H   ALA    38     -30.329  -8.325 -22.972  1.00  0.00           H  
ATOM    580  CA  ALA    38     -28.420  -8.775 -22.339  1.00  0.00           C  
ATOM    581  HA  ALA    38     -28.071  -9.807 -22.306  1.00  0.00           H  
ATOM    582  CB  ALA    38     -27.980  -8.170 -23.651  1.00  0.00           C  
ATOM    583  HB1 ALA    38     -28.456  -8.731 -24.456  1.00  0.00           H  
ATOM    584  HB2 ALA    38     -28.266  -7.122 -23.559  1.00  0.00           H  
ATOM    585  HB3 ALA    38     -26.893  -8.181 -23.735  1.00  0.00           H  
ATOM    586  C   ALA    38     -27.757  -8.048 -21.078  1.00  0.00           C  
ATOM    587  O   ALA    38     -26.889  -8.639 -20.436  1.00  0.00           O  
ATOM    588  N   GLN    39     -28.188  -6.803 -20.791  1.00  0.00           N  
ATOM    589  H   GLN    39     -28.927  -6.336 -21.298  1.00  0.00           H  
ATOM    590  CA  GLN    39     -27.631  -5.930 -19.753  1.00  0.00           C  
ATOM    591  HA  GLN    39     -26.556  -5.831 -19.902  1.00  0.00           H  
ATOM    592  CB  GLN    39     -28.321  -4.504 -19.867  1.00  0.00           C  
ATOM    593  HB2 GLN    39     -28.137  -4.210 -20.900  1.00  0.00           H  
ATOM    594  HB3 GLN    39     -29.410  -4.532 -19.837  1.00  0.00           H  
ATOM    595  CG  GLN    39     -28.006  -3.298 -18.936  1.00  0.00           C  
ATOM    596  HG2 GLN    39     -28.403  -3.478 -17.937  1.00  0.00           H  
ATOM    597  HG3 GLN    39     -26.929  -3.174 -18.830  1.00  0.00           H  
ATOM    598  CD  GLN    39     -28.611  -2.018 -19.544  1.00  0.00           C  
ATOM    599  OE1 GLN    39     -29.658  -1.977 -20.144  1.00  0.00           O  
ATOM    600  NE2 GLN    39     -27.877  -0.943 -19.455  1.00  0.00           N  
ATOM    601 HE21 GLN    39     -28.302  -0.063 -19.711  1.00  0.00           H  
ATOM    602 HE22 GLN    39     -27.062  -0.918 -18.859  1.00  0.00           H  
ATOM    603  C   GLN    39     -27.899  -6.503 -18.315  1.00  0.00           C  
ATOM    604  O   GLN    39     -27.093  -6.285 -17.399  1.00  0.00           O  
ATOM    605  N   LYS    40     -29.055  -7.108 -18.051  1.00  0.00           N  
ATOM    606  H   LYS    40     -29.599  -7.205 -18.896  1.00  0.00           H  
ATOM    607  CA  LYS    40     -29.321  -7.758 -16.789  1.00  0.00           C  
ATOM    608  HA  LYS    40     -29.223  -7.038 -15.976  1.00  0.00           H  
ATOM    609  CB  LYS    40     -30.780  -8.275 -16.822  1.00  0.00           C  
ATOM    610  HB2 LYS    40     -30.858  -8.874 -17.729  1.00  0.00           H  
ATOM    611  HB3 LYS    40     -30.849  -9.009 -16.019  1.00  0.00           H  
ATOM    612  CG  LYS    40     -31.710  -7.326 -16.661  1.00  0.00           C  
ATOM    613  HG2 LYS    40     -31.601  -6.918 -15.656  1.00  0.00           H  
ATOM    614  HG3 LYS    40     -31.585  -6.499 -17.361  1.00  0.00           H  
ATOM    615  CD  LYS    40     -32.992  -7.782 -16.781  1.00  0.00           C  
ATOM    616  HD2 LYS    40     -33.144  -8.213 -17.770  1.00  0.00           H  
ATOM    617  HD3 LYS    40     -33.138  -8.575 -16.048  1.00  0.00           H  
ATOM    618  CE  LYS    40     -33.903  -6.890 -16.533  1.00  0.00           C  
ATOM    619  HE2 LYS    40     -33.695  -6.328 -15.623  1.00  0.00           H  
ATOM    620  HE3 LYS    40     -33.824  -6.110 -17.291  1.00  0.00           H  
ATOM    621  NZ  LYS    40     -35.270  -7.368 -16.563  1.00  0.00           N  
ATOM    622  HZ1 LYS    40     -35.942  -6.614 -16.560  1.00  0.00           H  
ATOM    623  HZ2 LYS    40     -35.387  -7.827 -17.454  1.00  0.00           H  
ATOM    624  HZ3 LYS    40     -35.654  -7.934 -15.820  1.00  0.00           H  
ATOM    625  C   LYS    40     -28.403  -8.840 -16.410  1.00  0.00           C  
ATOM    626  O   LYS    40     -27.938  -8.936 -15.275  1.00  0.00           O  
ATOM    627  N   GLN    41     -28.068  -9.752 -17.364  1.00  0.00           N  
ATOM    628  H   GLN    41     -28.481  -9.658 -18.281  1.00  0.00           H  
ATOM    629  CA  GLN    41     -27.135 -10.853 -17.130  1.00  0.00           C  
ATOM    630  HA  GLN    41     -27.477 -11.251 -16.175  1.00  0.00           H  
ATOM    631  CB  GLN    41     -27.295 -11.939 -18.294  1.00  0.00           C  
ATOM    632  HB2 GLN    41     -28.287 -12.378 -18.184  1.00  0.00           H  
ATOM    633  HB3 GLN    41     -27.396 -11.413 -19.243  1.00  0.00           H  
ATOM    634  CG  GLN    41     -26.268 -13.016 -18.365  1.00  0.00           C  
ATOM    635  HG2 GLN    41     -26.678 -13.719 -19.091  1.00  0.00           H  
ATOM    636  HG3 GLN    41     -25.308 -12.646 -18.723  1.00  0.00           H  
ATOM    637  CD  GLN    41     -26.134 -13.885 -17.143  1.00  0.00           C  
ATOM    638  OE1 GLN    41     -26.578 -13.576 -16.094  1.00  0.00           O  
ATOM    639  NE2 GLN    41     -25.562 -15.068 -17.363  1.00  0.00           N  
ATOM    640 HE21 GLN    41     -25.499 -15.713 -16.588  1.00  0.00           H  
ATOM    641 HE22 GLN    41     -25.000 -15.152 -18.198  1.00  0.00           H  
ATOM    642  C   GLN    41     -25.656 -10.407 -17.023  1.00  0.00           C  
ATOM    643  O   GLN    41     -24.813 -11.071 -16.464  1.00  0.00           O  
ATOM    644  N   GLN    42     -25.319  -9.203 -17.505  1.00  0.00           N  
ATOM    645  H   GLN    42     -25.988  -8.652 -18.023  1.00  0.00           H  
ATOM    646  CA  GLN    42     -24.025  -8.585 -17.263  1.00  0.00           C  
ATOM    647  HA  GLN    42     -23.220  -9.284 -17.486  1.00  0.00           H  
ATOM    648  CB  GLN    42     -23.851  -7.379 -18.165  1.00  0.00           C  
ATOM    649  HB2 GLN    42     -24.799  -6.866 -18.330  1.00  0.00           H  
ATOM    650  HB3 GLN    42     -23.210  -6.697 -17.606  1.00  0.00           H  
ATOM    651  CG  GLN    42     -23.038  -7.667 -19.428  1.00  0.00           C  
ATOM    652  HG2 GLN    42     -21.970  -7.788 -19.247  1.00  0.00           H  
ATOM    653  HG3 GLN    42     -23.534  -8.511 -19.908  1.00  0.00           H  
ATOM    654  CD  GLN    42     -23.205  -6.418 -20.361  1.00  0.00           C  
ATOM    655  OE1 GLN    42     -24.237  -5.921 -20.825  1.00  0.00           O  
ATOM    656  NE2 GLN    42     -22.101  -5.904 -20.762  1.00  0.00           N  
ATOM    657 HE21 GLN    42     -22.126  -5.343 -21.602  1.00  0.00           H  
ATOM    658 HE22 GLN    42     -21.262  -6.239 -20.311  1.00  0.00           H  
ATOM    659  C   GLN    42     -23.909  -8.059 -15.814  1.00  0.00           C  
ATOM    660  O   GLN    42     -22.901  -8.175 -15.107  1.00  0.00           O  
ATOM    661  N   ILE    43     -24.984  -7.426 -15.381  1.00  0.00           N  
ATOM    662  H   ILE    43     -25.700  -7.189 -16.054  1.00  0.00           H  
ATOM    663  CA  ILE    43     -25.204  -6.986 -14.019  1.00  0.00           C  
ATOM    664  HA  ILE    43     -24.347  -6.377 -13.730  1.00  0.00           H  
ATOM    665  CB  ILE    43     -26.480  -6.071 -14.027  1.00  0.00           C  
ATOM    666  HB  ILE    43     -27.343  -6.600 -14.431  1.00  0.00           H  
ATOM    667  CG2 ILE    43     -26.919  -5.658 -12.593  1.00  0.00           C  
ATOM    668 HG21 ILE    43     -26.144  -5.032 -12.152  1.00  0.00           H  
ATOM    669 HG22 ILE    43     -27.888  -5.160 -12.560  1.00  0.00           H  
ATOM    670 HG23 ILE    43     -26.938  -6.575 -12.004  1.00  0.00           H  
ATOM    671  CG1 ILE    43     -26.272  -4.681 -14.724  1.00  0.00           C  
ATOM    672 HG12 ILE    43     -25.681  -4.011 -14.100  1.00  0.00           H  
ATOM    673 HG13 ILE    43     -25.760  -4.843 -15.673  1.00  0.00           H  
ATOM    674  CD1 ILE    43     -27.630  -3.982 -15.100  1.00  0.00           C  
ATOM    675 HD11 ILE    43     -28.235  -4.634 -15.729  1.00  0.00           H  
ATOM    676 HD12 ILE    43     -28.182  -3.885 -14.165  1.00  0.00           H  
ATOM    677 HD13 ILE    43     -27.518  -3.014 -15.589  1.00  0.00           H  
ATOM    678  C   ILE    43     -25.200  -8.089 -12.943  1.00  0.00           C  
ATOM    679  O   ILE    43     -24.728  -7.850 -11.882  1.00  0.00           O  
ATOM    680  N   ARG    44     -25.828  -9.221 -13.181  1.00  0.00           N  
ATOM    681  H   ARG    44     -26.261  -9.335 -14.086  1.00  0.00           H  
ATOM    682  CA  ARG    44     -25.836 -10.403 -12.348  1.00  0.00           C  
ATOM    683  HA  ARG    44     -26.296 -10.089 -11.411  1.00  0.00           H  
ATOM    684  CB  ARG    44     -26.687 -11.470 -13.095  1.00  0.00           C  
ATOM    685  HB2 ARG    44     -27.560 -11.014 -13.562  1.00  0.00           H  
ATOM    686  HB3 ARG    44     -25.952 -11.874 -13.791  1.00  0.00           H  
ATOM    687  CG  ARG    44     -27.170 -12.384 -12.187  1.00  0.00           C  
ATOM    688  HG2 ARG    44     -26.320 -13.012 -11.919  1.00  0.00           H  
ATOM    689  HG3 ARG    44     -27.504 -11.874 -11.284  1.00  0.00           H  
ATOM    690  CD  ARG    44     -28.220 -13.205 -12.489  1.00  0.00           C  
ATOM    691  HD2 ARG    44     -28.345 -13.889 -11.650  1.00  0.00           H  
ATOM    692  HD3 ARG    44     -29.184 -12.716 -12.625  1.00  0.00           H  
ATOM    693  NE  ARG    44     -27.912 -14.084 -13.678  1.00  0.00           N  
ATOM    694  HE  ARG    44     -27.159 -13.782 -14.279  1.00  0.00           H  
ATOM    695  CZ  ARG    44     -28.481 -15.274 -14.003  1.00  0.00           C  
ATOM    696  NH1 ARG    44     -28.461 -15.685 -15.231  1.00  0.00           N  
ATOM    697 HH11 ARG    44     -27.958 -15.084 -15.868  1.00  0.00           H  
ATOM    698 HH12 ARG    44     -28.873 -16.586 -15.426  1.00  0.00           H  
ATOM    699  NH2 ARG    44     -29.214 -15.974 -13.165  1.00  0.00           N  
ATOM    700 HH21 ARG    44     -28.983 -15.902 -12.185  1.00  0.00           H  
ATOM    701 HH22 ARG    44     -29.584 -16.870 -13.447  1.00  0.00           H  
ATOM    702  C   ARG    44     -24.441 -11.034 -12.052  1.00  0.00           C  
ATOM    703  O   ARG    44     -24.349 -11.784 -11.069  1.00  0.00           O  
ATOM    704  N   GLU    45     -23.441 -10.711 -12.859  1.00  0.00           N  
ATOM    705  H   GLU    45     -23.763 -10.397 -13.763  1.00  0.00           H  
ATOM    706  CA  GLU    45     -22.059 -10.916 -12.488  1.00  0.00           C  
ATOM    707  HA  GLU    45     -22.037 -11.818 -11.877  1.00  0.00           H  
ATOM    708  CB  GLU    45     -21.186 -11.073 -13.660  1.00  0.00           C  
ATOM    709  HB2 GLU    45     -21.372 -10.213 -14.305  1.00  0.00           H  
ATOM    710  HB3 GLU    45     -20.123 -11.022 -13.426  1.00  0.00           H  
ATOM    711  CG  GLU    45     -21.472 -12.363 -14.528  1.00  0.00           C  
ATOM    712  HG2 GLU    45     -22.538 -12.591 -14.564  1.00  0.00           H  
ATOM    713  HG3 GLU    45     -21.041 -12.261 -15.523  1.00  0.00           H  
ATOM    714  CD  GLU    45     -20.649 -13.534 -13.816  1.00  0.00           C  
ATOM    715  OE1 GLU    45     -19.385 -13.510 -13.950  1.00  0.00           O  
ATOM    716  OE2 GLU    45     -21.277 -14.345 -13.050  1.00  0.00           O  
ATOM    717  C   GLU    45     -21.525  -9.745 -11.604  1.00  0.00           C  
ATOM    718  O   GLU    45     -21.067 -10.022 -10.530  1.00  0.00           O  
ATOM    719  N   ILE    46     -21.618  -8.463 -12.076  1.00  0.00           N  
ATOM    720  H   ILE    46     -21.940  -8.301 -13.019  1.00  0.00           H  
ATOM    721  CA  ILE    46     -21.287  -7.271 -11.165  1.00  0.00           C  
ATOM    722  HA  ILE    46     -20.202  -7.204 -11.095  1.00  0.00           H  
ATOM    723  CB  ILE    46     -21.741  -5.918 -11.819  1.00  0.00           C  
ATOM    724  HB  ILE    46     -22.816  -6.059 -11.934  1.00  0.00           H  
ATOM    725  CG2 ILE    46     -21.436  -4.769 -10.843  1.00  0.00           C  
ATOM    726 HG21 ILE    46     -21.348  -3.865 -11.445  1.00  0.00           H  
ATOM    727 HG22 ILE    46     -22.121  -4.600 -10.013  1.00  0.00           H  
ATOM    728 HG23 ILE    46     -20.506  -4.941 -10.300  1.00  0.00           H  
ATOM    729  CG1 ILE    46     -21.005  -5.575 -13.208  1.00  0.00           C  
ATOM    730 HG12 ILE    46     -19.993  -5.250 -12.966  1.00  0.00           H  
ATOM    731 HG13 ILE    46     -20.875  -6.506 -13.759  1.00  0.00           H  
ATOM    732  CD1 ILE    46     -21.865  -4.641 -14.004  1.00  0.00           C  
ATOM    733 HD11 ILE    46     -21.621  -4.779 -15.058  1.00  0.00           H  
ATOM    734 HD12 ILE    46     -22.939  -4.768 -13.870  1.00  0.00           H  
ATOM    735 HD13 ILE    46     -21.700  -3.591 -13.762  1.00  0.00           H  
ATOM    736  C   ILE    46     -21.906  -7.459  -9.752  1.00  0.00           C  
ATOM    737  O   ILE    46     -21.192  -7.216  -8.801  1.00  0.00           O  
ATOM    738  N   MET    47     -23.204  -7.742  -9.610  1.00  0.00           N  
ATOM    739  H   MET    47     -23.671  -7.865 -10.497  1.00  0.00           H  
ATOM    740  CA  MET    47     -23.940  -7.778  -8.347  1.00  0.00           C  
ATOM    741  HA  MET    47     -23.883  -6.862  -7.760  1.00  0.00           H  
ATOM    742  CB  MET    47     -25.428  -7.946  -8.775  1.00  0.00           C  
ATOM    743  HB2 MET    47     -25.791  -7.233  -9.515  1.00  0.00           H  
ATOM    744  HB3 MET    47     -25.621  -8.906  -9.255  1.00  0.00           H  
ATOM    745  CG  MET    47     -26.379  -7.834  -7.537  1.00  0.00           C  
ATOM    746  HG2 MET    47     -26.288  -8.629  -6.797  1.00  0.00           H  
ATOM    747  HG3 MET    47     -26.128  -6.886  -7.061  1.00  0.00           H  
ATOM    748  SD  MET    47     -28.119  -7.662  -8.124  1.00  0.00           S  
ATOM    749  CE  MET    47     -28.359  -5.985  -8.732  1.00  0.00           C  
ATOM    750  HE1 MET    47     -27.497  -5.425  -8.369  1.00  0.00           H  
ATOM    751  HE2 MET    47     -28.331  -6.094  -9.816  1.00  0.00           H  
ATOM    752  HE3 MET    47     -29.305  -5.586  -8.364  1.00  0.00           H  
ATOM    753  C   MET    47     -23.493  -8.880  -7.340  1.00  0.00           C  
ATOM    754  O   MET    47     -23.866  -8.847  -6.149  1.00  0.00           O  
ATOM    755  N   LYS    48     -22.961 -10.003  -7.790  1.00  0.00           N  
ATOM    756  H   LYS    48     -22.688 -10.001  -8.762  1.00  0.00           H  
ATOM    757  CA  LYS    48     -22.753 -11.307  -7.026  1.00  0.00           C  
ATOM    758  HA  LYS    48     -23.724 -11.541  -6.590  1.00  0.00           H  
ATOM    759  CB  LYS    48     -22.457 -12.542  -7.874  1.00  0.00           C  
ATOM    760  HB2 LYS    48     -22.915 -13.446  -7.471  1.00  0.00           H  
ATOM    761  HB3 LYS    48     -23.095 -12.332  -8.732  1.00  0.00           H  
ATOM    762  CG  LYS    48     -21.198 -12.833  -8.280  1.00  0.00           C  
ATOM    763  HG2 LYS    48     -20.879 -11.863  -8.663  1.00  0.00           H  
ATOM    764  HG3 LYS    48     -20.489 -13.069  -7.487  1.00  0.00           H  
ATOM    765  CD  LYS    48     -21.046 -13.791  -9.283  1.00  0.00           C  
ATOM    766  HD2 LYS    48     -21.233 -14.752  -8.803  1.00  0.00           H  
ATOM    767  HD3 LYS    48     -21.574 -13.507 -10.193  1.00  0.00           H  
ATOM    768  CE  LYS    48     -19.733 -13.725  -9.662  1.00  0.00           C  
ATOM    769  HE2 LYS    48     -19.451 -12.729 -10.001  1.00  0.00           H  
ATOM    770  HE3 LYS    48     -19.095 -13.966  -8.812  1.00  0.00           H  
ATOM    771  NZ  LYS    48     -19.510 -14.721 -10.804  1.00  0.00           N  
ATOM    772  HZ1 LYS    48     -19.548 -15.677 -10.482  1.00  0.00           H  
ATOM    773  HZ2 LYS    48     -20.275 -14.714 -11.464  1.00  0.00           H  
ATOM    774  HZ3 LYS    48     -18.646 -14.482 -11.268  1.00  0.00           H  
ATOM    775  C   LYS    48     -21.818 -11.154  -5.836  1.00  0.00           C  
ATOM    776  O   LYS    48     -22.104 -11.615  -4.720  1.00  0.00           O  
ATOM    777  N   GLY    49     -20.813 -10.363  -6.095  1.00  0.00           N  
ATOM    778  H   GLY    49     -20.542 -10.042  -7.014  1.00  0.00           H  
ATOM    779  CA  GLY    49     -19.663 -10.270  -5.163  1.00  0.00           C  
ATOM    780  HA2 GLY    49     -19.222 -11.229  -4.890  1.00  0.00           H  
ATOM    781  HA3 GLY    49     -18.884  -9.715  -5.685  1.00  0.00           H  
ATOM    782  C   GLY    49     -20.149  -9.585  -3.899  1.00  0.00           C  
ATOM    783  O   GLY    49     -19.902 -10.090  -2.790  1.00  0.00           O  
ATOM    784  N   GLN    50     -21.070  -8.639  -4.004  1.00  0.00           N  
ATOM    785  H   GLN    50     -21.463  -8.429  -4.910  1.00  0.00           H  
ATOM    786  CA  GLN    50     -21.699  -8.006  -2.865  1.00  0.00           C  
ATOM    787  HA  GLN    50     -20.874  -7.682  -2.231  1.00  0.00           H  
ATOM    788  CB  GLN    50     -22.372  -6.673  -3.354  1.00  0.00           C  
ATOM    789  HB2 GLN    50     -21.546  -6.030  -3.657  1.00  0.00           H  
ATOM    790  HB3 GLN    50     -23.091  -6.743  -4.171  1.00  0.00           H  
ATOM    791  CG  GLN    50     -23.168  -5.983  -2.160  1.00  0.00           C  
ATOM    792  HG2 GLN    50     -22.692  -6.091  -1.185  1.00  0.00           H  
ATOM    793  HG3 GLN    50     -23.219  -4.908  -2.331  1.00  0.00           H  
ATOM    794  CD  GLN    50     -24.569  -6.502  -1.905  1.00  0.00           C  
ATOM    795  OE1 GLN    50     -25.187  -7.145  -2.699  1.00  0.00           O  
ATOM    796  NE2 GLN    50     -25.014  -6.124  -0.694  1.00  0.00           N  
ATOM    797 HE21 GLN    50     -25.898  -6.438  -0.318  1.00  0.00           H  
ATOM    798 HE22 GLN    50     -24.371  -5.644  -0.081  1.00  0.00           H  
ATOM    799  C   GLN    50     -22.473  -8.919  -2.046  1.00  0.00           C  
ATOM    800  O   GLN    50     -22.344  -8.936  -0.808  1.00  0.00           O  
ATOM    801  N   ARG    51     -23.348  -9.698  -2.672  1.00  0.00           N  
ATOM    802  H   ARG    51     -23.456  -9.642  -3.674  1.00  0.00           H  
ATOM    803  CA  ARG    51     -24.222 -10.629  -1.923  1.00  0.00           C  
ATOM    804  HA  ARG    51     -24.704 -10.152  -1.070  1.00  0.00           H  
ATOM    805  CB  ARG    51     -25.382 -11.228  -2.839  1.00  0.00           C  
ATOM    806  HB2 ARG    51     -24.837 -11.714  -3.648  1.00  0.00           H  
ATOM    807  HB3 ARG    51     -25.921 -12.078  -2.421  1.00  0.00           H  
ATOM    808  CG  ARG    51     -26.338 -10.394  -3.258  1.00  0.00           C  
ATOM    809  HG2 ARG    51     -26.891 -10.186  -2.342  1.00  0.00           H  
ATOM    810  HG3 ARG    51     -25.793  -9.503  -3.570  1.00  0.00           H  
ATOM    811  CD  ARG    51     -27.153 -10.822  -4.272  1.00  0.00           C  
ATOM    812  HD2 ARG    51     -26.601 -11.297  -5.083  1.00  0.00           H  
ATOM    813  HD3 ARG    51     -27.765 -11.526  -3.708  1.00  0.00           H  
ATOM    814  NE  ARG    51     -28.040  -9.816  -4.786  1.00  0.00           N  
ATOM    815  HE  ARG    51     -27.632  -9.078  -5.343  1.00  0.00           H  
ATOM    816  CZ  ARG    51     -29.269  -9.631  -4.590  1.00  0.00           C  
ATOM    817  NH1 ARG    51     -30.055 -10.278  -3.798  1.00  0.00           N  
ATOM    818 HH11 ARG    51     -29.660 -11.025  -3.246  1.00  0.00           H  
ATOM    819 HH12 ARG    51     -31.045 -10.081  -3.842  1.00  0.00           H  
ATOM    820  NH2 ARG    51     -29.902  -8.695  -5.246  1.00  0.00           N  
ATOM    821 HH21 ARG    51     -29.378  -8.103  -5.875  1.00  0.00           H  
ATOM    822 HH22 ARG    51     -30.911  -8.695  -5.227  1.00  0.00           H  
ATOM    823  C   ARG    51     -23.494 -11.782  -1.265  1.00  0.00           C  
ATOM    824  O   ARG    51     -24.206 -12.654  -0.659  1.00  0.00           O  
ATOM    825  N   ASP    52     -22.144 -11.876  -1.386  1.00  0.00           N  
ATOM    826  H   ASP    52     -21.723 -11.184  -1.989  1.00  0.00           H  
ATOM    827  CA  ASP    52     -21.364 -12.868  -0.762  1.00  0.00           C  
ATOM    828  HA  ASP    52     -21.989 -13.543  -0.177  1.00  0.00           H  
ATOM    829  CB  ASP    52     -20.666 -13.693  -1.840  1.00  0.00           C  
ATOM    830  HB2 ASP    52     -21.459 -14.187  -2.402  1.00  0.00           H  
ATOM    831  HB3 ASP    52     -20.058 -13.039  -2.465  1.00  0.00           H  
ATOM    832  CG  ASP    52     -19.707 -14.788  -1.240  1.00  0.00           C  
ATOM    833  OD1 ASP    52     -18.596 -14.972  -1.808  1.00  0.00           O  
ATOM    834  OD2 ASP    52     -20.171 -15.531  -0.343  1.00  0.00           O  
ATOM    835  C   ASP    52     -20.338 -12.312   0.305  1.00  0.00           C  
ATOM    836  O   ASP    52     -20.158 -12.901   1.337  1.00  0.00           O  
ATOM    837  N   GLN    53     -19.730 -11.163   0.011  1.00  0.00           N  
ATOM    838  H   GLN    53     -19.894 -10.723  -0.883  1.00  0.00           H  
ATOM    839  CA  GLN    53     -18.903 -10.479   1.033  1.00  0.00           C  
ATOM    840  HA  GLN    53     -18.278 -11.139   1.634  1.00  0.00           H  
ATOM    841  CB  GLN    53     -17.983  -9.393   0.297  1.00  0.00           C  
ATOM    842  HB2 GLN    53     -17.343  -9.091   1.126  1.00  0.00           H  
ATOM    843  HB3 GLN    53     -17.361  -9.925  -0.422  1.00  0.00           H  
ATOM    844  CG  GLN    53     -18.708  -8.186  -0.255  1.00  0.00           C  
ATOM    845  HG2 GLN    53     -19.592  -8.531  -0.791  1.00  0.00           H  
ATOM    846  HG3 GLN    53     -18.934  -7.502   0.563  1.00  0.00           H  
ATOM    847  CD  GLN    53     -17.940  -7.305  -1.231  1.00  0.00           C  
ATOM    848  OE1 GLN    53     -18.536  -6.584  -2.040  1.00  0.00           O  
ATOM    849  NE2 GLN    53     -16.668  -7.338  -1.161  1.00  0.00           N  
ATOM    850 HE21 GLN    53     -16.153  -6.642  -1.679  1.00  0.00           H  
ATOM    851 HE22 GLN    53     -16.199  -7.998  -0.558  1.00  0.00           H  
ATOM    852  C   GLN    53     -19.785  -9.741   2.095  1.00  0.00           C  
ATOM    853  O   GLN    53     -19.320  -9.525   3.201  1.00  0.00           O  
ATOM    854  N   MET    54     -21.043  -9.320   1.849  1.00  0.00           N  
ATOM    855  H   MET    54     -21.404  -9.536   0.930  1.00  0.00           H  
ATOM    856  CA  MET    54     -22.041  -8.694   2.834  1.00  0.00           C  
ATOM    857  HA  MET    54     -21.622  -7.784   3.264  1.00  0.00           H  
ATOM    858  CB  MET    54     -23.287  -8.173   2.058  1.00  0.00           C  
ATOM    859  HB2 MET    54     -22.898  -7.514   1.283  1.00  0.00           H  
ATOM    860  HB3 MET    54     -23.797  -9.051   1.661  1.00  0.00           H  
ATOM    861  CG  MET    54     -24.328  -7.567   2.944  1.00  0.00           C  
ATOM    862  HG2 MET    54     -24.646  -8.280   3.705  1.00  0.00           H  
ATOM    863  HG3 MET    54     -23.938  -6.668   3.422  1.00  0.00           H  
ATOM    864  SD  MET    54     -25.847  -6.905   2.148  1.00  0.00           S  
ATOM    865  CE  MET    54     -26.610  -8.467   1.615  1.00  0.00           C  
ATOM    866  HE1 MET    54     -27.142  -8.929   2.446  1.00  0.00           H  
ATOM    867  HE2 MET    54     -27.317  -8.243   0.816  1.00  0.00           H  
ATOM    868  HE3 MET    54     -25.899  -9.121   1.109  1.00  0.00           H  
ATOM    869  C   MET    54     -22.394  -9.706   3.940  1.00  0.00           C  
ATOM    870  O   MET    54     -22.793 -10.845   3.649  1.00  0.00           O  
ATOM    871  N   LYS    55     -22.455  -9.241   5.225  1.00  0.00           N  
ATOM    872  H   LYS    55     -22.048  -8.319   5.286  1.00  0.00           H  
ATOM    873  CA  LYS    55     -22.927  -9.990   6.358  1.00  0.00           C  
ATOM    874  HA  LYS    55     -23.625 -10.757   6.023  1.00  0.00           H  
ATOM    875  CB  LYS    55     -21.717 -10.567   7.089  1.00  0.00           C  
ATOM    876  HB2 LYS    55     -22.246 -11.089   7.887  1.00  0.00           H  
ATOM    877  HB3 LYS    55     -21.341 -11.327   6.404  1.00  0.00           H  
ATOM    878  CG  LYS    55     -20.812  -9.823   7.796  1.00  0.00           C  
ATOM    879  HG2 LYS    55     -20.366  -9.085   7.129  1.00  0.00           H  
ATOM    880  HG3 LYS    55     -21.413  -9.246   8.498  1.00  0.00           H  
ATOM    881  CD  LYS    55     -19.885 -10.653   8.481  1.00  0.00           C  
ATOM    882  HD2 LYS    55     -20.322 -11.289   9.250  1.00  0.00           H  
ATOM    883  HD3 LYS    55     -19.403 -11.341   7.786  1.00  0.00           H  
ATOM    884  CE  LYS    55     -18.842  -9.898   9.024  1.00  0.00           C  
ATOM    885  HE2 LYS    55     -18.359  -9.293   8.257  1.00  0.00           H  
ATOM    886  HE3 LYS    55     -19.249  -9.180   9.736  1.00  0.00           H  
ATOM    887  NZ  LYS    55     -17.845 -10.784   9.592  1.00  0.00           N  
ATOM    888  HZ1 LYS    55     -17.127 -10.298  10.110  1.00  0.00           H  
ATOM    889  HZ2 LYS    55     -18.317 -11.390  10.247  1.00  0.00           H  
ATOM    890  HZ3 LYS    55     -17.310 -11.320   8.924  1.00  0.00           H  
ATOM    891  C   LYS    55     -23.807  -9.206   7.332  1.00  0.00           C  
ATOM    892  O   LYS    55     -23.401  -8.016   7.557  1.00  0.00           O  
ATOM    893  N   ARG    56     -24.854  -9.779   7.911  1.00  0.00           N  
ATOM    894  H   ARG    56     -24.976 -10.774   7.796  1.00  0.00           H  
ATOM    895  CA  ARG    56     -25.642  -9.121   8.998  1.00  0.00           C  
ATOM    896  HA  ARG    56     -25.717  -8.052   8.802  1.00  0.00           H  
ATOM    897  CB  ARG    56     -27.032  -9.738   9.057  1.00  0.00           C  
ATOM    898  HB2 ARG    56     -26.993 -10.826   9.116  1.00  0.00           H  
ATOM    899  HB3 ARG    56     -27.482  -9.272   9.933  1.00  0.00           H  
ATOM    900  CG  ARG    56     -27.793  -9.508   7.978  1.00  0.00           C  
ATOM    901  HG2 ARG    56     -27.609  -8.448   7.804  1.00  0.00           H  
ATOM    902  HG3 ARG    56     -27.284 -10.003   7.151  1.00  0.00           H  
ATOM    903  CD  ARG    56     -29.145  -9.627   8.011  1.00  0.00           C  
ATOM    904  HD2 ARG    56     -29.472  -9.157   8.939  1.00  0.00           H  
ATOM    905  HD3 ARG    56     -29.668  -9.164   7.174  1.00  0.00           H  
ATOM    906  NE  ARG    56     -29.660 -11.042   8.134  1.00  0.00           N  
ATOM    907  HE  ARG    56     -28.898 -11.704   8.102  1.00  0.00           H  
ATOM    908  CZ  ARG    56     -30.865 -11.609   8.272  1.00  0.00           C  
ATOM    909  NH1 ARG    56     -31.055 -12.855   8.133  1.00  0.00           N  
ATOM    910 HH11 ARG    56     -30.334 -13.537   7.946  1.00  0.00           H  
ATOM    911 HH12 ARG    56     -31.995 -13.223   8.149  1.00  0.00           H  
ATOM    912  NH2 ARG    56     -31.895 -10.832   8.415  1.00  0.00           N  
ATOM    913 HH21 ARG    56     -31.719  -9.847   8.555  1.00  0.00           H  
ATOM    914 HH22 ARG    56     -32.828 -11.217   8.384  1.00  0.00           H  
ATOM    915  C   ARG    56     -24.989  -9.351  10.375  1.00  0.00           C  
ATOM    916  O   ARG    56     -24.282 -10.328  10.585  1.00  0.00           O  
ATOM    917  N   PRO    57     -25.081  -8.405  11.291  1.00  0.00           N  
ATOM    918  CD  PRO    57     -25.595  -7.034  11.073  1.00  0.00           C  
ATOM    919  HD2 PRO    57     -26.616  -7.150  10.708  1.00  0.00           H  
ATOM    920  HD3 PRO    57     -25.004  -6.537  10.305  1.00  0.00           H  
ATOM    921  CG  PRO    57     -25.549  -6.371  12.478  1.00  0.00           C  
ATOM    922  HG2 PRO    57     -26.429  -6.595  13.082  1.00  0.00           H  
ATOM    923  HG3 PRO    57     -25.502  -5.282  12.483  1.00  0.00           H  
ATOM    924  CB  PRO    57     -24.332  -7.055  13.102  1.00  0.00           C  
ATOM    925  HB2 PRO    57     -24.421  -6.871  14.173  1.00  0.00           H  
ATOM    926  HB3 PRO    57     -23.376  -6.638  12.784  1.00  0.00           H  
ATOM    927  CA  PRO    57     -24.490  -8.518  12.640  1.00  0.00           C  
ATOM    928  HA  PRO    57     -23.468  -8.812  12.398  1.00  0.00           H  
ATOM    929  C   PRO    57     -25.275  -9.496  13.562  1.00  0.00           C  
ATOM    930  O   PRO    57     -26.403  -9.747  13.158  1.00  0.00           O  
ATOM    931  N   PRO    58     -24.730  -9.957  14.669  1.00  0.00           N  
ATOM    932  CD  PRO    58     -23.495  -9.609  15.201  1.00  0.00           C  
ATOM    933  HD2 PRO    58     -23.574  -8.672  15.753  1.00  0.00           H  
ATOM    934  HD3 PRO    58     -22.761  -9.572  14.396  1.00  0.00           H  
ATOM    935  CG  PRO    58     -23.181 -10.870  16.060  1.00  0.00           C  
ATOM    936  HG2 PRO    58     -22.468 -10.737  16.873  1.00  0.00           H  
ATOM    937  HG3 PRO    58     -22.625 -11.639  15.524  1.00  0.00           H  
ATOM    938  CB  PRO    58     -24.509 -11.519  16.446  1.00  0.00           C  
ATOM    939  HB2 PRO    58     -24.813 -11.030  17.371  1.00  0.00           H  
ATOM    940  HB3 PRO    58     -24.475 -12.608  16.462  1.00  0.00           H  
ATOM    941  CA  PRO    58     -25.366 -11.107  15.308  1.00  0.00           C  
ATOM    942  HA  PRO    58     -25.264 -11.970  14.650  1.00  0.00           H  
ATOM    943  C   PRO    58     -26.868 -10.941  15.620  1.00  0.00           C  
ATOM    944  O   PRO    58     -27.406  -9.801  15.837  1.00  0.00           O  
ATOM    945  N   LEU    59     -27.558 -12.062  15.411  1.00  0.00           N  
ATOM    946  H   LEU    59     -27.046 -12.857  15.056  1.00  0.00           H  
ATOM    947  CA  LEU    59     -29.071 -12.104  15.609  1.00  0.00           C  
ATOM    948  HA  LEU    59     -29.604 -11.417  14.951  1.00  0.00           H  
ATOM    949  CB  LEU    59     -29.677 -13.474  15.195  1.00  0.00           C  
ATOM    950  HB2 LEU    59     -29.516 -13.538  14.119  1.00  0.00           H  
ATOM    951  HB3 LEU    59     -28.994 -14.214  15.612  1.00  0.00           H  
ATOM    952  CG  LEU    59     -31.112 -13.923  15.517  1.00  0.00           C  
ATOM    953  HG  LEU    59     -31.265 -13.879  16.595  1.00  0.00           H  
ATOM    954  CD1 LEU    59     -32.090 -13.042  14.746  1.00  0.00           C  
ATOM    955 HD11 LEU    59     -32.118 -13.315  13.691  1.00  0.00           H  
ATOM    956 HD12 LEU    59     -33.041 -13.074  15.277  1.00  0.00           H  
ATOM    957 HD13 LEU    59     -31.718 -12.022  14.843  1.00  0.00           H  
ATOM    958  CD2 LEU    59     -31.295 -15.340  14.993  1.00  0.00           C  
ATOM    959 HD21 LEU    59     -32.368 -15.529  14.960  1.00  0.00           H  
ATOM    960 HD22 LEU    59     -31.015 -15.343  13.940  1.00  0.00           H  
ATOM    961 HD23 LEU    59     -30.791 -15.949  15.744  1.00  0.00           H  
ATOM    962  C   LEU    59     -29.497 -11.691  17.108  1.00  0.00           C  
ATOM    963  O   LEU    59     -30.494 -11.054  17.245  1.00  0.00           O  
ATOM    964  N   GLU    60     -28.672 -11.966  18.133  1.00  0.00           N  
ATOM    965  H   GLU    60     -27.916 -12.605  17.936  1.00  0.00           H  
ATOM    966  CA  GLU    60     -28.782 -11.368  19.493  1.00  0.00           C  
ATOM    967  HA  GLU    60     -29.753 -11.615  19.923  1.00  0.00           H  
ATOM    968  CB  GLU    60     -27.754 -12.080  20.441  1.00  0.00           C  
ATOM    969  HB2 GLU    60     -27.802 -11.529  21.380  1.00  0.00           H  
ATOM    970  HB3 GLU    60     -28.027 -13.132  20.528  1.00  0.00           H  
ATOM    971  CG  GLU    60     -26.287 -11.941  20.165  1.00  0.00           C  
ATOM    972  HG2 GLU    60     -26.027 -10.955  19.780  1.00  0.00           H  
ATOM    973  HG3 GLU    60     -25.705 -12.106  21.072  1.00  0.00           H  
ATOM    974  CD  GLU    60     -25.652 -13.009  19.293  1.00  0.00           C  
ATOM    975  OE1 GLU    60     -24.480 -13.390  19.605  1.00  0.00           O  
ATOM    976  OE2 GLU    60     -26.222 -13.472  18.288  1.00  0.00           O  
ATOM    977  C   GLU    60     -28.745  -9.820  19.602  1.00  0.00           C  
ATOM    978  O   GLU    60     -29.350  -9.267  20.518  1.00  0.00           O  
ATOM    979  N   GLU    61     -27.952  -9.109  18.812  1.00  0.00           N  
ATOM    980  H   GLU    61     -27.491  -9.653  18.097  1.00  0.00           H  
ATOM    981  CA  GLU    61     -27.936  -7.627  18.760  1.00  0.00           C  
ATOM    982  HA  GLU    61     -27.892  -7.170  19.748  1.00  0.00           H  
ATOM    983  CB  GLU    61     -26.909  -7.104  17.799  1.00  0.00           C  
ATOM    984  HB2 GLU    61     -27.116  -7.499  16.804  1.00  0.00           H  
ATOM    985  HB3 GLU    61     -26.949  -6.018  17.886  1.00  0.00           H  
ATOM    986  CG  GLU    61     -25.542  -7.568  18.236  1.00  0.00           C  
ATOM    987  HG2 GLU    61     -25.411  -8.636  18.059  1.00  0.00           H  
ATOM    988  HG3 GLU    61     -24.803  -6.935  17.745  1.00  0.00           H  
ATOM    989  CD  GLU    61     -25.247  -7.246  19.721  1.00  0.00           C  
ATOM    990  OE1 GLU    61     -25.587  -6.122  20.124  1.00  0.00           O  
ATOM    991  OE2 GLU    61     -24.595  -8.054  20.455  1.00  0.00           O  
ATOM    992  C   GLU    61     -29.286  -7.124  18.145  1.00  0.00           C  
ATOM    993  O   GLU    61     -29.903  -6.209  18.628  1.00  0.00           O  
ATOM    994  N   ARG    62     -29.733  -7.784  17.086  1.00  0.00           N  
ATOM    995  H   ARG    62     -29.060  -8.439  16.715  1.00  0.00           H  
ATOM    996  CA  ARG    62     -31.038  -7.632  16.407  1.00  0.00           C  
ATOM    997  HA  ARG    62     -31.152  -6.584  16.130  1.00  0.00           H  
ATOM    998  CB  ARG    62     -30.923  -8.584  15.149  1.00  0.00           C  
ATOM    999  HB2 ARG    62     -30.034  -9.198  15.292  1.00  0.00           H  
ATOM   1000  HB3 ARG    62     -31.802  -9.224  15.222  1.00  0.00           H  
ATOM   1001  CG  ARG    62     -30.941  -8.027  13.910  1.00  0.00           C  
ATOM   1002  HG2 ARG    62     -31.838  -7.409  13.861  1.00  0.00           H  
ATOM   1003  HG3 ARG    62     -30.049  -7.401  13.878  1.00  0.00           H  
ATOM   1004  CD  ARG    62     -30.982  -8.848  12.857  1.00  0.00           C  
ATOM   1005  HD2 ARG    62     -31.797  -9.570  12.804  1.00  0.00           H  
ATOM   1006  HD3 ARG    62     -31.360  -8.317  11.983  1.00  0.00           H  
ATOM   1007  NE  ARG    62     -29.636  -9.530  12.582  1.00  0.00           N  
ATOM   1008  HE  ARG    62     -28.815  -8.988  12.810  1.00  0.00           H  
ATOM   1009  CZ  ARG    62     -29.448 -10.688  12.091  1.00  0.00           C  
ATOM   1010  NH1 ARG    62     -30.369 -11.409  11.599  1.00  0.00           N  
ATOM   1011 HH11 ARG    62     -31.310 -11.045  11.553  1.00  0.00           H  
ATOM   1012 HH12 ARG    62     -30.255 -12.408  11.503  1.00  0.00           H  
ATOM   1013  NH2 ARG    62     -28.313 -11.296  12.141  1.00  0.00           N  
ATOM   1014 HH21 ARG    62     -27.507 -10.887  12.591  1.00  0.00           H  
ATOM   1015 HH22 ARG    62     -28.248 -12.264  11.861  1.00  0.00           H  
ATOM   1016  C   ARG    62     -32.245  -7.909  17.252  1.00  0.00           C  
ATOM   1017  O   ARG    62     -33.228  -7.202  17.141  1.00  0.00           O  
ATOM   1018  N   ARG    63     -32.155  -8.916  18.133  1.00  0.00           N  
ATOM   1019  H   ARG    63     -31.460  -9.642  18.029  1.00  0.00           H  
ATOM   1020  CA  ARG    63     -33.090  -9.101  19.120  1.00  0.00           C  
ATOM   1021  HA  ARG    63     -34.076  -8.879  18.711  1.00  0.00           H  
ATOM   1022  CB  ARG    63     -33.038 -10.544  19.638  1.00  0.00           C  
ATOM   1023  HB2 ARG    63     -32.008 -10.692  19.961  1.00  0.00           H  
ATOM   1024  HB3 ARG    63     -33.719 -10.621  20.486  1.00  0.00           H  
ATOM   1025  CG  ARG    63     -33.433 -11.462  18.763  1.00  0.00           C  
ATOM   1026  HG2 ARG    63     -34.461 -11.216  18.497  1.00  0.00           H  
ATOM   1027  HG3 ARG    63     -32.921 -11.399  17.803  1.00  0.00           H  
ATOM   1028  CD  ARG    63     -33.242 -12.745  19.236  1.00  0.00           C  
ATOM   1029  HD2 ARG    63     -32.271 -13.115  18.906  1.00  0.00           H  
ATOM   1030  HD3 ARG    63     -33.381 -12.846  20.312  1.00  0.00           H  
ATOM   1031  NE  ARG    63     -34.184 -13.779  18.767  1.00  0.00           N  
ATOM   1032  HE  ARG    63     -33.775 -14.573  18.296  1.00  0.00           H  
ATOM   1033  CZ  ARG    63     -35.414 -13.990  19.130  1.00  0.00           C  
ATOM   1034  NH1 ARG    63     -36.123 -14.869  18.550  1.00  0.00           N  
ATOM   1035 HH11 ARG    63     -35.781 -15.369  17.742  1.00  0.00           H  
ATOM   1036 HH12 ARG    63     -37.039 -15.037  18.941  1.00  0.00           H  
ATOM   1037  NH2 ARG    63     -36.102 -13.329  20.086  1.00  0.00           N  
ATOM   1038 HH21 ARG    63     -35.534 -12.732  20.670  1.00  0.00           H  
ATOM   1039 HH22 ARG    63     -37.000 -13.731  20.313  1.00  0.00           H  
ATOM   1040  C   ARG    63     -33.141  -8.064  20.222  1.00  0.00           C  
ATOM   1041  O   ARG    63     -34.259  -7.594  20.476  1.00  0.00           O  
ATOM   1042  N   ALA    64     -31.976  -7.581  20.602  1.00  0.00           N  
ATOM   1043  H   ALA    64     -31.118  -8.043  20.337  1.00  0.00           H  
ATOM   1044  CA  ALA    64     -31.891  -6.486  21.512  1.00  0.00           C  
ATOM   1045  HA  ALA    64     -32.535  -6.752  22.350  1.00  0.00           H  
ATOM   1046  CB  ALA    64     -30.410  -6.362  21.901  1.00  0.00           C  
ATOM   1047  HB1 ALA    64     -30.211  -5.723  22.761  1.00  0.00           H  
ATOM   1048  HB2 ALA    64     -30.046  -7.345  22.202  1.00  0.00           H  
ATOM   1049  HB3 ALA    64     -29.864  -5.986  21.036  1.00  0.00           H  
ATOM   1050  C   ALA    64     -32.414  -5.164  20.989  1.00  0.00           C  
ATOM   1051  O   ALA    64     -32.832  -4.341  21.754  1.00  0.00           O  
ATOM   1052  N   MET    65     -32.363  -4.978  19.648  1.00  0.00           N  
ATOM   1053  H   MET    65     -31.961  -5.693  19.059  1.00  0.00           H  
ATOM   1054  CA  MET    65     -32.996  -3.869  18.945  1.00  0.00           C  
ATOM   1055  HA  MET    65     -32.756  -2.976  19.522  1.00  0.00           H  
ATOM   1056  CB  MET    65     -32.477  -3.626  17.465  1.00  0.00           C  
ATOM   1057  HB2 MET    65     -31.407  -3.421  17.476  1.00  0.00           H  
ATOM   1058  HB3 MET    65     -32.579  -4.558  16.908  1.00  0.00           H  
ATOM   1059  CG  MET    65     -33.170  -2.548  16.648  1.00  0.00           C  
ATOM   1060  HG2 MET    65     -34.120  -2.834  16.197  1.00  0.00           H  
ATOM   1061  HG3 MET    65     -33.391  -1.638  17.206  1.00  0.00           H  
ATOM   1062  SD  MET    65     -32.063  -1.968  15.228  1.00  0.00           S  
ATOM   1063  CE  MET    65     -30.514  -1.212  16.036  1.00  0.00           C  
ATOM   1064  HE1 MET    65     -29.554  -1.606  15.701  1.00  0.00           H  
ATOM   1065  HE2 MET    65     -30.366  -0.190  15.685  1.00  0.00           H  
ATOM   1066  HE3 MET    65     -30.624  -1.090  17.113  1.00  0.00           H  
ATOM   1067  C   MET    65     -34.491  -4.101  18.914  1.00  0.00           C  
ATOM   1068  O   MET    65     -35.158  -3.158  19.196  1.00  0.00           O  
ATOM   1069  N   HIE    66     -35.057  -5.295  18.733  1.00  0.00           N  
ATOM   1070  H   HIE    66     -34.425  -6.045  18.492  1.00  0.00           H  
ATOM   1071  CA  HIE    66     -36.539  -5.529  18.826  1.00  0.00           C  
ATOM   1072  HA  HIE    66     -37.065  -4.836  18.169  1.00  0.00           H  
ATOM   1073  CB  HIE    66     -36.812  -6.984  18.396  1.00  0.00           C  
ATOM   1074  HB2 HIE    66     -36.555  -7.200  17.359  1.00  0.00           H  
ATOM   1075  HB3 HIE    66     -36.190  -7.660  18.982  1.00  0.00           H  
ATOM   1076  CG  HIE    66     -38.219  -7.580  18.456  1.00  0.00           C  
ATOM   1077  ND1 HIE    66     -38.566  -8.945  18.402  1.00  0.00           N  
ATOM   1078  CE1 HIE    66     -39.890  -9.012  18.435  1.00  0.00           C  
ATOM   1079  HE1 HIE    66     -40.547  -9.842  18.651  1.00  0.00           H  
ATOM   1080  NE2 HIE    66     -40.371  -7.764  18.405  1.00  0.00           N  
ATOM   1081  HE2 HIE    66     -41.315  -7.578  18.713  1.00  0.00           H  
ATOM   1082  CD2 HIE    66     -39.318  -6.817  18.416  1.00  0.00           C  
ATOM   1083  HD2 HIE    66     -39.284  -5.738  18.469  1.00  0.00           H  
ATOM   1084  C   HIE    66     -37.009  -5.191  20.292  1.00  0.00           C  
ATOM   1085  O   HIE    66     -38.030  -4.529  20.424  1.00  0.00           O  
ATOM   1086  N   ASP    67     -36.338  -5.602  21.304  1.00  0.00           N  
ATOM   1087  H   ASP    67     -35.447  -6.053  21.149  1.00  0.00           H  
ATOM   1088  CA  ASP    67     -36.775  -5.355  22.694  1.00  0.00           C  
ATOM   1089  HA  ASP    67     -37.811  -5.634  22.887  1.00  0.00           H  
ATOM   1090  CB  ASP    67     -35.821  -6.235  23.608  1.00  0.00           C  
ATOM   1091  HB2 ASP    67     -34.814  -5.908  23.349  1.00  0.00           H  
ATOM   1092  HB3 ASP    67     -35.967  -5.873  24.625  1.00  0.00           H  
ATOM   1093  CG  ASP    67     -35.802  -7.745  23.435  1.00  0.00           C  
ATOM   1094  OD1 ASP    67     -34.815  -8.275  23.909  1.00  0.00           O  
ATOM   1095  OD2 ASP    67     -36.691  -8.446  22.934  1.00  0.00           O  
ATOM   1096  C   ASP    67     -36.676  -3.818  23.088  1.00  0.00           C  
ATOM   1097  O   ASP    67     -37.268  -3.396  24.178  1.00  0.00           O  
ATOM   1098  N   ILE    68     -35.859  -3.076  22.418  1.00  0.00           N  
ATOM   1099  H   ILE    68     -35.218  -3.453  21.735  1.00  0.00           H  
ATOM   1100  CA  ILE    68     -35.900  -1.573  22.614  1.00  0.00           C  
ATOM   1101  HA  ILE    68     -35.873  -1.410  23.692  1.00  0.00           H  
ATOM   1102  CB  ILE    68     -34.611  -0.833  22.043  1.00  0.00           C  
ATOM   1103  HB  ILE    68     -34.192  -1.246  21.125  1.00  0.00           H  
ATOM   1104  CG2 ILE    68     -34.855   0.608  21.627  1.00  0.00           C  
ATOM   1105 HG21 ILE    68     -33.907   1.030  21.294  1.00  0.00           H  
ATOM   1106 HG22 ILE    68     -35.581   0.699  20.820  1.00  0.00           H  
ATOM   1107 HG23 ILE    68     -35.037   1.278  22.467  1.00  0.00           H  
ATOM   1108  CG1 ILE    68     -33.570  -0.877  23.149  1.00  0.00           C  
ATOM   1109 HG12 ILE    68     -33.887  -0.241  23.976  1.00  0.00           H  
ATOM   1110 HG13 ILE    68     -33.473  -1.809  23.706  1.00  0.00           H  
ATOM   1111  CD1 ILE    68     -32.093  -0.699  22.730  1.00  0.00           C  
ATOM   1112 HD11 ILE    68     -31.899   0.360  22.560  1.00  0.00           H  
ATOM   1113 HD12 ILE    68     -31.376  -1.041  23.476  1.00  0.00           H  
ATOM   1114 HD13 ILE    68     -31.998  -1.320  21.839  1.00  0.00           H  
ATOM   1115  C   ILE    68     -37.167  -1.010  21.963  1.00  0.00           C  
ATOM   1116  O   ILE    68     -37.784  -0.117  22.488  1.00  0.00           O  
ATOM   1117  N   ILE    69     -37.585  -1.532  20.864  1.00  0.00           N  
ATOM   1118  H   ILE    69     -37.054  -2.283  20.445  1.00  0.00           H  
ATOM   1119  CA  ILE    69     -38.883  -1.170  20.217  1.00  0.00           C  
ATOM   1120  HA  ILE    69     -39.018  -0.090  20.270  1.00  0.00           H  
ATOM   1121  CB  ILE    69     -38.941  -1.661  18.794  1.00  0.00           C  
ATOM   1122  HB  ILE    69     -38.688  -2.721  18.799  1.00  0.00           H  
ATOM   1123  CG2 ILE    69     -40.298  -1.481  18.110  1.00  0.00           C  
ATOM   1124 HG21 ILE    69     -41.047  -2.193  18.456  1.00  0.00           H  
ATOM   1125 HG22 ILE    69     -40.608  -0.447  18.256  1.00  0.00           H  
ATOM   1126 HG23 ILE    69     -40.248  -1.780  17.063  1.00  0.00           H  
ATOM   1127  CG1 ILE    69     -37.945  -0.807  17.976  1.00  0.00           C  
ATOM   1128 HG12 ILE    69     -38.432   0.140  17.743  1.00  0.00           H  
ATOM   1129 HG13 ILE    69     -37.140  -0.497  18.641  1.00  0.00           H  
ATOM   1130  CD1 ILE    69     -37.248  -1.621  16.847  1.00  0.00           C  
ATOM   1131 HD11 ILE    69     -36.709  -2.436  17.328  1.00  0.00           H  
ATOM   1132 HD12 ILE    69     -37.967  -2.107  16.188  1.00  0.00           H  
ATOM   1133 HD13 ILE    69     -36.492  -0.980  16.394  1.00  0.00           H  
ATOM   1134  C   ILE    69     -40.149  -1.761  21.011  1.00  0.00           C  
ATOM   1135  O   ILE    69     -41.040  -0.987  21.248  1.00  0.00           O  
ATOM   1136  N   ALA    70     -40.011  -2.964  21.542  1.00  0.00           N  
ATOM   1137  H   ALA    70     -39.321  -3.547  21.090  1.00  0.00           H  
ATOM   1138  CA  ALA    70     -41.009  -3.605  22.364  1.00  0.00           C  
ATOM   1139  HA  ALA    70     -41.968  -3.239  21.998  1.00  0.00           H  
ATOM   1140  CB  ALA    70     -40.832  -5.114  22.219  1.00  0.00           C  
ATOM   1141  HB1 ALA    70     -41.599  -5.736  22.681  1.00  0.00           H  
ATOM   1142  HB2 ALA    70     -40.911  -5.371  21.163  1.00  0.00           H  
ATOM   1143  HB3 ALA    70     -39.826  -5.434  22.493  1.00  0.00           H  
ATOM   1144  C   ALA    70     -41.241  -3.056  23.781  1.00  0.00           C  
ATOM   1145  O   ALA    70     -41.863  -3.694  24.546  1.00  0.00           O  
ATOM   1146  N   SER    71     -40.693  -1.916  24.108  1.00  0.00           N  
ATOM   1147  H   SER    71     -40.211  -1.377  23.403  1.00  0.00           H  
ATOM   1148  CA  SER    71     -40.822  -1.302  25.368  1.00  0.00           C  
ATOM   1149  HA  SER    71     -40.891  -2.067  26.141  1.00  0.00           H  
ATOM   1150  CB  SER    71     -39.576  -0.427  25.621  1.00  0.00           C  
ATOM   1151  HB2 SER    71     -39.441   0.289  24.810  1.00  0.00           H  
ATOM   1152  HB3 SER    71     -39.685   0.213  26.496  1.00  0.00           H  
ATOM   1153  OG  SER    71     -38.412  -1.241  25.699  1.00  0.00           O  
ATOM   1154  HG  SER    71     -38.420  -1.820  24.934  1.00  0.00           H  
ATOM   1155  C   SER    71     -42.065  -0.422  25.378  1.00  0.00           C  
ATOM   1156  O   SER    71     -42.368   0.313  24.419  1.00  0.00           O  
ATOM   1157  N   ASP    72     -42.690  -0.264  26.491  1.00  0.00           N  
ATOM   1158  H   ASP    72     -42.464  -0.835  27.293  1.00  0.00           H  
ATOM   1159  CA  ASP    72     -43.793   0.683  26.661  1.00  0.00           C  
ATOM   1160  HA  ASP    72     -44.498   0.523  25.845  1.00  0.00           H  
ATOM   1161  CB  ASP    72     -44.564   0.439  28.038  1.00  0.00           C  
ATOM   1162  HB2 ASP    72     -44.064   0.986  28.838  1.00  0.00           H  
ATOM   1163  HB3 ASP    72     -45.560   0.879  27.994  1.00  0.00           H  
ATOM   1164  CG  ASP    72     -44.787  -1.061  28.441  1.00  0.00           C  
ATOM   1165  OD1 ASP    72     -43.817  -1.708  28.849  1.00  0.00           O  
ATOM   1166  OD2 ASP    72     -45.912  -1.505  28.215  1.00  0.00           O  
ATOM   1167  C   ASP    72     -43.410   2.172  26.434  1.00  0.00           C  
ATOM   1168  O   ASP    72     -44.343   2.984  26.156  1.00  0.00           O  
ATOM   1169  N   THR    73     -42.084   2.565  26.389  1.00  0.00           N  
ATOM   1170  H   THR    73     -41.366   1.933  26.713  1.00  0.00           H  
ATOM   1171  CA  THR    73     -41.647   3.844  25.814  1.00  0.00           C  
ATOM   1172  HA  THR    73     -42.164   3.949  24.861  1.00  0.00           H  
ATOM   1173  CB  THR    73     -42.005   4.995  26.698  1.00  0.00           C  
ATOM   1174  HB  THR    73     -43.075   4.887  26.875  1.00  0.00           H  
ATOM   1175  CG2 THR    73     -41.293   5.072  28.007  1.00  0.00           C  
ATOM   1176 HG21 THR    73     -41.592   5.813  28.748  1.00  0.00           H  
ATOM   1177 HG22 THR    73     -41.555   4.142  28.512  1.00  0.00           H  
ATOM   1178 HG23 THR    73     -40.232   5.044  27.762  1.00  0.00           H  
ATOM   1179  OG1 THR    73     -41.733   6.106  25.895  1.00  0.00           O  
ATOM   1180  HG1 THR    73     -42.316   5.996  25.140  1.00  0.00           H  
ATOM   1181  C   THR    73     -40.073   3.897  25.527  1.00  0.00           C  
ATOM   1182  O   THR    73     -39.347   2.975  26.072  1.00  0.00           O  
ATOM   1183  N   PHE    74     -39.570   4.785  24.686  1.00  0.00           N  
ATOM   1184  H   PHE    74     -40.293   5.447  24.442  1.00  0.00           H  
ATOM   1185  CA  PHE    74     -38.325   4.646  23.920  1.00  0.00           C  
ATOM   1186  HA  PHE    74     -38.236   3.569  23.775  1.00  0.00           H  
ATOM   1187  CB  PHE    74     -38.459   5.361  22.503  1.00  0.00           C  
ATOM   1188  HB2 PHE    74     -39.377   5.105  21.974  1.00  0.00           H  
ATOM   1189  HB3 PHE    74     -38.606   6.420  22.714  1.00  0.00           H  
ATOM   1190  CG  PHE    74     -37.213   5.012  21.638  1.00  0.00           C  
ATOM   1191  CD1 PHE    74     -37.074   3.717  21.175  1.00  0.00           C  
ATOM   1192  HD1 PHE    74     -37.738   2.901  21.423  1.00  0.00           H  
ATOM   1193  CE1 PHE    74     -36.057   3.509  20.218  1.00  0.00           C  
ATOM   1194  HE1 PHE    74     -35.954   2.512  19.816  1.00  0.00           H  
ATOM   1195  CZ  PHE    74     -35.274   4.611  19.685  1.00  0.00           C  
ATOM   1196  HZ  PHE    74     -34.662   4.580  18.795  1.00  0.00           H  
ATOM   1197  CE2 PHE    74     -35.419   5.923  20.161  1.00  0.00           C  
ATOM   1198  HE2 PHE    74     -34.911   6.772  19.730  1.00  0.00           H  
ATOM   1199  CD2 PHE    74     -36.372   6.095  21.201  1.00  0.00           C  
ATOM   1200  HD2 PHE    74     -36.652   7.107  21.451  1.00  0.00           H  
ATOM   1201  C   PHE    74     -37.171   5.157  24.743  1.00  0.00           C  
ATOM   1202  O   PHE    74     -37.181   6.251  25.257  1.00  0.00           O  
ATOM   1203  N   ASP    75     -36.150   4.284  25.000  1.00  0.00           N  
ATOM   1204  H   ASP    75     -36.275   3.327  24.703  1.00  0.00           H  
ATOM   1205  CA  ASP    75     -34.959   4.694  25.712  1.00  0.00           C  
ATOM   1206  HA  ASP    75     -35.275   5.435  26.445  1.00  0.00           H  
ATOM   1207  CB  ASP    75     -34.509   3.491  26.496  1.00  0.00           C  
ATOM   1208  HB2 ASP    75     -35.412   3.217  27.043  1.00  0.00           H  
ATOM   1209  HB3 ASP    75     -34.195   2.730  25.782  1.00  0.00           H  
ATOM   1210  CG  ASP    75     -33.303   3.719  27.488  1.00  0.00           C  
ATOM   1211  OD1 ASP    75     -33.146   2.798  28.267  1.00  0.00           O  
ATOM   1212  OD2 ASP    75     -32.527   4.755  27.395  1.00  0.00           O  
ATOM   1213  C   ASP    75     -33.880   5.201  24.731  1.00  0.00           C  
ATOM   1214  O   ASP    75     -33.059   4.466  24.159  1.00  0.00           O  
ATOM   1215  N   LYS    76     -34.054   6.512  24.488  1.00  0.00           N  
ATOM   1216  H   LYS    76     -34.617   7.059  25.123  1.00  0.00           H  
ATOM   1217  CA  LYS    76     -33.142   7.218  23.494  1.00  0.00           C  
ATOM   1218  HA  LYS    76     -33.358   6.826  22.500  1.00  0.00           H  
ATOM   1219  CB  LYS    76     -33.354   8.775  23.479  1.00  0.00           C  
ATOM   1220  HB2 LYS    76     -33.336   9.072  24.527  1.00  0.00           H  
ATOM   1221  HB3 LYS    76     -32.527   9.110  22.853  1.00  0.00           H  
ATOM   1222  CG  LYS    76     -34.528   9.147  22.880  1.00  0.00           C  
ATOM   1223  HG2 LYS    76     -34.584   8.676  21.899  1.00  0.00           H  
ATOM   1224  HG3 LYS    76     -35.416   8.867  23.447  1.00  0.00           H  
ATOM   1225  CD  LYS    76     -34.715  10.494  22.815  1.00  0.00           C  
ATOM   1226  HD2 LYS    76     -35.784  10.639  22.656  1.00  0.00           H  
ATOM   1227  HD3 LYS    76     -34.403  10.920  23.768  1.00  0.00           H  
ATOM   1228  CE  LYS    76     -34.069  11.344  21.969  1.00  0.00           C  
ATOM   1229  HE2 LYS    76     -33.069  11.317  22.401  1.00  0.00           H  
ATOM   1230  HE3 LYS    76     -34.123  11.009  20.933  1.00  0.00           H  
ATOM   1231  NZ  LYS    76     -34.412  12.748  22.165  1.00  0.00           N  
ATOM   1232  HZ1 LYS    76     -34.430  12.931  23.158  1.00  0.00           H  
ATOM   1233  HZ2 LYS    76     -33.781  13.387  21.703  1.00  0.00           H  
ATOM   1234  HZ3 LYS    76     -35.342  13.019  21.877  1.00  0.00           H  
ATOM   1235  C   LYS    76     -31.637   6.983  23.757  1.00  0.00           C  
ATOM   1236  O   LYS    76     -30.960   6.691  22.772  1.00  0.00           O  
ATOM   1237  N   ALA    77     -31.198   7.047  25.002  1.00  0.00           N  
ATOM   1238  H   ALA    77     -31.979   7.061  25.643  1.00  0.00           H  
ATOM   1239  CA  ALA    77     -29.861   6.689  25.446  1.00  0.00           C  
ATOM   1240  HA  ALA    77     -29.230   7.412  24.928  1.00  0.00           H  
ATOM   1241  CB  ALA    77     -29.712   6.989  26.930  1.00  0.00           C  
ATOM   1242  HB1 ALA    77     -29.817   8.070  27.018  1.00  0.00           H  
ATOM   1243  HB2 ALA    77     -30.480   6.485  27.517  1.00  0.00           H  
ATOM   1244  HB3 ALA    77     -28.695   6.782  27.264  1.00  0.00           H  
ATOM   1245  C   ALA    77     -29.347   5.281  25.223  1.00  0.00           C  
ATOM   1246  O   ALA    77     -28.180   5.226  24.823  1.00  0.00           O  
ATOM   1247  N   LYS    78     -30.101   4.186  25.551  1.00  0.00           N  
ATOM   1248  H   LYS    78     -30.986   4.322  26.018  1.00  0.00           H  
ATOM   1249  CA  LYS    78     -29.680   2.816  25.204  1.00  0.00           C  
ATOM   1250  HA  LYS    78     -28.614   2.712  25.408  1.00  0.00           H  
ATOM   1251  CB  LYS    78     -30.265   1.745  26.248  1.00  0.00           C  
ATOM   1252  HB2 LYS    78     -31.355   1.751  26.215  1.00  0.00           H  
ATOM   1253  HB3 LYS    78     -29.924   0.759  25.934  1.00  0.00           H  
ATOM   1254  CG  LYS    78     -29.947   1.945  27.554  1.00  0.00           C  
ATOM   1255  HG2 LYS    78     -28.861   2.016  27.620  1.00  0.00           H  
ATOM   1256  HG3 LYS    78     -30.246   2.959  27.818  1.00  0.00           H  
ATOM   1257  CD  LYS    78     -30.373   1.060  28.441  1.00  0.00           C  
ATOM   1258  HD2 LYS    78     -31.333   0.590  28.227  1.00  0.00           H  
ATOM   1259  HD3 LYS    78     -29.648   0.249  28.511  1.00  0.00           H  
ATOM   1260  CE  LYS    78     -30.391   1.484  29.705  1.00  0.00           C  
ATOM   1261  HE2 LYS    78     -29.372   1.806  29.921  1.00  0.00           H  
ATOM   1262  HE3 LYS    78     -31.097   2.296  29.882  1.00  0.00           H  
ATOM   1263  NZ  LYS    78     -30.757   0.437  30.632  1.00  0.00           N  
ATOM   1264  HZ1 LYS    78     -30.119  -0.333  30.485  1.00  0.00           H  
ATOM   1265  HZ2 LYS    78     -30.577   0.674  31.597  1.00  0.00           H  
ATOM   1266  HZ3 LYS    78     -31.734   0.210  30.510  1.00  0.00           H  
ATOM   1267  C   LYS    78     -29.926   2.433  23.694  1.00  0.00           C  
ATOM   1268  O   LYS    78     -29.264   1.628  23.103  1.00  0.00           O  
ATOM   1269  N   ALA    79     -30.805   3.204  23.070  1.00  0.00           N  
ATOM   1270  H   ALA    79     -31.152   4.073  23.451  1.00  0.00           H  
ATOM   1271  CA  ALA    79     -31.028   3.087  21.575  1.00  0.00           C  
ATOM   1272  HA  ALA    79     -31.110   2.031  21.320  1.00  0.00           H  
ATOM   1273  CB  ALA    79     -32.313   3.770  21.164  1.00  0.00           C  
ATOM   1274  HB1 ALA    79     -32.378   4.835  21.387  1.00  0.00           H  
ATOM   1275  HB2 ALA    79     -32.602   3.524  20.142  1.00  0.00           H  
ATOM   1276  HB3 ALA    79     -33.100   3.404  21.825  1.00  0.00           H  
ATOM   1277  C   ALA    79     -29.808   3.599  20.843  1.00  0.00           C  
ATOM   1278  O   ALA    79     -29.288   2.847  20.048  1.00  0.00           O  
ATOM   1279  N   GLU    80     -29.400   4.775  21.213  1.00  0.00           N  
ATOM   1280  H   GLU    80     -29.977   5.296  21.858  1.00  0.00           H  
ATOM   1281  CA  GLU    80     -28.112   5.383  20.751  1.00  0.00           C  
ATOM   1282  HA  GLU    80     -28.211   5.691  19.710  1.00  0.00           H  
ATOM   1283  CB  GLU    80     -27.593   6.592  21.435  1.00  0.00           C  
ATOM   1284  HB2 GLU    80     -27.925   6.618  22.473  1.00  0.00           H  
ATOM   1285  HB3 GLU    80     -26.506   6.508  21.447  1.00  0.00           H  
ATOM   1286  CG  GLU    80     -27.788   7.893  20.836  1.00  0.00           C  
ATOM   1287  HG2 GLU    80     -27.400   7.974  19.821  1.00  0.00           H  
ATOM   1288  HG3 GLU    80     -28.873   7.991  20.788  1.00  0.00           H  
ATOM   1289  CD  GLU    80     -27.136   9.054  21.595  1.00  0.00           C  
ATOM   1290  OE1 GLU    80     -27.570  10.225  21.401  1.00  0.00           O  
ATOM   1291  OE2 GLU    80     -26.287   8.783  22.499  1.00  0.00           O  
ATOM   1292  C   GLU    80     -27.060   4.276  20.886  1.00  0.00           C  
ATOM   1293  O   GLU    80     -26.500   3.880  19.865  1.00  0.00           O  
ATOM   1294  N   ALA    81     -26.881   3.733  22.102  1.00  0.00           N  
ATOM   1295  H   ALA    81     -27.452   4.140  22.829  1.00  0.00           H  
ATOM   1296  CA  ALA    81     -25.821   2.723  22.331  1.00  0.00           C  
ATOM   1297  HA  ALA    81     -24.897   3.207  22.015  1.00  0.00           H  
ATOM   1298  CB  ALA    81     -25.639   2.475  23.774  1.00  0.00           C  
ATOM   1299  HB1 ALA    81     -24.831   1.765  23.952  1.00  0.00           H  
ATOM   1300  HB2 ALA    81     -25.434   3.344  24.400  1.00  0.00           H  
ATOM   1301  HB3 ALA    81     -26.550   2.055  24.200  1.00  0.00           H  
ATOM   1302  C   ALA    81     -25.821   1.446  21.453  1.00  0.00           C  
ATOM   1303  O   ALA    81     -24.765   0.900  21.031  1.00  0.00           O  
ATOM   1304  N   GLN    82     -27.077   0.920  21.286  1.00  0.00           N  
ATOM   1305  H   GLN    82     -27.866   1.425  21.662  1.00  0.00           H  
ATOM   1306  CA  GLN    82     -27.365  -0.274  20.480  1.00  0.00           C  
ATOM   1307  HA  GLN    82     -26.601  -1.009  20.732  1.00  0.00           H  
ATOM   1308  CB  GLN    82     -28.743  -0.903  20.775  1.00  0.00           C  
ATOM   1309  HB2 GLN    82     -28.894  -0.992  21.851  1.00  0.00           H  
ATOM   1310  HB3 GLN    82     -29.475  -0.187  20.404  1.00  0.00           H  
ATOM   1311  CG  GLN    82     -28.939  -2.260  20.149  1.00  0.00           C  
ATOM   1312  HG2 GLN    82     -29.843  -2.733  20.534  1.00  0.00           H  
ATOM   1313  HG3 GLN    82     -28.954  -2.161  19.063  1.00  0.00           H  
ATOM   1314  CD  GLN    82     -27.884  -3.274  20.490  1.00  0.00           C  
ATOM   1315  OE1 GLN    82     -27.306  -3.256  21.584  1.00  0.00           O  
ATOM   1316  NE2 GLN    82     -27.401  -4.056  19.607  1.00  0.00           N  
ATOM   1317 HE21 GLN    82     -26.756  -4.800  19.832  1.00  0.00           H  
ATOM   1318 HE22 GLN    82     -27.748  -4.086  18.659  1.00  0.00           H  
ATOM   1319  C   GLN    82     -27.145  -0.085  18.957  1.00  0.00           C  
ATOM   1320  O   GLN    82     -26.466  -0.971  18.389  1.00  0.00           O  
ATOM   1321  N   ILE    83     -27.530   1.077  18.393  1.00  0.00           N  
ATOM   1322  H   ILE    83     -28.151   1.673  18.921  1.00  0.00           H  
ATOM   1323  CA  ILE    83     -27.397   1.410  16.979  1.00  0.00           C  
ATOM   1324  HA  ILE    83     -27.894   0.716  16.301  1.00  0.00           H  
ATOM   1325  CB  ILE    83     -28.016   2.831  16.677  1.00  0.00           C  
ATOM   1326  HB  ILE    83     -27.639   3.550  17.404  1.00  0.00           H  
ATOM   1327  CG2 ILE    83     -27.587   3.462  15.291  1.00  0.00           C  
ATOM   1328 HG21 ILE    83     -28.027   4.454  15.195  1.00  0.00           H  
ATOM   1329 HG22 ILE    83     -26.503   3.512  15.391  1.00  0.00           H  
ATOM   1330 HG23 ILE    83     -27.841   2.790  14.471  1.00  0.00           H  
ATOM   1331  CG1 ILE    83     -29.535   2.725  16.872  1.00  0.00           C  
ATOM   1332 HG12 ILE    83     -29.951   2.042  16.132  1.00  0.00           H  
ATOM   1333 HG13 ILE    83     -29.754   2.266  17.837  1.00  0.00           H  
ATOM   1334  CD1 ILE    83     -30.233   4.050  16.772  1.00  0.00           C  
ATOM   1335 HD11 ILE    83     -31.319   3.963  16.808  1.00  0.00           H  
ATOM   1336 HD12 ILE    83     -30.081   4.712  17.624  1.00  0.00           H  
ATOM   1337 HD13 ILE    83     -30.184   4.538  15.799  1.00  0.00           H  
ATOM   1338  C   ILE    83     -25.849   1.363  16.674  1.00  0.00           C  
ATOM   1339  O   ILE    83     -25.541   0.969  15.579  1.00  0.00           O  
ATOM   1340  N   ALA    84     -25.032   1.835  17.577  1.00  0.00           N  
ATOM   1341  H   ALA    84     -25.533   2.253  18.348  1.00  0.00           H  
ATOM   1342  CA  ALA    84     -23.632   2.144  17.418  1.00  0.00           C  
ATOM   1343  HA  ALA    84     -23.584   2.609  16.433  1.00  0.00           H  
ATOM   1344  CB  ALA    84     -23.364   3.108  18.599  1.00  0.00           C  
ATOM   1345  HB1 ALA    84     -23.577   2.723  19.596  1.00  0.00           H  
ATOM   1346  HB2 ALA    84     -22.325   3.418  18.492  1.00  0.00           H  
ATOM   1347  HB3 ALA    84     -23.931   4.005  18.349  1.00  0.00           H  
ATOM   1348  C   ALA    84     -22.719   0.958  17.350  1.00  0.00           C  
ATOM   1349  O   ALA    84     -21.826   0.930  16.526  1.00  0.00           O  
ATOM   1350  N   LYS    85     -22.995  -0.044  18.238  1.00  0.00           N  
ATOM   1351  H   LYS    85     -23.775   0.061  18.872  1.00  0.00           H  
ATOM   1352  CA  LYS    85     -22.377  -1.322  18.149  1.00  0.00           C  
ATOM   1353  HA  LYS    85     -21.292  -1.403  18.208  1.00  0.00           H  
ATOM   1354  CB  LYS    85     -22.933  -2.087  19.334  1.00  0.00           C  
ATOM   1355  HB2 LYS    85     -22.694  -1.498  20.219  1.00  0.00           H  
ATOM   1356  HB3 LYS    85     -24.022  -2.132  19.348  1.00  0.00           H  
ATOM   1357  CG  LYS    85     -22.246  -3.332  19.553  1.00  0.00           C  
ATOM   1358  HG2 LYS    85     -22.402  -3.920  18.648  1.00  0.00           H  
ATOM   1359  HG3 LYS    85     -21.194  -3.088  19.700  1.00  0.00           H  
ATOM   1360  CD  LYS    85     -22.839  -4.038  20.583  1.00  0.00           C  
ATOM   1361  HD2 LYS    85     -23.052  -3.464  21.485  1.00  0.00           H  
ATOM   1362  HD3 LYS    85     -23.847  -4.300  20.262  1.00  0.00           H  
ATOM   1363  CE  LYS    85     -22.262  -5.293  20.829  1.00  0.00           C  
ATOM   1364  HE2 LYS    85     -22.101  -5.715  19.837  1.00  0.00           H  
ATOM   1365  HE3 LYS    85     -21.312  -5.122  21.336  1.00  0.00           H  
ATOM   1366  NZ  LYS    85     -23.159  -6.144  21.783  1.00  0.00           N  
ATOM   1367  HZ1 LYS    85     -22.771  -7.074  21.860  1.00  0.00           H  
ATOM   1368  HZ2 LYS    85     -23.307  -5.732  22.693  1.00  0.00           H  
ATOM   1369  HZ3 LYS    85     -24.052  -6.254  21.326  1.00  0.00           H  
ATOM   1370  C   LYS    85     -22.658  -1.957  16.795  1.00  0.00           C  
ATOM   1371  O   LYS    85     -21.719  -2.358  16.074  1.00  0.00           O  
ATOM   1372  N   MET    86     -23.925  -1.900  16.321  1.00  0.00           N  
ATOM   1373  H   MET    86     -24.608  -1.499  16.948  1.00  0.00           H  
ATOM   1374  CA  MET    86     -24.293  -2.554  15.009  1.00  0.00           C  
ATOM   1375  HA  MET    86     -23.745  -3.497  15.003  1.00  0.00           H  
ATOM   1376  CB  MET    86     -25.813  -2.725  14.953  1.00  0.00           C  
ATOM   1377  HB2 MET    86     -26.288  -1.748  15.049  1.00  0.00           H  
ATOM   1378  HB3 MET    86     -25.993  -3.227  14.003  1.00  0.00           H  
ATOM   1379  CG  MET    86     -26.361  -3.568  16.128  1.00  0.00           C  
ATOM   1380  HG2 MET    86     -25.905  -4.543  15.954  1.00  0.00           H  
ATOM   1381  HG3 MET    86     -25.947  -3.168  17.053  1.00  0.00           H  
ATOM   1382  SD  MET    86     -28.172  -3.810  16.291  1.00  0.00           S  
ATOM   1383  CE  MET    86     -28.488  -4.983  14.981  1.00  0.00           C  
ATOM   1384  HE1 MET    86     -29.569  -5.085  14.887  1.00  0.00           H  
ATOM   1385  HE2 MET    86     -28.033  -4.725  14.025  1.00  0.00           H  
ATOM   1386  HE3 MET    86     -28.159  -5.900  15.470  1.00  0.00           H  
ATOM   1387  C   MET    86     -23.911  -1.714  13.789  1.00  0.00           C  
ATOM   1388  O   MET    86     -24.276  -2.154  12.651  1.00  0.00           O  
ATOM   1389  N   GLU    87     -23.468  -0.442  13.935  1.00  0.00           N  
ATOM   1390  H   GLU    87     -23.373  -0.077  14.871  1.00  0.00           H  
ATOM   1391  CA  GLU    87     -23.138   0.379  12.822  1.00  0.00           C  
ATOM   1392  HA  GLU    87     -23.939   0.282  12.089  1.00  0.00           H  
ATOM   1393  CB  GLU    87     -23.101   1.837  13.309  1.00  0.00           C  
ATOM   1394  HB2 GLU    87     -23.951   2.093  13.941  1.00  0.00           H  
ATOM   1395  HB3 GLU    87     -22.257   1.839  13.999  1.00  0.00           H  
ATOM   1396  CG  GLU    87     -23.010   3.031  12.320  1.00  0.00           C  
ATOM   1397  HG2 GLU    87     -23.066   4.041  12.727  1.00  0.00           H  
ATOM   1398  HG3 GLU    87     -22.015   3.041  11.875  1.00  0.00           H  
ATOM   1399  CD  GLU    87     -24.067   2.951  11.192  1.00  0.00           C  
ATOM   1400  OE1 GLU    87     -25.233   2.755  11.578  1.00  0.00           O  
ATOM   1401  OE2 GLU    87     -23.846   2.900   9.947  1.00  0.00           O  
ATOM   1402  C   GLU    87     -21.686   0.076  12.255  1.00  0.00           C  
ATOM   1403  O   GLU    87     -21.461   0.416  11.081  1.00  0.00           O  
ATOM   1404  N   GLU    88     -20.795  -0.503  13.004  1.00  0.00           N  
ATOM   1405  H   GLU    88     -21.095  -0.808  13.918  1.00  0.00           H  
ATOM   1406  CA  GLU    88     -19.516  -0.960  12.369  1.00  0.00           C  
ATOM   1407  HA  GLU    88     -19.004  -0.049  12.060  1.00  0.00           H  
ATOM   1408  CB  GLU    88     -18.668  -1.642  13.361  1.00  0.00           C  
ATOM   1409  HB2 GLU    88     -18.496  -0.790  14.018  1.00  0.00           H  
ATOM   1410  HB3 GLU    88     -19.276  -2.347  13.928  1.00  0.00           H  
ATOM   1411  CG  GLU    88     -17.291  -2.176  12.941  1.00  0.00           C  
ATOM   1412  HG2 GLU    88     -16.935  -2.756  13.793  1.00  0.00           H  
ATOM   1413  HG3 GLU    88     -17.424  -2.870  12.111  1.00  0.00           H  
ATOM   1414  CD  GLU    88     -16.273  -1.105  12.502  1.00  0.00           C  
ATOM   1415  OE1 GLU    88     -15.257  -1.400  11.821  1.00  0.00           O  
ATOM   1416  OE2 GLU    88     -16.518   0.086  12.853  1.00  0.00           O  
ATOM   1417  C   GLU    88     -19.753  -1.931  11.195  1.00  0.00           C  
ATOM   1418  O   GLU    88     -19.029  -1.745  10.214  1.00  0.00           O  
ATOM   1419  N   GLN    89     -20.741  -2.811  11.269  1.00  0.00           N  
ATOM   1420  H   GLN    89     -21.056  -3.086  12.189  1.00  0.00           H  
ATOM   1421  CA  GLN    89     -21.136  -3.626  10.120  1.00  0.00           C  
ATOM   1422  HA  GLN    89     -20.191  -3.878   9.639  1.00  0.00           H  
ATOM   1423  CB  GLN    89     -21.924  -4.852  10.668  1.00  0.00           C  
ATOM   1424  HB2 GLN    89     -21.378  -5.420  11.421  1.00  0.00           H  
ATOM   1425  HB3 GLN    89     -22.885  -4.494  11.037  1.00  0.00           H  
ATOM   1426  CG  GLN    89     -22.173  -5.989   9.684  1.00  0.00           C  
ATOM   1427  HG2 GLN    89     -22.654  -6.818  10.201  1.00  0.00           H  
ATOM   1428  HG3 GLN    89     -22.829  -5.609   8.900  1.00  0.00           H  
ATOM   1429  CD  GLN    89     -20.820  -6.450   9.207  1.00  0.00           C  
ATOM   1430  OE1 GLN    89     -20.098  -7.161   9.838  1.00  0.00           O  
ATOM   1431  NE2 GLN    89     -20.565  -6.191   7.932  1.00  0.00           N  
ATOM   1432 HE21 GLN    89     -19.799  -6.751   7.585  1.00  0.00           H  
ATOM   1433 HE22 GLN    89     -21.280  -5.722   7.396  1.00  0.00           H  
ATOM   1434  C   GLN    89     -22.043  -2.883   9.102  1.00  0.00           C  
ATOM   1435  O   GLN    89     -21.835  -3.196   7.886  1.00  0.00           O  
ATOM   1436  N   ASP    90     -22.986  -2.030   9.462  1.00  0.00           N  
ATOM   1437  H   ASP    90     -23.109  -1.793  10.436  1.00  0.00           H  
ATOM   1438  CA  ASP    90     -23.881  -1.383   8.441  1.00  0.00           C  
ATOM   1439  HA  ASP    90     -24.194  -2.159   7.743  1.00  0.00           H  
ATOM   1440  CB  ASP    90     -25.161  -0.834   9.088  1.00  0.00           C  
ATOM   1441  HB2 ASP    90     -25.760  -1.694   9.387  1.00  0.00           H  
ATOM   1442  HB3 ASP    90     -24.995  -0.361  10.056  1.00  0.00           H  
ATOM   1443  CG  ASP    90     -26.023   0.049   8.122  1.00  0.00           C  
ATOM   1444  OD1 ASP    90     -26.526   1.116   8.575  1.00  0.00           O  
ATOM   1445  OD2 ASP    90     -26.185  -0.308   6.948  1.00  0.00           O  
ATOM   1446  C   ASP    90     -23.017  -0.370   7.660  1.00  0.00           C  
ATOM   1447  O   ASP    90     -23.276  -0.134   6.482  1.00  0.00           O  
ATOM   1448  N   LYS    91     -21.974   0.223   8.257  1.00  0.00           N  
ATOM   1449  H   LYS    91     -21.903   0.126   9.260  1.00  0.00           H  
ATOM   1450  CA  LYS    91     -20.972   1.051   7.529  1.00  0.00           C  
ATOM   1451  HA  LYS    91     -21.413   1.786   6.855  1.00  0.00           H  
ATOM   1452  CB  LYS    91     -19.919   1.668   8.445  1.00  0.00           C  
ATOM   1453  HB2 LYS    91     -19.687   0.979   9.258  1.00  0.00           H  
ATOM   1454  HB3 LYS    91     -19.056   1.828   7.799  1.00  0.00           H  
ATOM   1455  CG  LYS    91     -20.338   2.849   9.030  1.00  0.00           C  
ATOM   1456  HG2 LYS    91     -20.669   3.559   8.272  1.00  0.00           H  
ATOM   1457  HG3 LYS    91     -21.135   2.679   9.754  1.00  0.00           H  
ATOM   1458  CD  LYS    91     -19.326   3.533   9.718  1.00  0.00           C  
ATOM   1459  HD2 LYS    91     -18.463   3.911   9.170  1.00  0.00           H  
ATOM   1460  HD3 LYS    91     -19.782   4.469  10.041  1.00  0.00           H  
ATOM   1461  CE  LYS    91     -18.814   2.891  10.769  1.00  0.00           C  
ATOM   1462  HE2 LYS    91     -19.690   2.784  11.407  1.00  0.00           H  
ATOM   1463  HE3 LYS    91     -18.540   1.857  10.557  1.00  0.00           H  
ATOM   1464  NZ  LYS    91     -17.680   3.635  11.385  1.00  0.00           N  
ATOM   1465  HZ1 LYS    91     -16.961   3.875  10.716  1.00  0.00           H  
ATOM   1466  HZ2 LYS    91     -18.119   4.468  11.749  1.00  0.00           H  
ATOM   1467  HZ3 LYS    91     -17.302   3.102  12.155  1.00  0.00           H  
ATOM   1468  C   LYS    91     -20.292   0.182   6.515  1.00  0.00           C  
ATOM   1469  O   LYS    91     -20.092   0.541   5.335  1.00  0.00           O  
ATOM   1470  N   ALA    92     -19.803  -1.020   6.936  1.00  0.00           N  
ATOM   1471  H   ALA    92     -20.087  -1.338   7.851  1.00  0.00           H  
ATOM   1472  CA  ALA    92     -19.139  -1.953   6.063  1.00  0.00           C  
ATOM   1473  HA  ALA    92     -18.254  -1.384   5.777  1.00  0.00           H  
ATOM   1474  CB  ALA    92     -18.702  -3.186   6.907  1.00  0.00           C  
ATOM   1475  HB1 ALA    92     -19.613  -3.767   7.053  1.00  0.00           H  
ATOM   1476  HB2 ALA    92     -18.020  -3.861   6.391  1.00  0.00           H  
ATOM   1477  HB3 ALA    92     -18.226  -2.965   7.862  1.00  0.00           H  
ATOM   1478  C   ALA    92     -19.918  -2.319   4.867  1.00  0.00           C  
ATOM   1479  O   ALA    92     -19.421  -2.277   3.701  1.00  0.00           O  
ATOM   1480  N   ASN    93     -21.258  -2.525   5.128  1.00  0.00           N  
ATOM   1481  H   ASN    93     -21.632  -2.584   6.065  1.00  0.00           H  
ATOM   1482  CA  ASN    93     -22.182  -2.927   4.033  1.00  0.00           C  
ATOM   1483  HA  ASN    93     -21.664  -3.586   3.336  1.00  0.00           H  
ATOM   1484  CB  ASN    93     -23.495  -3.566   4.563  1.00  0.00           C  
ATOM   1485  HB2 ASN    93     -24.053  -2.838   5.152  1.00  0.00           H  
ATOM   1486  HB3 ASN    93     -24.091  -4.013   3.767  1.00  0.00           H  
ATOM   1487  CG  ASN    93     -23.202  -4.795   5.472  1.00  0.00           C  
ATOM   1488  OD1 ASN    93     -22.226  -5.484   5.400  1.00  0.00           O  
ATOM   1489  ND2 ASN    93     -24.128  -5.151   6.295  1.00  0.00           N  
ATOM   1490 HD21 ASN    93     -24.100  -6.034   6.784  1.00  0.00           H  
ATOM   1491 HD22 ASN    93     -24.843  -4.473   6.516  1.00  0.00           H  
ATOM   1492  C   ASN    93     -22.518  -1.614   3.183  1.00  0.00           C  
ATOM   1493  O   ASN    93     -22.570  -1.684   1.939  1.00  0.00           O  
ATOM   1494  N   MET    94     -22.744  -0.412   3.769  1.00  0.00           N  
ATOM   1495  H   MET    94     -22.927  -0.390   4.762  1.00  0.00           H  
ATOM   1496  CA  MET    94     -22.833   0.804   2.890  1.00  0.00           C  
ATOM   1497  HA  MET    94     -23.716   0.775   2.251  1.00  0.00           H  
ATOM   1498  CB  MET    94     -22.958   1.931   3.798  1.00  0.00           C  
ATOM   1499  HB2 MET    94     -23.842   1.844   4.429  1.00  0.00           H  
ATOM   1500  HB3 MET    94     -22.013   1.998   4.337  1.00  0.00           H  
ATOM   1501  CG  MET    94     -23.175   3.228   3.061  1.00  0.00           C  
ATOM   1502  HG2 MET    94     -23.278   3.902   3.911  1.00  0.00           H  
ATOM   1503  HG3 MET    94     -22.307   3.486   2.455  1.00  0.00           H  
ATOM   1504  SD  MET    94     -24.786   3.179   2.219  1.00  0.00           S  
ATOM   1505  CE  MET    94     -25.030   4.988   2.040  1.00  0.00           C  
ATOM   1506  HE1 MET    94     -25.945   5.164   1.474  1.00  0.00           H  
ATOM   1507  HE2 MET    94     -25.159   5.470   3.009  1.00  0.00           H  
ATOM   1508  HE3 MET    94     -24.169   5.552   1.680  1.00  0.00           H  
ATOM   1509  C   MET    94     -21.676   0.937   1.841  1.00  0.00           C  
ATOM   1510  O   MET    94     -21.819   1.315   0.699  1.00  0.00           O  
ATOM   1511  N   LEU    95     -20.397   0.722   2.267  1.00  0.00           N  
ATOM   1512  H   LEU    95     -20.397   0.279   3.175  1.00  0.00           H  
ATOM   1513  CA  LEU    95     -19.114   0.849   1.450  1.00  0.00           C  
ATOM   1514  HA  LEU    95     -19.164   1.838   0.995  1.00  0.00           H  
ATOM   1515  CB  LEU    95     -17.913   0.852   2.440  1.00  0.00           C  
ATOM   1516  HB2 LEU    95     -18.021   1.548   3.273  1.00  0.00           H  
ATOM   1517  HB3 LEU    95     -17.945  -0.111   2.949  1.00  0.00           H  
ATOM   1518  CG  LEU    95     -16.543   0.958   1.812  1.00  0.00           C  
ATOM   1519  HG  LEU    95     -16.456   0.206   1.028  1.00  0.00           H  
ATOM   1520  CD1 LEU    95     -16.264   2.376   1.216  1.00  0.00           C  
ATOM   1521 HD11 LEU    95     -15.301   2.431   0.709  1.00  0.00           H  
ATOM   1522 HD12 LEU    95     -17.047   2.775   0.570  1.00  0.00           H  
ATOM   1523 HD13 LEU    95     -16.176   3.043   2.073  1.00  0.00           H  
ATOM   1524  CD2 LEU    95     -15.425   0.816   2.823  1.00  0.00           C  
ATOM   1525 HD21 LEU    95     -15.386  -0.220   3.160  1.00  0.00           H  
ATOM   1526 HD22 LEU    95     -14.500   1.070   2.306  1.00  0.00           H  
ATOM   1527 HD23 LEU    95     -15.547   1.505   3.658  1.00  0.00           H  
ATOM   1528  C   LEU    95     -19.157  -0.161   0.267  1.00  0.00           C  
ATOM   1529  O   LEU    95     -18.789   0.158  -0.889  1.00  0.00           O  
ATOM   1530  N   ALA    96     -19.646  -1.368   0.468  1.00  0.00           N  
ATOM   1531  H   ALA    96     -20.066  -1.614   1.353  1.00  0.00           H  
ATOM   1532  CA  ALA    96     -19.749  -2.490  -0.512  1.00  0.00           C  
ATOM   1533  HA  ALA    96     -18.853  -2.524  -1.133  1.00  0.00           H  
ATOM   1534  CB  ALA    96     -19.786  -3.859   0.273  1.00  0.00           C  
ATOM   1535  HB1 ALA    96     -19.051  -3.900   1.077  1.00  0.00           H  
ATOM   1536  HB2 ALA    96     -20.699  -4.006   0.850  1.00  0.00           H  
ATOM   1537  HB3 ALA    96     -19.769  -4.775  -0.317  1.00  0.00           H  
ATOM   1538  C   ALA    96     -20.963  -2.283  -1.427  1.00  0.00           C  
ATOM   1539  O   ALA    96     -20.817  -2.604  -2.617  1.00  0.00           O  
ATOM   1540  N   HIE    97     -22.044  -1.623  -0.899  1.00  0.00           N  
ATOM   1541  H   HIE    97     -21.995  -1.241   0.035  1.00  0.00           H  
ATOM   1542  CA  HIE    97     -23.256  -1.262  -1.640  1.00  0.00           C  
ATOM   1543  HA  HIE    97     -23.677  -2.164  -2.085  1.00  0.00           H  
ATOM   1544  CB  HIE    97     -24.256  -0.734  -0.643  1.00  0.00           C  
ATOM   1545  HB2 HIE    97     -24.590  -1.401   0.152  1.00  0.00           H  
ATOM   1546  HB3 HIE    97     -23.759   0.058  -0.082  1.00  0.00           H  
ATOM   1547  CG  HIE    97     -25.489  -0.111  -1.325  1.00  0.00           C  
ATOM   1548  ND1 HIE    97     -26.403  -0.839  -2.061  1.00  0.00           N  
ATOM   1549  CE1 HIE    97     -27.293   0.072  -2.520  1.00  0.00           C  
ATOM   1550  HE1 HIE    97     -28.165  -0.233  -3.080  1.00  0.00           H  
ATOM   1551  NE2 HIE    97     -26.930   1.300  -2.217  1.00  0.00           N  
ATOM   1552  HE2 HIE    97     -27.487   2.132  -2.352  1.00  0.00           H  
ATOM   1553  CD2 HIE    97     -25.850   1.197  -1.316  1.00  0.00           C  
ATOM   1554  HD2 HIE    97     -25.244   1.978  -0.880  1.00  0.00           H  
ATOM   1555  C   HIE    97     -22.860  -0.210  -2.691  1.00  0.00           C  
ATOM   1556  O   HIE    97     -22.972  -0.476  -3.884  1.00  0.00           O  
ATOM   1557  N   MET    98     -22.341   0.909  -2.214  1.00  0.00           N  
ATOM   1558  H   MET    98     -22.401   0.948  -1.207  1.00  0.00           H  
ATOM   1559  CA  MET    98     -21.959   2.096  -3.012  1.00  0.00           C  
ATOM   1560  HA  MET    98     -22.821   2.524  -3.524  1.00  0.00           H  
ATOM   1561  CB  MET    98     -21.493   3.196  -2.002  1.00  0.00           C  
ATOM   1562  HB2 MET    98     -22.305   3.330  -1.288  1.00  0.00           H  
ATOM   1563  HB3 MET    98     -20.543   2.828  -1.615  1.00  0.00           H  
ATOM   1564  CG  MET    98     -21.217   4.494  -2.702  1.00  0.00           C  
ATOM   1565  HG2 MET    98     -21.109   4.391  -3.782  1.00  0.00           H  
ATOM   1566  HG3 MET    98     -22.062   5.182  -2.669  1.00  0.00           H  
ATOM   1567  SD  MET    98     -19.763   5.399  -1.885  1.00  0.00           S  
ATOM   1568  CE  MET    98     -20.269   5.782  -0.234  1.00  0.00           C  
ATOM   1569  HE1 MET    98     -19.459   6.216   0.353  1.00  0.00           H  
ATOM   1570  HE2 MET    98     -21.055   6.521  -0.079  1.00  0.00           H  
ATOM   1571  HE3 MET    98     -20.457   4.831   0.264  1.00  0.00           H  
ATOM   1572  C   MET    98     -20.861   1.873  -4.022  1.00  0.00           C  
ATOM   1573  O   MET    98     -20.970   2.482  -5.095  1.00  0.00           O  
ATOM   1574  N   GLU    99     -19.889   1.015  -3.768  1.00  0.00           N  
ATOM   1575  H   GLU    99     -19.760   0.694  -2.819  1.00  0.00           H  
ATOM   1576  CA  GLU    99     -19.002   0.483  -4.812  1.00  0.00           C  
ATOM   1577  HA  GLU    99     -18.505   1.309  -5.321  1.00  0.00           H  
ATOM   1578  CB  GLU    99     -17.961  -0.485  -4.087  1.00  0.00           C  
ATOM   1579  HB2 GLU    99     -17.353   0.123  -3.416  1.00  0.00           H  
ATOM   1580  HB3 GLU    99     -18.552  -1.229  -3.552  1.00  0.00           H  
ATOM   1581  CG  GLU    99     -17.048  -1.245  -5.095  1.00  0.00           C  
ATOM   1582  HG2 GLU    99     -17.604  -1.947  -5.716  1.00  0.00           H  
ATOM   1583  HG3 GLU    99     -16.600  -0.549  -5.805  1.00  0.00           H  
ATOM   1584  CD  GLU    99     -15.894  -2.057  -4.380  1.00  0.00           C  
ATOM   1585  OE1 GLU    99     -14.841  -2.328  -4.989  1.00  0.00           O  
ATOM   1586  OE2 GLU    99     -16.169  -2.586  -3.296  1.00  0.00           O  
ATOM   1587  C   GLU    99     -19.731  -0.277  -5.932  1.00  0.00           C  
ATOM   1588  O   GLU    99     -19.404  -0.004  -7.058  1.00  0.00           O  
ATOM   1589  N   THR   100     -20.754  -1.142  -5.633  1.00  0.00           N  
ATOM   1590  H   THR   100     -20.915  -1.313  -4.650  1.00  0.00           H  
ATOM   1591  CA  THR   100     -21.477  -1.915  -6.690  1.00  0.00           C  
ATOM   1592  HA  THR   100     -20.735  -2.398  -7.326  1.00  0.00           H  
ATOM   1593  CB  THR   100     -22.228  -3.092  -5.980  1.00  0.00           C  
ATOM   1594  HB  THR   100     -22.857  -2.781  -5.146  1.00  0.00           H  
ATOM   1595  CG2 THR   100     -23.027  -3.986  -6.885  1.00  0.00           C  
ATOM   1596 HG21 THR   100     -23.761  -4.532  -6.293  1.00  0.00           H  
ATOM   1597 HG22 THR   100     -23.746  -3.366  -7.420  1.00  0.00           H  
ATOM   1598 HG23 THR   100     -22.462  -4.643  -7.547  1.00  0.00           H  
ATOM   1599  OG1 THR   100     -21.228  -3.998  -5.470  1.00  0.00           O  
ATOM   1600  HG1 THR   100     -21.049  -3.814  -4.545  1.00  0.00           H  
ATOM   1601  C   THR   100     -22.458  -1.034  -7.443  1.00  0.00           C  
ATOM   1602  O   THR   100     -22.570  -1.104  -8.635  1.00  0.00           O  
ATOM   1603  N   GLN   101     -22.937  -0.032  -6.777  1.00  0.00           N  
ATOM   1604  H   GLN   101     -22.734  -0.112  -5.791  1.00  0.00           H  
ATOM   1605  CA  GLN   101     -23.718   1.088  -7.230  1.00  0.00           C  
ATOM   1606  HA  GLN   101     -24.534   0.562  -7.724  1.00  0.00           H  
ATOM   1607  CB  GLN   101     -24.398   1.808  -6.078  1.00  0.00           C  
ATOM   1608  HB2 GLN   101     -23.605   2.262  -5.483  1.00  0.00           H  
ATOM   1609  HB3 GLN   101     -24.998   2.623  -6.482  1.00  0.00           H  
ATOM   1610  CG  GLN   101     -25.395   0.927  -5.293  1.00  0.00           C  
ATOM   1611  HG2 GLN   101     -24.962   0.731  -4.311  1.00  0.00           H  
ATOM   1612  HG3 GLN   101     -26.363   1.407  -5.149  1.00  0.00           H  
ATOM   1613  CD  GLN   101     -25.948  -0.376  -5.906  1.00  0.00           C  
ATOM   1614  OE1 GLN   101     -26.622  -0.394  -6.976  1.00  0.00           O  
ATOM   1615  NE2 GLN   101     -25.890  -1.485  -5.181  1.00  0.00           N  
ATOM   1616 HE21 GLN   101     -26.472  -2.272  -5.430  1.00  0.00           H  
ATOM   1617 HE22 GLN   101     -25.665  -1.523  -4.197  1.00  0.00           H  
ATOM   1618  C   GLN   101     -22.932   1.999  -8.166  1.00  0.00           C  
ATOM   1619  O   GLN   101     -23.348   2.284  -9.281  1.00  0.00           O  
ATOM   1620  N   ASN   102     -21.683   2.364  -7.893  1.00  0.00           N  
ATOM   1621  H   ASN   102     -21.340   2.021  -7.007  1.00  0.00           H  
ATOM   1622  CA  ASN   102     -20.767   3.026  -8.836  1.00  0.00           C  
ATOM   1623  HA  ASN   102     -21.364   3.906  -9.077  1.00  0.00           H  
ATOM   1624  CB  ASN   102     -19.381   3.369  -8.266  1.00  0.00           C  
ATOM   1625  HB2 ASN   102     -19.388   4.131  -7.486  1.00  0.00           H  
ATOM   1626  HB3 ASN   102     -18.878   2.504  -7.832  1.00  0.00           H  
ATOM   1627  CG  ASN   102     -18.506   3.936  -9.408  1.00  0.00           C  
ATOM   1628  OD1 ASN   102     -17.998   3.158 -10.219  1.00  0.00           O  
ATOM   1629  ND2 ASN   102     -18.403   5.260  -9.572  1.00  0.00           N  
ATOM   1630 HD21 ASN   102     -18.092   5.446 -10.515  1.00  0.00           H  
ATOM   1631 HD22 ASN   102     -18.995   5.920  -9.089  1.00  0.00           H  
ATOM   1632  C   ASN   102     -20.686   2.185 -10.187  1.00  0.00           C  
ATOM   1633  O   ASN   102     -20.873   2.749 -11.274  1.00  0.00           O  
ATOM   1634  N   LYS   103     -20.439   0.861 -10.101  1.00  0.00           N  
ATOM   1635  H   LYS   103     -20.162   0.512  -9.195  1.00  0.00           H  
ATOM   1636  CA  LYS   103     -20.201   0.005 -11.314  1.00  0.00           C  
ATOM   1637  HA  LYS   103     -19.537   0.505 -12.018  1.00  0.00           H  
ATOM   1638  CB  LYS   103     -19.545  -1.316 -10.811  1.00  0.00           C  
ATOM   1639  HB2 LYS   103     -20.302  -1.582 -10.073  1.00  0.00           H  
ATOM   1640  HB3 LYS   103     -19.587  -2.160 -11.499  1.00  0.00           H  
ATOM   1641  CG  LYS   103     -18.343  -1.241 -10.133  1.00  0.00           C  
ATOM   1642  HG2 LYS   103     -17.576  -0.999 -10.868  1.00  0.00           H  
ATOM   1643  HG3 LYS   103     -18.315  -0.331  -9.534  1.00  0.00           H  
ATOM   1644  CD  LYS   103     -17.875  -2.268  -9.363  1.00  0.00           C  
ATOM   1645  HD2 LYS   103     -18.696  -2.663  -8.765  1.00  0.00           H  
ATOM   1646  HD3 LYS   103     -17.570  -3.123  -9.965  1.00  0.00           H  
ATOM   1647  CE  LYS   103     -16.899  -1.979  -8.486  1.00  0.00           C  
ATOM   1648  HE2 LYS   103     -16.133  -1.350  -8.939  1.00  0.00           H  
ATOM   1649  HE3 LYS   103     -17.378  -1.345  -7.740  1.00  0.00           H  
ATOM   1650  NZ  LYS   103     -16.365  -3.250  -7.942  1.00  0.00           N  
ATOM   1651  HZ1 LYS   103     -15.536  -3.130  -7.378  1.00  0.00           H  
ATOM   1652  HZ2 LYS   103     -17.042  -3.746  -7.381  1.00  0.00           H  
ATOM   1653  HZ3 LYS   103     -16.090  -3.925  -8.642  1.00  0.00           H  
ATOM   1654  C   LYS   103     -21.478  -0.258 -12.099  1.00  0.00           C  
ATOM   1655  O   LYS   103     -21.380  -0.278 -13.294  1.00  0.00           O  
ATOM   1656  N   ILE   104     -22.627  -0.317 -11.420  1.00  0.00           N  
ATOM   1657  H   ILE   104     -22.622  -0.452 -10.419  1.00  0.00           H  
ATOM   1658  CA  ILE   104     -23.917  -0.325 -12.145  1.00  0.00           C  
ATOM   1659  HA  ILE   104     -23.966  -1.157 -12.847  1.00  0.00           H  
ATOM   1660  CB  ILE   104     -25.096  -0.744 -11.155  1.00  0.00           C  
ATOM   1661  HB  ILE   104     -24.852  -0.312 -10.184  1.00  0.00           H  
ATOM   1662  CG2 ILE   104     -26.536  -0.432 -11.628  1.00  0.00           C  
ATOM   1663 HG21 ILE   104     -26.624   0.592 -11.990  1.00  0.00           H  
ATOM   1664 HG22 ILE   104     -26.854  -1.252 -12.272  1.00  0.00           H  
ATOM   1665 HG23 ILE   104     -27.121  -0.581 -10.720  1.00  0.00           H  
ATOM   1666  CG1 ILE   104     -24.978  -2.280 -10.887  1.00  0.00           C  
ATOM   1667 HG12 ILE   104     -25.011  -2.818 -11.835  1.00  0.00           H  
ATOM   1668 HG13 ILE   104     -23.969  -2.546 -10.571  1.00  0.00           H  
ATOM   1669  CD1 ILE   104     -25.966  -2.988 -10.040  1.00  0.00           C  
ATOM   1670 HD11 ILE   104     -25.520  -3.930  -9.721  1.00  0.00           H  
ATOM   1671 HD12 ILE   104     -26.031  -2.337  -9.169  1.00  0.00           H  
ATOM   1672 HD13 ILE   104     -26.901  -3.125 -10.583  1.00  0.00           H  
ATOM   1673  C   ILE   104     -24.191   0.942 -12.909  1.00  0.00           C  
ATOM   1674  O   ILE   104     -24.574   0.859 -14.092  1.00  0.00           O  
ATOM   1675  N   TYR   105     -23.966   2.152 -12.309  1.00  0.00           N  
ATOM   1676  H   TYR   105     -23.648   2.158 -11.350  1.00  0.00           H  
ATOM   1677  CA  TYR   105     -24.197   3.406 -13.024  1.00  0.00           C  
ATOM   1678  HA  TYR   105     -25.258   3.444 -13.270  1.00  0.00           H  
ATOM   1679  CB  TYR   105     -23.921   4.596 -12.104  1.00  0.00           C  
ATOM   1680  HB2 TYR   105     -24.552   4.373 -11.244  1.00  0.00           H  
ATOM   1681  HB3 TYR   105     -22.865   4.644 -11.837  1.00  0.00           H  
ATOM   1682  CG  TYR   105     -24.275   5.958 -12.685  1.00  0.00           C  
ATOM   1683  CD1 TYR   105     -25.613   6.484 -12.484  1.00  0.00           C  
ATOM   1684  HD1 TYR   105     -26.310   6.028 -11.796  1.00  0.00           H  
ATOM   1685  CE1 TYR   105     -25.916   7.698 -13.110  1.00  0.00           C  
ATOM   1686  HE1 TYR   105     -26.830   8.190 -12.813  1.00  0.00           H  
ATOM   1687  CZ  TYR   105     -24.914   8.441 -13.816  1.00  0.00           C  
ATOM   1688  OH  TYR   105     -25.243   9.643 -14.281  1.00  0.00           O  
ATOM   1689  HH  TYR   105     -24.512   9.989 -14.798  1.00  0.00           H  
ATOM   1690  CE2 TYR   105     -23.545   7.971 -13.875  1.00  0.00           C  
ATOM   1691  HE2 TYR   105     -22.706   8.488 -14.316  1.00  0.00           H  
ATOM   1692  CD2 TYR   105     -23.322   6.721 -13.359  1.00  0.00           C  
ATOM   1693  HD2 TYR   105     -22.295   6.391 -13.403  1.00  0.00           H  
ATOM   1694  C   TYR   105     -23.389   3.471 -14.375  1.00  0.00           C  
ATOM   1695  O   TYR   105     -23.897   3.855 -15.452  1.00  0.00           O  
ATOM   1696  N   ASN   106     -22.208   2.878 -14.310  1.00  0.00           N  
ATOM   1697  H   ASN   106     -22.032   2.489 -13.395  1.00  0.00           H  
ATOM   1698  CA  ASN   106     -21.174   2.724 -15.321  1.00  0.00           C  
ATOM   1699  HA  ASN   106     -21.228   3.674 -15.854  1.00  0.00           H  
ATOM   1700  CB  ASN   106     -19.786   2.791 -14.619  1.00  0.00           C  
ATOM   1701  HB2 ASN   106     -19.691   2.004 -13.871  1.00  0.00           H  
ATOM   1702  HB3 ASN   106     -19.016   2.558 -15.355  1.00  0.00           H  
ATOM   1703  CG  ASN   106     -19.434   4.139 -14.142  1.00  0.00           C  
ATOM   1704  OD1 ASN   106     -19.187   4.980 -14.941  1.00  0.00           O  
ATOM   1705  ND2 ASN   106     -19.466   4.497 -12.867  1.00  0.00           N  
ATOM   1706 HD21 ASN   106     -19.326   5.472 -12.644  1.00  0.00           H  
ATOM   1707 HD22 ASN   106     -19.691   3.809 -12.162  1.00  0.00           H  
ATOM   1708  C   ASN   106     -21.432   1.727 -16.444  1.00  0.00           C  
ATOM   1709  O   ASN   106     -20.678   1.647 -17.440  1.00  0.00           O  
ATOM   1710  N   ILE   107     -22.596   1.002 -16.376  1.00  0.00           N  
ATOM   1711  H   ILE   107     -23.170   1.127 -15.554  1.00  0.00           H  
ATOM   1712  CA  ILE   107     -23.161   0.094 -17.363  1.00  0.00           C  
ATOM   1713  HA  ILE   107     -22.511   0.205 -18.231  1.00  0.00           H  
ATOM   1714  CB  ILE   107     -23.054  -1.360 -16.915  1.00  0.00           C  
ATOM   1715  HB  ILE   107     -22.076  -1.479 -16.450  1.00  0.00           H  
ATOM   1716  CG2 ILE   107     -24.071  -1.812 -15.806  1.00  0.00           C  
ATOM   1717 HG21 ILE   107     -25.105  -1.491 -15.935  1.00  0.00           H  
ATOM   1718 HG22 ILE   107     -24.139  -2.894 -15.692  1.00  0.00           H  
ATOM   1719 HG23 ILE   107     -23.826  -1.360 -14.846  1.00  0.00           H  
ATOM   1720  CG1 ILE   107     -23.168  -2.304 -18.216  1.00  0.00           C  
ATOM   1721 HG12 ILE   107     -24.185  -2.216 -18.599  1.00  0.00           H  
ATOM   1722 HG13 ILE   107     -22.411  -1.849 -18.855  1.00  0.00           H  
ATOM   1723  CD1 ILE   107     -22.839  -3.798 -17.952  1.00  0.00           C  
ATOM   1724 HD11 ILE   107     -22.684  -4.230 -18.941  1.00  0.00           H  
ATOM   1725 HD12 ILE   107     -21.926  -3.933 -17.372  1.00  0.00           H  
ATOM   1726 HD13 ILE   107     -23.752  -4.180 -17.496  1.00  0.00           H  
ATOM   1727  C   ILE   107     -24.443   0.604 -17.978  1.00  0.00           C  
ATOM   1728  O   ILE   107     -25.079  -0.046 -18.817  1.00  0.00           O  
ATOM   1729  N   LEU   108     -24.798   1.851 -17.586  1.00  0.00           N  
ATOM   1730  H   LEU   108     -24.418   2.165 -16.705  1.00  0.00           H  
ATOM   1731  CA  LEU   108     -26.015   2.513 -18.093  1.00  0.00           C  
ATOM   1732  HA  LEU   108     -26.630   1.699 -18.478  1.00  0.00           H  
ATOM   1733  CB  LEU   108     -26.881   3.356 -17.096  1.00  0.00           C  
ATOM   1734  HB2 LEU   108     -26.324   4.222 -16.738  1.00  0.00           H  
ATOM   1735  HB3 LEU   108     -27.800   3.712 -17.561  1.00  0.00           H  
ATOM   1736  CG  LEU   108     -27.247   2.624 -15.811  1.00  0.00           C  
ATOM   1737  HG  LEU   108     -26.396   2.331 -15.195  1.00  0.00           H  
ATOM   1738  CD1 LEU   108     -27.953   3.586 -14.897  1.00  0.00           C  
ATOM   1739 HD11 LEU   108     -28.859   3.891 -15.421  1.00  0.00           H  
ATOM   1740 HD12 LEU   108     -28.102   3.103 -13.931  1.00  0.00           H  
ATOM   1741 HD13 LEU   108     -27.311   4.457 -14.766  1.00  0.00           H  
ATOM   1742  CD2 LEU   108     -28.074   1.438 -16.232  1.00  0.00           C  
ATOM   1743 HD21 LEU   108     -27.421   0.671 -16.648  1.00  0.00           H  
ATOM   1744 HD22 LEU   108     -28.614   1.048 -15.369  1.00  0.00           H  
ATOM   1745 HD23 LEU   108     -28.885   1.566 -16.948  1.00  0.00           H  
ATOM   1746  C   LEU   108     -25.649   3.356 -19.344  1.00  0.00           C  
ATOM   1747  O   LEU   108     -24.581   4.019 -19.412  1.00  0.00           O  
ATOM   1748  N   THR   109     -26.690   3.394 -20.199  1.00  0.00           N  
ATOM   1749  H   THR   109     -27.574   2.972 -19.953  1.00  0.00           H  
ATOM   1750  CA  THR   109     -26.801   4.440 -21.259  1.00  0.00           C  
ATOM   1751  HA  THR   109     -25.829   4.454 -21.753  1.00  0.00           H  
ATOM   1752  CB  THR   109     -27.871   4.029 -22.316  1.00  0.00           C  
ATOM   1753  HB  THR   109     -27.720   4.578 -23.245  1.00  0.00           H  
ATOM   1754  CG2 THR   109     -27.736   2.538 -22.714  1.00  0.00           C  
ATOM   1755 HG21 THR   109     -27.378   1.929 -21.884  1.00  0.00           H  
ATOM   1756 HG22 THR   109     -28.693   2.182 -23.095  1.00  0.00           H  
ATOM   1757 HG23 THR   109     -26.966   2.601 -23.483  1.00  0.00           H  
ATOM   1758  OG1 THR   109     -29.213   4.184 -21.915  1.00  0.00           O  
ATOM   1759  HG1 THR   109     -29.774   3.876 -22.631  1.00  0.00           H  
ATOM   1760  C   THR   109     -27.025   5.870 -20.721  1.00  0.00           C  
ATOM   1761  O   THR   109     -27.186   6.040 -19.501  1.00  0.00           O  
ATOM   1762  N   PRO   110     -26.964   6.974 -21.559  1.00  0.00           N  
ATOM   1763  CD  PRO   110     -26.378   7.089 -22.846  1.00  0.00           C  
ATOM   1764  HD2 PRO   110     -27.115   7.067 -23.649  1.00  0.00           H  
ATOM   1765  HD3 PRO   110     -25.676   6.269 -22.998  1.00  0.00           H  
ATOM   1766  CG  PRO   110     -25.700   8.437 -22.872  1.00  0.00           C  
ATOM   1767  HG2 PRO   110     -25.552   8.745 -23.907  1.00  0.00           H  
ATOM   1768  HG3 PRO   110     -24.727   8.382 -22.384  1.00  0.00           H  
ATOM   1769  CB  PRO   110     -26.625   9.269 -22.129  1.00  0.00           C  
ATOM   1770  HB2 PRO   110     -27.390   9.596 -22.834  1.00  0.00           H  
ATOM   1771  HB3 PRO   110     -26.081  10.163 -21.827  1.00  0.00           H  
ATOM   1772  CA  PRO   110     -27.161   8.338 -21.047  1.00  0.00           C  
ATOM   1773  HA  PRO   110     -26.543   8.388 -20.150  1.00  0.00           H  
ATOM   1774  C   PRO   110     -28.648   8.657 -20.697  1.00  0.00           C  
ATOM   1775  O   PRO   110     -28.874   9.358 -19.653  1.00  0.00           O  
ATOM   1776  N   GLU   111     -29.635   8.166 -21.483  1.00  0.00           N  
ATOM   1777  H   GLU   111     -29.454   7.849 -22.425  1.00  0.00           H  
ATOM   1778  CA  GLU   111     -31.035   8.319 -21.071  1.00  0.00           C  
ATOM   1779  HA  GLU   111     -31.194   9.385 -20.908  1.00  0.00           H  
ATOM   1780  CB  GLU   111     -32.032   7.982 -22.198  1.00  0.00           C  
ATOM   1781  HB2 GLU   111     -31.850   8.661 -23.031  1.00  0.00           H  
ATOM   1782  HB3 GLU   111     -31.847   7.003 -22.641  1.00  0.00           H  
ATOM   1783  CG  GLU   111     -33.498   7.925 -21.778  1.00  0.00           C  
ATOM   1784  HG2 GLU   111     -33.978   7.424 -22.619  1.00  0.00           H  
ATOM   1785  HG3 GLU   111     -33.630   7.370 -20.850  1.00  0.00           H  
ATOM   1786  CD  GLU   111     -34.050   9.355 -21.562  1.00  0.00           C  
ATOM   1787  OE1 GLU   111     -33.349  10.301 -21.887  1.00  0.00           O  
ATOM   1788  OE2 GLU   111     -35.179   9.481 -20.954  1.00  0.00           O  
ATOM   1789  C   GLU   111     -31.339   7.473 -19.812  1.00  0.00           C  
ATOM   1790  O   GLU   111     -31.976   7.997 -18.861  1.00  0.00           O  
ATOM   1791  N   GLN   112     -30.745   6.276 -19.652  1.00  0.00           N  
ATOM   1792  H   GLN   112     -30.115   6.001 -20.392  1.00  0.00           H  
ATOM   1793  CA  GLN   112     -30.922   5.449 -18.437  1.00  0.00           C  
ATOM   1794  HA  GLN   112     -31.998   5.403 -18.274  1.00  0.00           H  
ATOM   1795  CB  GLN   112     -30.170   4.091 -18.596  1.00  0.00           C  
ATOM   1796  HB2 GLN   112     -29.260   4.308 -19.156  1.00  0.00           H  
ATOM   1797  HB3 GLN   112     -29.909   3.569 -17.675  1.00  0.00           H  
ATOM   1798  CG  GLN   112     -31.046   3.091 -19.284  1.00  0.00           C  
ATOM   1799  HG2 GLN   112     -31.991   2.957 -18.758  1.00  0.00           H  
ATOM   1800  HG3 GLN   112     -31.190   3.638 -20.216  1.00  0.00           H  
ATOM   1801  CD  GLN   112     -30.290   1.744 -19.451  1.00  0.00           C  
ATOM   1802  OE1 GLN   112     -29.055   1.767 -19.504  1.00  0.00           O  
ATOM   1803  NE2 GLN   112     -30.924   0.514 -19.458  1.00  0.00           N  
ATOM   1804 HE21 GLN   112     -30.410  -0.349 -19.568  1.00  0.00           H  
ATOM   1805 HE22 GLN   112     -31.928   0.565 -19.551  1.00  0.00           H  
ATOM   1806  C   GLN   112     -30.375   6.187 -17.214  1.00  0.00           C  
ATOM   1807  O   GLN   112     -31.138   6.242 -16.316  1.00  0.00           O  
ATOM   1808  N   LYS   113     -29.184   6.769 -17.325  1.00  0.00           N  
ATOM   1809  H   LYS   113     -28.638   6.565 -18.150  1.00  0.00           H  
ATOM   1810  CA  LYS   113     -28.572   7.639 -16.330  1.00  0.00           C  
ATOM   1811  HA  LYS   113     -28.449   7.061 -15.414  1.00  0.00           H  
ATOM   1812  CB  LYS   113     -27.164   8.152 -16.672  1.00  0.00           C  
ATOM   1813  HB2 LYS   113     -27.297   8.534 -17.684  1.00  0.00           H  
ATOM   1814  HB3 LYS   113     -26.907   8.914 -15.936  1.00  0.00           H  
ATOM   1815  CG  LYS   113     -26.213   7.231 -16.667  1.00  0.00           C  
ATOM   1816  HG2 LYS   113     -26.059   6.938 -15.629  1.00  0.00           H  
ATOM   1817  HG3 LYS   113     -26.644   6.433 -17.272  1.00  0.00           H  
ATOM   1818  CD  LYS   113     -24.909   7.535 -17.174  1.00  0.00           C  
ATOM   1819  HD2 LYS   113     -25.113   7.706 -18.230  1.00  0.00           H  
ATOM   1820  HD3 LYS   113     -24.568   8.465 -16.717  1.00  0.00           H  
ATOM   1821  CE  LYS   113     -23.909   6.602 -17.045  1.00  0.00           C  
ATOM   1822  HE2 LYS   113     -23.770   6.430 -15.977  1.00  0.00           H  
ATOM   1823  HE3 LYS   113     -24.223   5.697 -17.566  1.00  0.00           H  
ATOM   1824  NZ  LYS   113     -22.602   7.050 -17.576  1.00  0.00           N  
ATOM   1825  HZ1 LYS   113     -22.274   7.857 -17.066  1.00  0.00           H  
ATOM   1826  HZ2 LYS   113     -21.855   6.385 -17.435  1.00  0.00           H  
ATOM   1827  HZ3 LYS   113     -22.697   7.190 -18.572  1.00  0.00           H  
ATOM   1828  C   LYS   113     -29.526   8.807 -16.011  1.00  0.00           C  
ATOM   1829  O   LYS   113     -29.800   9.053 -14.795  1.00  0.00           O  
ATOM   1830  N   LYS   114     -30.154   9.479 -17.033  1.00  0.00           N  
ATOM   1831  H   LYS   114     -29.892   9.237 -17.977  1.00  0.00           H  
ATOM   1832  CA  LYS   114     -31.068  10.595 -16.766  1.00  0.00           C  
ATOM   1833  HA  LYS   114     -30.514  11.215 -16.061  1.00  0.00           H  
ATOM   1834  CB  LYS   114     -31.349  11.237 -18.160  1.00  0.00           C  
ATOM   1835  HB2 LYS   114     -30.387  11.442 -18.630  1.00  0.00           H  
ATOM   1836  HB3 LYS   114     -31.938  10.530 -18.743  1.00  0.00           H  
ATOM   1837  CG  LYS   114     -32.132  12.444 -18.109  1.00  0.00           C  
ATOM   1838  HG2 LYS   114     -33.085  12.216 -17.631  1.00  0.00           H  
ATOM   1839  HG3 LYS   114     -31.656  13.083 -17.364  1.00  0.00           H  
ATOM   1840  CD  LYS   114     -32.283  13.084 -19.277  1.00  0.00           C  
ATOM   1841  HD2 LYS   114     -31.264  13.211 -19.641  1.00  0.00           H  
ATOM   1842  HD3 LYS   114     -32.795  12.466 -20.014  1.00  0.00           H  
ATOM   1843  CE  LYS   114     -32.930  14.293 -19.275  1.00  0.00           C  
ATOM   1844  HE2 LYS   114     -33.970  14.018 -19.098  1.00  0.00           H  
ATOM   1845  HE3 LYS   114     -32.540  15.023 -18.566  1.00  0.00           H  
ATOM   1846  NZ  LYS   114     -32.899  14.897 -20.609  1.00  0.00           N  
ATOM   1847  HZ1 LYS   114     -33.341  15.799 -20.499  1.00  0.00           H  
ATOM   1848  HZ2 LYS   114     -31.988  15.167 -20.951  1.00  0.00           H  
ATOM   1849  HZ3 LYS   114     -33.420  14.291 -21.226  1.00  0.00           H  
ATOM   1850  C   LYS   114     -32.356  10.156 -15.984  1.00  0.00           C  
ATOM   1851  O   LYS   114     -32.760  10.920 -15.093  1.00  0.00           O  
ATOM   1852  N   GLN   115     -32.907   9.000 -16.262  1.00  0.00           N  
ATOM   1853  H   GLN   115     -32.457   8.414 -16.950  1.00  0.00           H  
ATOM   1854  CA  GLN   115     -33.935   8.385 -15.484  1.00  0.00           C  
ATOM   1855  HA  GLN   115     -34.834   8.990 -15.361  1.00  0.00           H  
ATOM   1856  CB  GLN   115     -34.479   7.108 -16.187  1.00  0.00           C  
ATOM   1857  HB2 GLN   115     -33.637   6.418 -16.252  1.00  0.00           H  
ATOM   1858  HB3 GLN   115     -35.149   6.597 -15.496  1.00  0.00           H  
ATOM   1859  CG  GLN   115     -35.244   7.313 -17.537  1.00  0.00           C  
ATOM   1860  HG2 GLN   115     -34.478   7.694 -18.211  1.00  0.00           H  
ATOM   1861  HG3 GLN   115     -35.513   6.260 -17.619  1.00  0.00           H  
ATOM   1862  CD  GLN   115     -36.551   8.149 -17.576  1.00  0.00           C  
ATOM   1863  OE1 GLN   115     -37.304   8.133 -16.656  1.00  0.00           O  
ATOM   1864  NE2 GLN   115     -36.888   8.733 -18.764  1.00  0.00           N  
ATOM   1865 HE21 GLN   115     -37.706   9.326 -18.753  1.00  0.00           H  
ATOM   1866 HE22 GLN   115     -36.184   8.809 -19.484  1.00  0.00           H  
ATOM   1867  C   GLN   115     -33.486   7.938 -14.069  1.00  0.00           C  
ATOM   1868  O   GLN   115     -34.289   8.153 -13.154  1.00  0.00           O  
ATOM   1869  N   PHE   116     -32.382   7.305 -13.868  1.00  0.00           N  
ATOM   1870  H   PHE   116     -31.726   7.243 -14.633  1.00  0.00           H  
ATOM   1871  CA  PHE   116     -31.764   6.971 -12.538  1.00  0.00           C  
ATOM   1872  HA  PHE   116     -32.353   6.214 -12.020  1.00  0.00           H  
ATOM   1873  CB  PHE   116     -30.394   6.228 -12.682  1.00  0.00           C  
ATOM   1874  HB2 PHE   116     -30.651   5.323 -13.231  1.00  0.00           H  
ATOM   1875  HB3 PHE   116     -29.692   6.806 -13.284  1.00  0.00           H  
ATOM   1876  CG  PHE   116     -29.709   5.813 -11.372  1.00  0.00           C  
ATOM   1877  CD1 PHE   116     -29.316   6.820 -10.438  1.00  0.00           C  
ATOM   1878  HD1 PHE   116     -29.503   7.881 -10.522  1.00  0.00           H  
ATOM   1879  CE1 PHE   116     -28.473   6.465  -9.328  1.00  0.00           C  
ATOM   1880  HE1 PHE   116     -28.174   7.231  -8.628  1.00  0.00           H  
ATOM   1881  CZ  PHE   116     -28.135   5.081  -9.124  1.00  0.00           C  
ATOM   1882  HZ  PHE   116     -27.494   4.714  -8.337  1.00  0.00           H  
ATOM   1883  CE2 PHE   116     -28.476   4.131 -10.104  1.00  0.00           C  
ATOM   1884  HE2 PHE   116     -28.255   3.101  -9.866  1.00  0.00           H  
ATOM   1885  CD2 PHE   116     -29.174   4.528 -11.215  1.00  0.00           C  
ATOM   1886  HD2 PHE   116     -29.397   3.727 -11.904  1.00  0.00           H  
ATOM   1887  C   PHE   116     -31.666   8.260 -11.714  1.00  0.00           C  
ATOM   1888  O   PHE   116     -32.115   8.332 -10.541  1.00  0.00           O  
ATOM   1889  N   ASN   117     -30.998   9.318 -12.211  1.00  0.00           N  
ATOM   1890  H   ASN   117     -30.629   9.233 -13.148  1.00  0.00           H  
ATOM   1891  CA  ASN   117     -30.884  10.575 -11.503  1.00  0.00           C  
ATOM   1892  HA  ASN   117     -30.352  10.405 -10.566  1.00  0.00           H  
ATOM   1893  CB  ASN   117     -29.957  11.535 -12.178  1.00  0.00           C  
ATOM   1894  HB2 ASN   117     -30.390  11.805 -13.141  1.00  0.00           H  
ATOM   1895  HB3 ASN   117     -29.845  12.426 -11.561  1.00  0.00           H  
ATOM   1896  CG  ASN   117     -28.515  10.944 -12.331  1.00  0.00           C  
ATOM   1897  OD1 ASN   117     -28.087  10.052 -11.503  1.00  0.00           O  
ATOM   1898  ND2 ASN   117     -27.762  11.321 -13.316  1.00  0.00           N  
ATOM   1899 HD21 ASN   117     -26.892  10.811 -13.370  1.00  0.00           H  
ATOM   1900 HD22 ASN   117     -28.069  11.865 -14.110  1.00  0.00           H  
ATOM   1901  C   ASN   117     -32.218  11.139 -11.060  1.00  0.00           C  
ATOM   1902  O   ASN   117     -32.298  11.615  -9.900  1.00  0.00           O  
ATOM   1903  N   ALA   118     -33.252  11.187 -11.879  1.00  0.00           N  
ATOM   1904  H   ALA   118     -33.019  10.980 -12.839  1.00  0.00           H  
ATOM   1905  CA  ALA   118     -34.609  11.614 -11.651  1.00  0.00           C  
ATOM   1906  HA  ALA   118     -34.533  12.655 -11.336  1.00  0.00           H  
ATOM   1907  CB  ALA   118     -35.371  11.698 -12.992  1.00  0.00           C  
ATOM   1908  HB1 ALA   118     -35.113  10.799 -13.553  1.00  0.00           H  
ATOM   1909  HB2 ALA   118     -36.445  11.798 -12.839  1.00  0.00           H  
ATOM   1910  HB3 ALA   118     -35.089  12.661 -13.419  1.00  0.00           H  
ATOM   1911  C   ALA   118     -35.406  10.839 -10.489  1.00  0.00           C  
ATOM   1912  O   ALA   118     -36.016  11.363  -9.537  1.00  0.00           O  
ATOM   1913  N   ASN   119     -35.098   9.516 -10.503  1.00  0.00           N  
ATOM   1914  H   ASN   119     -34.455   9.146 -11.188  1.00  0.00           H  
ATOM   1915  CA  ASN   119     -35.563   8.579  -9.388  1.00  0.00           C  
ATOM   1916  HA  ASN   119     -36.617   8.773  -9.187  1.00  0.00           H  
ATOM   1917  CB  ASN   119     -35.567   7.143  -9.921  1.00  0.00           C  
ATOM   1918  HB2 ASN   119     -34.593   6.980 -10.382  1.00  0.00           H  
ATOM   1919  HB3 ASN   119     -35.606   6.446  -9.084  1.00  0.00           H  
ATOM   1920  CG  ASN   119     -36.698   6.825 -10.885  1.00  0.00           C  
ATOM   1921  OD1 ASN   119     -37.770   6.493 -10.345  1.00  0.00           O  
ATOM   1922  ND2 ASN   119     -36.552   7.033 -12.169  1.00  0.00           N  
ATOM   1923 HD21 ASN   119     -37.318   6.797 -12.784  1.00  0.00           H  
ATOM   1924 HD22 ASN   119     -35.792   7.566 -12.566  1.00  0.00           H  
ATOM   1925  C   ASN   119     -34.774   8.720  -8.079  1.00  0.00           C  
ATOM   1926  O   ASN   119     -35.262   8.398  -6.991  1.00  0.00           O  
ATOM   1927  N   PHE   120     -33.533   9.005  -8.235  1.00  0.00           N  
ATOM   1928  H   PHE   120     -33.187   9.163  -9.171  1.00  0.00           H  
ATOM   1929  CA  PHE   120     -32.605   9.281  -7.066  1.00  0.00           C  
ATOM   1930  HA  PHE   120     -32.820   8.653  -6.201  1.00  0.00           H  
ATOM   1931  CB  PHE   120     -31.159   9.059  -7.417  1.00  0.00           C  
ATOM   1932  HB2 PHE   120     -31.103   8.057  -7.842  1.00  0.00           H  
ATOM   1933  HB3 PHE   120     -30.730   9.726  -8.165  1.00  0.00           H  
ATOM   1934  CG  PHE   120     -30.292   9.023  -6.158  1.00  0.00           C  
ATOM   1935  CD1 PHE   120     -29.664  10.210  -5.666  1.00  0.00           C  
ATOM   1936  HD1 PHE   120     -29.750  11.175  -6.144  1.00  0.00           H  
ATOM   1937  CE1 PHE   120     -28.663  10.141  -4.649  1.00  0.00           C  
ATOM   1938  HE1 PHE   120     -28.079  11.013  -4.394  1.00  0.00           H  
ATOM   1939  CZ  PHE   120     -28.486   8.934  -3.983  1.00  0.00           C  
ATOM   1940  HZ  PHE   120     -27.707   8.700  -3.273  1.00  0.00           H  
ATOM   1941  CE2 PHE   120     -29.135   7.742  -4.387  1.00  0.00           C  
ATOM   1942  HE2 PHE   120     -28.946   6.834  -3.833  1.00  0.00           H  
ATOM   1943  CD2 PHE   120     -29.987   7.783  -5.490  1.00  0.00           C  
ATOM   1944  HD2 PHE   120     -30.431   6.855  -5.818  1.00  0.00           H  
ATOM   1945  C   PHE   120     -32.726  10.713  -6.510  1.00  0.00           C  
ATOM   1946  O   PHE   120     -32.562  10.855  -5.319  1.00  0.00           O  
ATOM   1947  N   GLU   121     -33.105  11.778  -7.275  1.00  0.00           N  
ATOM   1948  H   GLU   121     -33.161  11.727  -8.282  1.00  0.00           H  
ATOM   1949  CA  GLU   121     -33.499  13.092  -6.739  1.00  0.00           C  
ATOM   1950  HA  GLU   121     -32.656  13.463  -6.156  1.00  0.00           H  
ATOM   1951  CB  GLU   121     -33.807  14.005  -7.954  1.00  0.00           C  
ATOM   1952  HB2 GLU   121     -33.026  13.842  -8.697  1.00  0.00           H  
ATOM   1953  HB3 GLU   121     -34.737  13.605  -8.359  1.00  0.00           H  
ATOM   1954  CG  GLU   121     -33.815  15.495  -7.651  1.00  0.00           C  
ATOM   1955  HG2 GLU   121     -34.153  15.915  -8.599  1.00  0.00           H  
ATOM   1956  HG3 GLU   121     -34.556  15.826  -6.924  1.00  0.00           H  
ATOM   1957  CD  GLU   121     -32.455  16.031  -7.313  1.00  0.00           C  
ATOM   1958  OE1 GLU   121     -32.466  17.220  -6.903  1.00  0.00           O  
ATOM   1959  OE2 GLU   121     -31.370  15.403  -7.399  1.00  0.00           O  
ATOM   1960  C   GLU   121     -34.740  12.956  -5.904  1.00  0.00           C  
ATOM   1961  O   GLU   121     -34.830  13.674  -4.930  1.00  0.00           O  
ATOM   1962  N   LYS   122     -35.660  11.992  -6.198  1.00  0.00           N  
ATOM   1963  H   LYS   122     -35.594  11.430  -7.034  1.00  0.00           H  
ATOM   1964  CA  LYS   122     -36.817  11.663  -5.342  1.00  0.00           C  
ATOM   1965  HA  LYS   122     -37.353  12.563  -5.040  1.00  0.00           H  
ATOM   1966  CB  LYS   122     -37.726  10.717  -6.130  1.00  0.00           C  
ATOM   1967  HB2 LYS   122     -37.075  10.029  -6.668  1.00  0.00           H  
ATOM   1968  HB3 LYS   122     -38.402  10.131  -5.506  1.00  0.00           H  
ATOM   1969  CG  LYS   122     -38.449  11.367  -7.019  1.00  0.00           C  
ATOM   1970  HG2 LYS   122     -39.183  11.963  -6.477  1.00  0.00           H  
ATOM   1971  HG3 LYS   122     -37.862  12.011  -7.674  1.00  0.00           H  
ATOM   1972  CD  LYS   122     -39.201  10.545  -7.881  1.00  0.00           C  
ATOM   1973  HD2 LYS   122     -38.502   9.917  -8.431  1.00  0.00           H  
ATOM   1974  HD3 LYS   122     -39.878   9.856  -7.376  1.00  0.00           H  
ATOM   1975  CE  LYS   122     -40.036  11.156  -8.723  1.00  0.00           C  
ATOM   1976  HE2 LYS   122     -39.655  12.135  -9.014  1.00  0.00           H  
ATOM   1977  HE3 LYS   122     -40.076  10.611  -9.666  1.00  0.00           H  
ATOM   1978  NZ  LYS   122     -41.398  11.386  -8.180  1.00  0.00           N  
ATOM   1979  HZ1 LYS   122     -41.834  12.124  -8.714  1.00  0.00           H  
ATOM   1980  HZ2 LYS   122     -41.893  10.506  -8.185  1.00  0.00           H  
ATOM   1981  HZ3 LYS   122     -41.345  11.733  -7.232  1.00  0.00           H  
ATOM   1982  C   LYS   122     -36.372  11.138  -4.027  1.00  0.00           C  
ATOM   1983  O   LYS   122     -37.005  11.586  -3.076  1.00  0.00           O  
ATOM   1984  N   ARG   123     -35.248  10.396  -3.876  1.00  0.00           N  
ATOM   1985  H   ARG   123     -34.628  10.292  -4.667  1.00  0.00           H  
ATOM   1986  CA  ARG   123     -34.678  10.112  -2.565  1.00  0.00           C  
ATOM   1987  HA  ARG   123     -35.452   9.766  -1.880  1.00  0.00           H  
ATOM   1988  CB  ARG   123     -33.653   8.955  -2.724  1.00  0.00           C  
ATOM   1989  HB2 ARG   123     -32.914   9.312  -3.441  1.00  0.00           H  
ATOM   1990  HB3 ARG   123     -33.127   8.801  -1.782  1.00  0.00           H  
ATOM   1991  CG  ARG   123     -34.257   7.781  -3.117  1.00  0.00           C  
ATOM   1992  HG2 ARG   123     -34.985   7.560  -2.337  1.00  0.00           H  
ATOM   1993  HG3 ARG   123     -34.722   8.045  -4.067  1.00  0.00           H  
ATOM   1994  CD  ARG   123     -33.544   6.693  -3.280  1.00  0.00           C  
ATOM   1995  HD2 ARG   123     -32.931   6.821  -4.172  1.00  0.00           H  
ATOM   1996  HD3 ARG   123     -32.975   6.442  -2.384  1.00  0.00           H  
ATOM   1997  NE  ARG   123     -34.401   5.503  -3.648  1.00  0.00           N  
ATOM   1998  HE  ARG   123     -35.360   5.601  -3.951  1.00  0.00           H  
ATOM   1999  CZ  ARG   123     -33.942   4.278  -3.818  1.00  0.00           C  
ATOM   2000  NH1 ARG   123     -32.673   3.893  -3.833  1.00  0.00           N  
ATOM   2001 HH11 ARG   123     -31.943   4.564  -3.640  1.00  0.00           H  
ATOM   2002 HH12 ARG   123     -32.445   2.911  -3.903  1.00  0.00           H  
ATOM   2003  NH2 ARG   123     -34.744   3.301  -4.150  1.00  0.00           N  
ATOM   2004 HH21 ARG   123     -35.733   3.445  -4.009  1.00  0.00           H  
ATOM   2005 HH22 ARG   123     -34.329   2.411  -4.385  1.00  0.00           H  
ATOM   2006  C   ARG   123     -33.911  11.348  -1.940  1.00  0.00           C  
ATOM   2007  O   ARG   123     -33.858  11.543  -0.742  1.00  0.00           O  
ATOM   2008  N   LEU   124     -33.356  12.246  -2.775  1.00  0.00           N  
ATOM   2009  H   LEU   124     -33.221  12.037  -3.754  1.00  0.00           H  
ATOM   2010  CA  LEU   124     -32.604  13.397  -2.268  1.00  0.00           C  
ATOM   2011  HA  LEU   124     -31.935  13.153  -1.442  1.00  0.00           H  
ATOM   2012  CB  LEU   124     -31.578  13.950  -3.345  1.00  0.00           C  
ATOM   2013  HB2 LEU   124     -32.208  14.032  -4.231  1.00  0.00           H  
ATOM   2014  HB3 LEU   124     -31.221  14.943  -3.074  1.00  0.00           H  
ATOM   2015  CG  LEU   124     -30.372  13.088  -3.637  1.00  0.00           C  
ATOM   2016  HG  LEU   124     -30.827  12.105  -3.758  1.00  0.00           H  
ATOM   2017  CD1 LEU   124     -29.515  13.620  -4.808  1.00  0.00           C  
ATOM   2018 HD11 LEU   124     -30.280  13.778  -5.569  1.00  0.00           H  
ATOM   2019 HD12 LEU   124     -29.012  14.555  -4.561  1.00  0.00           H  
ATOM   2020 HD13 LEU   124     -28.775  12.940  -5.230  1.00  0.00           H  
ATOM   2021  CD2 LEU   124     -29.456  12.969  -2.383  1.00  0.00           C  
ATOM   2022 HD21 LEU   124     -29.802  12.132  -1.776  1.00  0.00           H  
ATOM   2023 HD22 LEU   124     -28.447  12.661  -2.657  1.00  0.00           H  
ATOM   2024 HD23 LEU   124     -29.129  13.845  -1.823  1.00  0.00           H  
ATOM   2025  C   LEU   124     -33.594  14.485  -1.740  1.00  0.00           C  
ATOM   2026  O   LEU   124     -33.169  15.375  -1.023  1.00  0.00           O  
ATOM   2027  N   THR   125     -34.892  14.520  -2.179  1.00  0.00           N  
ATOM   2028  H   THR   125     -35.228  13.936  -2.932  1.00  0.00           H  
ATOM   2029  CA  THR   125     -35.938  15.455  -1.785  1.00  0.00           C  
ATOM   2030  HA  THR   125     -35.608  16.440  -2.116  1.00  0.00           H  
ATOM   2031  CB  THR   125     -37.254  15.232  -2.472  1.00  0.00           C  
ATOM   2032  HB  THR   125     -37.614  14.216  -2.311  1.00  0.00           H  
ATOM   2033  CG2 THR   125     -38.292  16.268  -2.021  1.00  0.00           C  
ATOM   2034 HG21 THR   125     -39.303  16.163  -2.413  1.00  0.00           H  
ATOM   2035 HG22 THR   125     -38.455  16.341  -0.946  1.00  0.00           H  
ATOM   2036 HG23 THR   125     -37.958  17.286  -2.218  1.00  0.00           H  
ATOM   2037  OG1 THR   125     -37.000  15.404  -3.852  1.00  0.00           O  
ATOM   2038  HG1 THR   125     -36.048  15.286  -3.891  1.00  0.00           H  
ATOM   2039  C   THR   125     -36.075  15.481  -0.280  1.00  0.00           C  
ATOM   2040  O   THR   125     -36.098  16.522   0.408  1.00  0.00           O  
ATOM   2041  OXT THR   125     -36.413  14.404   0.234  1.00  0.00           O  
TER    2042      THR   125 
ATOM   2042  N   ALA   126     -44.774 -31.439   6.791  1.00  0.00           N  
ATOM   2043  H1  ALA   126     -45.670 -31.811   7.071  1.00  0.00           H  
ATOM   2044  H2  ALA   126     -44.551 -30.794   7.535  1.00  0.00           H  
ATOM   2045  H3  ALA   126     -44.066 -32.159   6.828  1.00  0.00           H  
ATOM   2046  CA  ALA   126     -45.068 -30.688   5.510  1.00  0.00           C  
ATOM   2047  HA  ALA   126     -45.268 -31.421   4.729  1.00  0.00           H  
ATOM   2048  CB  ALA   126     -46.291 -29.858   5.709  1.00  0.00           C  
ATOM   2049  HB1 ALA   126     -46.767 -29.579   4.769  1.00  0.00           H  
ATOM   2050  HB2 ALA   126     -46.958 -30.366   6.405  1.00  0.00           H  
ATOM   2051  HB3 ALA   126     -45.995 -28.880   6.089  1.00  0.00           H  
ATOM   2052  C   ALA   126     -43.818 -29.867   5.176  1.00  0.00           C  
ATOM   2053  O   ALA   126     -43.151 -29.203   5.990  1.00  0.00           O  
ATOM   2054  N   ASP   127     -43.510 -29.756   3.880  1.00  0.00           N  
ATOM   2055  H   ASP   127     -44.054 -30.330   3.252  1.00  0.00           H  
ATOM   2056  CA  ASP   127     -42.337 -29.052   3.275  1.00  0.00           C  
ATOM   2057  HA  ASP   127     -41.396 -29.022   3.824  1.00  0.00           H  
ATOM   2058  CB  ASP   127     -41.849 -29.665   1.976  1.00  0.00           C  
ATOM   2059  HB2 ASP   127     -42.685 -29.611   1.279  1.00  0.00           H  
ATOM   2060  HB3 ASP   127     -41.125 -28.964   1.561  1.00  0.00           H  
ATOM   2061  CG  ASP   127     -41.196 -31.033   2.020  1.00  0.00           C  
ATOM   2062  OD1 ASP   127     -41.211 -31.632   3.133  1.00  0.00           O  
ATOM   2063  OD2 ASP   127     -40.697 -31.541   1.023  1.00  0.00           O  
ATOM   2064  C   ASP   127     -42.650 -27.611   2.916  1.00  0.00           C  
ATOM   2065  O   ASP   127     -43.716 -27.243   2.444  1.00  0.00           O  
ATOM   2066  N   THR   128     -41.724 -26.730   3.334  1.00  0.00           N  
ATOM   2067  H   THR   128     -40.819 -27.052   3.647  1.00  0.00           H  
ATOM   2068  CA  THR   128     -41.929 -25.262   3.148  1.00  0.00           C  
ATOM   2069  HA  THR   128     -42.978 -25.138   3.416  1.00  0.00           H  
ATOM   2070  CB  THR   128     -41.190 -24.563   4.271  1.00  0.00           C  
ATOM   2071  HB  THR   128     -41.598 -24.918   5.217  1.00  0.00           H  
ATOM   2072  CG2 THR   128     -39.709 -24.818   4.242  1.00  0.00           C  
ATOM   2073 HG21 THR   128     -39.271 -24.579   3.272  1.00  0.00           H  
ATOM   2074 HG22 THR   128     -39.285 -24.106   4.950  1.00  0.00           H  
ATOM   2075 HG23 THR   128     -39.513 -25.818   4.627  1.00  0.00           H  
ATOM   2076  OG1 THR   128     -41.621 -23.204   4.226  1.00  0.00           O  
ATOM   2077  HG1 THR   128     -42.451 -23.147   4.705  1.00  0.00           H  
ATOM   2078  C   THR   128     -41.779 -24.709   1.769  1.00  0.00           C  
ATOM   2079  O   THR   128     -41.009 -23.723   1.450  1.00  0.00           O  
ATOM   2080  N   THR   129     -42.583 -25.209   0.820  1.00  0.00           N  
ATOM   2081  H   THR   129     -43.167 -26.012   1.005  1.00  0.00           H  
ATOM   2082  CA  THR   129     -42.938 -24.553  -0.454  1.00  0.00           C  
ATOM   2083  HA  THR   129     -42.045 -23.996  -0.738  1.00  0.00           H  
ATOM   2084  CB  THR   129     -43.159 -25.621  -1.559  1.00  0.00           C  
ATOM   2085  HB  THR   129     -42.220 -26.102  -1.835  1.00  0.00           H  
ATOM   2086  CG2 THR   129     -44.111 -26.807  -1.057  1.00  0.00           C  
ATOM   2087 HG21 THR   129     -44.227 -27.564  -1.832  1.00  0.00           H  
ATOM   2088 HG22 THR   129     -43.495 -27.236  -0.267  1.00  0.00           H  
ATOM   2089 HG23 THR   129     -45.041 -26.504  -0.575  1.00  0.00           H  
ATOM   2090  OG1 THR   129     -43.754 -24.961  -2.733  1.00  0.00           O  
ATOM   2091  HG1 THR   129     -43.023 -24.464  -3.105  1.00  0.00           H  
ATOM   2092  C   THR   129     -44.085 -23.639  -0.252  1.00  0.00           C  
ATOM   2093  O   THR   129     -44.839 -23.814   0.767  1.00  0.00           O  
ATOM   2094  N   THR   130     -44.341 -22.644  -1.090  1.00  0.00           N  
ATOM   2095  H   THR   130     -43.664 -22.543  -1.833  1.00  0.00           H  
ATOM   2096  CA  THR   130     -45.567 -21.773  -0.937  1.00  0.00           C  
ATOM   2097  HA  THR   130     -45.787 -21.321   0.030  1.00  0.00           H  
ATOM   2098  CB  THR   130     -45.510 -20.562  -1.807  1.00  0.00           C  
ATOM   2099  HB  THR   130     -45.800 -20.917  -2.795  1.00  0.00           H  
ATOM   2100  CG2 THR   130     -46.307 -19.372  -1.272  1.00  0.00           C  
ATOM   2101 HG21 THR   130     -47.339 -19.703  -1.156  1.00  0.00           H  
ATOM   2102 HG22 THR   130     -45.985 -19.002  -0.299  1.00  0.00           H  
ATOM   2103 HG23 THR   130     -46.255 -18.584  -2.023  1.00  0.00           H  
ATOM   2104  OG1 THR   130     -44.222 -20.064  -1.789  1.00  0.00           O  
ATOM   2105  HG1 THR   130     -43.606 -20.771  -1.996  1.00  0.00           H  
ATOM   2106  C   THR   130     -46.846 -22.483  -1.164  1.00  0.00           C  
ATOM   2107  O   THR   130     -47.916 -21.889  -0.872  1.00  0.00           O  
ATOM   2108  N   ALA   131     -46.848 -23.745  -1.463  1.00  0.00           N  
ATOM   2109  H   ALA   131     -45.968 -24.115  -1.793  1.00  0.00           H  
ATOM   2110  CA  ALA   131     -48.059 -24.609  -1.530  1.00  0.00           C  
ATOM   2111  HA  ALA   131     -48.894 -24.100  -2.013  1.00  0.00           H  
ATOM   2112  CB  ALA   131     -47.603 -25.789  -2.496  1.00  0.00           C  
ATOM   2113  HB1 ALA   131     -46.949 -26.426  -1.900  1.00  0.00           H  
ATOM   2114  HB2 ALA   131     -48.426 -26.408  -2.854  1.00  0.00           H  
ATOM   2115  HB3 ALA   131     -46.995 -25.396  -3.310  1.00  0.00           H  
ATOM   2116  C   ALA   131     -48.518 -25.210  -0.177  1.00  0.00           C  
ATOM   2117  O   ALA   131     -49.645 -25.729  -0.012  1.00  0.00           O  
ATOM   2118  N   ALA   132     -47.626 -25.076   0.829  1.00  0.00           N  
ATOM   2119  H   ALA   132     -46.758 -24.631   0.567  1.00  0.00           H  
ATOM   2120  CA  ALA   132     -47.879 -25.572   2.212  1.00  0.00           C  
ATOM   2121  HA  ALA   132     -48.114 -26.618   2.015  1.00  0.00           H  
ATOM   2122  CB  ALA   132     -46.652 -25.363   3.047  1.00  0.00           C  
ATOM   2123  HB1 ALA   132     -46.758 -25.751   4.060  1.00  0.00           H  
ATOM   2124  HB2 ALA   132     -45.768 -25.823   2.606  1.00  0.00           H  
ATOM   2125  HB3 ALA   132     -46.403 -24.302   3.025  1.00  0.00           H  
ATOM   2126  C   ALA   132     -49.102 -24.781   2.812  1.00  0.00           C  
ATOM   2127  O   ALA   132     -49.290 -23.611   2.420  1.00  0.00           O  
ATOM   2128  N   PRO   133     -49.832 -25.333   3.839  1.00  0.00           N  
ATOM   2129  CD  PRO   133     -49.841 -26.704   4.289  1.00  0.00           C  
ATOM   2130  HD2 PRO   133     -49.032 -26.803   5.012  1.00  0.00           H  
ATOM   2131  HD3 PRO   133     -49.646 -27.260   3.371  1.00  0.00           H  
ATOM   2132  CG  PRO   133     -51.241 -26.894   4.887  1.00  0.00           C  
ATOM   2133  HG2 PRO   133     -51.107 -27.661   5.650  1.00  0.00           H  
ATOM   2134  HG3 PRO   133     -51.849 -27.171   4.026  1.00  0.00           H  
ATOM   2135  CB  PRO   133     -51.595 -25.506   5.482  1.00  0.00           C  
ATOM   2136  HB2 PRO   133     -51.251 -25.493   6.517  1.00  0.00           H  
ATOM   2137  HB3 PRO   133     -52.665 -25.313   5.400  1.00  0.00           H  
ATOM   2138  CA  PRO   133     -50.779 -24.518   4.643  1.00  0.00           C  
ATOM   2139  HA  PRO   133     -51.454 -23.934   4.018  1.00  0.00           H  
ATOM   2140  C   PRO   133     -50.012 -23.596   5.562  1.00  0.00           C  
ATOM   2141  O   PRO   133     -48.795 -23.683   5.681  1.00  0.00           O  
ATOM   2142  N   ALA   134     -50.688 -22.676   6.149  1.00  0.00           N  
ATOM   2143  H   ALA   134     -51.692 -22.686   6.037  1.00  0.00           H  
ATOM   2144  CA  ALA   134     -50.136 -21.592   6.957  1.00  0.00           C  
ATOM   2145  HA  ALA   134     -49.526 -20.940   6.331  1.00  0.00           H  
ATOM   2146  CB  ALA   134     -51.338 -20.728   7.499  1.00  0.00           C  
ATOM   2147  HB1 ALA   134     -50.927 -19.915   8.098  1.00  0.00           H  
ATOM   2148  HB2 ALA   134     -51.885 -20.270   6.674  1.00  0.00           H  
ATOM   2149  HB3 ALA   134     -51.953 -21.367   8.132  1.00  0.00           H  
ATOM   2150  C   ALA   134     -49.101 -22.122   8.027  1.00  0.00           C  
ATOM   2151  O   ALA   134     -48.124 -21.433   8.358  1.00  0.00           O  
ATOM   2152  N   ASP   135     -49.325 -23.339   8.591  1.00  0.00           N  
ATOM   2153  H   ASP   135     -50.106 -23.847   8.201  1.00  0.00           H  
ATOM   2154  CA  ASP   135     -48.390 -24.059   9.471  1.00  0.00           C  
ATOM   2155  HA  ASP   135     -48.405 -23.543  10.430  1.00  0.00           H  
ATOM   2156  CB  ASP   135     -48.772 -25.537   9.693  1.00  0.00           C  
ATOM   2157  HB2 ASP   135     -48.821 -26.135   8.782  1.00  0.00           H  
ATOM   2158  HB3 ASP   135     -47.957 -26.017  10.235  1.00  0.00           H  
ATOM   2159  CG  ASP   135     -50.129 -25.650  10.451  1.00  0.00           C  
ATOM   2160  OD1 ASP   135     -50.518 -24.765  11.236  1.00  0.00           O  
ATOM   2161  OD2 ASP   135     -50.795 -26.752  10.388  1.00  0.00           O  
ATOM   2162  C   ASP   135     -46.874 -24.002   9.065  1.00  0.00           C  
ATOM   2163  O   ASP   135     -46.107 -23.556   9.918  1.00  0.00           O  
ATOM   2164  N   ALA   136     -46.543 -24.352   7.847  1.00  0.00           N  
ATOM   2165  H   ALA   136     -47.301 -24.638   7.244  1.00  0.00           H  
ATOM   2166  CA  ALA   136     -45.193 -24.449   7.247  1.00  0.00           C  
ATOM   2167  HA  ALA   136     -44.410 -24.498   8.004  1.00  0.00           H  
ATOM   2168  CB  ALA   136     -45.138 -25.816   6.584  1.00  0.00           C  
ATOM   2169  HB1 ALA   136     -44.206 -26.034   6.064  1.00  0.00           H  
ATOM   2170  HB2 ALA   136     -45.195 -26.497   7.433  1.00  0.00           H  
ATOM   2171  HB3 ALA   136     -46.084 -25.944   6.057  1.00  0.00           H  
ATOM   2172  C   ALA   136     -44.888 -23.295   6.213  1.00  0.00           C  
ATOM   2173  O   ALA   136     -43.666 -23.171   5.849  1.00  0.00           O  
ATOM   2174  N   LYS   137     -45.920 -22.663   5.582  1.00  0.00           N  
ATOM   2175  H   LYS   137     -46.811 -22.851   6.018  1.00  0.00           H  
ATOM   2176  CA  LYS   137     -45.890 -21.669   4.429  1.00  0.00           C  
ATOM   2177  HA  LYS   137     -45.645 -22.194   3.506  1.00  0.00           H  
ATOM   2178  CB  LYS   137     -47.315 -20.976   4.430  1.00  0.00           C  
ATOM   2179  HB2 LYS   137     -48.087 -21.710   4.661  1.00  0.00           H  
ATOM   2180  HB3 LYS   137     -47.441 -20.241   5.225  1.00  0.00           H  
ATOM   2181  CG  LYS   137     -47.576 -20.379   3.179  1.00  0.00           C  
ATOM   2182  HG2 LYS   137     -46.751 -19.709   2.939  1.00  0.00           H  
ATOM   2183  HG3 LYS   137     -47.286 -21.192   2.513  1.00  0.00           H  
ATOM   2184  CD  LYS   137     -48.852 -19.906   3.039  1.00  0.00           C  
ATOM   2185  HD2 LYS   137     -49.525 -20.729   3.276  1.00  0.00           H  
ATOM   2186  HD3 LYS   137     -48.881 -19.216   3.883  1.00  0.00           H  
ATOM   2187  CE  LYS   137     -49.072 -19.191   1.920  1.00  0.00           C  
ATOM   2188  HE2 LYS   137     -48.327 -18.398   1.850  1.00  0.00           H  
ATOM   2189  HE3 LYS   137     -48.962 -19.836   1.049  1.00  0.00           H  
ATOM   2190  NZ  LYS   137     -50.424 -18.607   1.988  1.00  0.00           N  
ATOM   2191  HZ1 LYS   137     -50.663 -18.179   2.872  1.00  0.00           H  
ATOM   2192  HZ2 LYS   137     -50.659 -17.886   1.321  1.00  0.00           H  
ATOM   2193  HZ3 LYS   137     -51.167 -19.291   1.982  1.00  0.00           H  
ATOM   2194  C   LYS   137     -44.819 -20.551   4.673  1.00  0.00           C  
ATOM   2195  O   LYS   137     -44.730 -20.031   5.754  1.00  0.00           O  
ATOM   2196  N   PRO   138     -43.954 -20.246   3.685  1.00  0.00           N  
ATOM   2197  CD  PRO   138     -43.963 -20.825   2.386  1.00  0.00           C  
ATOM   2198  HD2 PRO   138     -44.815 -20.497   1.791  1.00  0.00           H  
ATOM   2199  HD3 PRO   138     -43.995 -21.908   2.504  1.00  0.00           H  
ATOM   2200  CG  PRO   138     -42.671 -20.444   1.732  1.00  0.00           C  
ATOM   2201  HG2 PRO   138     -42.850 -20.330   0.663  1.00  0.00           H  
ATOM   2202  HG3 PRO   138     -41.891 -21.172   1.954  1.00  0.00           H  
ATOM   2203  CB  PRO   138     -42.333 -19.120   2.520  1.00  0.00           C  
ATOM   2204  HB2 PRO   138     -42.645 -18.257   1.930  1.00  0.00           H  
ATOM   2205  HB3 PRO   138     -41.253 -19.006   2.610  1.00  0.00           H  
ATOM   2206  CA  PRO   138     -42.942 -19.252   3.875  1.00  0.00           C  
ATOM   2207  HA  PRO   138     -42.255 -19.644   4.624  1.00  0.00           H  
ATOM   2208  C   PRO   138     -43.724 -17.953   4.171  1.00  0.00           C  
ATOM   2209  O   PRO   138     -44.789 -17.730   3.712  1.00  0.00           O  
ATOM   2210  N   MET   139     -43.124 -17.095   4.965  1.00  0.00           N  
ATOM   2211  H   MET   139     -42.171 -17.258   5.257  1.00  0.00           H  
ATOM   2212  CA  MET   139     -43.610 -15.735   5.119  1.00  0.00           C  
ATOM   2213  HA  MET   139     -44.680 -15.629   5.296  1.00  0.00           H  
ATOM   2214  CB  MET   139     -42.977 -15.066   6.216  1.00  0.00           C  
ATOM   2215  HB2 MET   139     -41.958 -14.803   5.931  1.00  0.00           H  
ATOM   2216  HB3 MET   139     -43.372 -14.051   6.246  1.00  0.00           H  
ATOM   2217  CG  MET   139     -42.983 -15.669   7.641  1.00  0.00           C  
ATOM   2218  HG2 MET   139     -43.797 -16.394   7.658  1.00  0.00           H  
ATOM   2219  HG3 MET   139     -42.022 -16.175   7.737  1.00  0.00           H  
ATOM   2220  SD  MET   139     -43.164 -14.625   9.105  1.00  0.00           S  
ATOM   2221  CE  MET   139     -44.845 -13.919   9.055  1.00  0.00           C  
ATOM   2222  HE1 MET   139     -45.606 -14.658   8.802  1.00  0.00           H  
ATOM   2223  HE2 MET   139     -44.954 -13.489  10.050  1.00  0.00           H  
ATOM   2224  HE3 MET   139     -44.936 -13.090   8.353  1.00  0.00           H  
ATOM   2225  C   MET   139     -43.345 -14.898   3.805  1.00  0.00           C  
ATOM   2226  O   MET   139     -42.347 -15.093   3.115  1.00  0.00           O  
ATOM   2227  N   MET   140     -44.166 -13.945   3.623  1.00  0.00           N  
ATOM   2228  H   MET   140     -44.942 -13.846   4.262  1.00  0.00           H  
ATOM   2229  CA  MET   140     -43.934 -12.863   2.649  1.00  0.00           C  
ATOM   2230  HA  MET   140     -43.977 -13.356   1.678  1.00  0.00           H  
ATOM   2231  CB  MET   140     -44.994 -11.755   2.665  1.00  0.00           C  
ATOM   2232  HB2 MET   140     -45.914 -12.295   2.891  1.00  0.00           H  
ATOM   2233  HB3 MET   140     -44.926 -11.111   3.542  1.00  0.00           H  
ATOM   2234  CG  MET   140     -45.128 -10.911   1.408  1.00  0.00           C  
ATOM   2235  HG2 MET   140     -45.821 -10.084   1.562  1.00  0.00           H  
ATOM   2236  HG3 MET   140     -44.140 -10.543   1.131  1.00  0.00           H  
ATOM   2237  SD  MET   140     -45.890 -11.792  -0.032  1.00  0.00           S  
ATOM   2238  CE  MET   140     -47.615 -12.245   0.534  1.00  0.00           C  
ATOM   2239  HE1 MET   140     -48.261 -11.510   1.014  1.00  0.00           H  
ATOM   2240  HE2 MET   140     -48.130 -12.643  -0.341  1.00  0.00           H  
ATOM   2241  HE3 MET   140     -47.517 -13.119   1.178  1.00  0.00           H  
ATOM   2242  C   MET   140     -42.499 -12.132   2.813  1.00  0.00           C  
ATOM   2243  O   MET   140     -41.882 -11.918   1.727  1.00  0.00           O  
ATOM   2244  N   HIE   141     -41.824 -11.929   3.978  1.00  0.00           N  
ATOM   2245  H   HIE   141     -42.270 -12.046   4.877  1.00  0.00           H  
ATOM   2246  CA  HIE   141     -40.447 -11.491   4.037  1.00  0.00           C  
ATOM   2247  HA  HIE   141     -40.340 -10.491   3.619  1.00  0.00           H  
ATOM   2248  CB  HIE   141     -40.020 -11.196   5.550  1.00  0.00           C  
ATOM   2249  HB2 HIE   141     -39.278 -10.423   5.755  1.00  0.00           H  
ATOM   2250  HB3 HIE   141     -40.975 -10.994   6.035  1.00  0.00           H  
ATOM   2251  CG  HIE   141     -39.481 -12.421   6.344  1.00  0.00           C  
ATOM   2252  ND1 HIE   141     -40.160 -13.131   7.233  1.00  0.00           N  
ATOM   2253  CE1 HIE   141     -39.272 -13.856   7.875  1.00  0.00           C  
ATOM   2254  HE1 HIE   141     -39.593 -14.623   8.563  1.00  0.00           H  
ATOM   2255  NE2 HIE   141     -37.975 -13.596   7.470  1.00  0.00           N  
ATOM   2256  HE2 HIE   141     -37.112 -14.070   7.698  1.00  0.00           H  
ATOM   2257  CD2 HIE   141     -38.131 -12.616   6.554  1.00  0.00           C  
ATOM   2258  HD2 HIE   141     -37.358 -12.073   6.029  1.00  0.00           H  
ATOM   2259  C   HIE   141     -39.460 -12.454   3.392  1.00  0.00           C  
ATOM   2260  O   HIE   141     -38.378 -11.993   3.083  1.00  0.00           O  
ATOM   2261  N   HIE   142     -39.656 -13.732   3.173  1.00  0.00           N  
ATOM   2262  H   HIE   142     -40.588 -14.059   3.387  1.00  0.00           H  
ATOM   2263  CA  HIE   142     -38.719 -14.695   2.485  1.00  0.00           C  
ATOM   2264  HA  HIE   142     -37.711 -14.513   2.857  1.00  0.00           H  
ATOM   2265  CB  HIE   142     -39.241 -16.159   2.779  1.00  0.00           C  
ATOM   2266  HB2 HIE   142     -40.252 -16.263   2.384  1.00  0.00           H  
ATOM   2267  HB3 HIE   142     -38.580 -16.831   2.233  1.00  0.00           H  
ATOM   2268  CG  HIE   142     -39.414 -16.634   4.249  1.00  0.00           C  
ATOM   2269  ND1 HIE   142     -40.169 -17.667   4.751  1.00  0.00           N  
ATOM   2270  CE1 HIE   142     -39.881 -17.701   6.051  1.00  0.00           C  
ATOM   2271  HE1 HIE   142     -40.284 -18.505   6.649  1.00  0.00           H  
ATOM   2272  NE2 HIE   142     -38.986 -16.775   6.360  1.00  0.00           N  
ATOM   2273  HE2 HIE   142     -38.661 -16.594   7.299  1.00  0.00           H  
ATOM   2274  CD2 HIE   142     -38.606 -16.147   5.239  1.00  0.00           C  
ATOM   2275  HD2 HIE   142     -37.989 -15.272   5.100  1.00  0.00           H  
ATOM   2276  C   HIE   142     -38.709 -14.392   0.911  1.00  0.00           C  
ATOM   2277  O   HIE   142     -37.961 -15.125   0.283  1.00  0.00           O  
ATOM   2278  N   LYS   143     -39.530 -13.541   0.291  1.00  0.00           N  
ATOM   2279  H   LYS   143     -40.171 -12.985   0.839  1.00  0.00           H  
ATOM   2280  CA  LYS   143     -39.517 -13.209  -1.132  1.00  0.00           C  
ATOM   2281  HA  LYS   143     -39.111 -14.035  -1.717  1.00  0.00           H  
ATOM   2282  CB  LYS   143     -40.935 -12.861  -1.538  1.00  0.00           C  
ATOM   2283  HB2 LYS   143     -41.165 -12.016  -0.888  1.00  0.00           H  
ATOM   2284  HB3 LYS   143     -40.823 -12.587  -2.587  1.00  0.00           H  
ATOM   2285  CG  LYS   143     -41.882 -13.801  -1.447  1.00  0.00           C  
ATOM   2286  HG2 LYS   143     -41.420 -14.561  -2.076  1.00  0.00           H  
ATOM   2287  HG3 LYS   143     -41.869 -14.184  -0.427  1.00  0.00           H  
ATOM   2288  CD  LYS   143     -43.129 -13.513  -1.816  1.00  0.00           C  
ATOM   2289  HD2 LYS   143     -43.433 -12.608  -1.290  1.00  0.00           H  
ATOM   2290  HD3 LYS   143     -43.069 -13.146  -2.840  1.00  0.00           H  
ATOM   2291  CE  LYS   143     -43.991 -14.605  -1.745  1.00  0.00           C  
ATOM   2292  HE2 LYS   143     -43.584 -15.260  -2.516  1.00  0.00           H  
ATOM   2293  HE3 LYS   143     -44.027 -15.039  -0.746  1.00  0.00           H  
ATOM   2294  NZ  LYS   143     -45.350 -14.140  -2.076  1.00  0.00           N  
ATOM   2295  HZ1 LYS   143     -45.284 -13.664  -2.964  1.00  0.00           H  
ATOM   2296  HZ2 LYS   143     -45.850 -15.017  -2.115  1.00  0.00           H  
ATOM   2297  HZ3 LYS   143     -45.780 -13.509  -1.415  1.00  0.00           H  
ATOM   2298  C   LYS   143     -38.743 -11.960  -1.434  1.00  0.00           C  
ATOM   2299  O   LYS   143     -38.900 -10.919  -0.765  1.00  0.00           O  
ATOM   2300  N   GLY   144     -37.964 -12.046  -2.541  1.00  0.00           N  
ATOM   2301  H   GLY   144     -37.976 -12.939  -3.013  1.00  0.00           H  
ATOM   2302  CA  GLY   144     -37.289 -10.842  -3.120  1.00  0.00           C  
ATOM   2303  HA2 GLY   144     -36.479 -10.466  -2.494  1.00  0.00           H  
ATOM   2304  HA3 GLY   144     -36.758 -11.150  -4.021  1.00  0.00           H  
ATOM   2305  C   GLY   144     -38.260  -9.751  -3.419  1.00  0.00           C  
ATOM   2306  O   GLY   144     -39.359  -9.950  -3.838  1.00  0.00           O  
ATOM   2307  N   LYS   145     -37.850  -8.517  -2.964  1.00  0.00           N  
ATOM   2308  H   LYS   145     -36.936  -8.443  -2.539  1.00  0.00           H  
ATOM   2309  CA  LYS   145     -38.617  -7.304  -2.823  1.00  0.00           C  
ATOM   2310  HA  LYS   145     -39.322  -7.297  -3.654  1.00  0.00           H  
ATOM   2311  CB  LYS   145     -39.286  -7.126  -1.452  1.00  0.00           C  
ATOM   2312  HB2 LYS   145     -39.971  -7.969  -1.355  1.00  0.00           H  
ATOM   2313  HB3 LYS   145     -38.572  -7.243  -0.637  1.00  0.00           H  
ATOM   2314  CG  LYS   145     -39.981  -5.973  -1.230  1.00  0.00           C  
ATOM   2315  HG2 LYS   145     -39.231  -5.239  -0.934  1.00  0.00           H  
ATOM   2316  HG3 LYS   145     -40.464  -5.681  -2.163  1.00  0.00           H  
ATOM   2317  CD  LYS   145     -40.909  -6.130  -0.250  1.00  0.00           C  
ATOM   2318  HD2 LYS   145     -41.680  -6.821  -0.592  1.00  0.00           H  
ATOM   2319  HD3 LYS   145     -40.450  -6.421   0.694  1.00  0.00           H  
ATOM   2320  CE  LYS   145     -41.575  -4.956  -0.096  1.00  0.00           C  
ATOM   2321  HE2 LYS   145     -40.816  -4.212   0.147  1.00  0.00           H  
ATOM   2322  HE3 LYS   145     -42.052  -4.903  -1.075  1.00  0.00           H  
ATOM   2323  NZ  LYS   145     -42.580  -5.110   1.005  1.00  0.00           N  
ATOM   2324  HZ1 LYS   145     -42.063  -4.887   1.844  1.00  0.00           H  
ATOM   2325  HZ2 LYS   145     -43.322  -4.429   0.940  1.00  0.00           H  
ATOM   2326  HZ3 LYS   145     -43.026  -6.015   1.042  1.00  0.00           H  
ATOM   2327  C   LYS   145     -37.644  -6.080  -3.016  1.00  0.00           C  
ATOM   2328  O   LYS   145     -36.485  -6.207  -2.667  1.00  0.00           O  
ATOM   2329  N   PHE   146     -38.122  -5.051  -3.589  1.00  0.00           N  
ATOM   2330  H   PHE   146     -39.131  -5.083  -3.551  1.00  0.00           H  
ATOM   2331  CA  PHE   146     -37.492  -3.813  -4.065  1.00  0.00           C  
ATOM   2332  HA  PHE   146     -36.479  -4.039  -4.397  1.00  0.00           H  
ATOM   2333  CB  PHE   146     -38.127  -3.079  -5.276  1.00  0.00           C  
ATOM   2334  HB2 PHE   146     -38.443  -3.808  -6.022  1.00  0.00           H  
ATOM   2335  HB3 PHE   146     -39.062  -2.654  -4.913  1.00  0.00           H  
ATOM   2336  CG  PHE   146     -37.375  -2.010  -6.025  1.00  0.00           C  
ATOM   2337  CD1 PHE   146     -36.347  -2.326  -6.909  1.00  0.00           C  
ATOM   2338  HD1 PHE   146     -36.159  -3.369  -7.116  1.00  0.00           H  
ATOM   2339  CE1 PHE   146     -35.663  -1.361  -7.558  1.00  0.00           C  
ATOM   2340  HE1 PHE   146     -34.848  -1.622  -8.216  1.00  0.00           H  
ATOM   2341  CZ  PHE   146     -36.023  -0.012  -7.364  1.00  0.00           C  
ATOM   2342  HZ  PHE   146     -35.509   0.738  -7.946  1.00  0.00           H  
ATOM   2343  CE2 PHE   146     -37.183   0.257  -6.572  1.00  0.00           C  
ATOM   2344  HE2 PHE   146     -37.471   1.294  -6.479  1.00  0.00           H  
ATOM   2345  CD2 PHE   146     -37.831  -0.728  -5.829  1.00  0.00           C  
ATOM   2346  HD2 PHE   146     -38.685  -0.494  -5.210  1.00  0.00           H  
ATOM   2347  C   PHE   146     -37.255  -2.801  -2.880  1.00  0.00           C  
ATOM   2348  O   PHE   146     -37.958  -2.884  -1.862  1.00  0.00           O  
ATOM   2349  N   GLY   147     -36.228  -1.906  -2.986  1.00  0.00           N  
ATOM   2350  H   GLY   147     -35.676  -2.048  -3.820  1.00  0.00           H  
ATOM   2351  CA  GLY   147     -35.791  -0.915  -2.009  1.00  0.00           C  
ATOM   2352  HA2 GLY   147     -35.956  -1.269  -0.992  1.00  0.00           H  
ATOM   2353  HA3 GLY   147     -34.718  -0.808  -2.166  1.00  0.00           H  
ATOM   2354  C   GLY   147     -36.452   0.439  -2.246  1.00  0.00           C  
ATOM   2355  O   GLY   147     -36.534   0.872  -3.450  1.00  0.00           O  
ATOM   2356  N   PRO   148     -36.934   1.157  -1.234  1.00  0.00           N  
ATOM   2357  CD  PRO   148     -37.596   2.494  -1.303  1.00  0.00           C  
ATOM   2358  HD2 PRO   148     -38.447   2.599  -1.975  1.00  0.00           H  
ATOM   2359  HD3 PRO   148     -36.856   3.179  -1.716  1.00  0.00           H  
ATOM   2360  CG  PRO   148     -37.923   2.855   0.174  1.00  0.00           C  
ATOM   2361  HG2 PRO   148     -38.965   2.715   0.459  1.00  0.00           H  
ATOM   2362  HG3 PRO   148     -37.778   3.929   0.293  1.00  0.00           H  
ATOM   2363  CB  PRO   148     -36.878   2.043   0.995  1.00  0.00           C  
ATOM   2364  HB2 PRO   148     -37.018   1.985   2.075  1.00  0.00           H  
ATOM   2365  HB3 PRO   148     -35.860   2.383   0.805  1.00  0.00           H  
ATOM   2366  CA  PRO   148     -36.806   0.809   0.225  1.00  0.00           C  
ATOM   2367  HA  PRO   148     -35.838   0.382   0.487  1.00  0.00           H  
ATOM   2368  C   PRO   148     -37.992  -0.072   0.728  1.00  0.00           C  
ATOM   2369  O   PRO   148     -39.118  -0.039   0.238  1.00  0.00           O  
ATOM   2370  N   HIE   149     -37.667  -0.863   1.762  1.00  0.00           N  
ATOM   2371  H   HIE   149     -36.697  -0.841   2.042  1.00  0.00           H  
ATOM   2372  CA  HIE   149     -38.581  -1.729   2.576  1.00  0.00           C  
ATOM   2373  HA  HIE   149     -39.178  -2.399   1.957  1.00  0.00           H  
ATOM   2374  CB  HIE   149     -37.678  -2.510   3.636  1.00  0.00           C  
ATOM   2375  HB2 HIE   149     -38.207  -3.332   4.118  1.00  0.00           H  
ATOM   2376  HB3 HIE   149     -36.788  -2.946   3.182  1.00  0.00           H  
ATOM   2377  CG  HIE   149     -37.128  -1.587   4.678  1.00  0.00           C  
ATOM   2378  ND1 HIE   149     -37.738  -1.362   5.923  1.00  0.00           N  
ATOM   2379  CE1 HIE   149     -36.878  -0.498   6.517  1.00  0.00           C  
ATOM   2380  HE1 HIE   149     -36.951  -0.083   7.511  1.00  0.00           H  
ATOM   2381  NE2 HIE   149     -35.917  -0.034   5.675  1.00  0.00           N  
ATOM   2382  HE2 HIE   149     -35.375   0.788   5.901  1.00  0.00           H  
ATOM   2383  CD2 HIE   149     -36.082  -0.676   4.479  1.00  0.00           C  
ATOM   2384  HD2 HIE   149     -35.333  -0.650   3.702  1.00  0.00           H  
ATOM   2385  C   HIE   149     -39.630  -0.970   3.332  1.00  0.00           C  
ATOM   2386  O   HIE   149     -40.404  -1.668   4.027  1.00  0.00           O  
ATOM   2387  N   GLN   150     -39.696   0.366   3.349  1.00  0.00           N  
ATOM   2388  H   GLN   150     -39.027   0.838   2.758  1.00  0.00           H  
ATOM   2389  CA  GLN   150     -40.602   1.274   4.115  1.00  0.00           C  
ATOM   2390  HA  GLN   150     -40.632   0.877   5.130  1.00  0.00           H  
ATOM   2391  CB  GLN   150     -40.045   2.729   4.125  1.00  0.00           C  
ATOM   2392  HB2 GLN   150     -39.675   2.866   3.109  1.00  0.00           H  
ATOM   2393  HB3 GLN   150     -40.893   3.374   4.356  1.00  0.00           H  
ATOM   2394  CG  GLN   150     -38.954   3.028   5.119  1.00  0.00           C  
ATOM   2395  HG2 GLN   150     -38.074   2.461   4.817  1.00  0.00           H  
ATOM   2396  HG3 GLN   150     -38.763   4.096   5.012  1.00  0.00           H  
ATOM   2397  CD  GLN   150     -39.288   2.753   6.575  1.00  0.00           C  
ATOM   2398  OE1 GLN   150     -39.253   1.642   7.035  1.00  0.00           O  
ATOM   2399  NE2 GLN   150     -39.839   3.655   7.365  1.00  0.00           N  
ATOM   2400 HE21 GLN   150     -40.235   3.145   8.141  1.00  0.00           H  
ATOM   2401 HE22 GLN   150     -40.270   4.480   6.972  1.00  0.00           H  
ATOM   2402  C   GLN   150     -42.046   1.121   3.448  1.00  0.00           C  
ATOM   2403  O   GLN   150     -42.112   1.177   2.172  1.00  0.00           O  
ATOM   2404  N   CML   151     -43.073   0.871   4.229  1.00  0.00           N  
ATOM   2405  H   CML   151     -43.936   0.775   3.714  1.00  0.00           H  
ATOM   2406  CA  CML   151     -43.119   0.658   5.677  1.00  0.00           C  
ATOM   2407  HA  CML   151     -42.120   0.687   6.111  1.00  0.00           H  
ATOM   2408  CB  CML   151     -43.802   1.882   6.320  1.00  0.00           C  
ATOM   2409  HB2 CML   151     -43.896   1.719   7.393  1.00  0.00           H  
ATOM   2410  HB3 CML   151     -44.796   1.949   5.878  1.00  0.00           H  
ATOM   2411  SG  CML   151     -43.024   3.503   6.129  1.00  0.00           S  
ATOM   2412  S1L CML   151     -43.931   4.192   4.484  1.00  0.00           S  
ATOM   2413  C1L CML   151     -45.331   5.114   5.062  1.00  0.00           C  
ATOM   2414  H1L CML   151     -45.068   5.720   5.955  1.00  0.00           H  
ATOM   2415  H1M CML   151     -45.937   4.333   5.569  1.00  0.00           H  
ATOM   2416  C1R CML   151     -46.321   5.728   4.047  1.00  0.00           C  
ATOM   2417  C2R CML   151     -46.655   5.393   2.803  1.00  0.00           C  
ATOM   2418  H2R CML   151     -46.293   4.590   2.145  1.00  0.00           H  
ATOM   2419  C1  CML   151     -47.223   6.763   4.586  1.00  0.00           C  
ATOM   2420  C2  CML   151     -47.739   6.114   2.209  1.00  0.00           C  
ATOM   2421  N1  CML   151     -48.102   6.947   3.346  1.00  0.00           N  
ATOM   2422  O1  CML   151     -49.020   7.774   3.344  1.00  0.00           O  
ATOM   2423  C1A CML   151     -46.732   8.182   5.019  1.00  0.00           C  
ATOM   2424  H1A CML   151     -46.044   8.677   4.301  1.00  0.00           H  
ATOM   2425  H1B CML   151     -46.189   8.151   5.988  1.00  0.00           H  
ATOM   2426  H1C CML   151     -47.565   8.895   5.202  1.00  0.00           H  
ATOM   2427  C2A CML   151     -47.414   7.090   1.061  1.00  0.00           C  
ATOM   2428  H2A CML   151     -46.553   6.546   0.617  1.00  0.00           H  
ATOM   2429  H2B CML   151     -47.054   8.067   1.450  1.00  0.00           H  
ATOM   2430  H2C CML   151     -48.060   7.168   0.161  1.00  0.00           H  
ATOM   2431  C1D CML   151     -48.092   6.217   5.770  1.00  0.00           C  
ATOM   2432  H1D CML   151     -48.807   7.042   5.978  1.00  0.00           H  
ATOM   2433  H1E CML   151     -47.569   5.927   6.706  1.00  0.00           H  
ATOM   2434  H1F CML   151     -48.618   5.364   5.289  1.00  0.00           H  
ATOM   2435  C2D CML   151     -48.921   5.152   1.821  1.00  0.00           C  
ATOM   2436  H2D CML   151     -48.710   4.580   0.892  1.00  0.00           H  
ATOM   2437  H2E CML   151     -49.936   5.589   1.701  1.00  0.00           H  
ATOM   2438  H2F CML   151     -48.939   4.458   2.688  1.00  0.00           H  
ATOM   2439  C   CML   151     -43.939  -0.603   6.038  1.00  0.00           C  
ATOM   2440  O   CML   151     -45.149  -0.546   6.295  1.00  0.00           O  
ATOM   2441  N   ASP   152     -43.300  -1.773   6.019  1.00  0.00           N  
ATOM   2442  H   ASP   152     -42.322  -1.781   5.767  1.00  0.00           H  
ATOM   2443  CA  ASP   152     -44.021  -3.095   6.042  1.00  0.00           C  
ATOM   2444  HA  ASP   152     -44.907  -2.971   5.420  1.00  0.00           H  
ATOM   2445  CB  ASP   152     -43.129  -4.183   5.482  1.00  0.00           C  
ATOM   2446  HB2 ASP   152     -43.694  -5.108   5.596  1.00  0.00           H  
ATOM   2447  HB3 ASP   152     -43.060  -4.030   4.405  1.00  0.00           H  
ATOM   2448  CG  ASP   152     -41.784  -4.465   6.181  1.00  0.00           C  
ATOM   2449  OD1 ASP   152     -41.078  -5.282   5.550  1.00  0.00           O  
ATOM   2450  OD2 ASP   152     -41.420  -3.867   7.214  1.00  0.00           O  
ATOM   2451  C   ASP   152     -44.489  -3.520   7.479  1.00  0.00           C  
ATOM   2452  O   ASP   152     -45.221  -4.509   7.702  1.00  0.00           O  
ATOM   2453  N   MET   153     -44.111  -2.657   8.442  1.00  0.00           N  
ATOM   2454  H   MET   153     -43.662  -1.757   8.348  1.00  0.00           H  
ATOM   2455  CA  MET   153     -44.600  -2.786   9.819  1.00  0.00           C  
ATOM   2456  HA  MET   153     -44.209  -3.719  10.223  1.00  0.00           H  
ATOM   2457  CB  MET   153     -43.884  -1.849  10.769  1.00  0.00           C  
ATOM   2458  HB2 MET   153     -43.707  -2.315  11.738  1.00  0.00           H  
ATOM   2459  HB3 MET   153     -42.871  -1.673  10.407  1.00  0.00           H  
ATOM   2460  CG  MET   153     -44.622  -0.474  10.955  1.00  0.00           C  
ATOM   2461  HG2 MET   153     -44.926  -0.121   9.970  1.00  0.00           H  
ATOM   2462  HG3 MET   153     -45.473  -0.732  11.586  1.00  0.00           H  
ATOM   2463  SD  MET   153     -43.704   0.751  11.994  1.00  0.00           S  
ATOM   2464  CE  MET   153     -43.466  -0.298  13.413  1.00  0.00           C  
ATOM   2465  HE1 MET   153     -43.333   0.233  14.356  1.00  0.00           H  
ATOM   2466  HE2 MET   153     -44.329  -0.942  13.582  1.00  0.00           H  
ATOM   2467  HE3 MET   153     -42.692  -1.051  13.265  1.00  0.00           H  
ATOM   2468  C   MET   153     -46.144  -2.886   9.842  1.00  0.00           C  
ATOM   2469  O   MET   153     -46.710  -3.586  10.664  1.00  0.00           O  
ATOM   2470  N   MET   154     -46.912  -2.079   9.067  1.00  0.00           N  
ATOM   2471  H   MET   154     -46.410  -1.441   8.466  1.00  0.00           H  
ATOM   2472  CA  MET   154     -48.388  -2.037   9.045  1.00  0.00           C  
ATOM   2473  HA  MET   154     -48.638  -2.262  10.082  1.00  0.00           H  
ATOM   2474  CB  MET   154     -48.853  -0.589   8.748  1.00  0.00           C  
ATOM   2475  HB2 MET   154     -48.206   0.135   9.245  1.00  0.00           H  
ATOM   2476  HB3 MET   154     -48.829  -0.422   7.671  1.00  0.00           H  
ATOM   2477  CG  MET   154     -50.214  -0.216   9.319  1.00  0.00           C  
ATOM   2478  HG2 MET   154     -50.897  -1.063   9.249  1.00  0.00           H  
ATOM   2479  HG3 MET   154     -49.991  -0.068  10.375  1.00  0.00           H  
ATOM   2480  SD  MET   154     -50.915   1.270   8.737  1.00  0.00           S  
ATOM   2481  CE  MET   154     -51.272   0.926   6.959  1.00  0.00           C  
ATOM   2482  HE1 MET   154     -52.203   0.364   6.895  1.00  0.00           H  
ATOM   2483  HE2 MET   154     -51.298   1.799   6.306  1.00  0.00           H  
ATOM   2484  HE3 MET   154     -50.454   0.327   6.559  1.00  0.00           H  
ATOM   2485  C   MET   154     -49.069  -3.133   8.248  1.00  0.00           C  
ATOM   2486  O   MET   154     -50.166  -2.872   7.658  1.00  0.00           O  
ATOM   2487  N   PHE   155     -48.435  -4.321   8.155  1.00  0.00           N  
ATOM   2488  H   PHE   155     -47.557  -4.528   8.610  1.00  0.00           H  
ATOM   2489  CA  PHE   155     -48.983  -5.492   7.457  1.00  0.00           C  
ATOM   2490  HA  PHE   155     -48.939  -5.243   6.397  1.00  0.00           H  
ATOM   2491  CB  PHE   155     -48.014  -6.677   7.582  1.00  0.00           C  
ATOM   2492  HB2 PHE   155     -48.345  -7.453   6.892  1.00  0.00           H  
ATOM   2493  HB3 PHE   155     -46.952  -6.524   7.389  1.00  0.00           H  
ATOM   2494  CG  PHE   155     -48.016  -7.339   8.967  1.00  0.00           C  
ATOM   2495  CD1 PHE   155     -48.678  -8.590   9.134  1.00  0.00           C  
ATOM   2496  HD1 PHE   155     -49.179  -9.156   8.363  1.00  0.00           H  
ATOM   2497  CE1 PHE   155     -48.659  -9.113  10.493  1.00  0.00           C  
ATOM   2498  HE1 PHE   155     -49.103 -10.070  10.725  1.00  0.00           H  
ATOM   2499  CZ  PHE   155     -48.071  -8.471  11.536  1.00  0.00           C  
ATOM   2500  HZ  PHE   155     -48.086  -8.780  12.571  1.00  0.00           H  
ATOM   2501  CE2 PHE   155     -47.378  -7.247  11.320  1.00  0.00           C  
ATOM   2502  HE2 PHE   155     -46.819  -6.751  12.100  1.00  0.00           H  
ATOM   2503  CD2 PHE   155     -47.316  -6.706  10.002  1.00  0.00           C  
ATOM   2504  HD2 PHE   155     -46.617  -5.911   9.788  1.00  0.00           H  
ATOM   2505  C   PHE   155     -50.494  -5.837   7.751  1.00  0.00           C  
ATOM   2506  O   PHE   155     -50.863  -5.742   8.920  1.00  0.00           O  
ATOM   2507  N   LYS   156     -51.317  -6.413   6.788  1.00  0.00           N  
ATOM   2508  H   LYS   156     -50.914  -6.377   5.862  1.00  0.00           H  
ATOM   2509  CA  LYS   156     -52.825  -6.594   6.901  1.00  0.00           C  
ATOM   2510  HA  LYS   156     -53.320  -5.660   7.168  1.00  0.00           H  
ATOM   2511  CB  LYS   156     -53.306  -7.219   5.581  1.00  0.00           C  
ATOM   2512  HB2 LYS   156     -52.713  -8.081   5.275  1.00  0.00           H  
ATOM   2513  HB3 LYS   156     -54.305  -7.600   5.789  1.00  0.00           H  
ATOM   2514  CG  LYS   156     -53.405  -6.444   4.510  1.00  0.00           C  
ATOM   2515  HG2 LYS   156     -53.912  -5.509   4.747  1.00  0.00           H  
ATOM   2516  HG3 LYS   156     -52.377  -6.240   4.210  1.00  0.00           H  
ATOM   2517  CD  LYS   156     -54.029  -6.981   3.420  1.00  0.00           C  
ATOM   2518  HD2 LYS   156     -53.485  -7.865   3.090  1.00  0.00           H  
ATOM   2519  HD3 LYS   156     -55.069  -7.230   3.631  1.00  0.00           H  
ATOM   2520  CE  LYS   156     -54.068  -6.212   2.314  1.00  0.00           C  
ATOM   2521  HE2 LYS   156     -54.607  -5.298   2.564  1.00  0.00           H  
ATOM   2522  HE3 LYS   156     -53.043  -6.019   1.995  1.00  0.00           H  
ATOM   2523  NZ  LYS   156     -54.892  -6.891   1.315  1.00  0.00           N  
ATOM   2524  HZ1 LYS   156     -54.457  -7.770   1.073  1.00  0.00           H  
ATOM   2525  HZ2 LYS   156     -55.848  -6.976   1.628  1.00  0.00           H  
ATOM   2526  HZ3 LYS   156     -54.859  -6.212   0.568  1.00  0.00           H  
ATOM   2527  C   LYS   156     -53.169  -7.478   8.059  1.00  0.00           C  
ATOM   2528  O   LYS   156     -54.145  -7.246   8.734  1.00  0.00           O  
ATOM   2529  N   ASP   157     -52.397  -8.548   8.343  1.00  0.00           N  
ATOM   2530  H   ASP   157     -51.533  -8.663   7.832  1.00  0.00           H  
ATOM   2531  CA  ASP   157     -52.850  -9.625   9.249  1.00  0.00           C  
ATOM   2532  HA  ASP   157     -53.923  -9.784   9.148  1.00  0.00           H  
ATOM   2533  CB  ASP   157     -52.170 -10.928   8.880  1.00  0.00           C  
ATOM   2534  HB2 ASP   157     -51.118 -10.998   9.160  1.00  0.00           H  
ATOM   2535  HB3 ASP   157     -52.778 -11.637   9.442  1.00  0.00           H  
ATOM   2536  CG  ASP   157     -52.248 -11.436   7.435  1.00  0.00           C  
ATOM   2537  OD1 ASP   157     -52.170 -10.658   6.475  1.00  0.00           O  
ATOM   2538  OD2 ASP   157     -52.382 -12.597   7.211  1.00  0.00           O  
ATOM   2539  C   ASP   157     -52.666  -9.225  10.756  1.00  0.00           C  
ATOM   2540  O   ASP   157     -52.860 -10.057  11.600  1.00  0.00           O  
ATOM   2541  N   LEU   158     -52.377  -7.974  10.989  1.00  0.00           N  
ATOM   2542  H   LEU   158     -52.005  -7.438  10.218  1.00  0.00           H  
ATOM   2543  CA  LEU   158     -52.153  -7.389  12.387  1.00  0.00           C  
ATOM   2544  HA  LEU   158     -51.515  -7.986  13.038  1.00  0.00           H  
ATOM   2545  CB  LEU   158     -51.392  -6.095  12.038  1.00  0.00           C  
ATOM   2546  HB2 LEU   158     -50.478  -6.373  11.513  1.00  0.00           H  
ATOM   2547  HB3 LEU   158     -51.802  -5.555  11.185  1.00  0.00           H  
ATOM   2548  CG  LEU   158     -51.189  -5.098  13.207  1.00  0.00           C  
ATOM   2549  HG  LEU   158     -52.130  -4.878  13.713  1.00  0.00           H  
ATOM   2550  CD1 LEU   158     -50.172  -5.699  14.251  1.00  0.00           C  
ATOM   2551 HD11 LEU   158     -49.978  -5.072  15.122  1.00  0.00           H  
ATOM   2552 HD12 LEU   158     -50.667  -6.590  14.635  1.00  0.00           H  
ATOM   2553 HD13 LEU   158     -49.247  -5.955  13.734  1.00  0.00           H  
ATOM   2554  CD2 LEU   158     -50.663  -3.842  12.589  1.00  0.00           C  
ATOM   2555 HD21 LEU   158     -49.733  -3.945  12.028  1.00  0.00           H  
ATOM   2556 HD22 LEU   158     -51.380  -3.490  11.847  1.00  0.00           H  
ATOM   2557 HD23 LEU   158     -50.419  -3.124  13.372  1.00  0.00           H  
ATOM   2558  C   LEU   158     -53.543  -7.179  13.051  1.00  0.00           C  
ATOM   2559  O   LEU   158     -53.597  -6.979  14.288  1.00  0.00           O  
ATOM   2560  N   ASN   159     -54.597  -7.233  12.268  1.00  0.00           N  
ATOM   2561  H   ASN   159     -54.607  -7.417  11.275  1.00  0.00           H  
ATOM   2562  CA  ASN   159     -55.967  -6.790  12.730  1.00  0.00           C  
ATOM   2563  HA  ASN   159     -56.541  -6.781  11.803  1.00  0.00           H  
ATOM   2564  CB  ASN   159     -56.504  -7.993  13.541  1.00  0.00           C  
ATOM   2565  HB2 ASN   159     -56.429  -8.921  12.974  1.00  0.00           H  
ATOM   2566  HB3 ASN   159     -55.825  -8.044  14.392  1.00  0.00           H  
ATOM   2567  CG  ASN   159     -57.944  -7.904  14.132  1.00  0.00           C  
ATOM   2568  OD1 ASN   159     -58.949  -7.520  13.506  1.00  0.00           O  
ATOM   2569  ND2 ASN   159     -58.150  -8.178  15.431  1.00  0.00           N  
ATOM   2570 HD21 ASN   159     -59.038  -7.893  15.819  1.00  0.00           H  
ATOM   2571 HD22 ASN   159     -57.451  -8.522  16.074  1.00  0.00           H  
ATOM   2572  C   ASN   159     -56.102  -5.424  13.391  1.00  0.00           C  
ATOM   2573  O   ASN   159     -56.527  -5.269  14.533  1.00  0.00           O  
ATOM   2574  N   LEU   160     -55.758  -4.403  12.589  1.00  0.00           N  
ATOM   2575  H   LEU   160     -55.576  -4.661  11.630  1.00  0.00           H  
ATOM   2576  CA  LEU   160     -55.661  -3.034  13.041  1.00  0.00           C  
ATOM   2577  HA  LEU   160     -55.457  -2.885  14.101  1.00  0.00           H  
ATOM   2578  CB  LEU   160     -54.414  -2.481  12.325  1.00  0.00           C  
ATOM   2579  HB2 LEU   160     -53.510  -3.080  12.437  1.00  0.00           H  
ATOM   2580  HB3 LEU   160     -54.653  -2.522  11.262  1.00  0.00           H  
ATOM   2581  CG  LEU   160     -53.972  -1.074  12.683  1.00  0.00           C  
ATOM   2582  HG  LEU   160     -54.876  -0.466  12.733  1.00  0.00           H  
ATOM   2583  CD1 LEU   160     -53.152  -1.018  13.970  1.00  0.00           C  
ATOM   2584 HD11 LEU   160     -52.778  -0.005  14.118  1.00  0.00           H  
ATOM   2585 HD12 LEU   160     -53.751  -1.359  14.815  1.00  0.00           H  
ATOM   2586 HD13 LEU   160     -52.414  -1.820  13.942  1.00  0.00           H  
ATOM   2587  CD2 LEU   160     -53.071  -0.555  11.478  1.00  0.00           C  
ATOM   2588 HD21 LEU   160     -53.709  -0.679  10.603  1.00  0.00           H  
ATOM   2589 HD22 LEU   160     -52.749   0.474  11.643  1.00  0.00           H  
ATOM   2590 HD23 LEU   160     -52.253  -1.264  11.352  1.00  0.00           H  
ATOM   2591  C   LEU   160     -56.953  -2.290  12.730  1.00  0.00           C  
ATOM   2592  O   LEU   160     -57.747  -2.647  11.884  1.00  0.00           O  
ATOM   2593  N   THR   161     -57.207  -1.226  13.458  1.00  0.00           N  
ATOM   2594  H   THR   161     -56.510  -0.929  14.127  1.00  0.00           H  
ATOM   2595  CA  THR   161     -58.464  -0.441  13.267  1.00  0.00           C  
ATOM   2596  HA  THR   161     -59.132  -1.149  12.777  1.00  0.00           H  
ATOM   2597  CB  THR   161     -59.113   0.065  14.587  1.00  0.00           C  
ATOM   2598  HB  THR   161     -60.132   0.451  14.548  1.00  0.00           H  
ATOM   2599  CG2 THR   161     -59.206  -1.142  15.587  1.00  0.00           C  
ATOM   2600 HG21 THR   161     -58.284  -1.686  15.793  1.00  0.00           H  
ATOM   2601 HG22 THR   161     -59.624  -0.716  16.499  1.00  0.00           H  
ATOM   2602 HG23 THR   161     -59.950  -1.861  15.246  1.00  0.00           H  
ATOM   2603  OG1 THR   161     -58.362   1.055  15.071  1.00  0.00           O  
ATOM   2604  HG1 THR   161     -58.675   1.198  15.968  1.00  0.00           H  
ATOM   2605  C   THR   161     -58.285   0.755  12.297  1.00  0.00           C  
ATOM   2606  O   THR   161     -57.194   1.270  12.105  1.00  0.00           O  
ATOM   2607  N   ASP   162     -59.331   1.208  11.679  1.00  0.00           N  
ATOM   2608  H   ASP   162     -60.243   0.855  11.935  1.00  0.00           H  
ATOM   2609  CA  ASP   162     -59.315   2.419  10.812  1.00  0.00           C  
ATOM   2610  HA  ASP   162     -58.536   2.267  10.065  1.00  0.00           H  
ATOM   2611  CB  ASP   162     -60.624   2.679  10.064  1.00  0.00           C  
ATOM   2612  HB2 ASP   162     -61.478   2.663  10.742  1.00  0.00           H  
ATOM   2613  HB3 ASP   162     -60.513   3.573   9.451  1.00  0.00           H  
ATOM   2614  CG  ASP   162     -60.892   1.577   9.016  1.00  0.00           C  
ATOM   2615  OD1 ASP   162     -62.115   1.305   8.909  1.00  0.00           O  
ATOM   2616  OD2 ASP   162     -59.992   1.009   8.314  1.00  0.00           O  
ATOM   2617  C   ASP   162     -58.716   3.623  11.586  1.00  0.00           C  
ATOM   2618  O   ASP   162     -57.815   4.238  10.965  1.00  0.00           O  
ATOM   2619  N   ALA   163     -59.071   3.805  12.854  1.00  0.00           N  
ATOM   2620  H   ALA   163     -59.694   3.147  13.300  1.00  0.00           H  
ATOM   2621  CA  ALA   163     -58.530   4.802  13.781  1.00  0.00           C  
ATOM   2622  HA  ALA   163     -58.536   5.808  13.360  1.00  0.00           H  
ATOM   2623  CB  ALA   163     -59.444   4.911  15.054  1.00  0.00           C  
ATOM   2624  HB1 ALA   163     -59.351   3.987  15.625  1.00  0.00           H  
ATOM   2625  HB2 ALA   163     -59.192   5.763  15.685  1.00  0.00           H  
ATOM   2626  HB3 ALA   163     -60.464   5.059  14.701  1.00  0.00           H  
ATOM   2627  C   ALA   163     -57.066   4.599  14.147  1.00  0.00           C  
ATOM   2628  O   ALA   163     -56.322   5.582  14.312  1.00  0.00           O  
ATOM   2629  N   GLN   164     -56.514   3.407  14.374  1.00  0.00           N  
ATOM   2630  H   GLN   164     -57.075   2.567  14.350  1.00  0.00           H  
ATOM   2631  CA  GLN   164     -55.087   3.167  14.588  1.00  0.00           C  
ATOM   2632  HA  GLN   164     -54.789   3.938  15.298  1.00  0.00           H  
ATOM   2633  CB  GLN   164     -54.977   1.758  15.262  1.00  0.00           C  
ATOM   2634  HB2 GLN   164     -55.328   0.961  14.606  1.00  0.00           H  
ATOM   2635  HB3 GLN   164     -53.918   1.546  15.408  1.00  0.00           H  
ATOM   2636  CG  GLN   164     -55.709   1.564  16.638  1.00  0.00           C  
ATOM   2637  HG2 GLN   164     -55.268   2.172  17.428  1.00  0.00           H  
ATOM   2638  HG3 GLN   164     -56.716   1.926  16.429  1.00  0.00           H  
ATOM   2639  CD  GLN   164     -55.696   0.101  17.136  1.00  0.00           C  
ATOM   2640  OE1 GLN   164     -55.651  -0.898  16.442  1.00  0.00           O  
ATOM   2641  NE2 GLN   164     -55.510  -0.228  18.400  1.00  0.00           N  
ATOM   2642 HE21 GLN   164     -55.331  -1.200  18.607  1.00  0.00           H  
ATOM   2643 HE22 GLN   164     -55.534   0.556  19.036  1.00  0.00           H  
ATOM   2644  C   GLN   164     -54.286   3.278  13.308  1.00  0.00           C  
ATOM   2645  O   GLN   164     -53.217   3.781  13.417  1.00  0.00           O  
ATOM   2646  N   LYS   165     -54.865   2.862  12.181  1.00  0.00           N  
ATOM   2647  H   LYS   165     -55.770   2.434  12.311  1.00  0.00           H  
ATOM   2648  CA  LYS   165     -54.285   2.929  10.773  1.00  0.00           C  
ATOM   2649  HA  LYS   165     -53.230   2.658  10.745  1.00  0.00           H  
ATOM   2650  CB  LYS   165     -55.127   2.009   9.886  1.00  0.00           C  
ATOM   2651  HB2 LYS   165     -55.023   1.017  10.325  1.00  0.00           H  
ATOM   2652  HB3 LYS   165     -56.160   2.344   9.980  1.00  0.00           H  
ATOM   2653  CG  LYS   165     -54.773   2.083   8.597  1.00  0.00           C  
ATOM   2654  HG2 LYS   165     -54.719   3.126   8.283  1.00  0.00           H  
ATOM   2655  HG3 LYS   165     -53.752   1.735   8.440  1.00  0.00           H  
ATOM   2656  CD  LYS   165     -55.510   1.391   7.608  1.00  0.00           C  
ATOM   2657  HD2 LYS   165     -56.560   1.663   7.718  1.00  0.00           H  
ATOM   2658  HD3 LYS   165     -55.218   1.822   6.651  1.00  0.00           H  
ATOM   2659  CE  LYS   165     -55.260   0.123   7.529  1.00  0.00           C  
ATOM   2660  HE2 LYS   165     -54.180  -0.026   7.521  1.00  0.00           H  
ATOM   2661  HE3 LYS   165     -55.755  -0.292   8.407  1.00  0.00           H  
ATOM   2662  NZ  LYS   165     -55.827  -0.400   6.209  1.00  0.00           N  
ATOM   2663  HZ1 LYS   165     -55.607  -1.376   6.070  1.00  0.00           H  
ATOM   2664  HZ2 LYS   165     -56.818  -0.540   6.344  1.00  0.00           H  
ATOM   2665  HZ3 LYS   165     -55.620   0.169   5.401  1.00  0.00           H  
ATOM   2666  C   LYS   165     -54.235   4.488  10.471  1.00  0.00           C  
ATOM   2667  O   LYS   165     -53.278   4.871   9.869  1.00  0.00           O  
ATOM   2668  N   GLN   166     -55.141   5.308  10.930  1.00  0.00           N  
ATOM   2669  H   GLN   166     -56.028   4.996  11.299  1.00  0.00           H  
ATOM   2670  CA  GLN   166     -55.103   6.739  10.774  1.00  0.00           C  
ATOM   2671  HA  GLN   166     -54.955   6.955   9.716  1.00  0.00           H  
ATOM   2672  CB  GLN   166     -56.497   7.400  11.032  1.00  0.00           C  
ATOM   2673  HB2 GLN   166     -57.258   6.841  10.488  1.00  0.00           H  
ATOM   2674  HB3 GLN   166     -56.765   7.310  12.085  1.00  0.00           H  
ATOM   2675  CG  GLN   166     -56.526   8.907  10.640  1.00  0.00           C  
ATOM   2676  HG2 GLN   166     -57.580   9.182  10.662  1.00  0.00           H  
ATOM   2677  HG3 GLN   166     -56.142   9.479  11.485  1.00  0.00           H  
ATOM   2678  CD  GLN   166     -55.810   9.343   9.397  1.00  0.00           C  
ATOM   2679  OE1 GLN   166     -55.886   8.872   8.254  1.00  0.00           O  
ATOM   2680  NE2 GLN   166     -55.033  10.395   9.505  1.00  0.00           N  
ATOM   2681 HE21 GLN   166     -54.680  10.903   8.706  1.00  0.00           H  
ATOM   2682 HE22 GLN   166     -54.728  10.714  10.413  1.00  0.00           H  
ATOM   2683  C   GLN   166     -54.083   7.456  11.556  1.00  0.00           C  
ATOM   2684  O   GLN   166     -53.456   8.441  11.120  1.00  0.00           O  
ATOM   2685  N   GLN   167     -53.940   7.049  12.847  1.00  0.00           N  
ATOM   2686  H   GLN   167     -54.547   6.344  13.239  1.00  0.00           H  
ATOM   2687  CA  GLN   167     -52.952   7.729  13.738  1.00  0.00           C  
ATOM   2688  HA  GLN   167     -53.085   8.810  13.784  1.00  0.00           H  
ATOM   2689  CB  GLN   167     -53.166   7.295  15.147  1.00  0.00           C  
ATOM   2690  HB2 GLN   167     -54.238   7.476  15.229  1.00  0.00           H  
ATOM   2691  HB3 GLN   167     -52.952   6.226  15.141  1.00  0.00           H  
ATOM   2692  CG  GLN   167     -52.378   8.092  16.210  1.00  0.00           C  
ATOM   2693  HG2 GLN   167     -51.333   7.800  16.111  1.00  0.00           H  
ATOM   2694  HG3 GLN   167     -52.359   9.178  16.127  1.00  0.00           H  
ATOM   2695  CD  GLN   167     -52.870   7.908  17.626  1.00  0.00           C  
ATOM   2696  OE1 GLN   167     -53.765   7.134  17.890  1.00  0.00           O  
ATOM   2697  NE2 GLN   167     -52.248   8.596  18.555  1.00  0.00           N  
ATOM   2698 HE21 GLN   167     -52.460   8.363  19.514  1.00  0.00           H  
ATOM   2699 HE22 GLN   167     -51.499   9.255  18.399  1.00  0.00           H  
ATOM   2700  C   GLN   167     -51.502   7.327  13.252  1.00  0.00           C  
ATOM   2701  O   GLN   167     -50.538   8.146  13.281  1.00  0.00           O  
ATOM   2702  N   ILE   168     -51.345   6.033  12.741  1.00  0.00           N  
ATOM   2703  H   ILE   168     -52.159   5.453  12.887  1.00  0.00           H  
ATOM   2704  CA  ILE   168     -50.061   5.558  12.151  1.00  0.00           C  
ATOM   2705  HA  ILE   168     -49.232   5.735  12.836  1.00  0.00           H  
ATOM   2706  CB  ILE   168     -50.195   4.001  11.936  1.00  0.00           C  
ATOM   2707  HB  ILE   168     -51.183   3.710  11.580  1.00  0.00           H  
ATOM   2708  CG2 ILE   168     -49.119   3.570  10.846  1.00  0.00           C  
ATOM   2709 HG21 ILE   168     -49.328   3.935   9.840  1.00  0.00           H  
ATOM   2710 HG22 ILE   168     -48.174   4.023  11.144  1.00  0.00           H  
ATOM   2711 HG23 ILE   168     -49.071   2.483  10.768  1.00  0.00           H  
ATOM   2712  CG1 ILE   168     -49.948   3.295  13.282  1.00  0.00           C  
ATOM   2713 HG12 ILE   168     -48.889   3.488  13.452  1.00  0.00           H  
ATOM   2714 HG13 ILE   168     -50.597   3.768  14.019  1.00  0.00           H  
ATOM   2715  CD1 ILE   168     -50.271   1.765  13.269  1.00  0.00           C  
ATOM   2716 HD11 ILE   168     -51.159   1.534  12.681  1.00  0.00           H  
ATOM   2717 HD12 ILE   168     -49.395   1.218  12.921  1.00  0.00           H  
ATOM   2718 HD13 ILE   168     -50.578   1.384  14.243  1.00  0.00           H  
ATOM   2719  C   ILE   168     -49.679   6.238  10.898  1.00  0.00           C  
ATOM   2720  O   ILE   168     -48.524   6.617  10.778  1.00  0.00           O  
ATOM   2721  N   ARG   169     -50.647   6.581  10.023  1.00  0.00           N  
ATOM   2722  H   ARG   169     -51.542   6.207  10.303  1.00  0.00           H  
ATOM   2723  CA  ARG   169     -50.373   7.296   8.743  1.00  0.00           C  
ATOM   2724  HA  ARG   169     -49.731   6.671   8.122  1.00  0.00           H  
ATOM   2725  CB  ARG   169     -51.754   7.483   8.036  1.00  0.00           C  
ATOM   2726  HB2 ARG   169     -52.388   6.607   8.171  1.00  0.00           H  
ATOM   2727  HB3 ARG   169     -52.283   8.263   8.584  1.00  0.00           H  
ATOM   2728  CG  ARG   169     -51.618   7.833   6.670  1.00  0.00           C  
ATOM   2729  HG2 ARG   169     -51.042   8.758   6.635  1.00  0.00           H  
ATOM   2730  HG3 ARG   169     -51.113   7.097   6.044  1.00  0.00           H  
ATOM   2731  CD  ARG   169     -52.846   7.966   6.155  1.00  0.00           C  
ATOM   2732  HD2 ARG   169     -53.387   7.019   6.156  1.00  0.00           H  
ATOM   2733  HD3 ARG   169     -53.433   8.697   6.711  1.00  0.00           H  
ATOM   2734  NE  ARG   169     -52.789   8.388   4.767  1.00  0.00           N  
ATOM   2735  HE  ARG   169     -52.380   7.709   4.141  1.00  0.00           H  
ATOM   2736  CZ  ARG   169     -53.142   9.528   4.264  1.00  0.00           C  
ATOM   2737  NH1 ARG   169     -53.567  10.483   5.038  1.00  0.00           N  
ATOM   2738 HH11 ARG   169     -53.552  10.385   6.043  1.00  0.00           H  
ATOM   2739 HH12 ARG   169     -53.724  11.438   4.749  1.00  0.00           H  
ATOM   2740  NH2 ARG   169     -53.077   9.872   2.995  1.00  0.00           N  
ATOM   2741 HH21 ARG   169     -52.612   9.360   2.259  1.00  0.00           H  
ATOM   2742 HH22 ARG   169     -53.228  10.836   2.732  1.00  0.00           H  
ATOM   2743  C   ARG   169     -49.632   8.625   8.974  1.00  0.00           C  
ATOM   2744  O   ARG   169     -48.665   8.942   8.229  1.00  0.00           O  
ATOM   2745  N   GLU   170     -50.002   9.424   9.955  1.00  0.00           N  
ATOM   2746  H   GLU   170     -50.788   9.068  10.478  1.00  0.00           H  
ATOM   2747  CA  GLU   170     -49.305  10.638  10.419  1.00  0.00           C  
ATOM   2748  HA  GLU   170     -49.072  11.244   9.544  1.00  0.00           H  
ATOM   2749  CB  GLU   170     -50.270  11.366  11.436  1.00  0.00           C  
ATOM   2750  HB2 GLU   170     -50.567  10.766  12.296  1.00  0.00           H  
ATOM   2751  HB3 GLU   170     -49.807  12.319  11.693  1.00  0.00           H  
ATOM   2752  CG  GLU   170     -51.566  11.784  10.738  1.00  0.00           C  
ATOM   2753  HG2 GLU   170     -51.391  12.575  10.008  1.00  0.00           H  
ATOM   2754  HG3 GLU   170     -52.060  10.984  10.185  1.00  0.00           H  
ATOM   2755  CD  GLU   170     -52.655  12.202  11.766  1.00  0.00           C  
ATOM   2756  OE1 GLU   170     -53.868  12.060  11.445  1.00  0.00           O  
ATOM   2757  OE2 GLU   170     -52.289  12.862  12.777  1.00  0.00           O  
ATOM   2758  C   GLU   170     -48.016  10.353  11.183  1.00  0.00           C  
ATOM   2759  O   GLU   170     -47.038  10.956  10.852  1.00  0.00           O  
ATOM   2760  N   ILE   171     -47.996   9.415  12.142  1.00  0.00           N  
ATOM   2761  H   ILE   171     -48.875   9.055  12.487  1.00  0.00           H  
ATOM   2762  CA  ILE   171     -46.770   9.093  12.933  1.00  0.00           C  
ATOM   2763  HA  ILE   171     -46.433  10.022  13.394  1.00  0.00           H  
ATOM   2764  CB  ILE   171     -47.082   8.203  14.163  1.00  0.00           C  
ATOM   2765  HB  ILE   171     -47.698   7.327  13.955  1.00  0.00           H  
ATOM   2766  CG2 ILE   171     -45.812   7.635  14.848  1.00  0.00           C  
ATOM   2767 HG21 ILE   171     -45.421   6.951  14.096  1.00  0.00           H  
ATOM   2768 HG22 ILE   171     -45.102   8.450  14.986  1.00  0.00           H  
ATOM   2769 HG23 ILE   171     -45.936   7.066  15.769  1.00  0.00           H  
ATOM   2770  CG1 ILE   171     -47.972   8.999  15.155  1.00  0.00           C  
ATOM   2771 HG12 ILE   171     -47.734  10.056  15.039  1.00  0.00           H  
ATOM   2772 HG13 ILE   171     -49.016   8.730  14.991  1.00  0.00           H  
ATOM   2773  CD1 ILE   171     -47.702   8.817  16.694  1.00  0.00           C  
ATOM   2774 HD11 ILE   171     -47.693   7.742  16.878  1.00  0.00           H  
ATOM   2775 HD12 ILE   171     -46.769   9.338  16.908  1.00  0.00           H  
ATOM   2776 HD13 ILE   171     -48.579   9.144  17.253  1.00  0.00           H  
ATOM   2777  C   ILE   171     -45.716   8.719  11.984  1.00  0.00           C  
ATOM   2778  O   ILE   171     -44.519   9.167  12.183  1.00  0.00           O  
ATOM   2779  N   MET   172     -45.971   7.812  10.980  1.00  0.00           N  
ATOM   2780  H   MET   172     -46.953   7.630  10.830  1.00  0.00           H  
ATOM   2781  CA  MET   172     -44.985   7.462   9.967  1.00  0.00           C  
ATOM   2782  HA  MET   172     -44.075   7.142  10.475  1.00  0.00           H  
ATOM   2783  CB  MET   172     -45.575   6.397   9.000  1.00  0.00           C  
ATOM   2784  HB2 MET   172     -46.509   6.712   8.533  1.00  0.00           H  
ATOM   2785  HB3 MET   172     -44.740   6.314   8.305  1.00  0.00           H  
ATOM   2786  CG  MET   172     -45.614   5.051   9.574  1.00  0.00           C  
ATOM   2787  HG2 MET   172     -44.582   4.731   9.720  1.00  0.00           H  
ATOM   2788  HG3 MET   172     -46.082   5.017  10.558  1.00  0.00           H  
ATOM   2789  SD  MET   172     -46.337   3.895   8.467  1.00  0.00           S  
ATOM   2790  CE  MET   172     -46.121   2.309   9.273  1.00  0.00           C  
ATOM   2791  HE1 MET   172     -46.909   2.329  10.025  1.00  0.00           H  
ATOM   2792  HE2 MET   172     -46.208   1.485   8.563  1.00  0.00           H  
ATOM   2793  HE3 MET   172     -45.109   2.260   9.676  1.00  0.00           H  
ATOM   2794  C   MET   172     -44.621   8.669   9.111  1.00  0.00           C  
ATOM   2795  O   MET   172     -43.395   8.958   8.942  1.00  0.00           O  
ATOM   2796  N   LYS   173     -45.490   9.474   8.518  1.00  0.00           N  
ATOM   2797  H   LYS   173     -46.470   9.272   8.651  1.00  0.00           H  
ATOM   2798  CA  LYS   173     -45.151  10.753   7.903  1.00  0.00           C  
ATOM   2799  HA  LYS   173     -44.538  10.463   7.050  1.00  0.00           H  
ATOM   2800  CB  LYS   173     -46.447  11.413   7.363  1.00  0.00           C  
ATOM   2801  HB2 LYS   173     -46.801  10.731   6.590  1.00  0.00           H  
ATOM   2802  HB3 LYS   173     -47.183  11.277   8.155  1.00  0.00           H  
ATOM   2803  CG  LYS   173     -46.283  12.640   6.886  1.00  0.00           C  
ATOM   2804  HG2 LYS   173     -45.921  13.277   7.694  1.00  0.00           H  
ATOM   2805  HG3 LYS   173     -45.457  12.540   6.182  1.00  0.00           H  
ATOM   2806  CD  LYS   173     -47.291  13.274   6.325  1.00  0.00           C  
ATOM   2807  HD2 LYS   173     -47.764  12.652   5.566  1.00  0.00           H  
ATOM   2808  HD3 LYS   173     -48.002  13.456   7.131  1.00  0.00           H  
ATOM   2809  CE  LYS   173     -46.979  14.383   5.630  1.00  0.00           C  
ATOM   2810  HE2 LYS   173     -46.305  14.952   6.270  1.00  0.00           H  
ATOM   2811  HE3 LYS   173     -46.400  14.062   4.764  1.00  0.00           H  
ATOM   2812  NZ  LYS   173     -48.097  15.222   5.125  1.00  0.00           N  
ATOM   2813  HZ1 LYS   173     -48.155  15.217   4.117  1.00  0.00           H  
ATOM   2814  HZ2 LYS   173     -48.934  14.910   5.596  1.00  0.00           H  
ATOM   2815  HZ3 LYS   173     -48.007  16.189   5.404  1.00  0.00           H  
ATOM   2816  C   LYS   173     -44.323  11.560   8.844  1.00  0.00           C  
ATOM   2817  O   LYS   173     -43.302  12.176   8.439  1.00  0.00           O  
ATOM   2818  N   GLY   174     -44.493  11.458  10.212  1.00  0.00           N  
ATOM   2819  H   GLY   174     -45.315  10.920  10.446  1.00  0.00           H  
ATOM   2820  CA  GLY   174     -43.827  12.141  11.326  1.00  0.00           C  
ATOM   2821  HA2 GLY   174     -43.919  13.225  11.265  1.00  0.00           H  
ATOM   2822  HA3 GLY   174     -44.340  11.881  12.252  1.00  0.00           H  
ATOM   2823  C   GLY   174     -42.322  11.804  11.413  1.00  0.00           C  
ATOM   2824  O   GLY   174     -41.537  12.626  11.907  1.00  0.00           O  
ATOM   2825  N   GLN   175     -41.873  10.624  10.967  1.00  0.00           N  
ATOM   2826  H   GLN   175     -42.480   9.902  10.606  1.00  0.00           H  
ATOM   2827  CA  GLN   175     -40.409  10.389  10.727  1.00  0.00           C  
ATOM   2828  HA  GLN   175     -39.837  10.431  11.653  1.00  0.00           H  
ATOM   2829  CB  GLN   175     -40.129   9.007  10.141  1.00  0.00           C  
ATOM   2830  HB2 GLN   175     -40.570   8.388  10.923  1.00  0.00           H  
ATOM   2831  HB3 GLN   175     -40.696   8.920   9.215  1.00  0.00           H  
ATOM   2832  CG  GLN   175     -38.675   8.598  10.013  1.00  0.00           C  
ATOM   2833  HG2 GLN   175     -38.122   9.122   9.234  1.00  0.00           H  
ATOM   2834  HG3 GLN   175     -38.224   8.820  10.981  1.00  0.00           H  
ATOM   2835  CD  GLN   175     -38.512   7.081   9.861  1.00  0.00           C  
ATOM   2836  OE1 GLN   175     -39.489   6.365   9.875  1.00  0.00           O  
ATOM   2837  NE2 GLN   175     -37.387   6.491   9.639  1.00  0.00           N  
ATOM   2838 HE21 GLN   175     -37.571   5.513   9.468  1.00  0.00           H  
ATOM   2839 HE22 GLN   175     -36.523   6.997   9.508  1.00  0.00           H  
ATOM   2840  C   GLN   175     -39.795  11.503   9.722  1.00  0.00           C  
ATOM   2841  O   GLN   175     -38.833  12.184  10.177  1.00  0.00           O  
ATOM   2842  N   ARG   176     -40.371  11.754   8.574  1.00  0.00           N  
ATOM   2843  H   ARG   176     -41.219  11.300   8.265  1.00  0.00           H  
ATOM   2844  CA  ARG   176     -39.886  12.895   7.779  1.00  0.00           C  
ATOM   2845  HA  ARG   176     -38.818  12.829   7.576  1.00  0.00           H  
ATOM   2846  CB  ARG   176     -40.538  12.936   6.401  1.00  0.00           C  
ATOM   2847  HB2 ARG   176     -40.684  11.918   6.037  1.00  0.00           H  
ATOM   2848  HB3 ARG   176     -41.553  13.317   6.510  1.00  0.00           H  
ATOM   2849  CG  ARG   176     -39.912  13.635   5.417  1.00  0.00           C  
ATOM   2850  HG2 ARG   176     -39.709  14.644   5.774  1.00  0.00           H  
ATOM   2851  HG3 ARG   176     -38.977  13.146   5.144  1.00  0.00           H  
ATOM   2852  CD  ARG   176     -40.630  13.880   4.255  1.00  0.00           C  
ATOM   2853  HD2 ARG   176     -40.626  12.936   3.710  1.00  0.00           H  
ATOM   2854  HD3 ARG   176     -41.684  14.101   4.420  1.00  0.00           H  
ATOM   2855  NE  ARG   176     -39.879  14.919   3.392  1.00  0.00           N  
ATOM   2856  HE  ARG   176     -40.153  15.877   3.559  1.00  0.00           H  
ATOM   2857  CZ  ARG   176     -38.973  14.835   2.478  1.00  0.00           C  
ATOM   2858  NH1 ARG   176     -38.522  13.810   1.915  1.00  0.00           N  
ATOM   2859 HH11 ARG   176     -38.930  12.894   2.038  1.00  0.00           H  
ATOM   2860 HH12 ARG   176     -37.740  13.928   1.287  1.00  0.00           H  
ATOM   2861  NH2 ARG   176     -38.332  15.894   2.137  1.00  0.00           N  
ATOM   2862 HH21 ARG   176     -38.667  16.793   2.452  1.00  0.00           H  
ATOM   2863 HH22 ARG   176     -37.593  15.939   1.449  1.00  0.00           H  
ATOM   2864  C   ARG   176     -39.938  14.262   8.461  1.00  0.00           C  
ATOM   2865  O   ARG   176     -39.004  15.024   8.322  1.00  0.00           O  
ATOM   2866  N   ASP   177     -40.981  14.506   9.282  1.00  0.00           N  
ATOM   2867  H   ASP   177     -41.647  13.753   9.373  1.00  0.00           H  
ATOM   2868  CA  ASP   177     -41.137  15.757   9.985  1.00  0.00           C  
ATOM   2869  HA  ASP   177     -41.182  16.561   9.251  1.00  0.00           H  
ATOM   2870  CB  ASP   177     -42.524  15.795  10.702  1.00  0.00           C  
ATOM   2871  HB2 ASP   177     -42.584  14.836  11.217  1.00  0.00           H  
ATOM   2872  HB3 ASP   177     -42.515  16.508  11.526  1.00  0.00           H  
ATOM   2873  CG  ASP   177     -43.865  15.969   9.802  1.00  0.00           C  
ATOM   2874  OD1 ASP   177     -43.622  16.174   8.601  1.00  0.00           O  
ATOM   2875  OD2 ASP   177     -44.942  16.013  10.388  1.00  0.00           O  
ATOM   2876  C   ASP   177     -39.997  16.031  10.918  1.00  0.00           C  
ATOM   2877  O   ASP   177     -39.542  17.218  11.050  1.00  0.00           O  
ATOM   2878  N   GLN   178     -39.389  15.023  11.594  1.00  0.00           N  
ATOM   2879  H   GLN   178     -39.800  14.120  11.407  1.00  0.00           H  
ATOM   2880  CA  GLN   178     -38.245  15.115  12.522  1.00  0.00           C  
ATOM   2881  HA  GLN   178     -38.394  15.932  13.228  1.00  0.00           H  
ATOM   2882  CB  GLN   178     -38.019  13.810  13.151  1.00  0.00           C  
ATOM   2883  HB2 GLN   178     -37.761  13.064  12.400  1.00  0.00           H  
ATOM   2884  HB3 GLN   178     -37.171  13.907  13.829  1.00  0.00           H  
ATOM   2885  CG  GLN   178     -39.128  13.283  14.026  1.00  0.00           C  
ATOM   2886  HG2 GLN   178     -39.131  13.920  14.910  1.00  0.00           H  
ATOM   2887  HG3 GLN   178     -40.136  13.547  13.708  1.00  0.00           H  
ATOM   2888  CD  GLN   178     -38.942  11.824  14.488  1.00  0.00           C  
ATOM   2889  OE1 GLN   178     -37.863  11.466  14.835  1.00  0.00           O  
ATOM   2890  NE2 GLN   178     -39.946  10.971  14.398  1.00  0.00           N  
ATOM   2891 HE21 GLN   178     -39.631  10.014  14.467  1.00  0.00           H  
ATOM   2892 HE22 GLN   178     -40.774  11.305  13.925  1.00  0.00           H  
ATOM   2893  C   GLN   178     -36.893  15.645  11.907  1.00  0.00           C  
ATOM   2894  O   GLN   178     -35.966  16.064  12.641  1.00  0.00           O  
ATOM   2895  N   MET   179     -36.814  15.823  10.541  1.00  0.00           N  
ATOM   2896  H   MET   179     -37.621  15.552   9.997  1.00  0.00           H  
ATOM   2897  CA  MET   179     -35.649  16.248   9.790  1.00  0.00           C  
ATOM   2898  HA  MET   179     -35.742  15.782   8.809  1.00  0.00           H  
ATOM   2899  CB  MET   179     -35.604  17.815   9.497  1.00  0.00           C  
ATOM   2900  HB2 MET   179     -35.461  18.403  10.403  1.00  0.00           H  
ATOM   2901  HB3 MET   179     -34.867  18.098   8.746  1.00  0.00           H  
ATOM   2902  CG  MET   179     -36.936  18.334   9.017  1.00  0.00           C  
ATOM   2903  HG2 MET   179     -37.440  17.465   8.593  1.00  0.00           H  
ATOM   2904  HG3 MET   179     -37.516  18.694   9.866  1.00  0.00           H  
ATOM   2905  SD  MET   179     -37.000  19.496   7.677  1.00  0.00           S  
ATOM   2906  CE  MET   179     -37.075  21.068   8.450  1.00  0.00           C  
ATOM   2907  HE1 MET   179     -37.983  21.021   9.050  1.00  0.00           H  
ATOM   2908  HE2 MET   179     -36.166  21.157   9.045  1.00  0.00           H  
ATOM   2909  HE3 MET   179     -37.050  21.881   7.724  1.00  0.00           H  
ATOM   2910  C   MET   179     -34.205  15.768  10.138  1.00  0.00           C  
ATOM   2911  O   MET   179     -33.217  16.394   9.752  1.00  0.00           O  
ATOM   2912  N   LYS   180     -34.056  14.655  10.901  1.00  0.00           N  
ATOM   2913  H   LYS   180     -34.933  14.171  11.028  1.00  0.00           H  
ATOM   2914  CA  LYS   180     -32.785  14.080  11.358  1.00  0.00           C  
ATOM   2915  HA  LYS   180     -32.222  14.926  11.753  1.00  0.00           H  
ATOM   2916  CB  LYS   180     -32.824  13.161  12.605  1.00  0.00           C  
ATOM   2917  HB2 LYS   180     -33.191  12.163  12.363  1.00  0.00           H  
ATOM   2918  HB3 LYS   180     -31.831  12.842  12.924  1.00  0.00           H  
ATOM   2919  CG  LYS   180     -33.492  13.733  13.658  1.00  0.00           C  
ATOM   2920  HG2 LYS   180     -34.517  13.980  13.384  1.00  0.00           H  
ATOM   2921  HG3 LYS   180     -33.759  12.894  14.300  1.00  0.00           H  
ATOM   2922  CD  LYS   180     -32.874  14.747  14.354  1.00  0.00           C  
ATOM   2923  HD2 LYS   180     -31.971  14.371  14.835  1.00  0.00           H  
ATOM   2924  HD3 LYS   180     -32.566  15.541  13.674  1.00  0.00           H  
ATOM   2925  CE  LYS   180     -33.731  15.240  15.379  1.00  0.00           C  
ATOM   2926  HE2 LYS   180     -34.594  15.736  14.934  1.00  0.00           H  
ATOM   2927  HE3 LYS   180     -34.019  14.353  15.942  1.00  0.00           H  
ATOM   2928  NZ  LYS   180     -33.146  16.228  16.258  1.00  0.00           N  
ATOM   2929  HZ1 LYS   180     -32.868  15.894  17.170  1.00  0.00           H  
ATOM   2930  HZ2 LYS   180     -32.304  16.644  15.887  1.00  0.00           H  
ATOM   2931  HZ3 LYS   180     -33.727  17.012  16.521  1.00  0.00           H  
ATOM   2932  C   LYS   180     -31.845  13.515  10.359  1.00  0.00           C  
ATOM   2933  O   LYS   180     -30.847  13.006  10.780  1.00  0.00           O  
ATOM   2934  N   ARG   181     -32.188  13.516   9.050  1.00  0.00           N  
ATOM   2935  H   ARG   181     -33.086  13.908   8.803  1.00  0.00           H  
ATOM   2936  CA  ARG   181     -31.534  13.034   7.871  1.00  0.00           C  
ATOM   2937  HA  ARG   181     -31.317  11.970   7.966  1.00  0.00           H  
ATOM   2938  CB  ARG   181     -32.399  13.148   6.585  1.00  0.00           C  
ATOM   2939  HB2 ARG   181     -31.887  12.557   5.827  1.00  0.00           H  
ATOM   2940  HB3 ARG   181     -33.328  12.633   6.828  1.00  0.00           H  
ATOM   2941  CG  ARG   181     -32.738  14.382   6.143  1.00  0.00           C  
ATOM   2942  HG2 ARG   181     -33.125  15.030   6.929  1.00  0.00           H  
ATOM   2943  HG3 ARG   181     -31.873  14.934   5.774  1.00  0.00           H  
ATOM   2944  CD  ARG   181     -33.642  14.370   5.113  1.00  0.00           C  
ATOM   2945  HD2 ARG   181     -33.273  13.718   4.321  1.00  0.00           H  
ATOM   2946  HD3 ARG   181     -34.615  14.092   5.517  1.00  0.00           H  
ATOM   2947  NE  ARG   181     -33.756  15.698   4.392  1.00  0.00           N  
ATOM   2948  HE  ARG   181     -33.055  16.423   4.444  1.00  0.00           H  
ATOM   2949  CZ  ARG   181     -34.409  15.764   3.246  1.00  0.00           C  
ATOM   2950  NH1 ARG   181     -34.879  14.790   2.553  1.00  0.00           N  
ATOM   2951 HH11 ARG   181     -34.734  13.827   2.819  1.00  0.00           H  
ATOM   2952 HH12 ARG   181     -35.291  14.895   1.636  1.00  0.00           H  
ATOM   2953  NH2 ARG   181     -34.570  16.922   2.664  1.00  0.00           N  
ATOM   2954 HH21 ARG   181     -33.983  17.736   2.784  1.00  0.00           H  
ATOM   2955 HH22 ARG   181     -35.100  16.885   1.805  1.00  0.00           H  
ATOM   2956  C   ARG   181     -30.143  13.676   7.706  1.00  0.00           C  
ATOM   2957  O   ARG   181     -30.041  14.886   7.888  1.00  0.00           O  
ATOM   2958  N   PRO   182     -29.106  12.899   7.200  1.00  0.00           N  
ATOM   2959  CD  PRO   182     -29.134  11.542   6.907  1.00  0.00           C  
ATOM   2960  HD2 PRO   182     -29.798  11.276   6.083  1.00  0.00           H  
ATOM   2961  HD3 PRO   182     -29.533  11.110   7.825  1.00  0.00           H  
ATOM   2962  CG  PRO   182     -27.688  11.119   6.796  1.00  0.00           C  
ATOM   2963  HG2 PRO   182     -27.625  10.309   6.070  1.00  0.00           H  
ATOM   2964  HG3 PRO   182     -27.386  10.812   7.797  1.00  0.00           H  
ATOM   2965  CB  PRO   182     -26.935  12.380   6.277  1.00  0.00           C  
ATOM   2966  HB2 PRO   182     -26.997  12.483   5.194  1.00  0.00           H  
ATOM   2967  HB3 PRO   182     -25.939  12.469   6.710  1.00  0.00           H  
ATOM   2968  CA  PRO   182     -27.791  13.495   6.801  1.00  0.00           C  
ATOM   2969  HA  PRO   182     -27.404  13.795   7.774  1.00  0.00           H  
ATOM   2970  C   PRO   182     -27.983  14.675   5.934  1.00  0.00           C  
ATOM   2971  O   PRO   182     -28.795  14.590   5.035  1.00  0.00           O  
ATOM   2972  N   PRO   183     -27.111  15.661   6.069  1.00  0.00           N  
ATOM   2973  CD  PRO   183     -26.149  15.870   7.105  1.00  0.00           C  
ATOM   2974  HD2 PRO   183     -25.803  14.926   7.526  1.00  0.00           H  
ATOM   2975  HD3 PRO   183     -26.592  16.466   7.904  1.00  0.00           H  
ATOM   2976  CG  PRO   183     -24.994  16.703   6.501  1.00  0.00           C  
ATOM   2977  HG2 PRO   183     -24.258  16.089   5.981  1.00  0.00           H  
ATOM   2978  HG3 PRO   183     -24.526  17.255   7.316  1.00  0.00           H  
ATOM   2979  CB  PRO   183     -25.623  17.534   5.406  1.00  0.00           C  
ATOM   2980  HB2 PRO   183     -24.985  17.651   4.530  1.00  0.00           H  
ATOM   2981  HB3 PRO   183     -25.816  18.534   5.793  1.00  0.00           H  
ATOM   2982  CA  PRO   183     -26.975  16.804   5.128  1.00  0.00           C  
ATOM   2983  HA  PRO   183     -27.781  17.480   5.412  1.00  0.00           H  
ATOM   2984  C   PRO   183     -27.090  16.450   3.597  1.00  0.00           C  
ATOM   2985  O   PRO   183     -26.221  15.660   3.048  1.00  0.00           O  
ATOM   2986  N   LEU   184     -27.949  17.179   2.838  1.00  0.00           N  
ATOM   2987  H   LEU   184     -28.188  18.056   3.278  1.00  0.00           H  
ATOM   2988  CA  LEU   184     -28.259  16.992   1.421  1.00  0.00           C  
ATOM   2989  HA  LEU   184     -28.578  15.953   1.337  1.00  0.00           H  
ATOM   2990  CB  LEU   184     -29.405  17.938   0.983  1.00  0.00           C  
ATOM   2991  HB2 LEU   184     -30.319  17.865   1.572  1.00  0.00           H  
ATOM   2992  HB3 LEU   184     -28.947  18.915   1.139  1.00  0.00           H  
ATOM   2993  CG  LEU   184     -29.541  18.109  -0.503  1.00  0.00           C  
ATOM   2994  HG  LEU   184     -28.596  18.311  -1.008  1.00  0.00           H  
ATOM   2995  CD1 LEU   184     -30.065  16.778  -1.117  1.00  0.00           C  
ATOM   2996 HD11 LEU   184     -30.718  16.295  -0.390  1.00  0.00           H  
ATOM   2997 HD12 LEU   184     -30.713  16.839  -1.991  1.00  0.00           H  
ATOM   2998 HD13 LEU   184     -29.165  16.192  -1.300  1.00  0.00           H  
ATOM   2999  CD2 LEU   184     -30.441  19.250  -0.832  1.00  0.00           C  
ATOM   3000 HD21 LEU   184     -30.901  19.104  -1.809  1.00  0.00           H  
ATOM   3001 HD22 LEU   184     -31.234  19.242  -0.084  1.00  0.00           H  
ATOM   3002 HD23 LEU   184     -29.909  20.191  -0.688  1.00  0.00           H  
ATOM   3003  C   LEU   184     -26.992  17.195   0.521  1.00  0.00           C  
ATOM   3004  O   LEU   184     -26.678  16.303  -0.227  1.00  0.00           O  
ATOM   3005  N   GLU   185     -26.169  18.286   0.644  1.00  0.00           N  
ATOM   3006  H   GLU   185     -26.425  19.043   1.261  1.00  0.00           H  
ATOM   3007  CA  GLU   185     -24.778  18.459   0.099  1.00  0.00           C  
ATOM   3008  HA  GLU   185     -24.912  18.618  -0.971  1.00  0.00           H  
ATOM   3009  CB  GLU   185     -24.155  19.775   0.744  1.00  0.00           C  
ATOM   3010  HB2 GLU   185     -23.296  20.052   0.134  1.00  0.00           H  
ATOM   3011  HB3 GLU   185     -24.784  20.612   0.441  1.00  0.00           H  
ATOM   3012  CG  GLU   185     -23.855  19.807   2.223  1.00  0.00           C  
ATOM   3013  HG2 GLU   185     -23.384  18.883   2.557  1.00  0.00           H  
ATOM   3014  HG3 GLU   185     -23.195  20.674   2.271  1.00  0.00           H  
ATOM   3015  CD  GLU   185     -25.001  20.158   3.191  1.00  0.00           C  
ATOM   3016  OE1 GLU   185     -26.177  20.043   2.829  1.00  0.00           O  
ATOM   3017  OE2 GLU   185     -24.803  20.642   4.319  1.00  0.00           O  
ATOM   3018  C   GLU   185     -23.867  17.311   0.279  1.00  0.00           C  
ATOM   3019  O   GLU   185     -23.075  16.984  -0.632  1.00  0.00           O  
ATOM   3020  N   GLU   186     -23.984  16.605   1.424  1.00  0.00           N  
ATOM   3021  H   GLU   186     -24.776  16.794   2.022  1.00  0.00           H  
ATOM   3022  CA  GLU   186     -23.093  15.440   1.559  1.00  0.00           C  
ATOM   3023  HA  GLU   186     -22.189  15.629   0.981  1.00  0.00           H  
ATOM   3024  CB  GLU   186     -22.754  15.248   3.073  1.00  0.00           C  
ATOM   3025  HB2 GLU   186     -23.683  14.879   3.506  1.00  0.00           H  
ATOM   3026  HB3 GLU   186     -22.020  14.468   3.275  1.00  0.00           H  
ATOM   3027  CG  GLU   186     -22.265  16.531   3.826  1.00  0.00           C  
ATOM   3028  HG2 GLU   186     -23.000  17.316   3.650  1.00  0.00           H  
ATOM   3029  HG3 GLU   186     -22.217  16.177   4.856  1.00  0.00           H  
ATOM   3030  CD  GLU   186     -20.918  17.002   3.192  1.00  0.00           C  
ATOM   3031  OE1 GLU   186     -20.381  18.084   3.540  1.00  0.00           O  
ATOM   3032  OE2 GLU   186     -20.202  16.335   2.464  1.00  0.00           O  
ATOM   3033  C   GLU   186     -23.684  14.162   0.908  1.00  0.00           C  
ATOM   3034  O   GLU   186     -22.981  13.399   0.332  1.00  0.00           O  
ATOM   3035  N   ARG   187     -24.988  14.002   0.847  1.00  0.00           N  
ATOM   3036  H   ARG   187     -25.597  14.621   1.363  1.00  0.00           H  
ATOM   3037  CA  ARG   187     -25.602  12.922   0.065  1.00  0.00           C  
ATOM   3038  HA  ARG   187     -25.067  11.992   0.257  1.00  0.00           H  
ATOM   3039  CB  ARG   187     -27.068  12.843   0.438  1.00  0.00           C  
ATOM   3040  HB2 ARG   187     -27.509  13.836   0.348  1.00  0.00           H  
ATOM   3041  HB3 ARG   187     -27.501  12.184  -0.315  1.00  0.00           H  
ATOM   3042  CG  ARG   187     -27.392  12.485   1.714  1.00  0.00           C  
ATOM   3043  HG2 ARG   187     -27.112  11.469   1.994  1.00  0.00           H  
ATOM   3044  HG3 ARG   187     -26.849  13.090   2.440  1.00  0.00           H  
ATOM   3045  CD  ARG   187     -28.714  12.590   2.043  1.00  0.00           C  
ATOM   3046  HD2 ARG   187     -28.851  12.466   3.117  1.00  0.00           H  
ATOM   3047  HD3 ARG   187     -29.026  13.615   1.841  1.00  0.00           H  
ATOM   3048  NE  ARG   187     -29.569  11.541   1.428  1.00  0.00           N  
ATOM   3049  HE  ARG   187     -29.197  10.603   1.404  1.00  0.00           H  
ATOM   3050  CZ  ARG   187     -30.847  11.640   0.987  1.00  0.00           C  
ATOM   3051  NH1 ARG   187     -31.559  12.795   0.977  1.00  0.00           N  
ATOM   3052 HH11 ARG   187     -31.250  13.605   1.495  1.00  0.00           H  
ATOM   3053 HH12 ARG   187     -32.506  12.727   0.632  1.00  0.00           H  
ATOM   3054  NH2 ARG   187     -31.465  10.625   0.596  1.00  0.00           N  
ATOM   3055 HH21 ARG   187     -30.959   9.751   0.582  1.00  0.00           H  
ATOM   3056 HH22 ARG   187     -32.371  10.734   0.165  1.00  0.00           H  
ATOM   3057  C   ARG   187     -25.601  13.158  -1.430  1.00  0.00           C  
ATOM   3058  O   ARG   187     -25.505  12.197  -2.184  1.00  0.00           O  
ATOM   3059  N   ARG   188     -25.519  14.431  -1.909  1.00  0.00           N  
ATOM   3060  H   ARG   188     -25.454  15.245  -1.315  1.00  0.00           H  
ATOM   3061  CA  ARG   188     -25.200  14.697  -3.369  1.00  0.00           C  
ATOM   3062  HA  ARG   188     -25.798  14.079  -4.039  1.00  0.00           H  
ATOM   3063  CB  ARG   188     -25.342  16.190  -3.636  1.00  0.00           C  
ATOM   3064  HB2 ARG   188     -24.844  16.803  -2.884  1.00  0.00           H  
ATOM   3065  HB3 ARG   188     -24.752  16.291  -4.547  1.00  0.00           H  
ATOM   3066  CG  ARG   188     -26.676  16.542  -3.812  1.00  0.00           C  
ATOM   3067  HG2 ARG   188     -27.103  15.869  -4.556  1.00  0.00           H  
ATOM   3068  HG3 ARG   188     -27.179  16.444  -2.850  1.00  0.00           H  
ATOM   3069  CD  ARG   188     -26.980  17.809  -4.312  1.00  0.00           C  
ATOM   3070  HD2 ARG   188     -26.422  18.492  -3.672  1.00  0.00           H  
ATOM   3071  HD3 ARG   188     -26.491  17.898  -5.282  1.00  0.00           H  
ATOM   3072  NE  ARG   188     -28.422  18.108  -4.328  1.00  0.00           N  
ATOM   3073  HE  ARG   188     -28.783  18.878  -3.783  1.00  0.00           H  
ATOM   3074  CZ  ARG   188     -29.353  17.654  -5.122  1.00  0.00           C  
ATOM   3075  NH1 ARG   188     -30.563  18.178  -5.073  1.00  0.00           N  
ATOM   3076 HH11 ARG   188     -30.765  18.989  -4.505  1.00  0.00           H  
ATOM   3077 HH12 ARG   188     -31.182  17.703  -5.714  1.00  0.00           H  
ATOM   3078  NH2 ARG   188     -29.233  16.681  -5.963  1.00  0.00           N  
ATOM   3079 HH21 ARG   188     -28.322  16.306  -6.186  1.00  0.00           H  
ATOM   3080 HH22 ARG   188     -30.062  16.304  -6.398  1.00  0.00           H  
ATOM   3081  C   ARG   188     -23.700  14.306  -3.532  1.00  0.00           C  
ATOM   3082  O   ARG   188     -23.366  13.618  -4.468  1.00  0.00           O  
ATOM   3083  N   ALA   189     -22.741  14.627  -2.627  1.00  0.00           N  
ATOM   3084  H   ALA   189     -22.924  15.300  -1.896  1.00  0.00           H  
ATOM   3085  CA  ALA   189     -21.248  14.233  -2.863  1.00  0.00           C  
ATOM   3086  HA  ALA   189     -20.884  14.575  -3.832  1.00  0.00           H  
ATOM   3087  CB  ALA   189     -20.469  15.062  -1.930  1.00  0.00           C  
ATOM   3088  HB1 ALA   189     -19.405  14.850  -2.040  1.00  0.00           H  
ATOM   3089  HB2 ALA   189     -20.503  16.136  -2.117  1.00  0.00           H  
ATOM   3090  HB3 ALA   189     -20.736  14.942  -0.880  1.00  0.00           H  
ATOM   3091  C   ALA   189     -20.971  12.734  -2.686  1.00  0.00           C  
ATOM   3092  O   ALA   189     -20.011  12.248  -3.286  1.00  0.00           O  
ATOM   3093  N   MET   190     -21.849  11.925  -2.035  1.00  0.00           N  
ATOM   3094  H   MET   190     -22.616  12.399  -1.580  1.00  0.00           H  
ATOM   3095  CA  MET   190     -21.954  10.453  -2.084  1.00  0.00           C  
ATOM   3096  HA  MET   190     -21.008   9.927  -1.959  1.00  0.00           H  
ATOM   3097  CB  MET   190     -22.856   9.890  -0.930  1.00  0.00           C  
ATOM   3098  HB2 MET   190     -22.263  10.038  -0.027  1.00  0.00           H  
ATOM   3099  HB3 MET   190     -23.820  10.398  -0.886  1.00  0.00           H  
ATOM   3100  CG  MET   190     -23.221   8.404  -1.202  1.00  0.00           C  
ATOM   3101  HG2 MET   190     -23.698   8.411  -2.183  1.00  0.00           H  
ATOM   3102  HG3 MET   190     -22.310   7.808  -1.146  1.00  0.00           H  
ATOM   3103  SD  MET   190     -24.340   7.608  -0.046  1.00  0.00           S  
ATOM   3104  CE  MET   190     -25.844   8.620  -0.108  1.00  0.00           C  
ATOM   3105  HE1 MET   190     -25.463   9.586   0.222  1.00  0.00           H  
ATOM   3106  HE2 MET   190     -26.242   8.679  -1.121  1.00  0.00           H  
ATOM   3107  HE3 MET   190     -26.558   8.219   0.611  1.00  0.00           H  
ATOM   3108  C   MET   190     -22.307   9.989  -3.460  1.00  0.00           C  
ATOM   3109  O   MET   190     -21.650   9.149  -4.151  1.00  0.00           O  
ATOM   3110  N   HIE   191     -23.376  10.572  -4.001  1.00  0.00           N  
ATOM   3111  H   HIE   191     -23.890  11.237  -3.442  1.00  0.00           H  
ATOM   3112  CA  HIE   191     -23.949  10.317  -5.373  1.00  0.00           C  
ATOM   3113  HA  HIE   191     -24.021   9.241  -5.528  1.00  0.00           H  
ATOM   3114  CB  HIE   191     -25.348  10.940  -5.610  1.00  0.00           C  
ATOM   3115  HB2 HIE   191     -25.958  10.447  -4.853  1.00  0.00           H  
ATOM   3116  HB3 HIE   191     -25.275  12.015  -5.445  1.00  0.00           H  
ATOM   3117  CG  HIE   191     -26.155  10.788  -6.939  1.00  0.00           C  
ATOM   3118  ND1 HIE   191     -27.051  11.763  -7.465  1.00  0.00           N  
ATOM   3119  CE1 HIE   191     -27.651  11.171  -8.501  1.00  0.00           C  
ATOM   3120  HE1 HIE   191     -28.281  11.662  -9.228  1.00  0.00           H  
ATOM   3121  NE2 HIE   191     -27.034  10.013  -8.815  1.00  0.00           N  
ATOM   3122  HE2 HIE   191     -27.167   9.515  -9.684  1.00  0.00           H  
ATOM   3123  CD2 HIE   191     -26.138   9.677  -7.793  1.00  0.00           C  
ATOM   3124  HD2 HIE   191     -25.512   8.803  -7.689  1.00  0.00           H  
ATOM   3125  C   HIE   191     -22.997  10.669  -6.507  1.00  0.00           C  
ATOM   3126  O   HIE   191     -22.940   9.982  -7.533  1.00  0.00           O  
ATOM   3127  N   ASP   192     -22.173  11.689  -6.234  1.00  0.00           N  
ATOM   3128  H   ASP   192     -22.374  12.209  -5.392  1.00  0.00           H  
ATOM   3129  CA  ASP   192     -21.081  11.927  -7.122  1.00  0.00           C  
ATOM   3130  HA  ASP   192     -21.439  11.938  -8.152  1.00  0.00           H  
ATOM   3131  CB  ASP   192     -20.493  13.320  -6.845  1.00  0.00           C  
ATOM   3132  HB2 ASP   192     -21.292  14.042  -6.677  1.00  0.00           H  
ATOM   3133  HB3 ASP   192     -19.786  13.306  -6.016  1.00  0.00           H  
ATOM   3134  CG  ASP   192     -19.738  13.744  -8.137  1.00  0.00           C  
ATOM   3135  OD1 ASP   192     -18.477  13.716  -8.206  1.00  0.00           O  
ATOM   3136  OD2 ASP   192     -20.360  14.214  -9.061  1.00  0.00           O  
ATOM   3137  C   ASP   192     -20.015  10.845  -7.103  1.00  0.00           C  
ATOM   3138  O   ASP   192     -19.661  10.443  -8.180  1.00  0.00           O  
ATOM   3139  N   ILE   193     -19.638  10.206  -5.982  1.00  0.00           N  
ATOM   3140  H   ILE   193     -19.889  10.643  -5.107  1.00  0.00           H  
ATOM   3141  CA  ILE   193     -18.691   9.056  -5.972  1.00  0.00           C  
ATOM   3142  HA  ILE   193     -17.861   9.345  -6.617  1.00  0.00           H  
ATOM   3143  CB  ILE   193     -18.274   8.662  -4.507  1.00  0.00           C  
ATOM   3144  HB  ILE   193     -19.188   8.577  -3.919  1.00  0.00           H  
ATOM   3145  CG2 ILE   193     -17.517   7.375  -4.255  1.00  0.00           C  
ATOM   3146 HG21 ILE   193     -18.088   6.509  -4.589  1.00  0.00           H  
ATOM   3147 HG22 ILE   193     -16.512   7.430  -4.672  1.00  0.00           H  
ATOM   3148 HG23 ILE   193     -17.249   7.307  -3.200  1.00  0.00           H  
ATOM   3149  CG1 ILE   193     -17.532   9.862  -3.961  1.00  0.00           C  
ATOM   3150 HG12 ILE   193     -16.466   9.854  -4.187  1.00  0.00           H  
ATOM   3151 HG13 ILE   193     -17.961  10.805  -4.300  1.00  0.00           H  
ATOM   3152  CD1 ILE   193     -17.617   9.898  -2.409  1.00  0.00           C  
ATOM   3153 HD11 ILE   193     -17.093  10.825  -2.177  1.00  0.00           H  
ATOM   3154 HD12 ILE   193     -18.639   9.889  -2.031  1.00  0.00           H  
ATOM   3155 HD13 ILE   193     -17.132   9.038  -1.947  1.00  0.00           H  
ATOM   3156  C   ILE   193     -19.386   7.860  -6.706  1.00  0.00           C  
ATOM   3157  O   ILE   193     -18.686   7.077  -7.339  1.00  0.00           O  
ATOM   3158  N   ILE   194     -20.699   7.760  -6.686  1.00  0.00           N  
ATOM   3159  H   ILE   194     -21.168   8.559  -6.283  1.00  0.00           H  
ATOM   3160  CA  ILE   194     -21.469   6.880  -7.550  1.00  0.00           C  
ATOM   3161  HA  ILE   194     -20.968   5.921  -7.418  1.00  0.00           H  
ATOM   3162  CB  ILE   194     -22.855   6.550  -7.024  1.00  0.00           C  
ATOM   3163  HB  ILE   194     -23.445   7.465  -6.965  1.00  0.00           H  
ATOM   3164  CG2 ILE   194     -23.720   5.805  -8.048  1.00  0.00           C  
ATOM   3165 HG21 ILE   194     -23.220   4.882  -8.340  1.00  0.00           H  
ATOM   3166 HG22 ILE   194     -24.735   5.652  -7.680  1.00  0.00           H  
ATOM   3167 HG23 ILE   194     -23.774   6.394  -8.964  1.00  0.00           H  
ATOM   3168  CG1 ILE   194     -22.886   5.872  -5.619  1.00  0.00           C  
ATOM   3169 HG12 ILE   194     -22.524   4.844  -5.641  1.00  0.00           H  
ATOM   3170 HG13 ILE   194     -22.242   6.428  -4.938  1.00  0.00           H  
ATOM   3171  CD1 ILE   194     -24.273   5.842  -5.014  1.00  0.00           C  
ATOM   3172 HD11 ILE   194     -24.829   6.775  -5.111  1.00  0.00           H  
ATOM   3173 HD12 ILE   194     -24.817   5.017  -5.473  1.00  0.00           H  
ATOM   3174 HD13 ILE   194     -24.291   5.613  -3.949  1.00  0.00           H  
ATOM   3175  C   ILE   194     -21.340   7.234  -9.014  1.00  0.00           C  
ATOM   3176  O   ILE   194     -20.922   6.377  -9.840  1.00  0.00           O  
ATOM   3177  N   ALA   195     -21.699   8.466  -9.399  1.00  0.00           N  
ATOM   3178  H   ALA   195     -21.974   9.110  -8.671  1.00  0.00           H  
ATOM   3179  CA  ALA   195     -21.816   8.782 -10.817  1.00  0.00           C  
ATOM   3180  HA  ALA   195     -22.405   8.030 -11.343  1.00  0.00           H  
ATOM   3181  CB  ALA   195     -22.493  10.203 -10.970  1.00  0.00           C  
ATOM   3182  HB1 ALA   195     -21.890  10.932 -10.429  1.00  0.00           H  
ATOM   3183  HB2 ALA   195     -22.611  10.481 -12.017  1.00  0.00           H  
ATOM   3184  HB3 ALA   195     -23.485  10.192 -10.518  1.00  0.00           H  
ATOM   3185  C   ALA   195     -20.383   8.930 -11.478  1.00  0.00           C  
ATOM   3186  O   ALA   195     -20.273   8.826 -12.668  1.00  0.00           O  
ATOM   3187  N   SER   196     -19.307   9.150 -10.792  1.00  0.00           N  
ATOM   3188  H   SER   196     -19.399   9.335  -9.803  1.00  0.00           H  
ATOM   3189  CA  SER   196     -17.953   9.276 -11.347  1.00  0.00           C  
ATOM   3190  HA  SER   196     -17.882  10.150 -11.995  1.00  0.00           H  
ATOM   3191  CB  SER   196     -16.986   9.447 -10.211  1.00  0.00           C  
ATOM   3192  HB2 SER   196     -17.131   8.575  -9.573  1.00  0.00           H  
ATOM   3193  HB3 SER   196     -15.930   9.458 -10.483  1.00  0.00           H  
ATOM   3194  OG  SER   196     -17.201  10.551  -9.344  1.00  0.00           O  
ATOM   3195  HG  SER   196     -18.112  10.587  -9.044  1.00  0.00           H  
ATOM   3196  C   SER   196     -17.496   7.990 -12.160  1.00  0.00           C  
ATOM   3197  O   SER   196     -17.796   6.848 -11.868  1.00  0.00           O  
ATOM   3198  N   ASP   197     -16.686   8.173 -13.173  1.00  0.00           N  
ATOM   3199  H   ASP   197     -16.669   9.151 -13.426  1.00  0.00           H  
ATOM   3200  CA  ASP   197     -16.265   7.228 -14.217  1.00  0.00           C  
ATOM   3201  HA  ASP   197     -17.151   6.960 -14.793  1.00  0.00           H  
ATOM   3202  CB  ASP   197     -15.105   7.808 -15.005  1.00  0.00           C  
ATOM   3203  HB2 ASP   197     -14.253   8.122 -14.403  1.00  0.00           H  
ATOM   3204  HB3 ASP   197     -14.775   7.029 -15.693  1.00  0.00           H  
ATOM   3205  CG  ASP   197     -15.459   9.129 -15.812  1.00  0.00           C  
ATOM   3206  OD1 ASP   197     -14.505   9.573 -16.532  1.00  0.00           O  
ATOM   3207  OD2 ASP   197     -16.483   9.809 -15.594  1.00  0.00           O  
ATOM   3208  C   ASP   197     -15.688   5.819 -13.656  1.00  0.00           C  
ATOM   3209  O   ASP   197     -15.827   4.786 -14.329  1.00  0.00           O  
ATOM   3210  N   THR   198     -15.100   5.829 -12.487  1.00  0.00           N  
ATOM   3211  H   THR   198     -15.146   6.681 -11.946  1.00  0.00           H  
ATOM   3212  CA  THR   198     -14.608   4.676 -11.712  1.00  0.00           C  
ATOM   3213  HA  THR   198     -15.394   3.926 -11.799  1.00  0.00           H  
ATOM   3214  CB  THR   198     -13.181   4.248 -12.214  1.00  0.00           C  
ATOM   3215  HB  THR   198     -13.296   3.928 -13.250  1.00  0.00           H  
ATOM   3216  CG2 THR   198     -12.176   5.417 -12.070  1.00  0.00           C  
ATOM   3217 HG21 THR   198     -12.499   6.378 -12.470  1.00  0.00           H  
ATOM   3218 HG22 THR   198     -11.817   5.499 -11.044  1.00  0.00           H  
ATOM   3219 HG23 THR   198     -11.229   5.051 -12.467  1.00  0.00           H  
ATOM   3220  OG1 THR   198     -12.706   3.112 -11.514  1.00  0.00           O  
ATOM   3221  HG1 THR   198     -12.824   2.334 -12.063  1.00  0.00           H  
ATOM   3222  C   THR   198     -14.683   4.961 -10.216  1.00  0.00           C  
ATOM   3223  O   THR   198     -14.719   6.118  -9.826  1.00  0.00           O  
ATOM   3224  N   PHE   199     -14.665   3.924  -9.342  1.00  0.00           N  
ATOM   3225  H   PHE   199     -14.703   2.989  -9.722  1.00  0.00           H  
ATOM   3226  CA  PHE   199     -14.885   4.011  -7.864  1.00  0.00           C  
ATOM   3227  HA  PHE   199     -15.721   4.702  -7.765  1.00  0.00           H  
ATOM   3228  CB  PHE   199     -15.393   2.599  -7.422  1.00  0.00           C  
ATOM   3229  HB2 PHE   199     -16.229   2.379  -8.086  1.00  0.00           H  
ATOM   3230  HB3 PHE   199     -14.540   1.921  -7.441  1.00  0.00           H  
ATOM   3231  CG  PHE   199     -15.766   2.504  -5.990  1.00  0.00           C  
ATOM   3232  CD1 PHE   199     -15.036   1.792  -5.041  1.00  0.00           C  
ATOM   3233  HD1 PHE   199     -14.218   1.163  -5.361  1.00  0.00           H  
ATOM   3234  CE1 PHE   199     -15.304   1.874  -3.697  1.00  0.00           C  
ATOM   3235  HE1 PHE   199     -14.692   1.257  -3.055  1.00  0.00           H  
ATOM   3236  CZ  PHE   199     -16.320   2.659  -3.222  1.00  0.00           C  
ATOM   3237  HZ  PHE   199     -16.499   2.734  -2.160  1.00  0.00           H  
ATOM   3238  CE2 PHE   199     -17.076   3.436  -4.120  1.00  0.00           C  
ATOM   3239  HE2 PHE   199     -17.880   4.059  -3.759  1.00  0.00           H  
ATOM   3240  CD2 PHE   199     -16.817   3.343  -5.514  1.00  0.00           C  
ATOM   3241  HD2 PHE   199     -17.367   3.889  -6.266  1.00  0.00           H  
ATOM   3242  C   PHE   199     -13.676   4.497  -7.043  1.00  0.00           C  
ATOM   3243  O   PHE   199     -12.575   4.506  -7.605  1.00  0.00           O  
ATOM   3244  N   ASP   200     -13.896   4.975  -5.820  1.00  0.00           N  
ATOM   3245  H   ASP   200     -14.837   4.956  -5.454  1.00  0.00           H  
ATOM   3246  CA  ASP   200     -12.734   5.107  -4.937  1.00  0.00           C  
ATOM   3247  HA  ASP   200     -11.993   4.329  -5.123  1.00  0.00           H  
ATOM   3248  CB  ASP   200     -12.169   6.497  -5.022  1.00  0.00           C  
ATOM   3249  HB2 ASP   200     -11.840   6.646  -6.050  1.00  0.00           H  
ATOM   3250  HB3 ASP   200     -12.906   7.234  -4.702  1.00  0.00           H  
ATOM   3251  CG  ASP   200     -10.966   6.695  -4.036  1.00  0.00           C  
ATOM   3252  OD1 ASP   200     -10.367   5.846  -3.341  1.00  0.00           O  
ATOM   3253  OD2 ASP   200     -10.662   7.928  -3.972  1.00  0.00           O  
ATOM   3254  C   ASP   200     -13.124   4.846  -3.449  1.00  0.00           C  
ATOM   3255  O   ASP   200     -13.975   5.530  -2.808  1.00  0.00           O  
ATOM   3256  N   LYS   201     -12.492   3.774  -2.865  1.00  0.00           N  
ATOM   3257  H   LYS   201     -11.740   3.389  -3.419  1.00  0.00           H  
ATOM   3258  CA  LYS   201     -12.796   3.247  -1.541  1.00  0.00           C  
ATOM   3259  HA  LYS   201     -13.883   3.186  -1.506  1.00  0.00           H  
ATOM   3260  CB  LYS   201     -12.197   1.802  -1.485  1.00  0.00           C  
ATOM   3261  HB2 LYS   201     -12.579   1.420  -2.431  1.00  0.00           H  
ATOM   3262  HB3 LYS   201     -11.118   1.871  -1.625  1.00  0.00           H  
ATOM   3263  CG  LYS   201     -12.511   1.011  -0.429  1.00  0.00           C  
ATOM   3264  HG2 LYS   201     -11.975   1.536   0.362  1.00  0.00           H  
ATOM   3265  HG3 LYS   201     -13.584   0.858  -0.313  1.00  0.00           H  
ATOM   3266  CD  LYS   201     -11.977  -0.287  -0.351  1.00  0.00           C  
ATOM   3267  HD2 LYS   201     -12.532  -0.889  -1.070  1.00  0.00           H  
ATOM   3268  HD3 LYS   201     -10.954  -0.298  -0.727  1.00  0.00           H  
ATOM   3269  CE  LYS   201     -12.049  -0.805   0.885  1.00  0.00           C  
ATOM   3270  HE2 LYS   201     -11.311  -0.333   1.534  1.00  0.00           H  
ATOM   3271  HE3 LYS   201     -13.051  -0.570   1.244  1.00  0.00           H  
ATOM   3272  NZ  LYS   201     -11.714  -2.217   0.885  1.00  0.00           N  
ATOM   3273  HZ1 LYS   201     -10.713  -2.351   0.921  1.00  0.00           H  
ATOM   3274  HZ2 LYS   201     -12.062  -2.659   1.723  1.00  0.00           H  
ATOM   3275  HZ3 LYS   201     -12.162  -2.815   0.205  1.00  0.00           H  
ATOM   3276  C   LYS   201     -12.352   4.188  -0.477  1.00  0.00           C  
ATOM   3277  O   LYS   201     -12.838   4.084   0.691  1.00  0.00           O  
ATOM   3278  N   ALA   202     -11.244   4.867  -0.729  1.00  0.00           N  
ATOM   3279  H   ALA   202     -10.868   4.738  -1.657  1.00  0.00           H  
ATOM   3280  CA  ALA   202     -10.772   5.884   0.224  1.00  0.00           C  
ATOM   3281  HA  ALA   202     -10.906   5.418   1.200  1.00  0.00           H  
ATOM   3282  CB  ALA   202      -9.383   6.380  -0.068  1.00  0.00           C  
ATOM   3283  HB1 ALA   202      -8.749   5.519  -0.281  1.00  0.00           H  
ATOM   3284  HB2 ALA   202      -9.337   6.972  -0.983  1.00  0.00           H  
ATOM   3285  HB3 ALA   202      -9.021   6.974   0.771  1.00  0.00           H  
ATOM   3286  C   ALA   202     -11.771   7.031   0.294  1.00  0.00           C  
ATOM   3287  O   ALA   202     -12.220   7.389   1.405  1.00  0.00           O  
ATOM   3288  N   LYS   203     -12.306   7.635  -0.871  1.00  0.00           N  
ATOM   3289  H   LYS   203     -12.030   7.310  -1.786  1.00  0.00           H  
ATOM   3290  CA  LYS   203     -13.261   8.755  -0.878  1.00  0.00           C  
ATOM   3291  HA  LYS   203     -12.863   9.554  -0.253  1.00  0.00           H  
ATOM   3292  CB  LYS   203     -13.217   9.279  -2.396  1.00  0.00           C  
ATOM   3293  HB2 LYS   203     -12.171   9.375  -2.687  1.00  0.00           H  
ATOM   3294  HB3 LYS   203     -13.630   8.494  -3.030  1.00  0.00           H  
ATOM   3295  CG  LYS   203     -13.889  10.452  -2.503  1.00  0.00           C  
ATOM   3296  HG2 LYS   203     -14.912  10.372  -2.136  1.00  0.00           H  
ATOM   3297  HG3 LYS   203     -13.356  11.109  -1.816  1.00  0.00           H  
ATOM   3298  CD  LYS   203     -13.686  11.038  -3.728  1.00  0.00           C  
ATOM   3299  HD2 LYS   203     -12.688  11.006  -4.165  1.00  0.00           H  
ATOM   3300  HD3 LYS   203     -14.284  10.538  -4.490  1.00  0.00           H  
ATOM   3301  CE  LYS   203     -14.177  12.306  -3.675  1.00  0.00           C  
ATOM   3302  HE2 LYS   203     -15.076  12.428  -3.072  1.00  0.00           H  
ATOM   3303  HE3 LYS   203     -13.424  12.897  -3.154  1.00  0.00           H  
ATOM   3304  NZ  LYS   203     -14.558  12.928  -4.932  1.00  0.00           N  
ATOM   3305  HZ1 LYS   203     -15.038  13.806  -4.792  1.00  0.00           H  
ATOM   3306  HZ2 LYS   203     -13.799  13.000  -5.594  1.00  0.00           H  
ATOM   3307  HZ3 LYS   203     -15.226  12.367  -5.441  1.00  0.00           H  
ATOM   3308  C   LYS   203     -14.611   8.287  -0.339  1.00  0.00           C  
ATOM   3309  O   LYS   203     -15.121   8.974   0.555  1.00  0.00           O  
ATOM   3310  N   ALA   204     -15.018   7.065  -0.665  1.00  0.00           N  
ATOM   3311  H   ALA   204     -14.532   6.507  -1.352  1.00  0.00           H  
ATOM   3312  CA  ALA   204     -16.240   6.493  -0.142  1.00  0.00           C  
ATOM   3313  HA  ALA   204     -17.101   7.103  -0.414  1.00  0.00           H  
ATOM   3314  CB  ALA   204     -16.458   5.209  -0.895  1.00  0.00           C  
ATOM   3315  HB1 ALA   204     -15.648   4.494  -0.753  1.00  0.00           H  
ATOM   3316  HB2 ALA   204     -17.389   4.717  -0.614  1.00  0.00           H  
ATOM   3317  HB3 ALA   204     -16.722   5.387  -1.938  1.00  0.00           H  
ATOM   3318  C   ALA   204     -16.113   6.280   1.359  1.00  0.00           C  
ATOM   3319  O   ALA   204     -17.028   6.700   2.054  1.00  0.00           O  
ATOM   3320  N   GLU   205     -15.012   5.712   1.900  1.00  0.00           N  
ATOM   3321  H   GLU   205     -14.183   5.529   1.354  1.00  0.00           H  
ATOM   3322  CA  GLU   205     -14.945   5.607   3.371  1.00  0.00           C  
ATOM   3323  HA  GLU   205     -15.652   4.869   3.751  1.00  0.00           H  
ATOM   3324  CB  GLU   205     -13.698   4.946   3.684  1.00  0.00           C  
ATOM   3325  HB2 GLU   205     -13.809   3.911   3.359  1.00  0.00           H  
ATOM   3326  HB3 GLU   205     -12.894   5.467   3.165  1.00  0.00           H  
ATOM   3327  CG  GLU   205     -13.380   4.854   5.208  1.00  0.00           C  
ATOM   3328  HG2 GLU   205     -12.763   5.711   5.478  1.00  0.00           H  
ATOM   3329  HG3 GLU   205     -14.304   4.928   5.780  1.00  0.00           H  
ATOM   3330  CD  GLU   205     -12.619   3.600   5.634  1.00  0.00           C  
ATOM   3331  OE1 GLU   205     -13.092   2.949   6.557  1.00  0.00           O  
ATOM   3332  OE2 GLU   205     -11.663   3.214   5.008  1.00  0.00           O  
ATOM   3333  C   GLU   205     -15.021   6.953   4.116  1.00  0.00           C  
ATOM   3334  O   GLU   205     -15.739   7.047   5.146  1.00  0.00           O  
ATOM   3335  N   ALA   206     -14.221   7.903   3.751  1.00  0.00           N  
ATOM   3336  H   ALA   206     -13.604   7.706   2.976  1.00  0.00           H  
ATOM   3337  CA  ALA   206     -14.093   9.233   4.196  1.00  0.00           C  
ATOM   3338  HA  ALA   206     -13.615   9.349   5.168  1.00  0.00           H  
ATOM   3339  CB  ALA   206     -13.240   9.988   3.254  1.00  0.00           C  
ATOM   3340  HB1 ALA   206     -13.195  11.032   3.564  1.00  0.00           H  
ATOM   3341  HB2 ALA   206     -12.223   9.597   3.225  1.00  0.00           H  
ATOM   3342  HB3 ALA   206     -13.612  10.017   2.230  1.00  0.00           H  
ATOM   3343  C   ALA   206     -15.454   9.875   4.205  1.00  0.00           C  
ATOM   3344  O   ALA   206     -15.818  10.497   5.235  1.00  0.00           O  
ATOM   3345  N   GLN   207     -16.218   9.633   3.178  1.00  0.00           N  
ATOM   3346  H   GLN   207     -15.831   9.183   2.362  1.00  0.00           H  
ATOM   3347  CA  GLN   207     -17.458  10.434   2.998  1.00  0.00           C  
ATOM   3348  HA  GLN   207     -17.235  11.417   3.414  1.00  0.00           H  
ATOM   3349  CB  GLN   207     -17.867  10.662   1.513  1.00  0.00           C  
ATOM   3350  HB2 GLN   207     -17.068  10.985   0.846  1.00  0.00           H  
ATOM   3351  HB3 GLN   207     -18.149   9.662   1.184  1.00  0.00           H  
ATOM   3352  CG  GLN   207     -19.131  11.546   1.226  1.00  0.00           C  
ATOM   3353  HG2 GLN   207     -19.469  11.307   0.218  1.00  0.00           H  
ATOM   3354  HG3 GLN   207     -19.975  11.344   1.885  1.00  0.00           H  
ATOM   3355  CD  GLN   207     -18.991  13.118   1.334  1.00  0.00           C  
ATOM   3356  OE1 GLN   207     -17.890  13.659   1.416  1.00  0.00           O  
ATOM   3357  NE2 GLN   207     -20.111  13.698   1.484  1.00  0.00           N  
ATOM   3358 HE21 GLN   207     -20.076  14.672   1.750  1.00  0.00           H  
ATOM   3359 HE22 GLN   207     -20.993  13.210   1.552  1.00  0.00           H  
ATOM   3360  C   GLN   207     -18.581   9.790   3.948  1.00  0.00           C  
ATOM   3361  O   GLN   207     -19.296  10.520   4.656  1.00  0.00           O  
ATOM   3362  N   ILE   208     -18.697   8.445   4.047  1.00  0.00           N  
ATOM   3363  H   ILE   208     -18.201   7.861   3.388  1.00  0.00           H  
ATOM   3364  CA  ILE   208     -19.404   7.716   5.146  1.00  0.00           C  
ATOM   3365  HA  ILE   208     -20.476   7.870   5.027  1.00  0.00           H  
ATOM   3366  CB  ILE   208     -19.092   6.179   4.953  1.00  0.00           C  
ATOM   3367  HB  ILE   208     -18.008   6.075   5.003  1.00  0.00           H  
ATOM   3368  CG2 ILE   208     -19.720   5.395   6.119  1.00  0.00           C  
ATOM   3369 HG21 ILE   208     -20.782   5.599   5.983  1.00  0.00           H  
ATOM   3370 HG22 ILE   208     -19.540   4.325   6.015  1.00  0.00           H  
ATOM   3371 HG23 ILE   208     -19.358   5.736   7.088  1.00  0.00           H  
ATOM   3372  CG1 ILE   208     -19.759   5.642   3.631  1.00  0.00           C  
ATOM   3373 HG12 ILE   208     -20.832   5.796   3.741  1.00  0.00           H  
ATOM   3374 HG13 ILE   208     -19.402   6.294   2.834  1.00  0.00           H  
ATOM   3375  CD1 ILE   208     -19.341   4.172   3.464  1.00  0.00           C  
ATOM   3376 HD11 ILE   208     -18.252   4.157   3.486  1.00  0.00           H  
ATOM   3377 HD12 ILE   208     -19.779   3.452   4.155  1.00  0.00           H  
ATOM   3378 HD13 ILE   208     -19.433   3.793   2.446  1.00  0.00           H  
ATOM   3379  C   ILE   208     -19.122   8.167   6.599  1.00  0.00           C  
ATOM   3380  O   ILE   208     -20.023   8.563   7.340  1.00  0.00           O  
ATOM   3381  N   ALA   209     -17.846   8.255   6.951  1.00  0.00           N  
ATOM   3382  H   ALA   209     -17.122   7.988   6.300  1.00  0.00           H  
ATOM   3383  CA  ALA   209     -17.383   8.859   8.189  1.00  0.00           C  
ATOM   3384  HA  ALA   209     -17.840   8.271   8.985  1.00  0.00           H  
ATOM   3385  CB  ALA   209     -15.898   8.669   8.236  1.00  0.00           C  
ATOM   3386  HB1 ALA   209     -15.430   9.386   7.562  1.00  0.00           H  
ATOM   3387  HB2 ALA   209     -15.573   8.810   9.267  1.00  0.00           H  
ATOM   3388  HB3 ALA   209     -15.633   7.669   7.891  1.00  0.00           H  
ATOM   3389  C   ALA   209     -17.735  10.360   8.469  1.00  0.00           C  
ATOM   3390  O   ALA   209     -18.014  10.757   9.592  1.00  0.00           O  
ATOM   3391  N   LYS   210     -17.737  11.155   7.460  1.00  0.00           N  
ATOM   3392  H   LYS   210     -17.343  10.840   6.585  1.00  0.00           H  
ATOM   3393  CA  LYS   210     -18.359  12.546   7.525  1.00  0.00           C  
ATOM   3394  HA  LYS   210     -17.866  13.024   8.371  1.00  0.00           H  
ATOM   3395  CB  LYS   210     -18.066  13.296   6.204  1.00  0.00           C  
ATOM   3396  HB2 LYS   210     -17.139  12.938   5.756  1.00  0.00           H  
ATOM   3397  HB3 LYS   210     -18.843  12.985   5.506  1.00  0.00           H  
ATOM   3398  CG  LYS   210     -18.020  14.650   6.274  1.00  0.00           C  
ATOM   3399  HG2 LYS   210     -19.051  14.930   6.488  1.00  0.00           H  
ATOM   3400  HG3 LYS   210     -17.246  15.024   6.945  1.00  0.00           H  
ATOM   3401  CD  LYS   210     -17.683  15.262   5.070  1.00  0.00           C  
ATOM   3402  HD2 LYS   210     -16.725  14.952   4.651  1.00  0.00           H  
ATOM   3403  HD3 LYS   210     -18.446  14.958   4.353  1.00  0.00           H  
ATOM   3404  CE  LYS   210     -17.691  16.602   5.101  1.00  0.00           C  
ATOM   3405  HE2 LYS   210     -18.621  17.000   5.507  1.00  0.00           H  
ATOM   3406  HE3 LYS   210     -16.821  16.997   5.626  1.00  0.00           H  
ATOM   3407  NZ  LYS   210     -17.642  17.351   3.833  1.00  0.00           N  
ATOM   3408  HZ1 LYS   210     -18.496  17.129   3.341  1.00  0.00           H  
ATOM   3409  HZ2 LYS   210     -17.670  18.360   3.874  1.00  0.00           H  
ATOM   3410  HZ3 LYS   210     -16.836  17.084   3.287  1.00  0.00           H  
ATOM   3411  C   LYS   210     -19.881  12.555   7.849  1.00  0.00           C  
ATOM   3412  O   LYS   210     -20.502  13.441   8.484  1.00  0.00           O  
ATOM   3413  N   MET   211     -20.532  11.522   7.268  1.00  0.00           N  
ATOM   3414  H   MET   211     -20.000  10.849   6.735  1.00  0.00           H  
ATOM   3415  CA  MET   211     -22.027  11.479   7.342  1.00  0.00           C  
ATOM   3416  HA  MET   211     -22.400  12.498   7.442  1.00  0.00           H  
ATOM   3417  CB  MET   211     -22.612  10.910   5.998  1.00  0.00           C  
ATOM   3418  HB2 MET   211     -22.189   9.928   5.788  1.00  0.00           H  
ATOM   3419  HB3 MET   211     -23.684  10.752   6.120  1.00  0.00           H  
ATOM   3420  CG  MET   211     -22.296  11.925   4.886  1.00  0.00           C  
ATOM   3421  HG2 MET   211     -22.936  12.797   5.023  1.00  0.00           H  
ATOM   3422  HG3 MET   211     -21.241  12.182   4.975  1.00  0.00           H  
ATOM   3423  SD  MET   211     -22.490  11.369   3.182  1.00  0.00           S  
ATOM   3424  CE  MET   211     -24.023  10.393   3.366  1.00  0.00           C  
ATOM   3425  HE1 MET   211     -24.737  10.952   3.970  1.00  0.00           H  
ATOM   3426  HE2 MET   211     -24.219  10.104   2.333  1.00  0.00           H  
ATOM   3427  HE3 MET   211     -23.734   9.478   3.884  1.00  0.00           H  
ATOM   3428  C   MET   211     -22.524  10.725   8.584  1.00  0.00           C  
ATOM   3429  O   MET   211     -23.681  10.902   8.948  1.00  0.00           O  
ATOM   3430  N   GLU   212     -21.660   9.974   9.225  1.00  0.00           N  
ATOM   3431  H   GLU   212     -20.736  10.137   8.851  1.00  0.00           H  
ATOM   3432  CA  GLU   212     -21.833   9.121  10.379  1.00  0.00           C  
ATOM   3433  HA  GLU   212     -22.535   8.329  10.118  1.00  0.00           H  
ATOM   3434  CB  GLU   212     -20.484   8.397  10.596  1.00  0.00           C  
ATOM   3435  HB2 GLU   212     -20.165   7.815   9.731  1.00  0.00           H  
ATOM   3436  HB3 GLU   212     -19.680   9.126  10.688  1.00  0.00           H  
ATOM   3437  CG  GLU   212     -20.545   7.352  11.775  1.00  0.00           C  
ATOM   3438  HG2 GLU   212     -20.646   7.865  12.731  1.00  0.00           H  
ATOM   3439  HG3 GLU   212     -21.429   6.718  11.720  1.00  0.00           H  
ATOM   3440  CD  GLU   212     -19.288   6.529  11.791  1.00  0.00           C  
ATOM   3441  OE1 GLU   212     -19.214   5.528  12.554  1.00  0.00           O  
ATOM   3442  OE2 GLU   212     -18.274   6.828  11.133  1.00  0.00           O  
ATOM   3443  C   GLU   212     -22.381   9.765  11.715  1.00  0.00           C  
ATOM   3444  O   GLU   212     -23.084   9.086  12.478  1.00  0.00           O  
ATOM   3445  N   GLU   213     -22.070  11.042  11.947  1.00  0.00           N  
ATOM   3446  H   GLU   213     -21.614  11.563  11.212  1.00  0.00           H  
ATOM   3447  CA  GLU   213     -22.661  11.673  13.148  1.00  0.00           C  
ATOM   3448  HA  GLU   213     -22.481  11.090  14.051  1.00  0.00           H  
ATOM   3449  CB  GLU   213     -22.041  13.052  13.431  1.00  0.00           C  
ATOM   3450  HB2 GLU   213     -20.978  13.005  13.197  1.00  0.00           H  
ATOM   3451  HB3 GLU   213     -22.500  13.710  12.693  1.00  0.00           H  
ATOM   3452  CG  GLU   213     -22.297  13.712  14.838  1.00  0.00           C  
ATOM   3453  HG2 GLU   213     -21.873  14.702  14.668  1.00  0.00           H  
ATOM   3454  HG3 GLU   213     -23.371  13.720  15.020  1.00  0.00           H  
ATOM   3455  CD  GLU   213     -21.596  12.947  15.984  1.00  0.00           C  
ATOM   3456  OE1 GLU   213     -20.669  12.166  15.767  1.00  0.00           O  
ATOM   3457  OE2 GLU   213     -21.909  13.157  17.139  1.00  0.00           O  
ATOM   3458  C   GLU   213     -24.169  11.878  13.074  1.00  0.00           C  
ATOM   3459  O   GLU   213     -24.978  11.560  13.998  1.00  0.00           O  
ATOM   3460  N   GLN   214     -24.651  12.130  11.834  1.00  0.00           N  
ATOM   3461  H   GLN   214     -24.010  12.022  11.061  1.00  0.00           H  
ATOM   3462  CA  GLN   214     -26.021  12.311  11.507  1.00  0.00           C  
ATOM   3463  HA  GLN   214     -26.631  12.548  12.379  1.00  0.00           H  
ATOM   3464  CB  GLN   214     -26.218  13.435  10.488  1.00  0.00           C  
ATOM   3465  HB2 GLN   214     -25.574  14.291  10.687  1.00  0.00           H  
ATOM   3466  HB3 GLN   214     -25.951  13.011   9.519  1.00  0.00           H  
ATOM   3467  CG  GLN   214     -27.659  13.957  10.551  1.00  0.00           C  
ATOM   3468  HG2 GLN   214     -27.633  14.715   9.767  1.00  0.00           H  
ATOM   3469  HG3 GLN   214     -28.410  13.185  10.384  1.00  0.00           H  
ATOM   3470  CD  GLN   214     -27.921  14.574  11.929  1.00  0.00           C  
ATOM   3471  OE1 GLN   214     -27.141  15.363  12.425  1.00  0.00           O  
ATOM   3472  NE2 GLN   214     -29.054  14.204  12.617  1.00  0.00           N  
ATOM   3473 HE21 GLN   214     -29.184  14.628  13.525  1.00  0.00           H  
ATOM   3474 HE22 GLN   214     -29.744  13.642  12.139  1.00  0.00           H  
ATOM   3475  C   GLN   214     -26.707  10.995  10.995  1.00  0.00           C  
ATOM   3476  O   GLN   214     -27.895  10.869  11.219  1.00  0.00           O  
ATOM   3477  N   ASP   215     -25.997  10.031  10.452  1.00  0.00           N  
ATOM   3478  H   ASP   215     -25.029  10.152  10.191  1.00  0.00           H  
ATOM   3479  CA  ASP   215     -26.564   8.792  10.069  1.00  0.00           C  
ATOM   3480  HA  ASP   215     -27.410   8.906   9.391  1.00  0.00           H  
ATOM   3481  CB  ASP   215     -25.462   8.111   9.256  1.00  0.00           C  
ATOM   3482  HB2 ASP   215     -25.063   8.796   8.509  1.00  0.00           H  
ATOM   3483  HB3 ASP   215     -24.624   7.860   9.905  1.00  0.00           H  
ATOM   3484  CG  ASP   215     -26.101   6.871   8.595  1.00  0.00           C  
ATOM   3485  OD1 ASP   215     -25.675   5.709   8.805  1.00  0.00           O  
ATOM   3486  OD2 ASP   215     -26.945   6.970   7.749  1.00  0.00           O  
ATOM   3487  C   ASP   215     -27.124   8.013  11.224  1.00  0.00           C  
ATOM   3488  O   ASP   215     -28.227   7.628  11.268  1.00  0.00           O  
ATOM   3489  N   LYS   216     -26.306   7.953  12.283  1.00  0.00           N  
ATOM   3490  H   LYS   216     -25.356   8.294  12.242  1.00  0.00           H  
ATOM   3491  CA  LYS   216     -26.661   7.270  13.541  1.00  0.00           C  
ATOM   3492  HA  LYS   216     -26.883   6.235  13.280  1.00  0.00           H  
ATOM   3493  CB  LYS   216     -25.490   7.211  14.605  1.00  0.00           C  
ATOM   3494  HB2 LYS   216     -25.163   8.222  14.850  1.00  0.00           H  
ATOM   3495  HB3 LYS   216     -25.847   6.748  15.524  1.00  0.00           H  
ATOM   3496  CG  LYS   216     -24.424   6.470  14.161  1.00  0.00           C  
ATOM   3497  HG2 LYS   216     -24.905   5.523  13.918  1.00  0.00           H  
ATOM   3498  HG3 LYS   216     -23.976   6.842  13.239  1.00  0.00           H  
ATOM   3499  CD  LYS   216     -23.476   6.154  15.027  1.00  0.00           C  
ATOM   3500  HD2 LYS   216     -23.891   5.712  15.933  1.00  0.00           H  
ATOM   3501  HD3 LYS   216     -22.824   5.550  14.397  1.00  0.00           H  
ATOM   3502  CE  LYS   216     -22.724   7.221  15.381  1.00  0.00           C  
ATOM   3503  HE2 LYS   216     -22.245   7.564  14.464  1.00  0.00           H  
ATOM   3504  HE3 LYS   216     -23.264   8.047  15.845  1.00  0.00           H  
ATOM   3505  NZ  LYS   216     -21.603   6.755  16.186  1.00  0.00           N  
ATOM   3506  HZ1 LYS   216     -21.906   6.520  17.121  1.00  0.00           H  
ATOM   3507  HZ2 LYS   216     -21.087   5.973  15.809  1.00  0.00           H  
ATOM   3508  HZ3 LYS   216     -20.912   7.447  16.439  1.00  0.00           H  
ATOM   3509  C   LYS   216     -27.917   7.837  14.147  1.00  0.00           C  
ATOM   3510  O   LYS   216     -28.846   7.125  14.599  1.00  0.00           O  
ATOM   3511  N   ALA   217     -28.022   9.181  14.160  1.00  0.00           N  
ATOM   3512  H   ALA   217     -27.146   9.684  14.142  1.00  0.00           H  
ATOM   3513  CA  ALA   217     -29.192   9.919  14.647  1.00  0.00           C  
ATOM   3514  HA  ALA   217     -29.432   9.603  15.662  1.00  0.00           H  
ATOM   3515  CB  ALA   217     -28.831  11.421  14.683  1.00  0.00           C  
ATOM   3516  HB1 ALA   217     -29.720  12.016  14.895  1.00  0.00           H  
ATOM   3517  HB2 ALA   217     -28.186  11.602  15.543  1.00  0.00           H  
ATOM   3518  HB3 ALA   217     -28.369  11.726  13.744  1.00  0.00           H  
ATOM   3519  C   ALA   217     -30.448   9.681  13.802  1.00  0.00           C  
ATOM   3520  O   ALA   217     -31.545   9.713  14.360  1.00  0.00           O  
ATOM   3521  N   ASN   218     -30.277   9.516  12.496  1.00  0.00           N  
ATOM   3522  H   ASN   218     -29.369   9.547  12.055  1.00  0.00           H  
ATOM   3523  CA  ASN   218     -31.388   9.253  11.592  1.00  0.00           C  
ATOM   3524  HA  ASN   218     -32.200   9.918  11.886  1.00  0.00           H  
ATOM   3525  CB  ASN   218     -30.997   9.681  10.239  1.00  0.00           C  
ATOM   3526  HB2 ASN   218     -30.454  10.625  10.278  1.00  0.00           H  
ATOM   3527  HB3 ASN   218     -30.353   8.877   9.882  1.00  0.00           H  
ATOM   3528  CG  ASN   218     -32.107   9.809   9.232  1.00  0.00           C  
ATOM   3529  OD1 ASN   218     -33.062  10.539   9.471  1.00  0.00           O  
ATOM   3530  ND2 ASN   218     -31.872   9.146   8.164  1.00  0.00           N  
ATOM   3531 HD21 ASN   218     -32.554   9.119   7.419  1.00  0.00           H  
ATOM   3532 HD22 ASN   218     -30.959   8.743   8.014  1.00  0.00           H  
ATOM   3533  C   ASN   218     -31.816   7.728  11.675  1.00  0.00           C  
ATOM   3534  O   ASN   218     -32.976   7.460  11.339  1.00  0.00           O  
ATOM   3535  N   MET   219     -31.013   6.802  12.182  1.00  0.00           N  
ATOM   3536  H   MET   219     -30.027   7.014  12.238  1.00  0.00           H  
ATOM   3537  CA  MET   219     -31.535   5.574  12.898  1.00  0.00           C  
ATOM   3538  HA  MET   219     -32.387   5.314  12.271  1.00  0.00           H  
ATOM   3539  CB  MET   219     -30.496   4.405  12.995  1.00  0.00           C  
ATOM   3540  HB2 MET   219     -29.864   4.396  12.107  1.00  0.00           H  
ATOM   3541  HB3 MET   219     -29.768   4.642  13.771  1.00  0.00           H  
ATOM   3542  CG  MET   219     -31.000   2.958  13.118  1.00  0.00           C  
ATOM   3543  HG2 MET   219     -30.144   2.309  13.304  1.00  0.00           H  
ATOM   3544  HG3 MET   219     -31.684   2.987  13.966  1.00  0.00           H  
ATOM   3545  SD  MET   219     -31.932   2.593  11.594  1.00  0.00           S  
ATOM   3546  CE  MET   219     -32.225   0.864  11.849  1.00  0.00           C  
ATOM   3547  HE1 MET   219     -32.517   0.631  12.873  1.00  0.00           H  
ATOM   3548  HE2 MET   219     -33.040   0.570  11.189  1.00  0.00           H  
ATOM   3549  HE3 MET   219     -31.391   0.188  11.656  1.00  0.00           H  
ATOM   3550  C   MET   219     -32.118   5.764  14.258  1.00  0.00           C  
ATOM   3551  O   MET   219     -33.181   5.210  14.508  1.00  0.00           O  
ATOM   3552  N   LEU   220     -31.719   6.707  15.117  1.00  0.00           N  
ATOM   3553  H   LEU   220     -30.780   7.062  15.004  1.00  0.00           H  
ATOM   3554  CA  LEU   220     -32.391   7.060  16.326  1.00  0.00           C  
ATOM   3555  HA  LEU   220     -32.619   6.139  16.864  1.00  0.00           H  
ATOM   3556  CB  LEU   220     -31.565   8.040  17.187  1.00  0.00           C  
ATOM   3557  HB2 LEU   220     -30.512   7.759  17.208  1.00  0.00           H  
ATOM   3558  HB3 LEU   220     -31.570   9.000  16.671  1.00  0.00           H  
ATOM   3559  CG  LEU   220     -32.042   8.140  18.669  1.00  0.00           C  
ATOM   3560  HG  LEU   220     -33.098   8.409  18.657  1.00  0.00           H  
ATOM   3561  CD1 LEU   220     -31.810   6.899  19.535  1.00  0.00           C  
ATOM   3562 HD11 LEU   220     -32.364   6.077  19.081  1.00  0.00           H  
ATOM   3563 HD12 LEU   220     -30.745   6.682  19.605  1.00  0.00           H  
ATOM   3564 HD13 LEU   220     -32.272   7.108  20.501  1.00  0.00           H  
ATOM   3565  CD2 LEU   220     -31.326   9.322  19.374  1.00  0.00           C  
ATOM   3566 HD21 LEU   220     -31.428  10.192  18.725  1.00  0.00           H  
ATOM   3567 HD22 LEU   220     -31.846   9.451  20.323  1.00  0.00           H  
ATOM   3568 HD23 LEU   220     -30.264   9.098  19.473  1.00  0.00           H  
ATOM   3569  C   LEU   220     -33.826   7.574  16.109  1.00  0.00           C  
ATOM   3570  O   LEU   220     -34.693   7.262  16.887  1.00  0.00           O  
ATOM   3571  N   ALA   221     -34.022   8.432  15.045  1.00  0.00           N  
ATOM   3572  H   ALA   221     -33.190   8.656  14.518  1.00  0.00           H  
ATOM   3573  CA  ALA   221     -35.342   8.967  14.703  1.00  0.00           C  
ATOM   3574  HA  ALA   221     -35.939   9.439  15.483  1.00  0.00           H  
ATOM   3575  CB  ALA   221     -35.025  10.046  13.652  1.00  0.00           C  
ATOM   3576  HB1 ALA   221     -34.396   9.729  12.821  1.00  0.00           H  
ATOM   3577  HB2 ALA   221     -35.931  10.397  13.158  1.00  0.00           H  
ATOM   3578  HB3 ALA   221     -34.431  10.842  14.102  1.00  0.00           H  
ATOM   3579  C   ALA   221     -36.175   7.803  14.157  1.00  0.00           C  
ATOM   3580  O   ALA   221     -37.377   7.756  14.351  1.00  0.00           O  
ATOM   3581  N   HIE   222     -35.551   6.851  13.440  1.00  0.00           N  
ATOM   3582  H   HIE   222     -34.593   6.994  13.154  1.00  0.00           H  
ATOM   3583  CA  HIE   222     -36.209   5.673  12.824  1.00  0.00           C  
ATOM   3584  HA  HIE   222     -37.142   5.955  12.336  1.00  0.00           H  
ATOM   3585  CB  HIE   222     -35.256   4.891  11.855  1.00  0.00           C  
ATOM   3586  HB2 HIE   222     -34.802   5.624  11.188  1.00  0.00           H  
ATOM   3587  HB3 HIE   222     -34.312   4.638  12.339  1.00  0.00           H  
ATOM   3588  CG  HIE   222     -35.786   3.517  11.322  1.00  0.00           C  
ATOM   3589  ND1 HIE   222     -36.630   3.430  10.305  1.00  0.00           N  
ATOM   3590  CE1 HIE   222     -36.790   2.190  10.059  1.00  0.00           C  
ATOM   3591  HE1 HIE   222     -37.502   1.846   9.323  1.00  0.00           H  
ATOM   3592  NE2 HIE   222     -35.982   1.421  10.835  1.00  0.00           N  
ATOM   3593  HE2 HIE   222     -36.009   0.416  10.730  1.00  0.00           H  
ATOM   3594  CD2 HIE   222     -35.286   2.242  11.645  1.00  0.00           C  
ATOM   3595  HD2 HIE   222     -34.636   1.949  12.456  1.00  0.00           H  
ATOM   3596  C   HIE   222     -36.708   4.718  13.923  1.00  0.00           C  
ATOM   3597  O   HIE   222     -37.923   4.445  13.930  1.00  0.00           O  
ATOM   3598  N   MET   223     -35.833   4.300  14.837  1.00  0.00           N  
ATOM   3599  H   MET   223     -34.900   4.686  14.826  1.00  0.00           H  
ATOM   3600  CA  MET   223     -36.192   3.387  15.870  1.00  0.00           C  
ATOM   3601  HA  MET   223     -36.588   2.460  15.457  1.00  0.00           H  
ATOM   3602  CB  MET   223     -34.873   2.883  16.537  1.00  0.00           C  
ATOM   3603  HB2 MET   223     -34.219   3.754  16.517  1.00  0.00           H  
ATOM   3604  HB3 MET   223     -35.069   2.534  17.551  1.00  0.00           H  
ATOM   3605  CG  MET   223     -34.122   1.920  15.722  1.00  0.00           C  
ATOM   3606  HG2 MET   223     -34.828   1.139  15.438  1.00  0.00           H  
ATOM   3607  HG3 MET   223     -33.734   2.436  14.844  1.00  0.00           H  
ATOM   3608  SD  MET   223     -32.587   1.384  16.485  1.00  0.00           S  
ATOM   3609  CE  MET   223     -33.004   0.879  18.163  1.00  0.00           C  
ATOM   3610  HE1 MET   223     -32.951   1.768  18.791  1.00  0.00           H  
ATOM   3611  HE2 MET   223     -34.016   0.475  18.170  1.00  0.00           H  
ATOM   3612  HE3 MET   223     -32.342   0.108  18.558  1.00  0.00           H  
ATOM   3613  C   MET   223     -37.124   4.032  16.998  1.00  0.00           C  
ATOM   3614  O   MET   223     -38.053   3.329  17.440  1.00  0.00           O  
ATOM   3615  N   GLU   224     -36.978   5.372  17.173  1.00  0.00           N  
ATOM   3616  H   GLU   224     -36.235   5.878  16.713  1.00  0.00           H  
ATOM   3617  CA  GLU   224     -37.946   6.123  17.884  1.00  0.00           C  
ATOM   3618  HA  GLU   224     -38.039   5.624  18.849  1.00  0.00           H  
ATOM   3619  CB  GLU   224     -37.504   7.620  18.137  1.00  0.00           C  
ATOM   3620  HB2 GLU   224     -36.501   7.612  18.563  1.00  0.00           H  
ATOM   3621  HB3 GLU   224     -37.510   8.206  17.219  1.00  0.00           H  
ATOM   3622  CG  GLU   224     -38.536   8.414  19.054  1.00  0.00           C  
ATOM   3623  HG2 GLU   224     -39.435   8.498  18.444  1.00  0.00           H  
ATOM   3624  HG3 GLU   224     -38.789   7.767  19.894  1.00  0.00           H  
ATOM   3625  CD  GLU   224     -38.090   9.855  19.423  1.00  0.00           C  
ATOM   3626  OE1 GLU   224     -36.987  10.405  19.141  1.00  0.00           O  
ATOM   3627  OE2 GLU   224     -38.967  10.480  20.084  1.00  0.00           O  
ATOM   3628  C   GLU   224     -39.341   6.226  17.348  1.00  0.00           C  
ATOM   3629  O   GLU   224     -40.272   6.000  18.127  1.00  0.00           O  
ATOM   3630  N   THR   225     -39.436   6.297  16.025  1.00  0.00           N  
ATOM   3631  H   THR   225     -38.569   6.301  15.507  1.00  0.00           H  
ATOM   3632  CA  THR   225     -40.640   6.232  15.290  1.00  0.00           C  
ATOM   3633  HA  THR   225     -41.384   6.869  15.768  1.00  0.00           H  
ATOM   3634  CB  THR   225     -40.573   6.666  13.726  1.00  0.00           C  
ATOM   3635  HB  THR   225     -39.781   6.179  13.157  1.00  0.00           H  
ATOM   3636  CG2 THR   225     -41.995   6.441  12.958  1.00  0.00           C  
ATOM   3637 HG21 THR   225     -42.785   6.666  13.674  1.00  0.00           H  
ATOM   3638 HG22 THR   225     -42.056   7.146  12.129  1.00  0.00           H  
ATOM   3639 HG23 THR   225     -42.130   5.425  12.587  1.00  0.00           H  
ATOM   3640  OG1 THR   225     -40.214   7.995  13.718  1.00  0.00           O  
ATOM   3641  HG1 THR   225     -39.258   8.006  13.802  1.00  0.00           H  
ATOM   3642  C   THR   225     -41.358   4.867  15.335  1.00  0.00           C  
ATOM   3643  O   THR   225     -42.565   4.834  15.476  1.00  0.00           O  
ATOM   3644  N   GLN   226     -40.550   3.700  15.195  1.00  0.00           N  
ATOM   3645  H   GLN   226     -39.584   3.786  14.913  1.00  0.00           H  
ATOM   3646  CA  GLN   226     -41.118   2.381  15.327  1.00  0.00           C  
ATOM   3647  HA  GLN   226     -41.929   2.237  14.614  1.00  0.00           H  
ATOM   3648  CB  GLN   226     -40.123   1.208  15.085  1.00  0.00           C  
ATOM   3649  HB2 GLN   226     -39.198   1.399  15.629  1.00  0.00           H  
ATOM   3650  HB3 GLN   226     -40.516   0.279  15.499  1.00  0.00           H  
ATOM   3651  CG  GLN   226     -39.874   1.065  13.482  1.00  0.00           C  
ATOM   3652  HG2 GLN   226     -40.601   1.622  12.891  1.00  0.00           H  
ATOM   3653  HG3 GLN   226     -38.856   1.403  13.289  1.00  0.00           H  
ATOM   3654  CD  GLN   226     -39.876  -0.293  12.839  1.00  0.00           C  
ATOM   3655  OE1 GLN   226     -39.134  -1.148  13.197  1.00  0.00           O  
ATOM   3656  NE2 GLN   226     -40.650  -0.526  11.833  1.00  0.00           N  
ATOM   3657 HE21 GLN   226     -40.449  -1.460  11.505  1.00  0.00           H  
ATOM   3658 HE22 GLN   226     -40.945   0.260  11.272  1.00  0.00           H  
ATOM   3659  C   GLN   226     -41.668   2.204  16.782  1.00  0.00           C  
ATOM   3660  O   GLN   226     -42.647   1.495  16.961  1.00  0.00           O  
ATOM   3661  N   ASN   227     -41.171   2.851  17.816  1.00  0.00           N  
ATOM   3662  H   ASN   227     -40.483   3.567  17.636  1.00  0.00           H  
ATOM   3663  CA  ASN   227     -41.601   2.619  19.150  1.00  0.00           C  
ATOM   3664  HA  ASN   227     -41.793   1.561  19.326  1.00  0.00           H  
ATOM   3665  CB  ASN   227     -40.712   3.062  20.300  1.00  0.00           C  
ATOM   3666  HB2 ASN   227     -39.749   2.553  20.286  1.00  0.00           H  
ATOM   3667  HB3 ASN   227     -40.428   4.109  20.190  1.00  0.00           H  
ATOM   3668  CG  ASN   227     -41.360   2.881  21.596  1.00  0.00           C  
ATOM   3669  OD1 ASN   227     -41.759   3.808  22.306  1.00  0.00           O  
ATOM   3670  ND2 ASN   227     -41.531   1.661  21.967  1.00  0.00           N  
ATOM   3671 HD21 ASN   227     -42.004   1.526  22.849  1.00  0.00           H  
ATOM   3672 HD22 ASN   227     -41.178   0.944  21.349  1.00  0.00           H  
ATOM   3673  C   ASN   227     -42.854   3.370  19.354  1.00  0.00           C  
ATOM   3674  O   ASN   227     -43.784   2.916  20.007  1.00  0.00           O  
ATOM   3675  N   LYS   228     -42.948   4.590  18.764  1.00  0.00           N  
ATOM   3676  H   LYS   228     -42.200   5.040  18.256  1.00  0.00           H  
ATOM   3677  CA  LYS   228     -44.165   5.366  18.897  1.00  0.00           C  
ATOM   3678  HA  LYS   228     -44.511   5.373  19.931  1.00  0.00           H  
ATOM   3679  CB  LYS   228     -43.829   6.736  18.442  1.00  0.00           C  
ATOM   3680  HB2 LYS   228     -43.236   6.620  17.534  1.00  0.00           H  
ATOM   3681  HB3 LYS   228     -44.672   7.274  18.008  1.00  0.00           H  
ATOM   3682  CG  LYS   228     -43.226   7.491  19.359  1.00  0.00           C  
ATOM   3683  HG2 LYS   228     -43.852   7.483  20.251  1.00  0.00           H  
ATOM   3684  HG3 LYS   228     -42.336   6.904  19.584  1.00  0.00           H  
ATOM   3685  CD  LYS   228     -42.855   8.785  19.018  1.00  0.00           C  
ATOM   3686  HD2 LYS   228     -42.104   8.550  18.263  1.00  0.00           H  
ATOM   3687  HD3 LYS   228     -43.694   9.338  18.596  1.00  0.00           H  
ATOM   3688  CE  LYS   228     -42.405   9.435  20.100  1.00  0.00           C  
ATOM   3689  HE2 LYS   228     -43.239   9.443  20.803  1.00  0.00           H  
ATOM   3690  HE3 LYS   228     -41.539   8.891  20.477  1.00  0.00           H  
ATOM   3691  NZ  LYS   228     -41.847  10.800  19.889  1.00  0.00           N  
ATOM   3692  HZ1 LYS   228     -41.008  10.862  19.331  1.00  0.00           H  
ATOM   3693  HZ2 LYS   228     -42.486  11.506  19.552  1.00  0.00           H  
ATOM   3694  HZ3 LYS   228     -41.635  11.126  20.822  1.00  0.00           H  
ATOM   3695  C   LYS   228     -45.290   4.747  18.012  1.00  0.00           C  
ATOM   3696  O   LYS   228     -46.388   4.793  18.406  1.00  0.00           O  
ATOM   3697  N   ILE   229     -44.952   3.909  17.032  1.00  0.00           N  
ATOM   3698  H   ILE   229     -43.976   3.822  16.789  1.00  0.00           H  
ATOM   3699  CA  ILE   229     -45.941   3.021  16.291  1.00  0.00           C  
ATOM   3700  HA  ILE   229     -46.869   3.588  16.227  1.00  0.00           H  
ATOM   3701  CB  ILE   229     -45.348   2.734  14.878  1.00  0.00           C  
ATOM   3702  HB  ILE   229     -44.261   2.737  14.950  1.00  0.00           H  
ATOM   3703  CG2 ILE   229     -45.962   1.486  14.324  1.00  0.00           C  
ATOM   3704 HG21 ILE   229     -45.705   0.638  14.959  1.00  0.00           H  
ATOM   3705 HG22 ILE   229     -47.050   1.512  14.392  1.00  0.00           H  
ATOM   3706 HG23 ILE   229     -45.667   1.422  13.277  1.00  0.00           H  
ATOM   3707  CG1 ILE   229     -45.797   3.963  13.994  1.00  0.00           C  
ATOM   3708 HG12 ILE   229     -46.789   3.769  13.586  1.00  0.00           H  
ATOM   3709 HG13 ILE   229     -45.787   4.844  14.637  1.00  0.00           H  
ATOM   3710  CD1 ILE   229     -44.843   4.192  12.833  1.00  0.00           C  
ATOM   3711 HD11 ILE   229     -45.120   5.189  12.491  1.00  0.00           H  
ATOM   3712 HD12 ILE   229     -43.831   4.368  13.198  1.00  0.00           H  
ATOM   3713 HD13 ILE   229     -44.815   3.391  12.094  1.00  0.00           H  
ATOM   3714  C   ILE   229     -46.295   1.788  17.144  1.00  0.00           C  
ATOM   3715  O   ILE   229     -47.475   1.412  17.205  1.00  0.00           O  
ATOM   3716  N   TYR   230     -45.342   1.244  17.964  1.00  0.00           N  
ATOM   3717  H   TYR   230     -44.380   1.506  17.803  1.00  0.00           H  
ATOM   3718  CA  TYR   230     -45.669   0.053  18.700  1.00  0.00           C  
ATOM   3719  HA  TYR   230     -46.085  -0.610  17.941  1.00  0.00           H  
ATOM   3720  CB  TYR   230     -44.359  -0.506  19.277  1.00  0.00           C  
ATOM   3721  HB2 TYR   230     -43.696  -0.743  18.445  1.00  0.00           H  
ATOM   3722  HB3 TYR   230     -43.979   0.206  20.010  1.00  0.00           H  
ATOM   3723  CG  TYR   230     -44.479  -1.753  20.155  1.00  0.00           C  
ATOM   3724  CD1 TYR   230     -44.724  -3.063  19.608  1.00  0.00           C  
ATOM   3725  HD1 TYR   230     -45.090  -3.087  18.592  1.00  0.00           H  
ATOM   3726  CE1 TYR   230     -44.770  -4.214  20.432  1.00  0.00           C  
ATOM   3727  HE1 TYR   230     -45.196  -5.143  20.083  1.00  0.00           H  
ATOM   3728  CZ  TYR   230     -44.655  -3.993  21.821  1.00  0.00           C  
ATOM   3729  OH  TYR   230     -44.751  -5.079  22.584  1.00  0.00           O  
ATOM   3730  HH  TYR   230     -44.687  -4.864  23.518  1.00  0.00           H  
ATOM   3731  CE2 TYR   230     -44.420  -2.741  22.368  1.00  0.00           C  
ATOM   3732  HE2 TYR   230     -44.181  -2.545  23.403  1.00  0.00           H  
ATOM   3733  CD2 TYR   230     -44.299  -1.628  21.519  1.00  0.00           C  
ATOM   3734  HD2 TYR   230     -44.025  -0.660  21.911  1.00  0.00           H  
ATOM   3735  C   TYR   230     -46.717   0.200  19.813  1.00  0.00           C  
ATOM   3736  O   TYR   230     -47.663  -0.517  19.940  1.00  0.00           O  
ATOM   3737  N   ASN   231     -46.667   1.367  20.421  1.00  0.00           N  
ATOM   3738  H   ASN   231     -45.923   2.026  20.245  1.00  0.00           H  
ATOM   3739  CA  ASN   231     -47.604   1.809  21.424  1.00  0.00           C  
ATOM   3740  HA  ASN   231     -48.035   0.917  21.877  1.00  0.00           H  
ATOM   3741  CB  ASN   231     -46.820   2.479  22.506  1.00  0.00           C  
ATOM   3742  HB2 ASN   231     -46.318   3.339  22.061  1.00  0.00           H  
ATOM   3743  HB3 ASN   231     -47.492   2.780  23.309  1.00  0.00           H  
ATOM   3744  CG  ASN   231     -45.864   1.606  23.240  1.00  0.00           C  
ATOM   3745  OD1 ASN   231     -46.265   0.572  23.849  1.00  0.00           O  
ATOM   3746  ND2 ASN   231     -44.587   1.759  23.073  1.00  0.00           N  
ATOM   3747 HD21 ASN   231     -43.924   1.174  23.561  1.00  0.00           H  
ATOM   3748 HD22 ASN   231     -44.272   2.577  22.571  1.00  0.00           H  
ATOM   3749  C   ASN   231     -48.811   2.583  20.925  1.00  0.00           C  
ATOM   3750  O   ASN   231     -49.572   3.191  21.735  1.00  0.00           O  
ATOM   3751  N   ILE   232     -49.101   2.661  19.606  1.00  0.00           N  
ATOM   3752  H   ILE   232     -48.447   2.187  19.000  1.00  0.00           H  
ATOM   3753  CA  ILE   232     -50.502   2.708  19.097  1.00  0.00           C  
ATOM   3754  HA  ILE   232     -50.952   3.482  19.720  1.00  0.00           H  
ATOM   3755  CB  ILE   232     -50.577   3.269  17.684  1.00  0.00           C  
ATOM   3756  HB  ILE   232     -49.766   2.831  17.102  1.00  0.00           H  
ATOM   3757  CG2 ILE   232     -51.942   3.058  16.921  1.00  0.00           C  
ATOM   3758 HG21 ILE   232     -52.392   2.078  17.077  1.00  0.00           H  
ATOM   3759 HG22 ILE   232     -52.744   3.735  17.215  1.00  0.00           H  
ATOM   3760 HG23 ILE   232     -51.801   3.205  15.850  1.00  0.00           H  
ATOM   3761  CG1 ILE   232     -50.194   4.747  17.546  1.00  0.00           C  
ATOM   3762 HG12 ILE   232     -51.010   5.383  17.888  1.00  0.00           H  
ATOM   3763 HG13 ILE   232     -49.419   5.019  18.263  1.00  0.00           H  
ATOM   3764  CD1 ILE   232     -49.758   5.140  16.161  1.00  0.00           C  
ATOM   3765 HD11 ILE   232     -49.158   6.025  16.373  1.00  0.00           H  
ATOM   3766 HD12 ILE   232     -49.055   4.422  15.740  1.00  0.00           H  
ATOM   3767 HD13 ILE   232     -50.539   5.378  15.439  1.00  0.00           H  
ATOM   3768  C   ILE   232     -51.335   1.441  19.405  1.00  0.00           C  
ATOM   3769  O   ILE   232     -52.507   1.542  19.790  1.00  0.00           O  
ATOM   3770  N   LEU   233     -50.776   0.190  19.312  1.00  0.00           N  
ATOM   3771  H   LEU   233     -49.766   0.213  19.284  1.00  0.00           H  
ATOM   3772  CA  LEU   233     -51.451  -1.032  19.480  1.00  0.00           C  
ATOM   3773  HA  LEU   233     -52.339  -0.894  18.864  1.00  0.00           H  
ATOM   3774  CB  LEU   233     -50.556  -2.189  18.966  1.00  0.00           C  
ATOM   3775  HB2 LEU   233     -49.683  -2.099  19.612  1.00  0.00           H  
ATOM   3776  HB3 LEU   233     -51.024  -3.154  19.162  1.00  0.00           H  
ATOM   3777  CG  LEU   233     -50.124  -2.192  17.512  1.00  0.00           C  
ATOM   3778  HG  LEU   233     -49.551  -1.265  17.496  1.00  0.00           H  
ATOM   3779  CD1 LEU   233     -49.023  -3.326  17.283  1.00  0.00           C  
ATOM   3780 HD11 LEU   233     -49.491  -4.304  17.398  1.00  0.00           H  
ATOM   3781 HD12 LEU   233     -48.596  -3.285  16.281  1.00  0.00           H  
ATOM   3782 HD13 LEU   233     -48.189  -3.044  17.925  1.00  0.00           H  
ATOM   3783  CD2 LEU   233     -51.172  -2.207  16.426  1.00  0.00           C  
ATOM   3784 HD21 LEU   233     -50.628  -1.970  15.512  1.00  0.00           H  
ATOM   3785 HD22 LEU   233     -51.797  -3.100  16.416  1.00  0.00           H  
ATOM   3786 HD23 LEU   233     -51.875  -1.393  16.607  1.00  0.00           H  
ATOM   3787  C   LEU   233     -52.035  -1.343  20.889  1.00  0.00           C  
ATOM   3788  O   LEU   233     -51.490  -0.923  21.895  1.00  0.00           O  
ATOM   3789  N   THR   234     -53.054  -2.151  20.896  1.00  0.00           N  
ATOM   3790  H   THR   234     -53.403  -2.408  19.983  1.00  0.00           H  
ATOM   3791  CA  THR   234     -53.510  -2.923  22.037  1.00  0.00           C  
ATOM   3792  HA  THR   234     -53.294  -2.354  22.941  1.00  0.00           H  
ATOM   3793  CB  THR   234     -55.036  -3.252  21.974  1.00  0.00           C  
ATOM   3794  HB  THR   234     -55.484  -3.710  22.856  1.00  0.00           H  
ATOM   3795  CG2 THR   234     -55.854  -1.916  21.713  1.00  0.00           C  
ATOM   3796 HG21 THR   234     -56.185  -1.951  20.675  1.00  0.00           H  
ATOM   3797 HG22 THR   234     -56.810  -1.925  22.235  1.00  0.00           H  
ATOM   3798 HG23 THR   234     -55.268  -1.009  21.867  1.00  0.00           H  
ATOM   3799  OG1 THR   234     -55.354  -4.194  20.933  1.00  0.00           O  
ATOM   3800  HG1 THR   234     -54.907  -3.872  20.146  1.00  0.00           H  
ATOM   3801  C   THR   234     -52.772  -4.217  22.285  1.00  0.00           C  
ATOM   3802  O   THR   234     -52.114  -4.699  21.340  1.00  0.00           O  
ATOM   3803  N   PRO   235     -52.674  -4.758  23.541  1.00  0.00           N  
ATOM   3804  CD  PRO   235     -53.182  -4.291  24.829  1.00  0.00           C  
ATOM   3805  HD2 PRO   235     -54.258  -4.461  24.871  1.00  0.00           H  
ATOM   3806  HD3 PRO   235     -52.892  -3.242  24.879  1.00  0.00           H  
ATOM   3807  CG  PRO   235     -52.444  -5.055  25.863  1.00  0.00           C  
ATOM   3808  HG2 PRO   235     -53.065  -5.190  26.748  1.00  0.00           H  
ATOM   3809  HG3 PRO   235     -51.534  -4.507  26.109  1.00  0.00           H  
ATOM   3810  CB  PRO   235     -52.113  -6.361  25.238  1.00  0.00           C  
ATOM   3811  HB2 PRO   235     -52.995  -6.992  25.344  1.00  0.00           H  
ATOM   3812  HB3 PRO   235     -51.282  -6.915  25.675  1.00  0.00           H  
ATOM   3813  CA  PRO   235     -51.908  -5.945  23.794  1.00  0.00           C  
ATOM   3814  HA  PRO   235     -50.879  -5.589  23.736  1.00  0.00           H  
ATOM   3815  C   PRO   235     -52.147  -7.072  22.840  1.00  0.00           C  
ATOM   3816  O   PRO   235     -51.193  -7.603  22.247  1.00  0.00           O  
ATOM   3817  N   GLU   236     -53.344  -7.534  22.539  1.00  0.00           N  
ATOM   3818  H   GLU   236     -54.116  -7.206  23.101  1.00  0.00           H  
ATOM   3819  CA  GLU   236     -53.608  -8.714  21.640  1.00  0.00           C  
ATOM   3820  HA  GLU   236     -53.066  -9.549  22.084  1.00  0.00           H  
ATOM   3821  CB  GLU   236     -55.133  -9.127  21.845  1.00  0.00           C  
ATOM   3822  HB2 GLU   236     -55.377  -9.238  22.902  1.00  0.00           H  
ATOM   3823  HB3 GLU   236     -55.667  -8.201  21.633  1.00  0.00           H  
ATOM   3824  CG  GLU   236     -55.568 -10.352  21.036  1.00  0.00           C  
ATOM   3825  HG2 GLU   236     -56.643 -10.421  21.205  1.00  0.00           H  
ATOM   3826  HG3 GLU   236     -55.427 -10.071  19.992  1.00  0.00           H  
ATOM   3827  CD  GLU   236     -54.955 -11.713  21.278  1.00  0.00           C  
ATOM   3828  OE1 GLU   236     -54.404 -11.980  22.373  1.00  0.00           O  
ATOM   3829  OE2 GLU   236     -55.232 -12.631  20.550  1.00  0.00           O  
ATOM   3830  C   GLU   236     -53.147  -8.570  20.207  1.00  0.00           C  
ATOM   3831  O   GLU   236     -52.874  -9.556  19.533  1.00  0.00           O  
ATOM   3832  N   GLN   237     -53.135  -7.296  19.708  1.00  0.00           N  
ATOM   3833  H   GLN   237     -53.672  -6.621  20.233  1.00  0.00           H  
ATOM   3834  CA  GLN   237     -52.458  -6.872  18.482  1.00  0.00           C  
ATOM   3835  HA  GLN   237     -52.758  -7.455  17.611  1.00  0.00           H  
ATOM   3836  CB  GLN   237     -52.929  -5.506  17.997  1.00  0.00           C  
ATOM   3837  HB2 GLN   237     -52.675  -4.907  18.871  1.00  0.00           H  
ATOM   3838  HB3 GLN   237     -52.269  -5.201  17.186  1.00  0.00           H  
ATOM   3839  CG  GLN   237     -54.355  -5.511  17.509  1.00  0.00           C  
ATOM   3840  HG2 GLN   237     -54.512  -6.016  16.556  1.00  0.00           H  
ATOM   3841  HG3 GLN   237     -54.971  -6.268  17.995  1.00  0.00           H  
ATOM   3842  CD  GLN   237     -54.919  -4.078  17.633  1.00  0.00           C  
ATOM   3843  OE1 GLN   237     -54.605  -3.359  18.617  1.00  0.00           O  
ATOM   3844  NE2 GLN   237     -55.744  -3.539  16.831  1.00  0.00           N  
ATOM   3845 HE21 GLN   237     -56.007  -2.583  17.024  1.00  0.00           H  
ATOM   3846 HE22 GLN   237     -55.913  -3.899  15.903  1.00  0.00           H  
ATOM   3847  C   GLN   237     -50.961  -6.891  18.511  1.00  0.00           C  
ATOM   3848  O   GLN   237     -50.335  -7.260  17.527  1.00  0.00           O  
ATOM   3849  N   LYS   238     -50.340  -6.533  19.613  1.00  0.00           N  
ATOM   3850  H   LYS   238     -50.952  -6.397  20.405  1.00  0.00           H  
ATOM   3851  CA  LYS   238     -48.873  -6.537  19.851  1.00  0.00           C  
ATOM   3852  HA  LYS   238     -48.440  -6.013  19.000  1.00  0.00           H  
ATOM   3853  CB  LYS   238     -48.473  -5.932  21.221  1.00  0.00           C  
ATOM   3854  HB2 LYS   238     -49.261  -6.201  21.924  1.00  0.00           H  
ATOM   3855  HB3 LYS   238     -47.558  -6.424  21.550  1.00  0.00           H  
ATOM   3856  CG  LYS   238     -48.375  -4.553  21.214  1.00  0.00           C  
ATOM   3857  HG2 LYS   238     -47.403  -4.491  20.725  1.00  0.00           H  
ATOM   3858  HG3 LYS   238     -49.161  -4.124  20.592  1.00  0.00           H  
ATOM   3859  CD  LYS   238     -48.303  -3.877  22.399  1.00  0.00           C  
ATOM   3860  HD2 LYS   238     -49.322  -3.838  22.783  1.00  0.00           H  
ATOM   3861  HD3 LYS   238     -47.633  -4.402  23.080  1.00  0.00           H  
ATOM   3862  CE  LYS   238     -47.924  -2.569  22.202  1.00  0.00           C  
ATOM   3863  HE2 LYS   238     -47.138  -2.391  21.468  1.00  0.00           H  
ATOM   3864  HE3 LYS   238     -48.746  -2.000  21.768  1.00  0.00           H  
ATOM   3865  NZ  LYS   238     -47.638  -1.838  23.476  1.00  0.00           N  
ATOM   3866  HZ1 LYS   238     -47.271  -0.904  23.369  1.00  0.00           H  
ATOM   3867  HZ2 LYS   238     -48.452  -1.698  24.057  1.00  0.00           H  
ATOM   3868  HZ3 LYS   238     -47.017  -2.464  23.970  1.00  0.00           H  
ATOM   3869  C   LYS   238     -48.365  -7.955  19.748  1.00  0.00           C  
ATOM   3870  O   LYS   238     -47.351  -8.092  19.068  1.00  0.00           O  
ATOM   3871  N   LYS   239     -49.127  -8.961  20.208  1.00  0.00           N  
ATOM   3872  H   LYS   239     -49.930  -8.711  20.768  1.00  0.00           H  
ATOM   3873  CA  LYS   239     -48.634 -10.398  20.071  1.00  0.00           C  
ATOM   3874  HA  LYS   239     -47.716 -10.465  20.655  1.00  0.00           H  
ATOM   3875  CB  LYS   239     -49.640 -11.431  20.687  1.00  0.00           C  
ATOM   3876  HB2 LYS   239     -50.510 -11.407  20.030  1.00  0.00           H  
ATOM   3877  HB3 LYS   239     -49.302 -12.465  20.615  1.00  0.00           H  
ATOM   3878  CG  LYS   239     -50.094 -11.152  21.915  1.00  0.00           C  
ATOM   3879  HG2 LYS   239     -49.148 -11.044  22.446  1.00  0.00           H  
ATOM   3880  HG3 LYS   239     -50.649 -10.215  21.955  1.00  0.00           H  
ATOM   3881  CD  LYS   239     -50.919 -12.023  22.514  1.00  0.00           C  
ATOM   3882  HD2 LYS   239     -51.887 -12.043  22.013  1.00  0.00           H  
ATOM   3883  HD3 LYS   239     -50.445 -13.000  22.607  1.00  0.00           H  
ATOM   3884  CE  LYS   239     -51.165 -11.658  23.780  1.00  0.00           C  
ATOM   3885  HE2 LYS   239     -50.265 -11.648  24.395  1.00  0.00           H  
ATOM   3886  HE3 LYS   239     -51.608 -10.670  23.659  1.00  0.00           H  
ATOM   3887  NZ  LYS   239     -52.181 -12.469  24.473  1.00  0.00           N  
ATOM   3888  HZ1 LYS   239     -52.456 -12.027  25.339  1.00  0.00           H  
ATOM   3889  HZ2 LYS   239     -52.994 -12.569  23.884  1.00  0.00           H  
ATOM   3890  HZ3 LYS   239     -51.819 -13.409  24.551  1.00  0.00           H  
ATOM   3891  C   LYS   239     -48.375 -10.715  18.643  1.00  0.00           C  
ATOM   3892  O   LYS   239     -47.376 -11.342  18.286  1.00  0.00           O  
ATOM   3893  N   GLN   240     -49.209 -10.328  17.721  1.00  0.00           N  
ATOM   3894  H   GLN   240     -49.989  -9.830  18.126  1.00  0.00           H  
ATOM   3895  CA  GLN   240     -49.190 -10.675  16.346  1.00  0.00           C  
ATOM   3896  HA  GLN   240     -48.940 -11.717  16.150  1.00  0.00           H  
ATOM   3897  CB  GLN   240     -50.609 -10.589  15.780  1.00  0.00           C  
ATOM   3898  HB2 GLN   240     -51.186 -11.437  16.149  1.00  0.00           H  
ATOM   3899  HB3 GLN   240     -51.080  -9.689  16.176  1.00  0.00           H  
ATOM   3900  CG  GLN   240     -50.712 -10.636  14.212  1.00  0.00           C  
ATOM   3901  HG2 GLN   240     -51.645 -10.206  13.847  1.00  0.00           H  
ATOM   3902  HG3 GLN   240     -49.911 -10.007  13.823  1.00  0.00           H  
ATOM   3903  CD  GLN   240     -50.636 -12.067  13.668  1.00  0.00           C  
ATOM   3904  OE1 GLN   240     -49.796 -12.837  14.108  1.00  0.00           O  
ATOM   3905  NE2 GLN   240     -51.404 -12.345  12.591  1.00  0.00           N  
ATOM   3906 HE21 GLN   240     -51.268 -13.240  12.143  1.00  0.00           H  
ATOM   3907 HE22 GLN   240     -51.935 -11.636  12.105  1.00  0.00           H  
ATOM   3908  C   GLN   240     -48.207  -9.730  15.693  1.00  0.00           C  
ATOM   3909  O   GLN   240     -47.511 -10.168  14.743  1.00  0.00           O  
ATOM   3910  N   PHE   241     -48.016  -8.494  16.166  1.00  0.00           N  
ATOM   3911  H   PHE   241     -48.673  -8.096  16.822  1.00  0.00           H  
ATOM   3912  CA  PHE   241     -46.928  -7.670  15.690  1.00  0.00           C  
ATOM   3913  HA  PHE   241     -47.154  -7.561  14.629  1.00  0.00           H  
ATOM   3914  CB  PHE   241     -47.046  -6.294  16.198  1.00  0.00           C  
ATOM   3915  HB2 PHE   241     -47.928  -5.880  15.709  1.00  0.00           H  
ATOM   3916  HB3 PHE   241     -47.201  -6.351  17.275  1.00  0.00           H  
ATOM   3917  CG  PHE   241     -45.873  -5.491  15.811  1.00  0.00           C  
ATOM   3918  CD1 PHE   241     -46.035  -4.521  14.811  1.00  0.00           C  
ATOM   3919  HD1 PHE   241     -46.964  -4.506  14.261  1.00  0.00           H  
ATOM   3920  CE1 PHE   241     -45.029  -3.656  14.505  1.00  0.00           C  
ATOM   3921  HE1 PHE   241     -45.073  -2.975  13.668  1.00  0.00           H  
ATOM   3922  CZ  PHE   241     -43.863  -3.651  15.247  1.00  0.00           C  
ATOM   3923  HZ  PHE   241     -43.043  -2.967  15.083  1.00  0.00           H  
ATOM   3924  CE2 PHE   241     -43.728  -4.496  16.408  1.00  0.00           C  
ATOM   3925  HE2 PHE   241     -42.831  -4.492  17.008  1.00  0.00           H  
ATOM   3926  CD2 PHE   241     -44.751  -5.451  16.681  1.00  0.00           C  
ATOM   3927  HD2 PHE   241     -44.780  -6.109  17.537  1.00  0.00           H  
ATOM   3928  C   PHE   241     -45.559  -8.250  15.950  1.00  0.00           C  
ATOM   3929  O   PHE   241     -44.759  -8.280  15.023  1.00  0.00           O  
ATOM   3930  N   ASN   242     -45.289  -8.670  17.203  1.00  0.00           N  
ATOM   3931  H   ASN   242     -46.073  -8.659  17.839  1.00  0.00           H  
ATOM   3932  CA  ASN   242     -44.087  -9.365  17.604  1.00  0.00           C  
ATOM   3933  HA  ASN   242     -43.251  -8.762  17.252  1.00  0.00           H  
ATOM   3934  CB  ASN   242     -44.084  -9.331  19.141  1.00  0.00           C  
ATOM   3935  HB2 ASN   242     -45.053  -9.696  19.482  1.00  0.00           H  
ATOM   3936  HB3 ASN   242     -43.371 -10.101  19.437  1.00  0.00           H  
ATOM   3937  CG  ASN   242     -43.624  -7.987  19.752  1.00  0.00           C  
ATOM   3938  OD1 ASN   242     -43.020  -7.158  19.053  1.00  0.00           O  
ATOM   3939  ND2 ASN   242     -44.002  -7.727  20.997  1.00  0.00           N  
ATOM   3940 HD21 ASN   242     -43.576  -6.981  21.527  1.00  0.00           H  
ATOM   3941 HD22 ASN   242     -44.691  -8.341  21.410  1.00  0.00           H  
ATOM   3942  C   ASN   242     -43.937 -10.738  16.997  1.00  0.00           C  
ATOM   3943  O   ASN   242     -42.796 -11.119  16.593  1.00  0.00           O  
ATOM   3944  N   ALA   243     -44.982 -11.521  16.812  1.00  0.00           N  
ATOM   3945  H   ALA   243     -45.822 -11.228  17.289  1.00  0.00           H  
ATOM   3946  CA  ALA   243     -44.965 -12.782  16.029  1.00  0.00           C  
ATOM   3947  HA  ALA   243     -44.300 -13.447  16.579  1.00  0.00           H  
ATOM   3948  CB  ALA   243     -46.333 -13.451  16.146  1.00  0.00           C  
ATOM   3949  HB1 ALA   243     -46.421 -13.926  17.123  1.00  0.00           H  
ATOM   3950  HB2 ALA   243     -47.128 -12.710  16.060  1.00  0.00           H  
ATOM   3951  HB3 ALA   243     -46.443 -14.283  15.450  1.00  0.00           H  
ATOM   3952  C   ALA   243     -44.448 -12.679  14.635  1.00  0.00           C  
ATOM   3953  O   ALA   243     -43.562 -13.452  14.231  1.00  0.00           O  
ATOM   3954  N   ASN   244     -44.900 -11.665  13.917  1.00  0.00           N  
ATOM   3955  H   ASN   244     -45.817 -11.304  14.135  1.00  0.00           H  
ATOM   3956  CA  ASN   244     -44.157 -11.346  12.728  1.00  0.00           C  
ATOM   3957  HA  ASN   244     -44.100 -12.239  12.106  1.00  0.00           H  
ATOM   3958  CB  ASN   244     -45.006 -10.284  12.006  1.00  0.00           C  
ATOM   3959  HB2 ASN   244     -45.990 -10.723  11.843  1.00  0.00           H  
ATOM   3960  HB3 ASN   244     -45.118  -9.462  12.713  1.00  0.00           H  
ATOM   3961  CG  ASN   244     -44.391  -9.807  10.669  1.00  0.00           C  
ATOM   3962  OD1 ASN   244     -44.489 -10.319   9.556  1.00  0.00           O  
ATOM   3963  ND2 ASN   244     -43.642  -8.726  10.713  1.00  0.00           N  
ATOM   3964 HD21 ASN   244     -43.509  -8.289   9.812  1.00  0.00           H  
ATOM   3965 HD22 ASN   244     -43.614  -8.163  11.551  1.00  0.00           H  
ATOM   3966  C   ASN   244     -42.783 -10.703  12.946  1.00  0.00           C  
ATOM   3967  O   ASN   244     -41.925 -11.059  12.145  1.00  0.00           O  
ATOM   3968  N   PHE   245     -42.644  -9.753  13.887  1.00  0.00           N  
ATOM   3969  H   PHE   245     -43.520  -9.596  14.365  1.00  0.00           H  
ATOM   3970  CA  PHE   245     -41.446  -8.877  13.973  1.00  0.00           C  
ATOM   3971  HA  PHE   245     -41.179  -8.422  13.019  1.00  0.00           H  
ATOM   3972  CB  PHE   245     -41.430  -7.861  15.113  1.00  0.00           C  
ATOM   3973  HB2 PHE   245     -42.436  -7.477  15.286  1.00  0.00           H  
ATOM   3974  HB3 PHE   245     -41.283  -8.431  16.031  1.00  0.00           H  
ATOM   3975  CG  PHE   245     -40.458  -6.774  14.939  1.00  0.00           C  
ATOM   3976  CD1 PHE   245     -40.834  -5.551  14.310  1.00  0.00           C  
ATOM   3977  HD1 PHE   245     -41.853  -5.513  13.954  1.00  0.00           H  
ATOM   3978  CE1 PHE   245     -39.986  -4.544  14.250  1.00  0.00           C  
ATOM   3979  HE1 PHE   245     -40.294  -3.628  13.769  1.00  0.00           H  
ATOM   3980  CZ  PHE   245     -38.649  -4.704  14.721  1.00  0.00           C  
ATOM   3981  HZ  PHE   245     -37.913  -3.914  14.700  1.00  0.00           H  
ATOM   3982  CE2 PHE   245     -38.228  -5.872  15.298  1.00  0.00           C  
ATOM   3983  HE2 PHE   245     -37.182  -5.962  15.554  1.00  0.00           H  
ATOM   3984  CD2 PHE   245     -39.141  -6.935  15.419  1.00  0.00           C  
ATOM   3985  HD2 PHE   245     -38.807  -7.880  15.819  1.00  0.00           H  
ATOM   3986  C   PHE   245     -40.228  -9.821  14.220  1.00  0.00           C  
ATOM   3987  O   PHE   245     -39.162  -9.545  13.610  1.00  0.00           O  
ATOM   3988  N   GLU   246     -40.378 -10.814  15.062  1.00  0.00           N  
ATOM   3989  H   GLU   246     -41.245 -10.824  15.579  1.00  0.00           H  
ATOM   3990  CA  GLU   246     -39.351 -11.858  15.483  1.00  0.00           C  
ATOM   3991  HA  GLU   246     -38.474 -11.314  15.832  1.00  0.00           H  
ATOM   3992  CB  GLU   246     -39.851 -12.636  16.652  1.00  0.00           C  
ATOM   3993  HB2 GLU   246     -40.332 -11.902  17.299  1.00  0.00           H  
ATOM   3994  HB3 GLU   246     -40.754 -13.192  16.398  1.00  0.00           H  
ATOM   3995  CG  GLU   246     -38.945 -13.552  17.475  1.00  0.00           C  
ATOM   3996  HG2 GLU   246     -38.677 -14.459  16.932  1.00  0.00           H  
ATOM   3997  HG3 GLU   246     -38.070 -12.926  17.649  1.00  0.00           H  
ATOM   3998  CD  GLU   246     -39.554 -14.101  18.777  1.00  0.00           C  
ATOM   3999  OE1 GLU   246     -38.744 -14.382  19.699  1.00  0.00           O  
ATOM   4000  OE2 GLU   246     -40.693 -14.542  18.775  1.00  0.00           O  
ATOM   4001  C   GLU   246     -39.037 -12.748  14.309  1.00  0.00           C  
ATOM   4002  O   GLU   246     -37.901 -13.074  14.090  1.00  0.00           O  
ATOM   4003  N   LYS   247     -40.020 -13.028  13.499  1.00  0.00           N  
ATOM   4004  H   LYS   247     -40.930 -12.599  13.591  1.00  0.00           H  
ATOM   4005  CA  LYS   247     -39.687 -13.897  12.360  1.00  0.00           C  
ATOM   4006  HA  LYS   247     -38.834 -14.511  12.647  1.00  0.00           H  
ATOM   4007  CB  LYS   247     -40.964 -14.599  11.865  1.00  0.00           C  
ATOM   4008  HB2 LYS   247     -41.752 -13.881  12.093  1.00  0.00           H  
ATOM   4009  HB3 LYS   247     -40.904 -14.596  10.777  1.00  0.00           H  
ATOM   4010  CG  LYS   247     -41.146 -15.746  12.566  1.00  0.00           C  
ATOM   4011  HG2 LYS   247     -40.249 -16.321  12.338  1.00  0.00           H  
ATOM   4012  HG3 LYS   247     -41.255 -15.434  13.605  1.00  0.00           H  
ATOM   4013  CD  LYS   247     -42.217 -16.474  12.176  1.00  0.00           C  
ATOM   4014  HD2 LYS   247     -43.096 -15.898  12.464  1.00  0.00           H  
ATOM   4015  HD3 LYS   247     -42.094 -16.760  11.131  1.00  0.00           H  
ATOM   4016  CE  LYS   247     -42.286 -17.657  12.817  1.00  0.00           C  
ATOM   4017  HE2 LYS   247     -41.280 -18.077  12.787  1.00  0.00           H  
ATOM   4018  HE3 LYS   247     -42.369 -17.498  13.892  1.00  0.00           H  
ATOM   4019  NZ  LYS   247     -43.404 -18.542  12.399  1.00  0.00           N  
ATOM   4020  HZ1 LYS   247     -43.283 -19.385  12.941  1.00  0.00           H  
ATOM   4021  HZ2 LYS   247     -44.234 -17.971  12.477  1.00  0.00           H  
ATOM   4022  HZ3 LYS   247     -43.246 -18.814  11.440  1.00  0.00           H  
ATOM   4023  C   LYS   247     -38.962 -13.035  11.284  1.00  0.00           C  
ATOM   4024  O   LYS   247     -37.973 -13.616  10.804  1.00  0.00           O  
ATOM   4025  N   ARG   248     -39.298 -11.775  10.989  1.00  0.00           N  
ATOM   4026  H   ARG   248     -40.151 -11.444  11.416  1.00  0.00           H  
ATOM   4027  CA  ARG   248     -38.535 -10.882  10.098  1.00  0.00           C  
ATOM   4028  HA  ARG   248     -38.520 -11.206   9.057  1.00  0.00           H  
ATOM   4029  CB  ARG   248     -39.312  -9.567  10.018  1.00  0.00           C  
ATOM   4030  HB2 ARG   248     -40.347  -9.906  10.057  1.00  0.00           H  
ATOM   4031  HB3 ARG   248     -39.088  -8.988  10.914  1.00  0.00           H  
ATOM   4032  CG  ARG   248     -39.112  -8.786   8.935  1.00  0.00           C  
ATOM   4033  HG2 ARG   248     -38.107  -8.365   8.936  1.00  0.00           H  
ATOM   4034  HG3 ARG   248     -39.140  -9.340   7.996  1.00  0.00           H  
ATOM   4035  CD  ARG   248     -39.968  -7.720   8.946  1.00  0.00           C  
ATOM   4036  HD2 ARG   248     -41.029  -7.968   8.897  1.00  0.00           H  
ATOM   4037  HD3 ARG   248     -39.881  -7.094   9.834  1.00  0.00           H  
ATOM   4038  NE  ARG   248     -39.642  -6.788   7.886  1.00  0.00           N  
ATOM   4039  HE  ARG   248     -40.342  -6.657   7.171  1.00  0.00           H  
ATOM   4040  CZ  ARG   248     -38.710  -5.818   7.884  1.00  0.00           C  
ATOM   4041  NH1 ARG   248     -37.659  -5.735   8.637  1.00  0.00           N  
ATOM   4042 HH11 ARG   248     -37.527  -6.377   9.406  1.00  0.00           H  
ATOM   4043 HH12 ARG   248     -37.031  -4.951   8.539  1.00  0.00           H  
ATOM   4044  NH2 ARG   248     -38.710  -4.858   7.050  1.00  0.00           N  
ATOM   4045 HH21 ARG   248     -39.539  -4.606   6.531  1.00  0.00           H  
ATOM   4046 HH22 ARG   248     -37.850  -4.328   7.057  1.00  0.00           H  
ATOM   4047  C   ARG   248     -37.032 -10.624  10.483  1.00  0.00           C  
ATOM   4048  O   ARG   248     -36.250 -10.176   9.669  1.00  0.00           O  
ATOM   4049  N   LEU   249     -36.721 -10.836  11.714  1.00  0.00           N  
ATOM   4050  H   LEU   249     -37.385 -11.282  12.331  1.00  0.00           H  
ATOM   4051  CA  LEU   249     -35.268 -10.684  12.095  1.00  0.00           C  
ATOM   4052  HA  LEU   249     -34.910  -9.704  11.780  1.00  0.00           H  
ATOM   4053  CB  LEU   249     -35.155 -10.686  13.596  1.00  0.00           C  
ATOM   4054  HB2 LEU   249     -35.706 -11.561  13.941  1.00  0.00           H  
ATOM   4055  HB3 LEU   249     -34.098 -10.852  13.803  1.00  0.00           H  
ATOM   4056  CG  LEU   249     -35.737  -9.563  14.459  1.00  0.00           C  
ATOM   4057  HG  LEU   249     -36.753  -9.358  14.119  1.00  0.00           H  
ATOM   4058  CD1 LEU   249     -35.682 -10.031  15.922  1.00  0.00           C  
ATOM   4059 HD11 LEU   249     -36.010  -9.242  16.600  1.00  0.00           H  
ATOM   4060 HD12 LEU   249     -36.351 -10.877  16.082  1.00  0.00           H  
ATOM   4061 HD13 LEU   249     -34.668 -10.304  16.213  1.00  0.00           H  
ATOM   4062  CD2 LEU   249     -34.886  -8.311  14.420  1.00  0.00           C  
ATOM   4063 HD21 LEU   249     -34.157  -8.273  15.230  1.00  0.00           H  
ATOM   4064 HD22 LEU   249     -34.239  -8.263  13.544  1.00  0.00           H  
ATOM   4065 HD23 LEU   249     -35.559  -7.455  14.371  1.00  0.00           H  
ATOM   4066  C   LEU   249     -34.324 -11.800  11.444  1.00  0.00           C  
ATOM   4067  O   LEU   249     -33.065 -11.578  11.374  1.00  0.00           O  
ATOM   4068  N   THR   250     -34.962 -12.905  10.938  1.00  0.00           N  
ATOM   4069  H   THR   250     -35.957 -13.078  10.913  1.00  0.00           H  
ATOM   4070  CA  THR   250     -34.119 -13.819  10.115  1.00  0.00           C  
ATOM   4071  HA  THR   250     -33.085 -13.476  10.070  1.00  0.00           H  
ATOM   4072  CB  THR   250     -34.052 -15.273  10.695  1.00  0.00           C  
ATOM   4073  HB  THR   250     -35.017 -15.762  10.566  1.00  0.00           H  
ATOM   4074  CG2 THR   250     -33.215 -16.211   9.918  1.00  0.00           C  
ATOM   4075 HG21 THR   250     -32.922 -17.065  10.529  1.00  0.00           H  
ATOM   4076 HG22 THR   250     -33.727 -16.636   9.055  1.00  0.00           H  
ATOM   4077 HG23 THR   250     -32.363 -15.632   9.562  1.00  0.00           H  
ATOM   4078  OG1 THR   250     -33.539 -15.308  11.985  1.00  0.00           O  
ATOM   4079  HG1 THR   250     -34.254 -14.985  12.538  1.00  0.00           H  
ATOM   4080  C   THR   250     -34.611 -13.904   8.673  1.00  0.00           C  
ATOM   4081  O   THR   250     -35.696 -14.496   8.385  1.00  0.00           O  
ATOM   4082  OXT THR   250     -33.840 -13.401   7.831  1.00  0.00           O  
TER    4083      THR   250 
END   
