# Supplementary material for: Insights into the client protein release mechanism of the ATP-independent chaperone Spy
Source: Nat Commun. 2022 May 20;13:2818. doi: 10.1038/s41467-022-30499-x (PMC9122904; doi:10.1038/s41467-022-30499-x)
Supplement: Supplementary file 4 — Supplementary Data 1 [file 41467_2022_30499_MOESM4_ESM.zip › MD-structure/Spy_1-124_D26R_v3_initial.pdb]

CRYST1   87.566   87.566   87.566 109.47 109.47 109.47 P 1           1
ATOM      1  N   ALA     1      45.033   5.781 -54.364  1.00  0.00           N  
ATOM      2  H1  ALA     1      46.030   5.900 -54.249  1.00  0.00           H  
ATOM      3  H2  ALA     1      44.544   6.596 -54.023  1.00  0.00           H  
ATOM      4  H3  ALA     1      44.868   5.574 -55.339  1.00  0.00           H  
ATOM      5  CA  ALA     1      44.721   4.631 -53.536  1.00  0.00           C  
ATOM      6  HA  ALA     1      45.246   3.814 -54.031  1.00  0.00           H  
ATOM      7  CB  ALA     1      45.289   4.789 -52.139  1.00  0.00           C  
ATOM      8  HB1 ALA     1      46.363   4.855 -52.315  1.00  0.00           H  
ATOM      9  HB2 ALA     1      44.804   5.638 -51.656  1.00  0.00           H  
ATOM     10  HB3 ALA     1      45.102   3.919 -51.510  1.00  0.00           H  
ATOM     11  C   ALA     1      43.210   4.368 -53.562  1.00  0.00           C  
ATOM     12  O   ALA     1      42.399   5.312 -53.590  1.00  0.00           O  
ATOM     13  N   ASP     2      42.816   3.092 -53.477  1.00  0.00           N  
ATOM     14  H   ASP     2      43.533   2.382 -53.432  1.00  0.00           H  
ATOM     15  CA  ASP     2      41.353   2.702 -53.444  1.00  0.00           C  
ATOM     16  HA  ASP     2      40.795   3.618 -53.253  1.00  0.00           H  
ATOM     17  CB  ASP     2      40.905   2.136 -54.753  1.00  0.00           C  
ATOM     18  HB2 ASP     2      41.584   1.338 -55.052  1.00  0.00           H  
ATOM     19  HB3 ASP     2      39.903   1.754 -54.560  1.00  0.00           H  
ATOM     20  CG  ASP     2      40.986   3.251 -55.822  1.00  0.00           C  
ATOM     21  OD1 ASP     2      42.047   3.415 -56.552  1.00  0.00           O  
ATOM     22  OD2 ASP     2      39.962   3.899 -56.040  1.00  0.00           O  
ATOM     23  C   ASP     2      41.063   1.718 -52.344  1.00  0.00           C  
ATOM     24  O   ASP     2      41.890   0.816 -52.134  1.00  0.00           O  
ATOM     25  N   THR     3      39.960   2.019 -51.573  1.00  0.00           N  
ATOM     26  H   THR     3      39.354   2.762 -51.889  1.00  0.00           H  
ATOM     27  CA  THR     3      39.670   1.505 -50.201  1.00  0.00           C  
ATOM     28  HA  THR     3      40.641   1.574 -49.711  1.00  0.00           H  
ATOM     29  CB  THR     3      38.710   2.228 -49.299  1.00  0.00           C  
ATOM     30  HB  THR     3      38.831   1.750 -48.326  1.00  0.00           H  
ATOM     31  CG2 THR     3      38.963   3.709 -49.307  1.00  0.00           C  
ATOM     32 HG21 THR     3      38.421   4.119 -50.159  1.00  0.00           H  
ATOM     33 HG22 THR     3      38.548   4.034 -48.353  1.00  0.00           H  
ATOM     34 HG23 THR     3      40.023   3.963 -49.329  1.00  0.00           H  
ATOM     35  OG1 THR     3      37.407   1.895 -49.618  1.00  0.00           O  
ATOM     36  HG1 THR     3      37.106   2.363 -50.400  1.00  0.00           H  
ATOM     37  C   THR     3      39.405  -0.005 -50.239  1.00  0.00           C  
ATOM     38  O   THR     3      38.670  -0.690 -51.012  1.00  0.00           O  
ATOM     39  N   THR     4      40.018  -0.685 -49.251  1.00  0.00           N  
ATOM     40  H   THR     4      40.472  -0.066 -48.595  1.00  0.00           H  
ATOM     41  CA  THR     4      39.931  -2.160 -49.005  1.00  0.00           C  
ATOM     42  HA  THR     4      39.280  -2.657 -49.725  1.00  0.00           H  
ATOM     43  CB  THR     4      41.293  -2.790 -49.117  1.00  0.00           C  
ATOM     44  HB  THR     4      41.290  -3.845 -48.843  1.00  0.00           H  
ATOM     45  CG2 THR     4      41.789  -2.850 -50.573  1.00  0.00           C  
ATOM     46 HG21 THR     4      42.229  -1.905 -50.891  1.00  0.00           H  
ATOM     47 HG22 THR     4      42.577  -3.600 -50.636  1.00  0.00           H  
ATOM     48 HG23 THR     4      40.901  -3.170 -51.119  1.00  0.00           H  
ATOM     49  OG1 THR     4      42.328  -2.329 -48.281  1.00  0.00           O  
ATOM     50  HG1 THR     4      42.830  -3.096 -47.996  1.00  0.00           H  
ATOM     51  C   THR     4      39.388  -2.456 -47.648  1.00  0.00           C  
ATOM     52  O   THR     4      39.407  -3.613 -47.126  1.00  0.00           O  
ATOM     53  N   THR     5      38.857  -1.497 -46.948  1.00  0.00           N  
ATOM     54  H   THR     5      38.844  -0.558 -47.320  1.00  0.00           H  
ATOM     55  CA  THR     5      38.594  -1.630 -45.505  1.00  0.00           C  
ATOM     56  HA  THR     5      38.278  -2.657 -45.318  1.00  0.00           H  
ATOM     57  CB  THR     5      39.900  -1.343 -44.644  1.00  0.00           C  
ATOM     58  HB  THR     5      39.612  -1.065 -43.630  1.00  0.00           H  
ATOM     59  CG2 THR     5      40.839  -2.487 -44.481  1.00  0.00           C  
ATOM     60 HG21 THR     5      41.482  -2.718 -45.331  1.00  0.00           H  
ATOM     61 HG22 THR     5      41.512  -2.159 -43.689  1.00  0.00           H  
ATOM     62 HG23 THR     5      40.364  -3.412 -44.156  1.00  0.00           H  
ATOM     63  OG1 THR     5      40.579  -0.256 -45.159  1.00  0.00           O  
ATOM     64  HG1 THR     5      41.340  -0.126 -44.589  1.00  0.00           H  
ATOM     65  C   THR     5      37.597  -0.614 -44.994  1.00  0.00           C  
ATOM     66  O   THR     5      37.224   0.368 -45.677  1.00  0.00           O  
ATOM     67  N   ALA     6      37.081  -0.817 -43.768  1.00  0.00           N  
ATOM     68  H   ALA     6      37.385  -1.581 -43.181  1.00  0.00           H  
ATOM     69  CA  ALA     6      36.003   0.065 -43.299  1.00  0.00           C  
ATOM     70  HA  ALA     6      35.217   0.179 -44.045  1.00  0.00           H  
ATOM     71  CB  ALA     6      35.352  -0.660 -42.099  1.00  0.00           C  
ATOM     72  HB1 ALA     6      34.580   0.028 -41.754  1.00  0.00           H  
ATOM     73  HB2 ALA     6      34.896  -1.606 -42.392  1.00  0.00           H  
ATOM     74  HB3 ALA     6      36.050  -0.730 -41.264  1.00  0.00           H  
ATOM     75  C   ALA     6      36.527   1.472 -43.026  1.00  0.00           C  
ATOM     76  O   ALA     6      37.744   1.857 -42.965  1.00  0.00           O  
ATOM     77  N   ALA     7      35.504   2.347 -42.828  1.00  0.00           N  
ATOM     78  H   ALA     7      34.546   2.030 -42.884  1.00  0.00           H  
ATOM     79  CA  ALA     7      35.604   3.849 -42.667  1.00  0.00           C  
ATOM     80  HA  ALA     7      35.885   4.113 -43.686  1.00  0.00           H  
ATOM     81  CB  ALA     7      34.247   4.363 -42.357  1.00  0.00           C  
ATOM     82  HB1 ALA     7      34.262   5.452 -42.301  1.00  0.00           H  
ATOM     83  HB2 ALA     7      33.507   4.002 -43.071  1.00  0.00           H  
ATOM     84  HB3 ALA     7      33.855   3.966 -41.421  1.00  0.00           H  
ATOM     85  C   ALA     7      36.614   4.167 -41.562  1.00  0.00           C  
ATOM     86  O   ALA     7      36.678   3.461 -40.541  1.00  0.00           O  
ATOM     87  N   PRO     8      37.346   5.242 -41.623  1.00  0.00           N  
ATOM     88  CD  PRO     8      37.287   6.203 -42.711  1.00  0.00           C  
ATOM     89  HD2 PRO     8      36.434   6.865 -42.558  1.00  0.00           H  
ATOM     90  HD3 PRO     8      37.265   5.661 -43.657  1.00  0.00           H  
ATOM     91  CG  PRO     8      38.586   6.936 -42.657  1.00  0.00           C  
ATOM     92  HG2 PRO     8      38.374   7.981 -42.881  1.00  0.00           H  
ATOM     93  HG3 PRO     8      39.389   6.635 -43.329  1.00  0.00           H  
ATOM     94  CB  PRO     8      39.018   6.827 -41.183  1.00  0.00           C  
ATOM     95  HB2 PRO     8      38.677   7.740 -40.694  1.00  0.00           H  
ATOM     96  HB3 PRO     8      40.078   6.664 -40.988  1.00  0.00           H  
ATOM     97  CA  PRO     8      38.306   5.625 -40.578  1.00  0.00           C  
ATOM     98  HA  PRO     8      39.004   4.789 -40.539  1.00  0.00           H  
ATOM     99  C   PRO     8      37.639   5.879 -39.269  1.00  0.00           C  
ATOM    100  O   PRO     8      36.583   6.566 -39.183  1.00  0.00           O  
ATOM    101  N   ALA     9      38.165   5.373 -38.144  1.00  0.00           N  
ATOM    102  H   ALA     9      39.011   4.845 -38.303  1.00  0.00           H  
ATOM    103  CA  ALA     9      37.546   5.530 -36.826  1.00  0.00           C  
ATOM    104  HA  ALA     9      36.470   5.535 -36.996  1.00  0.00           H  
ATOM    105  CB  ALA     9      37.911   4.264 -35.982  1.00  0.00           C  
ATOM    106  HB1 ALA     9      38.893   4.362 -35.518  1.00  0.00           H  
ATOM    107  HB2 ALA     9      37.131   4.196 -35.224  1.00  0.00           H  
ATOM    108  HB3 ALA     9      37.917   3.386 -36.627  1.00  0.00           H  
ATOM    109  C   ALA     9      37.938   6.811 -36.080  1.00  0.00           C  
ATOM    110  O   ALA     9      38.260   6.818 -34.960  1.00  0.00           O  
ATOM    111  N   ASP    10      37.993   7.903 -36.811  1.00  0.00           N  
ATOM    112  H   ASP    10      37.452   7.715 -37.643  1.00  0.00           H  
ATOM    113  CA  ASP    10      38.311   9.304 -36.409  1.00  0.00           C  
ATOM    114  HA  ASP    10      39.129   9.278 -35.689  1.00  0.00           H  
ATOM    115  CB  ASP    10      38.682  10.138 -37.619  1.00  0.00           C  
ATOM    116  HB2 ASP    10      37.784  10.139 -38.237  1.00  0.00           H  
ATOM    117  HB3 ASP    10      39.012  11.147 -37.371  1.00  0.00           H  
ATOM    118  CG  ASP    10      39.799   9.536 -38.542  1.00  0.00           C  
ATOM    119  OD1 ASP    10      39.895  10.067 -39.647  1.00  0.00           O  
ATOM    120  OD2 ASP    10      40.511   8.621 -38.191  1.00  0.00           O  
ATOM    121  C   ASP    10      37.072  10.017 -35.748  1.00  0.00           C  
ATOM    122  O   ASP    10      35.967   9.840 -36.250  1.00  0.00           O  
ATOM    123  N   ALA    11      37.290  10.892 -34.762  1.00  0.00           N  
ATOM    124  H   ALA    11      38.230  11.087 -34.449  1.00  0.00           H  
ATOM    125  CA  ALA    11      36.270  11.904 -34.149  1.00  0.00           C  
ATOM    126  HA  ALA    11      36.784  12.180 -33.229  1.00  0.00           H  
ATOM    127  CB  ALA    11      36.133  13.121 -35.121  1.00  0.00           C  
ATOM    128  HB1 ALA    11      37.105  13.533 -35.391  1.00  0.00           H  
ATOM    129  HB2 ALA    11      35.554  12.855 -36.006  1.00  0.00           H  
ATOM    130  HB3 ALA    11      35.439  13.861 -34.725  1.00  0.00           H  
ATOM    131  C   ALA    11      35.000  11.229 -33.765  1.00  0.00           C  
ATOM    132  O   ALA    11      33.959  11.806 -33.742  1.00  0.00           O  
ATOM    133  N   LYS    12      35.062   9.864 -33.542  1.00  0.00           N  
ATOM    134  H   LYS    12      35.974   9.429 -33.538  1.00  0.00           H  
ATOM    135  CA  LYS    12      33.991   8.896 -33.593  1.00  0.00           C  
ATOM    136  HA  LYS    12      33.513   9.036 -34.563  1.00  0.00           H  
ATOM    137  CB  LYS    12      34.613   7.543 -33.515  1.00  0.00           C  
ATOM    138  HB2 LYS    12      33.918   6.811 -33.925  1.00  0.00           H  
ATOM    139  HB3 LYS    12      35.449   7.444 -34.207  1.00  0.00           H  
ATOM    140  CG  LYS    12      35.184   7.165 -32.006  1.00  0.00           C  
ATOM    141  HG2 LYS    12      35.886   7.915 -31.640  1.00  0.00           H  
ATOM    142  HG3 LYS    12      34.384   7.024 -31.279  1.00  0.00           H  
ATOM    143  CD  LYS    12      35.930   5.900 -32.012  1.00  0.00           C  
ATOM    144  HD2 LYS    12      36.579   5.913 -32.888  1.00  0.00           H  
ATOM    145  HD3 LYS    12      36.548   5.882 -31.114  1.00  0.00           H  
ATOM    146  CE  LYS    12      35.111   4.700 -32.292  1.00  0.00           C  
ATOM    147  HE2 LYS    12      34.120   4.641 -31.841  1.00  0.00           H  
ATOM    148  HE3 LYS    12      34.835   4.803 -33.341  1.00  0.00           H  
ATOM    149  NZ  LYS    12      35.849   3.487 -32.107  1.00  0.00           N  
ATOM    150  HZ1 LYS    12      36.130   3.441 -31.138  1.00  0.00           H  
ATOM    151  HZ2 LYS    12      35.308   2.662 -32.327  1.00  0.00           H  
ATOM    152  HZ3 LYS    12      36.675   3.372 -32.676  1.00  0.00           H  
ATOM    153  C   LYS    12      32.893   9.118 -32.499  1.00  0.00           C  
ATOM    154  O   LYS    12      33.258   9.373 -31.383  1.00  0.00           O  
ATOM    155  N   PRO    13      31.622   9.075 -32.812  1.00  0.00           N  
ATOM    156  CD  PRO    13      30.976   8.875 -34.128  1.00  0.00           C  
ATOM    157  HD2 PRO    13      31.446   8.190 -34.834  1.00  0.00           H  
ATOM    158  HD3 PRO    13      30.669   9.805 -34.606  1.00  0.00           H  
ATOM    159  CG  PRO    13      29.619   8.388 -33.785  1.00  0.00           C  
ATOM    160  HG2 PRO    13      29.582   7.299 -33.792  1.00  0.00           H  
ATOM    161  HG3 PRO    13      28.839   8.638 -34.504  1.00  0.00           H  
ATOM    162  CB  PRO    13      29.252   9.101 -32.474  1.00  0.00           C  
ATOM    163  HB2 PRO    13      28.517   8.464 -31.982  1.00  0.00           H  
ATOM    164  HB3 PRO    13      28.988  10.146 -32.633  1.00  0.00           H  
ATOM    165  CA  PRO    13      30.567   9.039 -31.729  1.00  0.00           C  
ATOM    166  HA  PRO    13      30.691   9.961 -31.160  1.00  0.00           H  
ATOM    167  C   PRO    13      30.690   7.789 -30.781  1.00  0.00           C  
ATOM    168  O   PRO    13      31.360   6.778 -31.095  1.00  0.00           O  
ATOM    169  N   MET    14      30.141   7.925 -29.558  1.00  0.00           N  
ATOM    170  H   MET    14      29.548   8.742 -29.512  1.00  0.00           H  
ATOM    171  CA  MET    14      30.240   6.988 -28.349  1.00  0.00           C  
ATOM    172  HA  MET    14      30.420   6.020 -28.816  1.00  0.00           H  
ATOM    173  CB  MET    14      31.433   7.489 -27.445  1.00  0.00           C  
ATOM    174  HB2 MET    14      32.186   7.691 -28.207  1.00  0.00           H  
ATOM    175  HB3 MET    14      31.056   8.405 -26.991  1.00  0.00           H  
ATOM    176  CG  MET    14      31.994   6.347 -26.492  1.00  0.00           C  
ATOM    177  HG2 MET    14      31.249   6.153 -25.721  1.00  0.00           H  
ATOM    178  HG3 MET    14      32.051   5.440 -27.093  1.00  0.00           H  
ATOM    179  SD  MET    14      33.437   6.774 -25.660  1.00  0.00           S  
ATOM    180  CE  MET    14      32.780   6.866 -23.982  1.00  0.00           C  
ATOM    181  HE1 MET    14      32.057   7.666 -23.822  1.00  0.00           H  
ATOM    182  HE2 MET    14      32.436   5.897 -23.622  1.00  0.00           H  
ATOM    183  HE3 MET    14      33.624   7.138 -23.348  1.00  0.00           H  
ATOM    184  C   MET    14      28.965   6.794 -27.479  1.00  0.00           C  
ATOM    185  O   MET    14      28.856   5.777 -26.774  1.00  0.00           O  
ATOM    186  N   MET    15      27.973   7.671 -27.682  1.00  0.00           N  
ATOM    187  H   MET    15      28.252   8.434 -28.282  1.00  0.00           H  
ATOM    188  CA  MET    15      26.708   7.727 -26.821  1.00  0.00           C  
ATOM    189  HA  MET    15      26.977   7.302 -25.855  1.00  0.00           H  
ATOM    190  CB  MET    15      26.203   9.195 -26.629  1.00  0.00           C  
ATOM    191  HB2 MET    15      26.094   9.569 -27.647  1.00  0.00           H  
ATOM    192  HB3 MET    15      25.238   9.112 -26.128  1.00  0.00           H  
ATOM    193  CG  MET    15      27.104  10.248 -25.899  1.00  0.00           C  
ATOM    194  HG2 MET    15      27.877  10.491 -26.628  1.00  0.00           H  
ATOM    195  HG3 MET    15      26.536  11.170 -25.771  1.00  0.00           H  
ATOM    196  SD  MET    15      27.863   9.837 -24.331  1.00  0.00           S  
ATOM    197  CE  MET    15      29.604   9.933 -24.790  1.00  0.00           C  
ATOM    198  HE1 MET    15      30.028   8.929 -24.765  1.00  0.00           H  
ATOM    199  HE2 MET    15      29.641  10.440 -25.754  1.00  0.00           H  
ATOM    200  HE3 MET    15      30.240  10.501 -24.111  1.00  0.00           H  
ATOM    201  C   MET    15      25.481   6.868 -27.346  1.00  0.00           C  
ATOM    202  O   MET    15      24.503   6.419 -26.713  1.00  0.00           O  
ATOM    203  N   HIE    16      25.633   6.481 -28.650  1.00  0.00           N  
ATOM    204  H   HIE    16      26.477   6.795 -29.108  1.00  0.00           H  
ATOM    205  CA  HIE    16      24.717   5.529 -29.269  1.00  0.00           C  
ATOM    206  HA  HIE    16      23.662   5.746 -29.102  1.00  0.00           H  
ATOM    207  CB  HIE    16      24.987   5.563 -30.725  1.00  0.00           C  
ATOM    208  HB2 HIE    16      24.210   5.142 -31.363  1.00  0.00           H  
ATOM    209  HB3 HIE    16      24.869   6.608 -31.012  1.00  0.00           H  
ATOM    210  CG  HIE    16      26.308   5.182 -31.258  1.00  0.00           C  
ATOM    211  ND1 HIE    16      27.479   5.940 -31.068  1.00  0.00           N  
ATOM    212  CE1 HIE    16      28.373   5.233 -31.765  1.00  0.00           C  
ATOM    213  HE1 HIE    16      29.399   5.556 -31.857  1.00  0.00           H  
ATOM    214  NE2 HIE    16      27.848   4.094 -32.342  1.00  0.00           N  
ATOM    215  HE2 HIE    16      28.376   3.446 -32.909  1.00  0.00           H  
ATOM    216  CD2 HIE    16      26.535   4.074 -31.989  1.00  0.00           C  
ATOM    217  HD2 HIE    16      25.795   3.423 -32.430  1.00  0.00           H  
ATOM    218  C   HIE    16      25.036   4.064 -28.803  1.00  0.00           C  
ATOM    219  O   HIE    16      24.068   3.358 -28.569  1.00  0.00           O  
ATOM    220  N   HIE    17      26.253   3.678 -28.541  1.00  0.00           N  
ATOM    221  H   HIE    17      26.987   4.276 -28.893  1.00  0.00           H  
ATOM    222  CA  HIE    17      26.630   2.459 -27.831  1.00  0.00           C  
ATOM    223  HA  HIE    17      25.996   1.655 -28.204  1.00  0.00           H  
ATOM    224  CB  HIE    17      28.022   2.133 -28.174  1.00  0.00           C  
ATOM    225  HB2 HIE    17      28.049   1.883 -29.235  1.00  0.00           H  
ATOM    226  HB3 HIE    17      28.720   2.930 -27.919  1.00  0.00           H  
ATOM    227  CG  HIE    17      28.547   0.853 -27.483  1.00  0.00           C  
ATOM    228  ND1 HIE    17      28.040  -0.383 -27.798  1.00  0.00           N  
ATOM    229  CE1 HIE    17      28.677  -1.275 -27.044  1.00  0.00           C  
ATOM    230  HE1 HIE    17      28.530  -2.344 -27.021  1.00  0.00           H  
ATOM    231  NE2 HIE    17      29.559  -0.555 -26.249  1.00  0.00           N  
ATOM    232  HE2 HIE    17      30.224  -0.964 -25.608  1.00  0.00           H  
ATOM    233  CD2 HIE    17      29.483   0.742 -26.545  1.00  0.00           C  
ATOM    234  HD2 HIE    17      29.970   1.587 -26.081  1.00  0.00           H  
ATOM    235  C   HIE    17      26.410   2.572 -26.310  1.00  0.00           C  
ATOM    236  O   HIE    17      26.509   3.702 -25.772  1.00  0.00           O  
ATOM    237  N   LYS    18      26.055   1.439 -25.672  1.00  0.00           N  
ATOM    238  H   LYS    18      25.957   0.617 -26.252  1.00  0.00           H  
ATOM    239  CA  LYS    18      25.499   1.497 -24.301  1.00  0.00           C  
ATOM    240  HA  LYS    18      25.985   2.309 -23.761  1.00  0.00           H  
ATOM    241  CB  LYS    18      23.954   1.725 -24.347  1.00  0.00           C  
ATOM    242  HB2 LYS    18      23.583   0.922 -24.985  1.00  0.00           H  
ATOM    243  HB3 LYS    18      23.440   1.637 -23.390  1.00  0.00           H  
ATOM    244  CG  LYS    18      23.397   2.981 -25.082  1.00  0.00           C  
ATOM    245  HG2 LYS    18      23.910   3.835 -24.639  1.00  0.00           H  
ATOM    246  HG3 LYS    18      23.686   2.993 -26.133  1.00  0.00           H  
ATOM    247  CD  LYS    18      21.858   3.180 -24.910  1.00  0.00           C  
ATOM    248  HD2 LYS    18      21.406   2.480 -25.613  1.00  0.00           H  
ATOM    249  HD3 LYS    18      21.516   2.811 -23.943  1.00  0.00           H  
ATOM    250  CE  LYS    18      21.357   4.596 -25.298  1.00  0.00           C  
ATOM    251  HE2 LYS    18      20.271   4.547 -25.219  1.00  0.00           H  
ATOM    252  HE3 LYS    18      21.765   5.302 -24.574  1.00  0.00           H  
ATOM    253  NZ  LYS    18      21.698   4.823 -26.731  1.00  0.00           N  
ATOM    254  HZ1 LYS    18      21.378   5.694 -27.129  1.00  0.00           H  
ATOM    255  HZ2 LYS    18      22.703   4.779 -26.822  1.00  0.00           H  
ATOM    256  HZ3 LYS    18      21.296   4.058 -27.252  1.00  0.00           H  
ATOM    257  C   LYS    18      25.732   0.210 -23.523  1.00  0.00           C  
ATOM    258  O   LYS    18      24.932  -0.248 -22.767  1.00  0.00           O  
ATOM    259  N   GLY    19      26.847  -0.362 -23.710  1.00  0.00           N  
ATOM    260  H   GLY    19      27.466  -0.100 -24.464  1.00  0.00           H  
ATOM    261  CA  GLY    19      27.248  -1.586 -23.081  1.00  0.00           C  
ATOM    262  HA2 GLY    19      28.314  -1.754 -23.239  1.00  0.00           H  
ATOM    263  HA3 GLY    19      27.123  -1.504 -22.002  1.00  0.00           H  
ATOM    264  C   GLY    19      26.479  -2.817 -23.678  1.00  0.00           C  
ATOM    265  O   GLY    19      26.084  -2.868 -24.827  1.00  0.00           O  
ATOM    266  N   LYS    20      26.477  -3.887 -22.844  1.00  0.00           N  
ATOM    267  H   LYS    20      26.921  -3.736 -21.949  1.00  0.00           H  
ATOM    268  CA  LYS    20      25.789  -5.246 -22.995  1.00  0.00           C  
ATOM    269  HA  LYS    20      25.872  -5.519 -24.047  1.00  0.00           H  
ATOM    270  CB  LYS    20      26.441  -6.296 -22.060  1.00  0.00           C  
ATOM    271  HB2 LYS    20      26.611  -5.816 -21.096  1.00  0.00           H  
ATOM    272  HB3 LYS    20      25.803  -7.143 -21.808  1.00  0.00           H  
ATOM    273  CG  LYS    20      27.802  -6.716 -22.631  1.00  0.00           C  
ATOM    274  HG2 LYS    20      27.521  -7.153 -23.590  1.00  0.00           H  
ATOM    275  HG3 LYS    20      28.466  -5.868 -22.794  1.00  0.00           H  
ATOM    276  CD  LYS    20      28.517  -7.745 -21.844  1.00  0.00           C  
ATOM    277  HD2 LYS    20      28.549  -7.403 -20.810  1.00  0.00           H  
ATOM    278  HD3 LYS    20      27.828  -8.589 -21.833  1.00  0.00           H  
ATOM    279  CE  LYS    20      29.992  -8.054 -22.320  1.00  0.00           C  
ATOM    280  HE2 LYS    20      29.901  -8.158 -23.401  1.00  0.00           H  
ATOM    281  HE3 LYS    20      30.602  -7.158 -22.204  1.00  0.00           H  
ATOM    282  NZ  LYS    20      30.468  -9.137 -21.411  1.00  0.00           N  
ATOM    283  HZ1 LYS    20      29.937  -9.980 -21.577  1.00  0.00           H  
ATOM    284  HZ2 LYS    20      31.441  -9.395 -21.487  1.00  0.00           H  
ATOM    285  HZ3 LYS    20      30.431  -8.766 -20.472  1.00  0.00           H  
ATOM    286  C   LYS    20      24.343  -4.915 -22.657  1.00  0.00           C  
ATOM    287  O   LYS    20      23.802  -5.389 -21.630  1.00  0.00           O  
ATOM    288  N   PHE    21      23.764  -3.918 -23.354  1.00  0.00           N  
ATOM    289  H   PHE    21      24.344  -3.398 -23.998  1.00  0.00           H  
ATOM    290  CA  PHE    21      22.405  -3.391 -23.176  1.00  0.00           C  
ATOM    291  HA  PHE    21      22.335  -3.243 -22.099  1.00  0.00           H  
ATOM    292  CB  PHE    21      22.110  -2.066 -23.891  1.00  0.00           C  
ATOM    293  HB2 PHE    21      22.968  -1.394 -23.870  1.00  0.00           H  
ATOM    294  HB3 PHE    21      21.756  -2.336 -24.886  1.00  0.00           H  
ATOM    295  CG  PHE    21      20.990  -1.303 -23.245  1.00  0.00           C  
ATOM    296  CD1 PHE    21      19.667  -1.482 -23.607  1.00  0.00           C  
ATOM    297  HD1 PHE    21      19.427  -2.277 -24.297  1.00  0.00           H  
ATOM    298  CE1 PHE    21      18.617  -0.700 -23.054  1.00  0.00           C  
ATOM    299  HE1 PHE    21      17.617  -0.961 -23.367  1.00  0.00           H  
ATOM    300  CZ  PHE    21      18.872   0.142 -22.056  1.00  0.00           C  
ATOM    301  HZ  PHE    21      18.104   0.631 -21.476  1.00  0.00           H  
ATOM    302  CE2 PHE    21      20.199   0.430 -21.699  1.00  0.00           C  
ATOM    303  HE2 PHE    21      20.243   1.100 -20.854  1.00  0.00           H  
ATOM    304  CD2 PHE    21      21.310  -0.350 -22.243  1.00  0.00           C  
ATOM    305  HD2 PHE    21      22.350  -0.133 -22.049  1.00  0.00           H  
ATOM    306  C   PHE    21      21.374  -4.484 -23.541  1.00  0.00           C  
ATOM    307  O   PHE    21      21.442  -5.260 -24.485  1.00  0.00           O  
ATOM    308  N   GLY    22      20.313  -4.515 -22.723  1.00  0.00           N  
ATOM    309  H   GLY    22      20.411  -3.908 -21.923  1.00  0.00           H  
ATOM    310  CA  GLY    22      19.449  -5.686 -22.677  1.00  0.00           C  
ATOM    311  HA2 GLY    22      19.578  -6.329 -23.547  1.00  0.00           H  
ATOM    312  HA3 GLY    22      19.685  -6.254 -21.777  1.00  0.00           H  
ATOM    313  C   GLY    22      17.987  -5.125 -22.747  1.00  0.00           C  
ATOM    314  O   GLY    22      17.303  -4.966 -21.717  1.00  0.00           O  
ATOM    315  N   PRO    23      17.591  -4.596 -23.871  1.00  0.00           N  
ATOM    316  CD  PRO    23      18.239  -4.820 -25.158  1.00  0.00           C  
ATOM    317  HD2 PRO    23      18.718  -5.788 -25.309  1.00  0.00           H  
ATOM    318  HD3 PRO    23      19.032  -4.079 -25.264  1.00  0.00           H  
ATOM    319  CG  PRO    23      17.051  -4.632 -26.135  1.00  0.00           C  
ATOM    320  HG2 PRO    23      16.418  -5.518 -26.181  1.00  0.00           H  
ATOM    321  HG3 PRO    23      17.323  -4.323 -27.145  1.00  0.00           H  
ATOM    322  CB  PRO    23      16.081  -3.602 -25.589  1.00  0.00           C  
ATOM    323  HB2 PRO    23      15.101  -3.766 -26.038  1.00  0.00           H  
ATOM    324  HB3 PRO    23      16.370  -2.618 -25.957  1.00  0.00           H  
ATOM    325  CA  PRO    23      16.254  -3.860 -24.052  1.00  0.00           C  
ATOM    326  HA  PRO    23      16.278  -2.920 -23.501  1.00  0.00           H  
ATOM    327  C   PRO    23      15.021  -4.495 -23.582  1.00  0.00           C  
ATOM    328  O   PRO    23      14.189  -3.825 -22.918  1.00  0.00           O  
ATOM    329  N   HIE    24      14.845  -5.808 -23.828  1.00  0.00           N  
ATOM    330  H   HIE    24      15.631  -6.266 -24.269  1.00  0.00           H  
ATOM    331  CA  HIE    24      13.680  -6.633 -23.544  1.00  0.00           C  
ATOM    332  HA  HIE    24      12.758  -6.098 -23.772  1.00  0.00           H  
ATOM    333  CB  HIE    24      13.813  -7.955 -24.235  1.00  0.00           C  
ATOM    334  HB2 HIE    24      14.477  -8.579 -23.637  1.00  0.00           H  
ATOM    335  HB3 HIE    24      12.817  -8.358 -24.053  1.00  0.00           H  
ATOM    336  CG  HIE    24      14.248  -8.060 -25.694  1.00  0.00           C  
ATOM    337  ND1 HIE    24      13.507  -7.683 -26.820  1.00  0.00           N  
ATOM    338  CE1 HIE    24      14.397  -7.567 -27.792  1.00  0.00           C  
ATOM    339  HE1 HIE    24      14.145  -7.263 -28.797  1.00  0.00           H  
ATOM    340  NE2 HIE    24      15.604  -8.069 -27.413  1.00  0.00           N  
ATOM    341  HE2 HIE    24      16.471  -8.126 -27.929  1.00  0.00           H  
ATOM    342  CD2 HIE    24      15.519  -8.349 -26.077  1.00  0.00           C  
ATOM    343  HD2 HIE    24      16.437  -8.593 -25.563  1.00  0.00           H  
ATOM    344  C   HIE    24      13.581  -6.844 -21.967  1.00  0.00           C  
ATOM    345  O   HIE    24      12.455  -6.771 -21.470  1.00  0.00           O  
ATOM    346  N   GLN    25      14.752  -7.061 -21.295  1.00  0.00           N  
ATOM    347  H   GLN    25      15.625  -7.141 -21.796  1.00  0.00           H  
ATOM    348  CA  GLN    25      14.761  -7.025 -19.863  1.00  0.00           C  
ATOM    349  HA  GLN    25      13.975  -7.747 -19.645  1.00  0.00           H  
ATOM    350  CB  GLN    25      16.098  -7.493 -19.335  1.00  0.00           C  
ATOM    351  HB2 GLN    25      16.234  -8.559 -19.517  1.00  0.00           H  
ATOM    352  HB3 GLN    25      16.898  -6.982 -19.870  1.00  0.00           H  
ATOM    353  CG  GLN    25      16.395  -7.399 -17.859  1.00  0.00           C  
ATOM    354  HG2 GLN    25      17.426  -7.746 -17.799  1.00  0.00           H  
ATOM    355  HG3 GLN    25      16.442  -6.364 -17.521  1.00  0.00           H  
ATOM    356  CD  GLN    25      15.472  -8.233 -16.996  1.00  0.00           C  
ATOM    357  OE1 GLN    25      14.959  -9.261 -17.295  1.00  0.00           O  
ATOM    358  NE2 GLN    25      15.156  -7.824 -15.792  1.00  0.00           N  
ATOM    359 HE21 GLN    25      14.422  -8.313 -15.299  1.00  0.00           H  
ATOM    360 HE22 GLN    25      15.576  -6.947 -15.518  1.00  0.00           H  
ATOM    361  C   GLN    25      14.420  -5.666 -19.213  1.00  0.00           C  
ATOM    362  O   GLN    25      14.019  -5.536 -18.073  1.00  0.00           O  
ATOM    363  N   ARG    26      14.678  -4.614 -20.075  1.00  0.00           N  
ATOM    364  H   ARG    26      14.976  -4.915 -20.993  1.00  0.00           H  
ATOM    365  CA  ARG    26      14.582  -3.314 -19.632  1.00  0.00           C  
ATOM    366  HA  ARG    26      14.449  -3.212 -18.555  1.00  0.00           H  
ATOM    367  CB  ARG    26      15.886  -2.602 -19.919  1.00  0.00           C  
ATOM    368  HB2 ARG    26      16.035  -2.725 -20.992  1.00  0.00           H  
ATOM    369  HB3 ARG    26      15.782  -1.559 -19.622  1.00  0.00           H  
ATOM    370  CG  ARG    26      17.017  -3.350 -19.170  1.00  0.00           C  
ATOM    371  HG2 ARG    26      16.874  -3.196 -18.101  1.00  0.00           H  
ATOM    372  HG3 ARG    26      17.101  -4.416 -19.380  1.00  0.00           H  
ATOM    373  CD  ARG    26      18.243  -2.668 -19.605  1.00  0.00           C  
ATOM    374  HD2 ARG    26      19.035  -3.398 -19.438  1.00  0.00           H  
ATOM    375  HD3 ARG    26      18.299  -2.471 -20.676  1.00  0.00           H  
ATOM    376  NE  ARG    26      18.580  -1.443 -18.828  1.00  0.00           N  
ATOM    377  HE  ARG    26      17.782  -0.897 -18.535  1.00  0.00           H  
ATOM    378  CZ  ARG    26      19.761  -0.937 -18.557  1.00  0.00           C  
ATOM    379  NH1 ARG    26      20.809  -1.604 -18.819  1.00  0.00           N  
ATOM    380 HH11 ARG    26      20.836  -2.553 -19.164  1.00  0.00           H  
ATOM    381 HH12 ARG    26      21.737  -1.210 -18.756  1.00  0.00           H  
ATOM    382  NH2 ARG    26      19.875   0.181 -18.009  1.00  0.00           N  
ATOM    383 HH21 ARG    26      19.173   0.892 -17.858  1.00  0.00           H  
ATOM    384 HH22 ARG    26      20.798   0.560 -17.857  1.00  0.00           H  
ATOM    385  C   ARG    26      13.352  -2.562 -20.260  1.00  0.00           C  
ATOM    386  O   ARG    26      13.423  -1.367 -20.571  1.00  0.00           O  
ATOM    387  N   MET    27      12.188  -3.202 -20.343  1.00  0.00           N  
ATOM    388  H   MET    27      12.284  -4.039 -19.786  1.00  0.00           H  
ATOM    389  CA  MET    27      10.807  -2.632 -20.661  1.00  0.00           C  
ATOM    390  HA  MET    27      10.031  -3.397 -20.681  1.00  0.00           H  
ATOM    391  CB  MET    27      10.315  -1.622 -19.553  1.00  0.00           C  
ATOM    392  HB2 MET    27      10.994  -0.771 -19.617  1.00  0.00           H  
ATOM    393  HB3 MET    27       9.352  -1.173 -19.796  1.00  0.00           H  
ATOM    394  CG  MET    27      10.271  -2.235 -18.102  1.00  0.00           C  
ATOM    395  HG2 MET    27       9.554  -1.854 -17.375  1.00  0.00           H  
ATOM    396  HG3 MET    27       9.751  -3.177 -18.274  1.00  0.00           H  
ATOM    397  SD  MET    27      11.747  -2.791 -17.169  1.00  0.00           S  
ATOM    398  CE  MET    27      12.417  -1.078 -16.816  1.00  0.00           C  
ATOM    399  HE1 MET    27      12.934  -0.749 -17.717  1.00  0.00           H  
ATOM    400  HE2 MET    27      11.539  -0.482 -16.568  1.00  0.00           H  
ATOM    401  HE3 MET    27      13.197  -1.087 -16.054  1.00  0.00           H  
ATOM    402  C   MET    27      10.658  -2.167 -22.135  1.00  0.00           C  
ATOM    403  O   MET    27       9.612  -1.636 -22.533  1.00  0.00           O  
ATOM    404  N   MET    28      11.698  -2.364 -23.013  1.00  0.00           N  
ATOM    405  H   MET    28      12.466  -2.922 -22.668  1.00  0.00           H  
ATOM    406  CA  MET    28      11.711  -2.058 -24.474  1.00  0.00           C  
ATOM    407  HA  MET    28      12.694  -2.367 -24.830  1.00  0.00           H  
ATOM    408  CB  MET    28      10.793  -2.945 -25.281  1.00  0.00           C  
ATOM    409  HB2 MET    28       9.801  -2.580 -25.015  1.00  0.00           H  
ATOM    410  HB3 MET    28      10.943  -2.618 -26.309  1.00  0.00           H  
ATOM    411  CG  MET    28      10.891  -4.455 -25.212  1.00  0.00           C  
ATOM    412  HG2 MET    28      10.544  -4.971 -26.107  1.00  0.00           H  
ATOM    413  HG3 MET    28      11.926  -4.748 -25.039  1.00  0.00           H  
ATOM    414  SD  MET    28       9.933  -5.159 -23.870  1.00  0.00           S  
ATOM    415  CE  MET    28       9.804  -6.881 -24.499  1.00  0.00           C  
ATOM    416  HE1 MET    28      10.682  -7.455 -24.206  1.00  0.00           H  
ATOM    417  HE2 MET    28       8.914  -7.418 -24.172  1.00  0.00           H  
ATOM    418  HE3 MET    28       9.821  -6.948 -25.587  1.00  0.00           H  
ATOM    419  C   MET    28      11.634  -0.534 -24.806  1.00  0.00           C  
ATOM    420  O   MET    28      10.544  -0.101 -25.081  1.00  0.00           O  
ATOM    421  N   PHE    29      12.759   0.187 -24.808  1.00  0.00           N  
ATOM    422  H   PHE    29      13.601  -0.298 -24.533  1.00  0.00           H  
ATOM    423  CA  PHE    29      12.867   1.537 -25.297  1.00  0.00           C  
ATOM    424  HA  PHE    29      13.858   1.844 -24.962  1.00  0.00           H  
ATOM    425  CB  PHE    29      12.911   1.411 -26.833  1.00  0.00           C  
ATOM    426  HB2 PHE    29      13.785   0.850 -27.165  1.00  0.00           H  
ATOM    427  HB3 PHE    29      12.020   0.933 -27.239  1.00  0.00           H  
ATOM    428  CG  PHE    29      13.052   2.677 -27.630  1.00  0.00           C  
ATOM    429  CD1 PHE    29      13.862   3.767 -27.146  1.00  0.00           C  
ATOM    430  HD1 PHE    29      14.309   3.679 -26.167  1.00  0.00           H  
ATOM    431  CE1 PHE    29      14.055   4.876 -27.921  1.00  0.00           C  
ATOM    432  HE1 PHE    29      14.733   5.597 -27.488  1.00  0.00           H  
ATOM    433  CZ  PHE    29      13.415   4.982 -29.162  1.00  0.00           C  
ATOM    434  HZ  PHE    29      13.600   5.869 -29.749  1.00  0.00           H  
ATOM    435  CE2 PHE    29      12.574   3.983 -29.664  1.00  0.00           C  
ATOM    436  HE2 PHE    29      12.128   4.103 -30.641  1.00  0.00           H  
ATOM    437  CD2 PHE    29      12.472   2.760 -28.956  1.00  0.00           C  
ATOM    438  HD2 PHE    29      11.899   1.938 -29.360  1.00  0.00           H  
ATOM    439  C   PHE    29      11.744   2.480 -24.731  1.00  0.00           C  
ATOM    440  O   PHE    29      11.062   3.095 -25.533  1.00  0.00           O  
ATOM    441  N   LYS    30      11.592   2.520 -23.410  1.00  0.00           N  
ATOM    442  H   LYS    30      12.334   2.032 -22.930  1.00  0.00           H  
ATOM    443  CA  LYS    30      10.685   3.401 -22.702  1.00  0.00           C  
ATOM    444  HA  LYS    30      10.735   4.340 -23.254  1.00  0.00           H  
ATOM    445  CB  LYS    30       9.253   2.800 -22.896  1.00  0.00           C  
ATOM    446  HB2 LYS    30       8.527   3.504 -22.490  1.00  0.00           H  
ATOM    447  HB3 LYS    30       8.958   2.852 -23.944  1.00  0.00           H  
ATOM    448  CG  LYS    30       9.093   1.379 -22.309  1.00  0.00           C  
ATOM    449  HG2 LYS    30       9.771   0.659 -22.765  1.00  0.00           H  
ATOM    450  HG3 LYS    30       9.328   1.491 -21.250  1.00  0.00           H  
ATOM    451  CD  LYS    30       7.688   0.882 -22.267  1.00  0.00           C  
ATOM    452  HD2 LYS    30       7.713  -0.094 -21.782  1.00  0.00           H  
ATOM    453  HD3 LYS    30       7.095   1.624 -21.732  1.00  0.00           H  
ATOM    454  CE  LYS    30       7.081   0.643 -23.712  1.00  0.00           C  
ATOM    455  HE2 LYS    30       6.072   0.301 -23.481  1.00  0.00           H  
ATOM    456  HE3 LYS    30       6.997   1.539 -24.327  1.00  0.00           H  
ATOM    457  NZ  LYS    30       7.833  -0.415 -24.438  1.00  0.00           N  
ATOM    458  HZ1 LYS    30       8.830  -0.266 -24.383  1.00  0.00           H  
ATOM    459  HZ2 LYS    30       7.646  -1.307 -24.002  1.00  0.00           H  
ATOM    460  HZ3 LYS    30       7.749  -0.471 -25.443  1.00  0.00           H  
ATOM    461  C   LYS    30      11.113   3.736 -21.292  1.00  0.00           C  
ATOM    462  O   LYS    30      11.898   3.039 -20.708  1.00  0.00           O  
ATOM    463  N   ASP    31      10.353   4.662 -20.815  1.00  0.00           N  
ATOM    464  H   ASP    31       9.937   5.220 -21.548  1.00  0.00           H  
ATOM    465  CA  ASP    31      10.414   5.209 -19.409  1.00  0.00           C  
ATOM    466  HA  ASP    31      10.837   4.410 -18.800  1.00  0.00           H  
ATOM    467  CB  ASP    31      11.196   6.553 -19.222  1.00  0.00           C  
ATOM    468  HB2 ASP    31      10.533   7.413 -19.125  1.00  0.00           H  
ATOM    469  HB3 ASP    31      11.741   6.488 -18.281  1.00  0.00           H  
ATOM    470  CG  ASP    31      12.267   6.766 -20.385  1.00  0.00           C  
ATOM    471  OD1 ASP    31      13.454   6.622 -20.109  1.00  0.00           O  
ATOM    472  OD2 ASP    31      11.848   7.262 -21.446  1.00  0.00           O  
ATOM    473  C   ASP    31       8.969   5.401 -18.890  1.00  0.00           C  
ATOM    474  O   ASP    31       8.060   5.897 -19.570  1.00  0.00           O  
ATOM    475  N   LEU    32       8.749   5.326 -17.610  1.00  0.00           N  
ATOM    476  H   LEU    32       9.545   5.108 -17.027  1.00  0.00           H  
ATOM    477  CA  LEU    32       7.402   5.091 -17.113  1.00  0.00           C  
ATOM    478  HA  LEU    32       6.638   5.271 -17.870  1.00  0.00           H  
ATOM    479  CB  LEU    32       7.354   3.621 -16.733  1.00  0.00           C  
ATOM    480  HB2 LEU    32       8.203   3.566 -16.051  1.00  0.00           H  
ATOM    481  HB3 LEU    32       6.387   3.381 -16.291  1.00  0.00           H  
ATOM    482  CG  LEU    32       7.544   2.614 -17.934  1.00  0.00           C  
ATOM    483  HG  LEU    32       8.460   2.920 -18.439  1.00  0.00           H  
ATOM    484  CD1 LEU    32       7.734   1.185 -17.447  1.00  0.00           C  
ATOM    485 HD11 LEU    32       6.922   0.912 -16.773  1.00  0.00           H  
ATOM    486 HD12 LEU    32       7.868   0.580 -18.344  1.00  0.00           H  
ATOM    487 HD13 LEU    32       8.613   1.243 -16.805  1.00  0.00           H  
ATOM    488  CD2 LEU    32       6.366   2.678 -18.876  1.00  0.00           C  
ATOM    489 HD21 LEU    32       6.298   3.729 -19.157  1.00  0.00           H  
ATOM    490 HD22 LEU    32       6.395   2.007 -19.735  1.00  0.00           H  
ATOM    491 HD23 LEU    32       5.429   2.519 -18.343  1.00  0.00           H  
ATOM    492  C   LEU    32       6.905   5.898 -15.850  1.00  0.00           C  
ATOM    493  O   LEU    32       5.699   5.802 -15.522  1.00  0.00           O  
ATOM    494  N   ASN    33       7.807   6.634 -15.236  1.00  0.00           N  
ATOM    495  H   ASN    33       8.750   6.742 -15.582  1.00  0.00           H  
ATOM    496  CA  ASN    33       7.577   7.471 -14.034  1.00  0.00           C  
ATOM    497  HA  ASN    33       8.570   7.850 -13.793  1.00  0.00           H  
ATOM    498  CB  ASN    33       6.468   8.604 -14.260  1.00  0.00           C  
ATOM    499  HB2 ASN    33       5.464   8.181 -14.229  1.00  0.00           H  
ATOM    500  HB3 ASN    33       6.487   9.332 -13.449  1.00  0.00           H  
ATOM    501  CG  ASN    33       6.733   9.429 -15.464  1.00  0.00           C  
ATOM    502  OD1 ASN    33       6.467   9.038 -16.581  1.00  0.00           O  
ATOM    503  ND2 ASN    33       6.949  10.762 -15.271  1.00  0.00           N  
ATOM    504 HD21 ASN    33       7.394  11.205 -16.062  1.00  0.00           H  
ATOM    505 HD22 ASN    33       6.785  11.266 -14.411  1.00  0.00           H  
ATOM    506  C   ASN    33       7.188   6.628 -12.737  1.00  0.00           C  
ATOM    507  O   ASN    33       6.446   7.109 -11.883  1.00  0.00           O  
ATOM    508  N   LEU    34       7.722   5.378 -12.596  1.00  0.00           N  
ATOM    509  H   LEU    34       8.345   5.089 -13.337  1.00  0.00           H  
ATOM    510  CA  LEU    34       7.452   4.400 -11.538  1.00  0.00           C  
ATOM    511  HA  LEU    34       6.368   4.393 -11.423  1.00  0.00           H  
ATOM    512  CB  LEU    34       7.868   3.044 -12.042  1.00  0.00           C  
ATOM    513  HB2 LEU    34       8.946   3.171 -12.145  1.00  0.00           H  
ATOM    514  HB3 LEU    34       7.621   2.345 -11.244  1.00  0.00           H  
ATOM    515  CG  LEU    34       7.275   2.437 -13.316  1.00  0.00           C  
ATOM    516  HG  LEU    34       7.181   3.223 -14.066  1.00  0.00           H  
ATOM    517  CD1 LEU    34       8.148   1.298 -13.855  1.00  0.00           C  
ATOM    518 HD11 LEU    34       7.840   0.993 -14.855  1.00  0.00           H  
ATOM    519 HD12 LEU    34       9.184   1.636 -13.898  1.00  0.00           H  
ATOM    520 HD13 LEU    34       8.036   0.491 -13.132  1.00  0.00           H  
ATOM    521  CD2 LEU    34       5.887   1.801 -13.078  1.00  0.00           C  
ATOM    522 HD21 LEU    34       5.255   2.438 -12.459  1.00  0.00           H  
ATOM    523 HD22 LEU    34       5.451   1.736 -14.075  1.00  0.00           H  
ATOM    524 HD23 LEU    34       5.968   0.810 -12.630  1.00  0.00           H  
ATOM    525  C   LEU    34       8.205   4.775 -10.258  1.00  0.00           C  
ATOM    526  O   LEU    34       9.395   5.217 -10.220  1.00  0.00           O  
ATOM    527  N   THR    35       7.472   4.625  -9.148  1.00  0.00           N  
ATOM    528  H   THR    35       6.462   4.599  -9.166  1.00  0.00           H  
ATOM    529  CA  THR    35       7.985   4.842  -7.766  1.00  0.00           C  
ATOM    530  HA  THR    35       8.669   5.690  -7.736  1.00  0.00           H  
ATOM    531  CB  THR    35       6.826   5.186  -6.830  1.00  0.00           C  
ATOM    532  HB  THR    35       7.206   5.393  -5.829  1.00  0.00           H  
ATOM    533  CG2 THR    35       6.135   6.517  -7.249  1.00  0.00           C  
ATOM    534 HG21 THR    35       5.649   6.415  -8.220  1.00  0.00           H  
ATOM    535 HG22 THR    35       5.380   6.756  -6.500  1.00  0.00           H  
ATOM    536 HG23 THR    35       6.867   7.324  -7.288  1.00  0.00           H  
ATOM    537  OG1 THR    35       5.725   4.325  -6.779  1.00  0.00           O  
ATOM    538  HG1 THR    35       5.095   4.733  -6.180  1.00  0.00           H  
ATOM    539  C   THR    35       8.766   3.616  -7.282  1.00  0.00           C  
ATOM    540  O   THR    35       8.936   2.610  -7.955  1.00  0.00           O  
ATOM    541  N   ASP    36       9.360   3.772  -6.097  1.00  0.00           N  
ATOM    542  H   ASP    36       9.280   4.624  -5.561  1.00  0.00           H  
ATOM    543  CA  ASP    36      10.089   2.624  -5.500  1.00  0.00           C  
ATOM    544  HA  ASP    36      11.099   2.605  -5.910  1.00  0.00           H  
ATOM    545  CB  ASP    36      10.382   2.964  -4.044  1.00  0.00           C  
ATOM    546  HB2 ASP    36      10.896   3.919  -3.938  1.00  0.00           H  
ATOM    547  HB3 ASP    36       9.462   3.004  -3.459  1.00  0.00           H  
ATOM    548  CG  ASP    36      11.215   1.871  -3.329  1.00  0.00           C  
ATOM    549  OD1 ASP    36      12.446   2.044  -2.985  1.00  0.00           O  
ATOM    550  OD2 ASP    36      10.573   0.869  -3.099  1.00  0.00           O  
ATOM    551  C   ASP    36       9.338   1.260  -5.534  1.00  0.00           C  
ATOM    552  O   ASP    36       9.807   0.347  -6.244  1.00  0.00           O  
ATOM    553  N   ALA    37       8.130   1.175  -5.043  1.00  0.00           N  
ATOM    554  H   ALA    37       7.766   1.930  -4.479  1.00  0.00           H  
ATOM    555  CA  ALA    37       7.422  -0.107  -4.952  1.00  0.00           C  
ATOM    556  HA  ALA    37       8.164  -0.791  -4.541  1.00  0.00           H  
ATOM    557  CB  ALA    37       6.333   0.139  -3.918  1.00  0.00           C  
ATOM    558  HB1 ALA    37       6.138  -0.881  -3.587  1.00  0.00           H  
ATOM    559  HB2 ALA    37       6.598   0.804  -3.096  1.00  0.00           H  
ATOM    560  HB3 ALA    37       5.513   0.597  -4.470  1.00  0.00           H  
ATOM    561  C   ALA    37       6.901  -0.524  -6.417  1.00  0.00           C  
ATOM    562  O   ALA    37       6.697  -1.668  -6.706  1.00  0.00           O  
ATOM    563  N   GLN    38       6.603   0.445  -7.343  1.00  0.00           N  
ATOM    564  H   GLN    38       6.601   1.407  -7.035  1.00  0.00           H  
ATOM    565  CA  GLN    38       6.162   0.031  -8.740  1.00  0.00           C  
ATOM    566  HA  GLN    38       5.423  -0.766  -8.657  1.00  0.00           H  
ATOM    567  CB  GLN    38       5.552   1.144  -9.524  1.00  0.00           C  
ATOM    568  HB2 GLN    38       6.240   1.972  -9.696  1.00  0.00           H  
ATOM    569  HB3 GLN    38       5.239   0.784 -10.504  1.00  0.00           H  
ATOM    570  CG  GLN    38       4.315   1.851  -8.908  1.00  0.00           C  
ATOM    571  HG2 GLN    38       3.424   1.274  -8.658  1.00  0.00           H  
ATOM    572  HG3 GLN    38       4.599   2.280  -7.947  1.00  0.00           H  
ATOM    573  CD  GLN    38       3.832   2.921  -9.794  1.00  0.00           C  
ATOM    574  OE1 GLN    38       4.483   3.945  -9.895  1.00  0.00           O  
ATOM    575  NE2 GLN    38       2.766   2.756 -10.536  1.00  0.00           N  
ATOM    576 HE21 GLN    38       2.619   3.432 -11.273  1.00  0.00           H  
ATOM    577 HE22 GLN    38       2.195   1.928 -10.441  1.00  0.00           H  
ATOM    578  C   GLN    38       7.438  -0.491  -9.432  1.00  0.00           C  
ATOM    579  O   GLN    38       7.344  -1.512 -10.118  1.00  0.00           O  
ATOM    580  N   LYS    39       8.616   0.176  -9.314  1.00  0.00           N  
ATOM    581  H   LYS    39       8.617   1.120  -8.957  1.00  0.00           H  
ATOM    582  CA  LYS    39       9.837  -0.387  -9.870  1.00  0.00           C  
ATOM    583  HA  LYS    39       9.803  -0.557 -10.946  1.00  0.00           H  
ATOM    584  CB  LYS    39      11.039   0.640  -9.650  1.00  0.00           C  
ATOM    585  HB2 LYS    39      10.900   1.106  -8.675  1.00  0.00           H  
ATOM    586  HB3 LYS    39      12.030   0.190  -9.598  1.00  0.00           H  
ATOM    587  CG  LYS    39      11.120   1.710 -10.659  1.00  0.00           C  
ATOM    588  HG2 LYS    39      11.184   1.290 -11.663  1.00  0.00           H  
ATOM    589  HG3 LYS    39      10.157   2.207 -10.543  1.00  0.00           H  
ATOM    590  CD  LYS    39      12.229   2.716 -10.515  1.00  0.00           C  
ATOM    591  HD2 LYS    39      13.127   2.108 -10.617  1.00  0.00           H  
ATOM    592  HD3 LYS    39      12.055   3.504 -11.247  1.00  0.00           H  
ATOM    593  CE  LYS    39      12.345   3.387  -9.151  1.00  0.00           C  
ATOM    594  HE2 LYS    39      11.357   3.837  -9.046  1.00  0.00           H  
ATOM    595  HE3 LYS    39      12.296   2.608  -8.390  1.00  0.00           H  
ATOM    596  NZ  LYS    39      13.521   4.236  -9.134  1.00  0.00           N  
ATOM    597  HZ1 LYS    39      13.374   5.026  -9.746  1.00  0.00           H  
ATOM    598  HZ2 LYS    39      13.636   4.693  -8.241  1.00  0.00           H  
ATOM    599  HZ3 LYS    39      14.305   3.708  -9.489  1.00  0.00           H  
ATOM    600  C   LYS    39      10.266  -1.638  -9.136  1.00  0.00           C  
ATOM    601  O   LYS    39      10.875  -2.488  -9.816  1.00  0.00           O  
ATOM    602  N   GLN    40       9.896  -1.861  -7.864  1.00  0.00           N  
ATOM    603  H   GLN    40       9.517  -1.060  -7.379  1.00  0.00           H  
ATOM    604  CA  GLN    40      10.187  -3.129  -7.217  1.00  0.00           C  
ATOM    605  HA  GLN    40      11.198  -3.408  -7.513  1.00  0.00           H  
ATOM    606  CB  GLN    40       9.921  -3.120  -5.756  1.00  0.00           C  
ATOM    607  HB2 GLN    40      10.603  -2.547  -5.128  1.00  0.00           H  
ATOM    608  HB3 GLN    40       8.918  -2.756  -5.536  1.00  0.00           H  
ATOM    609  CG  GLN    40      10.097  -4.420  -4.953  1.00  0.00           C  
ATOM    610  HG2 GLN    40      10.063  -4.178  -3.891  1.00  0.00           H  
ATOM    611  HG3 GLN    40       9.275  -5.113  -5.133  1.00  0.00           H  
ATOM    612  CD  GLN    40      11.512  -5.073  -5.046  1.00  0.00           C  
ATOM    613  OE1 GLN    40      12.503  -4.401  -5.282  1.00  0.00           O  
ATOM    614  NE2 GLN    40      11.615  -6.357  -4.722  1.00  0.00           N  
ATOM    615 HE21 GLN    40      12.534  -6.776  -4.735  1.00  0.00           H  
ATOM    616 HE22 GLN    40      10.798  -6.916  -4.526  1.00  0.00           H  
ATOM    617  C   GLN    40       9.295  -4.273  -7.794  1.00  0.00           C  
ATOM    618  O   GLN    40       9.777  -5.307  -8.239  1.00  0.00           O  
ATOM    619  N   GLN    41       8.018  -4.026  -7.878  1.00  0.00           N  
ATOM    620  H   GLN    41       7.674  -3.241  -7.344  1.00  0.00           H  
ATOM    621  CA  GLN    41       6.982  -4.994  -8.196  1.00  0.00           C  
ATOM    622  HA  GLN    41       7.185  -5.865  -7.573  1.00  0.00           H  
ATOM    623  CB  GLN    41       5.575  -4.471  -7.922  1.00  0.00           C  
ATOM    624  HB2 GLN    41       5.344  -3.443  -8.201  1.00  0.00           H  
ATOM    625  HB3 GLN    41       4.852  -5.162  -8.358  1.00  0.00           H  
ATOM    626  CG  GLN    41       5.293  -4.555  -6.401  1.00  0.00           C  
ATOM    627  HG2 GLN    41       5.387  -5.589  -6.068  1.00  0.00           H  
ATOM    628  HG3 GLN    41       6.100  -4.102  -5.824  1.00  0.00           H  
ATOM    629  CD  GLN    41       3.945  -4.067  -5.984  1.00  0.00           C  
ATOM    630  OE1 GLN    41       3.316  -3.066  -6.410  1.00  0.00           O  
ATOM    631  NE2 GLN    41       3.301  -4.714  -5.054  1.00  0.00           N  
ATOM    632 HE21 GLN    41       2.560  -4.279  -4.523  1.00  0.00           H  
ATOM    633 HE22 GLN    41       3.796  -5.540  -4.748  1.00  0.00           H  
ATOM    634  C   GLN    41       7.129  -5.622  -9.606  1.00  0.00           C  
ATOM    635  O   GLN    41       6.655  -6.756  -9.816  1.00  0.00           O  
ATOM    636  N   ILE    42       7.688  -4.843 -10.552  1.00  0.00           N  
ATOM    637  H   ILE    42       8.036  -3.927 -10.310  1.00  0.00           H  
ATOM    638  CA  ILE    42       8.045  -5.339 -11.881  1.00  0.00           C  
ATOM    639  HA  ILE    42       7.158  -5.894 -12.189  1.00  0.00           H  
ATOM    640  CB  ILE    42       8.225  -4.287 -12.971  1.00  0.00           C  
ATOM    641  HB  ILE    42       8.480  -4.805 -13.896  1.00  0.00           H  
ATOM    642  CG2 ILE    42       6.916  -3.550 -13.206  1.00  0.00           C  
ATOM    643 HG21 ILE    42       6.863  -2.851 -14.041  1.00  0.00           H  
ATOM    644 HG22 ILE    42       6.136  -4.299 -13.338  1.00  0.00           H  
ATOM    645 HG23 ILE    42       6.689  -3.025 -12.278  1.00  0.00           H  
ATOM    646  CG1 ILE    42       9.400  -3.281 -12.667  1.00  0.00           C  
ATOM    647 HG12 ILE    42       9.017  -2.701 -11.827  1.00  0.00           H  
ATOM    648 HG13 ILE    42      10.246  -3.890 -12.349  1.00  0.00           H  
ATOM    649  CD1 ILE    42       9.775  -2.371 -13.836  1.00  0.00           C  
ATOM    650 HD11 ILE    42      10.482  -1.603 -13.519  1.00  0.00           H  
ATOM    651 HD12 ILE    42      10.261  -3.019 -14.566  1.00  0.00           H  
ATOM    652 HD13 ILE    42       8.913  -1.746 -14.072  1.00  0.00           H  
ATOM    653  C   ILE    42       9.195  -6.316 -11.950  1.00  0.00           C  
ATOM    654  O   ILE    42       9.433  -6.931 -12.988  1.00  0.00           O  
ATOM    655  N   ARG    43      10.114  -6.461 -10.928  1.00  0.00           N  
ATOM    656  H   ARG    43      10.016  -5.813 -10.159  1.00  0.00           H  
ATOM    657  CA  ARG    43      11.344  -7.316 -11.092  1.00  0.00           C  
ATOM    658  HA  ARG    43      11.817  -7.062 -12.040  1.00  0.00           H  
ATOM    659  CB  ARG    43      12.261  -7.071  -9.862  1.00  0.00           C  
ATOM    660  HB2 ARG    43      11.673  -7.355  -8.989  1.00  0.00           H  
ATOM    661  HB3 ARG    43      13.151  -7.686  -9.993  1.00  0.00           H  
ATOM    662  CG  ARG    43      12.672  -5.686  -9.548  1.00  0.00           C  
ATOM    663  HG2 ARG    43      11.782  -5.069  -9.425  1.00  0.00           H  
ATOM    664  HG3 ARG    43      13.152  -5.706  -8.570  1.00  0.00           H  
ATOM    665  CD  ARG    43      13.730  -5.242 -10.589  1.00  0.00           C  
ATOM    666  HD2 ARG    43      14.567  -5.940 -10.596  1.00  0.00           H  
ATOM    667  HD3 ARG    43      13.218  -5.294 -11.550  1.00  0.00           H  
ATOM    668  NE  ARG    43      14.213  -3.873 -10.363  1.00  0.00           N  
ATOM    669  HE  ARG    43      13.843  -3.482  -9.508  1.00  0.00           H  
ATOM    670  CZ  ARG    43      14.912  -3.095 -11.165  1.00  0.00           C  
ATOM    671  NH1 ARG    43      15.653  -2.183 -10.635  1.00  0.00           N  
ATOM    672 HH11 ARG    43      15.870  -2.140  -9.650  1.00  0.00           H  
ATOM    673 HH12 ARG    43      15.925  -1.492 -11.320  1.00  0.00           H  
ATOM    674  NH2 ARG    43      15.040  -3.340 -12.414  1.00  0.00           N  
ATOM    675 HH21 ARG    43      14.380  -3.968 -12.851  1.00  0.00           H  
ATOM    676 HH22 ARG    43      15.849  -3.080 -12.959  1.00  0.00           H  
ATOM    677  C   ARG    43      10.976  -8.755 -11.270  1.00  0.00           C  
ATOM    678  O   ARG    43      11.539  -9.316 -12.225  1.00  0.00           O  
ATOM    679  N   GLU    44      10.064  -9.317 -10.509  1.00  0.00           N  
ATOM    680  H   GLU    44       9.679  -8.770  -9.753  1.00  0.00           H  
ATOM    681  CA  GLU    44       9.581 -10.673 -10.732  1.00  0.00           C  
ATOM    682  HA  GLU    44      10.487 -11.269 -10.622  1.00  0.00           H  
ATOM    683  CB  GLU    44       8.623 -10.972  -9.537  1.00  0.00           C  
ATOM    684  HB2 GLU    44       8.998 -10.637  -8.569  1.00  0.00           H  
ATOM    685  HB3 GLU    44       7.770 -10.304  -9.651  1.00  0.00           H  
ATOM    686  CG  GLU    44       8.017 -12.356  -9.511  1.00  0.00           C  
ATOM    687  HG2 GLU    44       7.317 -12.567  -8.702  1.00  0.00           H  
ATOM    688  HG3 GLU    44       7.428 -12.533 -10.411  1.00  0.00           H  
ATOM    689  CD  GLU    44       9.065 -13.557  -9.587  1.00  0.00           C  
ATOM    690  OE1 GLU    44      10.240 -13.293  -9.207  1.00  0.00           O  
ATOM    691  OE2 GLU    44       8.676 -14.717  -9.830  1.00  0.00           O  
ATOM    692  C   GLU    44       8.904 -10.954 -12.125  1.00  0.00           C  
ATOM    693  O   GLU    44       9.156 -11.988 -12.764  1.00  0.00           O  
ATOM    694  N   ILE    45       8.097  -9.983 -12.568  1.00  0.00           N  
ATOM    695  H   ILE    45       7.952  -9.173 -11.983  1.00  0.00           H  
ATOM    696  CA  ILE    45       7.584  -9.920 -13.931  1.00  0.00           C  
ATOM    697  HA  ILE    45       7.009 -10.809 -14.191  1.00  0.00           H  
ATOM    698  CB  ILE    45       6.593  -8.745 -14.031  1.00  0.00           C  
ATOM    699  HB  ILE    45       7.117  -7.903 -13.579  1.00  0.00           H  
ATOM    700  CG2 ILE    45       6.221  -8.307 -15.452  1.00  0.00           C  
ATOM    701 HG21 ILE    45       5.492  -7.504 -15.347  1.00  0.00           H  
ATOM    702 HG22 ILE    45       7.064  -7.887 -16.001  1.00  0.00           H  
ATOM    703 HG23 ILE    45       5.867  -9.206 -15.956  1.00  0.00           H  
ATOM    704  CG1 ILE    45       5.307  -9.092 -13.279  1.00  0.00           C  
ATOM    705 HG12 ILE    45       4.664  -9.566 -14.020  1.00  0.00           H  
ATOM    706 HG13 ILE    45       5.480  -9.837 -12.502  1.00  0.00           H  
ATOM    707  CD1 ILE    45       4.594  -7.884 -12.685  1.00  0.00           C  
ATOM    708 HD11 ILE    45       4.498  -7.060 -13.392  1.00  0.00           H  
ATOM    709 HD12 ILE    45       3.588  -8.249 -12.476  1.00  0.00           H  
ATOM    710 HD13 ILE    45       5.153  -7.579 -11.800  1.00  0.00           H  
ATOM    711  C   ILE    45       8.618 -10.003 -14.967  1.00  0.00           C  
ATOM    712  O   ILE    45       8.561 -10.837 -15.785  1.00  0.00           O  
ATOM    713  N   MET    46       9.705  -9.216 -14.893  1.00  0.00           N  
ATOM    714  H   MET    46       9.651  -8.356 -14.366  1.00  0.00           H  
ATOM    715  CA  MET    46      10.833  -9.209 -15.864  1.00  0.00           C  
ATOM    716  HA  MET    46      10.377  -9.133 -16.852  1.00  0.00           H  
ATOM    717  CB  MET    46      11.661  -7.937 -15.765  1.00  0.00           C  
ATOM    718  HB2 MET    46      12.278  -7.774 -14.882  1.00  0.00           H  
ATOM    719  HB3 MET    46      12.381  -7.900 -16.583  1.00  0.00           H  
ATOM    720  CG  MET    46      10.869  -6.662 -15.967  1.00  0.00           C  
ATOM    721  HG2 MET    46      10.322  -6.412 -15.058  1.00  0.00           H  
ATOM    722  HG3 MET    46      11.418  -5.744 -16.174  1.00  0.00           H  
ATOM    723  SD  MET    46       9.655  -6.611 -17.325  1.00  0.00           S  
ATOM    724  CE  MET    46      10.666  -6.248 -18.767  1.00  0.00           C  
ATOM    725  HE1 MET    46      11.029  -7.209 -19.129  1.00  0.00           H  
ATOM    726  HE2 MET    46      10.069  -5.751 -19.531  1.00  0.00           H  
ATOM    727  HE3 MET    46      11.535  -5.626 -18.554  1.00  0.00           H  
ATOM    728  C   MET    46      11.649 -10.539 -15.904  1.00  0.00           C  
ATOM    729  O   MET    46      12.139 -10.865 -16.963  1.00  0.00           O  
ATOM    730  N   LYS    47      11.795 -11.243 -14.780  1.00  0.00           N  
ATOM    731  H   LYS    47      11.553 -10.826 -13.892  1.00  0.00           H  
ATOM    732  CA  LYS    47      12.268 -12.645 -14.754  1.00  0.00           C  
ATOM    733  HA  LYS    47      13.239 -12.811 -15.220  1.00  0.00           H  
ATOM    734  CB  LYS    47      12.438 -13.004 -13.240  1.00  0.00           C  
ATOM    735  HB2 LYS    47      12.876 -12.141 -12.738  1.00  0.00           H  
ATOM    736  HB3 LYS    47      11.413 -13.096 -12.882  1.00  0.00           H  
ATOM    737  CG  LYS    47      13.204 -14.306 -12.996  1.00  0.00           C  
ATOM    738  HG2 LYS    47      12.901 -15.192 -13.556  1.00  0.00           H  
ATOM    739  HG3 LYS    47      14.205 -14.151 -13.397  1.00  0.00           H  
ATOM    740  CD  LYS    47      13.346 -14.704 -11.540  1.00  0.00           C  
ATOM    741  HD2 LYS    47      14.147 -15.418 -11.347  1.00  0.00           H  
ATOM    742  HD3 LYS    47      13.468 -13.791 -10.958  1.00  0.00           H  
ATOM    743  CE  LYS    47      12.181 -15.407 -10.941  1.00  0.00           C  
ATOM    744  HE2 LYS    47      11.278 -14.931 -11.321  1.00  0.00           H  
ATOM    745  HE3 LYS    47      12.294 -16.454 -11.222  1.00  0.00           H  
ATOM    746  NZ  LYS    47      12.095 -15.307  -9.482  1.00  0.00           N  
ATOM    747  HZ1 LYS    47      12.205 -14.319  -9.303  1.00  0.00           H  
ATOM    748  HZ2 LYS    47      11.157 -15.620  -9.274  1.00  0.00           H  
ATOM    749  HZ3 LYS    47      12.719 -15.869  -8.921  1.00  0.00           H  
ATOM    750  C   LYS    47      11.227 -13.617 -15.346  1.00  0.00           C  
ATOM    751  O   LYS    47      11.569 -14.606 -15.927  1.00  0.00           O  
ATOM    752  N   GLY    48       9.963 -13.411 -15.160  1.00  0.00           N  
ATOM    753  H   GLY    48       9.735 -12.667 -14.516  1.00  0.00           H  
ATOM    754  CA  GLY    48       8.869 -14.160 -15.766  1.00  0.00           C  
ATOM    755  HA2 GLY    48       8.885 -15.221 -15.519  1.00  0.00           H  
ATOM    756  HA3 GLY    48       7.939 -13.755 -15.368  1.00  0.00           H  
ATOM    757  C   GLY    48       8.769 -14.080 -17.337  1.00  0.00           C  
ATOM    758  O   GLY    48       8.258 -14.912 -18.010  1.00  0.00           O  
ATOM    759  N   GLN    49       9.307 -12.986 -17.891  1.00  0.00           N  
ATOM    760  H   GLN    49       9.541 -12.192 -17.312  1.00  0.00           H  
ATOM    761  CA  GLN    49       9.686 -12.963 -19.288  1.00  0.00           C  
ATOM    762  HA  GLN    49       8.783 -13.281 -19.810  1.00  0.00           H  
ATOM    763  CB  GLN    49      10.012 -11.586 -19.744  1.00  0.00           C  
ATOM    764  HB2 GLN    49       9.064 -11.089 -19.537  1.00  0.00           H  
ATOM    765  HB3 GLN    49      10.699 -10.978 -19.156  1.00  0.00           H  
ATOM    766  CG  GLN    49      10.353 -11.446 -21.240  1.00  0.00           C  
ATOM    767  HG2 GLN    49      11.318 -11.903 -21.460  1.00  0.00           H  
ATOM    768  HG3 GLN    49       9.622 -12.017 -21.812  1.00  0.00           H  
ATOM    769  CD  GLN    49      10.265  -9.966 -21.586  1.00  0.00           C  
ATOM    770  OE1 GLN    49       9.608  -9.629 -22.538  1.00  0.00           O  
ATOM    771  NE2 GLN    49      10.905  -8.979 -20.932  1.00  0.00           N  
ATOM    772 HE21 GLN    49      10.812  -8.031 -21.270  1.00  0.00           H  
ATOM    773 HE22 GLN    49      11.684  -9.262 -20.355  1.00  0.00           H  
ATOM    774  C   GLN    49      10.833 -13.971 -19.636  1.00  0.00           C  
ATOM    775  O   GLN    49      10.623 -14.731 -20.625  1.00  0.00           O  
ATOM    776  N   ARG    50      11.943 -13.961 -18.874  1.00  0.00           N  
ATOM    777  H   ARG    50      12.038 -13.275 -18.139  1.00  0.00           H  
ATOM    778  CA  ARG    50      13.069 -14.927 -19.076  1.00  0.00           C  
ATOM    779  HA  ARG    50      13.186 -14.810 -20.154  1.00  0.00           H  
ATOM    780  CB  ARG    50      14.357 -14.390 -18.466  1.00  0.00           C  
ATOM    781  HB2 ARG    50      14.117 -13.945 -17.500  1.00  0.00           H  
ATOM    782  HB3 ARG    50      15.033 -15.240 -18.379  1.00  0.00           H  
ATOM    783  CG  ARG    50      14.977 -13.255 -19.272  1.00  0.00           C  
ATOM    784  HG2 ARG    50      15.200 -13.564 -20.293  1.00  0.00           H  
ATOM    785  HG3 ARG    50      14.193 -12.518 -19.440  1.00  0.00           H  
ATOM    786  CD  ARG    50      16.213 -12.537 -18.631  1.00  0.00           C  
ATOM    787  HD2 ARG    50      17.103 -13.155 -18.516  1.00  0.00           H  
ATOM    788  HD3 ARG    50      16.516 -11.734 -19.303  1.00  0.00           H  
ATOM    789  NE  ARG    50      15.984 -11.814 -17.329  1.00  0.00           N  
ATOM    790  HE  ARG    50      15.718 -10.848 -17.455  1.00  0.00           H  
ATOM    791  CZ  ARG    50      15.869 -12.315 -16.091  1.00  0.00           C  
ATOM    792  NH1 ARG    50      16.333 -13.529 -15.871  1.00  0.00           N  
ATOM    793 HH11 ARG    50      16.740 -14.009 -16.661  1.00  0.00           H  
ATOM    794 HH12 ARG    50      16.389 -13.934 -14.947  1.00  0.00           H  
ATOM    795  NH2 ARG    50      15.351 -11.632 -15.131  1.00  0.00           N  
ATOM    796 HH21 ARG    50      14.815 -10.817 -15.394  1.00  0.00           H  
ATOM    797 HH22 ARG    50      15.365 -12.007 -14.193  1.00  0.00           H  
ATOM    798  C   ARG    50      12.814 -16.424 -18.788  1.00  0.00           C  
ATOM    799  O   ARG    50      13.441 -17.257 -19.418  1.00  0.00           O  
ATOM    800  N   ASP    51      11.759 -16.667 -17.965  1.00  0.00           N  
ATOM    801  H   ASP    51      11.276 -15.874 -17.566  1.00  0.00           H  
ATOM    802  CA  ASP    51      11.154 -18.034 -17.872  1.00  0.00           C  
ATOM    803  HA  ASP    51      11.843 -18.868 -17.740  1.00  0.00           H  
ATOM    804  CB  ASP    51      10.152 -18.096 -16.772  1.00  0.00           C  
ATOM    805  HB2 ASP    51       9.793 -17.074 -16.656  1.00  0.00           H  
ATOM    806  HB3 ASP    51       9.315 -18.731 -17.064  1.00  0.00           H  
ATOM    807  CG  ASP    51      10.789 -18.625 -15.462  1.00  0.00           C  
ATOM    808  OD1 ASP    51      12.041 -18.636 -15.342  1.00  0.00           O  
ATOM    809  OD2 ASP    51       9.991 -18.922 -14.539  1.00  0.00           O  
ATOM    810  C   ASP    51      10.495 -18.486 -19.190  1.00  0.00           C  
ATOM    811  O   ASP    51      10.682 -19.578 -19.672  1.00  0.00           O  
ATOM    812  N   GLN    52       9.693 -17.568 -19.812  1.00  0.00           N  
ATOM    813  H   GLN    52       9.628 -16.622 -19.464  1.00  0.00           H  
ATOM    814  CA  GLN    52       8.933 -17.978 -21.004  1.00  0.00           C  
ATOM    815  HA  GLN    52       8.660 -19.031 -20.930  1.00  0.00           H  
ATOM    816  CB  GLN    52       7.679 -17.077 -21.139  1.00  0.00           C  
ATOM    817  HB2 GLN    52       8.098 -16.072 -21.088  1.00  0.00           H  
ATOM    818  HB3 GLN    52       7.257 -17.379 -22.097  1.00  0.00           H  
ATOM    819  CG  GLN    52       6.566 -17.282 -19.986  1.00  0.00           C  
ATOM    820  HG2 GLN    52       6.279 -18.332 -19.924  1.00  0.00           H  
ATOM    821  HG3 GLN    52       7.058 -17.039 -19.044  1.00  0.00           H  
ATOM    822  CD  GLN    52       5.344 -16.343 -20.094  1.00  0.00           C  
ATOM    823  OE1 GLN    52       5.311 -15.390 -20.872  1.00  0.00           O  
ATOM    824  NE2 GLN    52       4.199 -16.597 -19.482  1.00  0.00           N  
ATOM    825 HE21 GLN    52       3.484 -15.886 -19.550  1.00  0.00           H  
ATOM    826 HE22 GLN    52       4.034 -17.287 -18.763  1.00  0.00           H  
ATOM    827  C   GLN    52       9.697 -17.920 -22.311  1.00  0.00           C  
ATOM    828  O   GLN    52       9.327 -18.626 -23.263  1.00  0.00           O  
ATOM    829  N   MET    53      10.719 -17.072 -22.351  1.00  0.00           N  
ATOM    830  H   MET    53      10.907 -16.560 -21.501  1.00  0.00           H  
ATOM    831  CA  MET    53      11.452 -16.529 -23.506  1.00  0.00           C  
ATOM    832  HA  MET    53      10.882 -16.761 -24.406  1.00  0.00           H  
ATOM    833  CB  MET    53      11.670 -15.012 -23.461  1.00  0.00           C  
ATOM    834  HB2 MET    53      10.693 -14.554 -23.306  1.00  0.00           H  
ATOM    835  HB3 MET    53      12.369 -14.673 -22.696  1.00  0.00           H  
ATOM    836  CG  MET    53      12.353 -14.403 -24.611  1.00  0.00           C  
ATOM    837  HG2 MET    53      13.118 -15.085 -24.979  1.00  0.00           H  
ATOM    838  HG3 MET    53      11.677 -14.480 -25.463  1.00  0.00           H  
ATOM    839  SD  MET    53      13.038 -12.742 -24.374  1.00  0.00           S  
ATOM    840  CE  MET    53      14.093 -12.625 -25.764  1.00  0.00           C  
ATOM    841  HE1 MET    53      15.071 -12.872 -25.351  1.00  0.00           H  
ATOM    842  HE2 MET    53      13.887 -13.269 -26.618  1.00  0.00           H  
ATOM    843  HE3 MET    53      14.043 -11.644 -26.235  1.00  0.00           H  
ATOM    844  C   MET    53      12.827 -17.254 -23.575  1.00  0.00           C  
ATOM    845  O   MET    53      13.601 -17.132 -22.563  1.00  0.00           O  
ATOM    846  N   LYS    54      13.127 -17.904 -24.712  1.00  0.00           N  
ATOM    847  H   LYS    54      12.412 -17.872 -25.425  1.00  0.00           H  
ATOM    848  CA  LYS    54      14.382 -18.653 -25.004  1.00  0.00           C  
ATOM    849  HA  LYS    54      15.174 -18.021 -24.602  1.00  0.00           H  
ATOM    850  CB  LYS    54      14.411 -19.968 -24.162  1.00  0.00           C  
ATOM    851  HB2 LYS    54      15.448 -20.268 -24.015  1.00  0.00           H  
ATOM    852  HB3 LYS    54      13.980 -19.774 -23.180  1.00  0.00           H  
ATOM    853  CG  LYS    54      13.678 -21.184 -24.796  1.00  0.00           C  
ATOM    854  HG2 LYS    54      12.658 -21.007 -24.456  1.00  0.00           H  
ATOM    855  HG3 LYS    54      13.771 -21.136 -25.881  1.00  0.00           H  
ATOM    856  CD  LYS    54      14.213 -22.539 -24.256  1.00  0.00           C  
ATOM    857  HD2 LYS    54      15.267 -22.568 -24.528  1.00  0.00           H  
ATOM    858  HD3 LYS    54      14.006 -22.654 -23.191  1.00  0.00           H  
ATOM    859  CE  LYS    54      13.592 -23.850 -24.868  1.00  0.00           C  
ATOM    860  HE2 LYS    54      13.928 -24.118 -25.870  1.00  0.00           H  
ATOM    861  HE3 LYS    54      13.961 -24.727 -24.335  1.00  0.00           H  
ATOM    862  NZ  LYS    54      12.096 -23.859 -24.802  1.00  0.00           N  
ATOM    863  HZ1 LYS    54      11.747 -23.184 -25.468  1.00  0.00           H  
ATOM    864  HZ2 LYS    54      11.671 -24.748 -25.023  1.00  0.00           H  
ATOM    865  HZ3 LYS    54      11.790 -23.567 -23.885  1.00  0.00           H  
ATOM    866  C   LYS    54      14.691 -18.781 -26.519  1.00  0.00           C  
ATOM    867  O   LYS    54      13.770 -18.660 -27.379  1.00  0.00           O  
ATOM    868  N   ARG    55      15.960 -19.005 -26.825  1.00  0.00           N  
ATOM    869  H   ARG    55      16.649 -18.927 -26.091  1.00  0.00           H  
ATOM    870  CA  ARG    55      16.521 -19.196 -28.148  1.00  0.00           C  
ATOM    871  HA  ARG    55      15.854 -18.782 -28.904  1.00  0.00           H  
ATOM    872  CB  ARG    55      17.842 -18.430 -28.269  1.00  0.00           C  
ATOM    873  HB2 ARG    55      18.162 -18.271 -29.299  1.00  0.00           H  
ATOM    874  HB3 ARG    55      17.777 -17.403 -27.910  1.00  0.00           H  
ATOM    875  CG  ARG    55      19.024 -18.976 -27.501  1.00  0.00           C  
ATOM    876  HG2 ARG    55      18.670 -19.051 -26.472  1.00  0.00           H  
ATOM    877  HG3 ARG    55      19.346 -19.950 -27.867  1.00  0.00           H  
ATOM    878  CD  ARG    55      20.345 -18.098 -27.534  1.00  0.00           C  
ATOM    879  HD2 ARG    55      20.488 -17.939 -28.603  1.00  0.00           H  
ATOM    880  HD3 ARG    55      20.149 -17.090 -27.169  1.00  0.00           H  
ATOM    881  NE  ARG    55      21.482 -18.652 -26.755  1.00  0.00           N  
ATOM    882  HE  ARG    55      21.276 -19.528 -26.296  1.00  0.00           H  
ATOM    883  CZ  ARG    55      22.754 -18.176 -26.860  1.00  0.00           C  
ATOM    884  NH1 ARG    55      23.617 -18.782 -26.130  1.00  0.00           N  
ATOM    885 HH11 ARG    55      23.438 -19.672 -25.687  1.00  0.00           H  
ATOM    886 HH12 ARG    55      24.529 -18.354 -26.206  1.00  0.00           H  
ATOM    887  NH2 ARG    55      23.116 -17.204 -27.600  1.00  0.00           N  
ATOM    888 HH21 ARG    55      22.437 -16.810 -28.236  1.00  0.00           H  
ATOM    889 HH22 ARG    55      24.081 -16.932 -27.481  1.00  0.00           H  
ATOM    890  C   ARG    55      16.687 -20.666 -28.535  1.00  0.00           C  
ATOM    891  O   ARG    55      16.509 -21.520 -27.684  1.00  0.00           O  
ATOM    892  N   PRO    56      17.086 -20.991 -29.740  1.00  0.00           N  
ATOM    893  CD  PRO    56      17.053 -20.049 -30.846  1.00  0.00           C  
ATOM    894  HD2 PRO    56      17.991 -19.497 -30.922  1.00  0.00           H  
ATOM    895  HD3 PRO    56      16.246 -19.318 -30.811  1.00  0.00           H  
ATOM    896  CG  PRO    56      16.769 -20.909 -32.079  1.00  0.00           C  
ATOM    897  HG2 PRO    56      17.442 -20.514 -32.841  1.00  0.00           H  
ATOM    898  HG3 PRO    56      15.736 -20.742 -32.384  1.00  0.00           H  
ATOM    899  CB  PRO    56      17.205 -22.306 -31.664  1.00  0.00           C  
ATOM    900  HB2 PRO    56      18.166 -22.501 -32.140  1.00  0.00           H  
ATOM    901  HB3 PRO    56      16.502 -23.030 -32.075  1.00  0.00           H  
ATOM    902  CA  PRO    56      17.334 -22.311 -30.133  1.00  0.00           C  
ATOM    903  HA  PRO    56      16.487 -22.933 -29.842  1.00  0.00           H  
ATOM    904  C   PRO    56      18.732 -22.796 -29.613  1.00  0.00           C  
ATOM    905  O   PRO    56      19.607 -21.915 -29.396  1.00  0.00           O  
ATOM    906  N   PRO    57      18.928 -24.102 -29.468  1.00  0.00           N  
ATOM    907  CD  PRO    57      17.986 -25.273 -29.695  1.00  0.00           C  
ATOM    908  HD2 PRO    57      17.847 -25.354 -30.773  1.00  0.00           H  
ATOM    909  HD3 PRO    57      17.009 -25.171 -29.222  1.00  0.00           H  
ATOM    910  CG  PRO    57      18.693 -26.421 -29.091  1.00  0.00           C  
ATOM    911  HG2 PRO    57      18.390 -27.334 -29.604  1.00  0.00           H  
ATOM    912  HG3 PRO    57      18.481 -26.460 -28.023  1.00  0.00           H  
ATOM    913  CB  PRO    57      20.118 -26.086 -29.428  1.00  0.00           C  
ATOM    914  HB2 PRO    57      20.306 -26.487 -30.424  1.00  0.00           H  
ATOM    915  HB3 PRO    57      20.682 -26.679 -28.708  1.00  0.00           H  
ATOM    916  CA  PRO    57      20.296 -24.587 -29.361  1.00  0.00           C  
ATOM    917  HA  PRO    57      20.642 -24.434 -28.339  1.00  0.00           H  
ATOM    918  C   PRO    57      21.314 -24.054 -30.350  1.00  0.00           C  
ATOM    919  O   PRO    57      21.000 -23.839 -31.512  1.00  0.00           O  
ATOM    920  N   LEU    58      22.568 -24.173 -29.954  1.00  0.00           N  
ATOM    921  H   LEU    58      22.722 -24.564 -29.036  1.00  0.00           H  
ATOM    922  CA  LEU    58      23.767 -23.838 -30.780  1.00  0.00           C  
ATOM    923  HA  LEU    58      23.754 -22.749 -30.810  1.00  0.00           H  
ATOM    924  CB  LEU    58      25.016 -24.064 -29.977  1.00  0.00           C  
ATOM    925  HB2 LEU    58      25.049 -23.552 -29.015  1.00  0.00           H  
ATOM    926  HB3 LEU    58      25.097 -25.132 -29.778  1.00  0.00           H  
ATOM    927  CG  LEU    58      26.309 -23.702 -30.753  1.00  0.00           C  
ATOM    928  HG  LEU    58      26.268 -24.435 -31.559  1.00  0.00           H  
ATOM    929  CD1 LEU    58      26.349 -22.295 -31.317  1.00  0.00           C  
ATOM    930 HD11 LEU    58      25.937 -21.598 -30.588  1.00  0.00           H  
ATOM    931 HD12 LEU    58      27.373 -22.015 -31.561  1.00  0.00           H  
ATOM    932 HD13 LEU    58      25.674 -22.135 -32.158  1.00  0.00           H  
ATOM    933  CD2 LEU    58      27.413 -23.897 -29.772  1.00  0.00           C  
ATOM    934 HD21 LEU    58      28.298 -23.993 -30.400  1.00  0.00           H  
ATOM    935 HD22 LEU    58      27.572 -23.069 -29.080  1.00  0.00           H  
ATOM    936 HD23 LEU    58      27.254 -24.830 -29.231  1.00  0.00           H  
ATOM    937  C   LEU    58      23.739 -24.439 -32.140  1.00  0.00           C  
ATOM    938  O   LEU    58      23.749 -23.740 -33.161  1.00  0.00           O  
ATOM    939  N   GLU    59      23.771 -25.786 -32.258  1.00  0.00           N  
ATOM    940  H   GLU    59      23.793 -26.356 -31.425  1.00  0.00           H  
ATOM    941  CA  GLU    59      23.823 -26.485 -33.602  1.00  0.00           C  
ATOM    942  HA  GLU    59      24.732 -26.160 -34.110  1.00  0.00           H  
ATOM    943  CB  GLU    59      23.920 -28.007 -33.378  1.00  0.00           C  
ATOM    944  HB2 GLU    59      23.053 -28.185 -32.743  1.00  0.00           H  
ATOM    945  HB3 GLU    59      23.638 -28.643 -34.217  1.00  0.00           H  
ATOM    946  CG  GLU    59      25.223 -28.413 -32.661  1.00  0.00           C  
ATOM    947  HG2 GLU    59      25.116 -28.156 -31.608  1.00  0.00           H  
ATOM    948  HG3 GLU    59      25.287 -29.501 -32.646  1.00  0.00           H  
ATOM    949  CD  GLU    59      26.458 -27.765 -33.126  1.00  0.00           C  
ATOM    950  OE1 GLU    59      27.173 -27.289 -32.239  1.00  0.00           O  
ATOM    951  OE2 GLU    59      26.759 -27.647 -34.339  1.00  0.00           O  
ATOM    952  C   GLU    59      22.561 -26.137 -34.493  1.00  0.00           C  
ATOM    953  O   GLU    59      22.670 -26.102 -35.768  1.00  0.00           O  
ATOM    954  N   GLU    60      21.438 -25.755 -33.869  1.00  0.00           N  
ATOM    955  H   GLU    60      21.466 -25.778 -32.859  1.00  0.00           H  
ATOM    956  CA  GLU    60      20.176 -25.346 -34.397  1.00  0.00           C  
ATOM    957  HA  GLU    60      20.095 -25.865 -35.352  1.00  0.00           H  
ATOM    958  CB  GLU    60      18.936 -25.679 -33.559  1.00  0.00           C  
ATOM    959  HB2 GLU    60      18.935 -25.045 -32.672  1.00  0.00           H  
ATOM    960  HB3 GLU    60      18.036 -25.392 -34.104  1.00  0.00           H  
ATOM    961  CG  GLU    60      18.626 -27.232 -33.175  1.00  0.00           C  
ATOM    962  HG2 GLU    60      19.448 -27.607 -32.565  1.00  0.00           H  
ATOM    963  HG3 GLU    60      17.758 -27.115 -32.525  1.00  0.00           H  
ATOM    964  CD  GLU    60      18.189 -28.126 -34.383  1.00  0.00           C  
ATOM    965  OE1 GLU    60      17.981 -29.346 -34.217  1.00  0.00           O  
ATOM    966  OE2 GLU    60      18.419 -27.763 -35.536  1.00  0.00           O  
ATOM    967  C   GLU    60      20.320 -23.902 -34.923  1.00  0.00           C  
ATOM    968  O   GLU    60      19.890 -23.600 -36.054  1.00  0.00           O  
ATOM    969  N   ARG    61      20.975 -22.965 -34.156  1.00  0.00           N  
ATOM    970  H   ARG    61      21.282 -23.213 -33.226  1.00  0.00           H  
ATOM    971  CA  ARG    61      21.267 -21.651 -34.703  1.00  0.00           C  
ATOM    972  HA  ARG    61      20.303 -21.314 -35.084  1.00  0.00           H  
ATOM    973  CB  ARG    61      21.659 -20.696 -33.571  1.00  0.00           C  
ATOM    974  HB2 ARG    61      22.479 -21.112 -32.986  1.00  0.00           H  
ATOM    975  HB3 ARG    61      21.944 -19.826 -34.164  1.00  0.00           H  
ATOM    976  CG  ARG    61      20.479 -20.292 -32.707  1.00  0.00           C  
ATOM    977  HG2 ARG    61      19.777 -19.849 -33.413  1.00  0.00           H  
ATOM    978  HG3 ARG    61      19.971 -21.092 -32.169  1.00  0.00           H  
ATOM    979  CD  ARG    61      20.789 -19.229 -31.688  1.00  0.00           C  
ATOM    980  HD2 ARG    61      21.421 -18.433 -32.081  1.00  0.00           H  
ATOM    981  HD3 ARG    61      19.806 -18.806 -31.480  1.00  0.00           H  
ATOM    982  NE  ARG    61      21.219 -19.730 -30.419  1.00  0.00           N  
ATOM    983  HE  ARG    61      20.449 -20.211 -29.978  1.00  0.00           H  
ATOM    984  CZ  ARG    61      22.382 -19.977 -29.985  1.00  0.00           C  
ATOM    985  NH1 ARG    61      23.433 -19.371 -30.485  1.00  0.00           N  
ATOM    986 HH11 ARG    61      23.316 -18.518 -31.014  1.00  0.00           H  
ATOM    987 HH12 ARG    61      24.305 -19.377 -29.975  1.00  0.00           H  
ATOM    988  NH2 ARG    61      22.645 -20.849 -29.011  1.00  0.00           N  
ATOM    989 HH21 ARG    61      21.850 -21.363 -28.656  1.00  0.00           H  
ATOM    990 HH22 ARG    61      23.592 -20.966 -28.682  1.00  0.00           H  
ATOM    991  C   ARG    61      22.340 -21.699 -35.808  1.00  0.00           C  
ATOM    992  O   ARG    61      22.176 -20.932 -36.747  1.00  0.00           O  
ATOM    993  N   ARG    62      23.379 -22.534 -35.626  1.00  0.00           N  
ATOM    994  H   ARG    62      23.297 -23.096 -34.791  1.00  0.00           H  
ATOM    995  CA  ARG    62      24.593 -22.591 -36.495  1.00  0.00           C  
ATOM    996  HA  ARG    62      25.204 -21.698 -36.628  1.00  0.00           H  
ATOM    997  CB  ARG    62      25.538 -23.693 -36.000  1.00  0.00           C  
ATOM    998  HB2 ARG    62      25.754 -23.686 -34.932  1.00  0.00           H  
ATOM    999  HB3 ARG    62      25.014 -24.625 -36.217  1.00  0.00           H  
ATOM   1000  CG  ARG    62      26.884 -23.672 -36.696  1.00  0.00           C  
ATOM   1001  HG2 ARG    62      26.708 -23.498 -37.757  1.00  0.00           H  
ATOM   1002  HG3 ARG    62      27.467 -22.819 -36.349  1.00  0.00           H  
ATOM   1003  CD  ARG    62      27.529 -25.039 -36.551  1.00  0.00           C  
ATOM   1004  HD2 ARG    62      26.924 -25.800 -37.044  1.00  0.00           H  
ATOM   1005  HD3 ARG    62      28.515 -24.993 -37.015  1.00  0.00           H  
ATOM   1006  NE  ARG    62      27.899 -25.340 -35.161  1.00  0.00           N  
ATOM   1007  HE  ARG    62      27.499 -26.136 -34.686  1.00  0.00           H  
ATOM   1008  CZ  ARG    62      28.801 -24.711 -34.438  1.00  0.00           C  
ATOM   1009  NH1 ARG    62      28.929 -25.164 -33.242  1.00  0.00           N  
ATOM   1010 HH11 ARG    62      28.404 -25.934 -32.853  1.00  0.00           H  
ATOM   1011 HH12 ARG    62      29.714 -24.837 -32.697  1.00  0.00           H  
ATOM   1012  NH2 ARG    62      29.602 -23.748 -34.831  1.00  0.00           N  
ATOM   1013 HH21 ARG    62      29.449 -23.289 -35.718  1.00  0.00           H  
ATOM   1014 HH22 ARG    62      30.235 -23.408 -34.122  1.00  0.00           H  
ATOM   1015  C   ARG    62      24.197 -23.088 -37.845  1.00  0.00           C  
ATOM   1016  O   ARG    62      24.892 -22.708 -38.746  1.00  0.00           O  
ATOM   1017  N   ALA    63      23.101 -23.892 -38.014  1.00  0.00           N  
ATOM   1018  H   ALA    63      22.526 -24.101 -37.211  1.00  0.00           H  
ATOM   1019  CA  ALA    63      22.614 -24.461 -39.250  1.00  0.00           C  
ATOM   1020  HA  ALA    63      23.326 -25.166 -39.679  1.00  0.00           H  
ATOM   1021  CB  ALA    63      21.223 -25.100 -39.000  1.00  0.00           C  
ATOM   1022  HB1 ALA    63      20.570 -24.390 -38.492  1.00  0.00           H  
ATOM   1023  HB2 ALA    63      20.782 -25.274 -39.981  1.00  0.00           H  
ATOM   1024  HB3 ALA    63      21.331 -26.060 -38.494  1.00  0.00           H  
ATOM   1025  C   ALA    63      22.502 -23.343 -40.340  1.00  0.00           C  
ATOM   1026  O   ALA    63      22.868 -23.552 -41.483  1.00  0.00           O  
ATOM   1027  N   MET    64      22.103 -22.173 -39.997  1.00  0.00           N  
ATOM   1028  H   MET    64      21.664 -21.962 -39.112  1.00  0.00           H  
ATOM   1029  CA  MET    64      21.997 -21.038 -40.918  1.00  0.00           C  
ATOM   1030  HA  MET    64      21.235 -21.295 -41.654  1.00  0.00           H  
ATOM   1031  CB  MET    64      21.471 -19.756 -40.339  1.00  0.00           C  
ATOM   1032  HB2 MET    64      22.240 -19.143 -39.869  1.00  0.00           H  
ATOM   1033  HB3 MET    64      21.157 -19.150 -41.189  1.00  0.00           H  
ATOM   1034  CG  MET    64      20.464 -19.773 -39.291  1.00  0.00           C  
ATOM   1035  HG2 MET    64      20.791 -20.343 -38.422  1.00  0.00           H  
ATOM   1036  HG3 MET    64      20.247 -18.739 -39.022  1.00  0.00           H  
ATOM   1037  SD  MET    64      18.694 -20.474 -39.481  1.00  0.00           S  
ATOM   1038  CE  MET    64      18.027 -20.317 -37.889  1.00  0.00           C  
ATOM   1039  HE1 MET    64      17.077 -20.844 -37.806  1.00  0.00           H  
ATOM   1040  HE2 MET    64      18.685 -20.559 -37.054  1.00  0.00           H  
ATOM   1041  HE3 MET    64      17.709 -19.289 -37.713  1.00  0.00           H  
ATOM   1042  C   MET    64      23.253 -20.706 -41.727  1.00  0.00           C  
ATOM   1043  O   MET    64      23.142 -20.240 -42.843  1.00  0.00           O  
ATOM   1044  N   HIE    65      24.469 -21.023 -41.223  1.00  0.00           N  
ATOM   1045  H   HIE    65      24.493 -21.410 -40.290  1.00  0.00           H  
ATOM   1046  CA  HIE    65      25.717 -20.639 -41.808  1.00  0.00           C  
ATOM   1047  HA  HIE    65      25.890 -19.576 -41.976  1.00  0.00           H  
ATOM   1048  CB  HIE    65      26.817 -21.045 -40.910  1.00  0.00           C  
ATOM   1049  HB2 HIE    65      26.640 -20.542 -39.959  1.00  0.00           H  
ATOM   1050  HB3 HIE    65      26.667 -22.086 -40.626  1.00  0.00           H  
ATOM   1051  CG  HIE    65      28.239 -20.748 -41.256  1.00  0.00           C  
ATOM   1052  ND1 HIE    65      29.279 -21.588 -41.033  1.00  0.00           N  
ATOM   1053  CE1 HIE    65      30.363 -21.033 -41.596  1.00  0.00           C  
ATOM   1054  HE1 HIE    65      31.327 -21.519 -41.565  1.00  0.00           H  
ATOM   1055  NE2 HIE    65      30.014 -19.945 -42.294  1.00  0.00           N  
ATOM   1056  HE2 HIE    65      30.655 -19.488 -42.927  1.00  0.00           H  
ATOM   1057  CD2 HIE    65      28.664 -19.663 -42.027  1.00  0.00           C  
ATOM   1058  HD2 HIE    65      27.982 -18.945 -42.458  1.00  0.00           H  
ATOM   1059  C   HIE    65      25.802 -21.350 -43.189  1.00  0.00           C  
ATOM   1060  O   HIE    65      26.139 -20.750 -44.180  1.00  0.00           O  
ATOM   1061  N   ASP    66      25.485 -22.697 -43.281  1.00  0.00           N  
ATOM   1062  H   ASP    66      25.244 -23.192 -42.434  1.00  0.00           H  
ATOM   1063  CA  ASP    66      25.635 -23.442 -44.535  1.00  0.00           C  
ATOM   1064  HA  ASP    66      26.622 -23.332 -44.984  1.00  0.00           H  
ATOM   1065  CB  ASP    66      25.393 -24.924 -44.236  1.00  0.00           C  
ATOM   1066  HB2 ASP    66      24.403 -25.007 -43.789  1.00  0.00           H  
ATOM   1067  HB3 ASP    66      25.293 -25.565 -45.112  1.00  0.00           H  
ATOM   1068  CG  ASP    66      26.377 -25.494 -43.285  1.00  0.00           C  
ATOM   1069  OD1 ASP    66      25.965 -26.429 -42.538  1.00  0.00           O  
ATOM   1070  OD2 ASP    66      27.570 -25.041 -43.192  1.00  0.00           O  
ATOM   1071  C   ASP    66      24.638 -23.110 -45.633  1.00  0.00           C  
ATOM   1072  O   ASP    66      24.892 -23.077 -46.847  1.00  0.00           O  
ATOM   1073  N   ILE    67      23.499 -22.613 -45.204  1.00  0.00           N  
ATOM   1074  H   ILE    67      23.297 -22.641 -44.215  1.00  0.00           H  
ATOM   1075  CA  ILE    67      22.491 -22.016 -46.063  1.00  0.00           C  
ATOM   1076  HA  ILE    67      22.337 -22.600 -46.970  1.00  0.00           H  
ATOM   1077  CB  ILE    67      21.164 -21.763 -45.257  1.00  0.00           C  
ATOM   1078  HB  ILE    67      21.246 -20.828 -44.704  1.00  0.00           H  
ATOM   1079  CG2 ILE    67      20.007 -21.677 -46.222  1.00  0.00           C  
ATOM   1080 HG21 ILE    67      19.604 -22.667 -46.434  1.00  0.00           H  
ATOM   1081 HG22 ILE    67      19.155 -21.104 -45.855  1.00  0.00           H  
ATOM   1082 HG23 ILE    67      20.257 -21.152 -47.144  1.00  0.00           H  
ATOM   1083  CG1 ILE    67      20.790 -22.757 -44.168  1.00  0.00           C  
ATOM   1084 HG12 ILE    67      20.823 -23.780 -44.541  1.00  0.00           H  
ATOM   1085 HG13 ILE    67      21.507 -22.729 -43.348  1.00  0.00           H  
ATOM   1086  CD1 ILE    67      19.417 -22.572 -43.466  1.00  0.00           C  
ATOM   1087 HD11 ILE    67      19.237 -21.544 -43.154  1.00  0.00           H  
ATOM   1088 HD12 ILE    67      18.586 -22.825 -44.125  1.00  0.00           H  
ATOM   1089 HD13 ILE    67      19.430 -23.216 -42.586  1.00  0.00           H  
ATOM   1090  C   ILE    67      22.921 -20.677 -46.705  1.00  0.00           C  
ATOM   1091  O   ILE    67      22.720 -20.452 -47.894  1.00  0.00           O  
ATOM   1092  N   ILE    68      23.474 -19.835 -45.861  1.00  0.00           N  
ATOM   1093  H   ILE    68      23.490 -20.131 -44.895  1.00  0.00           H  
ATOM   1094  CA  ILE    68      24.145 -18.569 -46.271  1.00  0.00           C  
ATOM   1095  HA  ILE    68      23.466 -17.968 -46.876  1.00  0.00           H  
ATOM   1096  CB  ILE    68      24.509 -17.729 -45.004  1.00  0.00           C  
ATOM   1097  HB  ILE    68      25.066 -18.359 -44.311  1.00  0.00           H  
ATOM   1098  CG2 ILE    68      25.424 -16.477 -45.448  1.00  0.00           C  
ATOM   1099 HG21 ILE    68      26.417 -16.829 -45.727  1.00  0.00           H  
ATOM   1100 HG22 ILE    68      25.051 -15.915 -46.305  1.00  0.00           H  
ATOM   1101 HG23 ILE    68      25.658 -15.773 -44.650  1.00  0.00           H  
ATOM   1102  CG1 ILE    68      23.167 -17.213 -44.318  1.00  0.00           C  
ATOM   1103 HG12 ILE    68      22.703 -16.412 -44.893  1.00  0.00           H  
ATOM   1104 HG13 ILE    68      22.578 -18.119 -44.176  1.00  0.00           H  
ATOM   1105  CD1 ILE    68      23.604 -16.726 -42.895  1.00  0.00           C  
ATOM   1106 HD11 ILE    68      24.089 -17.562 -42.392  1.00  0.00           H  
ATOM   1107 HD12 ILE    68      24.444 -16.043 -43.016  1.00  0.00           H  
ATOM   1108 HD13 ILE    68      22.724 -16.345 -42.377  1.00  0.00           H  
ATOM   1109  C   ILE    68      25.393 -18.867 -47.116  1.00  0.00           C  
ATOM   1110  O   ILE    68      25.433 -18.240 -48.195  1.00  0.00           O  
ATOM   1111  N   ALA    69      26.363 -19.678 -46.714  1.00  0.00           N  
ATOM   1112  H   ALA    69      26.207 -19.961 -45.758  1.00  0.00           H  
ATOM   1113  CA  ALA    69      27.542 -20.135 -47.434  1.00  0.00           C  
ATOM   1114  HA  ALA    69      27.886 -19.307 -48.054  1.00  0.00           H  
ATOM   1115  CB  ALA    69      28.603 -20.419 -46.359  1.00  0.00           C  
ATOM   1116  HB1 ALA    69      29.577 -20.593 -46.817  1.00  0.00           H  
ATOM   1117  HB2 ALA    69      28.612 -19.710 -45.531  1.00  0.00           H  
ATOM   1118  HB3 ALA    69      28.268 -21.302 -45.816  1.00  0.00           H  
ATOM   1119  C   ALA    69      27.330 -21.317 -48.383  1.00  0.00           C  
ATOM   1120  O   ALA    69      27.846 -22.430 -48.237  1.00  0.00           O  
ATOM   1121  N   SER    70      26.578 -20.956 -49.429  1.00  0.00           N  
ATOM   1122  H   SER    70      26.190 -20.025 -49.486  1.00  0.00           H  
ATOM   1123  CA  SER    70      26.375 -21.843 -50.622  1.00  0.00           C  
ATOM   1124  HA  SER    70      27.277 -22.444 -50.738  1.00  0.00           H  
ATOM   1125  CB  SER    70      25.223 -22.844 -50.431  1.00  0.00           C  
ATOM   1126  HB2 SER    70      24.304 -22.298 -50.219  1.00  0.00           H  
ATOM   1127  HB3 SER    70      25.156 -23.511 -51.291  1.00  0.00           H  
ATOM   1128  OG  SER    70      25.616 -23.752 -49.367  1.00  0.00           O  
ATOM   1129  HG  SER    70      25.307 -23.394 -48.532  1.00  0.00           H  
ATOM   1130  C   SER    70      26.185 -21.116 -51.935  1.00  0.00           C  
ATOM   1131  O   SER    70      25.849 -19.939 -51.955  1.00  0.00           O  
ATOM   1132  N   ASP    71      26.375 -21.791 -53.106  1.00  0.00           N  
ATOM   1133  H   ASP    71      26.545 -22.786 -53.154  1.00  0.00           H  
ATOM   1134  CA  ASP    71      26.355 -21.170 -54.403  1.00  0.00           C  
ATOM   1135  HA  ASP    71      26.931 -20.245 -54.365  1.00  0.00           H  
ATOM   1136  CB  ASP    71      27.050 -22.083 -55.457  1.00  0.00           C  
ATOM   1137  HB2 ASP    71      26.331 -22.798 -55.857  1.00  0.00           H  
ATOM   1138  HB3 ASP    71      27.377 -21.464 -56.293  1.00  0.00           H  
ATOM   1139  CG  ASP    71      28.303 -22.769 -54.988  1.00  0.00           C  
ATOM   1140  OD1 ASP    71      29.130 -22.047 -54.370  1.00  0.00           O  
ATOM   1141  OD2 ASP    71      28.400 -24.017 -55.186  1.00  0.00           O  
ATOM   1142  C   ASP    71      24.989 -20.636 -54.941  1.00  0.00           C  
ATOM   1143  O   ASP    71      24.928 -19.783 -55.849  1.00  0.00           O  
ATOM   1144  N   THR    72      23.885 -21.009 -54.275  1.00  0.00           N  
ATOM   1145  H   THR    72      24.055 -21.719 -53.578  1.00  0.00           H  
ATOM   1146  CA  THR    72      22.600 -20.346 -54.353  1.00  0.00           C  
ATOM   1147  HA  THR    72      22.577 -19.308 -54.685  1.00  0.00           H  
ATOM   1148  CB  THR    72      21.810 -20.897 -55.547  1.00  0.00           C  
ATOM   1149  HB  THR    72      22.358 -20.806 -56.484  1.00  0.00           H  
ATOM   1150  CG2 THR    72      21.361 -22.343 -55.296  1.00  0.00           C  
ATOM   1151 HG21 THR    72      21.068 -22.903 -56.185  1.00  0.00           H  
ATOM   1152 HG22 THR    72      22.141 -22.967 -54.860  1.00  0.00           H  
ATOM   1153 HG23 THR    72      20.486 -22.288 -54.648  1.00  0.00           H  
ATOM   1154  OG1 THR    72      20.612 -20.107 -55.692  1.00  0.00           O  
ATOM   1155  HG1 THR    72      20.037 -20.568 -56.308  1.00  0.00           H  
ATOM   1156  C   THR    72      21.941 -20.635 -52.990  1.00  0.00           C  
ATOM   1157  O   THR    72      22.413 -21.475 -52.190  1.00  0.00           O  
ATOM   1158  N   PHE    73      20.826 -19.881 -52.787  1.00  0.00           N  
ATOM   1159  H   PHE    73      20.443 -19.267 -53.491  1.00  0.00           H  
ATOM   1160  CA  PHE    73      20.033 -19.876 -51.554  1.00  0.00           C  
ATOM   1161  HA  PHE    73      20.631 -20.055 -50.660  1.00  0.00           H  
ATOM   1162  CB  PHE    73      19.267 -18.541 -51.333  1.00  0.00           C  
ATOM   1163  HB2 PHE    73      20.036 -17.769 -51.326  1.00  0.00           H  
ATOM   1164  HB3 PHE    73      18.673 -18.392 -52.234  1.00  0.00           H  
ATOM   1165  CG  PHE    73      18.457 -18.424 -49.993  1.00  0.00           C  
ATOM   1166  CD1 PHE    73      19.110 -18.551 -48.779  1.00  0.00           C  
ATOM   1167  HD1 PHE    73      20.189 -18.596 -48.781  1.00  0.00           H  
ATOM   1168  CE1 PHE    73      18.462 -18.809 -47.630  1.00  0.00           C  
ATOM   1169  HE1 PHE    73      18.978 -19.157 -46.747  1.00  0.00           H  
ATOM   1170  CZ  PHE    73      17.034 -18.713 -47.577  1.00  0.00           C  
ATOM   1171  HZ  PHE    73      16.482 -18.971 -46.685  1.00  0.00           H  
ATOM   1172  CE2 PHE    73      16.331 -18.383 -48.737  1.00  0.00           C  
ATOM   1173  HE2 PHE    73      15.268 -18.210 -48.655  1.00  0.00           H  
ATOM   1174  CD2 PHE    73      17.038 -18.262 -49.972  1.00  0.00           C  
ATOM   1175  HD2 PHE    73      16.580 -18.042 -50.925  1.00  0.00           H  
ATOM   1176  C   PHE    73      18.913 -21.049 -51.655  1.00  0.00           C  
ATOM   1177  O   PHE    73      18.529 -21.390 -52.765  1.00  0.00           O  
ATOM   1178  N   ASP    74      18.434 -21.497 -50.527  1.00  0.00           N  
ATOM   1179  H   ASP    74      18.747 -20.979 -49.718  1.00  0.00           H  
ATOM   1180  CA  ASP    74      17.490 -22.584 -50.350  1.00  0.00           C  
ATOM   1181  HA  ASP    74      16.910 -22.664 -51.270  1.00  0.00           H  
ATOM   1182  CB  ASP    74      18.163 -23.937 -50.141  1.00  0.00           C  
ATOM   1183  HB2 ASP    74      18.937 -24.050 -50.899  1.00  0.00           H  
ATOM   1184  HB3 ASP    74      18.576 -23.993 -49.134  1.00  0.00           H  
ATOM   1185  CG  ASP    74      17.278 -25.260 -50.265  1.00  0.00           C  
ATOM   1186  OD1 ASP    74      16.115 -25.146 -50.510  1.00  0.00           O  
ATOM   1187  OD2 ASP    74      17.902 -26.328 -50.308  1.00  0.00           O  
ATOM   1188  C   ASP    74      16.415 -22.245 -49.355  1.00  0.00           C  
ATOM   1189  O   ASP    74      16.402 -22.697 -48.223  1.00  0.00           O  
ATOM   1190  N   LYS    75      15.412 -21.546 -49.916  1.00  0.00           N  
ATOM   1191  H   LYS    75      15.425 -21.420 -50.918  1.00  0.00           H  
ATOM   1192  CA  LYS    75      14.272 -21.048 -49.141  1.00  0.00           C  
ATOM   1193  HA  LYS    75      14.654 -20.391 -48.359  1.00  0.00           H  
ATOM   1194  CB  LYS    75      13.406 -20.104 -50.025  1.00  0.00           C  
ATOM   1195  HB2 LYS    75      14.036 -19.313 -50.432  1.00  0.00           H  
ATOM   1196  HB3 LYS    75      13.010 -20.605 -50.909  1.00  0.00           H  
ATOM   1197  CG  LYS    75      12.310 -19.460 -49.228  1.00  0.00           C  
ATOM   1198  HG2 LYS    75      11.582 -20.199 -48.891  1.00  0.00           H  
ATOM   1199  HG3 LYS    75      12.721 -18.917 -48.378  1.00  0.00           H  
ATOM   1200  CD  LYS    75      11.497 -18.588 -50.144  1.00  0.00           C  
ATOM   1201  HD2 LYS    75      12.051 -17.714 -50.487  1.00  0.00           H  
ATOM   1202  HD3 LYS    75      11.155 -19.178 -50.995  1.00  0.00           H  
ATOM   1203  CE  LYS    75      10.234 -18.120 -49.365  1.00  0.00           C  
ATOM   1204  HE2 LYS    75       9.483 -18.907 -49.434  1.00  0.00           H  
ATOM   1205  HE3 LYS    75      10.458 -18.005 -48.305  1.00  0.00           H  
ATOM   1206  NZ  LYS    75       9.789 -16.836 -50.048  1.00  0.00           N  
ATOM   1207  HZ1 LYS    75       8.913 -16.493 -49.679  1.00  0.00           H  
ATOM   1208  HZ2 LYS    75      10.531 -16.153 -50.093  1.00  0.00           H  
ATOM   1209  HZ3 LYS    75       9.548 -17.018 -51.012  1.00  0.00           H  
ATOM   1210  C   LYS    75      13.514 -22.138 -48.426  1.00  0.00           C  
ATOM   1211  O   LYS    75      13.298 -22.012 -47.167  1.00  0.00           O  
ATOM   1212  N   ALA    76      13.316 -23.269 -49.062  1.00  0.00           N  
ATOM   1213  H   ALA    76      13.550 -23.365 -50.040  1.00  0.00           H  
ATOM   1214  CA  ALA    76      12.614 -24.426 -48.399  1.00  0.00           C  
ATOM   1215  HA  ALA    76      11.742 -24.059 -47.858  1.00  0.00           H  
ATOM   1216  CB  ALA    76      12.285 -25.468 -49.390  1.00  0.00           C  
ATOM   1217  HB1 ALA    76      11.553 -24.992 -50.042  1.00  0.00           H  
ATOM   1218  HB2 ALA    76      13.080 -25.751 -50.080  1.00  0.00           H  
ATOM   1219  HB3 ALA    76      11.897 -26.410 -49.003  1.00  0.00           H  
ATOM   1220  C   ALA    76      13.472 -25.052 -47.302  1.00  0.00           C  
ATOM   1221  O   ALA    76      12.925 -25.401 -46.265  1.00  0.00           O  
ATOM   1222  N   LYS    77      14.814 -24.978 -47.420  1.00  0.00           N  
ATOM   1223  H   LYS    77      15.177 -24.606 -48.286  1.00  0.00           H  
ATOM   1224  CA  LYS    77      15.779 -25.453 -46.315  1.00  0.00           C  
ATOM   1225  HA  LYS    77      15.407 -26.391 -45.903  1.00  0.00           H  
ATOM   1226  CB  LYS    77      17.176 -25.667 -46.901  1.00  0.00           C  
ATOM   1227  HB2 LYS    77      17.222 -26.382 -47.722  1.00  0.00           H  
ATOM   1228  HB3 LYS    77      17.532 -24.658 -47.111  1.00  0.00           H  
ATOM   1229  CG  LYS    77      18.295 -26.115 -45.829  1.00  0.00           C  
ATOM   1230  HG2 LYS    77      18.408 -25.233 -45.200  1.00  0.00           H  
ATOM   1231  HG3 LYS    77      18.172 -27.021 -45.235  1.00  0.00           H  
ATOM   1232  CD  LYS    77      19.675 -26.245 -46.455  1.00  0.00           C  
ATOM   1233  HD2 LYS    77      19.868 -25.426 -47.148  1.00  0.00           H  
ATOM   1234  HD3 LYS    77      20.411 -26.367 -45.660  1.00  0.00           H  
ATOM   1235  CE  LYS    77      19.588 -27.481 -47.377  1.00  0.00           C  
ATOM   1236  HE2 LYS    77      19.369 -28.342 -46.745  1.00  0.00           H  
ATOM   1237  HE3 LYS    77      18.814 -27.347 -48.132  1.00  0.00           H  
ATOM   1238  NZ  LYS    77      20.851 -27.808 -48.101  1.00  0.00           N  
ATOM   1239  HZ1 LYS    77      21.528 -27.887 -47.355  1.00  0.00           H  
ATOM   1240  HZ2 LYS    77      20.704 -28.727 -48.493  1.00  0.00           H  
ATOM   1241  HZ3 LYS    77      21.180 -27.122 -48.765  1.00  0.00           H  
ATOM   1242  C   LYS    77      15.760 -24.524 -45.104  1.00  0.00           C  
ATOM   1243  O   LYS    77      15.751 -25.038 -43.941  1.00  0.00           O  
ATOM   1244  N   ALA    78      15.717 -23.227 -45.322  1.00  0.00           N  
ATOM   1245  H   ALA    78      15.716 -22.879 -46.270  1.00  0.00           H  
ATOM   1246  CA  ALA    78      15.504 -22.290 -44.171  1.00  0.00           C  
ATOM   1247  HA  ALA    78      16.308 -22.437 -43.450  1.00  0.00           H  
ATOM   1248  CB  ALA    78      15.672 -20.881 -44.613  1.00  0.00           C  
ATOM   1249  HB1 ALA    78      15.396 -20.055 -43.958  1.00  0.00           H  
ATOM   1250  HB2 ALA    78      16.735 -20.674 -44.735  1.00  0.00           H  
ATOM   1251  HB3 ALA    78      15.162 -20.727 -45.564  1.00  0.00           H  
ATOM   1252  C   ALA    78      14.137 -22.554 -43.523  1.00  0.00           C  
ATOM   1253  O   ALA    78      14.058 -22.755 -42.294  1.00  0.00           O  
ATOM   1254  N   GLU    79      13.051 -22.674 -44.252  1.00  0.00           N  
ATOM   1255  H   GLU    79      13.059 -22.600 -45.260  1.00  0.00           H  
ATOM   1256  CA  GLU    79      11.694 -22.875 -43.740  1.00  0.00           C  
ATOM   1257  HA  GLU    79      11.487 -22.103 -42.999  1.00  0.00           H  
ATOM   1258  CB  GLU    79      10.706 -22.712 -44.900  1.00  0.00           C  
ATOM   1259  HB2 GLU    79      11.030 -23.323 -45.743  1.00  0.00           H  
ATOM   1260  HB3 GLU    79       9.768 -23.127 -44.532  1.00  0.00           H  
ATOM   1261  CG  GLU    79      10.659 -21.268 -45.370  1.00  0.00           C  
ATOM   1262  HG2 GLU    79      10.483 -20.722 -44.443  1.00  0.00           H  
ATOM   1263  HG3 GLU    79      11.603 -20.969 -45.827  1.00  0.00           H  
ATOM   1264  CD  GLU    79       9.430 -21.003 -46.302  1.00  0.00           C  
ATOM   1265  OE1 GLU    79       8.961 -19.873 -46.289  1.00  0.00           O  
ATOM   1266  OE2 GLU    79       9.013 -21.946 -47.042  1.00  0.00           O  
ATOM   1267  C   GLU    79      11.603 -24.180 -43.050  1.00  0.00           C  
ATOM   1268  O   GLU    79      10.995 -24.204 -41.976  1.00  0.00           O  
ATOM   1269  N   ALA    80      12.254 -25.268 -43.426  1.00  0.00           N  
ATOM   1270  H   ALA    80      12.789 -25.202 -44.280  1.00  0.00           H  
ATOM   1271  CA  ALA    80      12.372 -26.598 -42.730  1.00  0.00           C  
ATOM   1272  HA  ALA    80      11.336 -26.889 -42.553  1.00  0.00           H  
ATOM   1273  CB  ALA    80      13.143 -27.558 -43.561  1.00  0.00           C  
ATOM   1274  HB1 ALA    80      14.212 -27.367 -43.657  1.00  0.00           H  
ATOM   1275  HB2 ALA    80      13.083 -28.564 -43.147  1.00  0.00           H  
ATOM   1276  HB3 ALA    80      12.719 -27.502 -44.564  1.00  0.00           H  
ATOM   1277  C   ALA    80      13.063 -26.356 -41.370  1.00  0.00           C  
ATOM   1278  O   ALA    80      12.559 -26.901 -40.369  1.00  0.00           O  
ATOM   1279  N   GLN    81      14.076 -25.453 -41.338  1.00  0.00           N  
ATOM   1280  H   GLN    81      14.513 -25.144 -42.195  1.00  0.00           H  
ATOM   1281  CA  GLN    81      14.787 -25.080 -40.048  1.00  0.00           C  
ATOM   1282  HA  GLN    81      14.922 -26.006 -39.489  1.00  0.00           H  
ATOM   1283  CB  GLN    81      16.215 -24.582 -40.342  1.00  0.00           C  
ATOM   1284  HB2 GLN    81      16.759 -25.373 -40.858  1.00  0.00           H  
ATOM   1285  HB3 GLN    81      16.243 -23.614 -40.842  1.00  0.00           H  
ATOM   1286  CG  GLN    81      17.009 -24.306 -39.047  1.00  0.00           C  
ATOM   1287  HG2 GLN    81      18.005 -23.980 -39.346  1.00  0.00           H  
ATOM   1288  HG3 GLN    81      16.631 -23.484 -38.439  1.00  0.00           H  
ATOM   1289  CD  GLN    81      17.227 -25.539 -38.211  1.00  0.00           C  
ATOM   1290  OE1 GLN    81      16.755 -26.642 -38.493  1.00  0.00           O  
ATOM   1291  NE2 GLN    81      18.062 -25.490 -37.162  1.00  0.00           N  
ATOM   1292 HE21 GLN    81      18.114 -26.350 -36.635  1.00  0.00           H  
ATOM   1293 HE22 GLN    81      18.601 -24.669 -36.928  1.00  0.00           H  
ATOM   1294  C   GLN    81      14.028 -24.206 -39.018  1.00  0.00           C  
ATOM   1295  O   GLN    81      14.148 -24.350 -37.797  1.00  0.00           O  
ATOM   1296  N   ILE    82      13.187 -23.360 -39.601  1.00  0.00           N  
ATOM   1297  H   ILE    82      13.181 -23.340 -40.611  1.00  0.00           H  
ATOM   1298  CA  ILE    82      12.170 -22.574 -38.870  1.00  0.00           C  
ATOM   1299  HA  ILE    82      12.578 -22.253 -37.912  1.00  0.00           H  
ATOM   1300  CB  ILE    82      11.806 -21.263 -39.605  1.00  0.00           C  
ATOM   1301  HB  ILE    82      11.444 -21.531 -40.597  1.00  0.00           H  
ATOM   1302  CG2 ILE    82      10.797 -20.346 -38.857  1.00  0.00           C  
ATOM   1303 HG21 ILE    82      11.071 -20.077 -37.837  1.00  0.00           H  
ATOM   1304 HG22 ILE    82      10.511 -19.501 -39.483  1.00  0.00           H  
ATOM   1305 HG23 ILE    82       9.813 -20.784 -38.686  1.00  0.00           H  
ATOM   1306  CG1 ILE    82      13.060 -20.369 -39.721  1.00  0.00           C  
ATOM   1307 HG12 ILE    82      13.166 -19.782 -38.808  1.00  0.00           H  
ATOM   1308 HG13 ILE    82      14.028 -20.845 -39.872  1.00  0.00           H  
ATOM   1309  CD1 ILE    82      12.955 -19.412 -40.904  1.00  0.00           C  
ATOM   1310 HD11 ILE    82      13.779 -18.699 -40.870  1.00  0.00           H  
ATOM   1311 HD12 ILE    82      13.150 -20.044 -41.770  1.00  0.00           H  
ATOM   1312 HD13 ILE    82      12.082 -18.760 -40.896  1.00  0.00           H  
ATOM   1313  C   ILE    82      10.866 -23.454 -38.500  1.00  0.00           C  
ATOM   1314  O   ILE    82      10.120 -23.189 -37.532  1.00  0.00           O  
ATOM   1315  N   ALA    83      10.649 -24.607 -39.173  1.00  0.00           N  
ATOM   1316  H   ALA    83      11.157 -24.829 -40.018  1.00  0.00           H  
ATOM   1317  CA  ALA    83       9.545 -25.435 -38.754  1.00  0.00           C  
ATOM   1318  HA  ALA    83       8.648 -24.853 -38.540  1.00  0.00           H  
ATOM   1319  CB  ALA    83       9.197 -26.407 -39.941  1.00  0.00           C  
ATOM   1320  HB1 ALA    83       8.203 -26.759 -39.664  1.00  0.00           H  
ATOM   1321  HB2 ALA    83       9.270 -25.815 -40.854  1.00  0.00           H  
ATOM   1322  HB3 ALA    83       9.986 -27.158 -39.976  1.00  0.00           H  
ATOM   1323  C   ALA    83       9.891 -26.140 -37.456  1.00  0.00           C  
ATOM   1324  O   ALA    83       9.051 -26.849 -36.832  1.00  0.00           O  
ATOM   1325  N   LYS    84      11.133 -26.047 -36.915  1.00  0.00           N  
ATOM   1326  H   LYS    84      11.796 -25.534 -37.478  1.00  0.00           H  
ATOM   1327  CA  LYS    84      11.466 -26.437 -35.518  1.00  0.00           C  
ATOM   1328  HA  LYS    84      10.530 -26.874 -35.172  1.00  0.00           H  
ATOM   1329  CB  LYS    84      12.542 -27.563 -35.354  1.00  0.00           C  
ATOM   1330  HB2 LYS    84      12.624 -27.926 -34.330  1.00  0.00           H  
ATOM   1331  HB3 LYS    84      12.172 -28.382 -35.971  1.00  0.00           H  
ATOM   1332  CG  LYS    84      13.925 -27.138 -35.918  1.00  0.00           C  
ATOM   1333  HG2 LYS    84      13.818 -27.154 -37.002  1.00  0.00           H  
ATOM   1334  HG3 LYS    84      14.122 -26.239 -35.334  1.00  0.00           H  
ATOM   1335  CD  LYS    84      15.035 -28.171 -35.647  1.00  0.00           C  
ATOM   1336  HD2 LYS    84      15.833 -27.537 -35.259  1.00  0.00           H  
ATOM   1337  HD3 LYS    84      14.837 -28.952 -34.914  1.00  0.00           H  
ATOM   1338  CE  LYS    84      15.428 -28.894 -36.970  1.00  0.00           C  
ATOM   1339  HE2 LYS    84      14.663 -29.616 -37.257  1.00  0.00           H  
ATOM   1340  HE3 LYS    84      15.374 -28.210 -37.817  1.00  0.00           H  
ATOM   1341  NZ  LYS    84      16.815 -29.508 -36.953  1.00  0.00           N  
ATOM   1342  HZ1 LYS    84      17.380 -28.916 -36.361  1.00  0.00           H  
ATOM   1343  HZ2 LYS    84      16.733 -30.471 -36.659  1.00  0.00           H  
ATOM   1344  HZ3 LYS    84      17.232 -29.431 -37.870  1.00  0.00           H  
ATOM   1345  C   LYS    84      11.666 -25.283 -34.543  1.00  0.00           C  
ATOM   1346  O   LYS    84      12.342 -25.494 -33.526  1.00  0.00           O  
ATOM   1347  N   MET    85      11.054 -24.180 -34.798  1.00  0.00           N  
ATOM   1348  H   MET    85      10.260 -24.276 -35.414  1.00  0.00           H  
ATOM   1349  CA  MET    85      11.256 -22.938 -33.998  1.00  0.00           C  
ATOM   1350  HA  MET    85      11.590 -23.094 -32.972  1.00  0.00           H  
ATOM   1351  CB  MET    85      12.329 -22.142 -34.795  1.00  0.00           C  
ATOM   1352  HB2 MET    85      11.901 -21.924 -35.774  1.00  0.00           H  
ATOM   1353  HB3 MET    85      12.579 -21.183 -34.341  1.00  0.00           H  
ATOM   1354  CG  MET    85      13.715 -22.831 -34.939  1.00  0.00           C  
ATOM   1355  HG2 MET    85      14.004 -23.167 -33.943  1.00  0.00           H  
ATOM   1356  HG3 MET    85      13.622 -23.590 -35.716  1.00  0.00           H  
ATOM   1357  SD  MET    85      14.948 -21.816 -35.650  1.00  0.00           S  
ATOM   1358  CE  MET    85      16.306 -23.034 -35.490  1.00  0.00           C  
ATOM   1359  HE1 MET    85      17.253 -22.506 -35.606  1.00  0.00           H  
ATOM   1360  HE2 MET    85      16.152 -23.710 -34.649  1.00  0.00           H  
ATOM   1361  HE3 MET    85      16.193 -23.631 -36.395  1.00  0.00           H  
ATOM   1362  C   MET    85       9.943 -22.098 -33.864  1.00  0.00           C  
ATOM   1363  O   MET    85       9.942 -21.151 -33.166  1.00  0.00           O  
ATOM   1364  N   GLU    86       8.971 -22.315 -34.754  1.00  0.00           N  
ATOM   1365  H   GLU    86       8.971 -22.974 -35.519  1.00  0.00           H  
ATOM   1366  CA  GLU    86       7.815 -21.520 -34.896  1.00  0.00           C  
ATOM   1367  HA  GLU    86       8.163 -20.497 -35.041  1.00  0.00           H  
ATOM   1368  CB  GLU    86       6.867 -21.908 -36.054  1.00  0.00           C  
ATOM   1369  HB2 GLU    86       7.498 -21.883 -36.943  1.00  0.00           H  
ATOM   1370  HB3 GLU    86       6.477 -22.869 -35.718  1.00  0.00           H  
ATOM   1371  CG  GLU    86       5.779 -20.964 -36.316  1.00  0.00           C  
ATOM   1372  HG2 GLU    86       5.075 -20.875 -35.487  1.00  0.00           H  
ATOM   1373  HG3 GLU    86       6.085 -19.990 -36.698  1.00  0.00           H  
ATOM   1374  CD  GLU    86       5.039 -21.625 -37.457  1.00  0.00           C  
ATOM   1375  OE1 GLU    86       4.169 -22.526 -37.140  1.00  0.00           O  
ATOM   1376  OE2 GLU    86       5.232 -21.409 -38.645  1.00  0.00           O  
ATOM   1377  C   GLU    86       6.964 -21.355 -33.621  1.00  0.00           C  
ATOM   1378  O   GLU    86       6.546 -20.255 -33.359  1.00  0.00           O  
ATOM   1379  N   GLU    87       6.734 -22.406 -32.846  1.00  0.00           N  
ATOM   1380  H   GLU    87       7.376 -23.178 -32.953  1.00  0.00           H  
ATOM   1381  CA  GLU    87       6.042 -22.321 -31.492  1.00  0.00           C  
ATOM   1382  HA  GLU    87       5.156 -21.707 -31.653  1.00  0.00           H  
ATOM   1383  CB  GLU    87       5.682 -23.632 -30.898  1.00  0.00           C  
ATOM   1384  HB2 GLU    87       6.599 -24.147 -30.610  1.00  0.00           H  
ATOM   1385  HB3 GLU    87       5.054 -23.474 -30.021  1.00  0.00           H  
ATOM   1386  CG  GLU    87       4.950 -24.558 -31.911  1.00  0.00           C  
ATOM   1387  HG2 GLU    87       5.598 -24.732 -32.771  1.00  0.00           H  
ATOM   1388  HG3 GLU    87       4.810 -25.544 -31.469  1.00  0.00           H  
ATOM   1389  CD  GLU    87       3.556 -24.058 -32.258  1.00  0.00           C  
ATOM   1390  OE1 GLU    87       2.940 -24.399 -33.313  1.00  0.00           O  
ATOM   1391  OE2 GLU    87       2.993 -23.285 -31.456  1.00  0.00           O  
ATOM   1392  C   GLU    87       6.873 -21.620 -30.427  1.00  0.00           C  
ATOM   1393  O   GLU    87       6.315 -20.873 -29.613  1.00  0.00           O  
ATOM   1394  N   GLN    88       8.212 -21.783 -30.357  1.00  0.00           N  
ATOM   1395  H   GLN    88       8.732 -22.395 -30.969  1.00  0.00           H  
ATOM   1396  CA  GLN    88       8.999 -20.949 -29.370  1.00  0.00           C  
ATOM   1397  HA  GLN    88       8.489 -20.943 -28.406  1.00  0.00           H  
ATOM   1398  CB  GLN    88      10.386 -21.609 -29.201  1.00  0.00           C  
ATOM   1399  HB2 GLN    88      10.199 -22.628 -28.862  1.00  0.00           H  
ATOM   1400  HB3 GLN    88      10.894 -21.625 -30.165  1.00  0.00           H  
ATOM   1401  CG  GLN    88      11.326 -20.963 -28.258  1.00  0.00           C  
ATOM   1402  HG2 GLN    88      12.194 -21.622 -28.210  1.00  0.00           H  
ATOM   1403  HG3 GLN    88      11.632 -19.957 -28.544  1.00  0.00           H  
ATOM   1404  CD  GLN    88      10.645 -20.978 -26.864  1.00  0.00           C  
ATOM   1405  OE1 GLN    88      10.282 -22.037 -26.287  1.00  0.00           O  
ATOM   1406  NE2 GLN    88      10.276 -19.868 -26.208  1.00  0.00           N  
ATOM   1407 HE21 GLN    88       9.777 -19.918 -25.332  1.00  0.00           H  
ATOM   1408 HE22 GLN    88      10.564 -19.040 -26.710  1.00  0.00           H  
ATOM   1409  C   GLN    88       9.072 -19.490 -29.837  1.00  0.00           C  
ATOM   1410  O   GLN    88       9.193 -18.624 -28.990  1.00  0.00           O  
ATOM   1411  N   ARG    89       9.009 -19.260 -31.190  1.00  0.00           N  
ATOM   1412  H   ARG    89       8.965 -20.032 -31.840  1.00  0.00           H  
ATOM   1413  CA  ARG    89       9.244 -17.956 -31.727  1.00  0.00           C  
ATOM   1414  HA  ARG    89      10.117 -17.622 -31.165  1.00  0.00           H  
ATOM   1415  CB  ARG    89       9.639 -17.966 -33.234  1.00  0.00           C  
ATOM   1416  HB2 ARG    89      10.468 -18.657 -33.387  1.00  0.00           H  
ATOM   1417  HB3 ARG    89       8.801 -18.375 -33.798  1.00  0.00           H  
ATOM   1418  CG  ARG    89      10.009 -16.654 -33.965  1.00  0.00           C  
ATOM   1419  HG2 ARG    89      10.372 -16.880 -34.967  1.00  0.00           H  
ATOM   1420  HG3 ARG    89       9.079 -16.087 -33.946  1.00  0.00           H  
ATOM   1421  CD  ARG    89      10.952 -15.777 -33.064  1.00  0.00           C  
ATOM   1422  HD2 ARG    89      10.512 -15.602 -32.082  1.00  0.00           H  
ATOM   1423  HD3 ARG    89      11.924 -16.247 -32.913  1.00  0.00           H  
ATOM   1424  NE  ARG    89      11.128 -14.402 -33.651  1.00  0.00           N  
ATOM   1425  HE  ARG    89      10.676 -13.553 -33.344  1.00  0.00           H  
ATOM   1426  CZ  ARG    89      12.015 -14.118 -34.605  1.00  0.00           C  
ATOM   1427  NH1 ARG    89      12.742 -14.974 -35.212  1.00  0.00           N  
ATOM   1428 HH11 ARG    89      12.941 -15.860 -34.769  1.00  0.00           H  
ATOM   1429 HH12 ARG    89      13.472 -14.579 -35.788  1.00  0.00           H  
ATOM   1430  NH2 ARG    89      12.288 -12.852 -34.826  1.00  0.00           N  
ATOM   1431 HH21 ARG    89      11.736 -12.103 -34.435  1.00  0.00           H  
ATOM   1432 HH22 ARG    89      13.038 -12.747 -35.494  1.00  0.00           H  
ATOM   1433  C   ARG    89       8.049 -16.966 -31.513  1.00  0.00           C  
ATOM   1434  O   ARG    89       8.216 -15.810 -31.327  1.00  0.00           O  
ATOM   1435  N   LYS    90       6.805 -17.614 -31.526  1.00  0.00           N  
ATOM   1436  H   LYS    90       6.889 -18.602 -31.717  1.00  0.00           H  
ATOM   1437  CA  LYS    90       5.514 -17.125 -31.142  1.00  0.00           C  
ATOM   1438  HA  LYS    90       5.255 -16.221 -31.693  1.00  0.00           H  
ATOM   1439  CB  LYS    90       4.454 -18.157 -31.480  1.00  0.00           C  
ATOM   1440  HB2 LYS    90       4.844 -19.157 -31.293  1.00  0.00           H  
ATOM   1441  HB3 LYS    90       3.625 -17.924 -30.812  1.00  0.00           H  
ATOM   1442  CG  LYS    90       3.974 -18.069 -32.853  1.00  0.00           C  
ATOM   1443  HG2 LYS    90       3.795 -17.016 -33.067  1.00  0.00           H  
ATOM   1444  HG3 LYS    90       4.745 -18.390 -33.554  1.00  0.00           H  
ATOM   1445  CD  LYS    90       2.745 -18.925 -33.094  1.00  0.00           C  
ATOM   1446  HD2 LYS    90       1.926 -18.547 -32.482  1.00  0.00           H  
ATOM   1447  HD3 LYS    90       2.467 -18.855 -34.146  1.00  0.00           H  
ATOM   1448  CE  LYS    90       2.910 -20.358 -32.688  1.00  0.00           C  
ATOM   1449  HE2 LYS    90       3.870 -20.642 -33.118  1.00  0.00           H  
ATOM   1450  HE3 LYS    90       3.142 -20.319 -31.623  1.00  0.00           H  
ATOM   1451  NZ  LYS    90       1.807 -21.213 -33.088  1.00  0.00           N  
ATOM   1452  HZ1 LYS    90       1.644 -21.126 -34.081  1.00  0.00           H  
ATOM   1453  HZ2 LYS    90       2.041 -22.191 -32.999  1.00  0.00           H  
ATOM   1454  HZ3 LYS    90       1.020 -21.053 -32.476  1.00  0.00           H  
ATOM   1455  C   LYS    90       5.562 -16.826 -29.650  1.00  0.00           C  
ATOM   1456  O   LYS    90       5.331 -15.713 -29.212  1.00  0.00           O  
ATOM   1457  N   ALA    91       6.047 -17.767 -28.824  1.00  0.00           N  
ATOM   1458  H   ALA    91       6.276 -18.623 -29.308  1.00  0.00           H  
ATOM   1459  CA  ALA    91       6.271 -17.520 -27.352  1.00  0.00           C  
ATOM   1460  HA  ALA    91       5.300 -17.310 -26.903  1.00  0.00           H  
ATOM   1461  CB  ALA    91       6.622 -18.863 -26.764  1.00  0.00           C  
ATOM   1462  HB1 ALA    91       6.748 -18.955 -25.685  1.00  0.00           H  
ATOM   1463  HB2 ALA    91       5.849 -19.549 -27.109  1.00  0.00           H  
ATOM   1464  HB3 ALA    91       7.545 -19.150 -27.268  1.00  0.00           H  
ATOM   1465  C   ALA    91       7.154 -16.356 -26.864  1.00  0.00           C  
ATOM   1466  O   ALA    91       6.781 -15.588 -25.975  1.00  0.00           O  
ATOM   1467  N   ASN    92       8.258 -16.153 -27.488  1.00  0.00           N  
ATOM   1468  H   ASN    92       8.544 -16.788 -28.219  1.00  0.00           H  
ATOM   1469  CA  ASN    92       9.161 -15.027 -27.331  1.00  0.00           C  
ATOM   1470  HA  ASN    92       9.503 -15.043 -26.296  1.00  0.00           H  
ATOM   1471  CB  ASN    92      10.228 -15.251 -28.414  1.00  0.00           C  
ATOM   1472  HB2 ASN    92       9.868 -15.586 -29.387  1.00  0.00           H  
ATOM   1473  HB3 ASN    92      10.658 -14.287 -28.686  1.00  0.00           H  
ATOM   1474  CG  ASN    92      11.320 -16.181 -27.986  1.00  0.00           C  
ATOM   1475  OD1 ASN    92      11.256 -16.884 -27.004  1.00  0.00           O  
ATOM   1476  ND2 ASN    92      12.388 -16.253 -28.676  1.00  0.00           N  
ATOM   1477 HD21 ASN    92      13.191 -16.802 -28.405  1.00  0.00           H  
ATOM   1478 HD22 ASN    92      12.692 -15.479 -29.250  1.00  0.00           H  
ATOM   1479  C   ASN    92       8.396 -13.675 -27.494  1.00  0.00           C  
ATOM   1480  O   ASN    92       8.344 -12.845 -26.589  1.00  0.00           O  
ATOM   1481  N   MET    93       7.750 -13.503 -28.703  1.00  0.00           N  
ATOM   1482  H   MET    93       7.918 -14.162 -29.450  1.00  0.00           H  
ATOM   1483  CA  MET    93       6.765 -12.372 -28.941  1.00  0.00           C  
ATOM   1484  HA  MET    93       7.402 -11.488 -28.923  1.00  0.00           H  
ATOM   1485  CB  MET    93       6.099 -12.503 -30.262  1.00  0.00           C  
ATOM   1486  HB2 MET    93       5.531 -13.433 -30.290  1.00  0.00           H  
ATOM   1487  HB3 MET    93       5.439 -11.640 -30.347  1.00  0.00           H  
ATOM   1488  CG  MET    93       7.037 -12.424 -31.450  1.00  0.00           C  
ATOM   1489  HG2 MET    93       7.571 -11.473 -31.437  1.00  0.00           H  
ATOM   1490  HG3 MET    93       7.743 -13.224 -31.230  1.00  0.00           H  
ATOM   1491  SD  MET    93       6.205 -12.696 -33.030  1.00  0.00           S  
ATOM   1492  CE  MET    93       5.833 -10.960 -33.456  1.00  0.00           C  
ATOM   1493  HE1 MET    93       6.715 -10.418 -33.797  1.00  0.00           H  
ATOM   1494  HE2 MET    93       5.115 -11.001 -34.275  1.00  0.00           H  
ATOM   1495  HE3 MET    93       5.411 -10.386 -32.630  1.00  0.00           H  
ATOM   1496  C   MET    93       5.635 -12.243 -27.853  1.00  0.00           C  
ATOM   1497  O   MET    93       5.325 -11.150 -27.468  1.00  0.00           O  
ATOM   1498  N   LEU    94       5.028 -13.411 -27.503  1.00  0.00           N  
ATOM   1499  H   LEU    94       5.386 -14.265 -27.907  1.00  0.00           H  
ATOM   1500  CA  LEU    94       3.913 -13.373 -26.572  1.00  0.00           C  
ATOM   1501  HA  LEU    94       3.174 -12.590 -26.742  1.00  0.00           H  
ATOM   1502  CB  LEU    94       3.081 -14.593 -26.709  1.00  0.00           C  
ATOM   1503  HB2 LEU    94       2.799 -14.859 -27.727  1.00  0.00           H  
ATOM   1504  HB3 LEU    94       3.692 -15.395 -26.294  1.00  0.00           H  
ATOM   1505  CG  LEU    94       1.686 -14.689 -26.007  1.00  0.00           C  
ATOM   1506  HG  LEU    94       2.065 -14.424 -25.020  1.00  0.00           H  
ATOM   1507  CD1 LEU    94       0.637 -13.651 -26.331  1.00  0.00           C  
ATOM   1508 HD11 LEU    94       0.272 -13.834 -27.341  1.00  0.00           H  
ATOM   1509 HD12 LEU    94      -0.133 -13.563 -25.564  1.00  0.00           H  
ATOM   1510 HD13 LEU    94       1.093 -12.661 -26.323  1.00  0.00           H  
ATOM   1511  CD2 LEU    94       1.064 -16.073 -25.926  1.00  0.00           C  
ATOM   1512 HD21 LEU    94       0.261 -16.132 -25.191  1.00  0.00           H  
ATOM   1513 HD22 LEU    94       0.674 -16.396 -26.891  1.00  0.00           H  
ATOM   1514 HD23 LEU    94       1.838 -16.767 -25.597  1.00  0.00           H  
ATOM   1515  C   LEU    94       4.300 -13.125 -25.127  1.00  0.00           C  
ATOM   1516  O   LEU    94       3.573 -12.502 -24.298  1.00  0.00           O  
ATOM   1517  N   ALA    95       5.464 -13.571 -24.696  1.00  0.00           N  
ATOM   1518  H   ALA    95       5.906 -14.269 -25.277  1.00  0.00           H  
ATOM   1519  CA  ALA    95       6.182 -13.039 -23.566  1.00  0.00           C  
ATOM   1520  HA  ALA    95       5.644 -13.376 -22.681  1.00  0.00           H  
ATOM   1521  CB  ALA    95       7.561 -13.855 -23.389  1.00  0.00           C  
ATOM   1522  HB1 ALA    95       7.448 -14.935 -23.299  1.00  0.00           H  
ATOM   1523  HB2 ALA    95       8.265 -13.584 -24.176  1.00  0.00           H  
ATOM   1524  HB3 ALA    95       8.100 -13.450 -22.533  1.00  0.00           H  
ATOM   1525  C   ALA    95       6.471 -11.467 -23.645  1.00  0.00           C  
ATOM   1526  O   ALA    95       6.240 -10.794 -22.620  1.00  0.00           O  
ATOM   1527  N   HIE    96       7.040 -10.923 -24.715  1.00  0.00           N  
ATOM   1528  H   HIE    96       7.388 -11.491 -25.475  1.00  0.00           H  
ATOM   1529  CA  HIE    96       7.195  -9.468 -24.923  1.00  0.00           C  
ATOM   1530  HA  HIE    96       7.754  -9.137 -24.048  1.00  0.00           H  
ATOM   1531  CB  HIE    96       7.789  -9.145 -26.228  1.00  0.00           C  
ATOM   1532  HB2 HIE    96       7.148  -9.451 -27.054  1.00  0.00           H  
ATOM   1533  HB3 HIE    96       7.837  -8.069 -26.396  1.00  0.00           H  
ATOM   1534  CG  HIE    96       9.156  -9.743 -26.606  1.00  0.00           C  
ATOM   1535  ND1 HIE    96       9.700  -9.727 -27.940  1.00  0.00           N  
ATOM   1536  CE1 HIE    96      10.961 -10.158 -27.827  1.00  0.00           C  
ATOM   1537  HE1 HIE    96      11.595 -10.355 -28.678  1.00  0.00           H  
ATOM   1538  NE2 HIE    96      11.225 -10.491 -26.543  1.00  0.00           N  
ATOM   1539  HE2 HIE    96      12.090 -10.855 -26.170  1.00  0.00           H  
ATOM   1540  CD2 HIE    96      10.120 -10.308 -25.752  1.00  0.00           C  
ATOM   1541  HD2 HIE    96      10.060 -10.499 -24.691  1.00  0.00           H  
ATOM   1542  C   HIE    96       5.844  -8.700 -24.752  1.00  0.00           C  
ATOM   1543  O   HIE    96       5.736  -7.834 -23.876  1.00  0.00           O  
ATOM   1544  N   MET    97       4.740  -9.062 -25.385  1.00  0.00           N  
ATOM   1545  H   MET    97       4.948  -9.867 -25.959  1.00  0.00           H  
ATOM   1546  CA  MET    97       3.337  -8.568 -25.301  1.00  0.00           C  
ATOM   1547  HA  MET    97       3.305  -7.492 -25.469  1.00  0.00           H  
ATOM   1548  CB  MET    97       2.582  -9.443 -26.389  1.00  0.00           C  
ATOM   1549  HB2 MET    97       3.188  -9.612 -27.278  1.00  0.00           H  
ATOM   1550  HB3 MET    97       2.276 -10.399 -25.963  1.00  0.00           H  
ATOM   1551  CG  MET    97       1.363  -8.573 -26.693  1.00  0.00           C  
ATOM   1552  HG2 MET    97       0.766  -8.464 -25.788  1.00  0.00           H  
ATOM   1553  HG3 MET    97       1.742  -7.619 -27.058  1.00  0.00           H  
ATOM   1554  SD  MET    97       0.280  -9.303 -27.908  1.00  0.00           S  
ATOM   1555  CE  MET    97      -1.273  -8.449 -27.673  1.00  0.00           C  
ATOM   1556  HE1 MET    97      -1.259  -7.653 -28.417  1.00  0.00           H  
ATOM   1557  HE2 MET    97      -2.153  -9.011 -27.984  1.00  0.00           H  
ATOM   1558  HE3 MET    97      -1.304  -8.020 -26.671  1.00  0.00           H  
ATOM   1559  C   MET    97       2.728  -8.849 -23.901  1.00  0.00           C  
ATOM   1560  O   MET    97       2.356  -7.853 -23.274  1.00  0.00           O  
ATOM   1561  N   GLU    98       2.786 -10.026 -23.328  1.00  0.00           N  
ATOM   1562  H   GLU    98       3.218 -10.810 -23.796  1.00  0.00           H  
ATOM   1563  CA  GLU    98       2.231 -10.219 -21.952  1.00  0.00           C  
ATOM   1564  HA  GLU    98       1.180  -9.950 -22.051  1.00  0.00           H  
ATOM   1565  CB  GLU    98       2.403 -11.731 -21.444  1.00  0.00           C  
ATOM   1566  HB2 GLU    98       1.729 -12.390 -21.990  1.00  0.00           H  
ATOM   1567  HB3 GLU    98       3.433 -12.062 -21.579  1.00  0.00           H  
ATOM   1568  CG  GLU    98       2.172 -11.883 -19.920  1.00  0.00           C  
ATOM   1569  HG2 GLU    98       2.982 -11.528 -19.282  1.00  0.00           H  
ATOM   1570  HG3 GLU    98       1.373 -11.229 -19.573  1.00  0.00           H  
ATOM   1571  CD  GLU    98       1.605 -13.210 -19.605  1.00  0.00           C  
ATOM   1572  OE1 GLU    98       0.422 -13.362 -19.199  1.00  0.00           O  
ATOM   1573  OE2 GLU    98       2.287 -14.224 -19.591  1.00  0.00           O  
ATOM   1574  C   GLU    98       2.935  -9.336 -20.913  1.00  0.00           C  
ATOM   1575  O   GLU    98       2.337  -8.713 -20.057  1.00  0.00           O  
ATOM   1576  N   THR    99       4.268  -9.171 -21.021  1.00  0.00           N  
ATOM   1577  H   THR    99       4.792  -9.671 -21.724  1.00  0.00           H  
ATOM   1578  CA  THR    99       5.029  -8.358 -20.119  1.00  0.00           C  
ATOM   1579  HA  THR    99       4.781  -8.692 -19.111  1.00  0.00           H  
ATOM   1580  CB  THR    99       6.527  -8.454 -20.503  1.00  0.00           C  
ATOM   1581  HB  THR    99       6.698  -8.270 -21.563  1.00  0.00           H  
ATOM   1582  CG2 THR    99       7.451  -7.631 -19.583  1.00  0.00           C  
ATOM   1583 HG21 THR    99       8.391  -8.179 -19.656  1.00  0.00           H  
ATOM   1584 HG22 THR    99       7.478  -6.606 -19.953  1.00  0.00           H  
ATOM   1585 HG23 THR    99       7.072  -7.612 -18.561  1.00  0.00           H  
ATOM   1586  OG1 THR    99       6.923  -9.816 -20.335  1.00  0.00           O  
ATOM   1587  HG1 THR    99       6.793 -10.154 -21.224  1.00  0.00           H  
ATOM   1588  C   THR    99       4.594  -6.904 -20.162  1.00  0.00           C  
ATOM   1589  O   THR    99       4.507  -6.329 -19.058  1.00  0.00           O  
ATOM   1590  N   GLN   100       4.233  -6.371 -21.343  1.00  0.00           N  
ATOM   1591  H   GLN   100       4.375  -6.911 -22.184  1.00  0.00           H  
ATOM   1592  CA  GLN   100       3.836  -4.962 -21.425  1.00  0.00           C  
ATOM   1593  HA  GLN   100       4.540  -4.297 -20.925  1.00  0.00           H  
ATOM   1594  CB  GLN   100       3.829  -4.483 -22.851  1.00  0.00           C  
ATOM   1595  HB2 GLN   100       3.272  -5.243 -23.399  1.00  0.00           H  
ATOM   1596  HB3 GLN   100       3.404  -3.494 -23.023  1.00  0.00           H  
ATOM   1597  CG  GLN   100       5.225  -4.425 -23.525  1.00  0.00           C  
ATOM   1598  HG2 GLN   100       5.766  -5.349 -23.318  1.00  0.00           H  
ATOM   1599  HG3 GLN   100       5.083  -4.400 -24.606  1.00  0.00           H  
ATOM   1600  CD  GLN   100       6.169  -3.265 -22.995  1.00  0.00           C  
ATOM   1601  OE1 GLN   100       5.780  -2.369 -22.269  1.00  0.00           O  
ATOM   1602  NE2 GLN   100       7.447  -3.352 -23.302  1.00  0.00           N  
ATOM   1603 HE21 GLN   100       8.087  -2.701 -22.870  1.00  0.00           H  
ATOM   1604 HE22 GLN   100       7.777  -4.228 -23.681  1.00  0.00           H  
ATOM   1605  C   GLN   100       2.477  -4.698 -20.830  1.00  0.00           C  
ATOM   1606  O   GLN   100       2.189  -3.582 -20.423  1.00  0.00           O  
ATOM   1607  N   ASN   101       1.624  -5.754 -20.696  1.00  0.00           N  
ATOM   1608  H   ASN   101       1.932  -6.660 -21.021  1.00  0.00           H  
ATOM   1609  CA  ASN   101       0.379  -5.768 -19.945  1.00  0.00           C  
ATOM   1610  HA  ASN   101      -0.241  -4.890 -20.127  1.00  0.00           H  
ATOM   1611  CB  ASN   101      -0.529  -6.874 -20.458  1.00  0.00           C  
ATOM   1612  HB2 ASN   101      -1.379  -6.513 -21.037  1.00  0.00           H  
ATOM   1613  HB3 ASN   101       0.025  -7.478 -21.176  1.00  0.00           H  
ATOM   1614  CG  ASN   101      -1.079  -7.770 -19.368  1.00  0.00           C  
ATOM   1615  OD1 ASN   101      -2.070  -7.524 -18.699  1.00  0.00           O  
ATOM   1616  ND2 ASN   101      -0.425  -8.867 -19.205  1.00  0.00           N  
ATOM   1617 HD21 ASN   101      -0.743  -9.565 -18.548  1.00  0.00           H  
ATOM   1618 HD22 ASN   101       0.391  -9.102 -19.753  1.00  0.00           H  
ATOM   1619  C   ASN   101       0.550  -5.955 -18.417  1.00  0.00           C  
ATOM   1620  O   ASN   101      -0.136  -5.329 -17.660  1.00  0.00           O  
ATOM   1621  N   LYS   102       1.536  -6.719 -17.906  1.00  0.00           N  
ATOM   1622  H   LYS   102       2.135  -7.189 -18.569  1.00  0.00           H  
ATOM   1623  CA  LYS   102       1.852  -6.951 -16.498  1.00  0.00           C  
ATOM   1624  HA  LYS   102       0.881  -7.045 -16.013  1.00  0.00           H  
ATOM   1625  CB  LYS   102       2.745  -8.272 -16.185  1.00  0.00           C  
ATOM   1626  HB2 LYS   102       3.639  -8.057 -16.770  1.00  0.00           H  
ATOM   1627  HB3 LYS   102       2.883  -8.271 -15.104  1.00  0.00           H  
ATOM   1628  CG  LYS   102       2.107  -9.588 -16.580  1.00  0.00           C  
ATOM   1629  HG2 LYS   102       1.295  -9.752 -15.871  1.00  0.00           H  
ATOM   1630  HG3 LYS   102       1.621  -9.602 -17.556  1.00  0.00           H  
ATOM   1631  CD  LYS   102       3.019 -10.843 -16.427  1.00  0.00           C  
ATOM   1632  HD2 LYS   102       3.790 -10.807 -17.197  1.00  0.00           H  
ATOM   1633  HD3 LYS   102       3.460 -10.783 -15.432  1.00  0.00           H  
ATOM   1634  CE  LYS   102       2.055 -12.042 -16.496  1.00  0.00           C  
ATOM   1635  HE2 LYS   102       1.506 -11.948 -15.560  1.00  0.00           H  
ATOM   1636  HE3 LYS   102       1.421 -11.860 -17.365  1.00  0.00           H  
ATOM   1637  NZ  LYS   102       2.796 -13.310 -16.719  1.00  0.00           N  
ATOM   1638  HZ1 LYS   102       3.232 -13.300 -17.631  1.00  0.00           H  
ATOM   1639  HZ2 LYS   102       3.472 -13.477 -15.987  1.00  0.00           H  
ATOM   1640  HZ3 LYS   102       2.135 -14.072 -16.761  1.00  0.00           H  
ATOM   1641  C   LYS   102       2.573  -5.719 -15.981  1.00  0.00           C  
ATOM   1642  O   LYS   102       2.123  -5.311 -14.900  1.00  0.00           O  
ATOM   1643  N   ILE   103       3.440  -5.078 -16.731  1.00  0.00           N  
ATOM   1644  H   ILE   103       3.757  -5.556 -17.563  1.00  0.00           H  
ATOM   1645  CA  ILE   103       3.843  -3.718 -16.492  1.00  0.00           C  
ATOM   1646  HA  ILE   103       4.304  -3.708 -15.504  1.00  0.00           H  
ATOM   1647  CB  ILE   103       4.812  -3.218 -17.517  1.00  0.00           C  
ATOM   1648  HB  ILE   103       4.404  -3.569 -18.465  1.00  0.00           H  
ATOM   1649  CG2 ILE   103       4.931  -1.653 -17.398  1.00  0.00           C  
ATOM   1650 HG21 ILE   103       5.629  -1.129 -18.050  1.00  0.00           H  
ATOM   1651 HG22 ILE   103       3.958  -1.199 -17.586  1.00  0.00           H  
ATOM   1652 HG23 ILE   103       5.151  -1.383 -16.365  1.00  0.00           H  
ATOM   1653  CG1 ILE   103       6.221  -3.805 -17.222  1.00  0.00           C  
ATOM   1654 HG12 ILE   103       6.738  -3.191 -16.484  1.00  0.00           H  
ATOM   1655 HG13 ILE   103       6.206  -4.822 -16.831  1.00  0.00           H  
ATOM   1656  CD1 ILE   103       6.946  -3.793 -18.537  1.00  0.00           C  
ATOM   1657 HD11 ILE   103       6.288  -4.204 -19.303  1.00  0.00           H  
ATOM   1658 HD12 ILE   103       7.249  -2.779 -18.796  1.00  0.00           H  
ATOM   1659 HD13 ILE   103       7.902  -4.304 -18.419  1.00  0.00           H  
ATOM   1660  C   ILE   103       2.606  -2.772 -16.303  1.00  0.00           C  
ATOM   1661  O   ILE   103       2.483  -2.209 -15.219  1.00  0.00           O  
ATOM   1662  N   TYR   104       1.846  -2.486 -17.356  1.00  0.00           N  
ATOM   1663  H   TYR   104       2.018  -3.022 -18.195  1.00  0.00           H  
ATOM   1664  CA  TYR   104       0.544  -1.743 -17.394  1.00  0.00           C  
ATOM   1665  HA  TYR   104       0.866  -0.703 -17.349  1.00  0.00           H  
ATOM   1666  CB  TYR   104      -0.118  -2.006 -18.739  1.00  0.00           C  
ATOM   1667  HB2 TYR   104       0.665  -1.835 -19.479  1.00  0.00           H  
ATOM   1668  HB3 TYR   104      -0.469  -3.035 -18.808  1.00  0.00           H  
ATOM   1669  CG  TYR   104      -1.276  -1.085 -19.126  1.00  0.00           C  
ATOM   1670  CD1 TYR   104      -0.910   0.135 -19.781  1.00  0.00           C  
ATOM   1671  HD1 TYR   104       0.134   0.372 -19.922  1.00  0.00           H  
ATOM   1672  CE1 TYR   104      -1.953   1.006 -20.271  1.00  0.00           C  
ATOM   1673  HE1 TYR   104      -1.662   1.959 -20.686  1.00  0.00           H  
ATOM   1674  CZ  TYR   104      -3.317   0.649 -20.178  1.00  0.00           C  
ATOM   1675  OH  TYR   104      -4.305   1.426 -20.684  1.00  0.00           O  
ATOM   1676  HH  TYR   104      -5.156   0.986 -20.622  1.00  0.00           H  
ATOM   1677  CE2 TYR   104      -3.680  -0.575 -19.521  1.00  0.00           C  
ATOM   1678  HE2 TYR   104      -4.736  -0.801 -19.506  1.00  0.00           H  
ATOM   1679  CD2 TYR   104      -2.684  -1.388 -18.976  1.00  0.00           C  
ATOM   1680  HD2 TYR   104      -3.025  -2.341 -18.599  1.00  0.00           H  
ATOM   1681  C   TYR   104      -0.415  -2.003 -16.185  1.00  0.00           C  
ATOM   1682  O   TYR   104      -0.882  -1.043 -15.620  1.00  0.00           O  
ATOM   1683  N   ASN   105      -0.641  -3.229 -15.742  1.00  0.00           N  
ATOM   1684  H   ASN   105      -0.072  -3.902 -16.236  1.00  0.00           H  
ATOM   1685  CA  ASN   105      -1.396  -3.588 -14.555  1.00  0.00           C  
ATOM   1686  HA  ASN   105      -2.422  -3.269 -14.740  1.00  0.00           H  
ATOM   1687  CB  ASN   105      -1.505  -5.100 -14.308  1.00  0.00           C  
ATOM   1688  HB2 ASN   105      -1.861  -5.675 -15.163  1.00  0.00           H  
ATOM   1689  HB3 ASN   105      -0.513  -5.489 -14.083  1.00  0.00           H  
ATOM   1690  CG  ASN   105      -2.344  -5.412 -13.091  1.00  0.00           C  
ATOM   1691  OD1 ASN   105      -1.930  -5.795 -12.008  1.00  0.00           O  
ATOM   1692  ND2 ASN   105      -3.611  -5.316 -13.302  1.00  0.00           N  
ATOM   1693 HD21 ASN   105      -4.330  -5.550 -12.631  1.00  0.00           H  
ATOM   1694 HD22 ASN   105      -3.868  -4.998 -14.225  1.00  0.00           H  
ATOM   1695  C   ASN   105      -0.948  -2.818 -13.228  1.00  0.00           C  
ATOM   1696  O   ASN   105      -1.797  -2.589 -12.342  1.00  0.00           O  
ATOM   1697  N   ILE   106       0.296  -2.435 -13.135  1.00  0.00           N  
ATOM   1698  H   ILE   106       0.911  -2.673 -13.900  1.00  0.00           H  
ATOM   1699  CA  ILE   106       0.870  -1.641 -11.989  1.00  0.00           C  
ATOM   1700  HA  ILE   106       0.309  -1.767 -11.064  1.00  0.00           H  
ATOM   1701  CB  ILE   106       2.305  -2.084 -11.700  1.00  0.00           C  
ATOM   1702  HB  ILE   106       2.874  -2.127 -12.628  1.00  0.00           H  
ATOM   1703  CG2 ILE   106       3.027  -1.062 -10.822  1.00  0.00           C  
ATOM   1704 HG21 ILE   106       4.012  -1.361 -10.464  1.00  0.00           H  
ATOM   1705 HG22 ILE   106       3.296  -0.153 -11.360  1.00  0.00           H  
ATOM   1706 HG23 ILE   106       2.445  -0.939  -9.909  1.00  0.00           H  
ATOM   1707  CG1 ILE   106       2.082  -3.406 -10.998  1.00  0.00           C  
ATOM   1708 HG12 ILE   106       1.733  -3.304  -9.970  1.00  0.00           H  
ATOM   1709 HG13 ILE   106       1.409  -4.066 -11.545  1.00  0.00           H  
ATOM   1710  CD1 ILE   106       3.405  -4.138 -10.946  1.00  0.00           C  
ATOM   1711 HD11 ILE   106       4.107  -3.612 -10.299  1.00  0.00           H  
ATOM   1712 HD12 ILE   106       3.352  -5.127 -10.492  1.00  0.00           H  
ATOM   1713 HD13 ILE   106       3.780  -4.240 -11.964  1.00  0.00           H  
ATOM   1714  C   ILE   106       0.774  -0.153 -12.283  1.00  0.00           C  
ATOM   1715  O   ILE   106       0.701   0.647 -11.321  1.00  0.00           O  
ATOM   1716  N   LEU   107       0.721   0.339 -13.528  1.00  0.00           N  
ATOM   1717  H   LEU   107       0.793  -0.392 -14.221  1.00  0.00           H  
ATOM   1718  CA  LEU   107       0.738   1.800 -13.842  1.00  0.00           C  
ATOM   1719  HA  LEU   107       1.456   2.312 -13.201  1.00  0.00           H  
ATOM   1720  CB  LEU   107       0.927   2.121 -15.381  1.00  0.00           C  
ATOM   1721  HB2 LEU   107       0.234   1.509 -15.959  1.00  0.00           H  
ATOM   1722  HB3 LEU   107       0.620   3.151 -15.564  1.00  0.00           H  
ATOM   1723  CG  LEU   107       2.302   2.221 -16.001  1.00  0.00           C  
ATOM   1724  HG  LEU   107       2.899   2.962 -15.469  1.00  0.00           H  
ATOM   1725  CD1 LEU   107       3.034   0.897 -15.821  1.00  0.00           C  
ATOM   1726 HD11 LEU   107       3.239   0.758 -14.759  1.00  0.00           H  
ATOM   1727 HD12 LEU   107       2.458   0.108 -16.306  1.00  0.00           H  
ATOM   1728 HD13 LEU   107       3.985   0.963 -16.349  1.00  0.00           H  
ATOM   1729  CD2 LEU   107       2.266   2.459 -17.516  1.00  0.00           C  
ATOM   1730 HD21 LEU   107       1.748   3.396 -17.722  1.00  0.00           H  
ATOM   1731 HD22 LEU   107       3.263   2.396 -17.952  1.00  0.00           H  
ATOM   1732 HD23 LEU   107       1.758   1.627 -18.003  1.00  0.00           H  
ATOM   1733  C   LEU   107      -0.548   2.405 -13.404  1.00  0.00           C  
ATOM   1734  O   LEU   107      -1.610   1.792 -13.391  1.00  0.00           O  
ATOM   1735  N   THR   108      -0.401   3.696 -12.941  1.00  0.00           N  
ATOM   1736  H   THR   108       0.518   4.111 -12.881  1.00  0.00           H  
ATOM   1737  CA  THR   108      -1.512   4.545 -12.484  1.00  0.00           C  
ATOM   1738  HA  THR   108      -2.269   4.006 -11.914  1.00  0.00           H  
ATOM   1739  CB  THR   108      -1.078   5.623 -11.572  1.00  0.00           C  
ATOM   1740  HB  THR   108      -2.016   6.113 -11.312  1.00  0.00           H  
ATOM   1741  CG2 THR   108      -0.355   5.274 -10.253  1.00  0.00           C  
ATOM   1742 HG21 THR   108      -0.048   6.241  -9.856  1.00  0.00           H  
ATOM   1743 HG22 THR   108      -1.016   4.859  -9.492  1.00  0.00           H  
ATOM   1744 HG23 THR   108       0.469   4.626 -10.551  1.00  0.00           H  
ATOM   1745  OG1 THR   108      -0.312   6.591 -12.295  1.00  0.00           O  
ATOM   1746  HG1 THR   108       0.006   7.206 -11.630  1.00  0.00           H  
ATOM   1747  C   THR   108      -2.127   5.173 -13.771  1.00  0.00           C  
ATOM   1748  O   THR   108      -1.400   5.195 -14.802  1.00  0.00           O  
ATOM   1749  N   PRO   109      -3.436   5.508 -13.865  1.00  0.00           N  
ATOM   1750  CD  PRO   109      -4.386   5.320 -12.881  1.00  0.00           C  
ATOM   1751  HD2 PRO   109      -4.540   6.147 -12.187  1.00  0.00           H  
ATOM   1752  HD3 PRO   109      -4.325   4.363 -12.363  1.00  0.00           H  
ATOM   1753  CG  PRO   109      -5.714   5.257 -13.672  1.00  0.00           C  
ATOM   1754  HG2 PRO   109      -6.558   5.599 -13.073  1.00  0.00           H  
ATOM   1755  HG3 PRO   109      -5.884   4.241 -14.028  1.00  0.00           H  
ATOM   1756  CB  PRO   109      -5.461   6.161 -14.892  1.00  0.00           C  
ATOM   1757  HB2 PRO   109      -5.591   7.207 -14.615  1.00  0.00           H  
ATOM   1758  HB3 PRO   109      -6.074   5.787 -15.711  1.00  0.00           H  
ATOM   1759  CA  PRO   109      -3.967   6.045 -15.104  1.00  0.00           C  
ATOM   1760  HA  PRO   109      -3.755   5.291 -15.862  1.00  0.00           H  
ATOM   1761  C   PRO   109      -3.240   7.351 -15.618  1.00  0.00           C  
ATOM   1762  O   PRO   109      -3.070   7.451 -16.810  1.00  0.00           O  
ATOM   1763  N   GLU   110      -2.632   8.164 -14.729  1.00  0.00           N  
ATOM   1764  H   GLU   110      -2.865   7.958 -13.768  1.00  0.00           H  
ATOM   1765  CA  GLU   110      -1.736   9.312 -14.986  1.00  0.00           C  
ATOM   1766  HA  GLU   110      -2.306   9.926 -15.683  1.00  0.00           H  
ATOM   1767  CB  GLU   110      -1.525  10.046 -13.687  1.00  0.00           C  
ATOM   1768  HB2 GLU   110      -2.496  10.089 -13.194  1.00  0.00           H  
ATOM   1769  HB3 GLU   110      -0.931   9.443 -12.999  1.00  0.00           H  
ATOM   1770  CG  GLU   110      -1.045  11.474 -13.723  1.00  0.00           C  
ATOM   1771  HG2 GLU   110      -1.110  11.904 -12.723  1.00  0.00           H  
ATOM   1772  HG3 GLU   110      -0.019  11.462 -14.091  1.00  0.00           H  
ATOM   1773  CD  GLU   110      -1.957  12.358 -14.599  1.00  0.00           C  
ATOM   1774  OE1 GLU   110      -3.110  12.411 -14.281  1.00  0.00           O  
ATOM   1775  OE2 GLU   110      -1.343  12.873 -15.582  1.00  0.00           O  
ATOM   1776  C   GLU   110      -0.380   8.827 -15.662  1.00  0.00           C  
ATOM   1777  O   GLU   110       0.191   9.529 -16.483  1.00  0.00           O  
ATOM   1778  N   GLN   111       0.082   7.641 -15.365  1.00  0.00           N  
ATOM   1779  H   GLN   111      -0.237   7.145 -14.545  1.00  0.00           H  
ATOM   1780  CA  GLN   111       1.215   6.986 -16.091  1.00  0.00           C  
ATOM   1781  HA  GLN   111       1.837   7.817 -16.424  1.00  0.00           H  
ATOM   1782  CB  GLN   111       1.981   6.005 -15.177  1.00  0.00           C  
ATOM   1783  HB2 GLN   111       1.304   5.206 -14.875  1.00  0.00           H  
ATOM   1784  HB3 GLN   111       2.845   5.616 -15.717  1.00  0.00           H  
ATOM   1785  CG  GLN   111       2.450   6.694 -13.941  1.00  0.00           C  
ATOM   1786  HG2 GLN   111       3.361   7.191 -14.273  1.00  0.00           H  
ATOM   1787  HG3 GLN   111       1.752   7.425 -13.532  1.00  0.00           H  
ATOM   1788  CD  GLN   111       2.762   5.689 -12.882  1.00  0.00           C  
ATOM   1789  OE1 GLN   111       2.535   4.430 -12.879  1.00  0.00           O  
ATOM   1790  NE2 GLN   111       3.468   6.084 -11.841  1.00  0.00           N  
ATOM   1791 HE21 GLN   111       3.752   5.369 -11.187  1.00  0.00           H  
ATOM   1792 HE22 GLN   111       3.910   6.956 -12.098  1.00  0.00           H  
ATOM   1793  C   GLN   111       0.773   6.285 -17.428  1.00  0.00           C  
ATOM   1794  O   GLN   111       1.395   6.426 -18.439  1.00  0.00           O  
ATOM   1795  N   LYS   112      -0.463   5.672 -17.566  1.00  0.00           N  
ATOM   1796  H   LYS   112      -0.981   5.662 -16.699  1.00  0.00           H  
ATOM   1797  CA  LYS   112      -1.043   4.889 -18.719  1.00  0.00           C  
ATOM   1798  HA  LYS   112      -0.304   4.125 -18.961  1.00  0.00           H  
ATOM   1799  CB  LYS   112      -2.311   4.120 -18.289  1.00  0.00           C  
ATOM   1800  HB2 LYS   112      -3.016   4.822 -17.843  1.00  0.00           H  
ATOM   1801  HB3 LYS   112      -2.893   3.659 -19.088  1.00  0.00           H  
ATOM   1802  CG  LYS   112      -2.116   2.896 -17.270  1.00  0.00           C  
ATOM   1803  HG2 LYS   112      -1.536   2.212 -17.889  1.00  0.00           H  
ATOM   1804  HG3 LYS   112      -1.511   3.144 -16.398  1.00  0.00           H  
ATOM   1805  CD  LYS   112      -3.434   2.307 -16.886  1.00  0.00           C  
ATOM   1806  HD2 LYS   112      -3.890   2.979 -16.158  1.00  0.00           H  
ATOM   1807  HD3 LYS   112      -4.182   2.274 -17.678  1.00  0.00           H  
ATOM   1808  CE  LYS   112      -3.245   1.012 -16.137  1.00  0.00           C  
ATOM   1809  HE2 LYS   112      -2.725   0.296 -16.773  1.00  0.00           H  
ATOM   1810  HE3 LYS   112      -2.654   1.227 -15.247  1.00  0.00           H  
ATOM   1811  NZ  LYS   112      -4.512   0.531 -15.576  1.00  0.00           N  
ATOM   1812  HZ1 LYS   112      -4.242  -0.343 -15.147  1.00  0.00           H  
ATOM   1813  HZ2 LYS   112      -4.856   0.960 -14.729  1.00  0.00           H  
ATOM   1814  HZ3 LYS   112      -5.218   0.345 -16.274  1.00  0.00           H  
ATOM   1815  C   LYS   112      -1.179   5.684 -20.024  1.00  0.00           C  
ATOM   1816  O   LYS   112      -1.030   5.182 -21.151  1.00  0.00           O  
ATOM   1817  N   LYS   113      -1.425   7.038 -19.837  1.00  0.00           N  
ATOM   1818  H   LYS   113      -1.654   7.387 -18.917  1.00  0.00           H  
ATOM   1819  CA  LYS   113      -1.710   7.938 -20.947  1.00  0.00           C  
ATOM   1820  HA  LYS   113      -2.343   7.425 -21.671  1.00  0.00           H  
ATOM   1821  CB  LYS   113      -2.485   9.219 -20.432  1.00  0.00           C  
ATOM   1822  HB2 LYS   113      -1.792   9.704 -19.744  1.00  0.00           H  
ATOM   1823  HB3 LYS   113      -2.674   9.867 -21.287  1.00  0.00           H  
ATOM   1824  CG  LYS   113      -3.855   8.933 -19.829  1.00  0.00           C  
ATOM   1825  HG2 LYS   113      -4.492   8.441 -20.564  1.00  0.00           H  
ATOM   1826  HG3 LYS   113      -3.623   8.262 -19.002  1.00  0.00           H  
ATOM   1827  CD  LYS   113      -4.345  10.378 -19.269  1.00  0.00           C  
ATOM   1828  HD2 LYS   113      -3.824  10.456 -18.315  1.00  0.00           H  
ATOM   1829  HD3 LYS   113      -4.162  11.186 -19.977  1.00  0.00           H  
ATOM   1830  CE  LYS   113      -5.838  10.418 -18.897  1.00  0.00           C  
ATOM   1831  HE2 LYS   113      -6.441  10.401 -19.805  1.00  0.00           H  
ATOM   1832  HE3 LYS   113      -6.170   9.615 -18.238  1.00  0.00           H  
ATOM   1833  NZ  LYS   113      -6.245  11.642 -18.168  1.00  0.00           N  
ATOM   1834  HZ1 LYS   113      -5.737  11.800 -17.310  1.00  0.00           H  
ATOM   1835  HZ2 LYS   113      -6.054  12.483 -18.695  1.00  0.00           H  
ATOM   1836  HZ3 LYS   113      -7.239  11.574 -18.004  1.00  0.00           H  
ATOM   1837  C   LYS   113      -0.419   8.394 -21.627  1.00  0.00           C  
ATOM   1838  O   LYS   113      -0.388   8.409 -22.865  1.00  0.00           O  
ATOM   1839  N   GLN   114       0.555   8.825 -20.845  1.00  0.00           N  
ATOM   1840  H   GLN   114       0.446   8.833 -19.841  1.00  0.00           H  
ATOM   1841  CA  GLN   114       1.887   9.060 -21.277  1.00  0.00           C  
ATOM   1842  HA  GLN   114       1.822   9.751 -22.118  1.00  0.00           H  
ATOM   1843  CB  GLN   114       2.821   9.402 -20.119  1.00  0.00           C  
ATOM   1844  HB2 GLN   114       2.845   8.528 -19.468  1.00  0.00           H  
ATOM   1845  HB3 GLN   114       3.884   9.300 -20.338  1.00  0.00           H  
ATOM   1846  CG  GLN   114       2.439  10.654 -19.227  1.00  0.00           C  
ATOM   1847  HG2 GLN   114       1.511  10.374 -18.730  1.00  0.00           H  
ATOM   1848  HG3 GLN   114       3.233  10.868 -18.511  1.00  0.00           H  
ATOM   1849  CD  GLN   114       2.214  11.841 -20.216  1.00  0.00           C  
ATOM   1850  OE1 GLN   114       2.926  12.009 -21.231  1.00  0.00           O  
ATOM   1851  NE2 GLN   114       1.204  12.632 -19.883  1.00  0.00           N  
ATOM   1852 HE21 GLN   114       0.978  13.349 -20.558  1.00  0.00           H  
ATOM   1853 HE22 GLN   114       0.599  12.491 -19.087  1.00  0.00           H  
ATOM   1854  C   GLN   114       2.439   7.711 -21.927  1.00  0.00           C  
ATOM   1855  O   GLN   114       3.219   7.801 -22.880  1.00  0.00           O  
ATOM   1856  N   PHE   115       2.125   6.557 -21.355  1.00  0.00           N  
ATOM   1857  H   PHE   115       1.701   6.552 -20.438  1.00  0.00           H  
ATOM   1858  CA  PHE   115       2.663   5.321 -21.958  1.00  0.00           C  
ATOM   1859  HA  PHE   115       3.687   5.495 -22.286  1.00  0.00           H  
ATOM   1860  CB  PHE   115       2.493   4.169 -20.944  1.00  0.00           C  
ATOM   1861  HB2 PHE   115       3.312   4.221 -20.227  1.00  0.00           H  
ATOM   1862  HB3 PHE   115       1.535   4.285 -20.435  1.00  0.00           H  
ATOM   1863  CG  PHE   115       2.551   2.779 -21.450  1.00  0.00           C  
ATOM   1864  CD1 PHE   115       1.518   2.102 -22.159  1.00  0.00           C  
ATOM   1865  HD1 PHE   115       0.595   2.641 -22.316  1.00  0.00           H  
ATOM   1866  CE1 PHE   115       1.595   0.760 -22.568  1.00  0.00           C  
ATOM   1867  HE1 PHE   115       0.714   0.321 -23.011  1.00  0.00           H  
ATOM   1868  CZ  PHE   115       2.748   0.018 -22.146  1.00  0.00           C  
ATOM   1869  HZ  PHE   115       2.779  -1.040 -22.360  1.00  0.00           H  
ATOM   1870  CE2 PHE   115       3.878   0.665 -21.570  1.00  0.00           C  
ATOM   1871  HE2 PHE   115       4.758   0.106 -21.291  1.00  0.00           H  
ATOM   1872  CD2 PHE   115       3.758   2.032 -21.200  1.00  0.00           C  
ATOM   1873  HD2 PHE   115       4.606   2.507 -20.729  1.00  0.00           H  
ATOM   1874  C   PHE   115       1.942   4.921 -23.245  1.00  0.00           C  
ATOM   1875  O   PHE   115       2.678   4.542 -24.155  1.00  0.00           O  
ATOM   1876  N   ASN   116       0.593   5.086 -23.441  1.00  0.00           N  
ATOM   1877  H   ASN   116       0.051   5.461 -22.676  1.00  0.00           H  
ATOM   1878  CA  ASN   116      -0.125   4.602 -24.590  1.00  0.00           C  
ATOM   1879  HA  ASN   116       0.225   3.604 -24.854  1.00  0.00           H  
ATOM   1880  CB  ASN   116      -1.644   4.358 -24.173  1.00  0.00           C  
ATOM   1881  HB2 ASN   116      -1.980   5.194 -23.561  1.00  0.00           H  
ATOM   1882  HB3 ASN   116      -2.287   4.455 -25.048  1.00  0.00           H  
ATOM   1883  CG  ASN   116      -1.911   3.086 -23.466  1.00  0.00           C  
ATOM   1884  OD1 ASN   116      -1.339   2.007 -23.660  1.00  0.00           O  
ATOM   1885  ND2 ASN   116      -2.944   3.060 -22.615  1.00  0.00           N  
ATOM   1886 HD21 ASN   116      -3.130   2.307 -21.968  1.00  0.00           H  
ATOM   1887 HD22 ASN   116      -3.226   4.006 -22.399  1.00  0.00           H  
ATOM   1888  C   ASN   116       0.007   5.626 -25.734  1.00  0.00           C  
ATOM   1889  O   ASN   116      -0.159   5.142 -26.864  1.00  0.00           O  
ATOM   1890  N   ALA   117       0.166   6.934 -25.509  1.00  0.00           N  
ATOM   1891  H   ALA   117       0.042   7.253 -24.559  1.00  0.00           H  
ATOM   1892  CA  ALA   117       0.371   7.963 -26.578  1.00  0.00           C  
ATOM   1893  HA  ALA   117      -0.357   7.622 -27.314  1.00  0.00           H  
ATOM   1894  CB  ALA   117      -0.051   9.310 -26.064  1.00  0.00           C  
ATOM   1895  HB1 ALA   117      -0.004  10.047 -26.865  1.00  0.00           H  
ATOM   1896  HB2 ALA   117      -1.047   9.365 -25.625  1.00  0.00           H  
ATOM   1897  HB3 ALA   117       0.442   9.557 -25.124  1.00  0.00           H  
ATOM   1898  C   ALA   117       1.784   7.898 -27.214  1.00  0.00           C  
ATOM   1899  O   ALA   117       1.980   8.355 -28.407  1.00  0.00           O  
ATOM   1900  N   ASN   118       2.638   7.202 -26.522  1.00  0.00           N  
ATOM   1901  H   ASN   118       2.515   7.057 -25.530  1.00  0.00           H  
ATOM   1902  CA  ASN   118       3.984   6.822 -27.028  1.00  0.00           C  
ATOM   1903  HA  ASN   118       4.298   7.658 -27.653  1.00  0.00           H  
ATOM   1904  CB  ASN   118       5.037   6.575 -25.875  1.00  0.00           C  
ATOM   1905  HB2 ASN   118       4.869   7.399 -25.182  1.00  0.00           H  
ATOM   1906  HB3 ASN   118       4.772   5.643 -25.376  1.00  0.00           H  
ATOM   1907  CG  ASN   118       6.371   6.416 -26.429  1.00  0.00           C  
ATOM   1908  OD1 ASN   118       6.666   6.701 -27.564  1.00  0.00           O  
ATOM   1909  ND2 ASN   118       7.234   5.942 -25.595  1.00  0.00           N  
ATOM   1910 HD21 ASN   118       8.204   5.820 -25.848  1.00  0.00           H  
ATOM   1911 HD22 ASN   118       6.923   5.745 -24.654  1.00  0.00           H  
ATOM   1912  C   ASN   118       3.897   5.510 -27.865  1.00  0.00           C  
ATOM   1913  O   ASN   118       4.210   5.503 -29.064  1.00  0.00           O  
ATOM   1914  N   PHE   119       3.198   4.519 -27.347  1.00  0.00           N  
ATOM   1915  H   PHE   119       2.675   4.556 -26.484  1.00  0.00           H  
ATOM   1916  CA  PHE   119       3.119   3.212 -28.001  1.00  0.00           C  
ATOM   1917  HA  PHE   119       4.110   2.834 -28.250  1.00  0.00           H  
ATOM   1918  CB  PHE   119       2.491   2.205 -27.014  1.00  0.00           C  
ATOM   1919  HB2 PHE   119       2.320   2.628 -26.024  1.00  0.00           H  
ATOM   1920  HB3 PHE   119       1.519   1.865 -27.374  1.00  0.00           H  
ATOM   1921  CG  PHE   119       3.270   0.934 -26.886  1.00  0.00           C  
ATOM   1922  CD1 PHE   119       3.496   0.087 -28.003  1.00  0.00           C  
ATOM   1923  HD1 PHE   119       3.197   0.416 -28.988  1.00  0.00           H  
ATOM   1924  CE1 PHE   119       4.110  -1.186 -27.913  1.00  0.00           C  
ATOM   1925  HE1 PHE   119       4.365  -1.750 -28.798  1.00  0.00           H  
ATOM   1926  CZ  PHE   119       4.584  -1.606 -26.598  1.00  0.00           C  
ATOM   1927  HZ  PHE   119       5.024  -2.584 -26.471  1.00  0.00           H  
ATOM   1928  CE2 PHE   119       4.244  -0.843 -25.465  1.00  0.00           C  
ATOM   1929  HE2 PHE   119       4.452  -1.288 -24.504  1.00  0.00           H  
ATOM   1930  CD2 PHE   119       3.580   0.418 -25.622  1.00  0.00           C  
ATOM   1931  HD2 PHE   119       3.126   0.869 -24.752  1.00  0.00           H  
ATOM   1932  C   PHE   119       2.434   3.160 -29.349  1.00  0.00           C  
ATOM   1933  O   PHE   119       3.001   2.673 -30.285  1.00  0.00           O  
ATOM   1934  N   GLU   120       1.340   3.885 -29.556  1.00  0.00           N  
ATOM   1935  H   GLU   120       0.864   4.384 -28.818  1.00  0.00           H  
ATOM   1936  CA  GLU   120       0.838   4.135 -30.890  1.00  0.00           C  
ATOM   1937  HA  GLU   120       0.543   3.202 -31.370  1.00  0.00           H  
ATOM   1938  CB  GLU   120      -0.401   5.099 -30.840  1.00  0.00           C  
ATOM   1939  HB2 GLU   120      -1.130   4.671 -30.153  1.00  0.00           H  
ATOM   1940  HB3 GLU   120      -0.024   5.992 -30.341  1.00  0.00           H  
ATOM   1941  CG  GLU   120      -0.998   5.437 -32.144  1.00  0.00           C  
ATOM   1942  HG2 GLU   120      -0.235   5.604 -32.904  1.00  0.00           H  
ATOM   1943  HG3 GLU   120      -1.435   4.542 -32.586  1.00  0.00           H  
ATOM   1944  CD  GLU   120      -2.115   6.426 -32.254  1.00  0.00           C  
ATOM   1945  OE1 GLU   120      -2.801   6.708 -31.236  1.00  0.00           O  
ATOM   1946  OE2 GLU   120      -2.342   6.822 -33.393  1.00  0.00           O  
ATOM   1947  C   GLU   120       1.854   4.680 -31.913  1.00  0.00           C  
ATOM   1948  O   GLU   120       2.046   4.125 -33.004  1.00  0.00           O  
ATOM   1949  N   LYS   121       2.533   5.756 -31.547  1.00  0.00           N  
ATOM   1950  H   LYS   121       2.430   6.062 -30.590  1.00  0.00           H  
ATOM   1951  CA  LYS   121       3.459   6.400 -32.458  1.00  0.00           C  
ATOM   1952  HA  LYS   121       3.022   6.649 -33.425  1.00  0.00           H  
ATOM   1953  CB  LYS   121       3.962   7.772 -31.866  1.00  0.00           C  
ATOM   1954  HB2 LYS   121       4.404   7.721 -30.871  1.00  0.00           H  
ATOM   1955  HB3 LYS   121       4.818   8.185 -32.399  1.00  0.00           H  
ATOM   1956  CG  LYS   121       2.830   8.789 -31.949  1.00  0.00           C  
ATOM   1957  HG2 LYS   121       2.562   8.961 -32.992  1.00  0.00           H  
ATOM   1958  HG3 LYS   121       1.980   8.361 -31.417  1.00  0.00           H  
ATOM   1959  CD  LYS   121       3.188  10.098 -31.264  1.00  0.00           C  
ATOM   1960  HD2 LYS   121       3.489   9.856 -30.245  1.00  0.00           H  
ATOM   1961  HD3 LYS   121       4.013  10.592 -31.777  1.00  0.00           H  
ATOM   1962  CE  LYS   121       2.079  11.159 -31.206  1.00  0.00           C  
ATOM   1963  HE2 LYS   121       1.184  10.540 -31.142  1.00  0.00           H  
ATOM   1964  HE3 LYS   121       2.176  11.846 -30.365  1.00  0.00           H  
ATOM   1965  NZ  LYS   121       1.963  11.918 -32.552  1.00  0.00           N  
ATOM   1966  HZ1 LYS   121       1.142  12.506 -32.556  1.00  0.00           H  
ATOM   1967  HZ2 LYS   121       2.765  12.523 -32.656  1.00  0.00           H  
ATOM   1968  HZ3 LYS   121       1.895  11.385 -33.407  1.00  0.00           H  
ATOM   1969  C   LYS   121       4.679   5.502 -32.825  1.00  0.00           C  
ATOM   1970  O   LYS   121       5.216   5.537 -33.950  1.00  0.00           O  
ATOM   1971  N   ARG   122       5.129   4.721 -31.813  1.00  0.00           N  
ATOM   1972  H   ARG   122       4.596   4.837 -30.963  1.00  0.00           H  
ATOM   1973  CA  ARG   122       6.274   3.793 -32.001  1.00  0.00           C  
ATOM   1974  HA  ARG   122       7.141   4.363 -32.334  1.00  0.00           H  
ATOM   1975  CB  ARG   122       6.615   3.145 -30.667  1.00  0.00           C  
ATOM   1976  HB2 ARG   122       5.732   2.894 -30.079  1.00  0.00           H  
ATOM   1977  HB3 ARG   122       7.098   2.189 -30.869  1.00  0.00           H  
ATOM   1978  CG  ARG   122       7.422   4.033 -29.703  1.00  0.00           C  
ATOM   1979  HG2 ARG   122       6.701   4.825 -29.495  1.00  0.00           H  
ATOM   1980  HG3 ARG   122       7.601   3.565 -28.736  1.00  0.00           H  
ATOM   1981  CD  ARG   122       8.702   4.570 -30.377  1.00  0.00           C  
ATOM   1982  HD2 ARG   122       9.407   3.739 -30.392  1.00  0.00           H  
ATOM   1983  HD3 ARG   122       8.507   4.841 -31.415  1.00  0.00           H  
ATOM   1984  NE  ARG   122       9.350   5.634 -29.607  1.00  0.00           N  
ATOM   1985  HE  ARG   122       9.569   6.505 -30.068  1.00  0.00           H  
ATOM   1986  CZ  ARG   122       9.868   5.547 -28.369  1.00  0.00           C  
ATOM   1987  NH1 ARG   122       9.902   4.497 -27.570  1.00  0.00           N  
ATOM   1988 HH11 ARG   122       9.716   3.580 -27.951  1.00  0.00           H  
ATOM   1989 HH12 ARG   122      10.479   4.496 -26.741  1.00  0.00           H  
ATOM   1990  NH2 ARG   122      10.487   6.537 -27.817  1.00  0.00           N  
ATOM   1991 HH21 ARG   122      10.516   7.397 -28.345  1.00  0.00           H  
ATOM   1992 HH22 ARG   122      11.015   6.347 -26.977  1.00  0.00           H  
ATOM   1993  C   ARG   122       5.946   2.637 -32.998  1.00  0.00           C  
ATOM   1994  O   ARG   122       6.872   2.070 -33.636  1.00  0.00           O  
ATOM   1995  N   LEU   123       4.668   2.316 -33.210  1.00  0.00           N  
ATOM   1996  H   LEU   123       4.079   2.766 -32.523  1.00  0.00           H  
ATOM   1997  CA  LEU   123       4.211   1.413 -34.232  1.00  0.00           C  
ATOM   1998  HA  LEU   123       5.065   0.814 -34.549  1.00  0.00           H  
ATOM   1999  CB  LEU   123       3.204   0.456 -33.551  1.00  0.00           C  
ATOM   2000  HB2 LEU   123       2.440   1.087 -33.096  1.00  0.00           H  
ATOM   2001  HB3 LEU   123       2.734  -0.194 -34.289  1.00  0.00           H  
ATOM   2002  CG  LEU   123       3.750  -0.406 -32.384  1.00  0.00           C  
ATOM   2003  HG  LEU   123       4.071   0.295 -31.614  1.00  0.00           H  
ATOM   2004  CD1 LEU   123       2.645  -1.248 -32.013  1.00  0.00           C  
ATOM   2005 HD11 LEU   123       2.461  -1.970 -32.809  1.00  0.00           H  
ATOM   2006 HD12 LEU   123       2.864  -1.786 -31.090  1.00  0.00           H  
ATOM   2007 HD13 LEU   123       1.809  -0.581 -31.802  1.00  0.00           H  
ATOM   2008  CD2 LEU   123       4.938  -1.367 -32.722  1.00  0.00           C  
ATOM   2009 HD21 LEU   123       5.098  -2.059 -31.895  1.00  0.00           H  
ATOM   2010 HD22 LEU   123       4.555  -1.720 -33.679  1.00  0.00           H  
ATOM   2011 HD23 LEU   123       5.861  -0.794 -32.809  1.00  0.00           H  
ATOM   2012  C   LEU   123       3.622   2.106 -35.498  1.00  0.00           C  
ATOM   2013  O   LEU   123       3.172   1.404 -36.420  1.00  0.00           O  
ATOM   2014  N   THR   124       3.605   3.469 -35.597  1.00  0.00           N  
ATOM   2015  H   THR   124       3.875   3.895 -34.722  1.00  0.00           H  
ATOM   2016  CA  THR   124       3.207   4.269 -36.746  1.00  0.00           C  
ATOM   2017  HA  THR   124       2.330   3.809 -37.201  1.00  0.00           H  
ATOM   2018  CB  THR   124       2.892   5.742 -36.222  1.00  0.00           C  
ATOM   2019  HB  THR   124       3.748   6.078 -35.637  1.00  0.00           H  
ATOM   2020  CG2 THR   124       2.384   6.784 -37.167  1.00  0.00           C  
ATOM   2021 HG21 THR   124       2.134   7.706 -36.643  1.00  0.00           H  
ATOM   2022 HG22 THR   124       3.127   6.916 -37.953  1.00  0.00           H  
ATOM   2023 HG23 THR   124       1.487   6.477 -37.705  1.00  0.00           H  
ATOM   2024  OG1 THR   124       1.760   5.589 -35.462  1.00  0.00           O  
ATOM   2025  HG1 THR   124       1.850   4.825 -34.889  1.00  0.00           H  
ATOM   2026  C   THR   124       4.207   4.246 -37.901  1.00  0.00           C  
ATOM   2027  O   THR   124       3.706   4.468 -39.048  1.00  0.00           O  
ATOM   2028  OXT THR   124       5.410   3.934 -37.714  1.00  0.00           O  
TER    2029      THR   124 
ATOM   2029  N   ALA   125      -5.300  15.270 -16.480  1.00  0.00           N  
ATOM   2030  H1  ALA   125      -5.168  15.176 -17.477  1.00  0.00           H  
ATOM   2031  H2  ALA   125      -5.943  14.556 -16.171  1.00  0.00           H  
ATOM   2032  H3  ALA   125      -4.462  15.210 -15.920  1.00  0.00           H  
ATOM   2033  CA  ALA   125      -6.143  16.508 -16.158  1.00  0.00           C  
ATOM   2034  HA  ALA   125      -5.421  17.323 -16.100  1.00  0.00           H  
ATOM   2035  CB  ALA   125      -7.169  16.908 -17.199  1.00  0.00           C  
ATOM   2036  HB1 ALA   125      -7.885  16.091 -17.102  1.00  0.00           H  
ATOM   2037  HB2 ALA   125      -7.510  17.894 -16.884  1.00  0.00           H  
ATOM   2038  HB3 ALA   125      -6.688  16.897 -18.177  1.00  0.00           H  
ATOM   2039  C   ALA   125      -6.784  16.419 -14.782  1.00  0.00           C  
ATOM   2040  O   ALA   125      -7.150  15.356 -14.356  1.00  0.00           O  
ATOM   2041  N   ASP   126      -6.812  17.535 -14.047  1.00  0.00           N  
ATOM   2042  H   ASP   126      -6.495  18.426 -14.400  1.00  0.00           H  
ATOM   2043  CA  ASP   126      -7.241  17.663 -12.686  1.00  0.00           C  
ATOM   2044  HA  ASP   126      -6.658  17.107 -11.952  1.00  0.00           H  
ATOM   2045  CB  ASP   126      -6.963  19.113 -12.139  1.00  0.00           C  
ATOM   2046  HB2 ASP   126      -7.375  19.205 -11.134  1.00  0.00           H  
ATOM   2047  HB3 ASP   126      -5.894  19.317 -12.200  1.00  0.00           H  
ATOM   2048  CG  ASP   126      -7.737  20.220 -12.810  1.00  0.00           C  
ATOM   2049  OD1 ASP   126      -8.564  19.973 -13.674  1.00  0.00           O  
ATOM   2050  OD2 ASP   126      -7.584  21.384 -12.338  1.00  0.00           O  
ATOM   2051  C   ASP   126      -8.693  17.148 -12.402  1.00  0.00           C  
ATOM   2052  O   ASP   126      -8.921  16.750 -11.294  1.00  0.00           O  
ATOM   2053  N   THR   127      -9.551  16.995 -13.415  1.00  0.00           N  
ATOM   2054  H   THR   127      -9.342  17.476 -14.279  1.00  0.00           H  
ATOM   2055  CA  THR   127     -10.899  16.315 -13.354  1.00  0.00           C  
ATOM   2056  HA  THR   127     -11.519  16.839 -12.626  1.00  0.00           H  
ATOM   2057  CB  THR   127     -11.597  16.467 -14.700  1.00  0.00           C  
ATOM   2058  HB  THR   127     -12.545  15.929 -14.683  1.00  0.00           H  
ATOM   2059  CG2 THR   127     -11.760  17.935 -15.112  1.00  0.00           C  
ATOM   2060 HG21 THR   127     -12.275  18.408 -14.275  1.00  0.00           H  
ATOM   2061 HG22 THR   127     -10.838  18.503 -15.239  1.00  0.00           H  
ATOM   2062 HG23 THR   127     -12.361  18.087 -16.008  1.00  0.00           H  
ATOM   2063  OG1 THR   127     -10.883  15.901 -15.826  1.00  0.00           O  
ATOM   2064  HG1 THR   127     -11.276  15.045 -16.013  1.00  0.00           H  
ATOM   2065  C   THR   127     -10.761  14.866 -12.912  1.00  0.00           C  
ATOM   2066  O   THR   127     -11.792  14.232 -12.672  1.00  0.00           O  
ATOM   2067  N   THR   128      -9.590  14.314 -12.785  1.00  0.00           N  
ATOM   2068  H   THR   128      -8.809  14.914 -13.007  1.00  0.00           H  
ATOM   2069  CA  THR   128      -9.380  12.916 -12.219  1.00  0.00           C  
ATOM   2070  HA  THR   128     -10.198  12.659 -11.546  1.00  0.00           H  
ATOM   2071  CB  THR   128      -9.315  11.815 -13.247  1.00  0.00           C  
ATOM   2072  HB  THR   128      -9.302  10.876 -12.696  1.00  0.00           H  
ATOM   2073  CG2 THR   128     -10.531  11.628 -14.056  1.00  0.00           C  
ATOM   2074 HG21 THR   128     -10.401  10.904 -14.860  1.00  0.00           H  
ATOM   2075 HG22 THR   128     -11.377  11.445 -13.393  1.00  0.00           H  
ATOM   2076 HG23 THR   128     -10.798  12.570 -14.535  1.00  0.00           H  
ATOM   2077  OG1 THR   128      -8.241  11.969 -14.102  1.00  0.00           O  
ATOM   2078  HG1 THR   128      -7.526  12.020 -13.464  1.00  0.00           H  
ATOM   2079  C   THR   128      -8.106  12.860 -11.340  1.00  0.00           C  
ATOM   2080  O   THR   128      -7.234  12.006 -11.621  1.00  0.00           O  
ATOM   2081  N   THR   129      -8.025  13.891 -10.401  1.00  0.00           N  
ATOM   2082  H   THR   129      -8.800  14.530 -10.293  1.00  0.00           H  
ATOM   2083  CA  THR   129      -6.825  14.393  -9.580  1.00  0.00           C  
ATOM   2084  HA  THR   129      -7.268  15.248  -9.069  1.00  0.00           H  
ATOM   2085  CB  THR   129      -6.262  13.425  -8.649  1.00  0.00           C  
ATOM   2086  HB  THR   129      -5.812  12.612  -9.218  1.00  0.00           H  
ATOM   2087  CG2 THR   129      -5.224  14.020  -7.687  1.00  0.00           C  
ATOM   2088 HG21 THR   129      -5.688  14.771  -7.048  1.00  0.00           H  
ATOM   2089 HG22 THR   129      -4.839  13.230  -7.042  1.00  0.00           H  
ATOM   2090 HG23 THR   129      -4.447  14.551  -8.237  1.00  0.00           H  
ATOM   2091  OG1 THR   129      -7.311  12.945  -7.867  1.00  0.00           O  
ATOM   2092  HG1 THR   129      -7.246  11.995  -7.987  1.00  0.00           H  
ATOM   2093  C   THR   129      -5.796  15.153 -10.544  1.00  0.00           C  
ATOM   2094  O   THR   129      -5.405  14.718 -11.664  1.00  0.00           O  
ATOM   2095  N   ALA   130      -5.149  16.232 -10.044  1.00  0.00           N  
ATOM   2096  H   ALA   130      -5.353  16.658  -9.152  1.00  0.00           H  
ATOM   2097  CA  ALA   130      -3.917  16.760 -10.795  1.00  0.00           C  
ATOM   2098  HA  ALA   130      -4.221  17.081 -11.791  1.00  0.00           H  
ATOM   2099  CB  ALA   130      -3.506  18.025  -9.991  1.00  0.00           C  
ATOM   2100  HB1 ALA   130      -4.189  18.844 -10.218  1.00  0.00           H  
ATOM   2101  HB2 ALA   130      -3.631  17.846  -8.923  1.00  0.00           H  
ATOM   2102  HB3 ALA   130      -2.464  18.296 -10.162  1.00  0.00           H  
ATOM   2103  C   ALA   130      -2.712  15.765 -10.870  1.00  0.00           C  
ATOM   2104  O   ALA   130      -2.532  14.922  -9.960  1.00  0.00           O  
ATOM   2105  N   ALA   131      -1.844  15.893 -11.844  1.00  0.00           N  
ATOM   2106  H   ALA   131      -1.836  16.680 -12.477  1.00  0.00           H  
ATOM   2107  CA  ALA   131      -0.685  14.897 -12.101  1.00  0.00           C  
ATOM   2108  HA  ALA   131      -1.065  13.881 -12.001  1.00  0.00           H  
ATOM   2109  CB  ALA   131      -0.172  15.178 -13.504  1.00  0.00           C  
ATOM   2110  HB1 ALA   131      -1.008  15.296 -14.193  1.00  0.00           H  
ATOM   2111  HB2 ALA   131       0.385  16.112 -13.583  1.00  0.00           H  
ATOM   2112  HB3 ALA   131       0.399  14.310 -13.831  1.00  0.00           H  
ATOM   2113  C   ALA   131       0.354  15.123 -10.996  1.00  0.00           C  
ATOM   2114  O   ALA   131       0.558  16.266 -10.608  1.00  0.00           O  
ATOM   2115  N   PRO   132       1.061  14.043 -10.485  1.00  0.00           N  
ATOM   2116  CD  PRO   132       0.918  12.678 -10.877  1.00  0.00           C  
ATOM   2117  HD2 PRO   132       1.340  12.694 -11.882  1.00  0.00           H  
ATOM   2118  HD3 PRO   132      -0.123  12.360 -10.816  1.00  0.00           H  
ATOM   2119  CG  PRO   132       1.816  11.941  -9.852  1.00  0.00           C  
ATOM   2120  HG2 PRO   132       2.349  11.105 -10.303  1.00  0.00           H  
ATOM   2121  HG3 PRO   132       1.204  11.648  -8.999  1.00  0.00           H  
ATOM   2122  CB  PRO   132       2.903  12.916  -9.347  1.00  0.00           C  
ATOM   2123  HB2 PRO   132       3.760  12.918 -10.020  1.00  0.00           H  
ATOM   2124  HB3 PRO   132       3.296  12.664  -8.362  1.00  0.00           H  
ATOM   2125  CA  PRO   132       2.173  14.301  -9.516  1.00  0.00           C  
ATOM   2126  HA  PRO   132       1.849  14.620  -8.526  1.00  0.00           H  
ATOM   2127  C   PRO   132       3.147  15.382  -9.936  1.00  0.00           C  
ATOM   2128  O   PRO   132       3.464  16.353  -9.283  1.00  0.00           O  
ATOM   2129  N   ALA   133       3.738  15.203 -11.081  1.00  0.00           N  
ATOM   2130  H   ALA   133       3.284  14.555 -11.708  1.00  0.00           H  
ATOM   2131  CA  ALA   133       4.782  16.052 -11.761  1.00  0.00           C  
ATOM   2132  HA  ALA   133       4.757  17.127 -11.579  1.00  0.00           H  
ATOM   2133  CB  ALA   133       6.148  15.599 -11.431  1.00  0.00           C  
ATOM   2134  HB1 ALA   133       6.939  16.106 -11.984  1.00  0.00           H  
ATOM   2135  HB2 ALA   133       6.130  15.787 -10.358  1.00  0.00           H  
ATOM   2136  HB3 ALA   133       6.232  14.523 -11.583  1.00  0.00           H  
ATOM   2137  C   ALA   133       4.480  16.074 -13.240  1.00  0.00           C  
ATOM   2138  O   ALA   133       3.714  15.241 -13.702  1.00  0.00           O  
ATOM   2139  N   ASP   134       5.008  17.037 -13.998  1.00  0.00           N  
ATOM   2140  H   ASP   134       5.701  17.696 -13.672  1.00  0.00           H  
ATOM   2141  CA  ASP   134       4.885  17.063 -15.517  1.00  0.00           C  
ATOM   2142  HA  ASP   134       3.830  16.991 -15.778  1.00  0.00           H  
ATOM   2143  CB  ASP   134       5.388  18.438 -15.950  1.00  0.00           C  
ATOM   2144  HB2 ASP   134       4.667  19.187 -15.624  1.00  0.00           H  
ATOM   2145  HB3 ASP   134       6.352  18.636 -15.480  1.00  0.00           H  
ATOM   2146  CG  ASP   134       5.219  18.541 -17.454  1.00  0.00           C  
ATOM   2147  OD1 ASP   134       6.118  18.080 -18.242  1.00  0.00           O  
ATOM   2148  OD2 ASP   134       4.223  19.139 -17.880  1.00  0.00           O  
ATOM   2149  C   ASP   134       5.654  15.925 -16.277  1.00  0.00           C  
ATOM   2150  O   ASP   134       6.853  15.679 -16.064  1.00  0.00           O  
ATOM   2151  N   ALA   135       5.028  15.325 -17.275  1.00  0.00           N  
ATOM   2152  H   ALA   135       4.076  15.594 -17.478  1.00  0.00           H  
ATOM   2153  CA  ALA   135       5.677  14.347 -18.122  1.00  0.00           C  
ATOM   2154  HA  ALA   135       6.728  14.615 -18.232  1.00  0.00           H  
ATOM   2155  CB  ALA   135       5.508  12.962 -17.437  1.00  0.00           C  
ATOM   2156  HB1 ALA   135       4.424  12.849 -17.437  1.00  0.00           H  
ATOM   2157  HB2 ALA   135       6.024  12.151 -17.951  1.00  0.00           H  
ATOM   2158  HB3 ALA   135       5.842  12.987 -16.399  1.00  0.00           H  
ATOM   2159  C   ALA   135       5.033  14.476 -19.552  1.00  0.00           C  
ATOM   2160  O   ALA   135       3.840  14.772 -19.750  1.00  0.00           O  
ATOM   2161  N   LYS   136       5.964  14.199 -20.454  1.00  0.00           N  
ATOM   2162  H   LYS   136       6.911  14.074 -20.126  1.00  0.00           H  
ATOM   2163  CA  LYS   136       5.653  14.031 -21.885  1.00  0.00           C  
ATOM   2164  HA  LYS   136       4.722  13.467 -21.950  1.00  0.00           H  
ATOM   2165  CB  LYS   136       5.461  15.421 -22.482  1.00  0.00           C  
ATOM   2166  HB2 LYS   136       4.960  16.044 -21.741  1.00  0.00           H  
ATOM   2167  HB3 LYS   136       6.378  15.957 -22.725  1.00  0.00           H  
ATOM   2168  CG  LYS   136       4.592  15.293 -23.780  1.00  0.00           C  
ATOM   2169  HG2 LYS   136       4.987  14.461 -24.363  1.00  0.00           H  
ATOM   2170  HG3 LYS   136       3.535  15.254 -23.518  1.00  0.00           H  
ATOM   2171  CD  LYS   136       4.677  16.672 -24.518  1.00  0.00           C  
ATOM   2172  HD2 LYS   136       5.677  16.808 -24.929  1.00  0.00           H  
ATOM   2173  HD3 LYS   136       3.943  16.632 -25.323  1.00  0.00           H  
ATOM   2174  CE  LYS   136       4.314  17.876 -23.678  1.00  0.00           C  
ATOM   2175  HE2 LYS   136       3.351  17.790 -23.176  1.00  0.00           H  
ATOM   2176  HE3 LYS   136       4.953  17.935 -22.796  1.00  0.00           H  
ATOM   2177  NZ  LYS   136       4.212  19.144 -24.478  1.00  0.00           N  
ATOM   2178  HZ1 LYS   136       5.152  19.454 -24.679  1.00  0.00           H  
ATOM   2179  HZ2 LYS   136       3.613  19.143 -25.291  1.00  0.00           H  
ATOM   2180  HZ3 LYS   136       3.862  19.919 -23.933  1.00  0.00           H  
ATOM   2181  C   LYS   136       6.851  13.300 -22.631  1.00  0.00           C  
ATOM   2182  O   LYS   136       7.817  14.025 -22.866  1.00  0.00           O  
ATOM   2183  N   PRO   137       6.835  11.959 -22.862  1.00  0.00           N  
ATOM   2184  CD  PRO   137       5.927  11.015 -22.291  1.00  0.00           C  
ATOM   2185  HD2 PRO   137       4.970  11.356 -22.687  1.00  0.00           H  
ATOM   2186  HD3 PRO   137       5.953  11.046 -21.202  1.00  0.00           H  
ATOM   2187  CG  PRO   137       6.451   9.575 -22.718  1.00  0.00           C  
ATOM   2188  HG2 PRO   137       5.556   9.205 -23.218  1.00  0.00           H  
ATOM   2189  HG3 PRO   137       6.885   8.972 -21.920  1.00  0.00           H  
ATOM   2190  CB  PRO   137       7.483   9.852 -23.718  1.00  0.00           C  
ATOM   2191  HB2 PRO   137       7.055   9.777 -24.718  1.00  0.00           H  
ATOM   2192  HB3 PRO   137       8.386   9.260 -23.566  1.00  0.00           H  
ATOM   2193  CA  PRO   137       7.944  11.310 -23.484  1.00  0.00           C  
ATOM   2194  HA  PRO   137       8.882  11.369 -22.932  1.00  0.00           H  
ATOM   2195  C   PRO   137       8.310  11.826 -24.864  1.00  0.00           C  
ATOM   2196  O   PRO   137       7.460  12.446 -25.509  1.00  0.00           O  
ATOM   2197  N   MET   138       9.492  11.499 -25.364  1.00  0.00           N  
ATOM   2198  H   MET   138      10.063  10.856 -24.834  1.00  0.00           H  
ATOM   2199  CA  MET   138      10.034  11.968 -26.693  1.00  0.00           C  
ATOM   2200  HA  MET   138       9.801  13.028 -26.800  1.00  0.00           H  
ATOM   2201  CB  MET   138      11.610  11.870 -26.633  1.00  0.00           C  
ATOM   2202  HB2 MET   138      11.890  10.821 -26.540  1.00  0.00           H  
ATOM   2203  HB3 MET   138      12.077  12.039 -27.603  1.00  0.00           H  
ATOM   2204  CG  MET   138      12.400  12.595 -25.505  1.00  0.00           C  
ATOM   2205  HG2 MET   138      11.957  12.471 -24.516  1.00  0.00           H  
ATOM   2206  HG3 MET   138      13.466  12.373 -25.470  1.00  0.00           H  
ATOM   2207  SD  MET   138      12.417  14.439 -25.735  1.00  0.00           S  
ATOM   2208  CE  MET   138      10.988  15.152 -24.723  1.00  0.00           C  
ATOM   2209  HE1 MET   138      11.040  14.549 -23.816  1.00  0.00           H  
ATOM   2210  HE2 MET   138      11.210  16.212 -24.602  1.00  0.00           H  
ATOM   2211  HE3 MET   138      10.102  14.923 -25.315  1.00  0.00           H  
ATOM   2212  C   MET   138       9.482  11.167 -27.849  1.00  0.00           C  
ATOM   2213  O   MET   138      10.148  10.813 -28.800  1.00  0.00           O  
ATOM   2214  N   MET   139       8.202  10.806 -27.865  1.00  0.00           N  
ATOM   2215  H   MET   139       7.611  11.212 -27.153  1.00  0.00           H  
ATOM   2216  CA  MET   139       7.431  10.162 -28.973  1.00  0.00           C  
ATOM   2217  HA  MET   139       7.938   9.238 -29.250  1.00  0.00           H  
ATOM   2218  CB  MET   139       5.996   9.886 -28.414  1.00  0.00           C  
ATOM   2219  HB2 MET   139       5.435   9.331 -29.167  1.00  0.00           H  
ATOM   2220  HB3 MET   139       5.992   9.282 -27.506  1.00  0.00           H  
ATOM   2221  CG  MET   139       5.206  11.177 -28.248  1.00  0.00           C  
ATOM   2222  HG2 MET   139       5.812  11.950 -27.773  1.00  0.00           H  
ATOM   2223  HG3 MET   139       4.990  11.451 -29.280  1.00  0.00           H  
ATOM   2224  SD  MET   139       3.635  11.134 -27.366  1.00  0.00           S  
ATOM   2225  CE  MET   139       4.237  11.549 -25.608  1.00  0.00           C  
ATOM   2226  HE1 MET   139       4.313  12.634 -25.540  1.00  0.00           H  
ATOM   2227  HE2 MET   139       3.521  11.204 -24.862  1.00  0.00           H  
ATOM   2228  HE3 MET   139       5.207  11.097 -25.401  1.00  0.00           H  
ATOM   2229  C   MET   139       7.404  10.995 -30.262  1.00  0.00           C  
ATOM   2230  O   MET   139       7.103  10.444 -31.346  1.00  0.00           O  
ATOM   2231  N   HIE   140       7.683  12.340 -30.252  1.00  0.00           N  
ATOM   2232  H   HIE   140       7.751  12.777 -29.344  1.00  0.00           H  
ATOM   2233  CA  HIE   140       7.692  13.134 -31.473  1.00  0.00           C  
ATOM   2234  HA  HIE   140       6.911  12.832 -32.170  1.00  0.00           H  
ATOM   2235  CB  HIE   140       7.497  14.575 -31.003  1.00  0.00           C  
ATOM   2236  HB2 HIE   140       7.274  15.232 -31.843  1.00  0.00           H  
ATOM   2237  HB3 HIE   140       6.689  14.717 -30.286  1.00  0.00           H  
ATOM   2238  CG  HIE   140       8.803  15.176 -30.391  1.00  0.00           C  
ATOM   2239  ND1 HIE   140       9.338  14.751 -29.131  1.00  0.00           N  
ATOM   2240  CE1 HIE   140      10.436  15.424 -28.879  1.00  0.00           C  
ATOM   2241  HE1 HIE   140      10.914  15.449 -27.911  1.00  0.00           H  
ATOM   2242  NE2 HIE   140      10.682  16.302 -29.867  1.00  0.00           N  
ATOM   2243  HE2 HIE   140      11.388  17.023 -29.845  1.00  0.00           H  
ATOM   2244  CD2 HIE   140       9.717  16.044 -30.879  1.00  0.00           C  
ATOM   2245  HD2 HIE   140       9.670  16.563 -31.825  1.00  0.00           H  
ATOM   2246  C   HIE   140       8.940  12.976 -32.298  1.00  0.00           C  
ATOM   2247  O   HIE   140       8.888  13.248 -33.524  1.00  0.00           O  
ATOM   2248  N   HIE   141       9.997  12.380 -31.726  1.00  0.00           N  
ATOM   2249  H   HIE   141       9.942  12.177 -30.738  1.00  0.00           H  
ATOM   2250  CA  HIE   141      11.141  12.008 -32.553  1.00  0.00           C  
ATOM   2251  HA  HIE   141      11.439  12.916 -33.078  1.00  0.00           H  
ATOM   2252  CB  HIE   141      12.304  11.577 -31.799  1.00  0.00           C  
ATOM   2253  HB2 HIE   141      11.985  10.833 -31.070  1.00  0.00           H  
ATOM   2254  HB3 HIE   141      13.026  11.123 -32.477  1.00  0.00           H  
ATOM   2255  CG  HIE   141      12.992  12.546 -30.929  1.00  0.00           C  
ATOM   2256  ND1 HIE   141      13.884  12.228 -29.926  1.00  0.00           N  
ATOM   2257  CE1 HIE   141      14.239  13.377 -29.360  1.00  0.00           C  
ATOM   2258  HE1 HIE   141      15.014  13.434 -28.610  1.00  0.00           H  
ATOM   2259  NE2 HIE   141      13.667  14.429 -29.994  1.00  0.00           N  
ATOM   2260  HE2 HIE   141      13.761  15.426 -29.864  1.00  0.00           H  
ATOM   2261  CD2 HIE   141      12.826  13.898 -30.986  1.00  0.00           C  
ATOM   2262  HD2 HIE   141      12.148  14.444 -31.626  1.00  0.00           H  
ATOM   2263  C   HIE   141      10.795  10.846 -33.476  1.00  0.00           C  
ATOM   2264  O   HIE   141      10.124   9.925 -33.055  1.00  0.00           O  
ATOM   2265  N   LYS   142      11.167  10.953 -34.754  1.00  0.00           N  
ATOM   2266  H   LYS   142      11.836  11.659 -35.025  1.00  0.00           H  
ATOM   2267  CA  LYS   142      10.479  10.115 -35.770  1.00  0.00           C  
ATOM   2268  HA  LYS   142       9.395  10.195 -35.690  1.00  0.00           H  
ATOM   2269  CB  LYS   142      10.985  10.489 -37.216  1.00  0.00           C  
ATOM   2270  HB2 LYS   142      12.062  10.330 -37.259  1.00  0.00           H  
ATOM   2271  HB3 LYS   142      10.409   9.982 -37.991  1.00  0.00           H  
ATOM   2272  CG  LYS   142      10.818  12.001 -37.504  1.00  0.00           C  
ATOM   2273  HG2 LYS   142      11.382  12.609 -36.797  1.00  0.00           H  
ATOM   2274  HG3 LYS   142      11.271  12.165 -38.482  1.00  0.00           H  
ATOM   2275  CD  LYS   142       9.421  12.609 -37.685  1.00  0.00           C  
ATOM   2276  HD2 LYS   142       8.957  12.460 -36.710  1.00  0.00           H  
ATOM   2277  HD3 LYS   142       9.644  13.664 -37.844  1.00  0.00           H  
ATOM   2278  CE  LYS   142       8.494  12.016 -38.777  1.00  0.00           C  
ATOM   2279  HE2 LYS   142       8.322  10.944 -38.688  1.00  0.00           H  
ATOM   2280  HE3 LYS   142       7.554  12.539 -38.598  1.00  0.00           H  
ATOM   2281  NZ  LYS   142       9.013  12.437 -40.106  1.00  0.00           N  
ATOM   2282  HZ1 LYS   142       8.312  12.465 -40.833  1.00  0.00           H  
ATOM   2283  HZ2 LYS   142       9.430  13.352 -40.016  1.00  0.00           H  
ATOM   2284  HZ3 LYS   142       9.677  11.727 -40.378  1.00  0.00           H  
ATOM   2285  C   LYS   142      10.751   8.635 -35.465  1.00  0.00           C  
ATOM   2286  O   LYS   142       9.874   7.784 -35.773  1.00  0.00           O  
ATOM   2287  N   GLY   143      11.923   8.239 -35.048  1.00  0.00           N  
ATOM   2288  H   GLY   143      12.517   8.912 -34.586  1.00  0.00           H  
ATOM   2289  CA  GLY   143      12.435   6.861 -35.092  1.00  0.00           C  
ATOM   2290  HA2 GLY   143      12.314   6.559 -36.132  1.00  0.00           H  
ATOM   2291  HA3 GLY   143      13.516   6.841 -34.949  1.00  0.00           H  
ATOM   2292  C   GLY   143      11.597   5.924 -34.258  1.00  0.00           C  
ATOM   2293  O   GLY   143      11.039   6.316 -33.254  1.00  0.00           O  
ATOM   2294  N   LYS   144      11.606   4.618 -34.554  1.00  0.00           N  
ATOM   2295  H   LYS   144      11.905   4.419 -35.498  1.00  0.00           H  
ATOM   2296  CA  LYS   144      10.752   3.572 -33.899  1.00  0.00           C  
ATOM   2297  HA  LYS   144      10.023   4.107 -33.290  1.00  0.00           H  
ATOM   2298  CB  LYS   144      10.032   2.756 -35.026  1.00  0.00           C  
ATOM   2299  HB2 LYS   144      10.755   2.219 -35.639  1.00  0.00           H  
ATOM   2300  HB3 LYS   144       9.374   2.031 -34.547  1.00  0.00           H  
ATOM   2301  CG  LYS   144       9.308   3.549 -36.151  1.00  0.00           C  
ATOM   2302  HG2 LYS   144      10.110   3.943 -36.776  1.00  0.00           H  
ATOM   2303  HG3 LYS   144       8.731   2.858 -36.765  1.00  0.00           H  
ATOM   2304  CD  LYS   144       8.373   4.645 -35.601  1.00  0.00           C  
ATOM   2305  HD2 LYS   144       7.536   4.328 -34.979  1.00  0.00           H  
ATOM   2306  HD3 LYS   144       9.034   5.318 -35.056  1.00  0.00           H  
ATOM   2307  CE  LYS   144       7.798   5.580 -36.665  1.00  0.00           C  
ATOM   2308  HE2 LYS   144       8.622   5.888 -37.309  1.00  0.00           H  
ATOM   2309  HE3 LYS   144       7.226   4.943 -37.340  1.00  0.00           H  
ATOM   2310  NZ  LYS   144       7.072   6.679 -36.080  1.00  0.00           N  
ATOM   2311  HZ1 LYS   144       7.692   7.241 -35.514  1.00  0.00           H  
ATOM   2312  HZ2 LYS   144       6.603   7.246 -36.772  1.00  0.00           H  
ATOM   2313  HZ3 LYS   144       6.311   6.336 -35.510  1.00  0.00           H  
ATOM   2314  C   LYS   144      11.376   2.512 -32.985  1.00  0.00           C  
ATOM   2315  O   LYS   144      10.786   1.830 -32.178  1.00  0.00           O  
ATOM   2316  N   PHE   145      12.668   2.532 -33.063  1.00  0.00           N  
ATOM   2317  H   PHE   145      13.112   3.376 -33.398  1.00  0.00           H  
ATOM   2318  CA  PHE   145      13.474   1.719 -32.142  1.00  0.00           C  
ATOM   2319  HA  PHE   145      12.931   1.373 -31.263  1.00  0.00           H  
ATOM   2320  CB  PHE   145      13.886   0.474 -32.952  1.00  0.00           C  
ATOM   2321  HB2 PHE   145      14.526   0.803 -33.771  1.00  0.00           H  
ATOM   2322  HB3 PHE   145      14.377  -0.110 -32.174  1.00  0.00           H  
ATOM   2323  CG  PHE   145      12.710  -0.397 -33.583  1.00  0.00           C  
ATOM   2324  CD1 PHE   145      11.940  -1.207 -32.772  1.00  0.00           C  
ATOM   2325  HD1 PHE   145      12.090  -1.407 -31.721  1.00  0.00           H  
ATOM   2326  CE1 PHE   145      10.857  -1.912 -33.366  1.00  0.00           C  
ATOM   2327  HE1 PHE   145      10.266  -2.487 -32.668  1.00  0.00           H  
ATOM   2328  CZ  PHE   145      10.492  -1.778 -34.740  1.00  0.00           C  
ATOM   2329  HZ  PHE   145       9.594  -2.230 -35.134  1.00  0.00           H  
ATOM   2330  CE2 PHE   145      11.219  -0.907 -35.523  1.00  0.00           C  
ATOM   2331  HE2 PHE   145      10.953  -0.577 -36.516  1.00  0.00           H  
ATOM   2332  CD2 PHE   145      12.257  -0.205 -34.922  1.00  0.00           C  
ATOM   2333  HD2 PHE   145      12.809   0.448 -35.582  1.00  0.00           H  
ATOM   2334  C   PHE   145      14.673   2.434 -31.563  1.00  0.00           C  
ATOM   2335  O   PHE   145      14.988   3.525 -32.069  1.00  0.00           O  
ATOM   2336  N   GLY   146      15.257   2.045 -30.419  1.00  0.00           N  
ATOM   2337  H   GLY   146      14.831   1.260 -29.948  1.00  0.00           H  
ATOM   2338  CA  GLY   146      16.432   2.646 -29.816  1.00  0.00           C  
ATOM   2339  HA2 GLY   146      16.426   3.700 -30.091  1.00  0.00           H  
ATOM   2340  HA3 GLY   146      16.451   2.484 -28.738  1.00  0.00           H  
ATOM   2341  C   GLY   146      17.714   2.003 -30.319  1.00  0.00           C  
ATOM   2342  O   GLY   146      17.840   0.795 -30.532  1.00  0.00           O  
ATOM   2343  N   PRO   147      18.755   2.884 -30.486  1.00  0.00           N  
ATOM   2344  CD  PRO   147      18.730   4.354 -30.526  1.00  0.00           C  
ATOM   2345  HD2 PRO   147      18.512   4.808 -29.560  1.00  0.00           H  
ATOM   2346  HD3 PRO   147      18.034   4.697 -31.292  1.00  0.00           H  
ATOM   2347  CG  PRO   147      20.103   4.787 -30.891  1.00  0.00           C  
ATOM   2348  HG2 PRO   147      20.648   5.253 -30.070  1.00  0.00           H  
ATOM   2349  HG3 PRO   147      20.152   5.526 -31.691  1.00  0.00           H  
ATOM   2350  CB  PRO   147      20.866   3.562 -31.518  1.00  0.00           C  
ATOM   2351  HB2 PRO   147      21.941   3.450 -31.374  1.00  0.00           H  
ATOM   2352  HB3 PRO   147      20.621   3.508 -32.579  1.00  0.00           H  
ATOM   2353  CA  PRO   147      20.102   2.435 -30.819  1.00  0.00           C  
ATOM   2354  HA  PRO   147      20.008   1.652 -31.571  1.00  0.00           H  
ATOM   2355  C   PRO   147      20.639   1.994 -29.470  1.00  0.00           C  
ATOM   2356  O   PRO   147      20.487   2.765 -28.485  1.00  0.00           O  
ATOM   2357  N   HIE   148      21.432   0.873 -29.373  1.00  0.00           N  
ATOM   2358  H   HIE   148      21.590   0.239 -30.144  1.00  0.00           H  
ATOM   2359  CA  HIE   148      22.147   0.534 -28.131  1.00  0.00           C  
ATOM   2360  HA  HIE   148      22.446   1.505 -27.735  1.00  0.00           H  
ATOM   2361  CB  HIE   148      21.169  -0.139 -27.194  1.00  0.00           C  
ATOM   2362  HB2 HIE   148      21.738  -0.246 -26.271  1.00  0.00           H  
ATOM   2363  HB3 HIE   148      20.409   0.578 -26.882  1.00  0.00           H  
ATOM   2364  CG  HIE   148      20.539  -1.433 -27.597  1.00  0.00           C  
ATOM   2365  ND1 HIE   148      20.987  -2.766 -27.299  1.00  0.00           N  
ATOM   2366  CE1 HIE   148      20.176  -3.569 -28.049  1.00  0.00           C  
ATOM   2367  HE1 HIE   148      20.339  -4.610 -28.286  1.00  0.00           H  
ATOM   2368  NE2 HIE   148      19.221  -2.825 -28.613  1.00  0.00           N  
ATOM   2369  HE2 HIE   148      18.563  -3.219 -29.271  1.00  0.00           H  
ATOM   2370  CD2 HIE   148      19.383  -1.534 -28.312  1.00  0.00           C  
ATOM   2371  HD2 HIE   148      18.849  -0.693 -28.729  1.00  0.00           H  
ATOM   2372  C   HIE   148      23.502  -0.207 -28.333  1.00  0.00           C  
ATOM   2373  O   HIE   148      24.334  -0.088 -27.471  1.00  0.00           O  
ATOM   2374  N   GLN   149      23.767  -0.960 -29.416  1.00  0.00           N  
ATOM   2375  H   GLN   149      22.990  -1.119 -30.041  1.00  0.00           H  
ATOM   2376  CA  GLN   149      25.066  -1.590 -29.839  1.00  0.00           C  
ATOM   2377  HA  GLN   149      25.867  -0.859 -29.734  1.00  0.00           H  
ATOM   2378  CB  GLN   149      25.385  -2.867 -29.010  1.00  0.00           C  
ATOM   2379  HB2 GLN   149      26.339  -3.242 -29.381  1.00  0.00           H  
ATOM   2380  HB3 GLN   149      25.366  -2.609 -27.951  1.00  0.00           H  
ATOM   2381  CG  GLN   149      24.286  -3.962 -29.183  1.00  0.00           C  
ATOM   2382  HG2 GLN   149      23.334  -3.508 -29.460  1.00  0.00           H  
ATOM   2383  HG3 GLN   149      24.408  -4.668 -30.005  1.00  0.00           H  
ATOM   2384  CD  GLN   149      24.069  -4.821 -27.972  1.00  0.00           C  
ATOM   2385  OE1 GLN   149      24.201  -6.066 -27.985  1.00  0.00           O  
ATOM   2386  NE2 GLN   149      23.822  -4.227 -26.824  1.00  0.00           N  
ATOM   2387 HE21 GLN   149      23.502  -4.899 -26.141  1.00  0.00           H  
ATOM   2388 HE22 GLN   149      23.760  -3.233 -26.661  1.00  0.00           H  
ATOM   2389  C   GLN   149      25.083  -1.971 -31.314  1.00  0.00           C  
ATOM   2390  O   GLN   149      24.019  -2.038 -31.918  1.00  0.00           O  
ATOM   2391  N   ARG   150      26.210  -2.430 -31.936  1.00  0.00           N  
ATOM   2392  H   ARG   150      27.125  -2.274 -31.538  1.00  0.00           H  
ATOM   2393  CA  ARG   150      26.186  -3.253 -33.097  1.00  0.00           C  
ATOM   2394  HA  ARG   150      25.648  -2.761 -33.908  1.00  0.00           H  
ATOM   2395  CB  ARG   150      27.645  -3.459 -33.526  1.00  0.00           C  
ATOM   2396  HB2 ARG   150      28.382  -3.504 -32.724  1.00  0.00           H  
ATOM   2397  HB3 ARG   150      27.701  -4.462 -33.950  1.00  0.00           H  
ATOM   2398  CG  ARG   150      28.071  -2.314 -34.507  1.00  0.00           C  
ATOM   2399  HG2 ARG   150      27.387  -2.234 -35.352  1.00  0.00           H  
ATOM   2400  HG3 ARG   150      28.091  -1.377 -33.950  1.00  0.00           H  
ATOM   2401  CD  ARG   150      29.449  -2.600 -34.991  1.00  0.00           C  
ATOM   2402  HD2 ARG   150      30.233  -2.353 -34.275  1.00  0.00           H  
ATOM   2403  HD3 ARG   150      29.520  -3.671 -35.178  1.00  0.00           H  
ATOM   2404  NE  ARG   150      29.814  -1.865 -36.273  1.00  0.00           N  
ATOM   2405  HE  ARG   150      29.084  -1.239 -36.582  1.00  0.00           H  
ATOM   2406  CZ  ARG   150      30.817  -2.131 -37.083  1.00  0.00           C  
ATOM   2407  NH1 ARG   150      31.738  -2.998 -36.852  1.00  0.00           N  
ATOM   2408 HH11 ARG   150      31.714  -3.635 -36.068  1.00  0.00           H  
ATOM   2409 HH12 ARG   150      32.502  -3.167 -37.490  1.00  0.00           H  
ATOM   2410  NH2 ARG   150      30.962  -1.535 -38.231  1.00  0.00           N  
ATOM   2411 HH21 ARG   150      30.551  -0.621 -38.355  1.00  0.00           H  
ATOM   2412 HH22 ARG   150      31.823  -1.701 -38.732  1.00  0.00           H  
ATOM   2413  C   ARG   150      25.539  -4.634 -32.802  1.00  0.00           C  
ATOM   2414  O   ARG   150      26.117  -5.395 -31.992  1.00  0.00           O  
ATOM   2415  N   MET   151      24.506  -5.076 -33.573  1.00  0.00           N  
ATOM   2416  H   MET   151      24.196  -4.435 -34.290  1.00  0.00           H  
ATOM   2417  CA  MET   151      23.863  -6.427 -33.416  1.00  0.00           C  
ATOM   2418  HA  MET   151      23.869  -6.666 -32.353  1.00  0.00           H  
ATOM   2419  CB  MET   151      22.410  -6.205 -33.725  1.00  0.00           C  
ATOM   2420  HB2 MET   151      22.373  -5.876 -34.763  1.00  0.00           H  
ATOM   2421  HB3 MET   151      21.809  -7.115 -33.689  1.00  0.00           H  
ATOM   2422  CG  MET   151      21.661  -5.211 -32.747  1.00  0.00           C  
ATOM   2423  HG2 MET   151      22.129  -4.227 -32.767  1.00  0.00           H  
ATOM   2424  HG3 MET   151      20.701  -4.979 -33.208  1.00  0.00           H  
ATOM   2425  SD  MET   151      21.398  -5.649 -31.022  1.00  0.00           S  
ATOM   2426  CE  MET   151      19.962  -6.718 -31.271  1.00  0.00           C  
ATOM   2427  HE1 MET   151      19.145  -6.239 -31.811  1.00  0.00           H  
ATOM   2428  HE2 MET   151      20.267  -7.612 -31.815  1.00  0.00           H  
ATOM   2429  HE3 MET   151      19.633  -6.997 -30.270  1.00  0.00           H  
ATOM   2430  C   MET   151      24.608  -7.581 -34.207  1.00  0.00           C  
ATOM   2431  O   MET   151      24.904  -8.624 -33.640  1.00  0.00           O  
ATOM   2432  N   MET   152      25.002  -7.413 -35.494  1.00  0.00           N  
ATOM   2433  H   MET   152      24.768  -6.536 -35.937  1.00  0.00           H  
ATOM   2434  CA  MET   152      25.796  -8.421 -36.223  1.00  0.00           C  
ATOM   2435  HA  MET   152      25.333  -9.403 -36.133  1.00  0.00           H  
ATOM   2436  CB  MET   152      25.581  -8.248 -37.789  1.00  0.00           C  
ATOM   2437  HB2 MET   152      25.972  -7.252 -37.996  1.00  0.00           H  
ATOM   2438  HB3 MET   152      26.115  -8.951 -38.428  1.00  0.00           H  
ATOM   2439  CG  MET   152      24.090  -8.143 -38.237  1.00  0.00           C  
ATOM   2440  HG2 MET   152      23.543  -9.058 -38.009  1.00  0.00           H  
ATOM   2441  HG3 MET   152      23.670  -7.320 -37.658  1.00  0.00           H  
ATOM   2442  SD  MET   152      23.862  -7.931 -40.085  1.00  0.00           S  
ATOM   2443  CE  MET   152      22.182  -7.209 -40.198  1.00  0.00           C  
ATOM   2444  HE1 MET   152      22.020  -6.240 -39.726  1.00  0.00           H  
ATOM   2445  HE2 MET   152      21.912  -7.107 -41.248  1.00  0.00           H  
ATOM   2446  HE3 MET   152      21.505  -7.945 -39.765  1.00  0.00           H  
ATOM   2447  C   MET   152      27.346  -8.456 -35.969  1.00  0.00           C  
ATOM   2448  O   MET   152      28.050  -9.321 -36.409  1.00  0.00           O  
ATOM   2449  N   PHE   153      27.858  -7.446 -35.332  1.00  0.00           N  
ATOM   2450  H   PHE   153      27.188  -6.714 -35.146  1.00  0.00           H  
ATOM   2451  CA  PHE   153      29.258  -7.365 -34.920  1.00  0.00           C  
ATOM   2452  HA  PHE   153      29.336  -6.357 -34.512  1.00  0.00           H  
ATOM   2453  CB  PHE   153      29.394  -8.325 -33.731  1.00  0.00           C  
ATOM   2454  HB2 PHE   153      28.536  -8.277 -33.061  1.00  0.00           H  
ATOM   2455  HB3 PHE   153      29.409  -9.291 -34.234  1.00  0.00           H  
ATOM   2456  CG  PHE   153      30.556  -8.056 -32.810  1.00  0.00           C  
ATOM   2457  CD1 PHE   153      30.586  -6.984 -32.004  1.00  0.00           C  
ATOM   2458  HD1 PHE   153      29.806  -6.242 -31.921  1.00  0.00           H  
ATOM   2459  CE1 PHE   153      31.687  -6.801 -31.157  1.00  0.00           C  
ATOM   2460  HE1 PHE   153      31.658  -5.954 -30.487  1.00  0.00           H  
ATOM   2461  CZ  PHE   153      32.783  -7.615 -31.211  1.00  0.00           C  
ATOM   2462  HZ  PHE   153      33.653  -7.398 -30.609  1.00  0.00           H  
ATOM   2463  CE2 PHE   153      32.722  -8.803 -31.939  1.00  0.00           C  
ATOM   2464  HE2 PHE   153      33.587  -9.448 -31.987  1.00  0.00           H  
ATOM   2465  CD2 PHE   153      31.592  -9.086 -32.726  1.00  0.00           C  
ATOM   2466  HD2 PHE   153      31.487  -9.992 -33.305  1.00  0.00           H  
ATOM   2467  C   PHE   153      30.310  -7.580 -35.981  1.00  0.00           C  
ATOM   2468  O   PHE   153      31.151  -8.484 -35.754  1.00  0.00           O  
ATOM   2469  N   LYS   154      30.305  -6.840 -37.077  1.00  0.00           N  
ATOM   2470  H   LYS   154      29.522  -6.218 -37.222  1.00  0.00           H  
ATOM   2471  CA  LYS   154      31.165  -7.238 -38.189  1.00  0.00           C  
ATOM   2472  HA  LYS   154      32.110  -7.655 -37.842  1.00  0.00           H  
ATOM   2473  CB  LYS   154      30.441  -8.297 -39.032  1.00  0.00           C  
ATOM   2474  HB2 LYS   154      31.222  -8.830 -39.574  1.00  0.00           H  
ATOM   2475  HB3 LYS   154      29.978  -8.947 -38.289  1.00  0.00           H  
ATOM   2476  CG  LYS   154      29.366  -7.656 -39.882  1.00  0.00           C  
ATOM   2477  HG2 LYS   154      28.680  -6.987 -39.363  1.00  0.00           H  
ATOM   2478  HG3 LYS   154      29.844  -7.081 -40.675  1.00  0.00           H  
ATOM   2479  CD  LYS   154      28.399  -8.728 -40.363  1.00  0.00           C  
ATOM   2480  HD2 LYS   154      29.093  -9.285 -40.992  1.00  0.00           H  
ATOM   2481  HD3 LYS   154      27.937  -9.367 -39.611  1.00  0.00           H  
ATOM   2482  CE  LYS   154      27.329  -8.013 -41.167  1.00  0.00           C  
ATOM   2483  HE2 LYS   154      26.663  -7.423 -40.538  1.00  0.00           H  
ATOM   2484  HE3 LYS   154      27.710  -7.333 -41.929  1.00  0.00           H  
ATOM   2485  NZ  LYS   154      26.416  -9.000 -41.728  1.00  0.00           N  
ATOM   2486  HZ1 LYS   154      25.643  -8.526 -42.172  1.00  0.00           H  
ATOM   2487  HZ2 LYS   154      26.940  -9.536 -42.405  1.00  0.00           H  
ATOM   2488  HZ3 LYS   154      26.012  -9.590 -41.015  1.00  0.00           H  
ATOM   2489  C   LYS   154      31.736  -6.114 -39.064  1.00  0.00           C  
ATOM   2490  O   LYS   154      30.959  -5.180 -39.344  1.00  0.00           O  
ATOM   2491  N   ASP   155      32.966  -6.226 -39.456  1.00  0.00           N  
ATOM   2492  H   ASP   155      33.504  -6.963 -39.024  1.00  0.00           H  
ATOM   2493  CA  ASP   155      33.477  -5.693 -40.719  1.00  0.00           C  
ATOM   2494  HA  ASP   155      32.638  -5.232 -41.242  1.00  0.00           H  
ATOM   2495  CB  ASP   155      34.426  -4.546 -40.370  1.00  0.00           C  
ATOM   2496  HB2 ASP   155      35.288  -4.926 -39.820  1.00  0.00           H  
ATOM   2497  HB3 ASP   155      34.780  -4.009 -41.250  1.00  0.00           H  
ATOM   2498  CG  ASP   155      33.840  -3.392 -39.559  1.00  0.00           C  
ATOM   2499  OD1 ASP   155      33.079  -2.519 -40.009  1.00  0.00           O  
ATOM   2500  OD2 ASP   155      34.097  -3.334 -38.314  1.00  0.00           O  
ATOM   2501  C   ASP   155      33.965  -6.793 -41.638  1.00  0.00           C  
ATOM   2502  O   ASP   155      34.287  -7.860 -41.212  1.00  0.00           O  
ATOM   2503  N   LEU   156      34.006  -6.581 -42.949  1.00  0.00           N  
ATOM   2504  H   LEU   156      33.411  -5.804 -43.196  1.00  0.00           H  
ATOM   2505  CA  LEU   156      34.321  -7.520 -44.032  1.00  0.00           C  
ATOM   2506  HA  LEU   156      34.475  -8.482 -43.544  1.00  0.00           H  
ATOM   2507  CB  LEU   156      33.003  -7.659 -44.881  1.00  0.00           C  
ATOM   2508  HB2 LEU   156      32.741  -6.682 -45.289  1.00  0.00           H  
ATOM   2509  HB3 LEU   156      33.138  -8.403 -45.665  1.00  0.00           H  
ATOM   2510  CG  LEU   156      31.813  -8.277 -43.979  1.00  0.00           C  
ATOM   2511  HG  LEU   156      32.281  -8.728 -43.104  1.00  0.00           H  
ATOM   2512  CD1 LEU   156      30.738  -7.182 -43.559  1.00  0.00           C  
ATOM   2513 HD11 LEU   156      30.175  -6.704 -44.361  1.00  0.00           H  
ATOM   2514 HD12 LEU   156      29.869  -7.619 -43.067  1.00  0.00           H  
ATOM   2515 HD13 LEU   156      31.245  -6.452 -42.927  1.00  0.00           H  
ATOM   2516  CD2 LEU   156      31.056  -9.414 -44.656  1.00  0.00           C  
ATOM   2517 HD21 LEU   156      30.509  -9.086 -45.540  1.00  0.00           H  
ATOM   2518 HD22 LEU   156      31.795 -10.156 -44.957  1.00  0.00           H  
ATOM   2519 HD23 LEU   156      30.393  -9.798 -43.881  1.00  0.00           H  
ATOM   2520  C   LEU   156      35.527  -7.280 -44.887  1.00  0.00           C  
ATOM   2521  O   LEU   156      35.845  -8.169 -45.692  1.00  0.00           O  
ATOM   2522  N   ASN   157      36.222  -6.116 -44.791  1.00  0.00           N  
ATOM   2523  H   ASN   157      35.912  -5.409 -44.139  1.00  0.00           H  
ATOM   2524  CA  ASN   157      37.357  -5.710 -45.638  1.00  0.00           C  
ATOM   2525  HA  ASN   157      37.569  -4.645 -45.548  1.00  0.00           H  
ATOM   2526  CB  ASN   157      38.707  -6.440 -45.305  1.00  0.00           C  
ATOM   2527  HB2 ASN   157      38.493  -7.508 -45.309  1.00  0.00           H  
ATOM   2528  HB3 ASN   157      39.492  -6.133 -45.996  1.00  0.00           H  
ATOM   2529  CG  ASN   157      39.238  -6.225 -43.875  1.00  0.00           C  
ATOM   2530  OD1 ASN   157      38.504  -6.054 -42.925  1.00  0.00           O  
ATOM   2531  ND2 ASN   157      40.565  -6.204 -43.611  1.00  0.00           N  
ATOM   2532 HD21 ASN   157      40.933  -6.269 -42.673  1.00  0.00           H  
ATOM   2533 HD22 ASN   157      41.171  -6.200 -44.419  1.00  0.00           H  
ATOM   2534  C   ASN   157      37.017  -5.775 -47.128  1.00  0.00           C  
ATOM   2535  O   ASN   157      37.720  -6.400 -47.974  1.00  0.00           O  
ATOM   2536  N   LEU   158      35.867  -5.175 -47.455  1.00  0.00           N  
ATOM   2537  H   LEU   158      35.292  -4.868 -46.683  1.00  0.00           H  
ATOM   2538  CA  LEU   158      35.255  -4.935 -48.858  1.00  0.00           C  
ATOM   2539  HA  LEU   158      35.274  -5.898 -49.368  1.00  0.00           H  
ATOM   2540  CB  LEU   158      33.771  -4.591 -48.661  1.00  0.00           C  
ATOM   2541  HB2 LEU   158      33.751  -3.591 -48.228  1.00  0.00           H  
ATOM   2542  HB3 LEU   158      33.271  -4.549 -49.629  1.00  0.00           H  
ATOM   2543  CG  LEU   158      33.073  -5.387 -47.542  1.00  0.00           C  
ATOM   2544  HG  LEU   158      33.541  -5.279 -46.564  1.00  0.00           H  
ATOM   2545  CD1 LEU   158      31.630  -4.952 -47.449  1.00  0.00           C  
ATOM   2546 HD11 LEU   158      31.162  -5.122 -48.419  1.00  0.00           H  
ATOM   2547 HD12 LEU   158      31.138  -5.536 -46.672  1.00  0.00           H  
ATOM   2548 HD13 LEU   158      31.479  -3.882 -47.301  1.00  0.00           H  
ATOM   2549  CD2 LEU   158      33.120  -6.884 -48.087  1.00  0.00           C  
ATOM   2550 HD21 LEU   158      32.302  -7.441 -47.631  1.00  0.00           H  
ATOM   2551 HD22 LEU   158      32.991  -6.872 -49.170  1.00  0.00           H  
ATOM   2552 HD23 LEU   158      34.048  -7.436 -47.933  1.00  0.00           H  
ATOM   2553  C   LEU   158      36.071  -3.992 -49.688  1.00  0.00           C  
ATOM   2554  O   LEU   158      36.519  -2.967 -49.188  1.00  0.00           O  
ATOM   2555  N   THR   159      36.106  -4.139 -51.039  1.00  0.00           N  
ATOM   2556  H   THR   159      35.619  -4.934 -51.429  1.00  0.00           H  
ATOM   2557  CA  THR   159      36.823  -3.244 -52.021  1.00  0.00           C  
ATOM   2558  HA  THR   159      37.731  -2.867 -51.550  1.00  0.00           H  
ATOM   2559  CB  THR   159      37.173  -3.981 -53.348  1.00  0.00           C  
ATOM   2560  HB  THR   159      37.988  -3.467 -53.858  1.00  0.00           H  
ATOM   2561  CG2 THR   159      37.834  -5.334 -53.105  1.00  0.00           C  
ATOM   2562 HG21 THR   159      38.453  -5.518 -53.983  1.00  0.00           H  
ATOM   2563 HG22 THR   159      38.500  -5.375 -52.243  1.00  0.00           H  
ATOM   2564 HG23 THR   159      37.122  -6.151 -52.985  1.00  0.00           H  
ATOM   2565  OG1 THR   159      36.059  -3.970 -54.299  1.00  0.00           O  
ATOM   2566  HG1 THR   159      36.331  -4.245 -55.177  1.00  0.00           H  
ATOM   2567  C   THR   159      35.991  -2.007 -52.340  1.00  0.00           C  
ATOM   2568  O   THR   159      34.868  -1.799 -51.819  1.00  0.00           O  
ATOM   2569  N   ASP   160      36.467  -1.133 -53.211  1.00  0.00           N  
ATOM   2570  H   ASP   160      37.350  -1.337 -53.656  1.00  0.00           H  
ATOM   2571  CA  ASP   160      35.915   0.152 -53.556  1.00  0.00           C  
ATOM   2572  HA  ASP   160      35.537   0.662 -52.671  1.00  0.00           H  
ATOM   2573  CB  ASP   160      37.138   0.922 -54.112  1.00  0.00           C  
ATOM   2574  HB2 ASP   160      36.822   1.957 -54.245  1.00  0.00           H  
ATOM   2575  HB3 ASP   160      38.014   0.876 -53.466  1.00  0.00           H  
ATOM   2576  CG  ASP   160      37.596   0.273 -55.437  1.00  0.00           C  
ATOM   2577  OD1 ASP   160      38.321  -0.732 -55.343  1.00  0.00           O  
ATOM   2578  OD2 ASP   160      37.178   0.831 -56.446  1.00  0.00           O  
ATOM   2579  C   ASP   160      34.732   0.031 -54.577  1.00  0.00           C  
ATOM   2580  O   ASP   160      33.664   0.654 -54.431  1.00  0.00           O  
ATOM   2581  N   ALA   161      34.816  -0.966 -55.462  1.00  0.00           N  
ATOM   2582  H   ALA   161      35.630  -1.559 -55.540  1.00  0.00           H  
ATOM   2583  CA  ALA   161      33.576  -1.414 -56.050  1.00  0.00           C  
ATOM   2584  HA  ALA   161      33.088  -0.555 -56.509  1.00  0.00           H  
ATOM   2585  CB  ALA   161      33.989  -2.377 -57.183  1.00  0.00           C  
ATOM   2586  HB1 ALA   161      34.634  -3.178 -56.822  1.00  0.00           H  
ATOM   2587  HB2 ALA   161      33.129  -2.864 -57.643  1.00  0.00           H  
ATOM   2588  HB3 ALA   161      34.363  -1.811 -58.036  1.00  0.00           H  
ATOM   2589  C   ALA   161      32.542  -2.038 -55.050  1.00  0.00           C  
ATOM   2590  O   ALA   161      31.384  -1.697 -55.095  1.00  0.00           O  
ATOM   2591  N   GLN   162      32.938  -3.076 -54.276  1.00  0.00           N  
ATOM   2592  H   GLN   162      33.907  -3.360 -54.293  1.00  0.00           H  
ATOM   2593  CA  GLN   162      32.065  -3.815 -53.394  1.00  0.00           C  
ATOM   2594  HA  GLN   162      31.284  -4.299 -53.981  1.00  0.00           H  
ATOM   2595  CB  GLN   162      32.815  -4.821 -52.665  1.00  0.00           C  
ATOM   2596  HB2 GLN   162      33.730  -4.336 -52.324  1.00  0.00           H  
ATOM   2597  HB3 GLN   162      32.204  -5.234 -51.862  1.00  0.00           H  
ATOM   2598  CG  GLN   162      33.385  -6.002 -53.544  1.00  0.00           C  
ATOM   2599  HG2 GLN   162      32.579  -6.632 -53.921  1.00  0.00           H  
ATOM   2600  HG3 GLN   162      33.849  -5.730 -54.492  1.00  0.00           H  
ATOM   2601  CD  GLN   162      34.212  -6.954 -52.603  1.00  0.00           C  
ATOM   2602  OE1 GLN   162      34.680  -6.575 -51.577  1.00  0.00           O  
ATOM   2603  NE2 GLN   162      34.416  -8.185 -52.966  1.00  0.00           N  
ATOM   2604 HE21 GLN   162      34.901  -8.751 -52.284  1.00  0.00           H  
ATOM   2605 HE22 GLN   162      34.108  -8.519 -53.868  1.00  0.00           H  
ATOM   2606  C   GLN   162      31.302  -2.942 -52.473  1.00  0.00           C  
ATOM   2607  O   GLN   162      30.124  -3.275 -52.168  1.00  0.00           O  
ATOM   2608  N   LYS   163      31.857  -1.796 -52.032  1.00  0.00           N  
ATOM   2609  H   LYS   163      32.829  -1.621 -52.244  1.00  0.00           H  
ATOM   2610  CA  LYS   163      31.130  -0.761 -51.170  1.00  0.00           C  
ATOM   2611  HA  LYS   163      31.118  -1.083 -50.129  1.00  0.00           H  
ATOM   2612  CB  LYS   163      31.952   0.535 -51.132  1.00  0.00           C  
ATOM   2613  HB2 LYS   163      32.976   0.177 -51.024  1.00  0.00           H  
ATOM   2614  HB3 LYS   163      31.877   1.043 -52.094  1.00  0.00           H  
ATOM   2615  CG  LYS   163      31.512   1.595 -50.063  1.00  0.00           C  
ATOM   2616  HG2 LYS   163      30.468   1.865 -50.222  1.00  0.00           H  
ATOM   2617  HG3 LYS   163      31.494   1.074 -49.106  1.00  0.00           H  
ATOM   2618  CD  LYS   163      32.388   2.716 -50.123  1.00  0.00           C  
ATOM   2619  HD2 LYS   163      33.446   2.457 -50.078  1.00  0.00           H  
ATOM   2620  HD3 LYS   163      32.260   3.105 -51.133  1.00  0.00           H  
ATOM   2621  CE  LYS   163      32.073   3.778 -49.097  1.00  0.00           C  
ATOM   2622  HE2 LYS   163      30.983   3.798 -49.130  1.00  0.00           H  
ATOM   2623  HE3 LYS   163      32.449   3.350 -48.168  1.00  0.00           H  
ATOM   2624  NZ  LYS   163      32.693   5.133 -49.344  1.00  0.00           N  
ATOM   2625  HZ1 LYS   163      32.306   5.878 -48.782  1.00  0.00           H  
ATOM   2626  HZ2 LYS   163      33.696   5.175 -49.240  1.00  0.00           H  
ATOM   2627  HZ3 LYS   163      32.472   5.378 -50.299  1.00  0.00           H  
ATOM   2628  C   LYS   163      29.777  -0.384 -51.837  1.00  0.00           C  
ATOM   2629  O   LYS   163      28.725  -0.401 -51.146  1.00  0.00           O  
ATOM   2630  N   GLN   164      29.632  -0.384 -53.179  1.00  0.00           N  
ATOM   2631  H   GLN   164      30.479  -0.480 -53.723  1.00  0.00           H  
ATOM   2632  CA  GLN   164      28.329  -0.103 -53.886  1.00  0.00           C  
ATOM   2633  HA  GLN   164      27.579   0.379 -53.259  1.00  0.00           H  
ATOM   2634  CB  GLN   164      28.635   0.772 -55.142  1.00  0.00           C  
ATOM   2635  HB2 GLN   164      29.289   1.611 -54.907  1.00  0.00           H  
ATOM   2636  HB3 GLN   164      29.031   0.124 -55.924  1.00  0.00           H  
ATOM   2637  CG  GLN   164      27.366   1.430 -55.708  1.00  0.00           C  
ATOM   2638  HG2 GLN   164      27.546   1.782 -56.724  1.00  0.00           H  
ATOM   2639  HG3 GLN   164      26.538   0.734 -55.837  1.00  0.00           H  
ATOM   2640  CD  GLN   164      26.886   2.605 -54.827  1.00  0.00           C  
ATOM   2641  OE1 GLN   164      27.359   2.856 -53.728  1.00  0.00           O  
ATOM   2642  NE2 GLN   164      25.889   3.337 -55.243  1.00  0.00           N  
ATOM   2643 HE21 GLN   164      25.594   4.139 -54.705  1.00  0.00           H  
ATOM   2644 HE22 GLN   164      25.414   3.059 -56.090  1.00  0.00           H  
ATOM   2645  C   GLN   164      27.757  -1.456 -54.404  1.00  0.00           C  
ATOM   2646  O   GLN   164      26.549  -1.594 -54.628  1.00  0.00           O  
ATOM   2647  N   GLN   165      28.421  -2.591 -54.556  1.00  0.00           N  
ATOM   2648  H   GLN   165      29.404  -2.550 -54.329  1.00  0.00           H  
ATOM   2649  CA  GLN   165      27.798  -3.971 -54.820  1.00  0.00           C  
ATOM   2650  HA  GLN   165      27.064  -3.907 -55.623  1.00  0.00           H  
ATOM   2651  CB  GLN   165      28.874  -5.019 -55.177  1.00  0.00           C  
ATOM   2652  HB2 GLN   165      29.638  -5.005 -54.399  1.00  0.00           H  
ATOM   2653  HB3 GLN   165      28.353  -5.968 -55.302  1.00  0.00           H  
ATOM   2654  CG  GLN   165      29.493  -4.607 -56.527  1.00  0.00           C  
ATOM   2655  HG2 GLN   165      28.754  -4.758 -57.314  1.00  0.00           H  
ATOM   2656  HG3 GLN   165      29.833  -3.575 -56.608  1.00  0.00           H  
ATOM   2657  CD  GLN   165      30.616  -5.634 -56.873  1.00  0.00           C  
ATOM   2658  OE1 GLN   165      31.791  -5.401 -56.695  1.00  0.00           O  
ATOM   2659  NE2 GLN   165      30.326  -6.917 -57.197  1.00  0.00           N  
ATOM   2660 HE21 GLN   165      31.036  -7.610 -57.386  1.00  0.00           H  
ATOM   2661 HE22 GLN   165      29.384  -7.257 -57.323  1.00  0.00           H  
ATOM   2662  C   GLN   165      27.083  -4.492 -53.604  1.00  0.00           C  
ATOM   2663  O   GLN   165      25.933  -4.908 -53.794  1.00  0.00           O  
ATOM   2664  N   ILE   166      27.507  -4.445 -52.347  1.00  0.00           N  
ATOM   2665  H   ILE   166      28.431  -4.067 -52.191  1.00  0.00           H  
ATOM   2666  CA  ILE   166      26.818  -4.836 -51.162  1.00  0.00           C  
ATOM   2667  HA  ILE   166      26.372  -5.788 -51.449  1.00  0.00           H  
ATOM   2668  CB  ILE   166      27.726  -5.117 -49.911  1.00  0.00           C  
ATOM   2669  HB  ILE   166      27.101  -5.404 -49.065  1.00  0.00           H  
ATOM   2670  CG2 ILE   166      28.768  -6.294 -50.173  1.00  0.00           C  
ATOM   2671 HG21 ILE   166      29.517  -6.023 -50.917  1.00  0.00           H  
ATOM   2672 HG22 ILE   166      29.215  -6.573 -49.219  1.00  0.00           H  
ATOM   2673 HG23 ILE   166      28.233  -7.178 -50.519  1.00  0.00           H  
ATOM   2674  CG1 ILE   166      28.502  -3.944 -49.258  1.00  0.00           C  
ATOM   2675 HG12 ILE   166      29.542  -4.049 -49.569  1.00  0.00           H  
ATOM   2676 HG13 ILE   166      28.191  -2.964 -49.620  1.00  0.00           H  
ATOM   2677  CD1 ILE   166      28.406  -3.935 -47.678  1.00  0.00           C  
ATOM   2678 HD11 ILE   166      29.172  -3.228 -47.361  1.00  0.00           H  
ATOM   2679 HD12 ILE   166      27.370  -3.632 -47.527  1.00  0.00           H  
ATOM   2680 HD13 ILE   166      28.492  -4.848 -47.089  1.00  0.00           H  
ATOM   2681  C   ILE   166      25.803  -3.754 -50.759  1.00  0.00           C  
ATOM   2682  O   ILE   166      24.694  -4.081 -50.360  1.00  0.00           O  
ATOM   2683  N   ARG   167      26.020  -2.465 -51.128  1.00  0.00           N  
ATOM   2684  H   ARG   167      26.880  -2.231 -51.602  1.00  0.00           H  
ATOM   2685  CA  ARG   167      25.007  -1.404 -50.936  1.00  0.00           C  
ATOM   2686  HA  ARG   167      24.668  -1.440 -49.901  1.00  0.00           H  
ATOM   2687  CB  ARG   167      25.632  -0.061 -51.175  1.00  0.00           C  
ATOM   2688  HB2 ARG   167      26.441   0.148 -50.476  1.00  0.00           H  
ATOM   2689  HB3 ARG   167      25.931   0.104 -52.210  1.00  0.00           H  
ATOM   2690  CG  ARG   167      24.841   1.213 -50.861  1.00  0.00           C  
ATOM   2691  HG2 ARG   167      24.039   1.318 -51.591  1.00  0.00           H  
ATOM   2692  HG3 ARG   167      24.473   1.210 -49.835  1.00  0.00           H  
ATOM   2693  CD  ARG   167      25.752   2.389 -50.978  1.00  0.00           C  
ATOM   2694  HD2 ARG   167      26.348   2.333 -50.067  1.00  0.00           H  
ATOM   2695  HD3 ARG   167      26.454   2.239 -51.798  1.00  0.00           H  
ATOM   2696  NE  ARG   167      25.020   3.644 -50.846  1.00  0.00           N  
ATOM   2697  HE  ARG   167      24.240   3.683 -50.206  1.00  0.00           H  
ATOM   2698  CZ  ARG   167      25.234   4.845 -51.378  1.00  0.00           C  
ATOM   2699  NH1 ARG   167      26.116   4.956 -52.343  1.00  0.00           N  
ATOM   2700 HH11 ARG   167      26.530   4.077 -52.621  1.00  0.00           H  
ATOM   2701 HH12 ARG   167      26.490   5.875 -52.527  1.00  0.00           H  
ATOM   2702  NH2 ARG   167      24.683   5.958 -50.996  1.00  0.00           N  
ATOM   2703 HH21 ARG   167      24.126   5.871 -50.158  1.00  0.00           H  
ATOM   2704 HH22 ARG   167      25.022   6.790 -51.458  1.00  0.00           H  
ATOM   2705  C   ARG   167      23.751  -1.568 -51.787  1.00  0.00           C  
ATOM   2706  O   ARG   167      22.654  -1.335 -51.434  1.00  0.00           O  
ATOM   2707  N   GLU   168      23.901  -2.000 -53.043  1.00  0.00           N  
ATOM   2708  H   GLU   168      24.827  -2.159 -53.412  1.00  0.00           H  
ATOM   2709  CA  GLU   168      22.739  -2.348 -53.923  1.00  0.00           C  
ATOM   2710  HA  GLU   168      21.943  -1.606 -53.847  1.00  0.00           H  
ATOM   2711  CB  GLU   168      23.214  -2.498 -55.385  1.00  0.00           C  
ATOM   2712  HB2 GLU   168      23.877  -1.651 -55.560  1.00  0.00           H  
ATOM   2713  HB3 GLU   168      23.821  -3.380 -55.591  1.00  0.00           H  
ATOM   2714  CG  GLU   168      22.055  -2.516 -56.456  1.00  0.00           C  
ATOM   2715  HG2 GLU   168      22.659  -2.480 -57.363  1.00  0.00           H  
ATOM   2716  HG3 GLU   168      21.476  -3.432 -56.340  1.00  0.00           H  
ATOM   2717  CD  GLU   168      21.211  -1.222 -56.447  1.00  0.00           C  
ATOM   2718  OE1 GLU   168      20.123  -1.252 -57.157  1.00  0.00           O  
ATOM   2719  OE2 GLU   168      21.720  -0.169 -55.980  1.00  0.00           O  
ATOM   2720  C   GLU   168      22.076  -3.662 -53.501  1.00  0.00           C  
ATOM   2721  O   GLU   168      20.864  -3.763 -53.536  1.00  0.00           O  
ATOM   2722  N   ILE   169      22.898  -4.686 -53.070  1.00  0.00           N  
ATOM   2723  H   ILE   169      23.892  -4.511 -53.085  1.00  0.00           H  
ATOM   2724  CA  ILE   169      22.391  -5.938 -52.457  1.00  0.00           C  
ATOM   2725  HA  ILE   169      21.596  -6.252 -53.133  1.00  0.00           H  
ATOM   2726  CB  ILE   169      23.463  -7.099 -52.445  1.00  0.00           C  
ATOM   2727  HB  ILE   169      24.409  -6.688 -52.092  1.00  0.00           H  
ATOM   2728  CG2 ILE   169      22.971  -8.277 -51.543  1.00  0.00           C  
ATOM   2729 HG21 ILE   169      23.498  -9.209 -51.748  1.00  0.00           H  
ATOM   2730 HG22 ILE   169      23.050  -7.956 -50.505  1.00  0.00           H  
ATOM   2731 HG23 ILE   169      21.955  -8.623 -51.731  1.00  0.00           H  
ATOM   2732  CG1 ILE   169      23.578  -7.622 -53.965  1.00  0.00           C  
ATOM   2733 HG12 ILE   169      22.785  -8.299 -54.283  1.00  0.00           H  
ATOM   2734 HG13 ILE   169      23.647  -6.746 -54.609  1.00  0.00           H  
ATOM   2735  CD1 ILE   169      24.949  -8.278 -54.036  1.00  0.00           C  
ATOM   2736 HD11 ILE   169      25.586  -8.061 -53.179  1.00  0.00           H  
ATOM   2737 HD12 ILE   169      24.775  -9.354 -54.057  1.00  0.00           H  
ATOM   2738 HD13 ILE   169      25.534  -7.977 -54.905  1.00  0.00           H  
ATOM   2739  C   ILE   169      21.561  -5.647 -51.114  1.00  0.00           C  
ATOM   2740  O   ILE   169      20.470  -6.181 -50.888  1.00  0.00           O  
ATOM   2741  N   MET   170      22.096  -4.796 -50.298  1.00  0.00           N  
ATOM   2742  H   MET   170      22.998  -4.432 -50.570  1.00  0.00           H  
ATOM   2743  CA  MET   170      21.573  -4.436 -49.002  1.00  0.00           C  
ATOM   2744  HA  MET   170      21.308  -5.297 -48.388  1.00  0.00           H  
ATOM   2745  CB  MET   170      22.514  -3.524 -48.123  1.00  0.00           C  
ATOM   2746  HB2 MET   170      23.448  -4.057 -47.944  1.00  0.00           H  
ATOM   2747  HB3 MET   170      22.596  -2.525 -48.551  1.00  0.00           H  
ATOM   2748  CG  MET   170      22.053  -3.363 -46.644  1.00  0.00           C  
ATOM   2749  HG2 MET   170      22.715  -2.637 -46.172  1.00  0.00           H  
ATOM   2750  HG3 MET   170      21.013  -3.043 -46.569  1.00  0.00           H  
ATOM   2751  SD  MET   170      22.094  -4.844 -45.547  1.00  0.00           S  
ATOM   2752  CE  MET   170      23.817  -4.792 -45.111  1.00  0.00           C  
ATOM   2753  HE1 MET   170      23.829  -5.056 -44.053  1.00  0.00           H  
ATOM   2754  HE2 MET   170      24.276  -5.623 -45.648  1.00  0.00           H  
ATOM   2755  HE3 MET   170      24.303  -3.826 -45.245  1.00  0.00           H  
ATOM   2756  C   MET   170      20.276  -3.689 -49.271  1.00  0.00           C  
ATOM   2757  O   MET   170      19.415  -3.931 -48.476  1.00  0.00           O  
ATOM   2758  N   LYS   171      20.118  -2.838 -50.294  1.00  0.00           N  
ATOM   2759  H   LYS   171      20.901  -2.691 -50.915  1.00  0.00           H  
ATOM   2760  CA  LYS   171      18.791  -2.209 -50.681  1.00  0.00           C  
ATOM   2761  HA  LYS   171      18.269  -1.819 -49.807  1.00  0.00           H  
ATOM   2762  CB  LYS   171      19.094  -0.994 -51.633  1.00  0.00           C  
ATOM   2763  HB2 LYS   171      19.870  -0.418 -51.129  1.00  0.00           H  
ATOM   2764  HB3 LYS   171      19.532  -1.404 -52.543  1.00  0.00           H  
ATOM   2765  CG  LYS   171      17.962  -0.083 -51.775  1.00  0.00           C  
ATOM   2766  HG2 LYS   171      17.313  -0.067 -50.899  1.00  0.00           H  
ATOM   2767  HG3 LYS   171      18.381   0.923 -51.774  1.00  0.00           H  
ATOM   2768  CD  LYS   171      17.249  -0.399 -53.131  1.00  0.00           C  
ATOM   2769  HD2 LYS   171      17.924  -0.243 -53.972  1.00  0.00           H  
ATOM   2770  HD3 LYS   171      16.834  -1.406 -53.179  1.00  0.00           H  
ATOM   2771  CE  LYS   171      16.070   0.596 -53.482  1.00  0.00           C  
ATOM   2772  HE2 LYS   171      15.323   0.445 -52.703  1.00  0.00           H  
ATOM   2773  HE3 LYS   171      16.422   1.627 -53.509  1.00  0.00           H  
ATOM   2774  NZ  LYS   171      15.410   0.171 -54.710  1.00  0.00           N  
ATOM   2775  HZ1 LYS   171      16.023   0.172 -55.513  1.00  0.00           H  
ATOM   2776  HZ2 LYS   171      14.952  -0.718 -54.563  1.00  0.00           H  
ATOM   2777  HZ3 LYS   171      14.620   0.746 -54.967  1.00  0.00           H  
ATOM   2778  C   LYS   171      17.810  -3.202 -51.253  1.00  0.00           C  
ATOM   2779  O   LYS   171      16.593  -3.016 -51.169  1.00  0.00           O  
ATOM   2780  N   GLY   172      18.344  -4.350 -51.759  1.00  0.00           N  
ATOM   2781  H   GLY   172      19.342  -4.298 -51.904  1.00  0.00           H  
ATOM   2782  CA  GLY   172      17.586  -5.499 -52.026  1.00  0.00           C  
ATOM   2783  HA2 GLY   172      16.943  -5.330 -52.890  1.00  0.00           H  
ATOM   2784  HA3 GLY   172      18.346  -6.241 -52.269  1.00  0.00           H  
ATOM   2785  C   GLY   172      16.768  -6.006 -50.830  1.00  0.00           C  
ATOM   2786  O   GLY   172      15.531  -6.194 -50.917  1.00  0.00           O  
ATOM   2787  N   GLN   173      17.366  -6.014 -49.575  1.00  0.00           N  
ATOM   2788  H   GLN   173      18.312  -5.674 -49.482  1.00  0.00           H  
ATOM   2789  CA  GLN   173      16.641  -6.421 -48.264  1.00  0.00           C  
ATOM   2790  HA  GLN   173      16.330  -7.465 -48.301  1.00  0.00           H  
ATOM   2791  CB  GLN   173      17.658  -6.445 -47.153  1.00  0.00           C  
ATOM   2792  HB2 GLN   173      18.616  -6.789 -47.543  1.00  0.00           H  
ATOM   2793  HB3 GLN   173      17.849  -5.440 -46.776  1.00  0.00           H  
ATOM   2794  CG  GLN   173      17.145  -7.450 -46.084  1.00  0.00           C  
ATOM   2795  HG2 GLN   173      16.121  -7.541 -45.722  1.00  0.00           H  
ATOM   2796  HG3 GLN   173      17.293  -8.470 -46.441  1.00  0.00           H  
ATOM   2797  CD  GLN   173      18.004  -7.341 -44.799  1.00  0.00           C  
ATOM   2798  OE1 GLN   173      19.113  -6.940 -44.679  1.00  0.00           O  
ATOM   2799  NE2 GLN   173      17.381  -7.644 -43.697  1.00  0.00           N  
ATOM   2800 HE21 GLN   173      17.958  -7.571 -42.871  1.00  0.00           H  
ATOM   2801 HE22 GLN   173      16.410  -7.919 -43.725  1.00  0.00           H  
ATOM   2802  C   GLN   173      15.485  -5.511 -47.954  1.00  0.00           C  
ATOM   2803  O   GLN   173      14.480  -6.134 -47.563  1.00  0.00           O  
ATOM   2804  N   ARG   174      15.594  -4.162 -48.153  1.00  0.00           N  
ATOM   2805  H   ARG   174      16.542  -3.898 -48.382  1.00  0.00           H  
ATOM   2806  CA  ARG   174      14.710  -3.126 -47.823  1.00  0.00           C  
ATOM   2807  HA  ARG   174      14.353  -3.425 -46.837  1.00  0.00           H  
ATOM   2808  CB  ARG   174      15.458  -1.793 -47.839  1.00  0.00           C  
ATOM   2809  HB2 ARG   174      16.226  -1.933 -47.079  1.00  0.00           H  
ATOM   2810  HB3 ARG   174      15.786  -1.793 -48.878  1.00  0.00           H  
ATOM   2811  CG  ARG   174      14.782  -0.449 -47.482  1.00  0.00           C  
ATOM   2812  HG2 ARG   174      13.873  -0.551 -46.889  1.00  0.00           H  
ATOM   2813  HG3 ARG   174      15.502   0.196 -46.978  1.00  0.00           H  
ATOM   2814  CD  ARG   174      14.327   0.343 -48.751  1.00  0.00           C  
ATOM   2815  HD2 ARG   174      14.017   1.315 -48.367  1.00  0.00           H  
ATOM   2816  HD3 ARG   174      15.145   0.471 -49.460  1.00  0.00           H  
ATOM   2817  NE  ARG   174      13.178  -0.208 -49.433  1.00  0.00           N  
ATOM   2818  HE  ARG   174      13.461  -0.606 -50.317  1.00  0.00           H  
ATOM   2819  CZ  ARG   174      11.877  -0.053 -49.437  1.00  0.00           C  
ATOM   2820  NH1 ARG   174      11.325   0.535 -48.435  1.00  0.00           N  
ATOM   2821 HH11 ARG   174      11.930   0.716 -47.646  1.00  0.00           H  
ATOM   2822 HH12 ARG   174      10.470   1.063 -48.532  1.00  0.00           H  
ATOM   2823  NH2 ARG   174      11.147  -0.363 -50.427  1.00  0.00           N  
ATOM   2824 HH21 ARG   174      11.657  -0.787 -51.188  1.00  0.00           H  
ATOM   2825 HH22 ARG   174      10.155  -0.266 -50.263  1.00  0.00           H  
ATOM   2826  C   ARG   174      13.498  -3.076 -48.776  1.00  0.00           C  
ATOM   2827  O   ARG   174      12.386  -2.845 -48.310  1.00  0.00           O  
ATOM   2828  N   ASP   175      13.688  -3.439 -50.041  1.00  0.00           N  
ATOM   2829  H   ASP   175      14.671  -3.559 -50.237  1.00  0.00           H  
ATOM   2830  CA  ASP   175      12.610  -3.728 -51.031  1.00  0.00           C  
ATOM   2831  HA  ASP   175      11.879  -2.932 -50.896  1.00  0.00           H  
ATOM   2832  CB  ASP   175      13.143  -3.535 -52.512  1.00  0.00           C  
ATOM   2833  HB2 ASP   175      14.008  -4.177 -52.681  1.00  0.00           H  
ATOM   2834  HB3 ASP   175      12.353  -3.715 -53.241  1.00  0.00           H  
ATOM   2835  CG  ASP   175      13.522  -2.125 -52.874  1.00  0.00           C  
ATOM   2836  OD1 ASP   175      13.068  -1.120 -52.264  1.00  0.00           O  
ATOM   2837  OD2 ASP   175      14.124  -1.994 -53.940  1.00  0.00           O  
ATOM   2838  C   ASP   175      11.744  -4.933 -50.797  1.00  0.00           C  
ATOM   2839  O   ASP   175      10.709  -5.054 -51.375  1.00  0.00           O  
ATOM   2840  N   GLN   176      12.316  -5.899 -50.041  1.00  0.00           N  
ATOM   2841  H   GLN   176      13.255  -5.763 -49.694  1.00  0.00           H  
ATOM   2842  CA  GLN   176      11.775  -7.223 -49.919  1.00  0.00           C  
ATOM   2843  HA  GLN   176      10.924  -7.354 -50.588  1.00  0.00           H  
ATOM   2844  CB  GLN   176      12.868  -8.278 -50.221  1.00  0.00           C  
ATOM   2845  HB2 GLN   176      13.225  -8.139 -51.242  1.00  0.00           H  
ATOM   2846  HB3 GLN   176      13.754  -8.005 -49.648  1.00  0.00           H  
ATOM   2847  CG  GLN   176      12.548  -9.718 -49.938  1.00  0.00           C  
ATOM   2848  HG2 GLN   176      12.272  -9.965 -48.913  1.00  0.00           H  
ATOM   2849  HG3 GLN   176      11.790 -10.019 -50.661  1.00  0.00           H  
ATOM   2850  CD  GLN   176      13.699 -10.625 -50.161  1.00  0.00           C  
ATOM   2851  OE1 GLN   176      14.843 -10.224 -50.022  1.00  0.00           O  
ATOM   2852  NE2 GLN   176      13.412 -11.926 -50.374  1.00  0.00           N  
ATOM   2853 HE21 GLN   176      14.010 -12.709 -50.597  1.00  0.00           H  
ATOM   2854 HE22 GLN   176      12.430 -12.129 -50.254  1.00  0.00           H  
ATOM   2855  C   GLN   176      11.056  -7.364 -48.561  1.00  0.00           C  
ATOM   2856  O   GLN   176      10.093  -8.161 -48.449  1.00  0.00           O  
ATOM   2857  N   MET   177      11.589  -6.765 -47.521  1.00  0.00           N  
ATOM   2858  H   MET   177      12.340  -6.091 -47.555  1.00  0.00           H  
ATOM   2859  CA  MET   177      11.023  -7.035 -46.160  1.00  0.00           C  
ATOM   2860  HA  MET   177      11.029  -8.101 -45.934  1.00  0.00           H  
ATOM   2861  CB  MET   177      11.900  -6.377 -45.113  1.00  0.00           C  
ATOM   2862  HB2 MET   177      12.308  -5.437 -45.485  1.00  0.00           H  
ATOM   2863  HB3 MET   177      11.354  -6.165 -44.194  1.00  0.00           H  
ATOM   2864  CG  MET   177      13.013  -7.321 -44.556  1.00  0.00           C  
ATOM   2865  HG2 MET   177      12.548  -8.152 -44.027  1.00  0.00           H  
ATOM   2866  HG3 MET   177      13.581  -7.653 -45.425  1.00  0.00           H  
ATOM   2867  SD  MET   177      14.183  -6.684 -43.299  1.00  0.00           S  
ATOM   2868  CE  MET   177      14.960  -5.125 -43.979  1.00  0.00           C  
ATOM   2869  HE1 MET   177      15.448  -5.354 -44.926  1.00  0.00           H  
ATOM   2870  HE2 MET   177      14.332  -4.271 -44.235  1.00  0.00           H  
ATOM   2871  HE3 MET   177      15.687  -4.799 -43.235  1.00  0.00           H  
ATOM   2872  C   MET   177       9.530  -6.594 -45.939  1.00  0.00           C  
ATOM   2873  O   MET   177       9.098  -5.479 -46.309  1.00  0.00           O  
ATOM   2874  N   LYS   178       8.710  -7.467 -45.393  1.00  0.00           N  
ATOM   2875  H   LYS   178       9.076  -8.365 -45.108  1.00  0.00           H  
ATOM   2876  CA  LYS   178       7.284  -7.324 -45.210  1.00  0.00           C  
ATOM   2877  HA  LYS   178       6.899  -6.703 -46.019  1.00  0.00           H  
ATOM   2878  CB  LYS   178       6.540  -8.666 -45.389  1.00  0.00           C  
ATOM   2879  HB2 LYS   178       6.958  -9.317 -44.621  1.00  0.00           H  
ATOM   2880  HB3 LYS   178       5.454  -8.593 -45.323  1.00  0.00           H  
ATOM   2881  CG  LYS   178       6.947  -9.349 -46.685  1.00  0.00           C  
ATOM   2882  HG2 LYS   178       8.033  -9.420 -46.748  1.00  0.00           H  
ATOM   2883  HG3 LYS   178       6.522 -10.353 -46.700  1.00  0.00           H  
ATOM   2884  CD  LYS   178       6.472  -8.690 -47.989  1.00  0.00           C  
ATOM   2885  HD2 LYS   178       5.416  -8.497 -47.804  1.00  0.00           H  
ATOM   2886  HD3 LYS   178       6.797  -7.654 -48.087  1.00  0.00           H  
ATOM   2887  CE  LYS   178       6.606  -9.421 -49.345  1.00  0.00           C  
ATOM   2888  HE2 LYS   178       6.811 -10.450 -49.048  1.00  0.00           H  
ATOM   2889  HE3 LYS   178       5.683  -9.342 -49.920  1.00  0.00           H  
ATOM   2890  NZ  LYS   178       7.759  -8.865 -50.055  1.00  0.00           N  
ATOM   2891  HZ1 LYS   178       7.899  -9.333 -50.939  1.00  0.00           H  
ATOM   2892  HZ2 LYS   178       7.690  -7.884 -50.288  1.00  0.00           H  
ATOM   2893  HZ3 LYS   178       8.549  -8.998 -49.441  1.00  0.00           H  
ATOM   2894  C   LYS   178       6.936  -6.683 -43.843  1.00  0.00           C  
ATOM   2895  O   LYS   178       7.744  -6.723 -42.952  1.00  0.00           O  
ATOM   2896  N   ARG   179       5.717  -6.174 -43.753  1.00  0.00           N  
ATOM   2897  H   ARG   179       5.174  -6.247 -44.601  1.00  0.00           H  
ATOM   2898  CA  ARG   179       5.129  -5.539 -42.598  1.00  0.00           C  
ATOM   2899  HA  ARG   179       5.585  -5.994 -41.719  1.00  0.00           H  
ATOM   2900  CB  ARG   179       5.554  -4.078 -42.578  1.00  0.00           C  
ATOM   2901  HB2 ARG   179       6.644  -4.073 -42.554  1.00  0.00           H  
ATOM   2902  HB3 ARG   179       5.160  -3.534 -43.436  1.00  0.00           H  
ATOM   2903  CG  ARG   179       5.172  -3.268 -41.325  1.00  0.00           C  
ATOM   2904  HG2 ARG   179       4.094  -3.122 -41.259  1.00  0.00           H  
ATOM   2905  HG3 ARG   179       5.468  -3.747 -40.392  1.00  0.00           H  
ATOM   2906  CD  ARG   179       5.799  -1.929 -41.367  1.00  0.00           C  
ATOM   2907  HD2 ARG   179       5.767  -1.445 -40.391  1.00  0.00           H  
ATOM   2908  HD3 ARG   179       6.871  -2.027 -41.541  1.00  0.00           H  
ATOM   2909  NE  ARG   179       5.331  -1.076 -42.375  1.00  0.00           N  
ATOM   2910  HE  ARG   179       4.513  -1.396 -42.875  1.00  0.00           H  
ATOM   2911  CZ  ARG   179       5.834   0.065 -42.738  1.00  0.00           C  
ATOM   2912  NH1 ARG   179       6.607   0.710 -41.927  1.00  0.00           N  
ATOM   2913 HH11 ARG   179       7.022   0.227 -41.143  1.00  0.00           H  
ATOM   2914 HH12 ARG   179       6.954   1.642 -42.101  1.00  0.00           H  
ATOM   2915  NH2 ARG   179       5.466   0.668 -43.840  1.00  0.00           N  
ATOM   2916 HH21 ARG   179       4.647   0.258 -44.266  1.00  0.00           H  
ATOM   2917 HH22 ARG   179       5.877   1.499 -44.240  1.00  0.00           H  
ATOM   2918  C   ARG   179       3.676  -5.742 -42.455  1.00  0.00           C  
ATOM   2919  O   ARG   179       2.993  -5.829 -43.473  1.00  0.00           O  
ATOM   2920  N   PRO   180       3.141  -5.896 -41.204  1.00  0.00           N  
ATOM   2921  CD  PRO   180       3.810  -6.204 -39.934  1.00  0.00           C  
ATOM   2922  HD2 PRO   180       4.107  -5.227 -39.554  1.00  0.00           H  
ATOM   2923  HD3 PRO   180       4.679  -6.853 -40.048  1.00  0.00           H  
ATOM   2924  CG  PRO   180       2.712  -6.888 -39.067  1.00  0.00           C  
ATOM   2925  HG2 PRO   180       2.985  -6.726 -38.024  1.00  0.00           H  
ATOM   2926  HG3 PRO   180       2.650  -7.951 -39.301  1.00  0.00           H  
ATOM   2927  CB  PRO   180       1.440  -6.100 -39.457  1.00  0.00           C  
ATOM   2928  HB2 PRO   180       1.505  -5.177 -38.880  1.00  0.00           H  
ATOM   2929  HB3 PRO   180       0.545  -6.704 -39.308  1.00  0.00           H  
ATOM   2930  CA  PRO   180       1.707  -5.748 -40.932  1.00  0.00           C  
ATOM   2931  HA  PRO   180       1.190  -6.553 -41.455  1.00  0.00           H  
ATOM   2932  C   PRO   180       1.120  -4.453 -41.348  1.00  0.00           C  
ATOM   2933  O   PRO   180       1.701  -3.430 -41.063  1.00  0.00           O  
ATOM   2934  N   PRO   181      -0.137  -4.461 -41.834  1.00  0.00           N  
ATOM   2935  CD  PRO   181      -0.779  -5.662 -42.370  1.00  0.00           C  
ATOM   2936  HD2 PRO   181      -1.193  -6.272 -41.567  1.00  0.00           H  
ATOM   2937  HD3 PRO   181      -0.119  -6.290 -42.968  1.00  0.00           H  
ATOM   2938  CG  PRO   181      -1.896  -5.159 -43.308  1.00  0.00           C  
ATOM   2939  HG2 PRO   181      -2.701  -5.893 -43.349  1.00  0.00           H  
ATOM   2940  HG3 PRO   181      -1.383  -4.992 -44.255  1.00  0.00           H  
ATOM   2941  CB  PRO   181      -2.240  -3.847 -42.611  1.00  0.00           C  
ATOM   2942  HB2 PRO   181      -2.959  -4.036 -41.813  1.00  0.00           H  
ATOM   2943  HB3 PRO   181      -2.666  -3.083 -43.262  1.00  0.00           H  
ATOM   2944  CA  PRO   181      -0.986  -3.296 -42.003  1.00  0.00           C  
ATOM   2945  HA  PRO   181      -0.597  -2.590 -42.736  1.00  0.00           H  
ATOM   2946  C   PRO   181      -1.245  -2.480 -40.745  1.00  0.00           C  
ATOM   2947  O   PRO   181      -1.347  -3.061 -39.637  1.00  0.00           O  
ATOM   2948  N   LEU   182      -1.326  -1.165 -40.768  1.00  0.00           N  
ATOM   2949  H   LEU   182      -1.290  -0.746 -41.686  1.00  0.00           H  
ATOM   2950  CA  LEU   182      -1.218  -0.257 -39.579  1.00  0.00           C  
ATOM   2951  HA  LEU   182      -0.295  -0.451 -39.032  1.00  0.00           H  
ATOM   2952  CB  LEU   182      -1.045   1.142 -40.237  1.00  0.00           C  
ATOM   2953  HB2 LEU   182      -0.097   1.124 -40.775  1.00  0.00           H  
ATOM   2954  HB3 LEU   182      -1.940   1.252 -40.849  1.00  0.00           H  
ATOM   2955  CG  LEU   182      -0.870   2.389 -39.291  1.00  0.00           C  
ATOM   2956  HG  LEU   182      -1.807   2.607 -38.779  1.00  0.00           H  
ATOM   2957  CD1 LEU   182       0.167   2.227 -38.194  1.00  0.00           C  
ATOM   2958 HD11 LEU   182       0.083   1.245 -37.729  1.00  0.00           H  
ATOM   2959 HD12 LEU   182       1.129   2.380 -38.684  1.00  0.00           H  
ATOM   2960 HD13 LEU   182       0.107   3.072 -37.507  1.00  0.00           H  
ATOM   2961  CD2 LEU   182      -0.524   3.680 -40.150  1.00  0.00           C  
ATOM   2962 HD21 LEU   182      -1.294   3.774 -40.915  1.00  0.00           H  
ATOM   2963 HD22 LEU   182      -0.579   4.532 -39.473  1.00  0.00           H  
ATOM   2964 HD23 LEU   182       0.480   3.484 -40.527  1.00  0.00           H  
ATOM   2965  C   LEU   182      -2.331  -0.321 -38.538  1.00  0.00           C  
ATOM   2966  O   LEU   182      -2.083  -0.092 -37.310  1.00  0.00           O  
ATOM   2967  N   GLU   183      -3.462  -0.788 -38.954  1.00  0.00           N  
ATOM   2968  H   GLU   183      -3.675  -0.904 -39.934  1.00  0.00           H  
ATOM   2969  CA  GLU   183      -4.589  -1.110 -38.016  1.00  0.00           C  
ATOM   2970  HA  GLU   183      -4.802  -0.339 -37.276  1.00  0.00           H  
ATOM   2971  CB  GLU   183      -5.916  -1.396 -38.789  1.00  0.00           C  
ATOM   2972  HB2 GLU   183      -6.013  -0.558 -39.479  1.00  0.00           H  
ATOM   2973  HB3 GLU   183      -5.921  -2.265 -39.447  1.00  0.00           H  
ATOM   2974  CG  GLU   183      -7.157  -1.507 -37.814  1.00  0.00           C  
ATOM   2975  HG2 GLU   183      -8.091  -1.670 -38.351  1.00  0.00           H  
ATOM   2976  HG3 GLU   183      -7.081  -2.477 -37.324  1.00  0.00           H  
ATOM   2977  CD  GLU   183      -7.337  -0.267 -36.871  1.00  0.00           C  
ATOM   2978  OE1 GLU   183      -7.816  -0.556 -35.764  1.00  0.00           O  
ATOM   2979  OE2 GLU   183      -7.056   0.914 -37.314  1.00  0.00           O  
ATOM   2980  C   GLU   183      -4.317  -2.391 -37.077  1.00  0.00           C  
ATOM   2981  O   GLU   183      -4.654  -2.426 -35.934  1.00  0.00           O  
ATOM   2982  N   GLU   184      -3.632  -3.453 -37.586  1.00  0.00           N  
ATOM   2983  H   GLU   184      -3.318  -3.343 -38.539  1.00  0.00           H  
ATOM   2984  CA  GLU   184      -3.253  -4.693 -36.959  1.00  0.00           C  
ATOM   2985  HA  GLU   184      -4.073  -5.112 -36.375  1.00  0.00           H  
ATOM   2986  CB  GLU   184      -2.871  -5.756 -38.042  1.00  0.00           C  
ATOM   2987  HB2 GLU   184      -1.944  -5.378 -38.473  1.00  0.00           H  
ATOM   2988  HB3 GLU   184      -2.746  -6.702 -37.515  1.00  0.00           H  
ATOM   2989  CG  GLU   184      -3.843  -5.926 -39.090  1.00  0.00           C  
ATOM   2990  HG2 GLU   184      -4.174  -4.952 -39.451  1.00  0.00           H  
ATOM   2991  HG3 GLU   184      -3.306  -6.474 -39.864  1.00  0.00           H  
ATOM   2992  CD  GLU   184      -5.157  -6.655 -38.579  1.00  0.00           C  
ATOM   2993  OE1 GLU   184      -5.319  -7.001 -37.361  1.00  0.00           O  
ATOM   2994  OE2 GLU   184      -5.993  -6.886 -39.491  1.00  0.00           O  
ATOM   2995  C   GLU   184      -2.078  -4.453 -35.965  1.00  0.00           C  
ATOM   2996  O   GLU   184      -1.880  -5.252 -35.029  1.00  0.00           O  
ATOM   2997  N   ARG   185      -1.240  -3.461 -36.239  1.00  0.00           N  
ATOM   2998  H   ARG   185      -1.510  -2.802 -36.955  1.00  0.00           H  
ATOM   2999  CA  ARG   185      -0.253  -2.936 -35.224  1.00  0.00           C  
ATOM   3000  HA  ARG   185       0.378  -3.737 -34.839  1.00  0.00           H  
ATOM   3001  CB  ARG   185       0.623  -1.895 -35.897  1.00  0.00           C  
ATOM   3002  HB2 ARG   185       0.134  -1.140 -36.513  1.00  0.00           H  
ATOM   3003  HB3 ARG   185       1.090  -1.319 -35.098  1.00  0.00           H  
ATOM   3004  CG  ARG   185       1.758  -2.654 -36.609  1.00  0.00           C  
ATOM   3005  HG2 ARG   185       2.688  -2.480 -36.067  1.00  0.00           H  
ATOM   3006  HG3 ARG   185       1.590  -3.725 -36.718  1.00  0.00           H  
ATOM   3007  CD  ARG   185       1.969  -2.262 -38.103  1.00  0.00           C  
ATOM   3008  HD2 ARG   185       2.643  -2.988 -38.557  1.00  0.00           H  
ATOM   3009  HD3 ARG   185       0.979  -2.343 -38.553  1.00  0.00           H  
ATOM   3010  NE  ARG   185       2.580  -0.904 -38.237  1.00  0.00           N  
ATOM   3011  HE  ARG   185       2.801  -0.492 -37.342  1.00  0.00           H  
ATOM   3012  CZ  ARG   185       2.994  -0.358 -39.338  1.00  0.00           C  
ATOM   3013  NH1 ARG   185       2.780  -0.834 -40.527  1.00  0.00           N  
ATOM   3014 HH11 ARG   185       2.249  -1.685 -40.646  1.00  0.00           H  
ATOM   3015 HH12 ARG   185       2.867  -0.202 -41.310  1.00  0.00           H  
ATOM   3016  NH2 ARG   185       3.586   0.813 -39.285  1.00  0.00           N  
ATOM   3017 HH21 ARG   185       3.809   1.267 -38.411  1.00  0.00           H  
ATOM   3018 HH22 ARG   185       3.794   1.312 -40.138  1.00  0.00           H  
ATOM   3019  C   ARG   185      -1.007  -2.329 -33.981  1.00  0.00           C  
ATOM   3020  O   ARG   185      -0.609  -2.557 -32.857  1.00  0.00           O  
ATOM   3021  N   ARG   186      -2.021  -1.538 -34.288  1.00  0.00           N  
ATOM   3022  H   ARG   186      -2.138  -1.323 -35.268  1.00  0.00           H  
ATOM   3023  CA  ARG   186      -2.830  -0.736 -33.258  1.00  0.00           C  
ATOM   3024  HA  ARG   186      -2.165  -0.358 -32.481  1.00  0.00           H  
ATOM   3025  CB  ARG   186      -3.652   0.276 -33.964  1.00  0.00           C  
ATOM   3026  HB2 ARG   186      -4.101  -0.140 -34.866  1.00  0.00           H  
ATOM   3027  HB3 ARG   186      -4.444   0.605 -33.292  1.00  0.00           H  
ATOM   3028  CG  ARG   186      -2.868   1.635 -34.188  1.00  0.00           C  
ATOM   3029  HG2 ARG   186      -2.453   1.881 -33.211  1.00  0.00           H  
ATOM   3030  HG3 ARG   186      -2.040   1.348 -34.836  1.00  0.00           H  
ATOM   3031  CD  ARG   186      -3.855   2.721 -34.621  1.00  0.00           C  
ATOM   3032  HD2 ARG   186      -4.626   2.795 -33.853  1.00  0.00           H  
ATOM   3033  HD3 ARG   186      -3.287   3.645 -34.720  1.00  0.00           H  
ATOM   3034  NE  ARG   186      -4.637   2.451 -35.872  1.00  0.00           N  
ATOM   3035  HE  ARG   186      -5.356   1.745 -35.806  1.00  0.00           H  
ATOM   3036  CZ  ARG   186      -4.393   2.964 -37.064  1.00  0.00           C  
ATOM   3037  NH1 ARG   186      -5.070   2.535 -38.104  1.00  0.00           N  
ATOM   3038 HH11 ARG   186      -5.772   1.870 -37.812  1.00  0.00           H  
ATOM   3039 HH12 ARG   186      -4.806   2.650 -39.072  1.00  0.00           H  
ATOM   3040  NH2 ARG   186      -3.459   3.861 -37.275  1.00  0.00           N  
ATOM   3041 HH21 ARG   186      -3.028   4.329 -36.491  1.00  0.00           H  
ATOM   3042 HH22 ARG   186      -3.426   4.305 -38.182  1.00  0.00           H  
ATOM   3043  C   ARG   186      -3.762  -1.785 -32.536  1.00  0.00           C  
ATOM   3044  O   ARG   186      -3.964  -1.609 -31.336  1.00  0.00           O  
ATOM   3045  N   ALA   187      -4.163  -2.853 -33.184  1.00  0.00           N  
ATOM   3046  H   ALA   187      -3.951  -2.842 -34.171  1.00  0.00           H  
ATOM   3047  CA  ALA   187      -4.957  -3.986 -32.582  1.00  0.00           C  
ATOM   3048  HA  ALA   187      -5.901  -3.681 -32.129  1.00  0.00           H  
ATOM   3049  CB  ALA   187      -5.336  -4.798 -33.788  1.00  0.00           C  
ATOM   3050  HB1 ALA   187      -6.011  -4.293 -34.479  1.00  0.00           H  
ATOM   3051  HB2 ALA   187      -4.463  -5.122 -34.355  1.00  0.00           H  
ATOM   3052  HB3 ALA   187      -5.786  -5.706 -33.387  1.00  0.00           H  
ATOM   3053  C   ALA   187      -4.101  -4.802 -31.583  1.00  0.00           C  
ATOM   3054  O   ALA   187      -4.618  -4.986 -30.505  1.00  0.00           O  
ATOM   3055  N   MET   188      -2.785  -5.071 -31.783  1.00  0.00           N  
ATOM   3056  H   MET   188      -2.341  -4.758 -32.635  1.00  0.00           H  
ATOM   3057  CA  MET   188      -1.855  -5.599 -30.727  1.00  0.00           C  
ATOM   3058  HA  MET   188      -2.205  -6.549 -30.324  1.00  0.00           H  
ATOM   3059  CB  MET   188      -0.374  -5.781 -31.434  1.00  0.00           C  
ATOM   3060  HB2 MET   188      -0.454  -6.591 -32.159  1.00  0.00           H  
ATOM   3061  HB3 MET   188      -0.207  -4.855 -31.983  1.00  0.00           H  
ATOM   3062  CG  MET   188       0.660  -6.086 -30.296  1.00  0.00           C  
ATOM   3063  HG2 MET   188       0.590  -5.257 -29.592  1.00  0.00           H  
ATOM   3064  HG3 MET   188       0.394  -6.995 -29.756  1.00  0.00           H  
ATOM   3065  SD  MET   188       2.453  -6.315 -30.948  1.00  0.00           S  
ATOM   3066  CE  MET   188       2.686  -5.003 -32.178  1.00  0.00           C  
ATOM   3067  HE1 MET   188       3.673  -5.195 -32.599  1.00  0.00           H  
ATOM   3068  HE2 MET   188       2.022  -5.271 -33.000  1.00  0.00           H  
ATOM   3069  HE3 MET   188       2.451  -3.985 -31.867  1.00  0.00           H  
ATOM   3070  C   MET   188      -1.808  -4.704 -29.530  1.00  0.00           C  
ATOM   3071  O   MET   188      -2.066  -5.211 -28.436  1.00  0.00           O  
ATOM   3072  N   HIE   189      -1.521  -3.389 -29.708  1.00  0.00           N  
ATOM   3073  H   HIE   189      -1.270  -3.082 -30.637  1.00  0.00           H  
ATOM   3074  CA  HIE   189      -1.491  -2.414 -28.496  1.00  0.00           C  
ATOM   3075  HA  HIE   189      -0.779  -2.858 -27.800  1.00  0.00           H  
ATOM   3076  CB  HIE   189      -1.118  -1.001 -29.053  1.00  0.00           C  
ATOM   3077  HB2 HIE   189      -0.132  -0.960 -29.516  1.00  0.00           H  
ATOM   3078  HB3 HIE   189      -1.846  -0.646 -29.782  1.00  0.00           H  
ATOM   3079  CG  HIE   189      -1.260   0.188 -28.127  1.00  0.00           C  
ATOM   3080  ND1 HIE   189      -1.687   1.462 -28.584  1.00  0.00           N  
ATOM   3081  CE1 HIE   189      -1.882   2.230 -27.504  1.00  0.00           C  
ATOM   3082  HE1 HIE   189      -2.246   3.246 -27.451  1.00  0.00           H  
ATOM   3083  NE2 HIE   189      -1.600   1.474 -26.384  1.00  0.00           N  
ATOM   3084  HE2 HIE   189      -1.544   1.822 -25.437  1.00  0.00           H  
ATOM   3085  CD2 HIE   189      -1.288   0.204 -26.735  1.00  0.00           C  
ATOM   3086  HD2 HIE   189      -0.975  -0.597 -26.082  1.00  0.00           H  
ATOM   3087  C   HIE   189      -2.783  -2.474 -27.696  1.00  0.00           C  
ATOM   3088  O   HIE   189      -2.669  -2.264 -26.477  1.00  0.00           O  
ATOM   3089  N   ASP   190      -3.979  -2.450 -28.341  1.00  0.00           N  
ATOM   3090  H   ASP   190      -3.957  -2.507 -29.350  1.00  0.00           H  
ATOM   3091  CA  ASP   190      -5.306  -2.268 -27.708  1.00  0.00           C  
ATOM   3092  HA  ASP   190      -5.407  -1.382 -27.081  1.00  0.00           H  
ATOM   3093  CB  ASP   190      -6.419  -2.225 -28.775  1.00  0.00           C  
ATOM   3094  HB2 ASP   190      -6.191  -1.395 -29.444  1.00  0.00           H  
ATOM   3095  HB3 ASP   190      -6.366  -3.142 -29.362  1.00  0.00           H  
ATOM   3096  CG  ASP   190      -7.818  -2.007 -28.125  1.00  0.00           C  
ATOM   3097  OD1 ASP   190      -7.938  -1.274 -27.106  1.00  0.00           O  
ATOM   3098  OD2 ASP   190      -8.829  -2.533 -28.588  1.00  0.00           O  
ATOM   3099  C   ASP   190      -5.562  -3.509 -26.828  1.00  0.00           C  
ATOM   3100  O   ASP   190      -6.099  -3.381 -25.732  1.00  0.00           O  
ATOM   3101  N   ILE   191      -5.120  -4.706 -27.246  1.00  0.00           N  
ATOM   3102  H   ILE   191      -4.578  -4.708 -28.098  1.00  0.00           H  
ATOM   3103  CA  ILE   191      -5.367  -5.885 -26.474  1.00  0.00           C  
ATOM   3104  HA  ILE   191      -6.434  -5.947 -26.263  1.00  0.00           H  
ATOM   3105  CB  ILE   191      -4.909  -7.124 -27.284  1.00  0.00           C  
ATOM   3106  HB  ILE   191      -3.904  -6.832 -27.587  1.00  0.00           H  
ATOM   3107  CG2 ILE   191      -4.750  -8.446 -26.368  1.00  0.00           C  
ATOM   3108 HG21 ILE   191      -4.036  -8.281 -25.561  1.00  0.00           H  
ATOM   3109 HG22 ILE   191      -5.714  -8.748 -25.958  1.00  0.00           H  
ATOM   3110 HG23 ILE   191      -4.514  -9.301 -27.002  1.00  0.00           H  
ATOM   3111  CG1 ILE   191      -5.624  -7.298 -28.587  1.00  0.00           C  
ATOM   3112 HG12 ILE   191      -6.647  -7.640 -28.432  1.00  0.00           H  
ATOM   3113 HG13 ILE   191      -5.723  -6.301 -29.018  1.00  0.00           H  
ATOM   3114  CD1 ILE   191      -4.961  -8.283 -29.590  1.00  0.00           C  
ATOM   3115 HD11 ILE   191      -4.875  -9.336 -29.321  1.00  0.00           H  
ATOM   3116 HD12 ILE   191      -5.639  -8.411 -30.433  1.00  0.00           H  
ATOM   3117 HD13 ILE   191      -4.103  -7.887 -30.134  1.00  0.00           H  
ATOM   3118  C   ILE   191      -4.538  -5.890 -25.160  1.00  0.00           C  
ATOM   3119  O   ILE   191      -4.871  -6.424 -24.107  1.00  0.00           O  
ATOM   3120  N   ILE   192      -3.424  -5.132 -25.108  1.00  0.00           N  
ATOM   3121  H   ILE   192      -3.249  -4.649 -25.978  1.00  0.00           H  
ATOM   3122  CA  ILE   192      -2.667  -4.736 -23.904  1.00  0.00           C  
ATOM   3123  HA  ILE   192      -2.622  -5.669 -23.341  1.00  0.00           H  
ATOM   3124  CB  ILE   192      -1.263  -4.264 -24.273  1.00  0.00           C  
ATOM   3125  HB  ILE   192      -1.341  -3.398 -24.931  1.00  0.00           H  
ATOM   3126  CG2 ILE   192      -0.498  -3.787 -23.008  1.00  0.00           C  
ATOM   3127 HG21 ILE   192      -0.830  -2.814 -22.646  1.00  0.00           H  
ATOM   3128 HG22 ILE   192      -0.718  -4.567 -22.279  1.00  0.00           H  
ATOM   3129 HG23 ILE   192       0.564  -3.779 -23.255  1.00  0.00           H  
ATOM   3130  CG1 ILE   192      -0.498  -5.424 -24.896  1.00  0.00           C  
ATOM   3131 HG12 ILE   192      -0.254  -6.177 -24.147  1.00  0.00           H  
ATOM   3132 HG13 ILE   192      -1.106  -5.889 -25.673  1.00  0.00           H  
ATOM   3133  CD1 ILE   192       0.871  -5.000 -25.549  1.00  0.00           C  
ATOM   3134 HD11 ILE   192       1.520  -5.857 -25.732  1.00  0.00           H  
ATOM   3135 HD12 ILE   192       0.529  -4.587 -26.498  1.00  0.00           H  
ATOM   3136 HD13 ILE   192       1.422  -4.269 -24.958  1.00  0.00           H  
ATOM   3137  C   ILE   192      -3.321  -3.683 -23.078  1.00  0.00           C  
ATOM   3138  O   ILE   192      -3.360  -3.810 -21.805  1.00  0.00           O  
ATOM   3139  N   ALA   193      -3.985  -2.732 -23.703  1.00  0.00           N  
ATOM   3140  H   ALA   193      -3.991  -2.678 -24.712  1.00  0.00           H  
ATOM   3141  CA  ALA   193      -4.542  -1.582 -22.981  1.00  0.00           C  
ATOM   3142  HA  ALA   193      -3.852  -1.301 -22.185  1.00  0.00           H  
ATOM   3143  CB  ALA   193      -4.544  -0.417 -24.067  1.00  0.00           C  
ATOM   3144  HB1 ALA   193      -4.648   0.556 -23.587  1.00  0.00           H  
ATOM   3145  HB2 ALA   193      -3.591  -0.538 -24.583  1.00  0.00           H  
ATOM   3146  HB3 ALA   193      -5.326  -0.410 -24.826  1.00  0.00           H  
ATOM   3147  C   ALA   193      -5.886  -1.765 -22.199  1.00  0.00           C  
ATOM   3148  O   ALA   193      -6.305  -0.899 -21.483  1.00  0.00           O  
ATOM   3149  N   SER   194      -6.572  -2.779 -22.653  1.00  0.00           N  
ATOM   3150  H   SER   194      -6.200  -3.129 -23.525  1.00  0.00           H  
ATOM   3151  CA  SER   194      -7.970  -3.169 -22.259  1.00  0.00           C  
ATOM   3152  HA  SER   194      -8.635  -2.359 -22.560  1.00  0.00           H  
ATOM   3153  CB  SER   194      -8.190  -4.440 -23.103  1.00  0.00           C  
ATOM   3154  HB2 SER   194      -7.338  -5.089 -22.902  1.00  0.00           H  
ATOM   3155  HB3 SER   194      -9.021  -4.993 -22.666  1.00  0.00           H  
ATOM   3156  OG  SER   194      -8.298  -4.249 -24.468  1.00  0.00           O  
ATOM   3157  HG  SER   194      -7.586  -3.730 -24.848  1.00  0.00           H  
ATOM   3158  C   SER   194      -8.152  -3.529 -20.790  1.00  0.00           C  
ATOM   3159  O   SER   194      -7.203  -3.821 -20.066  1.00  0.00           O  
ATOM   3160  N   ASP   195      -9.320  -3.462 -20.252  1.00  0.00           N  
ATOM   3161  H   ASP   195     -10.047  -3.285 -20.930  1.00  0.00           H  
ATOM   3162  CA  ASP   195      -9.721  -3.731 -18.876  1.00  0.00           C  
ATOM   3163  HA  ASP   195      -9.315  -3.003 -18.174  1.00  0.00           H  
ATOM   3164  CB  ASP   195     -11.261  -3.591 -18.567  1.00  0.00           C  
ATOM   3165  HB2 ASP   195     -11.973  -4.095 -19.220  1.00  0.00           H  
ATOM   3166  HB3 ASP   195     -11.469  -3.916 -17.547  1.00  0.00           H  
ATOM   3167  CG  ASP   195     -11.719  -2.157 -18.665  1.00  0.00           C  
ATOM   3168  OD1 ASP   195     -11.060  -1.359 -19.346  1.00  0.00           O  
ATOM   3169  OD2 ASP   195     -12.805  -1.823 -18.103  1.00  0.00           O  
ATOM   3170  C   ASP   195      -9.255  -5.165 -18.433  1.00  0.00           C  
ATOM   3171  O   ASP   195      -9.197  -5.499 -17.218  1.00  0.00           O  
ATOM   3172  N   THR   196      -8.924  -6.012 -19.377  1.00  0.00           N  
ATOM   3173  H   THR   196      -9.103  -5.761 -20.339  1.00  0.00           H  
ATOM   3174  CA  THR   196      -8.305  -7.277 -19.186  1.00  0.00           C  
ATOM   3175  HA  THR   196      -7.580  -7.093 -18.393  1.00  0.00           H  
ATOM   3176  CB  THR   196      -9.203  -8.436 -18.715  1.00  0.00           C  
ATOM   3177  HB  THR   196      -9.768  -8.095 -17.847  1.00  0.00           H  
ATOM   3178  CG2 THR   196     -10.151  -8.907 -19.886  1.00  0.00           C  
ATOM   3179 HG21 THR   196      -9.717  -9.580 -20.625  1.00  0.00           H  
ATOM   3180 HG22 THR   196     -10.965  -9.487 -19.451  1.00  0.00           H  
ATOM   3181 HG23 THR   196     -10.612  -8.004 -20.287  1.00  0.00           H  
ATOM   3182  OG1 THR   196      -8.320  -9.553 -18.541  1.00  0.00           O  
ATOM   3183  HG1 THR   196      -7.923  -9.267 -17.715  1.00  0.00           H  
ATOM   3184  C   THR   196      -7.496  -7.694 -20.407  1.00  0.00           C  
ATOM   3185  O   THR   196      -7.878  -7.613 -21.606  1.00  0.00           O  
ATOM   3186  N   PHE   197      -6.236  -8.015 -20.182  1.00  0.00           N  
ATOM   3187  H   PHE   197      -5.912  -8.042 -19.226  1.00  0.00           H  
ATOM   3188  CA  PHE   197      -5.363  -8.654 -21.256  1.00  0.00           C  
ATOM   3189  HA  PHE   197      -5.405  -8.105 -22.197  1.00  0.00           H  
ATOM   3190  CB  PHE   197      -3.873  -8.619 -20.853  1.00  0.00           C  
ATOM   3191  HB2 PHE   197      -3.513  -7.593 -20.925  1.00  0.00           H  
ATOM   3192  HB3 PHE   197      -3.782  -8.940 -19.816  1.00  0.00           H  
ATOM   3193  CG  PHE   197      -2.869  -9.379 -21.660  1.00  0.00           C  
ATOM   3194  CD1 PHE   197      -2.542  -9.044 -22.999  1.00  0.00           C  
ATOM   3195  HD1 PHE   197      -2.928  -8.124 -23.414  1.00  0.00           H  
ATOM   3196  CE1 PHE   197      -1.631  -9.859 -23.692  1.00  0.00           C  
ATOM   3197  HE1 PHE   197      -1.322  -9.600 -24.694  1.00  0.00           H  
ATOM   3198  CZ  PHE   197      -1.085 -11.022 -23.170  1.00  0.00           C  
ATOM   3199  HZ  PHE   197      -0.443 -11.687 -23.730  1.00  0.00           H  
ATOM   3200  CE2 PHE   197      -1.584 -11.440 -21.900  1.00  0.00           C  
ATOM   3201  HE2 PHE   197      -1.349 -12.386 -21.434  1.00  0.00           H  
ATOM   3202  CD2 PHE   197      -2.366 -10.570 -21.100  1.00  0.00           C  
ATOM   3203  HD2 PHE   197      -2.704 -10.819 -20.105  1.00  0.00           H  
ATOM   3204  C   PHE   197      -5.840 -10.140 -21.565  1.00  0.00           C  
ATOM   3205  O   PHE   197      -5.546 -11.030 -20.807  1.00  0.00           O  
ATOM   3206  N   ASP   198      -6.547 -10.348 -22.672  1.00  0.00           N  
ATOM   3207  H   ASP   198      -6.773  -9.519 -23.203  1.00  0.00           H  
ATOM   3208  CA  ASP   198      -6.962 -11.646 -23.199  1.00  0.00           C  
ATOM   3209  HA  ASP   198      -7.281 -12.285 -22.376  1.00  0.00           H  
ATOM   3210  CB  ASP   198      -8.236 -11.551 -24.006  1.00  0.00           C  
ATOM   3211  HB2 ASP   198      -8.985 -11.056 -23.387  1.00  0.00           H  
ATOM   3212  HB3 ASP   198      -7.986 -10.913 -24.854  1.00  0.00           H  
ATOM   3213  CG  ASP   198      -8.760 -12.897 -24.538  1.00  0.00           C  
ATOM   3214  OD1 ASP   198      -8.232 -13.957 -24.145  1.00  0.00           O  
ATOM   3215  OD2 ASP   198      -9.777 -12.762 -25.240  1.00  0.00           O  
ATOM   3216  C   ASP   198      -5.775 -12.299 -23.944  1.00  0.00           C  
ATOM   3217  O   ASP   198      -5.397 -11.981 -25.063  1.00  0.00           O  
ATOM   3218  N   LYS   199      -5.076 -13.195 -23.275  1.00  0.00           N  
ATOM   3219  H   LYS   199      -5.335 -13.405 -22.322  1.00  0.00           H  
ATOM   3220  CA  LYS   199      -3.853 -13.830 -23.737  1.00  0.00           C  
ATOM   3221  HA  LYS   199      -3.097 -13.059 -23.888  1.00  0.00           H  
ATOM   3222  CB  LYS   199      -3.265 -14.712 -22.553  1.00  0.00           C  
ATOM   3223  HB2 LYS   199      -3.272 -14.171 -21.607  1.00  0.00           H  
ATOM   3224  HB3 LYS   199      -3.968 -15.540 -22.454  1.00  0.00           H  
ATOM   3225  CG  LYS   199      -1.897 -15.121 -22.831  1.00  0.00           C  
ATOM   3226  HG2 LYS   199      -1.958 -15.864 -23.625  1.00  0.00           H  
ATOM   3227  HG3 LYS   199      -1.363 -14.303 -23.313  1.00  0.00           H  
ATOM   3228  CD  LYS   199      -1.078 -15.690 -21.678  1.00  0.00           C  
ATOM   3229  HD2 LYS   199      -0.945 -14.859 -20.986  1.00  0.00           H  
ATOM   3230  HD3 LYS   199      -1.552 -16.577 -21.257  1.00  0.00           H  
ATOM   3231  CE  LYS   199       0.313 -15.989 -22.259  1.00  0.00           C  
ATOM   3232  HE2 LYS   199       0.257 -16.784 -23.003  1.00  0.00           H  
ATOM   3233  HE3 LYS   199       0.586 -15.112 -22.845  1.00  0.00           H  
ATOM   3234  NZ  LYS   199       1.323 -16.122 -21.181  1.00  0.00           N  
ATOM   3235  HZ1 LYS   199       1.363 -17.023 -20.725  1.00  0.00           H  
ATOM   3236  HZ2 LYS   199       2.242 -16.036 -21.591  1.00  0.00           H  
ATOM   3237  HZ3 LYS   199       1.396 -15.388 -20.492  1.00  0.00           H  
ATOM   3238  C   LYS   199      -4.129 -14.713 -25.005  1.00  0.00           C  
ATOM   3239  O   LYS   199      -3.179 -14.821 -25.766  1.00  0.00           O  
ATOM   3240  N   ALA   200      -5.266 -15.359 -25.120  1.00  0.00           N  
ATOM   3241  H   ALA   200      -5.906 -15.469 -24.347  1.00  0.00           H  
ATOM   3242  CA  ALA   200      -5.643 -16.068 -26.359  1.00  0.00           C  
ATOM   3243  HA  ALA   200      -4.842 -16.774 -26.581  1.00  0.00           H  
ATOM   3244  CB  ALA   200      -7.051 -16.794 -26.140  1.00  0.00           C  
ATOM   3245  HB1 ALA   200      -7.925 -16.170 -25.954  1.00  0.00           H  
ATOM   3246  HB2 ALA   200      -7.190 -17.328 -27.080  1.00  0.00           H  
ATOM   3247  HB3 ALA   200      -6.980 -17.497 -25.310  1.00  0.00           H  
ATOM   3248  C   ALA   200      -5.730 -15.119 -27.470  1.00  0.00           C  
ATOM   3249  O   ALA   200      -5.402 -15.492 -28.579  1.00  0.00           O  
ATOM   3250  N   LYS   201      -6.224 -13.889 -27.246  1.00  0.00           N  
ATOM   3251  H   LYS   201      -6.257 -13.644 -26.266  1.00  0.00           H  
ATOM   3252  CA  LYS   201      -6.405 -12.879 -28.341  1.00  0.00           C  
ATOM   3253  HA  LYS   201      -6.920 -13.410 -29.141  1.00  0.00           H  
ATOM   3254  CB  LYS   201      -7.338 -11.771 -27.771  1.00  0.00           C  
ATOM   3255  HB2 LYS   201      -8.276 -12.208 -27.429  1.00  0.00           H  
ATOM   3256  HB3 LYS   201      -6.828 -11.251 -26.960  1.00  0.00           H  
ATOM   3257  CG  LYS   201      -7.708 -10.951 -29.022  1.00  0.00           C  
ATOM   3258  HG2 LYS   201      -6.871 -10.320 -29.320  1.00  0.00           H  
ATOM   3259  HG3 LYS   201      -8.150 -11.593 -29.784  1.00  0.00           H  
ATOM   3260  CD  LYS   201      -8.808  -9.909 -28.660  1.00  0.00           C  
ATOM   3261  HD2 LYS   201      -9.004  -9.171 -29.438  1.00  0.00           H  
ATOM   3262  HD3 LYS   201      -9.806 -10.346 -28.608  1.00  0.00           H  
ATOM   3263  CE  LYS   201      -8.534  -9.229 -27.374  1.00  0.00           C  
ATOM   3264  HE2 LYS   201      -8.650  -9.989 -26.602  1.00  0.00           H  
ATOM   3265  HE3 LYS   201      -7.502  -8.916 -27.223  1.00  0.00           H  
ATOM   3266  NZ  LYS   201      -9.536  -8.107 -27.161  1.00  0.00           N  
ATOM   3267  HZ1 LYS   201      -9.240  -7.246 -27.598  1.00  0.00           H  
ATOM   3268  HZ2 LYS   201     -10.483  -8.325 -27.439  1.00  0.00           H  
ATOM   3269  HZ3 LYS   201      -9.695  -7.764 -26.224  1.00  0.00           H  
ATOM   3270  C   LYS   201      -5.048 -12.331 -28.892  1.00  0.00           C  
ATOM   3271  O   LYS   201      -4.947 -12.059 -30.077  1.00  0.00           O  
ATOM   3272  N   ALA   202      -4.136 -12.173 -28.011  1.00  0.00           N  
ATOM   3273  H   ALA   202      -4.407 -12.382 -27.060  1.00  0.00           H  
ATOM   3274  CA  ALA   202      -2.727 -11.875 -28.188  1.00  0.00           C  
ATOM   3275  HA  ALA   202      -2.649 -10.905 -28.678  1.00  0.00           H  
ATOM   3276  CB  ALA   202      -2.142 -11.646 -26.736  1.00  0.00           C  
ATOM   3277  HB1 ALA   202      -2.481 -12.478 -26.119  1.00  0.00           H  
ATOM   3278  HB2 ALA   202      -1.053 -11.615 -26.768  1.00  0.00           H  
ATOM   3279  HB3 ALA   202      -2.589 -10.704 -26.417  1.00  0.00           H  
ATOM   3280  C   ALA   202      -2.069 -12.984 -29.073  1.00  0.00           C  
ATOM   3281  O   ALA   202      -1.348 -12.612 -30.016  1.00  0.00           O  
ATOM   3282  N   GLU   203      -2.510 -14.298 -28.955  1.00  0.00           N  
ATOM   3283  H   GLU   203      -2.981 -14.589 -28.110  1.00  0.00           H  
ATOM   3284  CA  GLU   203      -1.969 -15.376 -29.808  1.00  0.00           C  
ATOM   3285  HA  GLU   203      -0.892 -15.302 -29.958  1.00  0.00           H  
ATOM   3286  CB  GLU   203      -2.142 -16.676 -29.060  1.00  0.00           C  
ATOM   3287  HB2 GLU   203      -1.908 -16.491 -28.012  1.00  0.00           H  
ATOM   3288  HB3 GLU   203      -3.214 -16.863 -28.995  1.00  0.00           H  
ATOM   3289  CG  GLU   203      -1.417 -17.869 -29.605  1.00  0.00           C  
ATOM   3290  HG2 GLU   203      -1.717 -18.070 -30.633  1.00  0.00           H  
ATOM   3291  HG3 GLU   203      -0.376 -17.556 -29.678  1.00  0.00           H  
ATOM   3292  CD  GLU   203      -1.526 -19.147 -28.846  1.00  0.00           C  
ATOM   3293  OE1 GLU   203      -1.017 -20.159 -29.409  1.00  0.00           O  
ATOM   3294  OE2 GLU   203      -2.318 -19.212 -27.873  1.00  0.00           O  
ATOM   3295  C   GLU   203      -2.695 -15.340 -31.185  1.00  0.00           C  
ATOM   3296  O   GLU   203      -2.033 -15.359 -32.178  1.00  0.00           O  
ATOM   3297  N   ALA   204      -4.009 -15.146 -31.256  1.00  0.00           N  
ATOM   3298  H   ALA   204      -4.533 -15.149 -30.393  1.00  0.00           H  
ATOM   3299  CA  ALA   204      -4.798 -14.848 -32.466  1.00  0.00           C  
ATOM   3300  HA  ALA   204      -4.742 -15.664 -33.187  1.00  0.00           H  
ATOM   3301  CB  ALA   204      -6.255 -14.690 -32.028  1.00  0.00           C  
ATOM   3302  HB1 ALA   204      -6.897 -14.866 -32.891  1.00  0.00           H  
ATOM   3303  HB2 ALA   204      -6.598 -15.520 -31.410  1.00  0.00           H  
ATOM   3304  HB3 ALA   204      -6.446 -13.708 -31.594  1.00  0.00           H  
ATOM   3305  C   ALA   204      -4.280 -13.745 -33.274  1.00  0.00           C  
ATOM   3306  O   ALA   204      -4.042 -13.832 -34.480  1.00  0.00           O  
ATOM   3307  N   GLN   205      -3.932 -12.627 -32.653  1.00  0.00           N  
ATOM   3308  H   GLN   205      -4.165 -12.409 -31.695  1.00  0.00           H  
ATOM   3309  CA  GLN   205      -3.333 -11.456 -33.262  1.00  0.00           C  
ATOM   3310  HA  GLN   205      -3.874 -11.269 -34.189  1.00  0.00           H  
ATOM   3311  CB  GLN   205      -3.627 -10.221 -32.427  1.00  0.00           C  
ATOM   3312  HB2 GLN   205      -4.677 -10.159 -32.140  1.00  0.00           H  
ATOM   3313  HB3 GLN   205      -3.020 -10.319 -31.527  1.00  0.00           H  
ATOM   3314  CG  GLN   205      -3.156  -8.887 -33.028  1.00  0.00           C  
ATOM   3315  HG2 GLN   205      -3.085  -8.018 -32.374  1.00  0.00           H  
ATOM   3316  HG3 GLN   205      -2.117  -9.048 -33.316  1.00  0.00           H  
ATOM   3317  CD  GLN   205      -4.024  -8.552 -34.245  1.00  0.00           C  
ATOM   3318  OE1 GLN   205      -5.164  -8.954 -34.460  1.00  0.00           O  
ATOM   3319  NE2 GLN   205      -3.455  -7.729 -35.165  1.00  0.00           N  
ATOM   3320 HE21 GLN   205      -4.044  -7.563 -35.968  1.00  0.00           H  
ATOM   3321 HE22 GLN   205      -2.541  -7.308 -35.081  1.00  0.00           H  
ATOM   3322  C   GLN   205      -1.873 -11.618 -33.696  1.00  0.00           C  
ATOM   3323  O   GLN   205      -1.445 -11.139 -34.751  1.00  0.00           O  
ATOM   3324  N   ILE   206      -1.116 -12.349 -32.912  1.00  0.00           N  
ATOM   3325  H   ILE   206      -1.538 -12.543 -32.015  1.00  0.00           H  
ATOM   3326  CA  ILE   206       0.290 -12.706 -33.260  1.00  0.00           C  
ATOM   3327  HA  ILE   206       0.866 -11.830 -33.560  1.00  0.00           H  
ATOM   3328  CB  ILE   206       1.074 -13.345 -32.041  1.00  0.00           C  
ATOM   3329  HB  ILE   206       0.499 -14.069 -31.463  1.00  0.00           H  
ATOM   3330  CG2 ILE   206       2.334 -14.118 -32.582  1.00  0.00           C  
ATOM   3331 HG21 ILE   206       2.011 -14.999 -33.137  1.00  0.00           H  
ATOM   3332 HG22 ILE   206       2.944 -13.423 -33.159  1.00  0.00           H  
ATOM   3333 HG23 ILE   206       3.026 -14.306 -31.761  1.00  0.00           H  
ATOM   3334  CG1 ILE   206       1.345 -12.178 -31.095  1.00  0.00           C  
ATOM   3335 HG12 ILE   206       2.109 -11.550 -31.553  1.00  0.00           H  
ATOM   3336 HG13 ILE   206       0.547 -11.440 -31.010  1.00  0.00           H  
ATOM   3337  CD1 ILE   206       1.878 -12.482 -29.710  1.00  0.00           C  
ATOM   3338 HD11 ILE   206       1.893 -11.686 -28.966  1.00  0.00           H  
ATOM   3339 HD12 ILE   206       1.364 -13.338 -29.273  1.00  0.00           H  
ATOM   3340 HD13 ILE   206       2.940 -12.676 -29.863  1.00  0.00           H  
ATOM   3341  C   ILE   206       0.270 -13.697 -34.465  1.00  0.00           C  
ATOM   3342  O   ILE   206       1.120 -13.645 -35.389  1.00  0.00           O  
ATOM   3343  N   ALA   207      -0.849 -14.452 -34.697  1.00  0.00           N  
ATOM   3344  H   ALA   207      -1.541 -14.337 -33.970  1.00  0.00           H  
ATOM   3345  CA  ALA   207      -1.074 -15.377 -35.859  1.00  0.00           C  
ATOM   3346  HA  ALA   207      -0.183 -16.005 -35.860  1.00  0.00           H  
ATOM   3347  CB  ALA   207      -2.310 -16.272 -35.622  1.00  0.00           C  
ATOM   3348  HB1 ALA   207      -3.161 -15.793 -36.106  1.00  0.00           H  
ATOM   3349  HB2 ALA   207      -2.248 -17.158 -36.253  1.00  0.00           H  
ATOM   3350  HB3 ALA   207      -2.452 -16.355 -34.544  1.00  0.00           H  
ATOM   3351  C   ALA   207      -1.191 -14.639 -37.209  1.00  0.00           C  
ATOM   3352  O   ALA   207      -0.677 -15.081 -38.187  1.00  0.00           O  
ATOM   3353  N   LYS   208      -1.750 -13.415 -37.209  1.00  0.00           N  
ATOM   3354  H   LYS   208      -2.143 -13.143 -36.319  1.00  0.00           H  
ATOM   3355  CA  LYS   208      -1.780 -12.545 -38.334  1.00  0.00           C  
ATOM   3356  HA  LYS   208      -2.123 -13.147 -39.175  1.00  0.00           H  
ATOM   3357  CB  LYS   208      -2.834 -11.404 -38.034  1.00  0.00           C  
ATOM   3358  HB2 LYS   208      -2.301 -10.666 -37.434  1.00  0.00           H  
ATOM   3359  HB3 LYS   208      -3.039 -10.952 -39.004  1.00  0.00           H  
ATOM   3360  CG  LYS   208      -4.204 -11.783 -37.348  1.00  0.00           C  
ATOM   3361  HG2 LYS   208      -4.560 -12.695 -37.828  1.00  0.00           H  
ATOM   3362  HG3 LYS   208      -4.096 -11.972 -36.280  1.00  0.00           H  
ATOM   3363  CD  LYS   208      -5.205 -10.637 -37.485  1.00  0.00           C  
ATOM   3364  HD2 LYS   208      -4.741  -9.658 -37.363  1.00  0.00           H  
ATOM   3365  HD3 LYS   208      -5.682 -10.714 -38.462  1.00  0.00           H  
ATOM   3366  CE  LYS   208      -6.263 -10.994 -36.439  1.00  0.00           C  
ATOM   3367  HE2 LYS   208      -6.794 -11.932 -36.600  1.00  0.00           H  
ATOM   3368  HE3 LYS   208      -5.872 -11.232 -35.450  1.00  0.00           H  
ATOM   3369  NZ  LYS   208      -7.138  -9.859 -36.211  1.00  0.00           N  
ATOM   3370  HZ1 LYS   208      -7.510  -9.627 -37.121  1.00  0.00           H  
ATOM   3371  HZ2 LYS   208      -7.862 -10.028 -35.527  1.00  0.00           H  
ATOM   3372  HZ3 LYS   208      -6.744  -8.980 -35.908  1.00  0.00           H  
ATOM   3373  C   LYS   208      -0.498 -11.905 -38.734  1.00  0.00           C  
ATOM   3374  O   LYS   208      -0.371 -11.291 -39.803  1.00  0.00           O  
ATOM   3375  N   MET   209       0.518 -11.952 -37.843  1.00  0.00           N  
ATOM   3376  H   MET   209       0.239 -12.512 -37.050  1.00  0.00           H  
ATOM   3377  CA  MET   209       1.860 -11.380 -38.055  1.00  0.00           C  
ATOM   3378  HA  MET   209       1.791 -10.720 -38.920  1.00  0.00           H  
ATOM   3379  CB  MET   209       2.092 -10.438 -36.812  1.00  0.00           C  
ATOM   3380  HB2 MET   209       1.960 -11.080 -35.942  1.00  0.00           H  
ATOM   3381  HB3 MET   209       3.131 -10.108 -36.838  1.00  0.00           H  
ATOM   3382  CG  MET   209       1.115  -9.263 -36.527  1.00  0.00           C  
ATOM   3383  HG2 MET   209       1.052  -8.562 -37.360  1.00  0.00           H  
ATOM   3384  HG3 MET   209       0.068  -9.524 -36.370  1.00  0.00           H  
ATOM   3385  SD  MET   209       1.662  -8.186 -35.132  1.00  0.00           S  
ATOM   3386  CE  MET   209       1.501  -9.055 -33.563  1.00  0.00           C  
ATOM   3387  HE1 MET   209       2.344  -9.741 -33.482  1.00  0.00           H  
ATOM   3388  HE2 MET   209       1.643  -8.401 -32.703  1.00  0.00           H  
ATOM   3389  HE3 MET   209       0.543  -9.569 -33.490  1.00  0.00           H  
ATOM   3390  C   MET   209       3.044 -12.410 -38.359  1.00  0.00           C  
ATOM   3391  O   MET   209       4.191 -12.138 -38.769  1.00  0.00           O  
ATOM   3392  N   GLU   210       2.787 -13.696 -38.142  1.00  0.00           N  
ATOM   3393  H   GLU   210       1.893 -13.796 -37.683  1.00  0.00           H  
ATOM   3394  CA  GLU   210       3.722 -14.896 -38.070  1.00  0.00           C  
ATOM   3395  HA  GLU   210       4.568 -14.724 -37.404  1.00  0.00           H  
ATOM   3396  CB  GLU   210       2.853 -16.026 -37.436  1.00  0.00           C  
ATOM   3397  HB2 GLU   210       2.524 -15.579 -36.498  1.00  0.00           H  
ATOM   3398  HB3 GLU   210       1.988 -16.208 -38.074  1.00  0.00           H  
ATOM   3399  CG  GLU   210       3.322 -17.482 -37.004  1.00  0.00           C  
ATOM   3400  HG2 GLU   210       4.408 -17.471 -37.092  1.00  0.00           H  
ATOM   3401  HG3 GLU   210       3.198 -17.642 -35.933  1.00  0.00           H  
ATOM   3402  CD  GLU   210       2.659 -18.614 -37.852  1.00  0.00           C  
ATOM   3403  OE1 GLU   210       1.710 -19.207 -37.398  1.00  0.00           O  
ATOM   3404  OE2 GLU   210       3.186 -18.907 -38.962  1.00  0.00           O  
ATOM   3405  C   GLU   210       4.214 -15.328 -39.473  1.00  0.00           C  
ATOM   3406  O   GLU   210       5.357 -15.786 -39.658  1.00  0.00           O  
ATOM   3407  N   GLU   211       3.315 -15.099 -40.461  1.00  0.00           N  
ATOM   3408  H   GLU   211       2.379 -14.848 -40.178  1.00  0.00           H  
ATOM   3409  CA  GLU   211       3.745 -15.297 -41.875  1.00  0.00           C  
ATOM   3410  HA  GLU   211       4.223 -16.275 -41.830  1.00  0.00           H  
ATOM   3411  CB  GLU   211       2.539 -15.198 -42.859  1.00  0.00           C  
ATOM   3412  HB2 GLU   211       1.756 -15.906 -42.589  1.00  0.00           H  
ATOM   3413  HB3 GLU   211       2.109 -14.199 -42.794  1.00  0.00           H  
ATOM   3414  CG  GLU   211       3.064 -15.451 -44.237  1.00  0.00           C  
ATOM   3415  HG2 GLU   211       3.780 -14.643 -44.388  1.00  0.00           H  
ATOM   3416  HG3 GLU   211       3.603 -16.395 -44.165  1.00  0.00           H  
ATOM   3417  CD  GLU   211       1.948 -15.494 -45.332  1.00  0.00           C  
ATOM   3418  OE1 GLU   211       1.456 -16.594 -45.611  1.00  0.00           O  
ATOM   3419  OE2 GLU   211       1.667 -14.401 -45.992  1.00  0.00           O  
ATOM   3420  C   GLU   211       4.797 -14.248 -42.242  1.00  0.00           C  
ATOM   3421  O   GLU   211       5.866 -14.601 -42.762  1.00  0.00           O  
ATOM   3422  N   GLN   212       4.436 -12.943 -42.039  1.00  0.00           N  
ATOM   3423  H   GLN   212       3.492 -12.695 -41.780  1.00  0.00           H  
ATOM   3424  CA  GLN   212       5.357 -11.813 -42.208  1.00  0.00           C  
ATOM   3425  HA  GLN   212       5.671 -11.876 -43.251  1.00  0.00           H  
ATOM   3426  CB  GLN   212       4.453 -10.510 -42.074  1.00  0.00           C  
ATOM   3427  HB2 GLN   212       3.922 -10.381 -43.017  1.00  0.00           H  
ATOM   3428  HB3 GLN   212       3.781 -10.731 -41.244  1.00  0.00           H  
ATOM   3429  CG  GLN   212       5.277  -9.260 -41.801  1.00  0.00           C  
ATOM   3430  HG2 GLN   212       6.153  -9.150 -42.441  1.00  0.00           H  
ATOM   3431  HG3 GLN   212       4.655  -8.381 -41.966  1.00  0.00           H  
ATOM   3432  CD  GLN   212       5.719  -9.037 -40.337  1.00  0.00           C  
ATOM   3433  OE1 GLN   212       5.053  -9.412 -39.370  1.00  0.00           O  
ATOM   3434  NE2 GLN   212       6.885  -8.495 -40.019  1.00  0.00           N  
ATOM   3435 HE21 GLN   212       7.156  -8.647 -39.058  1.00  0.00           H  
ATOM   3436 HE22 GLN   212       7.519  -8.261 -40.770  1.00  0.00           H  
ATOM   3437  C   GLN   212       6.622 -11.804 -41.353  1.00  0.00           C  
ATOM   3438  O   GLN   212       7.677 -11.403 -41.942  1.00  0.00           O  
ATOM   3439  N   ARG   213       6.528 -12.262 -40.100  1.00  0.00           N  
ATOM   3440  H   ARG   213       5.649 -12.415 -39.627  1.00  0.00           H  
ATOM   3441  CA  ARG   213       7.747 -12.403 -39.212  1.00  0.00           C  
ATOM   3442  HA  ARG   213       8.160 -11.411 -39.031  1.00  0.00           H  
ATOM   3443  CB  ARG   213       7.434 -13.096 -37.834  1.00  0.00           C  
ATOM   3444  HB2 ARG   213       6.668 -12.549 -37.284  1.00  0.00           H  
ATOM   3445  HB3 ARG   213       7.027 -14.106 -37.889  1.00  0.00           H  
ATOM   3446  CG  ARG   213       8.663 -13.142 -36.831  1.00  0.00           C  
ATOM   3447  HG2 ARG   213       8.157 -13.690 -36.036  1.00  0.00           H  
ATOM   3448  HG3 ARG   213       9.479 -13.759 -37.206  1.00  0.00           H  
ATOM   3449  CD  ARG   213       9.057 -11.800 -36.313  1.00  0.00           C  
ATOM   3450  HD2 ARG   213       8.147 -11.250 -36.071  1.00  0.00           H  
ATOM   3451  HD3 ARG   213       9.550 -12.009 -35.364  1.00  0.00           H  
ATOM   3452  NE  ARG   213       9.938 -11.121 -37.260  1.00  0.00           N  
ATOM   3453  HE  ARG   213      10.765 -11.572 -37.624  1.00  0.00           H  
ATOM   3454  CZ  ARG   213       9.859  -9.891 -37.723  1.00  0.00           C  
ATOM   3455  NH1 ARG   213       8.918  -9.056 -37.346  1.00  0.00           N  
ATOM   3456 HH11 ARG   213       8.272  -9.383 -36.641  1.00  0.00           H  
ATOM   3457 HH12 ARG   213       8.775  -8.155 -37.780  1.00  0.00           H  
ATOM   3458  NH2 ARG   213      10.749  -9.356 -38.505  1.00  0.00           N  
ATOM   3459 HH21 ARG   213      11.631  -9.812 -38.689  1.00  0.00           H  
ATOM   3460 HH22 ARG   213      10.683  -8.357 -38.637  1.00  0.00           H  
ATOM   3461  C   ARG   213       8.802 -13.240 -39.974  1.00  0.00           C  
ATOM   3462  O   ARG   213       9.885 -12.798 -40.060  1.00  0.00           O  
ATOM   3463  N   LYS   214       8.408 -14.399 -40.509  1.00  0.00           N  
ATOM   3464  H   LYS   214       7.446 -14.579 -40.256  1.00  0.00           H  
ATOM   3465  CA  LYS   214       9.221 -15.285 -41.335  1.00  0.00           C  
ATOM   3466  HA  LYS   214      10.148 -15.494 -40.799  1.00  0.00           H  
ATOM   3467  CB  LYS   214       8.361 -16.572 -41.603  1.00  0.00           C  
ATOM   3468  HB2 LYS   214       7.339 -16.424 -41.951  1.00  0.00           H  
ATOM   3469  HB3 LYS   214       8.929 -17.150 -42.332  1.00  0.00           H  
ATOM   3470  CG  LYS   214       8.231 -17.489 -40.322  1.00  0.00           C  
ATOM   3471  HG2 LYS   214       9.218 -17.673 -39.899  1.00  0.00           H  
ATOM   3472  HG3 LYS   214       7.601 -16.947 -39.617  1.00  0.00           H  
ATOM   3473  CD  LYS   214       7.475 -18.708 -40.600  1.00  0.00           C  
ATOM   3474  HD2 LYS   214       7.896 -19.228 -41.460  1.00  0.00           H  
ATOM   3475  HD3 LYS   214       7.568 -19.410 -39.771  1.00  0.00           H  
ATOM   3476  CE  LYS   214       5.983 -18.533 -40.994  1.00  0.00           C  
ATOM   3477  HE2 LYS   214       5.510 -17.952 -40.203  1.00  0.00           H  
ATOM   3478  HE3 LYS   214       5.796 -17.921 -41.876  1.00  0.00           H  
ATOM   3479  NZ  LYS   214       5.248 -19.795 -41.157  1.00  0.00           N  
ATOM   3480  HZ1 LYS   214       4.421 -19.562 -41.688  1.00  0.00           H  
ATOM   3481  HZ2 LYS   214       5.740 -20.480 -41.714  1.00  0.00           H  
ATOM   3482  HZ3 LYS   214       5.080 -20.232 -40.263  1.00  0.00           H  
ATOM   3483  C   LYS   214       9.683 -14.627 -42.655  1.00  0.00           C  
ATOM   3484  O   LYS   214      10.841 -14.840 -43.081  1.00  0.00           O  
ATOM   3485  N   ALA   215       8.856 -13.920 -43.315  1.00  0.00           N  
ATOM   3486  H   ALA   215       7.901 -13.744 -43.035  1.00  0.00           H  
ATOM   3487  CA  ALA   215       9.334 -13.227 -44.557  1.00  0.00           C  
ATOM   3488  HA  ALA   215       9.631 -13.938 -45.329  1.00  0.00           H  
ATOM   3489  CB  ALA   215       8.150 -12.501 -45.144  1.00  0.00           C  
ATOM   3490  HB1 ALA   215       8.573 -11.945 -45.981  1.00  0.00           H  
ATOM   3491  HB2 ALA   215       7.401 -13.221 -45.474  1.00  0.00           H  
ATOM   3492  HB3 ALA   215       7.695 -11.767 -44.479  1.00  0.00           H  
ATOM   3493  C   ALA   215      10.492 -12.273 -44.266  1.00  0.00           C  
ATOM   3494  O   ALA   215      11.509 -12.277 -45.024  1.00  0.00           O  
ATOM   3495  N   ASN   216      10.532 -11.515 -43.183  1.00  0.00           N  
ATOM   3496  H   ASN   216       9.668 -11.299 -42.708  1.00  0.00           H  
ATOM   3497  CA  ASN   216      11.777 -10.802 -42.741  1.00  0.00           C  
ATOM   3498  HA  ASN   216      12.064 -10.139 -43.558  1.00  0.00           H  
ATOM   3499  CB  ASN   216      11.486  -9.820 -41.620  1.00  0.00           C  
ATOM   3500  HB2 ASN   216      10.921 -10.467 -40.948  1.00  0.00           H  
ATOM   3501  HB3 ASN   216      12.458  -9.558 -41.202  1.00  0.00           H  
ATOM   3502  CG  ASN   216      10.873  -8.548 -42.098  1.00  0.00           C  
ATOM   3503  OD1 ASN   216      10.276  -8.486 -43.189  1.00  0.00           O  
ATOM   3504  ND2 ASN   216      10.906  -7.416 -41.486  1.00  0.00           N  
ATOM   3505 HD21 ASN   216      10.386  -6.671 -41.926  1.00  0.00           H  
ATOM   3506 HD22 ASN   216      11.479  -7.279 -40.665  1.00  0.00           H  
ATOM   3507  C   ASN   216      13.006 -11.673 -42.443  1.00  0.00           C  
ATOM   3508  O   ASN   216      14.116 -11.341 -42.798  1.00  0.00           O  
ATOM   3509  N   MET   217      12.813 -12.810 -41.716  1.00  0.00           N  
ATOM   3510  H   MET   217      11.887 -13.090 -41.423  1.00  0.00           H  
ATOM   3511  CA  MET   217      13.904 -13.743 -41.334  1.00  0.00           C  
ATOM   3512  HA  MET   217      14.622 -13.139 -40.780  1.00  0.00           H  
ATOM   3513  CB  MET   217      13.369 -14.883 -40.515  1.00  0.00           C  
ATOM   3514  HB2 MET   217      12.763 -15.524 -41.154  1.00  0.00           H  
ATOM   3515  HB3 MET   217      14.215 -15.563 -40.406  1.00  0.00           H  
ATOM   3516  CG  MET   217      12.747 -14.538 -39.155  1.00  0.00           C  
ATOM   3517  HG2 MET   217      13.550 -14.349 -38.442  1.00  0.00           H  
ATOM   3518  HG3 MET   217      12.206 -13.606 -39.320  1.00  0.00           H  
ATOM   3519  SD  MET   217      11.419 -15.620 -38.446  1.00  0.00           S  
ATOM   3520  CE  MET   217      12.293 -17.058 -37.778  1.00  0.00           C  
ATOM   3521  HE1 MET   217      13.187 -16.711 -37.260  1.00  0.00           H  
ATOM   3522  HE2 MET   217      11.662 -17.623 -37.091  1.00  0.00           H  
ATOM   3523  HE3 MET   217      12.567 -17.717 -38.602  1.00  0.00           H  
ATOM   3524  C   MET   217      14.480 -14.339 -42.601  1.00  0.00           C  
ATOM   3525  O   MET   217      15.718 -14.327 -42.762  1.00  0.00           O  
ATOM   3526  N   LEU   218      13.640 -14.647 -43.612  1.00  0.00           N  
ATOM   3527  H   LEU   218      12.639 -14.646 -43.475  1.00  0.00           H  
ATOM   3528  CA  LEU   218      14.152 -15.132 -44.889  1.00  0.00           C  
ATOM   3529  HA  LEU   218      15.008 -15.800 -44.796  1.00  0.00           H  
ATOM   3530  CB  LEU   218      13.057 -15.883 -45.562  1.00  0.00           C  
ATOM   3531  HB2 LEU   218      12.129 -15.311 -45.587  1.00  0.00           H  
ATOM   3532  HB3 LEU   218      13.292 -16.110 -46.602  1.00  0.00           H  
ATOM   3533  CG  LEU   218      12.707 -17.174 -44.820  1.00  0.00           C  
ATOM   3534  HG  LEU   218      12.463 -16.876 -43.800  1.00  0.00           H  
ATOM   3535  CD1 LEU   218      11.407 -17.688 -45.319  1.00  0.00           C  
ATOM   3536 HD11 LEU   218      11.133 -18.522 -44.672  1.00  0.00           H  
ATOM   3537 HD12 LEU   218      10.718 -16.848 -45.226  1.00  0.00           H  
ATOM   3538 HD13 LEU   218      11.484 -17.888 -46.388  1.00  0.00           H  
ATOM   3539  CD2 LEU   218      13.801 -18.219 -44.936  1.00  0.00           C  
ATOM   3540 HD21 LEU   218      13.488 -19.044 -44.296  1.00  0.00           H  
ATOM   3541 HD22 LEU   218      13.990 -18.496 -45.973  1.00  0.00           H  
ATOM   3542 HD23 LEU   218      14.709 -17.891 -44.429  1.00  0.00           H  
ATOM   3543  C   LEU   218      14.781 -13.992 -45.782  1.00  0.00           C  
ATOM   3544  O   LEU   218      15.742 -14.214 -46.514  1.00  0.00           O  
ATOM   3545  N   ALA   219      14.360 -12.762 -45.605  1.00  0.00           N  
ATOM   3546  H   ALA   219      13.504 -12.545 -45.115  1.00  0.00           H  
ATOM   3547  CA  ALA   219      14.933 -11.685 -46.468  1.00  0.00           C  
ATOM   3548  HA  ALA   219      14.933 -11.976 -47.518  1.00  0.00           H  
ATOM   3549  CB  ALA   219      14.022 -10.471 -46.434  1.00  0.00           C  
ATOM   3550  HB1 ALA   219      13.042 -10.880 -46.680  1.00  0.00           H  
ATOM   3551  HB2 ALA   219      13.939 -10.062 -45.427  1.00  0.00           H  
ATOM   3552  HB3 ALA   219      14.476  -9.731 -47.092  1.00  0.00           H  
ATOM   3553  C   ALA   219      16.402 -11.459 -46.220  1.00  0.00           C  
ATOM   3554  O   ALA   219      17.289 -11.335 -47.115  1.00  0.00           O  
ATOM   3555  N   HIE   220      16.757 -11.458 -44.913  1.00  0.00           N  
ATOM   3556  H   HIE   220      16.046 -11.674 -44.229  1.00  0.00           H  
ATOM   3557  CA  HIE   220      18.118 -11.309 -44.422  1.00  0.00           C  
ATOM   3558  HA  HIE   220      18.587 -10.414 -44.831  1.00  0.00           H  
ATOM   3559  CB  HIE   220      18.159 -11.230 -42.797  1.00  0.00           C  
ATOM   3560  HB2 HIE   220      17.746 -10.275 -42.472  1.00  0.00           H  
ATOM   3561  HB3 HIE   220      17.501 -11.991 -42.378  1.00  0.00           H  
ATOM   3562  CG  HIE   220      19.516 -11.378 -42.126  1.00  0.00           C  
ATOM   3563  ND1 HIE   220      20.497 -10.337 -42.022  1.00  0.00           N  
ATOM   3564  CE1 HIE   220      21.454 -10.879 -41.219  1.00  0.00           C  
ATOM   3565  HE1 HIE   220      22.336 -10.389 -40.833  1.00  0.00           H  
ATOM   3566  NE2 HIE   220      21.128 -12.168 -40.937  1.00  0.00           N  
ATOM   3567  HE2 HIE   220      21.806 -12.773 -40.497  1.00  0.00           H  
ATOM   3568  CD2 HIE   220      19.850 -12.487 -41.510  1.00  0.00           C  
ATOM   3569  HD2 HIE   220      19.347 -13.388 -41.193  1.00  0.00           H  
ATOM   3570  C   HIE   220      19.063 -12.426 -44.836  1.00  0.00           C  
ATOM   3571  O   HIE   220      20.101 -12.137 -45.344  1.00  0.00           O  
ATOM   3572  N   MET   221      18.594 -13.677 -44.711  1.00  0.00           N  
ATOM   3573  H   MET   221      17.678 -13.742 -44.292  1.00  0.00           H  
ATOM   3574  CA  MET   221      19.434 -14.796 -44.971  1.00  0.00           C  
ATOM   3575  HA  MET   221      20.341 -14.622 -44.392  1.00  0.00           H  
ATOM   3576  CB  MET   221      18.740 -16.095 -44.402  1.00  0.00           C  
ATOM   3577  HB2 MET   221      18.288 -15.831 -43.446  1.00  0.00           H  
ATOM   3578  HB3 MET   221      18.029 -16.523 -45.109  1.00  0.00           H  
ATOM   3579  CG  MET   221      19.783 -17.175 -44.112  1.00  0.00           C  
ATOM   3580  HG2 MET   221      20.283 -17.385 -45.057  1.00  0.00           H  
ATOM   3581  HG3 MET   221      20.494 -16.752 -43.401  1.00  0.00           H  
ATOM   3582  SD  MET   221      18.954 -18.566 -43.305  1.00  0.00           S  
ATOM   3583  CE  MET   221      18.317 -17.821 -41.813  1.00  0.00           C  
ATOM   3584  HE1 MET   221      17.525 -17.089 -41.968  1.00  0.00           H  
ATOM   3585  HE2 MET   221      17.893 -18.671 -41.278  1.00  0.00           H  
ATOM   3586  HE3 MET   221      19.033 -17.424 -41.094  1.00  0.00           H  
ATOM   3587  C   MET   221      19.778 -14.911 -46.409  1.00  0.00           C  
ATOM   3588  O   MET   221      20.845 -15.155 -46.874  1.00  0.00           O  
ATOM   3589  N   GLU   222      18.803 -14.632 -47.320  1.00  0.00           N  
ATOM   3590  H   GLU   222      17.976 -14.277 -46.862  1.00  0.00           H  
ATOM   3591  CA  GLU   222      19.150 -14.555 -48.777  1.00  0.00           C  
ATOM   3592  HA  GLU   222      19.717 -15.447 -49.041  1.00  0.00           H  
ATOM   3593  CB  GLU   222      17.915 -14.714 -49.619  1.00  0.00           C  
ATOM   3594  HB2 GLU   222      17.338 -15.579 -49.292  1.00  0.00           H  
ATOM   3595  HB3 GLU   222      17.312 -13.832 -49.402  1.00  0.00           H  
ATOM   3596  CG  GLU   222      18.123 -14.781 -51.124  1.00  0.00           C  
ATOM   3597  HG2 GLU   222      18.785 -13.926 -51.255  1.00  0.00           H  
ATOM   3598  HG3 GLU   222      18.738 -15.642 -51.386  1.00  0.00           H  
ATOM   3599  CD  GLU   222      16.832 -14.659 -51.873  1.00  0.00           C  
ATOM   3600  OE1 GLU   222      15.755 -14.372 -51.370  1.00  0.00           O  
ATOM   3601  OE2 GLU   222      16.877 -14.775 -53.067  1.00  0.00           O  
ATOM   3602  C   GLU   222      19.980 -13.412 -49.054  1.00  0.00           C  
ATOM   3603  O   GLU   222      20.849 -13.523 -49.889  1.00  0.00           O  
ATOM   3604  N   THR   223      19.833 -12.290 -48.385  1.00  0.00           N  
ATOM   3605  H   THR   223      19.117 -12.120 -47.692  1.00  0.00           H  
ATOM   3606  CA  THR   223      20.745 -11.131 -48.547  1.00  0.00           C  
ATOM   3607  HA  THR   223      20.692 -10.812 -49.588  1.00  0.00           H  
ATOM   3608  CB  THR   223      20.318  -9.995 -47.609  1.00  0.00           C  
ATOM   3609  HB  THR   223      20.087 -10.343 -46.603  1.00  0.00           H  
ATOM   3610  CG2 THR   223      21.328  -8.826 -47.359  1.00  0.00           C  
ATOM   3611 HG21 THR   223      22.048  -9.356 -46.735  1.00  0.00           H  
ATOM   3612 HG22 THR   223      21.629  -8.513 -48.359  1.00  0.00           H  
ATOM   3613 HG23 THR   223      20.814  -8.036 -46.810  1.00  0.00           H  
ATOM   3614  OG1 THR   223      19.119  -9.502 -48.157  1.00  0.00           O  
ATOM   3615  HG1 THR   223      18.405 -10.130 -48.025  1.00  0.00           H  
ATOM   3616  C   THR   223      22.170 -11.618 -48.218  1.00  0.00           C  
ATOM   3617  O   THR   223      23.101 -11.430 -48.998  1.00  0.00           O  
ATOM   3618  N   GLN   224      22.296 -12.390 -47.102  1.00  0.00           N  
ATOM   3619  H   GLN   224      21.508 -12.528 -46.485  1.00  0.00           H  
ATOM   3620  CA  GLN   224      23.650 -12.754 -46.730  1.00  0.00           C  
ATOM   3621  HA  GLN   224      24.362 -11.930 -46.770  1.00  0.00           H  
ATOM   3622  CB  GLN   224      23.580 -13.233 -45.263  1.00  0.00           C  
ATOM   3623  HB2 GLN   224      22.799 -13.990 -45.188  1.00  0.00           H  
ATOM   3624  HB3 GLN   224      24.507 -13.761 -45.042  1.00  0.00           H  
ATOM   3625  CG  GLN   224      23.194 -12.286 -44.161  1.00  0.00           C  
ATOM   3626  HG2 GLN   224      22.931 -11.318 -44.588  1.00  0.00           H  
ATOM   3627  HG3 GLN   224      22.338 -12.775 -43.695  1.00  0.00           H  
ATOM   3628  CD  GLN   224      24.263 -12.102 -43.083  1.00  0.00           C  
ATOM   3629  OE1 GLN   224      25.021 -11.158 -43.248  1.00  0.00           O  
ATOM   3630  NE2 GLN   224      24.271 -12.943 -42.085  1.00  0.00           N  
ATOM   3631 HE21 GLN   224      24.819 -12.796 -41.250  1.00  0.00           H  
ATOM   3632 HE22 GLN   224      23.516 -13.614 -42.058  1.00  0.00           H  
ATOM   3633  C   GLN   224      24.243 -13.865 -47.645  1.00  0.00           C  
ATOM   3634  O   GLN   224      25.473 -13.997 -47.742  1.00  0.00           O  
ATOM   3635  N   ASN   225      23.322 -14.678 -48.281  1.00  0.00           N  
ATOM   3636  H   ASN   225      22.341 -14.706 -48.042  1.00  0.00           H  
ATOM   3637  CA  ASN   225      23.720 -15.609 -49.414  1.00  0.00           C  
ATOM   3638  HA  ASN   225      24.559 -16.207 -49.057  1.00  0.00           H  
ATOM   3639  CB  ASN   225      22.568 -16.578 -49.671  1.00  0.00           C  
ATOM   3640  HB2 ASN   225      22.290 -17.154 -48.789  1.00  0.00           H  
ATOM   3641  HB3 ASN   225      21.737 -16.036 -50.123  1.00  0.00           H  
ATOM   3642  CG  ASN   225      22.955 -17.602 -50.724  1.00  0.00           C  
ATOM   3643  OD1 ASN   225      22.514 -17.568 -51.821  1.00  0.00           O  
ATOM   3644  ND2 ASN   225      23.772 -18.576 -50.420  1.00  0.00           N  
ATOM   3645 HD21 ASN   225      24.098 -19.039 -51.256  1.00  0.00           H  
ATOM   3646 HD22 ASN   225      24.343 -18.417 -49.602  1.00  0.00           H  
ATOM   3647  C   ASN   225      24.147 -14.849 -50.607  1.00  0.00           C  
ATOM   3648  O   ASN   225      25.149 -15.267 -51.268  1.00  0.00           O  
ATOM   3649  N   LYS   226      23.458 -13.802 -50.965  1.00  0.00           N  
ATOM   3650  H   LYS   226      22.618 -13.543 -50.469  1.00  0.00           H  
ATOM   3651  CA  LYS   226      23.767 -12.980 -52.124  1.00  0.00           C  
ATOM   3652  HA  LYS   226      23.954 -13.619 -52.987  1.00  0.00           H  
ATOM   3653  CB  LYS   226      22.611 -12.036 -52.511  1.00  0.00           C  
ATOM   3654  HB2 LYS   226      22.347 -11.576 -51.559  1.00  0.00           H  
ATOM   3655  HB3 LYS   226      22.935 -11.276 -53.222  1.00  0.00           H  
ATOM   3656  CG  LYS   226      21.430 -12.752 -53.051  1.00  0.00           C  
ATOM   3657  HG2 LYS   226      21.594 -12.967 -54.107  1.00  0.00           H  
ATOM   3658  HG3 LYS   226      21.393 -13.685 -52.488  1.00  0.00           H  
ATOM   3659  CD  LYS   226      20.133 -12.014 -52.670  1.00  0.00           C  
ATOM   3660  HD2 LYS   226      19.335 -12.617 -53.102  1.00  0.00           H  
ATOM   3661  HD3 LYS   226      20.002 -11.862 -51.599  1.00  0.00           H  
ATOM   3662  CE  LYS   226      20.108 -10.734 -53.513  1.00  0.00           C  
ATOM   3663  HE2 LYS   226      20.775  -9.946 -53.163  1.00  0.00           H  
ATOM   3664  HE3 LYS   226      20.420 -10.956 -54.533  1.00  0.00           H  
ATOM   3665  NZ  LYS   226      18.758 -10.190 -53.624  1.00  0.00           N  
ATOM   3666  HZ1 LYS   226      18.717  -9.277 -54.053  1.00  0.00           H  
ATOM   3667  HZ2 LYS   226      18.147 -10.822 -54.122  1.00  0.00           H  
ATOM   3668  HZ3 LYS   226      18.416 -10.138 -52.675  1.00  0.00           H  
ATOM   3669  C   LYS   226      25.090 -12.274 -52.032  1.00  0.00           C  
ATOM   3670  O   LYS   226      25.951 -12.271 -52.937  1.00  0.00           O  
ATOM   3671  N   ILE   227      25.314 -11.692 -50.863  1.00  0.00           N  
ATOM   3672  H   ILE   227      24.526 -11.502 -50.259  1.00  0.00           H  
ATOM   3673  CA  ILE   227      26.567 -11.141 -50.484  1.00  0.00           C  
ATOM   3674  HA  ILE   227      26.906 -10.476 -51.278  1.00  0.00           H  
ATOM   3675  CB  ILE   227      26.488 -10.313 -49.155  1.00  0.00           C  
ATOM   3676  HB  ILE   227      26.214 -11.069 -48.420  1.00  0.00           H  
ATOM   3677  CG2 ILE   227      27.822  -9.936 -48.577  1.00  0.00           C  
ATOM   3678 HG21 ILE   227      28.212 -10.839 -48.107  1.00  0.00           H  
ATOM   3679 HG22 ILE   227      28.549  -9.675 -49.346  1.00  0.00           H  
ATOM   3680 HG23 ILE   227      27.765  -9.164 -47.810  1.00  0.00           H  
ATOM   3681  CG1 ILE   227      25.511  -9.158 -49.370  1.00  0.00           C  
ATOM   3682 HG12 ILE   227      25.927  -8.498 -50.131  1.00  0.00           H  
ATOM   3683 HG13 ILE   227      24.609  -9.622 -49.771  1.00  0.00           H  
ATOM   3684  CD1 ILE   227      25.046  -8.248 -48.204  1.00  0.00           C  
ATOM   3685 HD11 ILE   227      24.091  -7.771 -48.430  1.00  0.00           H  
ATOM   3686 HD12 ILE   227      25.048  -8.757 -47.241  1.00  0.00           H  
ATOM   3687 HD13 ILE   227      25.761  -7.434 -48.091  1.00  0.00           H  
ATOM   3688  C   ILE   227      27.586 -12.239 -50.425  1.00  0.00           C  
ATOM   3689  O   ILE   227      28.617 -12.034 -50.984  1.00  0.00           O  
ATOM   3690  N   TYR   228      27.396 -13.371 -49.733  1.00  0.00           N  
ATOM   3691  H   TYR   228      26.526 -13.487 -49.233  1.00  0.00           H  
ATOM   3692  CA  TYR   228      28.456 -14.393 -49.503  1.00  0.00           C  
ATOM   3693  HA  TYR   228      29.255 -13.984 -48.885  1.00  0.00           H  
ATOM   3694  CB  TYR   228      27.877 -15.604 -48.767  1.00  0.00           C  
ATOM   3695  HB2 TYR   228      27.803 -15.439 -47.692  1.00  0.00           H  
ATOM   3696  HB3 TYR   228      26.876 -15.848 -49.124  1.00  0.00           H  
ATOM   3697  CG  TYR   228      28.815 -16.815 -48.933  1.00  0.00           C  
ATOM   3698  CD1 TYR   228      29.741 -16.984 -47.949  1.00  0.00           C  
ATOM   3699  HD1 TYR   228      29.902 -16.226 -47.197  1.00  0.00           H  
ATOM   3700  CE1 TYR   228      30.631 -18.118 -47.968  1.00  0.00           C  
ATOM   3701  HE1 TYR   228      31.269 -18.355 -47.130  1.00  0.00           H  
ATOM   3702  CZ  TYR   228      30.591 -18.963 -49.088  1.00  0.00           C  
ATOM   3703  OH  TYR   228      31.430 -20.040 -49.080  1.00  0.00           O  
ATOM   3704  HH  TYR   228      32.080 -19.991 -48.376  1.00  0.00           H  
ATOM   3705  CE2 TYR   228      29.646 -18.843 -50.102  1.00  0.00           C  
ATOM   3706  HE2 TYR   228      29.651 -19.497 -50.961  1.00  0.00           H  
ATOM   3707  CD2 TYR   228      28.739 -17.744 -50.001  1.00  0.00           C  
ATOM   3708  HD2 TYR   228      28.025 -17.599 -50.799  1.00  0.00           H  
ATOM   3709  C   TYR   228      29.086 -14.824 -50.864  1.00  0.00           C  
ATOM   3710  O   TYR   228      30.309 -14.951 -50.963  1.00  0.00           O  
ATOM   3711  N   ASN   229      28.255 -14.957 -51.930  1.00  0.00           N  
ATOM   3712  H   ASN   229      27.252 -15.010 -51.816  1.00  0.00           H  
ATOM   3713  CA  ASN   229      28.648 -15.255 -53.359  1.00  0.00           C  
ATOM   3714  HA  ASN   229      29.278 -16.145 -53.331  1.00  0.00           H  
ATOM   3715  CB  ASN   229      27.391 -15.675 -54.124  1.00  0.00           C  
ATOM   3716  HB2 ASN   229      26.551 -14.995 -53.980  1.00  0.00           H  
ATOM   3717  HB3 ASN   229      27.633 -15.594 -55.184  1.00  0.00           H  
ATOM   3718  CG  ASN   229      26.908 -17.049 -53.900  1.00  0.00           C  
ATOM   3719  OD1 ASN   229      27.586 -17.988 -54.361  1.00  0.00           O  
ATOM   3720  ND2 ASN   229      25.957 -17.201 -53.046  1.00  0.00           N  
ATOM   3721 HD21 ASN   229      25.607 -18.139 -52.911  1.00  0.00           H  
ATOM   3722 HD22 ASN   229      25.537 -16.403 -52.592  1.00  0.00           H  
ATOM   3723  C   ASN   229      29.561 -14.173 -54.030  1.00  0.00           C  
ATOM   3724  O   ASN   229      30.561 -14.539 -54.591  1.00  0.00           O  
ATOM   3725  N   ILE   230      29.292 -12.838 -53.935  1.00  0.00           N  
ATOM   3726  H   ILE   230      28.375 -12.519 -53.656  1.00  0.00           H  
ATOM   3727  CA  ILE   230      30.196 -11.716 -54.283  1.00  0.00           C  
ATOM   3728  HA  ILE   230      30.304 -11.796 -55.365  1.00  0.00           H  
ATOM   3729  CB  ILE   230      29.436 -10.416 -53.976  1.00  0.00           C  
ATOM   3730  HB  ILE   230      29.235 -10.331 -52.908  1.00  0.00           H  
ATOM   3731  CG2 ILE   230      30.123  -9.130 -54.364  1.00  0.00           C  
ATOM   3732 HG21 ILE   230      30.376  -9.118 -55.424  1.00  0.00           H  
ATOM   3733 HG22 ILE   230      29.451  -8.276 -54.276  1.00  0.00           H  
ATOM   3734 HG23 ILE   230      30.941  -9.024 -53.651  1.00  0.00           H  
ATOM   3735  CG1 ILE   230      28.083 -10.246 -54.682  1.00  0.00           C  
ATOM   3736 HG12 ILE   230      27.560 -11.107 -54.264  1.00  0.00           H  
ATOM   3737 HG13 ILE   230      27.503  -9.356 -54.440  1.00  0.00           H  
ATOM   3738  CD1 ILE   230      28.048 -10.365 -56.223  1.00  0.00           C  
ATOM   3739 HD11 ILE   230      26.987 -10.453 -56.459  1.00  0.00           H  
ATOM   3740 HD12 ILE   230      28.345  -9.409 -56.654  1.00  0.00           H  
ATOM   3741 HD13 ILE   230      28.555 -11.224 -56.661  1.00  0.00           H  
ATOM   3742  C   ILE   230      31.558 -11.741 -53.630  1.00  0.00           C  
ATOM   3743  O   ILE   230      32.608 -11.450 -54.269  1.00  0.00           O  
ATOM   3744  N   LEU   231      31.590 -12.136 -52.328  1.00  0.00           N  
ATOM   3745  H   LEU   231      30.726 -12.007 -51.821  1.00  0.00           H  
ATOM   3746  CA  LEU   231      32.856 -11.986 -51.527  1.00  0.00           C  
ATOM   3747  HA  LEU   231      33.182 -10.953 -51.644  1.00  0.00           H  
ATOM   3748  CB  LEU   231      32.584 -12.297 -50.075  1.00  0.00           C  
ATOM   3749  HB2 LEU   231      32.199 -13.313 -49.988  1.00  0.00           H  
ATOM   3750  HB3 LEU   231      33.565 -12.262 -49.599  1.00  0.00           H  
ATOM   3751  CG  LEU   231      31.524 -11.396 -49.396  1.00  0.00           C  
ATOM   3752  HG  LEU   231      30.477 -11.580 -49.638  1.00  0.00           H  
ATOM   3753  CD1 LEU   231      31.551 -11.582 -47.846  1.00  0.00           C  
ATOM   3754 HD11 LEU   231      30.588 -11.145 -47.583  1.00  0.00           H  
ATOM   3755 HD12 LEU   231      31.467 -12.656 -47.679  1.00  0.00           H  
ATOM   3756 HD13 LEU   231      32.447 -11.099 -47.456  1.00  0.00           H  
ATOM   3757  CD2 LEU   231      31.755  -9.882 -49.739  1.00  0.00           C  
ATOM   3758 HD21 LEU   231      31.004  -9.241 -49.277  1.00  0.00           H  
ATOM   3759 HD22 LEU   231      32.779  -9.531 -49.606  1.00  0.00           H  
ATOM   3760 HD23 LEU   231      31.515  -9.641 -50.775  1.00  0.00           H  
ATOM   3761  C   LEU   231      34.022 -12.867 -52.123  1.00  0.00           C  
ATOM   3762  O   LEU   231      33.816 -14.112 -52.311  1.00  0.00           O  
ATOM   3763  N   THR   232      35.271 -12.365 -52.245  1.00  0.00           N  
ATOM   3764  H   THR   232      35.317 -11.481 -51.759  1.00  0.00           H  
ATOM   3765  CA  THR   232      36.590 -13.110 -52.472  1.00  0.00           C  
ATOM   3766  HA  THR   232      36.406 -13.689 -53.378  1.00  0.00           H  
ATOM   3767  CB  THR   232      37.705 -12.050 -52.608  1.00  0.00           C  
ATOM   3768  HB  THR   232      38.647 -12.537 -52.863  1.00  0.00           H  
ATOM   3769  CG2 THR   232      37.434 -10.950 -53.659  1.00  0.00           C  
ATOM   3770 HG21 THR   232      36.678 -10.200 -53.428  1.00  0.00           H  
ATOM   3771 HG22 THR   232      38.337 -10.375 -53.866  1.00  0.00           H  
ATOM   3772 HG23 THR   232      37.206 -11.454 -54.598  1.00  0.00           H  
ATOM   3773  OG1 THR   232      37.776 -11.499 -51.379  1.00  0.00           O  
ATOM   3774  HG1 THR   232      38.629 -11.058 -51.382  1.00  0.00           H  
ATOM   3775  C   THR   232      37.077 -14.050 -51.338  1.00  0.00           C  
ATOM   3776  O   THR   232      36.589 -13.994 -50.190  1.00  0.00           O  
ATOM   3777  N   PRO   233      38.041 -14.987 -51.581  1.00  0.00           N  
ATOM   3778  CD  PRO   233      38.619 -15.285 -52.915  1.00  0.00           C  
ATOM   3779  HD2 PRO   233      39.282 -14.475 -53.217  1.00  0.00           H  
ATOM   3780  HD3 PRO   233      37.916 -15.286 -53.748  1.00  0.00           H  
ATOM   3781  CG  PRO   233      39.352 -16.650 -52.755  1.00  0.00           C  
ATOM   3782  HG2 PRO   233      40.083 -16.937 -53.510  1.00  0.00           H  
ATOM   3783  HG3 PRO   233      38.602 -17.406 -52.987  1.00  0.00           H  
ATOM   3784  CB  PRO   233      39.699 -16.684 -51.270  1.00  0.00           C  
ATOM   3785  HB2 PRO   233      40.665 -16.199 -51.127  1.00  0.00           H  
ATOM   3786  HB3 PRO   233      39.735 -17.728 -50.960  1.00  0.00           H  
ATOM   3787  CA  PRO   233      38.560 -15.937 -50.633  1.00  0.00           C  
ATOM   3788  HA  PRO   233      37.759 -16.664 -50.502  1.00  0.00           H  
ATOM   3789  C   PRO   233      38.864 -15.364 -49.245  1.00  0.00           C  
ATOM   3790  O   PRO   233      38.495 -16.040 -48.316  1.00  0.00           O  
ATOM   3791  N   GLU   234      39.610 -14.249 -49.167  1.00  0.00           N  
ATOM   3792  H   GLU   234      40.001 -13.874 -50.020  1.00  0.00           H  
ATOM   3793  CA  GLU   234      39.909 -13.696 -47.892  1.00  0.00           C  
ATOM   3794  HA  GLU   234      40.320 -14.496 -47.276  1.00  0.00           H  
ATOM   3795  CB  GLU   234      41.004 -12.662 -48.025  1.00  0.00           C  
ATOM   3796  HB2 GLU   234      41.452 -12.410 -47.064  1.00  0.00           H  
ATOM   3797  HB3 GLU   234      41.787 -13.045 -48.680  1.00  0.00           H  
ATOM   3798  CG  GLU   234      40.597 -11.369 -48.817  1.00  0.00           C  
ATOM   3799  HG2 GLU   234      39.718 -10.874 -48.405  1.00  0.00           H  
ATOM   3800  HG3 GLU   234      41.438 -10.734 -48.535  1.00  0.00           H  
ATOM   3801  CD  GLU   234      40.574 -11.464 -50.331  1.00  0.00           C  
ATOM   3802  OE1 GLU   234      40.802 -12.489 -50.990  1.00  0.00           O  
ATOM   3803  OE2 GLU   234      40.412 -10.374 -50.982  1.00  0.00           O  
ATOM   3804  C   GLU   234      38.629 -13.110 -47.172  1.00  0.00           C  
ATOM   3805  O   GLU   234      38.431 -13.249 -45.955  1.00  0.00           O  
ATOM   3806  N   GLN   235      37.614 -12.637 -47.906  1.00  0.00           N  
ATOM   3807  H   GLN   235      37.694 -12.731 -48.909  1.00  0.00           H  
ATOM   3808  CA  GLN   235      36.365 -12.149 -47.379  1.00  0.00           C  
ATOM   3809  HA  GLN   235      36.622 -11.467 -46.568  1.00  0.00           H  
ATOM   3810  CB  GLN   235      35.691 -11.285 -48.514  1.00  0.00           C  
ATOM   3811  HB2 GLN   235      35.739 -11.806 -49.470  1.00  0.00           H  
ATOM   3812  HB3 GLN   235      34.644 -11.066 -48.303  1.00  0.00           H  
ATOM   3813  CG  GLN   235      36.469 -10.015 -48.611  1.00  0.00           C  
ATOM   3814  HG2 GLN   235      36.290  -9.373 -47.748  1.00  0.00           H  
ATOM   3815  HG3 GLN   235      37.541 -10.172 -48.735  1.00  0.00           H  
ATOM   3816  CD  GLN   235      36.039  -9.221 -49.855  1.00  0.00           C  
ATOM   3817  OE1 GLN   235      35.396  -9.702 -50.780  1.00  0.00           O  
ATOM   3818  NE2 GLN   235      36.391  -8.022 -49.804  1.00  0.00           N  
ATOM   3819 HE21 GLN   235      35.934  -7.365 -50.420  1.00  0.00           H  
ATOM   3820 HE22 GLN   235      36.744  -7.669 -48.926  1.00  0.00           H  
ATOM   3821  C   GLN   235      35.449 -13.237 -46.876  1.00  0.00           C  
ATOM   3822  O   GLN   235      34.887 -13.066 -45.781  1.00  0.00           O  
ATOM   3823  N   LYS   236      35.220 -14.316 -47.612  1.00  0.00           N  
ATOM   3824  H   LYS   236      35.529 -14.261 -48.572  1.00  0.00           H  
ATOM   3825  CA  LYS   236      34.443 -15.419 -47.083  1.00  0.00           C  
ATOM   3826  HA  LYS   236      33.417 -15.066 -46.986  1.00  0.00           H  
ATOM   3827  CB  LYS   236      34.415 -16.579 -48.189  1.00  0.00           C  
ATOM   3828  HB2 LYS   236      35.384 -16.847 -48.609  1.00  0.00           H  
ATOM   3829  HB3 LYS   236      34.016 -17.437 -47.648  1.00  0.00           H  
ATOM   3830  CG  LYS   236      33.466 -16.244 -49.302  1.00  0.00           C  
ATOM   3831  HG2 LYS   236      32.454 -16.197 -48.898  1.00  0.00           H  
ATOM   3832  HG3 LYS   236      33.694 -15.273 -49.741  1.00  0.00           H  
ATOM   3833  CD  LYS   236      33.514 -17.377 -50.310  1.00  0.00           C  
ATOM   3834  HD2 LYS   236      34.516 -17.466 -50.729  1.00  0.00           H  
ATOM   3835  HD3 LYS   236      33.310 -18.321 -49.805  1.00  0.00           H  
ATOM   3836  CE  LYS   236      32.577 -17.205 -51.507  1.00  0.00           C  
ATOM   3837  HE2 LYS   236      31.511 -17.317 -51.313  1.00  0.00           H  
ATOM   3838  HE3 LYS   236      32.670 -16.184 -51.875  1.00  0.00           H  
ATOM   3839  NZ  LYS   236      32.904 -18.264 -52.448  1.00  0.00           N  
ATOM   3840  HZ1 LYS   236      32.566 -19.161 -52.131  1.00  0.00           H  
ATOM   3841  HZ2 LYS   236      32.476 -17.977 -53.317  1.00  0.00           H  
ATOM   3842  HZ3 LYS   236      33.873 -18.367 -52.714  1.00  0.00           H  
ATOM   3843  C   LYS   236      35.105 -15.890 -45.840  1.00  0.00           C  
ATOM   3844  O   LYS   236      34.421 -16.239 -44.850  1.00  0.00           O  
ATOM   3845  N   LYS   237      36.468 -15.892 -45.771  1.00  0.00           N  
ATOM   3846  H   LYS   237      36.977 -15.597 -46.592  1.00  0.00           H  
ATOM   3847  CA  LYS   237      37.251 -16.397 -44.652  1.00  0.00           C  
ATOM   3848  HA  LYS   237      36.822 -17.363 -44.387  1.00  0.00           H  
ATOM   3849  CB  LYS   237      38.655 -16.703 -45.125  1.00  0.00           C  
ATOM   3850  HB2 LYS   237      38.573 -17.595 -45.746  1.00  0.00           H  
ATOM   3851  HB3 LYS   237      39.003 -15.821 -45.662  1.00  0.00           H  
ATOM   3852  CG  LYS   237      39.684 -17.060 -44.031  1.00  0.00           C  
ATOM   3853  HG2 LYS   237      39.720 -16.215 -43.343  1.00  0.00           H  
ATOM   3854  HG3 LYS   237      39.298 -17.882 -43.428  1.00  0.00           H  
ATOM   3855  CD  LYS   237      41.056 -17.387 -44.561  1.00  0.00           C  
ATOM   3856  HD2 LYS   237      41.522 -16.549 -45.080  1.00  0.00           H  
ATOM   3857  HD3 LYS   237      41.734 -17.632 -43.742  1.00  0.00           H  
ATOM   3858  CE  LYS   237      40.913 -18.510 -45.541  1.00  0.00           C  
ATOM   3859  HE2 LYS   237      40.094 -19.085 -45.107  1.00  0.00           H  
ATOM   3860  HE3 LYS   237      40.578 -18.189 -46.528  1.00  0.00           H  
ATOM   3861  NZ  LYS   237      42.140 -19.282 -45.721  1.00  0.00           N  
ATOM   3862  HZ1 LYS   237      43.045 -18.836 -45.693  1.00  0.00           H  
ATOM   3863  HZ2 LYS   237      42.107 -20.134 -45.180  1.00  0.00           H  
ATOM   3864  HZ3 LYS   237      42.220 -19.671 -46.650  1.00  0.00           H  
ATOM   3865  C   LYS   237      37.094 -15.491 -43.435  1.00  0.00           C  
ATOM   3866  O   LYS   237      37.004 -15.976 -42.295  1.00  0.00           O  
ATOM   3867  N   GLN   238      36.944 -14.187 -43.520  1.00  0.00           N  
ATOM   3868  H   GLN   238      36.946 -13.725 -44.418  1.00  0.00           H  
ATOM   3869  CA  GLN   238      36.615 -13.277 -42.455  1.00  0.00           C  
ATOM   3870  HA  GLN   238      37.255 -13.424 -41.584  1.00  0.00           H  
ATOM   3871  CB  GLN   238      36.925 -11.877 -43.010  1.00  0.00           C  
ATOM   3872  HB2 GLN   238      37.996 -11.768 -43.177  1.00  0.00           H  
ATOM   3873  HB3 GLN   238      36.425 -11.676 -43.958  1.00  0.00           H  
ATOM   3874  CG  GLN   238      36.745 -10.722 -41.989  1.00  0.00           C  
ATOM   3875  HG2 GLN   238      35.698 -10.423 -42.042  1.00  0.00           H  
ATOM   3876  HG3 GLN   238      36.772 -11.091 -40.963  1.00  0.00           H  
ATOM   3877  CD  GLN   238      37.582  -9.444 -42.220  1.00  0.00           C  
ATOM   3878  OE1 GLN   238      38.668  -9.592 -42.763  1.00  0.00           O  
ATOM   3879  NE2 GLN   238      37.019  -8.282 -41.827  1.00  0.00           N  
ATOM   3880 HE21 GLN   238      37.408  -7.388 -42.091  1.00  0.00           H  
ATOM   3881 HE22 GLN   238      36.089  -8.250 -41.436  1.00  0.00           H  
ATOM   3882  C   GLN   238      35.162 -13.317 -41.970  1.00  0.00           C  
ATOM   3883  O   GLN   238      34.859 -13.029 -40.850  1.00  0.00           O  
ATOM   3884  N   PHE   239      34.253 -13.779 -42.869  1.00  0.00           N  
ATOM   3885  H   PHE   239      34.568 -14.073 -43.783  1.00  0.00           H  
ATOM   3886  CA  PHE   239      32.855 -14.150 -42.491  1.00  0.00           C  
ATOM   3887  HA  PHE   239      32.414 -13.394 -41.842  1.00  0.00           H  
ATOM   3888  CB  PHE   239      32.003 -14.043 -43.715  1.00  0.00           C  
ATOM   3889  HB2 PHE   239      31.884 -12.991 -43.972  1.00  0.00           H  
ATOM   3890  HB3 PHE   239      32.579 -14.567 -44.477  1.00  0.00           H  
ATOM   3891  CG  PHE   239      30.642 -14.633 -43.548  1.00  0.00           C  
ATOM   3892  CD1 PHE   239      30.354 -15.955 -43.921  1.00  0.00           C  
ATOM   3893  HD1 PHE   239      31.217 -16.519 -44.242  1.00  0.00           H  
ATOM   3894  CE1 PHE   239      29.060 -16.446 -43.702  1.00  0.00           C  
ATOM   3895  HE1 PHE   239      28.777 -17.439 -44.018  1.00  0.00           H  
ATOM   3896  CZ  PHE   239      28.144 -15.588 -43.055  1.00  0.00           C  
ATOM   3897  HZ  PHE   239      27.212 -16.049 -42.761  1.00  0.00           H  
ATOM   3898  CE2 PHE   239      28.502 -14.350 -42.580  1.00  0.00           C  
ATOM   3899  HE2 PHE   239      27.766 -13.801 -42.010  1.00  0.00           H  
ATOM   3900  CD2 PHE   239      29.802 -13.826 -42.723  1.00  0.00           C  
ATOM   3901  HD2 PHE   239      30.129 -12.884 -42.308  1.00  0.00           H  
ATOM   3902  C   PHE   239      32.690 -15.424 -41.734  1.00  0.00           C  
ATOM   3903  O   PHE   239      32.123 -15.436 -40.643  1.00  0.00           O  
ATOM   3904  N   ASN   240      33.312 -16.525 -42.186  1.00  0.00           N  
ATOM   3905  H   ASN   240      33.763 -16.425 -43.084  1.00  0.00           H  
ATOM   3906  CA  ASN   240      33.294 -17.837 -41.566  1.00  0.00           C  
ATOM   3907  HA  ASN   240      32.313 -18.306 -41.638  1.00  0.00           H  
ATOM   3908  CB  ASN   240      34.269 -18.699 -42.339  1.00  0.00           C  
ATOM   3909  HB2 ASN   240      35.221 -18.185 -42.476  1.00  0.00           H  
ATOM   3910  HB3 ASN   240      34.388 -19.489 -41.597  1.00  0.00           H  
ATOM   3911  CG  ASN   240      33.718 -19.260 -43.626  1.00  0.00           C  
ATOM   3912  OD1 ASN   240      32.493 -19.384 -43.833  1.00  0.00           O  
ATOM   3913  ND2 ASN   240      34.598 -19.573 -44.479  1.00  0.00           N  
ATOM   3914 HD21 ASN   240      34.275 -19.887 -45.383  1.00  0.00           H  
ATOM   3915 HD22 ASN   240      35.543 -19.722 -44.154  1.00  0.00           H  
ATOM   3916  C   ASN   240      33.801 -17.709 -40.117  1.00  0.00           C  
ATOM   3917  O   ASN   240      33.097 -18.265 -39.271  1.00  0.00           O  
ATOM   3918  N   ALA   241      34.927 -17.123 -39.766  1.00  0.00           N  
ATOM   3919  H   ALA   241      35.580 -16.651 -40.375  1.00  0.00           H  
ATOM   3920  CA  ALA   241      35.287 -17.054 -38.356  1.00  0.00           C  
ATOM   3921  HA  ALA   241      35.114 -18.082 -38.038  1.00  0.00           H  
ATOM   3922  CB  ALA   241      36.748 -16.555 -38.243  1.00  0.00           C  
ATOM   3923  HB1 ALA   241      36.814 -15.489 -38.461  1.00  0.00           H  
ATOM   3924  HB2 ALA   241      37.096 -16.597 -37.211  1.00  0.00           H  
ATOM   3925  HB3 ALA   241      37.475 -17.062 -38.877  1.00  0.00           H  
ATOM   3926  C   ALA   241      34.353 -16.137 -37.562  1.00  0.00           C  
ATOM   3927  O   ALA   241      33.790 -16.623 -36.529  1.00  0.00           O  
ATOM   3928  N   ASN   242      34.130 -14.915 -37.990  1.00  0.00           N  
ATOM   3929  H   ASN   242      34.481 -14.597 -38.883  1.00  0.00           H  
ATOM   3930  CA  ASN   242      33.345 -13.932 -37.238  1.00  0.00           C  
ATOM   3931  HA  ASN   242      33.897 -13.838 -36.303  1.00  0.00           H  
ATOM   3932  CB  ASN   242      33.532 -12.546 -37.913  1.00  0.00           C  
ATOM   3933  HB2 ASN   242      34.585 -12.324 -38.088  1.00  0.00           H  
ATOM   3934  HB3 ASN   242      32.947 -12.557 -38.832  1.00  0.00           H  
ATOM   3935  CG  ASN   242      32.970 -11.448 -36.982  1.00  0.00           C  
ATOM   3936  OD1 ASN   242      32.991 -11.566 -35.731  1.00  0.00           O  
ATOM   3937  ND2 ASN   242      32.360 -10.357 -37.467  1.00  0.00           N  
ATOM   3938 HD21 ASN   242      31.957  -9.617 -36.910  1.00  0.00           H  
ATOM   3939 HD22 ASN   242      32.452 -10.348 -38.473  1.00  0.00           H  
ATOM   3940  C   ASN   242      31.909 -14.379 -37.011  1.00  0.00           C  
ATOM   3941  O   ASN   242      31.403 -14.201 -35.869  1.00  0.00           O  
ATOM   3942  N   PHE   243      31.203 -15.135 -37.918  1.00  0.00           N  
ATOM   3943  H   PHE   243      31.666 -15.197 -38.814  1.00  0.00           H  
ATOM   3944  CA  PHE   243      29.830 -15.723 -37.721  1.00  0.00           C  
ATOM   3945  HA  PHE   243      29.142 -14.909 -37.495  1.00  0.00           H  
ATOM   3946  CB  PHE   243      29.315 -16.315 -39.090  1.00  0.00           C  
ATOM   3947  HB2 PHE   243      29.366 -15.581 -39.895  1.00  0.00           H  
ATOM   3948  HB3 PHE   243      29.981 -17.154 -39.291  1.00  0.00           H  
ATOM   3949  CG  PHE   243      27.803 -16.800 -39.144  1.00  0.00           C  
ATOM   3950  CD1 PHE   243      27.461 -18.103 -38.691  1.00  0.00           C  
ATOM   3951  HD1 PHE   243      28.210 -18.881 -38.669  1.00  0.00           H  
ATOM   3952  CE1 PHE   243      26.100 -18.450 -38.552  1.00  0.00           C  
ATOM   3953  HE1 PHE   243      25.737 -19.407 -38.209  1.00  0.00           H  
ATOM   3954  CZ  PHE   243      25.158 -17.542 -38.995  1.00  0.00           C  
ATOM   3955  HZ  PHE   243      24.129 -17.869 -38.993  1.00  0.00           H  
ATOM   3956  CE2 PHE   243      25.446 -16.173 -39.352  1.00  0.00           C  
ATOM   3957  HE2 PHE   243      24.717 -15.456 -39.699  1.00  0.00           H  
ATOM   3958  CD2 PHE   243      26.763 -15.828 -39.402  1.00  0.00           C  
ATOM   3959  HD2 PHE   243      26.978 -14.782 -39.567  1.00  0.00           H  
ATOM   3960  C   PHE   243      29.912 -16.741 -36.676  1.00  0.00           C  
ATOM   3961  O   PHE   243      29.254 -16.598 -35.598  1.00  0.00           O  
ATOM   3962  N   GLU   244      30.675 -17.837 -36.881  1.00  0.00           N  
ATOM   3963  H   GLU   244      31.347 -17.827 -37.635  1.00  0.00           H  
ATOM   3964  CA  GLU   244      30.743 -18.933 -35.880  1.00  0.00           C  
ATOM   3965  HA  GLU   244      29.806 -19.482 -35.973  1.00  0.00           H  
ATOM   3966  CB  GLU   244      31.936 -19.868 -36.274  1.00  0.00           C  
ATOM   3967  HB2 GLU   244      31.678 -20.165 -37.291  1.00  0.00           H  
ATOM   3968  HB3 GLU   244      32.853 -19.281 -36.321  1.00  0.00           H  
ATOM   3969  CG  GLU   244      32.128 -21.079 -35.356  1.00  0.00           C  
ATOM   3970  HG2 GLU   244      32.581 -20.721 -34.432  1.00  0.00           H  
ATOM   3971  HG3 GLU   244      31.159 -21.540 -35.167  1.00  0.00           H  
ATOM   3972  CD  GLU   244      32.970 -22.178 -36.034  1.00  0.00           C  
ATOM   3973  OE1 GLU   244      32.378 -22.818 -36.921  1.00  0.00           O  
ATOM   3974  OE2 GLU   244      34.162 -22.311 -35.687  1.00  0.00           O  
ATOM   3975  C   GLU   244      31.047 -18.504 -34.451  1.00  0.00           C  
ATOM   3976  O   GLU   244      30.594 -19.161 -33.523  1.00  0.00           O  
ATOM   3977  N   LYS   245      31.817 -17.425 -34.362  1.00  0.00           N  
ATOM   3978  H   LYS   245      32.118 -17.007 -35.231  1.00  0.00           H  
ATOM   3979  CA  LYS   245      32.370 -16.864 -33.115  1.00  0.00           C  
ATOM   3980  HA  LYS   245      32.704 -17.654 -32.441  1.00  0.00           H  
ATOM   3981  CB  LYS   245      33.593 -15.951 -33.459  1.00  0.00           C  
ATOM   3982  HB2 LYS   245      34.391 -16.562 -33.883  1.00  0.00           H  
ATOM   3983  HB3 LYS   245      33.383 -15.236 -34.255  1.00  0.00           H  
ATOM   3984  CG  LYS   245      34.194 -15.327 -32.224  1.00  0.00           C  
ATOM   3985  HG2 LYS   245      33.516 -14.573 -31.824  1.00  0.00           H  
ATOM   3986  HG3 LYS   245      34.360 -16.104 -31.477  1.00  0.00           H  
ATOM   3987  CD  LYS   245      35.514 -14.579 -32.510  1.00  0.00           C  
ATOM   3988  HD2 LYS   245      35.562 -14.241 -33.545  1.00  0.00           H  
ATOM   3989  HD3 LYS   245      35.536 -13.785 -31.763  1.00  0.00           H  
ATOM   3990  CE  LYS   245      36.603 -15.704 -32.290  1.00  0.00           C  
ATOM   3991  HE2 LYS   245      36.622 -16.044 -31.255  1.00  0.00           H  
ATOM   3992  HE3 LYS   245      36.276 -16.569 -32.867  1.00  0.00           H  
ATOM   3993  NZ  LYS   245      37.942 -15.298 -32.759  1.00  0.00           N  
ATOM   3994  HZ1 LYS   245      37.757 -14.890 -33.665  1.00  0.00           H  
ATOM   3995  HZ2 LYS   245      38.273 -14.662 -32.048  1.00  0.00           H  
ATOM   3996  HZ3 LYS   245      38.615 -16.051 -32.782  1.00  0.00           H  
ATOM   3997  C   LYS   245      31.255 -16.171 -32.409  1.00  0.00           C  
ATOM   3998  O   LYS   245      31.142 -16.205 -31.131  1.00  0.00           O  
ATOM   3999  N   ARG   246      30.370 -15.422 -33.137  1.00  0.00           N  
ATOM   4000  H   ARG   246      30.558 -15.329 -34.125  1.00  0.00           H  
ATOM   4001  CA  ARG   246      29.264 -14.629 -32.643  1.00  0.00           C  
ATOM   4002  HA  ARG   246      29.595 -14.007 -31.811  1.00  0.00           H  
ATOM   4003  CB  ARG   246      28.956 -13.514 -33.635  1.00  0.00           C  
ATOM   4004  HB2 ARG   246      29.889 -12.970 -33.779  1.00  0.00           H  
ATOM   4005  HB3 ARG   246      28.789 -13.983 -34.605  1.00  0.00           H  
ATOM   4006  CG  ARG   246      27.899 -12.454 -33.438  1.00  0.00           C  
ATOM   4007  HG2 ARG   246      27.899 -11.854 -34.348  1.00  0.00           H  
ATOM   4008  HG3 ARG   246      26.954 -12.978 -33.297  1.00  0.00           H  
ATOM   4009  CD  ARG   246      28.045 -11.523 -32.197  1.00  0.00           C  
ATOM   4010  HD2 ARG   246      27.831 -12.125 -31.314  1.00  0.00           H  
ATOM   4011  HD3 ARG   246      28.977 -10.972 -32.065  1.00  0.00           H  
ATOM   4012  NE  ARG   246      26.958 -10.580 -32.072  1.00  0.00           N  
ATOM   4013  HE  ARG   246      26.190 -10.600 -32.727  1.00  0.00           H  
ATOM   4014  CZ  ARG   246      26.862  -9.788 -31.015  1.00  0.00           C  
ATOM   4015  NH1 ARG   246      27.737  -9.873 -30.080  1.00  0.00           N  
ATOM   4016 HH11 ARG   246      28.512 -10.518 -30.148  1.00  0.00           H  
ATOM   4017 HH12 ARG   246      27.701  -9.325 -29.233  1.00  0.00           H  
ATOM   4018  NH2 ARG   246      25.735  -9.041 -30.842  1.00  0.00           N  
ATOM   4019 HH21 ARG   246      25.087  -8.938 -31.610  1.00  0.00           H  
ATOM   4020 HH22 ARG   246      25.677  -8.562 -29.954  1.00  0.00           H  
ATOM   4021  C   ARG   246      27.958 -15.411 -32.202  1.00  0.00           C  
ATOM   4022  O   ARG   246      27.167 -14.784 -31.558  1.00  0.00           O  
ATOM   4023  N   LEU   247      27.887 -16.665 -32.486  1.00  0.00           N  
ATOM   4024  H   LEU   247      28.561 -16.995 -33.162  1.00  0.00           H  
ATOM   4025  CA  LEU   247      26.864 -17.578 -31.876  1.00  0.00           C  
ATOM   4026  HA  LEU   247      25.914 -17.120 -32.151  1.00  0.00           H  
ATOM   4027  CB  LEU   247      26.984 -18.949 -32.607  1.00  0.00           C  
ATOM   4028  HB2 LEU   247      27.977 -19.310 -32.337  1.00  0.00           H  
ATOM   4029  HB3 LEU   247      26.249 -19.678 -32.264  1.00  0.00           H  
ATOM   4030  CG  LEU   247      26.889 -18.890 -34.186  1.00  0.00           C  
ATOM   4031  HG  LEU   247      27.562 -18.095 -34.505  1.00  0.00           H  
ATOM   4032  CD1 LEU   247      27.289 -20.227 -34.793  1.00  0.00           C  
ATOM   4033 HD11 LEU   247      27.597 -20.107 -35.832  1.00  0.00           H  
ATOM   4034 HD12 LEU   247      28.174 -20.539 -34.239  1.00  0.00           H  
ATOM   4035 HD13 LEU   247      26.533 -21.005 -34.690  1.00  0.00           H  
ATOM   4036  CD2 LEU   247      25.508 -18.592 -34.769  1.00  0.00           C  
ATOM   4037 HD21 LEU   247      24.860 -19.377 -34.379  1.00  0.00           H  
ATOM   4038 HD22 LEU   247      25.216 -17.589 -34.457  1.00  0.00           H  
ATOM   4039 HD23 LEU   247      25.446 -18.592 -35.857  1.00  0.00           H  
ATOM   4040  C   LEU   247      26.754 -17.731 -30.310  1.00  0.00           C  
ATOM   4041  O   LEU   247      25.924 -18.452 -29.785  1.00  0.00           O  
ATOM   4042  N   THR   248      27.641 -17.037 -29.523  1.00  0.00           N  
ATOM   4043  H   THR   248      28.272 -16.345 -29.901  1.00  0.00           H  
ATOM   4044  CA  THR   248      27.784 -16.954 -28.049  1.00  0.00           C  
ATOM   4045  HA  THR   248      28.211 -17.876 -27.655  1.00  0.00           H  
ATOM   4046  CB  THR   248      28.860 -15.906 -27.732  1.00  0.00           C  
ATOM   4047  HB  THR   248      28.542 -14.892 -27.972  1.00  0.00           H  
ATOM   4048  CG2 THR   248      29.305 -15.919 -26.247  1.00  0.00           C  
ATOM   4049 HG21 THR   248      30.054 -15.141 -26.097  1.00  0.00           H  
ATOM   4050 HG22 THR   248      28.375 -15.708 -25.718  1.00  0.00           H  
ATOM   4051 HG23 THR   248      29.734 -16.831 -25.832  1.00  0.00           H  
ATOM   4052  OG1 THR   248      29.998 -16.043 -28.536  1.00  0.00           O  
ATOM   4053  HG1 THR   248      30.261 -15.181 -28.868  1.00  0.00           H  
ATOM   4054  C   THR   248      26.450 -16.615 -27.396  1.00  0.00           C  
ATOM   4055  O   THR   248      25.815 -15.610 -27.787  1.00  0.00           O  
ATOM   4056  OXT THR   248      25.986 -17.451 -26.606  1.00  0.00           O  
TER    4057      THR   248 
END   
