# Supplementary material for: Insights into the client protein release mechanism of the ATP-independent chaperone Spy
Source: Nat Commun. 2022 May 20;13:2818. doi: 10.1038/s41467-022-30499-x (PMC9122904; doi:10.1038/s41467-022-30499-x)
Supplement: Supplementary file 4 — Supplementary Data 1 [file 41467_2022_30499_MOESM4_ESM.zip › MD-structure/Spy_CI_K75D_final.pdb]

CRYST1   85.215   85.215   85.215 109.47 109.47 109.47 P 1           1
ATOM      1  N   SER     1     -29.186 -17.243  15.939  1.00  0.00           N  
ATOM      2  H1  SER     1     -29.667 -17.854  16.583  1.00  0.00           H  
ATOM      3  H2  SER     1     -29.144 -17.753  15.068  1.00  0.00           H  
ATOM      4  H3  SER     1     -29.544 -16.306  15.822  1.00  0.00           H  
ATOM      5  CA  SER     1     -27.835 -17.055  16.500  1.00  0.00           C  
ATOM      6  HA  SER     1     -27.172 -16.980  15.638  1.00  0.00           H  
ATOM      7  CB  SER     1     -27.721 -15.774  17.297  1.00  0.00           C  
ATOM      8  HB2 SER     1     -27.946 -15.013  16.550  1.00  0.00           H  
ATOM      9  HB3 SER     1     -28.397 -15.715  18.151  1.00  0.00           H  
ATOM     10  OG  SER     1     -26.376 -15.560  17.794  1.00  0.00           O  
ATOM     11  HG  SER     1     -25.996 -14.731  17.494  1.00  0.00           H  
ATOM     12  C   SER     1     -27.384 -18.282  17.214  1.00  0.00           C  
ATOM     13  O   SER     1     -28.253 -18.923  17.807  1.00  0.00           O  
ATOM     14  N   ALA     2     -26.189 -18.674  17.128  1.00  0.00           N  
ATOM     15  H   ALA     2     -25.506 -18.105  16.648  1.00  0.00           H  
ATOM     16  CA  ALA     2     -25.615 -19.935  17.640  1.00  0.00           C  
ATOM     17  HA  ALA     2     -26.124 -20.792  17.200  1.00  0.00           H  
ATOM     18  CB  ALA     2     -24.136 -19.903  17.241  1.00  0.00           C  
ATOM     19  HB1 ALA     2     -24.097 -20.161  16.182  1.00  0.00           H  
ATOM     20  HB2 ALA     2     -23.731 -18.912  17.442  1.00  0.00           H  
ATOM     21  HB3 ALA     2     -23.568 -20.506  17.949  1.00  0.00           H  
ATOM     22  C   ALA     2     -25.701 -20.162  19.160  1.00  0.00           C  
ATOM     23  O   ALA     2     -25.763 -19.220  19.964  1.00  0.00           O  
ATOM     24  N   ASP     3     -25.447 -21.375  19.559  1.00  0.00           N  
ATOM     25  H   ASP     3     -25.168 -22.120  18.936  1.00  0.00           H  
ATOM     26  CA  ASP     3     -25.564 -21.936  20.895  1.00  0.00           C  
ATOM     27  HA  ASP     3     -25.446 -21.095  21.578  1.00  0.00           H  
ATOM     28  CB  ASP     3     -26.933 -22.654  20.970  1.00  0.00           C  
ATOM     29  HB2 ASP     3     -26.985 -23.057  21.981  1.00  0.00           H  
ATOM     30  HB3 ASP     3     -27.691 -21.874  20.904  1.00  0.00           H  
ATOM     31  CG  ASP     3     -27.225 -23.666  19.880  1.00  0.00           C  
ATOM     32  OD1 ASP     3     -26.325 -24.026  19.054  1.00  0.00           O  
ATOM     33  OD2 ASP     3     -28.415 -24.076  19.805  1.00  0.00           O  
ATOM     34  C   ASP     3     -24.352 -22.898  21.203  1.00  0.00           C  
ATOM     35  O   ASP     3     -24.360 -23.609  22.196  1.00  0.00           O  
ATOM     36  N   THR     4     -23.235 -22.968  20.418  1.00  0.00           N  
ATOM     37  H   THR     4     -23.164 -22.280  19.683  1.00  0.00           H  
ATOM     38  CA  THR     4     -22.157 -23.947  20.531  1.00  0.00           C  
ATOM     39  HA  THR     4     -21.560 -23.811  19.630  1.00  0.00           H  
ATOM     40  CB  THR     4     -21.128 -23.516  21.617  1.00  0.00           C  
ATOM     41  HB  THR     4     -21.564 -23.728  22.593  1.00  0.00           H  
ATOM     42  CG2 THR     4     -19.714 -24.154  21.544  1.00  0.00           C  
ATOM     43 HG21 THR     4     -19.236 -23.774  20.642  1.00  0.00           H  
ATOM     44 HG22 THR     4     -19.239 -23.920  22.497  1.00  0.00           H  
ATOM     45 HG23 THR     4     -19.708 -25.244  21.519  1.00  0.00           H  
ATOM     46  OG1 THR     4     -20.913 -22.113  21.445  1.00  0.00           O  
ATOM     47  HG1 THR     4     -21.653 -21.674  21.870  1.00  0.00           H  
ATOM     48  C   THR     4     -22.490 -25.436  20.477  1.00  0.00           C  
ATOM     49  O   THR     4     -21.689 -26.318  20.763  1.00  0.00           O  
ATOM     50  N   THR     5     -23.722 -25.799  20.182  1.00  0.00           N  
ATOM     51  H   THR     5     -24.268 -24.996  19.903  1.00  0.00           H  
ATOM     52  CA  THR     5     -24.319 -27.253  20.053  1.00  0.00           C  
ATOM     53  HA  THR     5     -23.697 -27.807  20.756  1.00  0.00           H  
ATOM     54  CB  THR     5     -25.811 -27.282  20.383  1.00  0.00           C  
ATOM     55  HB  THR     5     -26.027 -28.295  20.721  1.00  0.00           H  
ATOM     56  CG2 THR     5     -26.114 -26.499  21.709  1.00  0.00           C  
ATOM     57 HG21 THR     5     -25.300 -26.683  22.411  1.00  0.00           H  
ATOM     58 HG22 THR     5     -26.142 -25.442  21.446  1.00  0.00           H  
ATOM     59 HG23 THR     5     -26.978 -26.835  22.283  1.00  0.00           H  
ATOM     60  OG1 THR     5     -26.628 -26.790  19.438  1.00  0.00           O  
ATOM     61  HG1 THR     5     -26.545 -25.840  19.545  1.00  0.00           H  
ATOM     62  C   THR     5     -24.093 -27.926  18.658  1.00  0.00           C  
ATOM     63  O   THR     5     -24.394 -29.128  18.558  1.00  0.00           O  
ATOM     64  N   THR     6     -23.701 -27.182  17.625  1.00  0.00           N  
ATOM     65  H   THR     6     -23.349 -26.251  17.798  1.00  0.00           H  
ATOM     66  CA  THR     6     -23.243 -27.817  16.376  1.00  0.00           C  
ATOM     67  HA  THR     6     -23.823 -28.732  16.263  1.00  0.00           H  
ATOM     68  CB  THR     6     -23.514 -26.821  15.195  1.00  0.00           C  
ATOM     69  HB  THR     6     -22.926 -27.241  14.379  1.00  0.00           H  
ATOM     70  CG2 THR     6     -24.910 -26.753  14.717  1.00  0.00           C  
ATOM     71 HG21 THR     6     -25.407 -27.711  14.867  1.00  0.00           H  
ATOM     72 HG22 THR     6     -25.383 -25.952  15.285  1.00  0.00           H  
ATOM     73 HG23 THR     6     -24.858 -26.588  13.641  1.00  0.00           H  
ATOM     74  OG1 THR     6     -23.051 -25.529  15.432  1.00  0.00           O  
ATOM     75  HG1 THR     6     -22.132 -25.530  15.155  1.00  0.00           H  
ATOM     76  C   THR     6     -21.823 -28.401  16.408  1.00  0.00           C  
ATOM     77  O   THR     6     -21.015 -27.857  17.175  1.00  0.00           O  
ATOM     78  N   ALA     7     -21.401 -29.449  15.627  1.00  0.00           N  
ATOM     79  H   ALA     7     -22.070 -29.950  15.061  1.00  0.00           H  
ATOM     80  CA  ALA     7     -19.969 -29.711  15.273  1.00  0.00           C  
ATOM     81  HA  ALA     7     -19.359 -29.529  16.158  1.00  0.00           H  
ATOM     82  CB  ALA     7     -19.916 -31.074  14.676  1.00  0.00           C  
ATOM     83  HB1 ALA     7     -18.995 -31.055  14.092  1.00  0.00           H  
ATOM     84  HB2 ALA     7     -19.970 -31.742  15.536  1.00  0.00           H  
ATOM     85  HB3 ALA     7     -20.695 -31.285  13.944  1.00  0.00           H  
ATOM     86  C   ALA     7     -19.447 -28.636  14.253  1.00  0.00           C  
ATOM     87  O   ALA     7     -18.285 -28.189  14.322  1.00  0.00           O  
ATOM     88  N   ALA     8     -20.279 -28.169  13.331  1.00  0.00           N  
ATOM     89  H   ALA     8     -21.200 -28.522  13.113  1.00  0.00           H  
ATOM     90  CA  ALA     8     -19.930 -26.979  12.481  1.00  0.00           C  
ATOM     91  HA  ALA     8     -19.013 -27.155  11.919  1.00  0.00           H  
ATOM     92  CB  ALA     8     -21.136 -26.867  11.530  1.00  0.00           C  
ATOM     93  HB1 ALA     8     -21.124 -27.743  10.881  1.00  0.00           H  
ATOM     94  HB2 ALA     8     -22.053 -26.754  12.108  1.00  0.00           H  
ATOM     95  HB3 ALA     8     -20.912 -25.940  11.002  1.00  0.00           H  
ATOM     96  C   ALA     8     -19.762 -25.680  13.319  1.00  0.00           C  
ATOM     97  O   ALA     8     -20.555 -25.504  14.247  1.00  0.00           O  
ATOM     98  N   PRO     9     -18.770 -24.787  13.011  1.00  0.00           N  
ATOM     99  CD  PRO     9     -17.660 -25.050  12.131  1.00  0.00           C  
ATOM    100  HD2 PRO     9     -17.887 -25.386  11.120  1.00  0.00           H  
ATOM    101  HD3 PRO     9     -17.018 -25.784  12.619  1.00  0.00           H  
ATOM    102  CG  PRO     9     -16.963 -23.656  11.835  1.00  0.00           C  
ATOM    103  HG2 PRO     9     -17.467 -23.239  10.963  1.00  0.00           H  
ATOM    104  HG3 PRO     9     -15.924 -23.835  11.561  1.00  0.00           H  
ATOM    105  CB  PRO     9     -17.205 -23.020  13.216  1.00  0.00           C  
ATOM    106  HB2 PRO     9     -17.189 -21.944  13.043  1.00  0.00           H  
ATOM    107  HB3 PRO     9     -16.406 -23.183  13.939  1.00  0.00           H  
ATOM    108  CA  PRO     9     -18.487 -23.556  13.701  1.00  0.00           C  
ATOM    109  HA  PRO     9     -18.404 -23.793  14.762  1.00  0.00           H  
ATOM    110  C   PRO     9     -19.684 -22.567  13.479  1.00  0.00           C  
ATOM    111  O   PRO     9     -20.328 -22.604  12.396  1.00  0.00           O  
ATOM    112  N   ALA    10     -19.839 -21.630  14.414  1.00  0.00           N  
ATOM    113  H   ALA    10     -19.197 -21.705  15.190  1.00  0.00           H  
ATOM    114  CA  ALA    10     -20.755 -20.492  14.225  1.00  0.00           C  
ATOM    115  HA  ALA    10     -21.760 -20.852  14.001  1.00  0.00           H  
ATOM    116  CB  ALA    10     -20.883 -19.680  15.475  1.00  0.00           C  
ATOM    117  HB1 ALA    10     -21.727 -19.007  15.325  1.00  0.00           H  
ATOM    118  HB2 ALA    10     -21.172 -20.296  16.327  1.00  0.00           H  
ATOM    119  HB3 ALA    10     -19.971 -19.142  15.734  1.00  0.00           H  
ATOM    120  C   ALA    10     -20.378 -19.627  12.989  1.00  0.00           C  
ATOM    121  O   ALA    10     -19.242 -19.593  12.545  1.00  0.00           O  
ATOM    122  N   ASP    11     -21.366 -18.911  12.335  1.00  0.00           N  
ATOM    123  H   ASP    11     -22.335 -19.019  12.600  1.00  0.00           H  
ATOM    124  CA  ASP    11     -21.191 -18.106  11.098  1.00  0.00           C  
ATOM    125  HA  ASP    11     -20.774 -18.776  10.346  1.00  0.00           H  
ATOM    126  CB  ASP    11     -22.503 -17.621  10.452  1.00  0.00           C  
ATOM    127  HB2 ASP    11     -23.134 -16.945  11.029  1.00  0.00           H  
ATOM    128  HB3 ASP    11     -22.206 -17.142   9.519  1.00  0.00           H  
ATOM    129  CG  ASP    11     -23.465 -18.725  10.118  1.00  0.00           C  
ATOM    130  OD1 ASP    11     -23.050 -19.947  10.117  1.00  0.00           O  
ATOM    131  OD2 ASP    11     -24.662 -18.506   9.888  1.00  0.00           O  
ATOM    132  C   ASP    11     -20.092 -17.094  11.337  1.00  0.00           C  
ATOM    133  O   ASP    11     -20.157 -16.139  12.124  1.00  0.00           O  
ATOM    134  N   ALA    12     -18.941 -17.092  10.530  1.00  0.00           N  
ATOM    135  H   ALA    12     -18.937 -17.689   9.716  1.00  0.00           H  
ATOM    136  CA  ALA    12     -18.028 -15.909  10.536  1.00  0.00           C  
ATOM    137  HA  ALA    12     -17.853 -15.519  11.539  1.00  0.00           H  
ATOM    138  CB  ALA    12     -16.792 -16.398   9.905  1.00  0.00           C  
ATOM    139  HB1 ALA    12     -16.853 -16.724   8.866  1.00  0.00           H  
ATOM    140  HB2 ALA    12     -16.058 -15.595   9.854  1.00  0.00           H  
ATOM    141  HB3 ALA    12     -16.346 -17.156  10.549  1.00  0.00           H  
ATOM    142  C   ALA    12     -18.556 -14.678   9.767  1.00  0.00           C  
ATOM    143  O   ALA    12     -18.332 -13.496  10.164  1.00  0.00           O  
ATOM    144  N   LYS    13     -19.256 -14.889   8.652  1.00  0.00           N  
ATOM    145  H   LYS    13     -19.277 -15.843   8.321  1.00  0.00           H  
ATOM    146  CA  LYS    13     -19.765 -13.796   7.700  1.00  0.00           C  
ATOM    147  HA  LYS    13     -18.898 -13.439   7.144  1.00  0.00           H  
ATOM    148  CB  LYS    13     -20.683 -14.487   6.676  1.00  0.00           C  
ATOM    149  HB2 LYS    13     -21.243 -15.270   7.187  1.00  0.00           H  
ATOM    150  HB3 LYS    13     -21.478 -13.770   6.473  1.00  0.00           H  
ATOM    151  CG  LYS    13     -19.975 -15.005   5.572  1.00  0.00           C  
ATOM    152  HG2 LYS    13     -19.815 -14.160   4.902  1.00  0.00           H  
ATOM    153  HG3 LYS    13     -19.013 -15.385   5.917  1.00  0.00           H  
ATOM    154  CD  LYS    13     -20.680 -15.899   4.875  1.00  0.00           C  
ATOM    155  HD2 LYS    13     -20.916 -16.694   5.582  1.00  0.00           H  
ATOM    156  HD3 LYS    13     -21.628 -15.398   4.682  1.00  0.00           H  
ATOM    157  CE  LYS    13     -20.094 -16.436   3.755  1.00  0.00           C  
ATOM    158  HE2 LYS    13     -19.338 -17.197   3.947  1.00  0.00           H  
ATOM    159  HE3 LYS    13     -20.929 -17.016   3.360  1.00  0.00           H  
ATOM    160  NZ  LYS    13     -19.583 -15.413   2.798  1.00  0.00           N  
ATOM    161  HZ1 LYS    13     -20.246 -14.678   2.597  1.00  0.00           H  
ATOM    162  HZ2 LYS    13     -18.736 -15.030   3.192  1.00  0.00           H  
ATOM    163  HZ3 LYS    13     -19.333 -15.824   1.910  1.00  0.00           H  
ATOM    164  C   LYS    13     -20.540 -12.596   8.351  1.00  0.00           C  
ATOM    165  O   LYS    13     -20.530 -11.462   7.800  1.00  0.00           O  
ATOM    166  N   PRO    14     -21.261 -12.739   9.451  1.00  0.00           N  
ATOM    167  CD  PRO    14     -21.582 -13.992  10.194  1.00  0.00           C  
ATOM    168  HD2 PRO    14     -20.931 -14.023  11.067  1.00  0.00           H  
ATOM    169  HD3 PRO    14     -21.406 -14.913   9.636  1.00  0.00           H  
ATOM    170  CG  PRO    14     -23.093 -13.857  10.657  1.00  0.00           C  
ATOM    171  HG2 PRO    14     -23.234 -14.511  11.517  1.00  0.00           H  
ATOM    172  HG3 PRO    14     -23.832 -14.089   9.889  1.00  0.00           H  
ATOM    173  CB  PRO    14     -23.107 -12.368  10.997  1.00  0.00           C  
ATOM    174  HB2 PRO    14     -22.857 -12.081  12.019  1.00  0.00           H  
ATOM    175  HB3 PRO    14     -24.143 -12.125  10.760  1.00  0.00           H  
ATOM    176  CA  PRO    14     -22.066 -11.629  10.101  1.00  0.00           C  
ATOM    177  HA  PRO    14     -22.655 -11.147   9.320  1.00  0.00           H  
ATOM    178  C   PRO    14     -21.346 -10.452  10.737  1.00  0.00           C  
ATOM    179  O   PRO    14     -21.820  -9.333  10.771  1.00  0.00           O  
ATOM    180  N   MET    15     -20.115 -10.687  11.127  1.00  0.00           N  
ATOM    181  H   MET    15     -19.747 -11.607  10.931  1.00  0.00           H  
ATOM    182  CA  MET    15     -19.132  -9.797  11.712  1.00  0.00           C  
ATOM    183  HA  MET    15     -19.598  -9.387  12.608  1.00  0.00           H  
ATOM    184  CB  MET    15     -17.820 -10.623  12.058  1.00  0.00           C  
ATOM    185  HB2 MET    15     -17.533 -11.115  11.129  1.00  0.00           H  
ATOM    186  HB3 MET    15     -17.131  -9.811  12.290  1.00  0.00           H  
ATOM    187  CG  MET    15     -18.007 -11.695  13.199  1.00  0.00           C  
ATOM    188  HG2 MET    15     -18.611 -12.399  12.627  1.00  0.00           H  
ATOM    189  HG3 MET    15     -17.003 -12.035  13.452  1.00  0.00           H  
ATOM    190  SD  MET    15     -18.807 -11.280  14.787  1.00  0.00           S  
ATOM    191  CE  MET    15     -20.045 -12.603  14.866  1.00  0.00           C  
ATOM    192  HE1 MET    15     -20.546 -12.647  15.833  1.00  0.00           H  
ATOM    193  HE2 MET    15     -20.669 -12.367  14.004  1.00  0.00           H  
ATOM    194  HE3 MET    15     -19.547 -13.562  14.722  1.00  0.00           H  
ATOM    195  C   MET    15     -18.727  -8.764  10.735  1.00  0.00           C  
ATOM    196  O   MET    15     -18.854  -8.978   9.515  1.00  0.00           O  
ATOM    197  N   MET    16     -18.322  -7.519  11.134  1.00  0.00           N  
ATOM    198  H   MET    16     -18.430  -7.207  12.088  1.00  0.00           H  
ATOM    199  CA  MET    16     -17.586  -6.580  10.243  1.00  0.00           C  
ATOM    200  HA  MET    16     -18.123  -6.338   9.325  1.00  0.00           H  
ATOM    201  CB  MET    16     -17.623  -5.209  11.012  1.00  0.00           C  
ATOM    202  HB2 MET    16     -18.662  -4.921  11.170  1.00  0.00           H  
ATOM    203  HB3 MET    16     -17.320  -5.406  12.040  1.00  0.00           H  
ATOM    204  CG  MET    16     -16.861  -4.033  10.347  1.00  0.00           C  
ATOM    205  HG2 MET    16     -16.911  -3.154  10.991  1.00  0.00           H  
ATOM    206  HG3 MET    16     -15.794  -4.242  10.264  1.00  0.00           H  
ATOM    207  SD  MET    16     -17.279  -3.560   8.635  1.00  0.00           S  
ATOM    208  CE  MET    16     -19.013  -3.294   8.978  1.00  0.00           C  
ATOM    209  HE1 MET    16     -19.137  -2.767   9.924  1.00  0.00           H  
ATOM    210  HE2 MET    16     -19.425  -2.611   8.235  1.00  0.00           H  
ATOM    211  HE3 MET    16     -19.596  -4.214   8.934  1.00  0.00           H  
ATOM    212  C   MET    16     -16.165  -6.958   9.874  1.00  0.00           C  
ATOM    213  O   MET    16     -15.698  -6.770   8.745  1.00  0.00           O  
ATOM    214  N   HIE    17     -15.482  -7.718  10.738  1.00  0.00           N  
ATOM    215  H   HIE    17     -15.851  -7.748  11.677  1.00  0.00           H  
ATOM    216  CA  HIE    17     -14.237  -8.385  10.380  1.00  0.00           C  
ATOM    217  HA  HIE    17     -13.639  -7.734   9.742  1.00  0.00           H  
ATOM    218  CB  HIE    17     -13.544  -8.773  11.728  1.00  0.00           C  
ATOM    219  HB2 HIE    17     -13.697  -8.001  12.482  1.00  0.00           H  
ATOM    220  HB3 HIE    17     -14.051  -9.651  12.129  1.00  0.00           H  
ATOM    221  CG  HIE    17     -12.147  -9.124  11.583  1.00  0.00           C  
ATOM    222  ND1 HIE    17     -11.564 -10.231  10.820  1.00  0.00           N  
ATOM    223  CE1 HIE    17     -10.236 -10.035  10.851  1.00  0.00           C  
ATOM    224  HE1 HIE    17      -9.549 -10.670  10.313  1.00  0.00           H  
ATOM    225  NE2 HIE    17      -9.875  -9.004  11.636  1.00  0.00           N  
ATOM    226  HE2 HIE    17      -8.959  -8.733  11.964  1.00  0.00           H  
ATOM    227  CD2 HIE    17     -11.060  -8.416  12.091  1.00  0.00           C  
ATOM    228  HD2 HIE    17     -11.195  -7.589  12.772  1.00  0.00           H  
ATOM    229  C   HIE    17     -14.640  -9.634   9.610  1.00  0.00           C  
ATOM    230  O   HIE    17     -15.546 -10.389  10.078  1.00  0.00           O  
ATOM    231  N   HIE    18     -13.821 -10.066   8.657  1.00  0.00           N  
ATOM    232  H   HIE    18     -13.133  -9.413   8.310  1.00  0.00           H  
ATOM    233  CA  HIE    18     -13.962 -11.202   7.780  1.00  0.00           C  
ATOM    234  HA  HIE    18     -14.881 -11.171   7.195  1.00  0.00           H  
ATOM    235  CB  HIE    18     -12.782 -11.074   6.772  1.00  0.00           C  
ATOM    236  HB2 HIE    18     -12.895 -10.192   6.141  1.00  0.00           H  
ATOM    237  HB3 HIE    18     -11.839 -10.934   7.300  1.00  0.00           H  
ATOM    238  CG  HIE    18     -12.564 -12.206   5.798  1.00  0.00           C  
ATOM    239  ND1 HIE    18     -13.474 -12.536   4.838  1.00  0.00           N  
ATOM    240  CE1 HIE    18     -12.963 -13.653   4.387  1.00  0.00           C  
ATOM    241  HE1 HIE    18     -13.492 -14.226   3.639  1.00  0.00           H  
ATOM    242  NE2 HIE    18     -11.747 -13.958   4.857  1.00  0.00           N  
ATOM    243  HE2 HIE    18     -11.244 -14.813   4.669  1.00  0.00           H  
ATOM    244  CD2 HIE    18     -11.485 -13.005   5.874  1.00  0.00           C  
ATOM    245  HD2 HIE    18     -10.757 -12.926   6.667  1.00  0.00           H  
ATOM    246  C   HIE    18     -13.954 -12.510   8.572  1.00  0.00           C  
ATOM    247  O   HIE    18     -14.472 -13.585   8.092  1.00  0.00           O  
ATOM    248  N   LYS    19     -13.304 -12.619   9.740  1.00  0.00           N  
ATOM    249  H   LYS    19     -12.761 -11.815  10.021  1.00  0.00           H  
ATOM    250  CA  LYS    19     -13.271 -13.786  10.571  1.00  0.00           C  
ATOM    251  HA  LYS    19     -13.516 -14.682  10.000  1.00  0.00           H  
ATOM    252  CB  LYS    19     -11.820 -14.048  11.043  1.00  0.00           C  
ATOM    253  HB2 LYS    19     -11.439 -13.195  11.604  1.00  0.00           H  
ATOM    254  HB3 LYS    19     -11.788 -14.918  11.698  1.00  0.00           H  
ATOM    255  CG  LYS    19     -10.979 -14.337  10.050  1.00  0.00           C  
ATOM    256  HG2 LYS    19     -11.430 -15.223   9.604  1.00  0.00           H  
ATOM    257  HG3 LYS    19     -11.008 -13.466   9.395  1.00  0.00           H  
ATOM    258  CD  LYS    19      -9.653 -14.450  10.404  1.00  0.00           C  
ATOM    259  HD2 LYS    19      -9.200 -13.527  10.764  1.00  0.00           H  
ATOM    260  HD3 LYS    19      -9.609 -15.258  11.135  1.00  0.00           H  
ATOM    261  CE  LYS    19      -9.008 -14.779   9.274  1.00  0.00           C  
ATOM    262  HE2 LYS    19      -9.444 -15.663   8.808  1.00  0.00           H  
ATOM    263  HE3 LYS    19      -9.107 -13.930   8.598  1.00  0.00           H  
ATOM    264  NZ  LYS    19      -7.555 -14.917   9.609  1.00  0.00           N  
ATOM    265  HZ1 LYS    19      -7.352 -14.111  10.183  1.00  0.00           H  
ATOM    266  HZ2 LYS    19      -7.410 -15.725  10.197  1.00  0.00           H  
ATOM    267  HZ3 LYS    19      -6.929 -14.798   8.826  1.00  0.00           H  
ATOM    268  C   LYS    19     -14.266 -13.591  11.721  1.00  0.00           C  
ATOM    269  O   LYS    19     -14.637 -12.483  12.121  1.00  0.00           O  
ATOM    270  N   GLY    20     -14.707 -14.702  12.377  1.00  0.00           N  
ATOM    271  H   GLY    20     -14.273 -15.609  12.285  1.00  0.00           H  
ATOM    272  CA  GLY    20     -15.854 -14.648  13.289  1.00  0.00           C  
ATOM    273  HA2 GLY    20     -16.553 -14.023  12.734  1.00  0.00           H  
ATOM    274  HA3 GLY    20     -16.339 -15.622  13.366  1.00  0.00           H  
ATOM    275  C   GLY    20     -15.596 -14.097  14.713  1.00  0.00           C  
ATOM    276  O   GLY    20     -14.477 -13.718  14.989  1.00  0.00           O  
ATOM    277  N   LYS    21     -16.550 -14.245  15.645  1.00  0.00           N  
ATOM    278  H   LYS    21     -17.449 -14.605  15.360  1.00  0.00           H  
ATOM    279  CA  LYS    21     -16.248 -14.299  17.097  1.00  0.00           C  
ATOM    280  HA  LYS    21     -15.699 -13.391  17.345  1.00  0.00           H  
ATOM    281  CB  LYS    21     -17.517 -14.329  17.898  1.00  0.00           C  
ATOM    282  HB2 LYS    21     -18.097 -15.196  17.580  1.00  0.00           H  
ATOM    283  HB3 LYS    21     -17.163 -14.598  18.893  1.00  0.00           H  
ATOM    284  CG  LYS    21     -18.402 -13.301  18.132  1.00  0.00           C  
ATOM    285  HG2 LYS    21     -18.985 -13.259  17.212  1.00  0.00           H  
ATOM    286  HG3 LYS    21     -18.971 -13.605  19.010  1.00  0.00           H  
ATOM    287  CD  LYS    21     -17.796 -12.166  18.432  1.00  0.00           C  
ATOM    288  HD2 LYS    21     -17.082 -12.383  19.226  1.00  0.00           H  
ATOM    289  HD3 LYS    21     -17.191 -11.814  17.596  1.00  0.00           H  
ATOM    290  CE  LYS    21     -18.646 -11.103  18.681  1.00  0.00           C  
ATOM    291  HE2 LYS    21     -19.019 -10.872  17.683  1.00  0.00           H  
ATOM    292  HE3 LYS    21     -19.536 -11.366  19.253  1.00  0.00           H  
ATOM    293  NZ  LYS    21     -17.955  -9.955  19.272  1.00  0.00           N  
ATOM    294  HZ1 LYS    21     -17.369  -9.450  18.622  1.00  0.00           H  
ATOM    295  HZ2 LYS    21     -18.706  -9.304  19.452  1.00  0.00           H  
ATOM    296  HZ3 LYS    21     -17.475 -10.151  20.139  1.00  0.00           H  
ATOM    297  C   LYS    21     -15.347 -15.468  17.370  1.00  0.00           C  
ATOM    298  O   LYS    21     -15.742 -16.640  17.281  1.00  0.00           O  
ATOM    299  N   PHE    22     -14.243 -15.134  17.975  1.00  0.00           N  
ATOM    300  H   PHE    22     -14.002 -14.155  17.912  1.00  0.00           H  
ATOM    301  CA  PHE    22     -13.221 -15.971  18.610  1.00  0.00           C  
ATOM    302  HA  PHE    22     -13.095 -16.818  17.935  1.00  0.00           H  
ATOM    303  CB  PHE    22     -11.927 -15.197  18.628  1.00  0.00           C  
ATOM    304  HB2 PHE    22     -11.670 -14.903  17.610  1.00  0.00           H  
ATOM    305  HB3 PHE    22     -11.994 -14.308  19.256  1.00  0.00           H  
ATOM    306  CG  PHE    22     -10.725 -16.072  19.123  1.00  0.00           C  
ATOM    307  CD1 PHE    22      -9.892 -15.510  20.127  1.00  0.00           C  
ATOM    308  HD1 PHE    22     -10.228 -14.647  20.683  1.00  0.00           H  
ATOM    309  CE1 PHE    22      -8.575 -16.063  20.441  1.00  0.00           C  
ATOM    310  HE1 PHE    22      -7.927 -15.644  21.197  1.00  0.00           H  
ATOM    311  CZ  PHE    22      -8.207 -17.205  19.754  1.00  0.00           C  
ATOM    312  HZ  PHE    22      -7.327 -17.789  19.979  1.00  0.00           H  
ATOM    313  CE2 PHE    22      -9.056 -17.835  18.888  1.00  0.00           C  
ATOM    314  HE2 PHE    22      -8.757 -18.744  18.388  1.00  0.00           H  
ATOM    315  CD2 PHE    22     -10.345 -17.240  18.584  1.00  0.00           C  
ATOM    316  HD2 PHE    22     -10.999 -17.655  17.832  1.00  0.00           H  
ATOM    317  C   PHE    22     -13.649 -16.383  20.007  1.00  0.00           C  
ATOM    318  O   PHE    22     -13.839 -15.538  20.877  1.00  0.00           O  
ATOM    319  N   GLY    23     -13.705 -17.725  20.240  1.00  0.00           N  
ATOM    320  H   GLY    23     -13.796 -18.257  19.386  1.00  0.00           H  
ATOM    321  CA  GLY    23     -14.015 -18.296  21.540  1.00  0.00           C  
ATOM    322  HA2 GLY    23     -14.164 -19.343  21.277  1.00  0.00           H  
ATOM    323  HA3 GLY    23     -13.108 -18.135  22.123  1.00  0.00           H  
ATOM    324  C   GLY    23     -15.296 -17.782  22.160  1.00  0.00           C  
ATOM    325  O   GLY    23     -15.227 -17.443  23.350  1.00  0.00           O  
ATOM    326  N   PRO    24     -16.393 -17.587  21.434  1.00  0.00           N  
ATOM    327  CD  PRO    24     -16.653 -18.091  20.121  1.00  0.00           C  
ATOM    328  HD2 PRO    24     -16.266 -19.100  19.974  1.00  0.00           H  
ATOM    329  HD3 PRO    24     -16.257 -17.391  19.385  1.00  0.00           H  
ATOM    330  CG  PRO    24     -18.159 -18.145  19.979  1.00  0.00           C  
ATOM    331  HG2 PRO    24     -18.453 -19.143  20.305  1.00  0.00           H  
ATOM    332  HG3 PRO    24     -18.403 -17.843  18.961  1.00  0.00           H  
ATOM    333  CB  PRO    24     -18.670 -16.993  20.886  1.00  0.00           C  
ATOM    334  HB2 PRO    24     -19.656 -17.252  21.273  1.00  0.00           H  
ATOM    335  HB3 PRO    24     -18.623 -16.006  20.426  1.00  0.00           H  
ATOM    336  CA  PRO    24     -17.631 -17.024  22.044  1.00  0.00           C  
ATOM    337  HA  PRO    24     -17.379 -15.994  22.296  1.00  0.00           H  
ATOM    338  C   PRO    24     -18.086 -17.823  23.271  1.00  0.00           C  
ATOM    339  O   PRO    24     -18.735 -17.165  24.122  1.00  0.00           O  
ATOM    340  N   HIE    25     -17.784 -19.115  23.312  1.00  0.00           N  
ATOM    341  H   HIE    25     -17.158 -19.458  22.598  1.00  0.00           H  
ATOM    342  CA  HIE    25     -18.290 -20.093  24.274  1.00  0.00           C  
ATOM    343  HA  HIE    25     -19.376 -20.103  24.366  1.00  0.00           H  
ATOM    344  CB  HIE    25     -18.070 -21.502  23.775  1.00  0.00           C  
ATOM    345  HB2 HIE    25     -18.386 -22.181  24.567  1.00  0.00           H  
ATOM    346  HB3 HIE    25     -18.596 -21.828  22.878  1.00  0.00           H  
ATOM    347  CG  HIE    25     -16.600 -21.869  23.586  1.00  0.00           C  
ATOM    348  ND1 HIE    25     -15.672 -21.202  22.876  1.00  0.00           N  
ATOM    349  CE1 HIE    25     -14.636 -22.011  22.885  1.00  0.00           C  
ATOM    350  HE1 HIE    25     -13.771 -21.808  22.271  1.00  0.00           H  
ATOM    351  NE2 HIE    25     -14.747 -22.993  23.783  1.00  0.00           N  
ATOM    352  HE2 HIE    25     -14.089 -23.720  24.023  1.00  0.00           H  
ATOM    353  CD2 HIE    25     -16.074 -22.958  24.192  1.00  0.00           C  
ATOM    354  HD2 HIE    25     -16.599 -23.724  24.743  1.00  0.00           H  
ATOM    355  C   HIE    25     -17.607 -19.913  25.719  1.00  0.00           C  
ATOM    356  O   HIE    25     -18.119 -20.370  26.729  1.00  0.00           O  
ATOM    357  N   GLN    26     -16.600 -19.079  25.735  1.00  0.00           N  
ATOM    358  H   GLN    26     -16.218 -18.797  24.843  1.00  0.00           H  
ATOM    359  CA  GLN    26     -15.829 -18.520  26.857  1.00  0.00           C  
ATOM    360  HA  GLN    26     -16.480 -18.467  27.729  1.00  0.00           H  
ATOM    361  CB  GLN    26     -14.620 -19.455  27.052  1.00  0.00           C  
ATOM    362  HB2 GLN    26     -14.087 -19.130  27.946  1.00  0.00           H  
ATOM    363  HB3 GLN    26     -14.933 -20.485  27.221  1.00  0.00           H  
ATOM    364  CG  GLN    26     -13.683 -19.366  25.853  1.00  0.00           C  
ATOM    365  HG2 GLN    26     -14.271 -19.579  24.960  1.00  0.00           H  
ATOM    366  HG3 GLN    26     -13.297 -18.347  25.852  1.00  0.00           H  
ATOM    367  CD  GLN    26     -12.497 -20.310  25.973  1.00  0.00           C  
ATOM    368  OE1 GLN    26     -12.539 -21.297  26.676  1.00  0.00           O  
ATOM    369  NE2 GLN    26     -11.360 -19.861  25.476  1.00  0.00           N  
ATOM    370 HE21 GLN    26     -10.522 -20.383  25.689  1.00  0.00           H  
ATOM    371 HE22 GLN    26     -11.347 -19.142  24.766  1.00  0.00           H  
ATOM    372  C   GLN    26     -15.496 -17.018  26.845  1.00  0.00           C  
ATOM    373  O   GLN    26     -14.545 -16.533  27.440  1.00  0.00           O  
ATOM    374  N   CML    27     -16.387 -16.314  26.131  1.00  0.00           N  
ATOM    375  H   CML    27     -17.142 -16.833  25.706  1.00  0.00           H  
ATOM    376  CA  CML    27     -16.285 -14.853  25.746  1.00  0.00           C  
ATOM    377  HA  CML    27     -16.686 -14.783  24.734  1.00  0.00           H  
ATOM    378  CB  CML    27     -17.166 -14.072  26.737  1.00  0.00           C  
ATOM    379  HB2 CML    27     -17.134 -13.053  26.351  1.00  0.00           H  
ATOM    380  HB3 CML    27     -16.685 -14.225  27.703  1.00  0.00           H  
ATOM    381  SG  CML    27     -18.890 -14.601  26.982  1.00  0.00           S  
ATOM    382  S1L CML    27     -18.890 -16.366  28.019  1.00  0.00           S  
ATOM    383  C1L CML    27     -18.581 -15.811  29.715  1.00  0.00           C  
ATOM    384  H1L CML    27     -19.465 -15.228  30.050  1.00  0.00           H  
ATOM    385  H1M CML    27     -17.756 -15.085  29.552  1.00  0.00           H  
ATOM    386  C1R CML    27     -18.174 -16.994  30.500  1.00  0.00           C  
ATOM    387  C2R CML    27     -17.012 -17.560  30.578  1.00  0.00           C  
ATOM    388  H2R CML    27     -16.059 -17.394  30.055  1.00  0.00           H  
ATOM    389  C1  CML    27     -19.138 -17.567  31.512  1.00  0.00           C  
ATOM    390  C2  CML    27     -16.925 -18.731  31.471  1.00  0.00           C  
ATOM    391  N1  CML    27     -18.326 -18.749  31.937  1.00  0.00           N  
ATOM    392  O1  CML    27     -18.714 -19.464  32.905  1.00  0.00           O  
ATOM    393  C1A CML    27     -20.497 -18.030  30.976  1.00  0.00           C  
ATOM    394  H1A CML    27     -21.064 -17.281  30.383  1.00  0.00           H  
ATOM    395  H1B CML    27     -21.091 -18.346  31.860  1.00  0.00           H  
ATOM    396  H1C CML    27     -20.350 -18.978  30.414  1.00  0.00           H  
ATOM    397  C2A CML    27     -16.614 -19.993  30.655  1.00  0.00           C  
ATOM    398  H2A CML    27     -17.470 -20.133  29.962  1.00  0.00           H  
ATOM    399  H2B CML    27     -16.497 -20.807  31.403  1.00  0.00           H  
ATOM    400  H2C CML    27     -15.676 -19.961  30.060  1.00  0.00           H  
ATOM    401  C1D CML    27     -19.392 -16.648  32.745  1.00  0.00           C  
ATOM    402  H1D CML    27     -19.730 -15.602  32.587  1.00  0.00           H  
ATOM    403  H1E CML    27     -18.464 -16.514  33.341  1.00  0.00           H  
ATOM    404  H1F CML    27     -19.956 -17.091  33.595  1.00  0.00           H  
ATOM    405  C2D CML    27     -15.935 -18.552  32.650  1.00  0.00           C  
ATOM    406  H2D CML    27     -16.011 -17.483  32.944  1.00  0.00           H  
ATOM    407  H2E CML    27     -14.907 -18.754  32.281  1.00  0.00           H  
ATOM    408  H2F CML    27     -16.099 -19.293  33.462  1.00  0.00           H  
ATOM    409  C   CML    27     -14.869 -14.348  25.671  1.00  0.00           C  
ATOM    410  O   CML    27     -14.430 -13.527  26.517  1.00  0.00           O  
ATOM    411  N   ASP    28     -14.182 -14.862  24.631  1.00  0.00           N  
ATOM    412  H   ASP    28     -14.550 -15.751  24.324  1.00  0.00           H  
ATOM    413  CA  ASP    28     -12.675 -14.816  24.527  1.00  0.00           C  
ATOM    414  HA  ASP    28     -12.319 -14.942  25.550  1.00  0.00           H  
ATOM    415  CB  ASP    28     -12.245 -15.997  23.775  1.00  0.00           C  
ATOM    416  HB2 ASP    28     -12.922 -16.817  24.014  1.00  0.00           H  
ATOM    417  HB3 ASP    28     -12.270 -15.778  22.708  1.00  0.00           H  
ATOM    418  CG  ASP    28     -10.839 -16.489  24.150  1.00  0.00           C  
ATOM    419  OD1 ASP    28     -10.511 -17.548  23.551  1.00  0.00           O  
ATOM    420  OD2 ASP    28     -10.104 -15.820  24.921  1.00  0.00           O  
ATOM    421  C   ASP    28     -12.133 -13.464  23.883  1.00  0.00           C  
ATOM    422  O   ASP    28     -12.842 -12.867  23.113  1.00  0.00           O  
ATOM    423  N   MET    29     -10.867 -13.144  24.248  1.00  0.00           N  
ATOM    424  H   MET    29     -10.373 -13.703  24.929  1.00  0.00           H  
ATOM    425  CA  MET    29     -10.149 -11.934  23.886  1.00  0.00           C  
ATOM    426  HA  MET    29     -10.894 -11.262  23.462  1.00  0.00           H  
ATOM    427  CB  MET    29      -9.569 -11.272  25.150  1.00  0.00           C  
ATOM    428  HB2 MET    29      -8.907 -11.991  25.633  1.00  0.00           H  
ATOM    429  HB3 MET    29      -8.962 -10.417  24.853  1.00  0.00           H  
ATOM    430  CG  MET    29     -10.792 -10.956  26.012  1.00  0.00           C  
ATOM    431  HG2 MET    29     -11.663 -11.591  25.853  1.00  0.00           H  
ATOM    432  HG3 MET    29     -10.367 -10.851  27.010  1.00  0.00           H  
ATOM    433  SD  MET    29     -11.455  -9.307  25.615  1.00  0.00           S  
ATOM    434  CE  MET    29     -13.240  -9.587  25.444  1.00  0.00           C  
ATOM    435  HE1 MET    29     -13.697  -8.605  25.322  1.00  0.00           H  
ATOM    436  HE2 MET    29     -13.451 -10.311  24.656  1.00  0.00           H  
ATOM    437  HE3 MET    29     -13.537 -10.051  26.385  1.00  0.00           H  
ATOM    438  C   MET    29      -9.050 -12.220  22.810  1.00  0.00           C  
ATOM    439  O   MET    29      -8.213 -13.022  23.161  1.00  0.00           O  
ATOM    440  N   MET    30      -9.073 -11.503  21.716  1.00  0.00           N  
ATOM    441  H   MET    30      -9.782 -10.784  21.708  1.00  0.00           H  
ATOM    442  CA  MET    30      -8.181 -11.629  20.561  1.00  0.00           C  
ATOM    443  HA  MET    30      -8.252 -12.694  20.339  1.00  0.00           H  
ATOM    444  CB  MET    30      -8.695 -10.818  19.319  1.00  0.00           C  
ATOM    445  HB2 MET    30      -9.688 -11.180  19.051  1.00  0.00           H  
ATOM    446  HB3 MET    30      -8.695  -9.814  19.744  1.00  0.00           H  
ATOM    447  CG  MET    30      -7.748 -10.921  18.107  1.00  0.00           C  
ATOM    448  HG2 MET    30      -7.553  -9.891  17.808  1.00  0.00           H  
ATOM    449  HG3 MET    30      -6.776 -11.324  18.393  1.00  0.00           H  
ATOM    450  SD  MET    30      -8.325 -11.862  16.593  1.00  0.00           S  
ATOM    451  CE  MET    30      -9.087 -13.312  17.268  1.00  0.00           C  
ATOM    452  HE1 MET    30      -9.953 -12.889  17.776  1.00  0.00           H  
ATOM    453  HE2 MET    30      -9.403 -14.050  16.530  1.00  0.00           H  
ATOM    454  HE3 MET    30      -8.415 -13.820  17.959  1.00  0.00           H  
ATOM    455  C   MET    30      -6.649 -11.621  20.799  1.00  0.00           C  
ATOM    456  O   MET    30      -5.980 -12.667  20.535  1.00  0.00           O  
ATOM    457  N   PHE    31      -6.043 -10.622  21.381  1.00  0.00           N  
ATOM    458  H   PHE    31      -5.034 -10.664  21.381  1.00  0.00           H  
ATOM    459  CA  PHE    31      -6.656  -9.239  21.748  1.00  0.00           C  
ATOM    460  HA  PHE    31      -7.644  -9.483  22.138  1.00  0.00           H  
ATOM    461  CB  PHE    31      -5.877  -8.584  22.939  1.00  0.00           C  
ATOM    462  HB2 PHE    31      -4.812  -8.464  22.741  1.00  0.00           H  
ATOM    463  HB3 PHE    31      -6.220  -7.565  23.117  1.00  0.00           H  
ATOM    464  CG  PHE    31      -5.984  -9.283  24.330  1.00  0.00           C  
ATOM    465  CD1 PHE    31      -6.381  -8.560  25.412  1.00  0.00           C  
ATOM    466  HD1 PHE    31      -6.682  -7.524  25.362  1.00  0.00           H  
ATOM    467  CE1 PHE    31      -6.606  -9.296  26.613  1.00  0.00           C  
ATOM    468  HE1 PHE    31      -7.115  -8.727  27.377  1.00  0.00           H  
ATOM    469  CZ  PHE    31      -6.313 -10.617  26.817  1.00  0.00           C  
ATOM    470  HZ  PHE    31      -6.555 -11.076  27.763  1.00  0.00           H  
ATOM    471  CE2 PHE    31      -5.714 -11.299  25.736  1.00  0.00           C  
ATOM    472  HE2 PHE    31      -5.387 -12.328  25.788  1.00  0.00           H  
ATOM    473  CD2 PHE    31      -5.646 -10.614  24.489  1.00  0.00           C  
ATOM    474  HD2 PHE    31      -5.225 -11.129  23.639  1.00  0.00           H  
ATOM    475  C   PHE    31      -6.859  -8.290  20.593  1.00  0.00           C  
ATOM    476  O   PHE    31      -7.908  -7.644  20.520  1.00  0.00           O  
ATOM    477  N   LYS    32      -5.854  -8.277  19.670  1.00  0.00           N  
ATOM    478  H   LYS    32      -5.091  -8.830  20.034  1.00  0.00           H  
ATOM    479  CA  LYS    32      -5.942  -7.691  18.355  1.00  0.00           C  
ATOM    480  HA  LYS    32      -6.971  -7.770  18.003  1.00  0.00           H  
ATOM    481  CB  LYS    32      -5.731  -6.142  18.346  1.00  0.00           C  
ATOM    482  HB2 LYS    32      -5.872  -5.696  17.361  1.00  0.00           H  
ATOM    483  HB3 LYS    32      -6.475  -5.756  19.043  1.00  0.00           H  
ATOM    484  CG  LYS    32      -4.527  -5.733  18.826  1.00  0.00           C  
ATOM    485  HG2 LYS    32      -4.586  -6.052  19.867  1.00  0.00           H  
ATOM    486  HG3 LYS    32      -3.817  -6.379  18.311  1.00  0.00           H  
ATOM    487  CD  LYS    32      -4.226  -4.422  18.823  1.00  0.00           C  
ATOM    488  HD2 LYS    32      -3.209  -4.360  19.210  1.00  0.00           H  
ATOM    489  HD3 LYS    32      -4.065  -4.036  17.816  1.00  0.00           H  
ATOM    490  CE  LYS    32      -4.997  -3.488  19.529  1.00  0.00           C  
ATOM    491  HE2 LYS    32      -6.026  -3.492  19.168  1.00  0.00           H  
ATOM    492  HE3 LYS    32      -5.143  -3.916  20.521  1.00  0.00           H  
ATOM    493  NZ  LYS    32      -4.395  -2.126  19.501  1.00  0.00           N  
ATOM    494  HZ1 LYS    32      -4.118  -1.889  18.559  1.00  0.00           H  
ATOM    495  HZ2 LYS    32      -5.010  -1.411  19.862  1.00  0.00           H  
ATOM    496  HZ3 LYS    32      -3.635  -1.963  20.146  1.00  0.00           H  
ATOM    497  C   LYS    32      -5.046  -8.472  17.359  1.00  0.00           C  
ATOM    498  O   LYS    32      -4.323  -9.432  17.702  1.00  0.00           O  
ATOM    499  N   ASP    33      -5.256  -8.224  16.067  1.00  0.00           N  
ATOM    500  H   ASP    33      -5.895  -7.479  15.829  1.00  0.00           H  
ATOM    501  CA  ASP    33      -4.742  -8.904  14.877  1.00  0.00           C  
ATOM    502  HA  ASP    33      -4.041  -9.726  15.021  1.00  0.00           H  
ATOM    503  CB  ASP    33      -5.975  -9.581  14.268  1.00  0.00           C  
ATOM    504  HB2 ASP    33      -5.673 -10.206  13.428  1.00  0.00           H  
ATOM    505  HB3 ASP    33      -6.370 -10.338  14.946  1.00  0.00           H  
ATOM    506  CG  ASP    33      -7.060  -8.624  13.799  1.00  0.00           C  
ATOM    507  OD1 ASP    33      -7.174  -8.416  12.568  1.00  0.00           O  
ATOM    508  OD2 ASP    33      -7.635  -7.899  14.678  1.00  0.00           O  
ATOM    509  C   ASP    33      -4.157  -7.896  13.894  1.00  0.00           C  
ATOM    510  O   ASP    33      -4.238  -6.681  14.079  1.00  0.00           O  
ATOM    511  N   LEU    34      -3.602  -8.409  12.759  1.00  0.00           N  
ATOM    512  H   LEU    34      -3.527  -9.415  12.717  1.00  0.00           H  
ATOM    513  CA  LEU    34      -3.130  -7.676  11.639  1.00  0.00           C  
ATOM    514  HA  LEU    34      -3.761  -6.810  11.435  1.00  0.00           H  
ATOM    515  CB  LEU    34      -1.652  -7.375  11.925  1.00  0.00           C  
ATOM    516  HB2 LEU    34      -1.338  -7.714  12.912  1.00  0.00           H  
ATOM    517  HB3 LEU    34      -1.061  -8.014  11.269  1.00  0.00           H  
ATOM    518  CG  LEU    34      -1.241  -5.876  11.699  1.00  0.00           C  
ATOM    519  HG  LEU    34      -0.215  -5.688  12.014  1.00  0.00           H  
ATOM    520  CD1 LEU    34      -1.204  -5.363  10.220  1.00  0.00           C  
ATOM    521 HD11 LEU    34      -2.141  -5.548   9.697  1.00  0.00           H  
ATOM    522 HD12 LEU    34      -0.770  -4.365  10.166  1.00  0.00           H  
ATOM    523 HD13 LEU    34      -0.578  -6.068   9.673  1.00  0.00           H  
ATOM    524  CD2 LEU    34      -2.148  -4.923  12.534  1.00  0.00           C  
ATOM    525 HD21 LEU    34      -3.049  -4.720  11.955  1.00  0.00           H  
ATOM    526 HD22 LEU    34      -2.208  -5.354  13.533  1.00  0.00           H  
ATOM    527 HD23 LEU    34      -1.551  -4.011  12.502  1.00  0.00           H  
ATOM    528  C   LEU    34      -3.266  -8.612  10.426  1.00  0.00           C  
ATOM    529  O   LEU    34      -3.318  -9.816  10.580  1.00  0.00           O  
ATOM    530  N   ASN    35      -3.495  -8.052   9.244  1.00  0.00           N  
ATOM    531  H   ASN    35      -3.675  -7.064   9.133  1.00  0.00           H  
ATOM    532  CA  ASN    35      -3.355  -8.775   7.980  1.00  0.00           C  
ATOM    533  HA  ASN    35      -4.011  -9.646   7.957  1.00  0.00           H  
ATOM    534  CB  ASN    35      -4.079  -7.797   6.941  1.00  0.00           C  
ATOM    535  HB2 ASN    35      -5.049  -7.541   7.368  1.00  0.00           H  
ATOM    536  HB3 ASN    35      -3.585  -6.831   7.046  1.00  0.00           H  
ATOM    537  CG  ASN    35      -4.043  -8.167   5.457  1.00  0.00           C  
ATOM    538  OD1 ASN    35      -3.169  -8.857   5.048  1.00  0.00           O  
ATOM    539  ND2 ASN    35      -5.019  -7.886   4.681  1.00  0.00           N  
ATOM    540 HD21 ASN    35      -5.064  -8.413   3.820  1.00  0.00           H  
ATOM    541 HD22 ASN    35      -5.725  -7.241   5.007  1.00  0.00           H  
ATOM    542  C   ASN    35      -1.885  -9.067   7.680  1.00  0.00           C  
ATOM    543  O   ASN    35      -1.044  -8.237   7.411  1.00  0.00           O  
ATOM    544  N   LEU    36      -1.557 -10.328   7.794  1.00  0.00           N  
ATOM    545  H   LEU    36      -2.257 -10.961   8.154  1.00  0.00           H  
ATOM    546  CA  LEU    36      -0.220 -10.932   7.671  1.00  0.00           C  
ATOM    547  HA  LEU    36       0.389 -10.088   7.996  1.00  0.00           H  
ATOM    548  CB  LEU    36      -0.081 -12.153   8.623  1.00  0.00           C  
ATOM    549  HB2 LEU    36      -0.778 -12.924   8.296  1.00  0.00           H  
ATOM    550  HB3 LEU    36       0.902 -12.594   8.455  1.00  0.00           H  
ATOM    551  CG  LEU    36      -0.202 -11.888  10.137  1.00  0.00           C  
ATOM    552  HG  LEU    36      -1.142 -11.408  10.408  1.00  0.00           H  
ATOM    553  CD1 LEU    36      -0.046 -13.225  10.851  1.00  0.00           C  
ATOM    554 HD11 LEU    36      -0.360 -13.205  11.894  1.00  0.00           H  
ATOM    555 HD12 LEU    36      -0.770 -13.883  10.370  1.00  0.00           H  
ATOM    556 HD13 LEU    36       0.973 -13.567  10.671  1.00  0.00           H  
ATOM    557  CD2 LEU    36       0.946 -10.932  10.618  1.00  0.00           C  
ATOM    558 HD21 LEU    36       1.864 -11.218  10.104  1.00  0.00           H  
ATOM    559 HD22 LEU    36       0.764  -9.886  10.372  1.00  0.00           H  
ATOM    560 HD23 LEU    36       1.014 -11.044  11.700  1.00  0.00           H  
ATOM    561  C   LEU    36       0.127 -11.237   6.242  1.00  0.00           C  
ATOM    562  O   LEU    36      -0.656 -11.886   5.585  1.00  0.00           O  
ATOM    563  N   THR    37       1.262 -10.862   5.668  1.00  0.00           N  
ATOM    564  H   THR    37       1.944 -10.425   6.271  1.00  0.00           H  
ATOM    565  CA  THR    37       1.759 -11.334   4.347  1.00  0.00           C  
ATOM    566  HA  THR    37       0.933 -11.124   3.668  1.00  0.00           H  
ATOM    567  CB  THR    37       2.856 -10.284   3.854  1.00  0.00           C  
ATOM    568  HB  THR    37       2.955 -10.497   2.789  1.00  0.00           H  
ATOM    569  CG2 THR    37       2.549  -8.857   3.913  1.00  0.00           C  
ATOM    570 HG21 THR    37       3.062  -8.503   4.808  1.00  0.00           H  
ATOM    571 HG22 THR    37       3.096  -8.319   3.139  1.00  0.00           H  
ATOM    572 HG23 THR    37       1.468  -8.760   3.811  1.00  0.00           H  
ATOM    573  OG1 THR    37       4.124 -10.595   4.470  1.00  0.00           O  
ATOM    574  HG1 THR    37       4.787 -10.700   3.783  1.00  0.00           H  
ATOM    575  C   THR    37       2.084 -12.776   4.243  1.00  0.00           C  
ATOM    576  O   THR    37       2.124 -13.459   5.248  1.00  0.00           O  
ATOM    577  N   ASP    38       2.361 -13.379   3.092  1.00  0.00           N  
ATOM    578  H   ASP    38       2.200 -12.889   2.224  1.00  0.00           H  
ATOM    579  CA  ASP    38       2.654 -14.812   3.059  1.00  0.00           C  
ATOM    580  HA  ASP    38       1.904 -15.428   3.556  1.00  0.00           H  
ATOM    581  CB  ASP    38       2.647 -15.250   1.585  1.00  0.00           C  
ATOM    582  HB2 ASP    38       3.221 -14.540   0.990  1.00  0.00           H  
ATOM    583  HB3 ASP    38       3.176 -16.181   1.378  1.00  0.00           H  
ATOM    584  CG  ASP    38       1.197 -15.340   1.094  1.00  0.00           C  
ATOM    585  OD1 ASP    38       1.114 -15.818  -0.066  1.00  0.00           O  
ATOM    586  OD2 ASP    38       0.172 -14.915   1.727  1.00  0.00           O  
ATOM    587  C   ASP    38       3.990 -15.329   3.648  1.00  0.00           C  
ATOM    588  O   ASP    38       4.112 -16.448   4.083  1.00  0.00           O  
ATOM    589  N   ALA    39       5.038 -14.478   3.694  1.00  0.00           N  
ATOM    590  H   ALA    39       4.940 -13.551   3.304  1.00  0.00           H  
ATOM    591  CA  ALA    39       6.281 -14.796   4.424  1.00  0.00           C  
ATOM    592  HA  ALA    39       6.700 -15.735   4.060  1.00  0.00           H  
ATOM    593  CB  ALA    39       7.334 -13.695   4.062  1.00  0.00           C  
ATOM    594  HB1 ALA    39       7.541 -13.645   2.993  1.00  0.00           H  
ATOM    595  HB2 ALA    39       7.004 -12.718   4.413  1.00  0.00           H  
ATOM    596  HB3 ALA    39       8.194 -14.058   4.624  1.00  0.00           H  
ATOM    597  C   ALA    39       6.089 -14.900   5.970  1.00  0.00           C  
ATOM    598  O   ALA    39       6.490 -15.874   6.692  1.00  0.00           O  
ATOM    599  N   GLN    40       5.328 -13.895   6.449  1.00  0.00           N  
ATOM    600  H   GLN    40       4.976 -13.258   5.749  1.00  0.00           H  
ATOM    601  CA  GLN    40       4.742 -13.854   7.853  1.00  0.00           C  
ATOM    602  HA  GLN    40       5.573 -13.858   8.560  1.00  0.00           H  
ATOM    603  CB  GLN    40       3.992 -12.512   7.899  1.00  0.00           C  
ATOM    604  HB2 GLN    40       3.445 -12.276   6.985  1.00  0.00           H  
ATOM    605  HB3 GLN    40       3.239 -12.484   8.686  1.00  0.00           H  
ATOM    606  CG  GLN    40       4.974 -11.343   8.023  1.00  0.00           C  
ATOM    607  HG2 GLN    40       5.396 -11.291   9.027  1.00  0.00           H  
ATOM    608  HG3 GLN    40       5.809 -11.407   7.325  1.00  0.00           H  
ATOM    609  CD  GLN    40       4.330  -9.949   7.786  1.00  0.00           C  
ATOM    610  OE1 GLN    40       3.115  -9.793   7.588  1.00  0.00           O  
ATOM    611  NE2 GLN    40       5.121  -8.881   7.941  1.00  0.00           N  
ATOM    612 HE21 GLN    40       4.588  -8.058   8.184  1.00  0.00           H  
ATOM    613 HE22 GLN    40       6.080  -8.845   8.256  1.00  0.00           H  
ATOM    614  C   GLN    40       3.861 -15.161   8.215  1.00  0.00           C  
ATOM    615  O   GLN    40       4.083 -15.717   9.253  1.00  0.00           O  
ATOM    616  N   LYS    41       2.941 -15.654   7.370  1.00  0.00           N  
ATOM    617  H   LYS    41       2.771 -15.110   6.536  1.00  0.00           H  
ATOM    618  CA  LYS    41       2.262 -16.924   7.525  1.00  0.00           C  
ATOM    619  HA  LYS    41       1.685 -16.834   8.446  1.00  0.00           H  
ATOM    620  CB  LYS    41       1.236 -17.016   6.376  1.00  0.00           C  
ATOM    621  HB2 LYS    41       1.763 -16.981   5.423  1.00  0.00           H  
ATOM    622  HB3 LYS    41       0.703 -17.965   6.440  1.00  0.00           H  
ATOM    623  CG  LYS    41       0.137 -16.135   6.346  1.00  0.00           C  
ATOM    624  HG2 LYS    41      -0.392 -16.274   7.288  1.00  0.00           H  
ATOM    625  HG3 LYS    41       0.529 -15.118   6.325  1.00  0.00           H  
ATOM    626  CD  LYS    41      -0.769 -16.138   5.344  1.00  0.00           C  
ATOM    627  HD2 LYS    41      -0.277 -15.936   4.392  1.00  0.00           H  
ATOM    628  HD3 LYS    41      -1.293 -17.093   5.324  1.00  0.00           H  
ATOM    629  CE  LYS    41      -1.819 -15.239   5.593  1.00  0.00           C  
ATOM    630  HE2 LYS    41      -2.215 -15.311   6.606  1.00  0.00           H  
ATOM    631  HE3 LYS    41      -1.527 -14.189   5.582  1.00  0.00           H  
ATOM    632  NZ  LYS    41      -2.879 -15.267   4.561  1.00  0.00           N  
ATOM    633  HZ1 LYS    41      -3.701 -14.903   5.021  1.00  0.00           H  
ATOM    634  HZ2 LYS    41      -2.769 -14.717   3.721  1.00  0.00           H  
ATOM    635  HZ3 LYS    41      -3.067 -16.232   4.333  1.00  0.00           H  
ATOM    636  C   LYS    41       3.121 -18.164   7.636  1.00  0.00           C  
ATOM    637  O   LYS    41       2.694 -19.052   8.432  1.00  0.00           O  
ATOM    638  N   GLN    42       4.245 -18.176   6.876  1.00  0.00           N  
ATOM    639  H   GLN    42       4.440 -17.371   6.299  1.00  0.00           H  
ATOM    640  CA  GLN    42       5.228 -19.241   6.927  1.00  0.00           C  
ATOM    641  HA  GLN    42       4.696 -20.193   6.946  1.00  0.00           H  
ATOM    642  CB  GLN    42       6.279 -19.067   5.799  1.00  0.00           C  
ATOM    643  HB2 GLN    42       5.728 -18.795   4.899  1.00  0.00           H  
ATOM    644  HB3 GLN    42       6.993 -18.288   6.068  1.00  0.00           H  
ATOM    645  CG  GLN    42       7.010 -20.421   5.599  1.00  0.00           C  
ATOM    646  HG2 GLN    42       7.741 -20.300   4.800  1.00  0.00           H  
ATOM    647  HG3 GLN    42       7.503 -20.743   6.517  1.00  0.00           H  
ATOM    648  CD  GLN    42       6.125 -21.670   5.213  1.00  0.00           C  
ATOM    649  OE1 GLN    42       4.877 -21.722   5.170  1.00  0.00           O  
ATOM    650  NE2 GLN    42       6.735 -22.786   5.073  1.00  0.00           N  
ATOM    651 HE21 GLN    42       6.193 -23.615   4.880  1.00  0.00           H  
ATOM    652 HE22 GLN    42       7.744 -22.834   5.046  1.00  0.00           H  
ATOM    653  C   GLN    42       5.859 -19.162   8.308  1.00  0.00           C  
ATOM    654  O   GLN    42       5.809 -20.187   9.016  1.00  0.00           O  
ATOM    655  N   GLN    43       6.321 -17.949   8.711  1.00  0.00           N  
ATOM    656  H   GLN    43       6.288 -17.181   8.055  1.00  0.00           H  
ATOM    657  CA  GLN    43       7.103 -17.765   9.931  1.00  0.00           C  
ATOM    658  HA  GLN    43       7.862 -18.544   9.857  1.00  0.00           H  
ATOM    659  CB  GLN    43       7.867 -16.445  10.083  1.00  0.00           C  
ATOM    660  HB2 GLN    43       6.983 -15.809  10.047  1.00  0.00           H  
ATOM    661  HB3 GLN    43       8.480 -16.410  10.984  1.00  0.00           H  
ATOM    662  CG  GLN    43       8.783 -16.329   8.821  1.00  0.00           C  
ATOM    663  HG2 GLN    43       9.781 -16.671   9.094  1.00  0.00           H  
ATOM    664  HG3 GLN    43       8.447 -16.872   7.938  1.00  0.00           H  
ATOM    665  CD  GLN    43       8.995 -14.899   8.414  1.00  0.00           C  
ATOM    666  OE1 GLN    43       8.264 -14.025   8.899  1.00  0.00           O  
ATOM    667  NE2 GLN    43       9.914 -14.555   7.487  1.00  0.00           N  
ATOM    668 HE21 GLN    43      10.061 -13.594   7.216  1.00  0.00           H  
ATOM    669 HE22 GLN    43      10.452 -15.278   7.032  1.00  0.00           H  
ATOM    670  C   GLN    43       6.326 -17.999  11.261  1.00  0.00           C  
ATOM    671  O   GLN    43       6.811 -18.483  12.290  1.00  0.00           O  
ATOM    672  N   ILE    44       5.130 -17.397  11.288  1.00  0.00           N  
ATOM    673  H   ILE    44       4.995 -16.900  10.419  1.00  0.00           H  
ATOM    674  CA  ILE    44       4.298 -17.297  12.517  1.00  0.00           C  
ATOM    675  HA  ILE    44       5.008 -16.916  13.251  1.00  0.00           H  
ATOM    676  CB  ILE    44       3.297 -16.099  12.323  1.00  0.00           C  
ATOM    677  HB  ILE    44       2.964 -16.120  11.285  1.00  0.00           H  
ATOM    678  CG2 ILE    44       2.078 -16.235  13.197  1.00  0.00           C  
ATOM    679 HG21 ILE    44       1.401 -16.990  12.799  1.00  0.00           H  
ATOM    680 HG22 ILE    44       2.372 -16.601  14.181  1.00  0.00           H  
ATOM    681 HG23 ILE    44       1.561 -15.288  13.345  1.00  0.00           H  
ATOM    682  CG1 ILE    44       4.037 -14.769  12.720  1.00  0.00           C  
ATOM    683 HG12 ILE    44       4.084 -14.699  13.806  1.00  0.00           H  
ATOM    684 HG13 ILE    44       5.043 -14.871  12.310  1.00  0.00           H  
ATOM    685  CD1 ILE    44       3.323 -13.505  12.275  1.00  0.00           C  
ATOM    686 HD11 ILE    44       2.333 -13.493  12.731  1.00  0.00           H  
ATOM    687 HD12 ILE    44       3.776 -12.596  12.672  1.00  0.00           H  
ATOM    688 HD13 ILE    44       3.064 -13.409  11.221  1.00  0.00           H  
ATOM    689  C   ILE    44       3.654 -18.631  12.982  1.00  0.00           C  
ATOM    690  O   ILE    44       3.666 -18.896  14.193  1.00  0.00           O  
ATOM    691  N   ARG    45       3.472 -19.627  12.053  1.00  0.00           N  
ATOM    692  H   ARG    45       3.672 -19.407  11.088  1.00  0.00           H  
ATOM    693  CA  ARG    45       3.048 -20.970  12.340  1.00  0.00           C  
ATOM    694  HA  ARG    45       2.096 -20.916  12.868  1.00  0.00           H  
ATOM    695  CB  ARG    45       2.952 -21.679  10.935  1.00  0.00           C  
ATOM    696  HB2 ARG    45       2.293 -21.085  10.302  1.00  0.00           H  
ATOM    697  HB3 ARG    45       3.985 -21.764  10.598  1.00  0.00           H  
ATOM    698  CG  ARG    45       2.292 -22.890  11.141  1.00  0.00           C  
ATOM    699  HG2 ARG    45       2.880 -23.558  11.770  1.00  0.00           H  
ATOM    700  HG3 ARG    45       1.406 -22.574  11.692  1.00  0.00           H  
ATOM    701  CD  ARG    45       2.061 -23.675  10.041  1.00  0.00           C  
ATOM    702  HD2 ARG    45       1.577 -24.572  10.428  1.00  0.00           H  
ATOM    703  HD3 ARG    45       1.278 -23.286   9.390  1.00  0.00           H  
ATOM    704  NE  ARG    45       3.320 -24.019   9.303  1.00  0.00           N  
ATOM    705  HE  ARG    45       3.921 -24.750   9.655  1.00  0.00           H  
ATOM    706  CZ  ARG    45       3.782 -23.551   8.178  1.00  0.00           C  
ATOM    707  NH1 ARG    45       4.825 -24.055   7.599  1.00  0.00           N  
ATOM    708 HH11 ARG    45       5.380 -24.812   7.973  1.00  0.00           H  
ATOM    709 HH12 ARG    45       5.156 -23.803   6.679  1.00  0.00           H  
ATOM    710  NH2 ARG    45       3.182 -22.614   7.592  1.00  0.00           N  
ATOM    711 HH21 ARG    45       2.334 -22.204   7.957  1.00  0.00           H  
ATOM    712 HH22 ARG    45       3.272 -22.341   6.624  1.00  0.00           H  
ATOM    713  C   ARG    45       4.005 -21.660  13.394  1.00  0.00           C  
ATOM    714  O   ARG    45       3.446 -22.370  14.212  1.00  0.00           O  
ATOM    715  N   GLU    46       5.321 -21.463  13.366  1.00  0.00           N  
ATOM    716  H   GLU    46       5.677 -20.967  12.561  1.00  0.00           H  
ATOM    717  CA  GLU    46       6.242 -22.101  14.321  1.00  0.00           C  
ATOM    718  HA  GLU    46       5.983 -23.160  14.301  1.00  0.00           H  
ATOM    719  CB  GLU    46       7.724 -21.849  13.912  1.00  0.00           C  
ATOM    720  HB2 GLU    46       7.977 -21.900  12.853  1.00  0.00           H  
ATOM    721  HB3 GLU    46       7.906 -20.825  14.239  1.00  0.00           H  
ATOM    722  CG  GLU    46       8.664 -22.746  14.669  1.00  0.00           C  
ATOM    723  HG2 GLU    46       9.612 -22.225  14.535  1.00  0.00           H  
ATOM    724  HG3 GLU    46       8.322 -22.668  15.701  1.00  0.00           H  
ATOM    725  CD  GLU    46       8.768 -24.235  14.244  1.00  0.00           C  
ATOM    726  OE1 GLU    46       9.612 -24.915  14.878  1.00  0.00           O  
ATOM    727  OE2 GLU    46       8.038 -24.746  13.346  1.00  0.00           O  
ATOM    728  C   GLU    46       6.039 -21.748  15.808  1.00  0.00           C  
ATOM    729  O   GLU    46       5.910 -22.579  16.672  1.00  0.00           O  
ATOM    730  N   ILE    47       5.762 -20.454  16.072  1.00  0.00           N  
ATOM    731  H   ILE    47       5.794 -19.804  15.300  1.00  0.00           H  
ATOM    732  CA  ILE    47       5.416 -20.053  17.470  1.00  0.00           C  
ATOM    733  HA  ILE    47       6.085 -20.560  18.166  1.00  0.00           H  
ATOM    734  CB  ILE    47       5.607 -18.537  17.755  1.00  0.00           C  
ATOM    735  HB  ILE    47       5.172 -18.314  18.729  1.00  0.00           H  
ATOM    736  CG2 ILE    47       7.168 -18.297  17.800  1.00  0.00           C  
ATOM    737 HG21 ILE    47       7.438 -18.542  16.773  1.00  0.00           H  
ATOM    738 HG22 ILE    47       7.378 -17.266  18.087  1.00  0.00           H  
ATOM    739 HG23 ILE    47       7.686 -18.952  18.500  1.00  0.00           H  
ATOM    740  CG1 ILE    47       4.949 -17.659  16.639  1.00  0.00           C  
ATOM    741 HG12 ILE    47       5.490 -17.835  15.709  1.00  0.00           H  
ATOM    742 HG13 ILE    47       3.951 -18.058  16.460  1.00  0.00           H  
ATOM    743  CD1 ILE    47       4.779 -16.226  17.081  1.00  0.00           C  
ATOM    744 HD11 ILE    47       4.213 -16.260  18.013  1.00  0.00           H  
ATOM    745 HD12 ILE    47       5.729 -15.699  17.163  1.00  0.00           H  
ATOM    746 HD13 ILE    47       4.203 -15.735  16.297  1.00  0.00           H  
ATOM    747  C   ILE    47       4.034 -20.447  17.969  1.00  0.00           C  
ATOM    748  O   ILE    47       3.911 -20.700  19.134  1.00  0.00           O  
ATOM    749  N   MET    48       3.049 -20.593  17.102  1.00  0.00           N  
ATOM    750  H   MET    48       3.205 -20.232  16.171  1.00  0.00           H  
ATOM    751  CA  MET    48       1.621 -21.064  17.325  1.00  0.00           C  
ATOM    752  HA  MET    48       1.301 -20.706  18.304  1.00  0.00           H  
ATOM    753  CB  MET    48       0.709 -20.448  16.268  1.00  0.00           C  
ATOM    754  HB2 MET    48       1.000 -20.764  15.266  1.00  0.00           H  
ATOM    755  HB3 MET    48      -0.332 -20.746  16.390  1.00  0.00           H  
ATOM    756  CG  MET    48       0.732 -18.912  16.375  1.00  0.00           C  
ATOM    757  HG2 MET    48       0.672 -18.578  17.410  1.00  0.00           H  
ATOM    758  HG3 MET    48       1.694 -18.650  15.934  1.00  0.00           H  
ATOM    759  SD  MET    48      -0.622 -18.131  15.556  1.00  0.00           S  
ATOM    760  CE  MET    48      -0.531 -18.779  13.819  1.00  0.00           C  
ATOM    761  HE1 MET    48      -0.767 -19.839  13.726  1.00  0.00           H  
ATOM    762  HE2 MET    48      -1.223 -18.187  13.219  1.00  0.00           H  
ATOM    763  HE3 MET    48       0.504 -18.633  13.513  1.00  0.00           H  
ATOM    764  C   MET    48       1.513 -22.581  17.515  1.00  0.00           C  
ATOM    765  O   MET    48       0.367 -22.991  17.705  1.00  0.00           O  
ATOM    766  N   LYS    49       2.572 -23.368  17.446  1.00  0.00           N  
ATOM    767  H   LYS    49       3.457 -22.881  17.470  1.00  0.00           H  
ATOM    768  CA  LYS    49       2.485 -24.801  17.641  1.00  0.00           C  
ATOM    769  HA  LYS    49       1.761 -25.139  16.899  1.00  0.00           H  
ATOM    770  CB  LYS    49       3.841 -25.479  17.482  1.00  0.00           C  
ATOM    771  HB2 LYS    49       4.581 -24.815  17.931  1.00  0.00           H  
ATOM    772  HB3 LYS    49       3.932 -26.510  17.824  1.00  0.00           H  
ATOM    773  CG  LYS    49       4.218 -25.642  16.182  1.00  0.00           C  
ATOM    774  HG2 LYS    49       3.393 -26.118  15.652  1.00  0.00           H  
ATOM    775  HG3 LYS    49       4.248 -24.646  15.739  1.00  0.00           H  
ATOM    776  CD  LYS    49       5.304 -26.300  15.791  1.00  0.00           C  
ATOM    777  HD2 LYS    49       6.187 -25.751  16.117  1.00  0.00           H  
ATOM    778  HD3 LYS    49       5.331 -27.313  16.194  1.00  0.00           H  
ATOM    779  CE  LYS    49       5.428 -26.411  14.427  1.00  0.00           C  
ATOM    780  HE2 LYS    49       4.711 -27.068  13.935  1.00  0.00           H  
ATOM    781  HE3 LYS    49       5.332 -25.428  13.965  1.00  0.00           H  
ATOM    782  NZ  LYS    49       6.687 -27.117  14.076  1.00  0.00           N  
ATOM    783  HZ1 LYS    49       6.881 -27.913  14.667  1.00  0.00           H  
ATOM    784  HZ2 LYS    49       6.574 -27.522  13.158  1.00  0.00           H  
ATOM    785  HZ3 LYS    49       7.509 -26.532  14.028  1.00  0.00           H  
ATOM    786  C   LYS    49       1.917 -25.118  19.013  1.00  0.00           C  
ATOM    787  O   LYS    49       2.376 -24.521  20.011  1.00  0.00           O  
ATOM    788  N   GLY    50       0.933 -26.006  19.051  1.00  0.00           N  
ATOM    789  H   GLY    50       0.639 -26.400  18.168  1.00  0.00           H  
ATOM    790  CA  GLY    50       0.477 -26.566  20.295  1.00  0.00           C  
ATOM    791  HA2 GLY    50      -0.424 -27.118  20.030  1.00  0.00           H  
ATOM    792  HA3 GLY    50       1.232 -27.176  20.791  1.00  0.00           H  
ATOM    793  C   GLY    50       0.130 -25.534  21.414  1.00  0.00           C  
ATOM    794  O   GLY    50       0.045 -25.893  22.595  1.00  0.00           O  
ATOM    795  N   GLN    51      -0.216 -24.252  21.127  1.00  0.00           N  
ATOM    796  H   GLN    51      -0.041 -23.961  20.176  1.00  0.00           H  
ATOM    797  CA  GLN    51      -0.388 -23.296  22.191  1.00  0.00           C  
ATOM    798  HA  GLN    51       0.185 -23.757  22.995  1.00  0.00           H  
ATOM    799  CB  GLN    51       0.316 -22.006  21.832  1.00  0.00           C  
ATOM    800  HB2 GLN    51       1.293 -22.371  21.514  1.00  0.00           H  
ATOM    801  HB3 GLN    51      -0.244 -21.555  21.014  1.00  0.00           H  
ATOM    802  CG  GLN    51       0.611 -21.083  22.984  1.00  0.00           C  
ATOM    803  HG2 GLN    51       1.187 -21.613  23.742  1.00  0.00           H  
ATOM    804  HG3 GLN    51       1.205 -20.225  22.670  1.00  0.00           H  
ATOM    805  CD  GLN    51      -0.640 -20.519  23.620  1.00  0.00           C  
ATOM    806  OE1 GLN    51      -1.469 -19.814  22.950  1.00  0.00           O  
ATOM    807  NE2 GLN    51      -0.757 -20.678  24.887  1.00  0.00           N  
ATOM    808 HE21 GLN    51      -1.660 -20.367  25.214  1.00  0.00           H  
ATOM    809 HE22 GLN    51      -0.215 -21.453  25.242  1.00  0.00           H  
ATOM    810  C   GLN    51      -1.854 -23.244  22.581  1.00  0.00           C  
ATOM    811  O   GLN    51      -2.273 -23.858  23.545  1.00  0.00           O  
ATOM    812  N   ARG    52      -2.644 -22.527  21.667  1.00  0.00           N  
ATOM    813  H   ARG    52      -2.260 -22.275  20.768  1.00  0.00           H  
ATOM    814  CA  ARG    52      -4.115 -22.506  21.715  1.00  0.00           C  
ATOM    815  HA  ARG    52      -4.348 -22.168  22.725  1.00  0.00           H  
ATOM    816  CB  ARG    52      -4.592 -21.613  20.600  1.00  0.00           C  
ATOM    817  HB2 ARG    52      -4.098 -20.678  20.863  1.00  0.00           H  
ATOM    818  HB3 ARG    52      -4.204 -21.989  19.654  1.00  0.00           H  
ATOM    819  CG  ARG    52      -5.892 -21.449  20.493  1.00  0.00           C  
ATOM    820  HG2 ARG    52      -6.089 -20.806  19.636  1.00  0.00           H  
ATOM    821  HG3 ARG    52      -6.320 -22.423  20.255  1.00  0.00           H  
ATOM    822  CD  ARG    52      -6.527 -20.856  21.520  1.00  0.00           C  
ATOM    823  HD2 ARG    52      -6.458 -21.425  22.448  1.00  0.00           H  
ATOM    824  HD3 ARG    52      -6.052 -19.924  21.827  1.00  0.00           H  
ATOM    825  NE  ARG    52      -7.959 -20.569  21.283  1.00  0.00           N  
ATOM    826  HE  ARG    52      -8.459 -20.836  20.447  1.00  0.00           H  
ATOM    827  CZ  ARG    52      -8.642 -19.731  22.096  1.00  0.00           C  
ATOM    828  NH1 ARG    52      -8.125 -19.067  23.043  1.00  0.00           N  
ATOM    829 HH11 ARG    52      -7.161 -19.160  23.328  1.00  0.00           H  
ATOM    830 HH12 ARG    52      -8.681 -18.331  23.456  1.00  0.00           H  
ATOM    831  NH2 ARG    52      -9.910 -19.499  21.852  1.00  0.00           N  
ATOM    832 HH21 ARG    52     -10.393 -20.108  21.206  1.00  0.00           H  
ATOM    833 HH22 ARG    52     -10.225 -18.661  22.318  1.00  0.00           H  
ATOM    834  C   ARG    52      -4.776 -23.910  21.635  1.00  0.00           C  
ATOM    835  O   ARG    52      -5.696 -24.181  22.396  1.00  0.00           O  
ATOM    836  N   ASP    53      -4.183 -24.791  20.771  1.00  0.00           N  
ATOM    837  H   ASP    53      -3.370 -24.608  20.200  1.00  0.00           H  
ATOM    838  CA  ASP    53      -4.717 -26.168  20.667  1.00  0.00           C  
ATOM    839  HA  ASP    53      -5.648 -26.079  20.108  1.00  0.00           H  
ATOM    840  CB  ASP    53      -3.708 -26.828  19.663  1.00  0.00           C  
ATOM    841  HB2 ASP    53      -3.494 -26.252  18.763  1.00  0.00           H  
ATOM    842  HB3 ASP    53      -2.803 -26.942  20.260  1.00  0.00           H  
ATOM    843  CG  ASP    53      -4.191 -28.219  19.175  1.00  0.00           C  
ATOM    844  OD1 ASP    53      -5.085 -28.211  18.263  1.00  0.00           O  
ATOM    845  OD2 ASP    53      -3.767 -29.264  19.727  1.00  0.00           O  
ATOM    846  C   ASP    53      -4.809 -26.931  21.985  1.00  0.00           C  
ATOM    847  O   ASP    53      -5.775 -27.624  22.238  1.00  0.00           O  
ATOM    848  N   GLN    54      -3.770 -26.886  22.823  1.00  0.00           N  
ATOM    849  H   GLN    54      -2.967 -26.349  22.531  1.00  0.00           H  
ATOM    850  CA  GLN    54      -3.564 -27.635  24.054  1.00  0.00           C  
ATOM    851  HA  GLN    54      -4.168 -28.542  24.084  1.00  0.00           H  
ATOM    852  CB  GLN    54      -2.112 -28.084  24.121  1.00  0.00           C  
ATOM    853  HB2 GLN    54      -1.389 -27.270  24.177  1.00  0.00           H  
ATOM    854  HB3 GLN    54      -2.044 -28.671  25.037  1.00  0.00           H  
ATOM    855  CG  GLN    54      -1.845 -29.082  22.928  1.00  0.00           C  
ATOM    856  HG2 GLN    54      -2.546 -29.904  23.069  1.00  0.00           H  
ATOM    857  HG3 GLN    54      -2.128 -28.648  21.969  1.00  0.00           H  
ATOM    858  CD  GLN    54      -0.371 -29.456  22.886  1.00  0.00           C  
ATOM    859  OE1 GLN    54       0.418 -29.374  23.792  1.00  0.00           O  
ATOM    860  NE2 GLN    54       0.134 -29.712  21.655  1.00  0.00           N  
ATOM    861 HE21 GLN    54       0.986 -30.255  21.673  1.00  0.00           H  
ATOM    862 HE22 GLN    54      -0.512 -29.722  20.878  1.00  0.00           H  
ATOM    863  C   GLN    54      -4.020 -26.860  25.298  1.00  0.00           C  
ATOM    864  O   GLN    54      -3.736 -27.287  26.456  1.00  0.00           O  
ATOM    865  N   MET    55      -4.874 -25.825  25.132  1.00  0.00           N  
ATOM    866  H   MET    55      -5.150 -25.730  24.165  1.00  0.00           H  
ATOM    867  CA  MET    55      -5.585 -25.282  26.272  1.00  0.00           C  
ATOM    868  HA  MET    55      -4.851 -24.942  27.003  1.00  0.00           H  
ATOM    869  CB  MET    55      -6.276 -23.947  25.840  1.00  0.00           C  
ATOM    870  HB2 MET    55      -5.545 -23.259  25.417  1.00  0.00           H  
ATOM    871  HB3 MET    55      -7.079 -24.061  25.112  1.00  0.00           H  
ATOM    872  CG  MET    55      -6.734 -23.202  27.140  1.00  0.00           C  
ATOM    873  HG2 MET    55      -7.093 -23.925  27.873  1.00  0.00           H  
ATOM    874  HG3 MET    55      -5.815 -22.849  27.609  1.00  0.00           H  
ATOM    875  SD  MET    55      -7.957 -21.961  26.804  1.00  0.00           S  
ATOM    876  CE  MET    55      -9.365 -23.110  26.954  1.00  0.00           C  
ATOM    877  HE1 MET    55      -9.235 -24.005  26.345  1.00  0.00           H  
ATOM    878  HE2 MET    55      -9.580 -23.315  28.002  1.00  0.00           H  
ATOM    879  HE3 MET    55     -10.170 -22.588  26.436  1.00  0.00           H  
ATOM    880  C   MET    55      -6.461 -26.319  26.967  1.00  0.00           C  
ATOM    881  O   MET    55      -7.124 -27.079  26.239  1.00  0.00           O  
ATOM    882  N   LYS    56      -6.428 -26.468  28.297  1.00  0.00           N  
ATOM    883  H   LYS    56      -5.925 -25.826  28.893  1.00  0.00           H  
ATOM    884  CA  LYS    56      -7.335 -27.346  29.082  1.00  0.00           C  
ATOM    885  HA  LYS    56      -7.329 -28.354  28.667  1.00  0.00           H  
ATOM    886  CB  LYS    56      -6.903 -27.466  30.558  1.00  0.00           C  
ATOM    887  HB2 LYS    56      -6.858 -26.446  30.938  1.00  0.00           H  
ATOM    888  HB3 LYS    56      -7.621 -28.057  31.127  1.00  0.00           H  
ATOM    889  CG  LYS    56      -5.628 -27.980  30.816  1.00  0.00           C  
ATOM    890  HG2 LYS    56      -4.878 -27.346  30.343  1.00  0.00           H  
ATOM    891  HG3 LYS    56      -5.482 -27.875  31.891  1.00  0.00           H  
ATOM    892  CD  LYS    56      -5.414 -29.290  30.498  1.00  0.00           C  
ATOM    893  HD2 LYS    56      -6.155 -29.857  31.061  1.00  0.00           H  
ATOM    894  HD3 LYS    56      -5.512 -29.417  29.420  1.00  0.00           H  
ATOM    895  CE  LYS    56      -4.239 -29.791  30.888  1.00  0.00           C  
ATOM    896  HE2 LYS    56      -3.418 -29.229  30.442  1.00  0.00           H  
ATOM    897  HE3 LYS    56      -4.144 -29.756  31.973  1.00  0.00           H  
ATOM    898  NZ  LYS    56      -4.025 -31.242  30.387  1.00  0.00           N  
ATOM    899  HZ1 LYS    56      -4.955 -31.552  30.145  1.00  0.00           H  
ATOM    900  HZ2 LYS    56      -3.604 -31.190  29.470  1.00  0.00           H  
ATOM    901  HZ3 LYS    56      -3.595 -31.906  31.015  1.00  0.00           H  
ATOM    902  C   LYS    56      -8.744 -26.950  29.003  1.00  0.00           C  
ATOM    903  O   LYS    56      -8.943 -25.765  28.820  1.00  0.00           O  
ATOM    904  N   ARG    57      -9.734 -27.890  29.277  1.00  0.00           N  
ATOM    905  H   ARG    57      -9.502 -28.865  29.407  1.00  0.00           H  
ATOM    906  CA  ARG    57     -11.222 -27.578  29.338  1.00  0.00           C  
ATOM    907  HA  ARG    57     -11.337 -26.538  29.033  1.00  0.00           H  
ATOM    908  CB  ARG    57     -11.982 -28.611  28.462  1.00  0.00           C  
ATOM    909  HB2 ARG    57     -11.787 -29.626  28.810  1.00  0.00           H  
ATOM    910  HB3 ARG    57     -13.040 -28.371  28.571  1.00  0.00           H  
ATOM    911  CG  ARG    57     -11.667 -28.569  27.087  1.00  0.00           C  
ATOM    912  HG2 ARG    57     -11.969 -27.620  26.643  1.00  0.00           H  
ATOM    913  HG3 ARG    57     -10.592 -28.513  26.918  1.00  0.00           H  
ATOM    914  CD  ARG    57     -12.226 -29.594  26.412  1.00  0.00           C  
ATOM    915  HD2 ARG    57     -11.863 -29.373  25.409  1.00  0.00           H  
ATOM    916  HD3 ARG    57     -11.779 -30.484  26.856  1.00  0.00           H  
ATOM    917  NE  ARG    57     -13.700 -29.554  26.383  1.00  0.00           N  
ATOM    918  HE  ARG    57     -14.173 -28.697  26.136  1.00  0.00           H  
ATOM    919  CZ  ARG    57     -14.521 -30.573  26.761  1.00  0.00           C  
ATOM    920  NH1 ARG    57     -15.775 -30.276  26.867  1.00  0.00           N  
ATOM    921 HH11 ARG    57     -16.005 -29.332  26.593  1.00  0.00           H  
ATOM    922 HH12 ARG    57     -16.504 -30.952  27.048  1.00  0.00           H  
ATOM    923  NH2 ARG    57     -14.131 -31.821  26.877  1.00  0.00           N  
ATOM    924 HH21 ARG    57     -13.139 -31.993  26.800  1.00  0.00           H  
ATOM    925 HH22 ARG    57     -14.777 -32.514  27.227  1.00  0.00           H  
ATOM    926  C   ARG    57     -11.642 -27.870  30.792  1.00  0.00           C  
ATOM    927  O   ARG    57     -11.016 -28.752  31.330  1.00  0.00           O  
ATOM    928  N   PRO    58     -12.623 -27.197  31.369  1.00  0.00           N  
ATOM    929  CD  PRO    58     -13.216 -26.012  30.754  1.00  0.00           C  
ATOM    930  HD2 PRO    58     -13.458 -26.202  29.708  1.00  0.00           H  
ATOM    931  HD3 PRO    58     -12.558 -25.164  30.944  1.00  0.00           H  
ATOM    932  CG  PRO    58     -14.500 -25.821  31.557  1.00  0.00           C  
ATOM    933  HG2 PRO    58     -15.291 -26.463  31.170  1.00  0.00           H  
ATOM    934  HG3 PRO    58     -14.807 -24.775  31.569  1.00  0.00           H  
ATOM    935  CB  PRO    58     -14.222 -26.272  32.934  1.00  0.00           C  
ATOM    936  HB2 PRO    58     -15.179 -26.509  33.398  1.00  0.00           H  
ATOM    937  HB3 PRO    58     -13.693 -25.486  33.474  1.00  0.00           H  
ATOM    938  CA  PRO    58     -13.270 -27.470  32.712  1.00  0.00           C  
ATOM    939  HA  PRO    58     -12.469 -27.491  33.451  1.00  0.00           H  
ATOM    940  C   PRO    58     -14.060 -28.775  32.645  1.00  0.00           C  
ATOM    941  O   PRO    58     -14.566 -29.105  31.603  1.00  0.00           O  
ATOM    942  N   PRO    59     -14.353 -29.557  33.756  1.00  0.00           N  
ATOM    943  CD  PRO    59     -13.744 -29.306  34.998  1.00  0.00           C  
ATOM    944  HD2 PRO    59     -14.257 -28.449  35.434  1.00  0.00           H  
ATOM    945  HD3 PRO    59     -12.678 -29.086  34.937  1.00  0.00           H  
ATOM    946  CG  PRO    59     -13.893 -30.685  35.703  1.00  0.00           C  
ATOM    947  HG2 PRO    59     -14.036 -30.567  36.778  1.00  0.00           H  
ATOM    948  HG3 PRO    59     -13.008 -31.267  35.447  1.00  0.00           H  
ATOM    949  CB  PRO    59     -15.187 -31.280  35.103  1.00  0.00           C  
ATOM    950  HB2 PRO    59     -16.003 -30.975  35.759  1.00  0.00           H  
ATOM    951  HB3 PRO    59     -15.113 -32.365  35.171  1.00  0.00           H  
ATOM    952  CA  PRO    59     -15.232 -30.760  33.703  1.00  0.00           C  
ATOM    953  HA  PRO    59     -14.751 -31.493  33.055  1.00  0.00           H  
ATOM    954  C   PRO    59     -16.654 -30.392  33.274  1.00  0.00           C  
ATOM    955  O   PRO    59     -17.191 -29.362  33.599  1.00  0.00           O  
ATOM    956  N   LEU    60     -17.258 -31.397  32.647  1.00  0.00           N  
ATOM    957  H   LEU    60     -16.734 -32.204  32.340  1.00  0.00           H  
ATOM    958  CA  LEU    60     -18.686 -31.394  32.397  1.00  0.00           C  
ATOM    959  HA  LEU    60     -18.837 -30.568  31.702  1.00  0.00           H  
ATOM    960  CB  LEU    60     -18.958 -32.690  31.636  1.00  0.00           C  
ATOM    961  HB2 LEU    60     -18.225 -32.812  30.838  1.00  0.00           H  
ATOM    962  HB3 LEU    60     -18.745 -33.479  32.356  1.00  0.00           H  
ATOM    963  CG  LEU    60     -20.409 -32.784  31.177  1.00  0.00           C  
ATOM    964  HG  LEU    60     -21.068 -32.616  32.029  1.00  0.00           H  
ATOM    965  CD1 LEU    60     -20.719 -31.822  30.036  1.00  0.00           C  
ATOM    966 HD11 LEU    60     -20.079 -31.928  29.160  1.00  0.00           H  
ATOM    967 HD12 LEU    60     -21.768 -32.009  29.809  1.00  0.00           H  
ATOM    968 HD13 LEU    60     -20.704 -30.833  30.495  1.00  0.00           H  
ATOM    969  CD2 LEU    60     -20.850 -34.239  30.744  1.00  0.00           C  
ATOM    970 HD21 LEU    60     -20.795 -34.874  31.628  1.00  0.00           H  
ATOM    971 HD22 LEU    60     -21.912 -34.133  30.522  1.00  0.00           H  
ATOM    972 HD23 LEU    60     -20.224 -34.639  29.946  1.00  0.00           H  
ATOM    973  C   LEU    60     -19.533 -31.145  33.708  1.00  0.00           C  
ATOM    974  O   LEU    60     -20.532 -30.583  33.746  1.00  0.00           O  
ATOM    975  N   GLU    61     -18.995 -31.620  34.828  1.00  0.00           N  
ATOM    976  H   GLU    61     -18.225 -32.268  34.750  1.00  0.00           H  
ATOM    977  CA  GLU    61     -19.670 -31.536  36.108  1.00  0.00           C  
ATOM    978  HA  GLU    61     -20.645 -32.022  36.074  1.00  0.00           H  
ATOM    979  CB  GLU    61     -18.892 -32.392  37.161  1.00  0.00           C  
ATOM    980  HB2 GLU    61     -18.985 -33.457  36.946  1.00  0.00           H  
ATOM    981  HB3 GLU    61     -17.847 -32.084  37.141  1.00  0.00           H  
ATOM    982  CG  GLU    61     -19.336 -32.296  38.685  1.00  0.00           C  
ATOM    983  HG2 GLU    61     -19.359 -31.255  39.007  1.00  0.00           H  
ATOM    984  HG3 GLU    61     -20.318 -32.763  38.759  1.00  0.00           H  
ATOM    985  CD  GLU    61     -18.353 -33.025  39.576  1.00  0.00           C  
ATOM    986  OE1 GLU    61     -18.817 -33.398  40.698  1.00  0.00           O  
ATOM    987  OE2 GLU    61     -17.145 -33.223  39.291  1.00  0.00           O  
ATOM    988  C   GLU    61     -19.890 -30.053  36.563  1.00  0.00           C  
ATOM    989  O   GLU    61     -20.957 -29.657  37.051  1.00  0.00           O  
ATOM    990  N   GLU    62     -18.845 -29.223  36.440  1.00  0.00           N  
ATOM    991  H   GLU    62     -17.983 -29.506  35.996  1.00  0.00           H  
ATOM    992  CA  GLU    62     -18.859 -27.767  36.803  1.00  0.00           C  
ATOM    993  HA  GLU    62     -19.323 -27.582  37.772  1.00  0.00           H  
ATOM    994  CB  GLU    62     -17.411 -27.326  36.965  1.00  0.00           C  
ATOM    995  HB2 GLU    62     -16.894 -27.027  36.053  1.00  0.00           H  
ATOM    996  HB3 GLU    62     -17.428 -26.401  37.541  1.00  0.00           H  
ATOM    997  CG  GLU    62     -16.495 -28.239  37.812  1.00  0.00           C  
ATOM    998  HG2 GLU    62     -16.350 -29.210  37.338  1.00  0.00           H  
ATOM    999  HG3 GLU    62     -15.575 -27.657  37.869  1.00  0.00           H  
ATOM   1000  CD  GLU    62     -16.962 -28.385  39.214  1.00  0.00           C  
ATOM   1001  OE1 GLU    62     -17.846 -27.529  39.691  1.00  0.00           O  
ATOM   1002  OE2 GLU    62     -16.409 -29.237  39.894  1.00  0.00           O  
ATOM   1003  C   GLU    62     -19.483 -26.967  35.658  1.00  0.00           C  
ATOM   1004  O   GLU    62     -20.148 -25.959  36.011  1.00  0.00           O  
ATOM   1005  N   ARG    63     -19.482 -27.458  34.473  1.00  0.00           N  
ATOM   1006  H   ARG    63     -19.062 -28.360  34.302  1.00  0.00           H  
ATOM   1007  CA  ARG    63     -20.222 -26.889  33.302  1.00  0.00           C  
ATOM   1008  HA  ARG    63     -20.158 -25.804  33.224  1.00  0.00           H  
ATOM   1009  CB  ARG    63     -19.795 -27.506  31.916  1.00  0.00           C  
ATOM   1010  HB2 ARG    63     -19.542 -28.555  32.066  1.00  0.00           H  
ATOM   1011  HB3 ARG    63     -20.665 -27.556  31.262  1.00  0.00           H  
ATOM   1012  CG  ARG    63     -18.742 -26.702  31.446  1.00  0.00           C  
ATOM   1013  HG2 ARG    63     -19.107 -25.686  31.291  1.00  0.00           H  
ATOM   1014  HG3 ARG    63     -17.976 -26.748  32.220  1.00  0.00           H  
ATOM   1015  CD  ARG    63     -18.253 -27.135  30.228  1.00  0.00           C  
ATOM   1016  HD2 ARG    63     -19.067 -27.252  29.513  1.00  0.00           H  
ATOM   1017  HD3 ARG    63     -17.719 -26.302  29.771  1.00  0.00           H  
ATOM   1018  NE  ARG    63     -17.411 -28.305  30.429  1.00  0.00           N  
ATOM   1019  HE  ARG    63     -16.641 -28.235  31.079  1.00  0.00           H  
ATOM   1020  CZ  ARG    63     -17.326 -29.410  29.723  1.00  0.00           C  
ATOM   1021  NH1 ARG    63     -18.259 -29.792  28.847  1.00  0.00           N  
ATOM   1022 HH11 ARG    63     -19.041 -29.202  28.602  1.00  0.00           H  
ATOM   1023 HH12 ARG    63     -18.233 -30.688  28.381  1.00  0.00           H  
ATOM   1024  NH2 ARG    63     -16.344 -30.211  29.824  1.00  0.00           N  
ATOM   1025 HH21 ARG    63     -15.566 -29.836  30.347  1.00  0.00           H  
ATOM   1026 HH22 ARG    63     -16.334 -31.132  29.410  1.00  0.00           H  
ATOM   1027  C   ARG    63     -21.780 -27.114  33.560  1.00  0.00           C  
ATOM   1028  O   ARG    63     -22.589 -26.163  33.424  1.00  0.00           O  
ATOM   1029  N   ARG    64     -22.193 -28.306  33.970  1.00  0.00           N  
ATOM   1030  H   ARG    64     -21.436 -28.969  34.062  1.00  0.00           H  
ATOM   1031  CA  ARG    64     -23.567 -28.609  34.412  1.00  0.00           C  
ATOM   1032  HA  ARG    64     -24.261 -28.295  33.633  1.00  0.00           H  
ATOM   1033  CB  ARG    64     -23.733 -30.143  34.714  1.00  0.00           C  
ATOM   1034  HB2 ARG    64     -22.801 -30.428  35.202  1.00  0.00           H  
ATOM   1035  HB3 ARG    64     -24.461 -30.201  35.524  1.00  0.00           H  
ATOM   1036  CG  ARG    64     -24.039 -30.847  33.580  1.00  0.00           C  
ATOM   1037  HG2 ARG    64     -25.077 -30.576  33.388  1.00  0.00           H  
ATOM   1038  HG3 ARG    64     -23.518 -30.507  32.685  1.00  0.00           H  
ATOM   1039  CD  ARG    64     -23.893 -32.185  33.625  1.00  0.00           C  
ATOM   1040  HD2 ARG    64     -22.833 -32.422  33.713  1.00  0.00           H  
ATOM   1041  HD3 ARG    64     -24.571 -32.488  34.423  1.00  0.00           H  
ATOM   1042  NE  ARG    64     -24.542 -32.876  32.447  1.00  0.00           N  
ATOM   1043  HE  ARG    64     -25.463 -32.587  32.148  1.00  0.00           H  
ATOM   1044  CZ  ARG    64     -24.308 -34.110  32.166  1.00  0.00           C  
ATOM   1045  NH1 ARG    64     -24.818 -34.695  31.131  1.00  0.00           N  
ATOM   1046 HH11 ARG    64     -25.543 -34.114  30.736  1.00  0.00           H  
ATOM   1047 HH12 ARG    64     -24.453 -35.579  30.805  1.00  0.00           H  
ATOM   1048  NH2 ARG    64     -23.396 -34.874  32.759  1.00  0.00           N  
ATOM   1049 HH21 ARG    64     -22.730 -34.432  33.376  1.00  0.00           H  
ATOM   1050 HH22 ARG    64     -23.238 -35.772  32.323  1.00  0.00           H  
ATOM   1051  C   ARG    64     -24.071 -27.825  35.672  1.00  0.00           C  
ATOM   1052  O   ARG    64     -25.235 -27.378  35.700  1.00  0.00           O  
ATOM   1053  N   ALA    65     -23.200 -27.549  36.613  1.00  0.00           N  
ATOM   1054  H   ALA    65     -22.308 -28.019  36.553  1.00  0.00           H  
ATOM   1055  CA  ALA    65     -23.436 -26.722  37.790  1.00  0.00           C  
ATOM   1056  HA  ALA    65     -24.275 -27.099  38.375  1.00  0.00           H  
ATOM   1057  CB  ALA    65     -22.189 -26.838  38.658  1.00  0.00           C  
ATOM   1058  HB1 ALA    65     -22.178 -27.863  39.028  1.00  0.00           H  
ATOM   1059  HB2 ALA    65     -21.265 -26.565  38.148  1.00  0.00           H  
ATOM   1060  HB3 ALA    65     -22.113 -26.232  39.562  1.00  0.00           H  
ATOM   1061  C   ALA    65     -23.624 -25.259  37.426  1.00  0.00           C  
ATOM   1062  O   ALA    65     -24.571 -24.670  37.951  1.00  0.00           O  
ATOM   1063  N   MET    66     -22.869 -24.747  36.477  1.00  0.00           N  
ATOM   1064  H   MET    66     -22.256 -25.437  36.066  1.00  0.00           H  
ATOM   1065  CA  MET    66     -23.126 -23.501  35.787  1.00  0.00           C  
ATOM   1066  HA  MET    66     -23.207 -22.791  36.610  1.00  0.00           H  
ATOM   1067  CB  MET    66     -21.915 -23.055  35.054  1.00  0.00           C  
ATOM   1068  HB2 MET    66     -21.547 -23.953  34.557  1.00  0.00           H  
ATOM   1069  HB3 MET    66     -22.092 -22.283  34.305  1.00  0.00           H  
ATOM   1070  CG  MET    66     -20.839 -22.447  35.952  1.00  0.00           C  
ATOM   1071  HG2 MET    66     -20.478 -23.099  36.747  1.00  0.00           H  
ATOM   1072  HG3 MET    66     -19.974 -22.305  35.303  1.00  0.00           H  
ATOM   1073  SD  MET    66     -21.199 -20.830  36.593  1.00  0.00           S  
ATOM   1074  CE  MET    66     -20.752 -19.691  35.232  1.00  0.00           C  
ATOM   1075  HE1 MET    66     -19.665 -19.635  35.180  1.00  0.00           H  
ATOM   1076  HE2 MET    66     -21.148 -19.945  34.248  1.00  0.00           H  
ATOM   1077  HE3 MET    66     -21.055 -18.650  35.349  1.00  0.00           H  
ATOM   1078  C   MET    66     -24.412 -23.501  35.054  1.00  0.00           C  
ATOM   1079  O   MET    66     -24.996 -22.413  34.993  1.00  0.00           O  
ATOM   1080  N   HIE    67     -25.085 -24.623  34.697  1.00  0.00           N  
ATOM   1081  H   HIE    67     -24.598 -25.494  34.849  1.00  0.00           H  
ATOM   1082  CA  HIE    67     -26.423 -24.747  34.105  1.00  0.00           C  
ATOM   1083  HA  HIE    67     -26.598 -23.808  33.580  1.00  0.00           H  
ATOM   1084  CB  HIE    67     -26.565 -25.953  33.201  1.00  0.00           C  
ATOM   1085  HB2 HIE    67     -25.928 -25.755  32.339  1.00  0.00           H  
ATOM   1086  HB3 HIE    67     -26.229 -26.849  33.723  1.00  0.00           H  
ATOM   1087  CG  HIE    67     -27.956 -26.218  32.737  1.00  0.00           C  
ATOM   1088  ND1 HIE    67     -28.448 -27.500  32.275  1.00  0.00           N  
ATOM   1089  CE1 HIE    67     -29.589 -27.199  31.656  1.00  0.00           C  
ATOM   1090  HE1 HIE    67     -30.215 -27.910  31.138  1.00  0.00           H  
ATOM   1091  NE2 HIE    67     -29.890 -25.890  31.822  1.00  0.00           N  
ATOM   1092  HE2 HIE    67     -30.787 -25.484  31.596  1.00  0.00           H  
ATOM   1093  CD2 HIE    67     -28.816 -25.254  32.361  1.00  0.00           C  
ATOM   1094  HD2 HIE    67     -28.700 -24.184  32.448  1.00  0.00           H  
ATOM   1095  C   HIE    67     -27.491 -24.780  35.236  1.00  0.00           C  
ATOM   1096  O   HIE    67     -28.450 -23.995  35.172  1.00  0.00           O  
ATOM   1097  N   ASP    68     -27.188 -25.439  36.384  1.00  0.00           N  
ATOM   1098  H   ASP    68     -26.312 -25.937  36.313  1.00  0.00           H  
ATOM   1099  CA  ASP    68     -27.970 -25.268  37.623  1.00  0.00           C  
ATOM   1100  HA  ASP    68     -28.992 -25.602  37.446  1.00  0.00           H  
ATOM   1101  CB  ASP    68     -27.485 -26.252  38.710  1.00  0.00           C  
ATOM   1102  HB2 ASP    68     -26.468 -26.127  39.081  1.00  0.00           H  
ATOM   1103  HB3 ASP    68     -28.110 -26.242  39.604  1.00  0.00           H  
ATOM   1104  CG  ASP    68     -27.483 -27.800  38.302  1.00  0.00           C  
ATOM   1105  OD1 ASP    68     -27.012 -28.637  39.168  1.00  0.00           O  
ATOM   1106  OD2 ASP    68     -27.836 -28.250  37.210  1.00  0.00           O  
ATOM   1107  C   ASP    68     -28.167 -23.848  38.150  1.00  0.00           C  
ATOM   1108  O   ASP    68     -29.270 -23.464  38.631  1.00  0.00           O  
ATOM   1109  N   ILE    69     -27.123 -22.971  38.024  1.00  0.00           N  
ATOM   1110  H   ILE    69     -26.240 -23.324  37.684  1.00  0.00           H  
ATOM   1111  CA  ILE    69     -27.154 -21.494  38.313  1.00  0.00           C  
ATOM   1112  HA  ILE    69     -27.454 -21.314  39.346  1.00  0.00           H  
ATOM   1113  CB  ILE    69     -25.710 -20.973  38.210  1.00  0.00           C  
ATOM   1114  HB  ILE    69     -25.257 -21.236  37.254  1.00  0.00           H  
ATOM   1115  CG2 ILE    69     -25.726 -19.431  38.073  1.00  0.00           C  
ATOM   1116 HG21 ILE    69     -24.748 -19.052  38.370  1.00  0.00           H  
ATOM   1117 HG22 ILE    69     -25.972 -19.100  37.064  1.00  0.00           H  
ATOM   1118 HG23 ILE    69     -26.519 -19.056  38.721  1.00  0.00           H  
ATOM   1119  CG1 ILE    69     -24.959 -21.453  39.496  1.00  0.00           C  
ATOM   1120 HG12 ILE    69     -25.204 -20.741  40.284  1.00  0.00           H  
ATOM   1121 HG13 ILE    69     -25.310 -22.434  39.818  1.00  0.00           H  
ATOM   1122  CD1 ILE    69     -23.472 -21.519  39.332  1.00  0.00           C  
ATOM   1123 HD11 ILE    69     -23.196 -20.471  39.220  1.00  0.00           H  
ATOM   1124 HD12 ILE    69     -23.037 -21.949  40.234  1.00  0.00           H  
ATOM   1125 HD13 ILE    69     -23.129 -22.096  38.473  1.00  0.00           H  
ATOM   1126  C   ILE    69     -28.214 -20.829  37.370  1.00  0.00           C  
ATOM   1127  O   ILE    69     -28.778 -19.790  37.779  1.00  0.00           O  
ATOM   1128  N   ILE    70     -28.382 -21.358  36.160  1.00  0.00           N  
ATOM   1129  H   ILE    70     -27.656 -21.995  35.868  1.00  0.00           H  
ATOM   1130  CA  ILE    70     -29.386 -20.841  35.157  1.00  0.00           C  
ATOM   1131  HA  ILE    70     -29.434 -19.758  35.268  1.00  0.00           H  
ATOM   1132  CB  ILE    70     -28.911 -21.150  33.702  1.00  0.00           C  
ATOM   1133  HB  ILE    70     -28.773 -22.220  33.550  1.00  0.00           H  
ATOM   1134  CG2 ILE    70     -29.913 -20.824  32.568  1.00  0.00           C  
ATOM   1135 HG21 ILE    70     -30.184 -19.785  32.382  1.00  0.00           H  
ATOM   1136 HG22 ILE    70     -29.616 -21.364  31.669  1.00  0.00           H  
ATOM   1137 HG23 ILE    70     -30.813 -21.379  32.832  1.00  0.00           H  
ATOM   1138  CG1 ILE    70     -27.635 -20.268  33.376  1.00  0.00           C  
ATOM   1139 HG12 ILE    70     -27.908 -19.218  33.273  1.00  0.00           H  
ATOM   1140 HG13 ILE    70     -26.885 -20.341  34.164  1.00  0.00           H  
ATOM   1141  CD1 ILE    70     -27.005 -20.704  32.022  1.00  0.00           C  
ATOM   1142 HD11 ILE    70     -25.997 -20.291  31.968  1.00  0.00           H  
ATOM   1143 HD12 ILE    70     -26.786 -21.763  31.887  1.00  0.00           H  
ATOM   1144 HD13 ILE    70     -27.556 -20.277  31.184  1.00  0.00           H  
ATOM   1145  C   ILE    70     -30.770 -21.424  35.498  1.00  0.00           C  
ATOM   1146  O   ILE    70     -31.710 -20.646  35.761  1.00  0.00           O  
ATOM   1147  N   ALA    71     -30.825 -22.713  35.582  1.00  0.00           N  
ATOM   1148  H   ALA    71     -29.953 -23.212  35.482  1.00  0.00           H  
ATOM   1149  CA  ALA    71     -32.030 -23.588  35.769  1.00  0.00           C  
ATOM   1150  HA  ALA    71     -32.795 -23.092  35.172  1.00  0.00           H  
ATOM   1151  CB  ALA    71     -31.781 -24.907  35.133  1.00  0.00           C  
ATOM   1152  HB1 ALA    71     -32.731 -25.427  35.015  1.00  0.00           H  
ATOM   1153  HB2 ALA    71     -31.384 -24.796  34.124  1.00  0.00           H  
ATOM   1154  HB3 ALA    71     -31.074 -25.490  35.722  1.00  0.00           H  
ATOM   1155  C   ALA    71     -32.585 -23.510  37.205  1.00  0.00           C  
ATOM   1156  O   ALA    71     -32.647 -24.618  37.796  1.00  0.00           O  
ATOM   1157  N   SER    72     -32.827 -22.329  37.712  1.00  0.00           N  
ATOM   1158  H   SER    72     -32.901 -21.593  37.026  1.00  0.00           H  
ATOM   1159  CA  SER    72     -33.112 -21.945  39.143  1.00  0.00           C  
ATOM   1160  HA  SER    72     -33.637 -22.748  39.661  1.00  0.00           H  
ATOM   1161  CB  SER    72     -31.771 -21.471  39.752  1.00  0.00           C  
ATOM   1162  HB2 SER    72     -31.046 -22.281  39.673  1.00  0.00           H  
ATOM   1163  HB3 SER    72     -31.442 -20.635  39.136  1.00  0.00           H  
ATOM   1164  OG  SER    72     -31.976 -21.132  41.057  1.00  0.00           O  
ATOM   1165  HG  SER    72     -31.123 -20.900  41.433  1.00  0.00           H  
ATOM   1166  C   SER    72     -34.163 -20.860  39.162  1.00  0.00           C  
ATOM   1167  O   SER    72     -34.063 -19.834  38.385  1.00  0.00           O  
ATOM   1168  N   ASP    73     -34.974 -20.958  40.263  1.00  0.00           N  
ATOM   1169  H   ASP    73     -34.771 -21.623  40.995  1.00  0.00           H  
ATOM   1170  CA  ASP    73     -36.002 -19.911  40.546  1.00  0.00           C  
ATOM   1171  HA  ASP    73     -36.502 -19.701  39.601  1.00  0.00           H  
ATOM   1172  CB  ASP    73     -36.979 -20.471  41.647  1.00  0.00           C  
ATOM   1173  HB2 ASP    73     -37.744 -19.718  41.836  1.00  0.00           H  
ATOM   1174  HB3 ASP    73     -37.472 -21.398  41.354  1.00  0.00           H  
ATOM   1175  CG  ASP    73     -36.351 -20.907  42.999  1.00  0.00           C  
ATOM   1176  OD1 ASP    73     -35.209 -20.578  43.303  1.00  0.00           O  
ATOM   1177  OD2 ASP    73     -37.049 -21.620  43.758  1.00  0.00           O  
ATOM   1178  C   ASP    73     -35.407 -18.552  41.044  1.00  0.00           C  
ATOM   1179  O   ASP    73     -36.146 -17.548  41.116  1.00  0.00           O  
ATOM   1180  N   THR    74     -34.107 -18.496  41.316  1.00  0.00           N  
ATOM   1181  H   THR    74     -33.524 -19.320  41.336  1.00  0.00           H  
ATOM   1182  CA  THR    74     -33.491 -17.366  42.026  1.00  0.00           C  
ATOM   1183  HA  THR    74     -33.989 -16.468  41.661  1.00  0.00           H  
ATOM   1184  CB  THR    74     -33.630 -17.447  43.563  1.00  0.00           C  
ATOM   1185  HB  THR    74     -33.030 -16.608  43.914  1.00  0.00           H  
ATOM   1186  CG2 THR    74     -35.067 -17.095  44.090  1.00  0.00           C  
ATOM   1187 HG21 THR    74     -35.094 -16.931  45.167  1.00  0.00           H  
ATOM   1188 HG22 THR    74     -35.359 -16.097  43.762  1.00  0.00           H  
ATOM   1189 HG23 THR    74     -35.819 -17.779  43.696  1.00  0.00           H  
ATOM   1190  OG1 THR    74     -33.267 -18.667  44.163  1.00  0.00           O  
ATOM   1191  HG1 THR    74     -33.844 -19.314  43.750  1.00  0.00           H  
ATOM   1192  C   THR    74     -32.026 -17.319  41.659  1.00  0.00           C  
ATOM   1193  O   THR    74     -31.463 -18.107  40.921  1.00  0.00           O  
ATOM   1194  N   PHE    75     -31.304 -16.235  42.066  1.00  0.00           N  
ATOM   1195  H   PHE    75     -31.726 -15.404  42.454  1.00  0.00           H  
ATOM   1196  CA  PHE    75     -29.823 -16.133  41.895  1.00  0.00           C  
ATOM   1197  HA  PHE    75     -29.383 -17.092  41.623  1.00  0.00           H  
ATOM   1198  CB  PHE    75     -29.435 -15.165  40.738  1.00  0.00           C  
ATOM   1199  HB2 PHE    75     -30.257 -15.303  40.036  1.00  0.00           H  
ATOM   1200  HB3 PHE    75     -29.435 -14.119  41.048  1.00  0.00           H  
ATOM   1201  CG  PHE    75     -28.154 -15.506  40.003  1.00  0.00           C  
ATOM   1202  CD1 PHE    75     -28.161 -16.249  38.765  1.00  0.00           C  
ATOM   1203  HD1 PHE    75     -29.073 -16.598  38.304  1.00  0.00           H  
ATOM   1204  CE1 PHE    75     -26.909 -16.506  38.146  1.00  0.00           C  
ATOM   1205  HE1 PHE    75     -26.832 -17.162  37.291  1.00  0.00           H  
ATOM   1206  CZ  PHE    75     -25.709 -15.820  38.598  1.00  0.00           C  
ATOM   1207  HZ  PHE    75     -24.748 -15.952  38.122  1.00  0.00           H  
ATOM   1208  CE2 PHE    75     -25.787 -15.073  39.788  1.00  0.00           C  
ATOM   1209  HE2 PHE    75     -24.951 -14.585  40.266  1.00  0.00           H  
ATOM   1210  CD2 PHE    75     -26.951 -14.939  40.514  1.00  0.00           C  
ATOM   1211  HD2 PHE    75     -26.929 -14.436  41.469  1.00  0.00           H  
ATOM   1212  C   PHE    75     -29.153 -15.766  43.261  1.00  0.00           C  
ATOM   1213  O   PHE    75     -29.673 -15.035  44.070  1.00  0.00           O  
ATOM   1214  N   ASP    76     -27.917 -16.253  43.448  1.00  0.00           N  
ATOM   1215  H   ASP    76     -27.507 -16.898  42.787  1.00  0.00           H  
ATOM   1216  CA  ASP    76     -27.019 -16.033  44.659  1.00  0.00           C  
ATOM   1217  HA  ASP    76     -27.305 -15.281  45.395  1.00  0.00           H  
ATOM   1218  CB  ASP    76     -26.987 -17.330  45.433  1.00  0.00           C  
ATOM   1219  HB2 ASP    76     -27.974 -17.549  45.842  1.00  0.00           H  
ATOM   1220  HB3 ASP    76     -26.681 -18.075  44.698  1.00  0.00           H  
ATOM   1221  CG  ASP    76     -25.923 -17.408  46.525  1.00  0.00           C  
ATOM   1222  OD1 ASP    76     -25.623 -18.522  47.112  1.00  0.00           O  
ATOM   1223  OD2 ASP    76     -25.356 -16.380  47.008  1.00  0.00           O  
ATOM   1224  C   ASP    76     -25.659 -15.659  44.060  1.00  0.00           C  
ATOM   1225  O   ASP    76     -24.774 -16.438  43.796  1.00  0.00           O  
ATOM   1226  N   ASP    77     -25.411 -14.337  44.052  1.00  0.00           N  
ATOM   1227  H   ASP    77     -26.148 -13.800  44.486  1.00  0.00           H  
ATOM   1228  CA  ASP    77     -24.054 -13.751  43.805  1.00  0.00           C  
ATOM   1229  HA  ASP    77     -23.850 -13.952  42.753  1.00  0.00           H  
ATOM   1230  CB  ASP    77     -24.229 -12.260  44.059  1.00  0.00           C  
ATOM   1231  HB2 ASP    77     -23.236 -11.900  43.788  1.00  0.00           H  
ATOM   1232  HB3 ASP    77     -24.871 -11.880  43.265  1.00  0.00           H  
ATOM   1233  CG  ASP    77     -24.665 -11.730  45.427  1.00  0.00           C  
ATOM   1234  OD1 ASP    77     -25.564 -10.853  45.449  1.00  0.00           O  
ATOM   1235  OD2 ASP    77     -24.185 -12.153  46.475  1.00  0.00           O  
ATOM   1236  C   ASP    77     -22.938 -14.330  44.651  1.00  0.00           C  
ATOM   1237  O   ASP    77     -21.838 -14.496  44.120  1.00  0.00           O  
ATOM   1238  N   ALA    78     -23.124 -14.885  45.860  1.00  0.00           N  
ATOM   1239  H   ALA    78     -24.036 -14.898  46.293  1.00  0.00           H  
ATOM   1240  CA  ALA    78     -21.954 -15.360  46.551  1.00  0.00           C  
ATOM   1241  HA  ALA    78     -21.115 -14.664  46.546  1.00  0.00           H  
ATOM   1242  CB  ALA    78     -22.289 -15.366  48.118  1.00  0.00           C  
ATOM   1243  HB1 ALA    78     -22.435 -16.400  48.433  1.00  0.00           H  
ATOM   1244  HB2 ALA    78     -21.518 -14.865  48.703  1.00  0.00           H  
ATOM   1245  HB3 ALA    78     -23.199 -14.835  48.397  1.00  0.00           H  
ATOM   1246  C   ALA    78     -21.430 -16.688  46.007  1.00  0.00           C  
ATOM   1247  O   ALA    78     -20.220 -16.956  46.098  1.00  0.00           O  
ATOM   1248  N   LYS    79     -22.331 -17.533  45.607  1.00  0.00           N  
ATOM   1249  H   LYS    79     -23.303 -17.322  45.785  1.00  0.00           H  
ATOM   1250  CA  LYS    79     -21.959 -18.909  45.102  1.00  0.00           C  
ATOM   1251  HA  LYS    79     -21.139 -19.256  45.731  1.00  0.00           H  
ATOM   1252  CB  LYS    79     -23.146 -19.853  45.283  1.00  0.00           C  
ATOM   1253  HB2 LYS    79     -23.492 -19.871  46.316  1.00  0.00           H  
ATOM   1254  HB3 LYS    79     -24.015 -19.397  44.809  1.00  0.00           H  
ATOM   1255  CG  LYS    79     -23.012 -21.114  44.812  1.00  0.00           C  
ATOM   1256  HG2 LYS    79     -23.984 -21.605  44.858  1.00  0.00           H  
ATOM   1257  HG3 LYS    79     -22.685 -21.108  43.772  1.00  0.00           H  
ATOM   1258  CD  LYS    79     -22.149 -21.858  45.556  1.00  0.00           C  
ATOM   1259  HD2 LYS    79     -21.174 -21.432  45.791  1.00  0.00           H  
ATOM   1260  HD3 LYS    79     -22.695 -21.983  46.491  1.00  0.00           H  
ATOM   1261  CE  LYS    79     -21.891 -23.094  45.034  1.00  0.00           C  
ATOM   1262  HE2 LYS    79     -22.750 -23.647  44.655  1.00  0.00           H  
ATOM   1263  HE3 LYS    79     -21.170 -22.934  44.233  1.00  0.00           H  
ATOM   1264  NZ  LYS    79     -21.206 -24.006  46.033  1.00  0.00           N  
ATOM   1265  HZ1 LYS    79     -20.517 -24.564  45.548  1.00  0.00           H  
ATOM   1266  HZ2 LYS    79     -20.706 -23.354  46.620  1.00  0.00           H  
ATOM   1267  HZ3 LYS    79     -21.888 -24.481  46.606  1.00  0.00           H  
ATOM   1268  C   LYS    79     -21.457 -18.811  43.692  1.00  0.00           C  
ATOM   1269  O   LYS    79     -20.370 -19.252  43.353  1.00  0.00           O  
ATOM   1270  N   ALA    80     -22.256 -18.199  42.836  1.00  0.00           N  
ATOM   1271  H   ALA    80     -23.132 -17.929  43.262  1.00  0.00           H  
ATOM   1272  CA  ALA    80     -22.030 -17.929  41.419  1.00  0.00           C  
ATOM   1273  HA  ALA    80     -22.158 -18.862  40.871  1.00  0.00           H  
ATOM   1274  CB  ALA    80     -23.110 -16.934  41.009  1.00  0.00           C  
ATOM   1275  HB1 ALA    80     -23.203 -17.032  39.927  1.00  0.00           H  
ATOM   1276  HB2 ALA    80     -24.077 -17.171  41.453  1.00  0.00           H  
ATOM   1277  HB3 ALA    80     -22.857 -15.956  41.417  1.00  0.00           H  
ATOM   1278  C   ALA    80     -20.593 -17.421  41.081  1.00  0.00           C  
ATOM   1279  O   ALA    80     -19.877 -18.038  40.243  1.00  0.00           O  
ATOM   1280  N   GLU    81     -20.058 -16.404  41.748  1.00  0.00           N  
ATOM   1281  H   GLU    81     -20.564 -16.003  42.524  1.00  0.00           H  
ATOM   1282  CA  GLU    81     -18.746 -15.796  41.423  1.00  0.00           C  
ATOM   1283  HA  GLU    81     -18.639 -15.526  40.372  1.00  0.00           H  
ATOM   1284  CB  GLU    81     -18.754 -14.484  42.291  1.00  0.00           C  
ATOM   1285  HB2 GLU    81     -19.652 -13.867  42.263  1.00  0.00           H  
ATOM   1286  HB3 GLU    81     -18.649 -14.747  43.343  1.00  0.00           H  
ATOM   1287  CG  GLU    81     -17.525 -13.602  41.852  1.00  0.00           C  
ATOM   1288  HG2 GLU    81     -16.652 -14.211  42.091  1.00  0.00           H  
ATOM   1289  HG3 GLU    81     -17.701 -13.491  40.782  1.00  0.00           H  
ATOM   1290  CD  GLU    81     -17.436 -12.253  42.469  1.00  0.00           C  
ATOM   1291  OE1 GLU    81     -18.438 -11.728  43.053  1.00  0.00           O  
ATOM   1292  OE2 GLU    81     -16.406 -11.572  42.301  1.00  0.00           O  
ATOM   1293  C   GLU    81     -17.576 -16.705  41.768  1.00  0.00           C  
ATOM   1294  O   GLU    81     -16.590 -16.834  40.942  1.00  0.00           O  
ATOM   1295  N   ALA    82     -17.704 -17.554  42.760  1.00  0.00           N  
ATOM   1296  H   ALA    82     -18.574 -17.589  43.271  1.00  0.00           H  
ATOM   1297  CA  ALA    82     -16.729 -18.526  43.092  1.00  0.00           C  
ATOM   1298  HA  ALA    82     -15.802 -17.956  43.025  1.00  0.00           H  
ATOM   1299  CB  ALA    82     -16.733 -18.824  44.604  1.00  0.00           C  
ATOM   1300  HB1 ALA    82     -16.555 -17.828  45.008  1.00  0.00           H  
ATOM   1301  HB2 ALA    82     -17.724 -19.177  44.891  1.00  0.00           H  
ATOM   1302  HB3 ALA    82     -15.918 -19.512  44.830  1.00  0.00           H  
ATOM   1303  C   ALA    82     -16.799 -19.820  42.188  1.00  0.00           C  
ATOM   1304  O   ALA    82     -15.840 -20.559  42.158  1.00  0.00           O  
ATOM   1305  N   GLN    83     -17.915 -20.160  41.593  1.00  0.00           N  
ATOM   1306  H   GLN    83     -18.624 -19.450  41.489  1.00  0.00           H  
ATOM   1307  CA  GLN    83     -17.964 -21.120  40.516  1.00  0.00           C  
ATOM   1308  HA  GLN    83     -17.355 -21.963  40.841  1.00  0.00           H  
ATOM   1309  CB  GLN    83     -19.440 -21.546  40.345  1.00  0.00           C  
ATOM   1310  HB2 GLN    83     -19.938 -21.826  41.274  1.00  0.00           H  
ATOM   1311  HB3 GLN    83     -19.991 -20.740  39.862  1.00  0.00           H  
ATOM   1312  CG  GLN    83     -19.614 -22.716  39.377  1.00  0.00           C  
ATOM   1313  HG2 GLN    83     -20.695 -22.797  39.259  1.00  0.00           H  
ATOM   1314  HG3 GLN    83     -19.187 -22.538  38.390  1.00  0.00           H  
ATOM   1315  CD  GLN    83     -19.056 -24.087  39.931  1.00  0.00           C  
ATOM   1316  OE1 GLN    83     -18.473 -24.233  40.987  1.00  0.00           O  
ATOM   1317  NE2 GLN    83     -19.165 -25.102  39.082  1.00  0.00           N  
ATOM   1318 HE21 GLN    83     -18.869 -25.999  39.441  1.00  0.00           H  
ATOM   1319 HE22 GLN    83     -19.864 -25.077  38.354  1.00  0.00           H  
ATOM   1320  C   GLN    83     -17.362 -20.593  39.242  1.00  0.00           C  
ATOM   1321  O   GLN    83     -16.597 -21.253  38.617  1.00  0.00           O  
ATOM   1322  N   ILE    84     -17.606 -19.290  38.976  1.00  0.00           N  
ATOM   1323  H   ILE    84     -18.381 -18.818  39.420  1.00  0.00           H  
ATOM   1324  CA  ILE    84     -16.843 -18.614  37.834  1.00  0.00           C  
ATOM   1325  HA  ILE    84     -16.995 -19.189  36.920  1.00  0.00           H  
ATOM   1326  CB  ILE    84     -17.415 -17.206  37.546  1.00  0.00           C  
ATOM   1327  HB  ILE    84     -17.265 -16.567  38.416  1.00  0.00           H  
ATOM   1328  CG2 ILE    84     -16.465 -16.526  36.471  1.00  0.00           C  
ATOM   1329 HG21 ILE    84     -16.875 -15.535  36.280  1.00  0.00           H  
ATOM   1330 HG22 ILE    84     -15.430 -16.392  36.785  1.00  0.00           H  
ATOM   1331 HG23 ILE    84     -16.399 -17.103  35.549  1.00  0.00           H  
ATOM   1332  CG1 ILE    84     -18.847 -17.275  37.015  1.00  0.00           C  
ATOM   1333 HG12 ILE    84     -18.851 -18.005  36.206  1.00  0.00           H  
ATOM   1334 HG13 ILE    84     -19.417 -17.672  37.855  1.00  0.00           H  
ATOM   1335  CD1 ILE    84     -19.522 -16.008  36.652  1.00  0.00           C  
ATOM   1336 HD11 ILE    84     -19.436 -15.780  35.589  1.00  0.00           H  
ATOM   1337 HD12 ILE    84     -20.603 -16.059  36.782  1.00  0.00           H  
ATOM   1338 HD13 ILE    84     -19.085 -15.264  37.318  1.00  0.00           H  
ATOM   1339  C   ILE    84     -15.307 -18.630  38.108  1.00  0.00           C  
ATOM   1340  O   ILE    84     -14.572 -18.808  37.153  1.00  0.00           O  
ATOM   1341  N   ALA    85     -14.827 -18.624  39.340  1.00  0.00           N  
ATOM   1342  H   ALA    85     -15.517 -18.416  40.048  1.00  0.00           H  
ATOM   1343  CA  ALA    85     -13.458 -18.823  39.797  1.00  0.00           C  
ATOM   1344  HA  ALA    85     -12.951 -18.081  39.180  1.00  0.00           H  
ATOM   1345  CB  ALA    85     -13.209 -18.484  41.216  1.00  0.00           C  
ATOM   1346  HB1 ALA    85     -12.147 -18.520  41.458  1.00  0.00           H  
ATOM   1347  HB2 ALA    85     -13.696 -17.589  41.605  1.00  0.00           H  
ATOM   1348  HB3 ALA    85     -13.757 -19.190  41.840  1.00  0.00           H  
ATOM   1349  C   ALA    85     -12.876 -20.176  39.429  1.00  0.00           C  
ATOM   1350  O   ALA    85     -11.736 -20.288  38.901  1.00  0.00           O  
ATOM   1351  N   LYS    86     -13.707 -21.190  39.627  1.00  0.00           N  
ATOM   1352  H   LYS    86     -14.594 -21.047  40.089  1.00  0.00           H  
ATOM   1353  CA  LYS    86     -13.406 -22.618  39.147  1.00  0.00           C  
ATOM   1354  HA  LYS    86     -12.351 -22.765  39.377  1.00  0.00           H  
ATOM   1355  CB  LYS    86     -14.235 -23.695  39.851  1.00  0.00           C  
ATOM   1356  HB2 LYS    86     -15.307 -23.505  39.792  1.00  0.00           H  
ATOM   1357  HB3 LYS    86     -13.981 -24.619  39.332  1.00  0.00           H  
ATOM   1358  CG  LYS    86     -13.943 -23.891  41.157  1.00  0.00           C  
ATOM   1359  HG2 LYS    86     -12.892 -24.178  41.202  1.00  0.00           H  
ATOM   1360  HG3 LYS    86     -14.113 -22.967  41.710  1.00  0.00           H  
ATOM   1361  CD  LYS    86     -14.729 -24.843  41.672  1.00  0.00           C  
ATOM   1362  HD2 LYS    86     -15.789 -24.589  41.685  1.00  0.00           H  
ATOM   1363  HD3 LYS    86     -14.606 -25.765  41.103  1.00  0.00           H  
ATOM   1364  CE  LYS    86     -14.360 -25.111  42.978  1.00  0.00           C  
ATOM   1365  HE2 LYS    86     -13.275 -25.029  42.921  1.00  0.00           H  
ATOM   1366  HE3 LYS    86     -14.826 -24.415  43.675  1.00  0.00           H  
ATOM   1367  NZ  LYS    86     -14.684 -26.453  43.537  1.00  0.00           N  
ATOM   1368  HZ1 LYS    86     -15.680 -26.560  43.667  1.00  0.00           H  
ATOM   1369  HZ2 LYS    86     -14.364 -27.273  43.043  1.00  0.00           H  
ATOM   1370  HZ3 LYS    86     -14.275 -26.480  44.459  1.00  0.00           H  
ATOM   1371  C   LYS    86     -13.426 -22.795  37.700  1.00  0.00           C  
ATOM   1372  O   LYS    86     -12.555 -23.470  37.178  1.00  0.00           O  
ATOM   1373  N   MET    87     -14.217 -22.073  36.966  1.00  0.00           N  
ATOM   1374  H   MET    87     -14.825 -21.462  37.492  1.00  0.00           H  
ATOM   1375  CA  MET    87     -14.446 -22.210  35.519  1.00  0.00           C  
ATOM   1376  HA  MET    87     -14.336 -23.234  35.164  1.00  0.00           H  
ATOM   1377  CB  MET    87     -15.829 -21.817  35.121  1.00  0.00           C  
ATOM   1378  HB2 MET    87     -16.178 -20.851  35.488  1.00  0.00           H  
ATOM   1379  HB3 MET    87     -15.893 -21.812  34.033  1.00  0.00           H  
ATOM   1380  CG  MET    87     -16.904 -22.841  35.606  1.00  0.00           C  
ATOM   1381  HG2 MET    87     -16.623 -22.951  36.653  1.00  0.00           H  
ATOM   1382  HG3 MET    87     -17.886 -22.368  35.602  1.00  0.00           H  
ATOM   1383  SD  MET    87     -16.955 -24.446  34.824  1.00  0.00           S  
ATOM   1384  CE  MET    87     -17.460 -23.863  33.247  1.00  0.00           C  
ATOM   1385  HE1 MET    87     -18.169 -24.530  32.757  1.00  0.00           H  
ATOM   1386  HE2 MET    87     -17.901 -22.870  33.332  1.00  0.00           H  
ATOM   1387  HE3 MET    87     -16.645 -23.793  32.527  1.00  0.00           H  
ATOM   1388  C   MET    87     -13.436 -21.310  34.728  1.00  0.00           C  
ATOM   1389  O   MET    87     -13.526 -21.332  33.476  1.00  0.00           O  
ATOM   1390  N   GLU    88     -12.469 -20.620  35.377  1.00  0.00           N  
ATOM   1391  H   GLU    88     -12.612 -20.446  36.362  1.00  0.00           H  
ATOM   1392  CA  GLU    88     -11.436 -19.927  34.613  1.00  0.00           C  
ATOM   1393  HA  GLU    88     -11.597 -20.109  33.550  1.00  0.00           H  
ATOM   1394  CB  GLU    88     -11.503 -18.402  34.905  1.00  0.00           C  
ATOM   1395  HB2 GLU    88     -11.602 -18.382  35.990  1.00  0.00           H  
ATOM   1396  HB3 GLU    88     -10.514 -18.028  34.639  1.00  0.00           H  
ATOM   1397  CG  GLU    88     -12.615 -17.550  34.347  1.00  0.00           C  
ATOM   1398  HG2 GLU    88     -13.587 -17.977  34.595  1.00  0.00           H  
ATOM   1399  HG3 GLU    88     -12.575 -16.581  34.844  1.00  0.00           H  
ATOM   1400  CD  GLU    88     -12.445 -17.207  32.877  1.00  0.00           C  
ATOM   1401  OE1 GLU    88     -12.448 -16.047  32.500  1.00  0.00           O  
ATOM   1402  OE2 GLU    88     -12.289 -18.173  32.010  1.00  0.00           O  
ATOM   1403  C   GLU    88     -10.078 -20.449  34.912  1.00  0.00           C  
ATOM   1404  O   GLU    88      -9.100 -20.249  34.162  1.00  0.00           O  
ATOM   1405  N   GLU    89      -9.955 -21.251  36.003  1.00  0.00           N  
ATOM   1406  H   GLU    89     -10.822 -21.682  36.291  1.00  0.00           H  
ATOM   1407  CA  GLU    89      -8.738 -21.743  36.671  1.00  0.00           C  
ATOM   1408  HA  GLU    89      -8.140 -20.959  37.136  1.00  0.00           H  
ATOM   1409  CB  GLU    89      -9.184 -22.608  37.841  1.00  0.00           C  
ATOM   1410  HB2 GLU    89      -9.755 -22.022  38.561  1.00  0.00           H  
ATOM   1411  HB3 GLU    89      -9.882 -23.332  37.421  1.00  0.00           H  
ATOM   1412  CG  GLU    89      -8.087 -23.448  38.578  1.00  0.00           C  
ATOM   1413  HG2 GLU    89      -8.546 -24.046  39.366  1.00  0.00           H  
ATOM   1414  HG3 GLU    89      -7.528 -24.047  37.859  1.00  0.00           H  
ATOM   1415  CD  GLU    89      -7.175 -22.537  39.375  1.00  0.00           C  
ATOM   1416  OE1 GLU    89      -7.627 -21.427  39.745  1.00  0.00           O  
ATOM   1417  OE2 GLU    89      -6.024 -22.895  39.741  1.00  0.00           O  
ATOM   1418  C   GLU    89      -7.906 -22.590  35.656  1.00  0.00           C  
ATOM   1419  O   GLU    89      -6.701 -22.564  35.668  1.00  0.00           O  
ATOM   1420  N   GLN    90      -8.523 -23.458  34.819  1.00  0.00           N  
ATOM   1421  H   GLN    90      -9.533 -23.469  34.831  1.00  0.00           H  
ATOM   1422  CA  GLN    90      -7.804 -24.321  33.862  1.00  0.00           C  
ATOM   1423  HA  GLN    90      -7.116 -24.998  34.367  1.00  0.00           H  
ATOM   1424  CB  GLN    90      -8.874 -25.190  33.204  1.00  0.00           C  
ATOM   1425  HB2 GLN    90      -8.332 -26.029  32.768  1.00  0.00           H  
ATOM   1426  HB3 GLN    90      -9.420 -25.597  34.055  1.00  0.00           H  
ATOM   1427  CG  GLN    90      -9.743 -24.555  32.059  1.00  0.00           C  
ATOM   1428  HG2 GLN    90      -9.042 -23.980  31.454  1.00  0.00           H  
ATOM   1429  HG3 GLN    90     -10.199 -25.383  31.516  1.00  0.00           H  
ATOM   1430  CD  GLN    90     -10.832 -23.686  32.651  1.00  0.00           C  
ATOM   1431  OE1 GLN    90     -11.114 -23.737  33.834  1.00  0.00           O  
ATOM   1432  NE2 GLN    90     -11.536 -23.006  31.847  1.00  0.00           N  
ATOM   1433 HE21 GLN    90     -12.223 -22.436  32.320  1.00  0.00           H  
ATOM   1434 HE22 GLN    90     -11.247 -22.751  30.913  1.00  0.00           H  
ATOM   1435  C   GLN    90      -6.903 -23.484  32.834  1.00  0.00           C  
ATOM   1436  O   GLN    90      -6.122 -24.163  32.131  1.00  0.00           O  
ATOM   1437  N   ARG    91      -7.254 -22.132  32.574  1.00  0.00           N  
ATOM   1438  H   ARG    91      -7.806 -21.682  33.290  1.00  0.00           H  
ATOM   1439  CA  ARG    91      -6.727 -21.303  31.461  1.00  0.00           C  
ATOM   1440  HA  ARG    91      -5.980 -21.931  30.975  1.00  0.00           H  
ATOM   1441  CB  ARG    91      -7.732 -20.998  30.351  1.00  0.00           C  
ATOM   1442  HB2 ARG    91      -7.170 -20.894  29.422  1.00  0.00           H  
ATOM   1443  HB3 ARG    91      -8.295 -21.929  30.290  1.00  0.00           H  
ATOM   1444  CG  ARG    91      -8.625 -19.998  30.547  1.00  0.00           C  
ATOM   1445  HG2 ARG    91      -9.312 -20.309  31.334  1.00  0.00           H  
ATOM   1446  HG3 ARG    91      -8.074 -19.095  30.811  1.00  0.00           H  
ATOM   1447  CD  ARG    91      -9.394 -19.660  29.426  1.00  0.00           C  
ATOM   1448  HD2 ARG    91      -8.766 -19.307  28.608  1.00  0.00           H  
ATOM   1449  HD3 ARG    91      -9.796 -20.586  29.016  1.00  0.00           H  
ATOM   1450  NE  ARG    91     -10.491 -18.681  29.766  1.00  0.00           N  
ATOM   1451  HE  ARG    91     -10.879 -18.761  30.695  1.00  0.00           H  
ATOM   1452  CZ  ARG    91     -11.041 -17.706  29.062  1.00  0.00           C  
ATOM   1453  NH1 ARG    91     -10.719 -17.337  27.858  1.00  0.00           N  
ATOM   1454 HH11 ARG    91     -10.038 -17.840  27.308  1.00  0.00           H  
ATOM   1455 HH12 ARG    91     -11.064 -16.538  27.346  1.00  0.00           H  
ATOM   1456  NH2 ARG    91     -11.995 -16.984  29.520  1.00  0.00           N  
ATOM   1457 HH21 ARG    91     -12.371 -17.177  30.437  1.00  0.00           H  
ATOM   1458 HH22 ARG    91     -12.443 -16.293  28.935  1.00  0.00           H  
ATOM   1459  C   ARG    91      -5.859 -20.125  31.823  1.00  0.00           C  
ATOM   1460  O   ARG    91      -5.155 -19.662  30.930  1.00  0.00           O  
ATOM   1461  N   LYS    92      -5.746 -19.679  33.060  1.00  0.00           N  
ATOM   1462  H   LYS    92      -6.194 -20.267  33.749  1.00  0.00           H  
ATOM   1463  CA  LYS    92      -4.987 -18.478  33.368  1.00  0.00           C  
ATOM   1464  HA  LYS    92      -5.543 -17.732  32.800  1.00  0.00           H  
ATOM   1465  CB  LYS    92      -5.111 -18.108  34.837  1.00  0.00           C  
ATOM   1466  HB2 LYS    92      -4.590 -18.823  35.473  1.00  0.00           H  
ATOM   1467  HB3 LYS    92      -4.628 -17.146  35.010  1.00  0.00           H  
ATOM   1468  CG  LYS    92      -6.439 -18.101  35.335  1.00  0.00           C  
ATOM   1469  HG2 LYS    92      -7.009 -17.395  34.731  1.00  0.00           H  
ATOM   1470  HG3 LYS    92      -6.795 -19.124  35.213  1.00  0.00           H  
ATOM   1471  CD  LYS    92      -6.510 -17.653  36.619  1.00  0.00           C  
ATOM   1472  HD2 LYS    92      -6.003 -18.426  37.196  1.00  0.00           H  
ATOM   1473  HD3 LYS    92      -5.984 -16.714  36.789  1.00  0.00           H  
ATOM   1474  CE  LYS    92      -7.779 -17.422  37.052  1.00  0.00           C  
ATOM   1475  HE2 LYS    92      -8.199 -16.583  36.497  1.00  0.00           H  
ATOM   1476  HE3 LYS    92      -8.500 -18.215  36.850  1.00  0.00           H  
ATOM   1477  NZ  LYS    92      -7.770 -17.037  38.430  1.00  0.00           N  
ATOM   1478  HZ1 LYS    92      -8.676 -16.823  38.820  1.00  0.00           H  
ATOM   1479  HZ2 LYS    92      -7.292 -17.656  39.069  1.00  0.00           H  
ATOM   1480  HZ3 LYS    92      -7.304 -16.153  38.575  1.00  0.00           H  
ATOM   1481  C   LYS    92      -3.503 -18.488  32.956  1.00  0.00           C  
ATOM   1482  O   LYS    92      -3.038 -17.457  32.462  1.00  0.00           O  
ATOM   1483  N   ALA    93      -2.777 -19.646  33.020  1.00  0.00           N  
ATOM   1484  H   ALA    93      -3.392 -20.414  33.247  1.00  0.00           H  
ATOM   1485  CA  ALA    93      -1.475 -19.807  32.453  1.00  0.00           C  
ATOM   1486  HA  ALA    93      -0.910 -18.882  32.564  1.00  0.00           H  
ATOM   1487  CB  ALA    93      -0.711 -20.996  33.147  1.00  0.00           C  
ATOM   1488  HB1 ALA    93      -0.296 -20.754  34.125  1.00  0.00           H  
ATOM   1489  HB2 ALA    93      -1.494 -21.737  33.305  1.00  0.00           H  
ATOM   1490  HB3 ALA    93       0.087 -21.394  32.520  1.00  0.00           H  
ATOM   1491  C   ALA    93      -1.370 -19.876  30.922  1.00  0.00           C  
ATOM   1492  O   ALA    93      -0.299 -19.543  30.333  1.00  0.00           O  
ATOM   1493  N   ASN    94      -2.396 -20.348  30.195  1.00  0.00           N  
ATOM   1494  H   ASN    94      -3.202 -20.729  30.670  1.00  0.00           H  
ATOM   1495  CA  ASN    94      -2.487 -20.377  28.754  1.00  0.00           C  
ATOM   1496  HA  ASN    94      -1.475 -20.488  28.365  1.00  0.00           H  
ATOM   1497  CB  ASN    94      -3.265 -21.674  28.349  1.00  0.00           C  
ATOM   1498  HB2 ASN    94      -2.652 -22.537  28.607  1.00  0.00           H  
ATOM   1499  HB3 ASN    94      -4.180 -21.752  28.938  1.00  0.00           H  
ATOM   1500  CG  ASN    94      -3.644 -21.634  26.865  1.00  0.00           C  
ATOM   1501  OD1 ASN    94      -4.478 -20.850  26.369  1.00  0.00           O  
ATOM   1502  ND2 ASN    94      -3.034 -22.439  26.102  1.00  0.00           N  
ATOM   1503 HD21 ASN    94      -3.373 -22.674  25.180  1.00  0.00           H  
ATOM   1504 HD22 ASN    94      -2.553 -23.178  26.595  1.00  0.00           H  
ATOM   1505  C   ASN    94      -2.953 -19.044  28.131  1.00  0.00           C  
ATOM   1506  O   ASN    94      -2.453 -18.578  27.103  1.00  0.00           O  
ATOM   1507  N   MET    95      -3.870 -18.310  28.766  1.00  0.00           N  
ATOM   1508  H   MET    95      -4.336 -18.749  29.548  1.00  0.00           H  
ATOM   1509  CA  MET    95      -4.271 -17.024  28.252  1.00  0.00           C  
ATOM   1510  HA  MET    95      -4.542 -17.015  27.196  1.00  0.00           H  
ATOM   1511  CB  MET    95      -5.469 -16.470  29.081  1.00  0.00           C  
ATOM   1512  HB2 MET    95      -6.375 -16.869  28.625  1.00  0.00           H  
ATOM   1513  HB3 MET    95      -5.305 -16.845  30.092  1.00  0.00           H  
ATOM   1514  CG  MET    95      -5.616 -14.889  29.018  1.00  0.00           C  
ATOM   1515  HG2 MET    95      -5.271 -14.469  28.073  1.00  0.00           H  
ATOM   1516  HG3 MET    95      -6.673 -14.648  29.138  1.00  0.00           H  
ATOM   1517  SD  MET    95      -4.679 -14.103  30.430  1.00  0.00           S  
ATOM   1518  CE  MET    95      -5.795 -14.464  31.835  1.00  0.00           C  
ATOM   1519  HE1 MET    95      -5.835 -15.542  31.994  1.00  0.00           H  
ATOM   1520  HE2 MET    95      -5.331 -13.887  32.635  1.00  0.00           H  
ATOM   1521  HE3 MET    95      -6.784 -14.082  31.580  1.00  0.00           H  
ATOM   1522  C   MET    95      -3.033 -16.064  28.197  1.00  0.00           C  
ATOM   1523  O   MET    95      -2.857 -15.238  27.234  1.00  0.00           O  
ATOM   1524  N   LEU    96      -2.140 -16.114  29.195  1.00  0.00           N  
ATOM   1525  H   LEU    96      -2.330 -16.736  29.967  1.00  0.00           H  
ATOM   1526  CA  LEU    96      -0.939 -15.257  29.368  1.00  0.00           C  
ATOM   1527  HA  LEU    96      -1.141 -14.278  28.933  1.00  0.00           H  
ATOM   1528  CB  LEU    96      -0.779 -15.090  30.917  1.00  0.00           C  
ATOM   1529  HB2 LEU    96      -1.650 -14.640  31.393  1.00  0.00           H  
ATOM   1530  HB3 LEU    96      -0.764 -16.074  31.386  1.00  0.00           H  
ATOM   1531  CG  LEU    96       0.397 -14.242  31.335  1.00  0.00           C  
ATOM   1532  HG  LEU    96       1.299 -14.687  30.914  1.00  0.00           H  
ATOM   1533  CD1 LEU    96       0.312 -12.710  30.842  1.00  0.00           C  
ATOM   1534 HD11 LEU    96       0.146 -12.714  29.765  1.00  0.00           H  
ATOM   1535 HD12 LEU    96      -0.611 -12.392  31.327  1.00  0.00           H  
ATOM   1536 HD13 LEU    96       1.331 -12.365  31.017  1.00  0.00           H  
ATOM   1537  CD2 LEU    96       0.577 -14.326  32.877  1.00  0.00           C  
ATOM   1538 HD21 LEU    96       0.864 -15.355  33.091  1.00  0.00           H  
ATOM   1539 HD22 LEU    96       1.419 -13.667  33.091  1.00  0.00           H  
ATOM   1540 HD23 LEU    96      -0.351 -14.165  33.425  1.00  0.00           H  
ATOM   1541  C   LEU    96       0.276 -15.779  28.610  1.00  0.00           C  
ATOM   1542  O   LEU    96       1.285 -15.067  28.413  1.00  0.00           O  
ATOM   1543  N   ALA    97       0.162 -16.957  28.056  1.00  0.00           N  
ATOM   1544  H   ALA    97      -0.644 -17.517  28.295  1.00  0.00           H  
ATOM   1545  CA  ALA    97       1.063 -17.518  27.004  1.00  0.00           C  
ATOM   1546  HA  ALA    97       2.099 -17.180  27.032  1.00  0.00           H  
ATOM   1547  CB  ALA    97       1.092 -19.032  27.146  1.00  0.00           C  
ATOM   1548  HB1 ALA    97       1.972 -19.404  26.621  1.00  0.00           H  
ATOM   1549  HB2 ALA    97       1.225 -19.252  28.205  1.00  0.00           H  
ATOM   1550  HB3 ALA    97       0.149 -19.469  26.816  1.00  0.00           H  
ATOM   1551  C   ALA    97       0.600 -17.167  25.588  1.00  0.00           C  
ATOM   1552  O   ALA    97       1.384 -16.912  24.673  1.00  0.00           O  
ATOM   1553  N   HIE    98      -0.728 -17.078  25.266  1.00  0.00           N  
ATOM   1554  H   HIE    98      -1.397 -17.235  26.006  1.00  0.00           H  
ATOM   1555  CA  HIE    98      -1.256 -16.593  24.043  1.00  0.00           C  
ATOM   1556  HA  HIE    98      -0.691 -17.069  23.241  1.00  0.00           H  
ATOM   1557  CB  HIE    98      -2.777 -16.904  23.983  1.00  0.00           C  
ATOM   1558  HB2 HIE    98      -2.865 -17.990  24.024  1.00  0.00           H  
ATOM   1559  HB3 HIE    98      -3.122 -16.446  24.910  1.00  0.00           H  
ATOM   1560  CG  HIE    98      -3.582 -16.354  22.731  1.00  0.00           C  
ATOM   1561  ND1 HIE    98      -3.458 -16.894  21.426  1.00  0.00           N  
ATOM   1562  CE1 HIE    98      -4.281 -16.050  20.729  1.00  0.00           C  
ATOM   1563  HE1 HIE    98      -4.419 -16.145  19.662  1.00  0.00           H  
ATOM   1564  NE2 HIE    98      -4.910 -15.114  21.537  1.00  0.00           N  
ATOM   1565  HE2 HIE    98      -5.496 -14.319  21.323  1.00  0.00           H  
ATOM   1566  CD2 HIE    98      -4.361 -15.253  22.799  1.00  0.00           C  
ATOM   1567  HD2 HIE    98      -4.725 -14.807  23.713  1.00  0.00           H  
ATOM   1568  C   HIE    98      -1.082 -15.091  23.865  1.00  0.00           C  
ATOM   1569  O   HIE    98      -0.599 -14.713  22.798  1.00  0.00           O  
ATOM   1570  N   MET    99      -1.197 -14.324  24.926  1.00  0.00           N  
ATOM   1571  H   MET    99      -1.612 -14.772  25.730  1.00  0.00           H  
ATOM   1572  CA  MET    99      -0.727 -12.915  25.028  1.00  0.00           C  
ATOM   1573  HA  MET    99      -1.224 -12.402  24.205  1.00  0.00           H  
ATOM   1574  CB  MET    99      -1.198 -12.329  26.371  1.00  0.00           C  
ATOM   1575  HB2 MET    99      -2.258 -12.565  26.276  1.00  0.00           H  
ATOM   1576  HB3 MET    99      -0.698 -12.768  27.234  1.00  0.00           H  
ATOM   1577  CG  MET    99      -1.048 -10.743  26.340  1.00  0.00           C  
ATOM   1578  HG2 MET    99      -0.030 -10.497  26.039  1.00  0.00           H  
ATOM   1579  HG3 MET    99      -1.681 -10.462  25.498  1.00  0.00           H  
ATOM   1580  SD  MET    99      -1.337  -9.878  27.949  1.00  0.00           S  
ATOM   1581  CE  MET    99      -3.111 -10.374  28.180  1.00  0.00           C  
ATOM   1582  HE1 MET    99      -3.535  -9.722  28.943  1.00  0.00           H  
ATOM   1583  HE2 MET    99      -3.738 -10.249  27.298  1.00  0.00           H  
ATOM   1584  HE3 MET    99      -3.159 -11.440  28.403  1.00  0.00           H  
ATOM   1585  C   MET    99       0.742 -12.653  24.690  1.00  0.00           C  
ATOM   1586  O   MET    99       1.003 -11.810  23.877  1.00  0.00           O  
ATOM   1587  N   GLU   100       1.700 -13.406  25.300  1.00  0.00           N  
ATOM   1588  H   GLU   100       1.333 -14.022  26.011  1.00  0.00           H  
ATOM   1589  CA  GLU   100       3.124 -13.311  24.986  1.00  0.00           C  
ATOM   1590  HA  GLU   100       3.368 -12.251  25.059  1.00  0.00           H  
ATOM   1591  CB  GLU   100       3.979 -14.075  25.978  1.00  0.00           C  
ATOM   1592  HB2 GLU   100       3.715 -13.682  26.960  1.00  0.00           H  
ATOM   1593  HB3 GLU   100       3.794 -15.145  25.890  1.00  0.00           H  
ATOM   1594  CG  GLU   100       5.463 -13.886  25.830  1.00  0.00           C  
ATOM   1595  HG2 GLU   100       5.843 -14.372  24.931  1.00  0.00           H  
ATOM   1596  HG3 GLU   100       5.576 -12.815  25.663  1.00  0.00           H  
ATOM   1597  CD  GLU   100       6.250 -14.333  27.068  1.00  0.00           C  
ATOM   1598  OE1 GLU   100       5.930 -15.363  27.641  1.00  0.00           O  
ATOM   1599  OE2 GLU   100       7.248 -13.590  27.419  1.00  0.00           O  
ATOM   1600  C   GLU   100       3.431 -13.813  23.565  1.00  0.00           C  
ATOM   1601  O   GLU   100       4.161 -13.145  22.823  1.00  0.00           O  
ATOM   1602  N   THR   101       2.842 -14.976  23.176  1.00  0.00           N  
ATOM   1603  H   THR   101       2.185 -15.360  23.840  1.00  0.00           H  
ATOM   1604  CA  THR   101       2.783 -15.358  21.787  1.00  0.00           C  
ATOM   1605  HA  THR   101       3.811 -15.484  21.448  1.00  0.00           H  
ATOM   1606  CB  THR   101       1.969 -16.654  21.458  1.00  0.00           C  
ATOM   1607  HB  THR   101       0.912 -16.467  21.650  1.00  0.00           H  
ATOM   1608  CG2 THR   101       2.142 -17.271  20.095  1.00  0.00           C  
ATOM   1609 HG21 THR   101       1.832 -18.315  20.127  1.00  0.00           H  
ATOM   1610 HG22 THR   101       1.588 -16.578  19.462  1.00  0.00           H  
ATOM   1611 HG23 THR   101       3.183 -17.278  19.772  1.00  0.00           H  
ATOM   1612  OG1 THR   101       2.372 -17.617  22.324  1.00  0.00           O  
ATOM   1613  HG1 THR   101       1.870 -17.387  23.108  1.00  0.00           H  
ATOM   1614  C   THR   101       2.231 -14.352  20.818  1.00  0.00           C  
ATOM   1615  O   THR   101       2.946 -14.136  19.857  1.00  0.00           O  
ATOM   1616  N   GLN   102       1.173 -13.487  21.129  1.00  0.00           N  
ATOM   1617  H   GLN   102       0.529 -13.797  21.843  1.00  0.00           H  
ATOM   1618  CA  GLN   102       0.809 -12.263  20.404  1.00  0.00           C  
ATOM   1619  HA  GLN   102       0.875 -12.473  19.337  1.00  0.00           H  
ATOM   1620  CB  GLN   102      -0.523 -11.713  20.875  1.00  0.00           C  
ATOM   1621  HB2 GLN   102      -1.148 -12.589  21.047  1.00  0.00           H  
ATOM   1622  HB3 GLN   102      -0.366 -11.226  21.837  1.00  0.00           H  
ATOM   1623  CG  GLN   102      -1.263 -10.698  20.009  1.00  0.00           C  
ATOM   1624  HG2 GLN   102      -0.942  -9.691  20.274  1.00  0.00           H  
ATOM   1625  HG3 GLN   102      -0.906 -10.840  18.989  1.00  0.00           H  
ATOM   1626  CD  GLN   102      -2.731 -10.705  20.177  1.00  0.00           C  
ATOM   1627  OE1 GLN   102      -3.448  -9.815  20.734  1.00  0.00           O  
ATOM   1628  NE2 GLN   102      -3.355 -11.753  19.664  1.00  0.00           N  
ATOM   1629 HE21 GLN   102      -4.337 -11.817  19.892  1.00  0.00           H  
ATOM   1630 HE22 GLN   102      -2.815 -12.448  19.168  1.00  0.00           H  
ATOM   1631  C   GLN   102       1.837 -11.148  20.455  1.00  0.00           C  
ATOM   1632  O   GLN   102       2.018 -10.499  19.438  1.00  0.00           O  
ATOM   1633  N   ASN   103       2.634 -10.964  21.505  1.00  0.00           N  
ATOM   1634  H   ASN   103       2.444 -11.609  22.258  1.00  0.00           H  
ATOM   1635  CA  ASN   103       3.838 -10.085  21.493  1.00  0.00           C  
ATOM   1636  HA  ASN   103       3.524  -9.139  21.051  1.00  0.00           H  
ATOM   1637  CB  ASN   103       4.325  -9.847  22.914  1.00  0.00           C  
ATOM   1638  HB2 ASN   103       3.515  -9.383  23.477  1.00  0.00           H  
ATOM   1639  HB3 ASN   103       4.643 -10.775  23.387  1.00  0.00           H  
ATOM   1640  CG  ASN   103       5.471  -8.884  23.044  1.00  0.00           C  
ATOM   1641  OD1 ASN   103       6.689  -9.079  22.980  1.00  0.00           O  
ATOM   1642  ND2 ASN   103       5.088  -7.602  23.075  1.00  0.00           N  
ATOM   1643 HD21 ASN   103       5.809  -6.901  23.167  1.00  0.00           H  
ATOM   1644 HD22 ASN   103       4.101  -7.484  22.900  1.00  0.00           H  
ATOM   1645  C   ASN   103       4.957 -10.564  20.637  1.00  0.00           C  
ATOM   1646  O   ASN   103       5.568  -9.730  19.979  1.00  0.00           O  
ATOM   1647  N   LYS   104       5.127 -11.871  20.431  1.00  0.00           N  
ATOM   1648  H   LYS   104       4.489 -12.459  20.949  1.00  0.00           H  
ATOM   1649  CA  LYS   104       6.044 -12.323  19.341  1.00  0.00           C  
ATOM   1650  HA  LYS   104       7.020 -11.844  19.415  1.00  0.00           H  
ATOM   1651  CB  LYS   104       6.388 -13.847  19.526  1.00  0.00           C  
ATOM   1652  HB2 LYS   104       5.523 -14.508  19.566  1.00  0.00           H  
ATOM   1653  HB3 LYS   104       6.914 -14.111  18.608  1.00  0.00           H  
ATOM   1654  CG  LYS   104       7.250 -14.135  20.512  1.00  0.00           C  
ATOM   1655  HG2 LYS   104       8.132 -13.524  20.319  1.00  0.00           H  
ATOM   1656  HG3 LYS   104       6.746 -13.731  21.390  1.00  0.00           H  
ATOM   1657  CD  LYS   104       7.601 -15.446  20.728  1.00  0.00           C  
ATOM   1658  HD2 LYS   104       6.681 -15.947  21.029  1.00  0.00           H  
ATOM   1659  HD3 LYS   104       8.008 -15.822  19.790  1.00  0.00           H  
ATOM   1660  CE  LYS   104       8.515 -15.627  21.681  1.00  0.00           C  
ATOM   1661  HE2 LYS   104       9.493 -15.250  21.383  1.00  0.00           H  
ATOM   1662  HE3 LYS   104       8.271 -15.084  22.594  1.00  0.00           H  
ATOM   1663  NZ  LYS   104       8.818 -17.063  21.900  1.00  0.00           N  
ATOM   1664  HZ1 LYS   104       7.984 -17.626  21.813  1.00  0.00           H  
ATOM   1665  HZ2 LYS   104       9.314 -17.476  21.123  1.00  0.00           H  
ATOM   1666  HZ3 LYS   104       9.354 -17.314  22.718  1.00  0.00           H  
ATOM   1667  C   LYS   104       5.451 -11.919  17.965  1.00  0.00           C  
ATOM   1668  O   LYS   104       6.306 -11.568  17.153  1.00  0.00           O  
ATOM   1669  N   ILE   105       4.138 -12.081  17.778  1.00  0.00           N  
ATOM   1670  H   ILE   105       3.568 -12.448  18.527  1.00  0.00           H  
ATOM   1671  CA  ILE   105       3.466 -11.829  16.523  1.00  0.00           C  
ATOM   1672  HA  ILE   105       4.013 -12.394  15.769  1.00  0.00           H  
ATOM   1673  CB  ILE   105       2.034 -12.283  16.510  1.00  0.00           C  
ATOM   1674  HB  ILE   105       1.784 -11.785  17.446  1.00  0.00           H  
ATOM   1675  CG2 ILE   105       1.231 -11.807  15.323  1.00  0.00           C  
ATOM   1676 HG21 ILE   105       1.274 -10.723  15.225  1.00  0.00           H  
ATOM   1677 HG22 ILE   105       1.495 -12.425  14.464  1.00  0.00           H  
ATOM   1678 HG23 ILE   105       0.206 -11.978  15.650  1.00  0.00           H  
ATOM   1679  CG1 ILE   105       1.831 -13.823  16.769  1.00  0.00           C  
ATOM   1680 HG12 ILE   105       2.260 -14.391  15.943  1.00  0.00           H  
ATOM   1681 HG13 ILE   105       2.329 -14.135  17.686  1.00  0.00           H  
ATOM   1682  CD1 ILE   105       0.446 -14.186  17.047  1.00  0.00           C  
ATOM   1683 HD11 ILE   105       0.400 -15.244  17.305  1.00  0.00           H  
ATOM   1684 HD12 ILE   105       0.084 -13.554  17.858  1.00  0.00           H  
ATOM   1685 HD13 ILE   105      -0.071 -13.970  16.113  1.00  0.00           H  
ATOM   1686  C   ILE   105       3.570 -10.370  16.098  1.00  0.00           C  
ATOM   1687  O   ILE   105       3.975 -10.064  14.951  1.00  0.00           O  
ATOM   1688  N   TYR   106       3.413  -9.448  17.064  1.00  0.00           N  
ATOM   1689  H   TYR   106       3.099  -9.787  17.962  1.00  0.00           H  
ATOM   1690  CA  TYR   106       3.621  -8.008  16.822  1.00  0.00           C  
ATOM   1691  HA  TYR   106       3.017  -7.661  15.984  1.00  0.00           H  
ATOM   1692  CB  TYR   106       3.068  -7.231  17.943  1.00  0.00           C  
ATOM   1693  HB2 TYR   106       1.980  -7.162  17.939  1.00  0.00           H  
ATOM   1694  HB3 TYR   106       3.399  -7.712  18.863  1.00  0.00           H  
ATOM   1695  CG  TYR   106       3.679  -5.835  18.094  1.00  0.00           C  
ATOM   1696  CD1 TYR   106       3.146  -4.768  17.359  1.00  0.00           C  
ATOM   1697  HD1 TYR   106       2.401  -4.893  16.587  1.00  0.00           H  
ATOM   1698  CE1 TYR   106       3.639  -3.465  17.603  1.00  0.00           C  
ATOM   1699  HE1 TYR   106       3.176  -2.590  17.171  1.00  0.00           H  
ATOM   1700  CZ  TYR   106       4.795  -3.303  18.350  1.00  0.00           C  
ATOM   1701  OH  TYR   106       5.243  -2.030  18.504  1.00  0.00           O  
ATOM   1702  HH  TYR   106       5.118  -1.849  19.439  1.00  0.00           H  
ATOM   1703  CE2 TYR   106       5.399  -4.346  19.079  1.00  0.00           C  
ATOM   1704  HE2 TYR   106       6.227  -4.031  19.696  1.00  0.00           H  
ATOM   1705  CD2 TYR   106       4.748  -5.605  19.038  1.00  0.00           C  
ATOM   1706  HD2 TYR   106       5.089  -6.452  19.615  1.00  0.00           H  
ATOM   1707  C   TYR   106       5.129  -7.736  16.456  1.00  0.00           C  
ATOM   1708  O   TYR   106       5.363  -6.893  15.600  1.00  0.00           O  
ATOM   1709  N   ASN   107       6.150  -8.262  17.089  1.00  0.00           N  
ATOM   1710  H   ASN   107       5.891  -8.976  17.754  1.00  0.00           H  
ATOM   1711  CA  ASN   107       7.536  -8.111  16.820  1.00  0.00           C  
ATOM   1712  HA  ASN   107       7.734  -7.067  16.577  1.00  0.00           H  
ATOM   1713  CB  ASN   107       8.361  -8.506  18.136  1.00  0.00           C  
ATOM   1714  HB2 ASN   107       8.099  -9.515  18.456  1.00  0.00           H  
ATOM   1715  HB3 ASN   107       9.405  -8.466  17.824  1.00  0.00           H  
ATOM   1716  CG  ASN   107       8.246  -7.568  19.340  1.00  0.00           C  
ATOM   1717  OD1 ASN   107       8.839  -6.548  19.228  1.00  0.00           O  
ATOM   1718  ND2 ASN   107       7.522  -7.815  20.425  1.00  0.00           N  
ATOM   1719 HD21 ASN   107       7.512  -6.932  20.915  1.00  0.00           H  
ATOM   1720 HD22 ASN   107       6.977  -8.649  20.595  1.00  0.00           H  
ATOM   1721  C   ASN   107       7.983  -8.834  15.513  1.00  0.00           C  
ATOM   1722  O   ASN   107       9.145  -8.670  15.154  1.00  0.00           O  
ATOM   1723  N   ILE   108       7.171  -9.629  14.847  1.00  0.00           N  
ATOM   1724  H   ILE   108       6.276  -9.824  15.272  1.00  0.00           H  
ATOM   1725  CA  ILE   108       7.391 -10.178  13.449  1.00  0.00           C  
ATOM   1726  HA  ILE   108       8.462 -10.172  13.249  1.00  0.00           H  
ATOM   1727  CB  ILE   108       6.891 -11.652  13.293  1.00  0.00           C  
ATOM   1728  HB  ILE   108       5.810 -11.677  13.433  1.00  0.00           H  
ATOM   1729  CG2 ILE   108       7.135 -12.100  11.813  1.00  0.00           C  
ATOM   1730 HG21 ILE   108       8.116 -11.717  11.531  1.00  0.00           H  
ATOM   1731 HG22 ILE   108       7.145 -13.190  11.770  1.00  0.00           H  
ATOM   1732 HG23 ILE   108       6.393 -11.719  11.113  1.00  0.00           H  
ATOM   1733  CG1 ILE   108       7.584 -12.533  14.247  1.00  0.00           C  
ATOM   1734 HG12 ILE   108       8.604 -12.662  13.883  1.00  0.00           H  
ATOM   1735 HG13 ILE   108       7.678 -12.062  15.225  1.00  0.00           H  
ATOM   1736  CD1 ILE   108       7.032 -13.947  14.491  1.00  0.00           C  
ATOM   1737 HD11 ILE   108       7.459 -14.376  15.397  1.00  0.00           H  
ATOM   1738 HD12 ILE   108       5.963 -13.766  14.604  1.00  0.00           H  
ATOM   1739 HD13 ILE   108       7.119 -14.633  13.648  1.00  0.00           H  
ATOM   1740  C   ILE   108       6.820  -9.210  12.382  1.00  0.00           C  
ATOM   1741  O   ILE   108       7.172  -9.328  11.175  1.00  0.00           O  
ATOM   1742  N   LEU   109       6.004  -8.204  12.745  1.00  0.00           N  
ATOM   1743  H   LEU   109       5.811  -8.093  13.730  1.00  0.00           H  
ATOM   1744  CA  LEU   109       5.402  -7.278  11.730  1.00  0.00           C  
ATOM   1745  HA  LEU   109       4.881  -7.901  11.004  1.00  0.00           H  
ATOM   1746  CB  LEU   109       4.321  -6.511  12.382  1.00  0.00           C  
ATOM   1747  HB2 LEU   109       4.870  -5.796  12.995  1.00  0.00           H  
ATOM   1748  HB3 LEU   109       3.891  -5.945  11.556  1.00  0.00           H  
ATOM   1749  CG  LEU   109       3.133  -7.143  13.133  1.00  0.00           C  
ATOM   1750  HG  LEU   109       3.521  -7.821  13.893  1.00  0.00           H  
ATOM   1751  CD1 LEU   109       2.351  -5.925  13.698  1.00  0.00           C  
ATOM   1752 HD11 LEU   109       3.036  -5.272  14.238  1.00  0.00           H  
ATOM   1753 HD12 LEU   109       1.706  -5.401  12.993  1.00  0.00           H  
ATOM   1754 HD13 LEU   109       1.671  -6.455  14.366  1.00  0.00           H  
ATOM   1755  CD2 LEU   109       2.281  -7.861  12.129  1.00  0.00           C  
ATOM   1756 HD21 LEU   109       1.842  -7.253  11.338  1.00  0.00           H  
ATOM   1757 HD22 LEU   109       2.898  -8.647  11.693  1.00  0.00           H  
ATOM   1758 HD23 LEU   109       1.390  -8.297  12.582  1.00  0.00           H  
ATOM   1759  C   LEU   109       6.464  -6.375  11.042  1.00  0.00           C  
ATOM   1760  O   LEU   109       7.636  -6.263  11.515  1.00  0.00           O  
ATOM   1761  N   THR   110       6.172  -5.818   9.871  1.00  0.00           N  
ATOM   1762  H   THR   110       5.318  -6.039   9.380  1.00  0.00           H  
ATOM   1763  CA  THR   110       6.977  -4.665   9.281  1.00  0.00           C  
ATOM   1764  HA  THR   110       8.044  -4.886   9.306  1.00  0.00           H  
ATOM   1765  CB  THR   110       6.478  -4.379   7.827  1.00  0.00           C  
ATOM   1766  HB  THR   110       7.128  -3.638   7.361  1.00  0.00           H  
ATOM   1767  CG2 THR   110       6.525  -5.556   6.892  1.00  0.00           C  
ATOM   1768 HG21 THR   110       6.269  -5.334   5.857  1.00  0.00           H  
ATOM   1769 HG22 THR   110       7.575  -5.806   6.738  1.00  0.00           H  
ATOM   1770 HG23 THR   110       5.924  -6.397   7.237  1.00  0.00           H  
ATOM   1771  OG1 THR   110       5.187  -3.727   7.750  1.00  0.00           O  
ATOM   1772  HG1 THR   110       4.959  -3.733   6.818  1.00  0.00           H  
ATOM   1773  C   THR   110       6.767  -3.490  10.309  1.00  0.00           C  
ATOM   1774  O   THR   110       5.765  -3.368  11.022  1.00  0.00           O  
ATOM   1775  N   PRO   111       7.659  -2.464  10.313  1.00  0.00           N  
ATOM   1776  CD  PRO   111       8.936  -2.372   9.605  1.00  0.00           C  
ATOM   1777  HD2 PRO   111       8.792  -2.363   8.524  1.00  0.00           H  
ATOM   1778  HD3 PRO   111       9.689  -3.103   9.900  1.00  0.00           H  
ATOM   1779  CG  PRO   111       9.495  -0.998  10.015  1.00  0.00           C  
ATOM   1780  HG2 PRO   111       9.215  -0.148   9.393  1.00  0.00           H  
ATOM   1781  HG3 PRO   111      10.579  -1.075   9.930  1.00  0.00           H  
ATOM   1782  CB  PRO   111       8.926  -0.775  11.343  1.00  0.00           C  
ATOM   1783  HB2 PRO   111       8.790   0.286  11.549  1.00  0.00           H  
ATOM   1784  HB3 PRO   111       9.560  -1.304  12.055  1.00  0.00           H  
ATOM   1785  CA  PRO   111       7.565  -1.386  11.256  1.00  0.00           C  
ATOM   1786  HA  PRO   111       7.327  -1.833  12.222  1.00  0.00           H  
ATOM   1787  C   PRO   111       6.335  -0.477  10.952  1.00  0.00           C  
ATOM   1788  O   PRO   111       5.719   0.132  11.790  1.00  0.00           O  
ATOM   1789  N   GLU   112       5.797  -0.593   9.762  1.00  0.00           N  
ATOM   1790  H   GLU   112       6.335  -1.076   9.057  1.00  0.00           H  
ATOM   1791  CA  GLU   112       4.617   0.064   9.365  1.00  0.00           C  
ATOM   1792  HA  GLU   112       4.585   1.099   9.703  1.00  0.00           H  
ATOM   1793  CB  GLU   112       4.804   0.235   7.819  1.00  0.00           C  
ATOM   1794  HB2 GLU   112       5.833   0.559   7.662  1.00  0.00           H  
ATOM   1795  HB3 GLU   112       4.706  -0.691   7.253  1.00  0.00           H  
ATOM   1796  CG  GLU   112       3.798   1.250   7.209  1.00  0.00           C  
ATOM   1797  HG2 GLU   112       3.948   1.300   6.130  1.00  0.00           H  
ATOM   1798  HG3 GLU   112       2.841   0.769   7.414  1.00  0.00           H  
ATOM   1799  CD  GLU   112       3.966   2.646   7.855  1.00  0.00           C  
ATOM   1800  OE1 GLU   112       5.164   3.087   7.990  1.00  0.00           O  
ATOM   1801  OE2 GLU   112       2.959   3.285   8.271  1.00  0.00           O  
ATOM   1802  C   GLU   112       3.231  -0.649   9.666  1.00  0.00           C  
ATOM   1803  O   GLU   112       2.251   0.005  10.121  1.00  0.00           O  
ATOM   1804  N   GLN   113       3.248  -2.007   9.627  1.00  0.00           N  
ATOM   1805  H   GLN   113       4.010  -2.419   9.108  1.00  0.00           H  
ATOM   1806  CA  GLN   113       2.250  -2.893  10.232  1.00  0.00           C  
ATOM   1807  HA  GLN   113       1.290  -2.532   9.864  1.00  0.00           H  
ATOM   1808  CB  GLN   113       2.602  -4.360   9.893  1.00  0.00           C  
ATOM   1809  HB2 GLN   113       3.687  -4.468   9.898  1.00  0.00           H  
ATOM   1810  HB3 GLN   113       2.214  -4.989  10.694  1.00  0.00           H  
ATOM   1811  CG  GLN   113       2.028  -4.916   8.623  1.00  0.00           C  
ATOM   1812  HG2 GLN   113       0.953  -4.775   8.510  1.00  0.00           H  
ATOM   1813  HG3 GLN   113       2.411  -4.324   7.792  1.00  0.00           H  
ATOM   1814  CD  GLN   113       2.505  -6.308   8.386  1.00  0.00           C  
ATOM   1815  OE1 GLN   113       3.605  -6.751   8.794  1.00  0.00           O  
ATOM   1816  NE2 GLN   113       1.883  -7.138   7.564  1.00  0.00           N  
ATOM   1817 HE21 GLN   113       2.287  -8.052   7.416  1.00  0.00           H  
ATOM   1818 HE22 GLN   113       0.905  -7.139   7.316  1.00  0.00           H  
ATOM   1819  C   GLN   113       2.265  -2.804  11.801  1.00  0.00           C  
ATOM   1820  O   GLN   113       1.243  -2.828  12.483  1.00  0.00           O  
ATOM   1821  N   LYS   114       3.445  -2.547  12.443  1.00  0.00           N  
ATOM   1822  H   LYS   114       4.328  -2.594  11.956  1.00  0.00           H  
ATOM   1823  CA  LYS   114       3.468  -2.250  13.894  1.00  0.00           C  
ATOM   1824  HA  LYS   114       2.845  -2.980  14.412  1.00  0.00           H  
ATOM   1825  CB  LYS   114       4.916  -2.228  14.379  1.00  0.00           C  
ATOM   1826  HB2 LYS   114       5.452  -1.482  13.793  1.00  0.00           H  
ATOM   1827  HB3 LYS   114       4.818  -1.997  15.440  1.00  0.00           H  
ATOM   1828  CG  LYS   114       5.593  -3.406  14.341  1.00  0.00           C  
ATOM   1829  HG2 LYS   114       4.974  -4.040  14.976  1.00  0.00           H  
ATOM   1830  HG3 LYS   114       5.540  -3.733  13.303  1.00  0.00           H  
ATOM   1831  CD  LYS   114       6.851  -3.334  14.751  1.00  0.00           C  
ATOM   1832  HD2 LYS   114       7.360  -2.703  14.022  1.00  0.00           H  
ATOM   1833  HD3 LYS   114       6.899  -2.943  15.767  1.00  0.00           H  
ATOM   1834  CE  LYS   114       7.562  -4.505  14.658  1.00  0.00           C  
ATOM   1835  HE2 LYS   114       7.062  -5.327  15.170  1.00  0.00           H  
ATOM   1836  HE3 LYS   114       7.707  -4.690  13.594  1.00  0.00           H  
ATOM   1837  NZ  LYS   114       8.846  -4.271  15.237  1.00  0.00           N  
ATOM   1838  HZ1 LYS   114       8.820  -4.011  16.213  1.00  0.00           H  
ATOM   1839  HZ2 LYS   114       9.439  -5.086  15.167  1.00  0.00           H  
ATOM   1840  HZ3 LYS   114       9.287  -3.510  14.742  1.00  0.00           H  
ATOM   1841  C   LYS   114       2.675  -1.019  14.210  1.00  0.00           C  
ATOM   1842  O   LYS   114       1.968  -1.046  15.243  1.00  0.00           O  
ATOM   1843  N   LYS   115       2.756  -0.026  13.364  1.00  0.00           N  
ATOM   1844  H   LYS   115       3.215  -0.182  12.478  1.00  0.00           H  
ATOM   1845  CA  LYS   115       2.002   1.199  13.639  1.00  0.00           C  
ATOM   1846  HA  LYS   115       2.130   1.617  14.638  1.00  0.00           H  
ATOM   1847  CB  LYS   115       2.535   2.238  12.677  1.00  0.00           C  
ATOM   1848  HB2 LYS   115       2.772   1.611  11.818  1.00  0.00           H  
ATOM   1849  HB3 LYS   115       1.711   2.881  12.365  1.00  0.00           H  
ATOM   1850  CG  LYS   115       3.674   2.963  13.018  1.00  0.00           C  
ATOM   1851  HG2 LYS   115       3.364   3.280  14.014  1.00  0.00           H  
ATOM   1852  HG3 LYS   115       4.589   2.371  12.989  1.00  0.00           H  
ATOM   1853  CD  LYS   115       3.889   4.013  12.256  1.00  0.00           C  
ATOM   1854  HD2 LYS   115       2.993   4.567  11.975  1.00  0.00           H  
ATOM   1855  HD3 LYS   115       4.507   4.754  12.762  1.00  0.00           H  
ATOM   1856  CE  LYS   115       4.519   3.667  11.087  1.00  0.00           C  
ATOM   1857  HE2 LYS   115       5.468   3.198  11.344  1.00  0.00           H  
ATOM   1858  HE3 LYS   115       3.885   2.961  10.550  1.00  0.00           H  
ATOM   1859  NZ  LYS   115       4.939   4.702  10.233  1.00  0.00           N  
ATOM   1860  HZ1 LYS   115       5.402   4.221   9.474  1.00  0.00           H  
ATOM   1861  HZ2 LYS   115       4.218   5.258   9.796  1.00  0.00           H  
ATOM   1862  HZ3 LYS   115       5.570   5.390  10.618  1.00  0.00           H  
ATOM   1863  C   LYS   115       0.505   0.943  13.399  1.00  0.00           C  
ATOM   1864  O   LYS   115      -0.261   1.423  14.201  1.00  0.00           O  
ATOM   1865  N   GLN   116       0.123   0.135  12.466  1.00  0.00           N  
ATOM   1866  H   GLN   116       0.764  -0.128  11.731  1.00  0.00           H  
ATOM   1867  CA  GLN   116      -1.259  -0.367  12.231  1.00  0.00           C  
ATOM   1868  HA  GLN   116      -1.915   0.503  12.270  1.00  0.00           H  
ATOM   1869  CB  GLN   116      -1.360  -1.090  10.929  1.00  0.00           C  
ATOM   1870  HB2 GLN   116      -0.860  -0.517  10.148  1.00  0.00           H  
ATOM   1871  HB3 GLN   116      -0.796  -2.020  10.872  1.00  0.00           H  
ATOM   1872  CG  GLN   116      -2.773  -1.427  10.493  1.00  0.00           C  
ATOM   1873  HG2 GLN   116      -2.763  -2.111   9.645  1.00  0.00           H  
ATOM   1874  HG3 GLN   116      -3.291  -1.885  11.336  1.00  0.00           H  
ATOM   1875  CD  GLN   116      -3.595  -0.266  10.069  1.00  0.00           C  
ATOM   1876  OE1 GLN   116      -3.432   0.921  10.440  1.00  0.00           O  
ATOM   1877  NE2 GLN   116      -4.673  -0.510   9.343  1.00  0.00           N  
ATOM   1878 HE21 GLN   116      -5.101   0.277   8.877  1.00  0.00           H  
ATOM   1879 HE22 GLN   116      -4.706  -1.423   8.912  1.00  0.00           H  
ATOM   1880  C   GLN   116      -1.720  -1.233  13.402  1.00  0.00           C  
ATOM   1881  O   GLN   116      -2.888  -1.188  13.786  1.00  0.00           O  
ATOM   1882  N   PHE   117      -0.855  -2.034  14.061  1.00  0.00           N  
ATOM   1883  H   PHE   117       0.049  -2.013  13.611  1.00  0.00           H  
ATOM   1884  CA  PHE   117      -1.211  -2.877  15.231  1.00  0.00           C  
ATOM   1885  HA  PHE   117      -2.112  -3.452  15.019  1.00  0.00           H  
ATOM   1886  CB  PHE   117      -0.090  -3.881  15.632  1.00  0.00           C  
ATOM   1887  HB2 PHE   117       0.067  -4.395  14.683  1.00  0.00           H  
ATOM   1888  HB3 PHE   117       0.767  -3.284  15.943  1.00  0.00           H  
ATOM   1889  CG  PHE   117      -0.477  -4.909  16.671  1.00  0.00           C  
ATOM   1890  CD1 PHE   117      -0.334  -4.614  17.988  1.00  0.00           C  
ATOM   1891  HD1 PHE   117       0.092  -3.672  18.301  1.00  0.00           H  
ATOM   1892  CE1 PHE   117      -0.697  -5.573  19.014  1.00  0.00           C  
ATOM   1893  HE1 PHE   117      -0.464  -5.306  20.034  1.00  0.00           H  
ATOM   1894  CZ  PHE   117      -1.320  -6.817  18.614  1.00  0.00           C  
ATOM   1895  HZ  PHE   117      -1.684  -7.526  19.343  1.00  0.00           H  
ATOM   1896  CE2 PHE   117      -1.588  -7.061  17.240  1.00  0.00           C  
ATOM   1897  HE2 PHE   117      -2.198  -7.905  16.952  1.00  0.00           H  
ATOM   1898  CD2 PHE   117      -1.164  -6.114  16.306  1.00  0.00           C  
ATOM   1899  HD2 PHE   117      -1.392  -6.288  15.265  1.00  0.00           H  
ATOM   1900  C   PHE   117      -1.463  -1.901  16.429  1.00  0.00           C  
ATOM   1901  O   PHE   117      -2.543  -1.962  17.035  1.00  0.00           O  
ATOM   1902  N   ASN   118      -0.534  -0.973  16.686  1.00  0.00           N  
ATOM   1903  H   ASN   118       0.337  -1.000  16.175  1.00  0.00           H  
ATOM   1904  CA  ASN   118      -0.617  -0.075  17.767  1.00  0.00           C  
ATOM   1905  HA  ASN   118      -0.745  -0.687  18.660  1.00  0.00           H  
ATOM   1906  CB  ASN   118       0.792   0.505  17.956  1.00  0.00           C  
ATOM   1907  HB2 ASN   118       1.404  -0.337  18.280  1.00  0.00           H  
ATOM   1908  HB3 ASN   118       1.317   0.955  17.114  1.00  0.00           H  
ATOM   1909  CG  ASN   118       0.866   1.659  19.001  1.00  0.00           C  
ATOM   1910  OD1 ASN   118       0.317   2.750  18.844  1.00  0.00           O  
ATOM   1911  ND2 ASN   118       1.475   1.434  20.070  1.00  0.00           N  
ATOM   1912 HD21 ASN   118       1.309   2.001  20.889  1.00  0.00           H  
ATOM   1913 HD22 ASN   118       1.924   0.532  20.139  1.00  0.00           H  
ATOM   1914  C   ASN   118      -1.737   1.003  17.739  1.00  0.00           C  
ATOM   1915  O   ASN   118      -2.199   1.413  18.781  1.00  0.00           O  
ATOM   1916  N   ALA   119      -2.263   1.238  16.558  1.00  0.00           N  
ATOM   1917  H   ALA   119      -1.901   0.825  15.711  1.00  0.00           H  
ATOM   1918  CA  ALA   119      -3.450   2.061  16.273  1.00  0.00           C  
ATOM   1919  HA  ALA   119      -3.282   3.101  16.552  1.00  0.00           H  
ATOM   1920  CB  ALA   119      -3.833   2.136  14.789  1.00  0.00           C  
ATOM   1921  HB1 ALA   119      -3.985   1.143  14.367  1.00  0.00           H  
ATOM   1922  HB2 ALA   119      -4.794   2.625  14.634  1.00  0.00           H  
ATOM   1923  HB3 ALA   119      -3.055   2.675  14.249  1.00  0.00           H  
ATOM   1924  C   ALA   119      -4.598   1.558  17.112  1.00  0.00           C  
ATOM   1925  O   ALA   119      -4.809   0.348  17.270  1.00  0.00           O  
ATOM   1926  N   ASN   120      -5.362   2.507  17.639  1.00  0.00           N  
ATOM   1927  H   ASN   120      -5.096   3.480  17.682  1.00  0.00           H  
ATOM   1928  CA  ASN   120      -6.544   2.143  18.400  1.00  0.00           C  
ATOM   1929  HA  ASN   120      -6.297   1.352  19.108  1.00  0.00           H  
ATOM   1930  CB  ASN   120      -6.909   3.219  19.424  1.00  0.00           C  
ATOM   1931  HB2 ASN   120      -7.546   2.768  20.185  1.00  0.00           H  
ATOM   1932  HB3 ASN   120      -5.967   3.597  19.822  1.00  0.00           H  
ATOM   1933  CG  ASN   120      -7.800   4.316  18.920  1.00  0.00           C  
ATOM   1934  OD1 ASN   120      -8.939   4.186  18.559  1.00  0.00           O  
ATOM   1935  ND2 ASN   120      -7.297   5.538  18.889  1.00  0.00           N  
ATOM   1936 HD21 ASN   120      -7.950   6.257  18.612  1.00  0.00           H  
ATOM   1937 HD22 ASN   120      -6.356   5.759  19.180  1.00  0.00           H  
ATOM   1938  C   ASN   120      -7.692   1.816  17.473  1.00  0.00           C  
ATOM   1939  O   ASN   120      -7.547   1.930  16.234  1.00  0.00           O  
ATOM   1940  N   PHE   121      -8.779   1.297  18.023  1.00  0.00           N  
ATOM   1941  H   PHE   121      -8.837   1.062  19.003  1.00  0.00           H  
ATOM   1942  CA  PHE   121      -9.852   0.757  17.257  1.00  0.00           C  
ATOM   1943  HA  PHE   121      -9.533  -0.084  16.641  1.00  0.00           H  
ATOM   1944  CB  PHE   121     -10.904   0.118  18.250  1.00  0.00           C  
ATOM   1945  HB2 PHE   121     -10.396  -0.584  18.910  1.00  0.00           H  
ATOM   1946  HB3 PHE   121     -11.318   0.996  18.747  1.00  0.00           H  
ATOM   1947  CG  PHE   121     -12.055  -0.488  17.514  1.00  0.00           C  
ATOM   1948  CD1 PHE   121     -13.170   0.289  17.206  1.00  0.00           C  
ATOM   1949  HD1 PHE   121     -13.132   1.366  17.288  1.00  0.00           H  
ATOM   1950  CE1 PHE   121     -14.251  -0.284  16.569  1.00  0.00           C  
ATOM   1951  HE1 PHE   121     -15.082   0.330  16.256  1.00  0.00           H  
ATOM   1952  CZ  PHE   121     -14.250  -1.686  16.317  1.00  0.00           C  
ATOM   1953  HZ  PHE   121     -14.990  -2.108  15.652  1.00  0.00           H  
ATOM   1954  CE2 PHE   121     -13.179  -2.532  16.604  1.00  0.00           C  
ATOM   1955  HE2 PHE   121     -13.255  -3.602  16.479  1.00  0.00           H  
ATOM   1956  CD2 PHE   121     -12.069  -1.895  17.244  1.00  0.00           C  
ATOM   1957  HD2 PHE   121     -11.185  -2.470  17.477  1.00  0.00           H  
ATOM   1958  C   PHE   121     -10.544   1.742  16.315  1.00  0.00           C  
ATOM   1959  O   PHE   121     -10.955   1.327  15.187  1.00  0.00           O  
ATOM   1960  N   GLU   122     -10.763   3.002  16.746  1.00  0.00           N  
ATOM   1961  H   GLU   122     -10.507   3.134  17.714  1.00  0.00           H  
ATOM   1962  CA  GLU   122     -11.353   3.987  15.959  1.00  0.00           C  
ATOM   1963  HA  GLU   122     -12.229   3.463  15.578  1.00  0.00           H  
ATOM   1964  CB  GLU   122     -11.705   5.187  16.872  1.00  0.00           C  
ATOM   1965  HB2 GLU   122     -10.842   5.695  17.301  1.00  0.00           H  
ATOM   1966  HB3 GLU   122     -12.235   5.940  16.288  1.00  0.00           H  
ATOM   1967  CG  GLU   122     -12.535   4.711  18.075  1.00  0.00           C  
ATOM   1968  HG2 GLU   122     -13.409   4.131  17.779  1.00  0.00           H  
ATOM   1969  HG3 GLU   122     -11.928   4.149  18.785  1.00  0.00           H  
ATOM   1970  CD  GLU   122     -13.174   5.941  18.725  1.00  0.00           C  
ATOM   1971  OE1 GLU   122     -14.142   6.519  18.123  1.00  0.00           O  
ATOM   1972  OE2 GLU   122     -12.814   6.367  19.854  1.00  0.00           O  
ATOM   1973  C   GLU   122     -10.398   4.529  14.842  1.00  0.00           C  
ATOM   1974  O   GLU   122     -10.841   4.983  13.792  1.00  0.00           O  
ATOM   1975  N   LYS   123      -9.052   4.332  15.083  1.00  0.00           N  
ATOM   1976  H   LYS   123      -8.757   4.034  16.001  1.00  0.00           H  
ATOM   1977  CA  LYS   123      -8.003   4.648  14.088  1.00  0.00           C  
ATOM   1978  HA  LYS   123      -8.343   5.452  13.436  1.00  0.00           H  
ATOM   1979  CB  LYS   123      -6.728   5.075  14.783  1.00  0.00           C  
ATOM   1980  HB2 LYS   123      -6.956   5.861  15.503  1.00  0.00           H  
ATOM   1981  HB3 LYS   123      -6.276   4.193  15.236  1.00  0.00           H  
ATOM   1982  CG  LYS   123      -5.690   5.521  14.020  1.00  0.00           C  
ATOM   1983  HG2 LYS   123      -5.377   4.839  13.230  1.00  0.00           H  
ATOM   1984  HG3 LYS   123      -6.113   6.298  13.383  1.00  0.00           H  
ATOM   1985  CD  LYS   123      -4.621   5.978  14.655  1.00  0.00           C  
ATOM   1986  HD2 LYS   123      -4.975   6.667  15.422  1.00  0.00           H  
ATOM   1987  HD3 LYS   123      -4.104   5.176  15.182  1.00  0.00           H  
ATOM   1988  CE  LYS   123      -3.705   6.488  13.768  1.00  0.00           C  
ATOM   1989  HE2 LYS   123      -3.323   5.645  13.192  1.00  0.00           H  
ATOM   1990  HE3 LYS   123      -4.253   7.063  13.022  1.00  0.00           H  
ATOM   1991  NZ  LYS   123      -2.720   7.263  14.430  1.00  0.00           N  
ATOM   1992  HZ1 LYS   123      -2.430   6.799  15.280  1.00  0.00           H  
ATOM   1993  HZ2 LYS   123      -1.961   7.080  13.790  1.00  0.00           H  
ATOM   1994  HZ3 LYS   123      -3.000   8.217  14.608  1.00  0.00           H  
ATOM   1995  C   LYS   123      -7.891   3.488  13.045  1.00  0.00           C  
ATOM   1996  O   LYS   123      -7.712   3.808  11.821  1.00  0.00           O  
ATOM   1997  N   ARG   124      -8.063   2.214  13.381  1.00  0.00           N  
ATOM   1998  H   ARG   124      -8.132   2.014  14.369  1.00  0.00           H  
ATOM   1999  CA  ARG   124      -7.962   1.053  12.440  1.00  0.00           C  
ATOM   2000  HA  ARG   124      -7.209   1.199  11.666  1.00  0.00           H  
ATOM   2001  CB  ARG   124      -7.546  -0.200  13.202  1.00  0.00           C  
ATOM   2002  HB2 ARG   124      -6.626   0.079  13.715  1.00  0.00           H  
ATOM   2003  HB3 ARG   124      -8.298  -0.363  13.974  1.00  0.00           H  
ATOM   2004  CG  ARG   124      -7.454  -1.415  12.496  1.00  0.00           C  
ATOM   2005  HG2 ARG   124      -8.433  -1.726  12.131  1.00  0.00           H  
ATOM   2006  HG3 ARG   124      -6.850  -1.069  11.657  1.00  0.00           H  
ATOM   2007  CD  ARG   124      -6.889  -2.439  13.137  1.00  0.00           C  
ATOM   2008  HD2 ARG   124      -5.836  -2.205  13.294  1.00  0.00           H  
ATOM   2009  HD3 ARG   124      -7.388  -2.498  14.104  1.00  0.00           H  
ATOM   2010  NE  ARG   124      -6.967  -3.671  12.289  1.00  0.00           N  
ATOM   2011  HE  ARG   124      -6.932  -3.468  11.300  1.00  0.00           H  
ATOM   2012  CZ  ARG   124      -6.939  -4.895  12.665  1.00  0.00           C  
ATOM   2013  NH1 ARG   124      -7.150  -5.288  13.852  1.00  0.00           N  
ATOM   2014 HH11 ARG   124      -6.947  -4.627  14.588  1.00  0.00           H  
ATOM   2015 HH12 ARG   124      -7.041  -6.259  14.109  1.00  0.00           H  
ATOM   2016  NH2 ARG   124      -6.956  -5.807  11.768  1.00  0.00           N  
ATOM   2017 HH21 ARG   124      -6.869  -5.578  10.788  1.00  0.00           H  
ATOM   2018 HH22 ARG   124      -6.910  -6.755  12.114  1.00  0.00           H  
ATOM   2019  C   ARG   124      -9.252   0.855  11.648  1.00  0.00           C  
ATOM   2020  O   ARG   124      -9.157   0.515  10.444  1.00  0.00           O  
ATOM   2021  N   LEU   125     -10.429   1.129  12.229  1.00  0.00           N  
ATOM   2022  H   LEU   125     -10.458   1.413  13.198  1.00  0.00           H  
ATOM   2023  CA  LEU   125     -11.695   0.971  11.517  1.00  0.00           C  
ATOM   2024  HA  LEU   125     -11.551   0.121  10.850  1.00  0.00           H  
ATOM   2025  CB  LEU   125     -12.888   0.715  12.448  1.00  0.00           C  
ATOM   2026  HB2 LEU   125     -12.530   0.119  13.288  1.00  0.00           H  
ATOM   2027  HB3 LEU   125     -13.147   1.706  12.819  1.00  0.00           H  
ATOM   2028  CG  LEU   125     -14.119   0.271  11.717  1.00  0.00           C  
ATOM   2029  HG  LEU   125     -14.373   0.939  10.895  1.00  0.00           H  
ATOM   2030  CD1 LEU   125     -13.974  -1.120  11.135  1.00  0.00           C  
ATOM   2031 HD11 LEU   125     -14.774  -1.307  10.418  1.00  0.00           H  
ATOM   2032 HD12 LEU   125     -13.082  -1.272  10.527  1.00  0.00           H  
ATOM   2033 HD13 LEU   125     -14.099  -1.852  11.932  1.00  0.00           H  
ATOM   2034  CD2 LEU   125     -15.292   0.269  12.677  1.00  0.00           C  
ATOM   2035 HD21 LEU   125     -15.006  -0.112  13.657  1.00  0.00           H  
ATOM   2036 HD22 LEU   125     -15.647   1.280  12.877  1.00  0.00           H  
ATOM   2037 HD23 LEU   125     -16.035  -0.407  12.253  1.00  0.00           H  
ATOM   2038  C   LEU   125     -11.896   2.225  10.644  1.00  0.00           C  
ATOM   2039  O   LEU   125     -12.022   3.277  11.143  1.00  0.00           O  
ATOM   2040  N   THR   126     -11.894   1.929   9.346  1.00  0.00           N  
ATOM   2041  H   THR   126     -11.708   0.987   9.033  1.00  0.00           H  
ATOM   2042  CA  THR   126     -11.864   2.927   8.237  1.00  0.00           C  
ATOM   2043  HA  THR   126     -11.315   3.831   8.502  1.00  0.00           H  
ATOM   2044  CB  THR   126     -11.152   2.403   6.946  1.00  0.00           C  
ATOM   2045  HB  THR   126     -11.570   2.943   6.097  1.00  0.00           H  
ATOM   2046  CG2 THR   126      -9.742   2.633   7.060  1.00  0.00           C  
ATOM   2047 HG21 THR   126      -9.521   3.700   7.037  1.00  0.00           H  
ATOM   2048 HG22 THR   126      -9.281   2.136   7.914  1.00  0.00           H  
ATOM   2049 HG23 THR   126      -9.439   2.150   6.131  1.00  0.00           H  
ATOM   2050  OG1 THR   126     -11.439   0.991   6.906  1.00  0.00           O  
ATOM   2051  HG1 THR   126     -11.090   0.575   6.114  1.00  0.00           H  
ATOM   2052  C   THR   126     -13.232   3.321   7.782  1.00  0.00           C  
ATOM   2053  O   THR   126     -13.448   4.503   7.589  1.00  0.00           O  
ATOM   2054  N   GLU   127     -14.116   2.381   7.582  1.00  0.00           N  
ATOM   2055  H   GLU   127     -13.766   1.446   7.731  1.00  0.00           H  
ATOM   2056  CA  GLU   127     -15.583   2.585   7.367  1.00  0.00           C  
ATOM   2057  HA  GLU   127     -15.742   2.985   6.365  1.00  0.00           H  
ATOM   2058  CB  GLU   127     -16.305   1.191   7.430  1.00  0.00           C  
ATOM   2059  HB2 GLU   127     -16.135   0.820   8.440  1.00  0.00           H  
ATOM   2060  HB3 GLU   127     -17.357   1.441   7.286  1.00  0.00           H  
ATOM   2061  CG  GLU   127     -15.951   0.068   6.456  1.00  0.00           C  
ATOM   2062  HG2 GLU   127     -14.979  -0.370   6.683  1.00  0.00           H  
ATOM   2063  HG3 GLU   127     -16.743  -0.652   6.660  1.00  0.00           H  
ATOM   2064  CD  GLU   127     -15.978   0.467   4.985  1.00  0.00           C  
ATOM   2065  OE1 GLU   127     -16.439   1.618   4.643  1.00  0.00           O  
ATOM   2066  OE2 GLU   127     -15.724  -0.337   4.115  1.00  0.00           O  
ATOM   2067  C   GLU   127     -16.257   3.476   8.460  1.00  0.00           C  
ATOM   2068  O   GLU   127     -15.902   3.511   9.625  1.00  0.00           O  
ATOM   2069  N   ARG   128     -17.085   4.438   8.033  1.00  0.00           N  
ATOM   2070  H   ARG   128     -17.288   4.383   7.045  1.00  0.00           H  
ATOM   2071  CA  ARG   128     -17.713   5.543   8.766  1.00  0.00           C  
ATOM   2072  HA  ARG   128     -16.986   5.730   9.556  1.00  0.00           H  
ATOM   2073  CB  ARG   128     -17.654   6.894   8.010  1.00  0.00           C  
ATOM   2074  HB2 ARG   128     -17.991   6.649   7.002  1.00  0.00           H  
ATOM   2075  HB3 ARG   128     -18.485   7.426   8.473  1.00  0.00           H  
ATOM   2076  CG  ARG   128     -16.464   7.627   8.000  1.00  0.00           C  
ATOM   2077  HG2 ARG   128     -16.746   8.567   7.525  1.00  0.00           H  
ATOM   2078  HG3 ARG   128     -16.118   7.951   8.982  1.00  0.00           H  
ATOM   2079  CD  ARG   128     -15.454   7.089   7.296  1.00  0.00           C  
ATOM   2080  HD2 ARG   128     -14.572   7.608   7.668  1.00  0.00           H  
ATOM   2081  HD3 ARG   128     -15.248   6.028   7.441  1.00  0.00           H  
ATOM   2082  NE  ARG   128     -15.412   7.350   5.770  1.00  0.00           N  
ATOM   2083  HE  ARG   128     -16.217   7.872   5.454  1.00  0.00           H  
ATOM   2084  CZ  ARG   128     -14.779   6.651   4.817  1.00  0.00           C  
ATOM   2085  NH1 ARG   128     -14.187   5.511   5.079  1.00  0.00           N  
ATOM   2086 HH11 ARG   128     -14.067   5.190   6.029  1.00  0.00           H  
ATOM   2087 HH12 ARG   128     -13.813   5.061   4.256  1.00  0.00           H  
ATOM   2088  NH2 ARG   128     -14.885   6.980   3.577  1.00  0.00           N  
ATOM   2089 HH21 ARG   128     -15.369   7.835   3.342  1.00  0.00           H  
ATOM   2090 HH22 ARG   128     -14.251   6.483   2.968  1.00  0.00           H  
ATOM   2091  C   ARG   128     -19.117   5.322   9.414  1.00  0.00           C  
ATOM   2092  O   ARG   128     -19.271   5.758  10.551  1.00  0.00           O  
ATOM   2093  N   PRO   129     -20.107   4.588   8.741  1.00  0.00           N  
ATOM   2094  CD  PRO   129     -20.134   4.101   7.344  1.00  0.00           C  
ATOM   2095  HD2 PRO   129     -19.303   3.507   6.963  1.00  0.00           H  
ATOM   2096  HD3 PRO   129     -20.314   4.878   6.601  1.00  0.00           H  
ATOM   2097  CG  PRO   129     -21.294   3.149   7.308  1.00  0.00           C  
ATOM   2098  HG2 PRO   129     -21.162   2.152   7.727  1.00  0.00           H  
ATOM   2099  HG3 PRO   129     -21.720   3.139   6.305  1.00  0.00           H  
ATOM   2100  CB  PRO   129     -22.222   3.901   8.158  1.00  0.00           C  
ATOM   2101  HB2 PRO   129     -23.004   3.264   8.570  1.00  0.00           H  
ATOM   2102  HB3 PRO   129     -22.637   4.758   7.626  1.00  0.00           H  
ATOM   2103  CA  PRO   129     -21.356   4.317   9.302  1.00  0.00           C  
ATOM   2104  HA  PRO   129     -21.759   5.217   9.766  1.00  0.00           H  
ATOM   2105  C   PRO   129     -21.221   3.234  10.375  1.00  0.00           C  
ATOM   2106  O   PRO   129     -21.961   3.276  11.357  1.00  0.00           O  
ATOM   2107  N   ALA   130     -20.366   2.260  10.182  1.00  0.00           N  
ATOM   2108  H   ALA   130     -19.953   2.320   9.263  1.00  0.00           H  
ATOM   2109  CA  ALA   130     -19.842   1.398  11.220  1.00  0.00           C  
ATOM   2110  HA  ALA   130     -20.702   0.831  11.576  1.00  0.00           H  
ATOM   2111  CB  ALA   130     -18.776   0.444  10.559  1.00  0.00           C  
ATOM   2112  HB1 ALA   130     -18.496  -0.327  11.277  1.00  0.00           H  
ATOM   2113  HB2 ALA   130     -19.360   0.015   9.746  1.00  0.00           H  
ATOM   2114  HB3 ALA   130     -17.957   0.999  10.103  1.00  0.00           H  
ATOM   2115  C   ALA   130     -19.345   2.086  12.524  1.00  0.00           C  
ATOM   2116  O   ALA   130     -18.770   3.178  12.424  1.00  0.00           O  
ATOM   2117  N   ALA   131     -19.584   1.492  13.705  1.00  0.00           N  
ATOM   2118  H   ALA   131     -20.262   0.743  13.721  1.00  0.00           H  
ATOM   2119  CA  ALA   131     -19.061   1.996  14.972  1.00  0.00           C  
ATOM   2120  HA  ALA   131     -19.493   1.378  15.758  1.00  0.00           H  
ATOM   2121  CB  ALA   131     -17.592   1.785  15.021  1.00  0.00           C  
ATOM   2122  HB1 ALA   131     -17.012   2.478  14.412  1.00  0.00           H  
ATOM   2123  HB2 ALA   131     -17.145   1.846  16.013  1.00  0.00           H  
ATOM   2124  HB3 ALA   131     -17.294   0.776  14.738  1.00  0.00           H  
ATOM   2125  C   ALA   131     -19.619   3.384  15.399  1.00  0.00           C  
ATOM   2126  O   ALA   131     -18.974   4.087  16.191  1.00  0.00           O  
ATOM   2127  N   LYS   132     -20.837   3.759  15.081  1.00  0.00           N  
ATOM   2128  H   LYS   132     -21.383   3.213  14.429  1.00  0.00           H  
ATOM   2129  CA  LYS   132     -21.553   4.770  15.843  1.00  0.00           C  
ATOM   2130  HA  LYS   132     -20.891   5.621  15.681  1.00  0.00           H  
ATOM   2131  CB  LYS   132     -22.887   5.065  15.173  1.00  0.00           C  
ATOM   2132  HB2 LYS   132     -23.267   4.116  14.796  1.00  0.00           H  
ATOM   2133  HB3 LYS   132     -23.575   5.493  15.902  1.00  0.00           H  
ATOM   2134  CG  LYS   132     -22.852   5.894  14.125  1.00  0.00           C  
ATOM   2135  HG2 LYS   132     -22.244   6.748  14.420  1.00  0.00           H  
ATOM   2136  HG3 LYS   132     -22.381   5.286  13.352  1.00  0.00           H  
ATOM   2137  CD  LYS   132     -24.117   6.232  13.677  1.00  0.00           C  
ATOM   2138  HD2 LYS   132     -24.781   5.376  13.564  1.00  0.00           H  
ATOM   2139  HD3 LYS   132     -24.651   6.907  14.346  1.00  0.00           H  
ATOM   2140  CE  LYS   132     -24.158   6.710  12.413  1.00  0.00           C  
ATOM   2141  HE2 LYS   132     -23.178   7.132  12.191  1.00  0.00           H  
ATOM   2142  HE3 LYS   132     -24.184   5.898  11.685  1.00  0.00           H  
ATOM   2143  NZ  LYS   132     -25.306   7.672  12.244  1.00  0.00           N  
ATOM   2144  HZ1 LYS   132     -26.197   7.196  12.236  1.00  0.00           H  
ATOM   2145  HZ2 LYS   132     -25.397   8.330  13.004  1.00  0.00           H  
ATOM   2146  HZ3 LYS   132     -25.064   8.172  11.400  1.00  0.00           H  
ATOM   2147  C   LYS   132     -21.636   4.300  17.261  1.00  0.00           C  
ATOM   2148  O   LYS   132     -21.796   3.137  17.537  1.00  0.00           O  
ATOM   2149  N   GLY   133     -21.734   5.278  18.159  1.00  0.00           N  
ATOM   2150  H   GLY   133     -21.567   6.201  17.786  1.00  0.00           H  
ATOM   2151  CA  GLY   133     -22.423   5.211  19.480  1.00  0.00           C  
ATOM   2152  HA2 GLY   133     -22.583   6.196  19.919  1.00  0.00           H  
ATOM   2153  HA3 GLY   133     -23.383   4.703  19.389  1.00  0.00           H  
ATOM   2154  C   GLY   133     -21.523   4.480  20.553  1.00  0.00           C  
ATOM   2155  O   GLY   133     -20.349   4.845  20.731  1.00  0.00           O  
ATOM   2156  N   LYS   134     -22.082   3.461  21.201  1.00  0.00           N  
ATOM   2157  H   LYS   134     -23.090   3.425  21.161  1.00  0.00           H  
ATOM   2158  CA  LYS   134     -21.379   2.648  22.206  1.00  0.00           C  
ATOM   2159  HA  LYS   134     -20.699   3.312  22.739  1.00  0.00           H  
ATOM   2160  CB  LYS   134     -22.421   2.060  23.258  1.00  0.00           C  
ATOM   2161  HB2 LYS   134     -23.284   1.811  22.640  1.00  0.00           H  
ATOM   2162  HB3 LYS   134     -22.046   1.109  23.636  1.00  0.00           H  
ATOM   2163  CG  LYS   134     -22.734   2.896  24.266  1.00  0.00           C  
ATOM   2164  HG2 LYS   134     -21.817   2.971  24.850  1.00  0.00           H  
ATOM   2165  HG3 LYS   134     -22.916   3.905  23.897  1.00  0.00           H  
ATOM   2166  CD  LYS   134     -23.654   2.486  25.143  1.00  0.00           C  
ATOM   2167  HD2 LYS   134     -23.331   1.577  25.651  1.00  0.00           H  
ATOM   2168  HD3 LYS   134     -23.603   3.260  25.909  1.00  0.00           H  
ATOM   2169  CE  LYS   134     -24.931   2.397  24.859  1.00  0.00           C  
ATOM   2170  HE2 LYS   134     -25.263   3.113  24.107  1.00  0.00           H  
ATOM   2171  HE3 LYS   134     -25.120   1.401  24.457  1.00  0.00           H  
ATOM   2172  NZ  LYS   134     -25.799   2.489  26.075  1.00  0.00           N  
ATOM   2173  HZ1 LYS   134     -25.595   1.613  26.534  1.00  0.00           H  
ATOM   2174  HZ2 LYS   134     -25.508   3.342  26.533  1.00  0.00           H  
ATOM   2175  HZ3 LYS   134     -26.773   2.666  25.877  1.00  0.00           H  
ATOM   2176  C   LYS   134     -20.620   1.430  21.551  1.00  0.00           C  
ATOM   2177  O   LYS   134     -19.689   1.003  22.226  1.00  0.00           O  
ATOM   2178  N   MET   135     -20.870   1.020  20.330  1.00  0.00           N  
ATOM   2179  H   MET   135     -21.616   1.492  19.839  1.00  0.00           H  
ATOM   2180  CA  MET   135     -20.025  -0.040  19.666  1.00  0.00           C  
ATOM   2181  HA  MET   135     -20.218  -0.931  20.263  1.00  0.00           H  
ATOM   2182  CB  MET   135     -20.473  -0.160  18.223  1.00  0.00           C  
ATOM   2183  HB2 MET   135     -21.544  -0.363  18.210  1.00  0.00           H  
ATOM   2184  HB3 MET   135     -20.245   0.742  17.656  1.00  0.00           H  
ATOM   2185  CG  MET   135     -19.866  -1.297  17.470  1.00  0.00           C  
ATOM   2186  HG2 MET   135     -20.490  -1.459  16.591  1.00  0.00           H  
ATOM   2187  HG3 MET   135     -19.814  -2.225  18.040  1.00  0.00           H  
ATOM   2188  SD  MET   135     -18.180  -0.936  16.881  1.00  0.00           S  
ATOM   2189  CE  MET   135     -17.952  -2.379  15.744  1.00  0.00           C  
ATOM   2190  HE1 MET   135     -16.960  -2.455  15.300  1.00  0.00           H  
ATOM   2191  HE2 MET   135     -18.328  -3.248  16.284  1.00  0.00           H  
ATOM   2192  HE3 MET   135     -18.644  -2.297  14.905  1.00  0.00           H  
ATOM   2193  C   MET   135     -18.488   0.195  19.847  1.00  0.00           C  
ATOM   2194  O   MET   135     -17.815  -0.662  20.375  1.00  0.00           O  
ATOM   2195  N   PRO   136     -17.958   1.385  19.507  1.00  0.00           N  
ATOM   2196  CD  PRO   136     -18.468   2.618  19.014  1.00  0.00           C  
ATOM   2197  HD2 PRO   136     -19.388   2.950  19.495  1.00  0.00           H  
ATOM   2198  HD3 PRO   136     -18.708   2.433  17.967  1.00  0.00           H  
ATOM   2199  CG  PRO   136     -17.384   3.711  19.103  1.00  0.00           C  
ATOM   2200  HG2 PRO   136     -17.432   4.189  20.081  1.00  0.00           H  
ATOM   2201  HG3 PRO   136     -17.502   4.470  18.330  1.00  0.00           H  
ATOM   2202  CB  PRO   136     -16.117   2.918  18.900  1.00  0.00           C  
ATOM   2203  HB2 PRO   136     -15.197   3.289  19.351  1.00  0.00           H  
ATOM   2204  HB3 PRO   136     -16.018   2.908  17.815  1.00  0.00           H  
ATOM   2205  CA  PRO   136     -16.498   1.526  19.476  1.00  0.00           C  
ATOM   2206  HA  PRO   136     -16.047   0.793  18.808  1.00  0.00           H  
ATOM   2207  C   PRO   136     -15.794   1.385  20.812  1.00  0.00           C  
ATOM   2208  O   PRO   136     -14.855   0.542  21.031  1.00  0.00           O  
ATOM   2209  N   ALA   137     -16.352   2.036  21.860  1.00  0.00           N  
ATOM   2210  H   ALA   137     -17.023   2.763  21.654  1.00  0.00           H  
ATOM   2211  CA  ALA   137     -15.774   1.866  23.202  1.00  0.00           C  
ATOM   2212  HA  ALA   137     -14.745   2.219  23.143  1.00  0.00           H  
ATOM   2213  CB  ALA   137     -16.511   2.814  24.173  1.00  0.00           C  
ATOM   2214  HB1 ALA   137     -15.927   3.007  25.073  1.00  0.00           H  
ATOM   2215  HB2 ALA   137     -16.677   3.764  23.665  1.00  0.00           H  
ATOM   2216  HB3 ALA   137     -17.448   2.316  24.422  1.00  0.00           H  
ATOM   2217  C   ALA   137     -15.995   0.389  23.743  1.00  0.00           C  
ATOM   2218  O   ALA   137     -15.135  -0.125  24.478  1.00  0.00           O  
ATOM   2219  N   THR   138     -17.096  -0.352  23.416  1.00  0.00           N  
ATOM   2220  H   THR   138     -17.877  -0.042  22.855  1.00  0.00           H  
ATOM   2221  CA  THR   138     -17.159  -1.697  23.939  1.00  0.00           C  
ATOM   2222  HA  THR   138     -16.589  -1.729  24.867  1.00  0.00           H  
ATOM   2223  CB  THR   138     -18.558  -1.942  24.471  1.00  0.00           C  
ATOM   2224  HB  THR   138     -18.857  -0.997  24.925  1.00  0.00           H  
ATOM   2225  CG2 THR   138     -19.548  -2.323  23.410  1.00  0.00           C  
ATOM   2226 HG21 THR   138     -19.425  -3.364  23.111  1.00  0.00           H  
ATOM   2227 HG22 THR   138     -20.577  -2.273  23.765  1.00  0.00           H  
ATOM   2228 HG23 THR   138     -19.601  -1.792  22.461  1.00  0.00           H  
ATOM   2229  OG1 THR   138     -18.559  -3.038  25.435  1.00  0.00           O  
ATOM   2230  HG1 THR   138     -19.037  -2.833  26.242  1.00  0.00           H  
ATOM   2231  C   THR   138     -16.566  -2.801  23.092  1.00  0.00           C  
ATOM   2232  O   THR   138     -16.337  -3.903  23.575  1.00  0.00           O  
ATOM   2233  N   ALA   139     -16.121  -2.473  21.865  1.00  0.00           N  
ATOM   2234  H   ALA   139     -16.731  -1.837  21.370  1.00  0.00           H  
ATOM   2235  CA  ALA   139     -15.510  -3.391  20.977  1.00  0.00           C  
ATOM   2236  HA  ALA   139     -16.036  -4.327  21.161  1.00  0.00           H  
ATOM   2237  CB  ALA   139     -15.750  -2.885  19.557  1.00  0.00           C  
ATOM   2238  HB1 ALA   139     -16.798  -2.757  19.288  1.00  0.00           H  
ATOM   2239  HB2 ALA   139     -15.291  -1.900  19.473  1.00  0.00           H  
ATOM   2240  HB3 ALA   139     -15.284  -3.603  18.882  1.00  0.00           H  
ATOM   2241  C   ALA   139     -13.987  -3.595  21.255  1.00  0.00           C  
ATOM   2242  O   ALA   139     -13.432  -4.622  20.955  1.00  0.00           O  
ATOM   2243  N   GLU   140     -13.298  -2.530  21.690  1.00  0.00           N  
ATOM   2244  H   GLU   140     -13.794  -1.653  21.764  1.00  0.00           H  
ATOM   2245  CA  GLU   140     -11.807  -2.470  21.645  1.00  0.00           C  
ATOM   2246  HA  GLU   140     -11.509  -2.920  20.698  1.00  0.00           H  
ATOM   2247  CB  GLU   140     -11.428  -0.989  21.690  1.00  0.00           C  
ATOM   2248  HB2 GLU   140     -11.984  -0.446  20.925  1.00  0.00           H  
ATOM   2249  HB3 GLU   140     -11.730  -0.479  22.605  1.00  0.00           H  
ATOM   2250  CG  GLU   140      -9.910  -0.825  21.648  1.00  0.00           C  
ATOM   2251  HG2 GLU   140      -9.701  -1.241  22.633  1.00  0.00           H  
ATOM   2252  HG3 GLU   140      -9.448  -1.353  20.813  1.00  0.00           H  
ATOM   2253  CD  GLU   140      -9.376   0.565  21.444  1.00  0.00           C  
ATOM   2254  OE1 GLU   140     -10.275   1.416  21.133  1.00  0.00           O  
ATOM   2255  OE2 GLU   140      -8.124   0.782  21.467  1.00  0.00           O  
ATOM   2256  C   GLU   140     -11.118  -3.318  22.720  1.00  0.00           C  
ATOM   2257  O   GLU   140     -10.140  -3.960  22.267  1.00  0.00           O  
ATOM   2258  OXT GLU   140     -11.505  -3.391  23.884  1.00  0.00           O  
TER    2259      GLU   140 
ATOM   2259  N   SER   141     -10.103  -6.289   1.858  1.00  0.00           N  
ATOM   2260  H1  SER   141     -11.047  -6.648   1.854  1.00  0.00           H  
ATOM   2261  H2  SER   141      -9.445  -6.992   1.554  1.00  0.00           H  
ATOM   2262  H3  SER   141     -10.096  -5.411   1.360  1.00  0.00           H  
ATOM   2263  CA  SER   141      -9.641  -6.064   3.245  1.00  0.00           C  
ATOM   2264  HA  SER   141      -8.562  -5.924   3.177  1.00  0.00           H  
ATOM   2265  CB  SER   141     -10.264  -4.826   3.763  1.00  0.00           C  
ATOM   2266  HB2 SER   141      -9.693  -3.990   3.359  1.00  0.00           H  
ATOM   2267  HB3 SER   141     -11.343  -4.794   3.613  1.00  0.00           H  
ATOM   2268  OG  SER   141     -10.013  -4.826   5.155  1.00  0.00           O  
ATOM   2269  HG  SER   141     -10.214  -3.941   5.469  1.00  0.00           H  
ATOM   2270  C   SER   141     -10.042  -7.277   4.102  1.00  0.00           C  
ATOM   2271  O   SER   141     -11.055  -7.907   3.787  1.00  0.00           O  
ATOM   2272  N   ALA   142      -9.302  -7.535   5.130  1.00  0.00           N  
ATOM   2273  H   ALA   142      -8.580  -6.894   5.428  1.00  0.00           H  
ATOM   2274  CA  ALA   142      -9.686  -8.597   6.076  1.00  0.00           C  
ATOM   2275  HA  ALA   142     -10.336  -9.366   5.659  1.00  0.00           H  
ATOM   2276  CB  ALA   142      -8.393  -9.289   6.595  1.00  0.00           C  
ATOM   2277  HB1 ALA   142      -7.646  -9.307   5.801  1.00  0.00           H  
ATOM   2278  HB2 ALA   142      -8.039  -8.632   7.389  1.00  0.00           H  
ATOM   2279  HB3 ALA   142      -8.476 -10.288   7.023  1.00  0.00           H  
ATOM   2280  C   ALA   142     -10.420  -7.959   7.252  1.00  0.00           C  
ATOM   2281  O   ALA   142     -11.383  -8.529   7.717  1.00  0.00           O  
ATOM   2282  N   ASP   143      -9.984  -6.747   7.674  1.00  0.00           N  
ATOM   2283  H   ASP   143      -9.254  -6.321   7.121  1.00  0.00           H  
ATOM   2284  CA  ASP   143     -10.364  -5.978   8.867  1.00  0.00           C  
ATOM   2285  HA  ASP   143     -10.282  -6.635   9.733  1.00  0.00           H  
ATOM   2286  CB  ASP   143      -9.486  -4.744   8.987  1.00  0.00           C  
ATOM   2287  HB2 ASP   143      -9.834  -4.181   8.122  1.00  0.00           H  
ATOM   2288  HB3 ASP   143      -9.824  -4.109   9.806  1.00  0.00           H  
ATOM   2289  CG  ASP   143      -7.964  -4.844   9.033  1.00  0.00           C  
ATOM   2290  OD1 ASP   143      -7.336  -5.881   8.792  1.00  0.00           O  
ATOM   2291  OD2 ASP   143      -7.372  -3.854   9.470  1.00  0.00           O  
ATOM   2292  C   ASP   143     -11.805  -5.473   8.659  1.00  0.00           C  
ATOM   2293  O   ASP   143     -12.507  -5.359   9.654  1.00  0.00           O  
ATOM   2294  N   THR   144     -12.309  -5.309   7.445  1.00  0.00           N  
ATOM   2295  H   THR   144     -11.722  -5.481   6.642  1.00  0.00           H  
ATOM   2296  CA  THR   144     -13.716  -4.870   7.080  1.00  0.00           C  
ATOM   2297  HA  THR   144     -14.294  -4.937   8.001  1.00  0.00           H  
ATOM   2298  CB  THR   144     -13.607  -3.414   6.697  1.00  0.00           C  
ATOM   2299  HB  THR   144     -14.579  -2.965   6.494  1.00  0.00           H  
ATOM   2300  CG2 THR   144     -13.038  -2.540   7.816  1.00  0.00           C  
ATOM   2301 HG21 THR   144     -13.622  -2.648   8.730  1.00  0.00           H  
ATOM   2302 HG22 THR   144     -11.982  -2.682   8.047  1.00  0.00           H  
ATOM   2303 HG23 THR   144     -13.159  -1.466   7.672  1.00  0.00           H  
ATOM   2304  OG1 THR   144     -12.705  -3.122   5.629  1.00  0.00           O  
ATOM   2305  HG1 THR   144     -11.905  -2.801   6.051  1.00  0.00           H  
ATOM   2306  C   THR   144     -14.356  -5.588   5.913  1.00  0.00           C  
ATOM   2307  O   THR   144     -13.633  -5.898   5.034  1.00  0.00           O  
ATOM   2308  N   THR   145     -15.674  -5.822   5.957  1.00  0.00           N  
ATOM   2309  H   THR   145     -16.105  -5.425   6.780  1.00  0.00           H  
ATOM   2310  CA  THR   145     -16.535  -6.703   5.140  1.00  0.00           C  
ATOM   2311  HA  THR   145     -16.437  -6.435   4.088  1.00  0.00           H  
ATOM   2312  CB  THR   145     -16.331  -8.227   5.352  1.00  0.00           C  
ATOM   2313  HB  THR   145     -17.039  -8.776   4.732  1.00  0.00           H  
ATOM   2314  CG2 THR   145     -14.982  -8.740   5.016  1.00  0.00           C  
ATOM   2315 HG21 THR   145     -14.726  -8.266   4.069  1.00  0.00           H  
ATOM   2316 HG22 THR   145     -14.241  -8.599   5.803  1.00  0.00           H  
ATOM   2317 HG23 THR   145     -15.092  -9.799   4.783  1.00  0.00           H  
ATOM   2318  OG1 THR   145     -16.580  -8.602   6.713  1.00  0.00           O  
ATOM   2319  HG1 THR   145     -16.059  -7.963   7.204  1.00  0.00           H  
ATOM   2320  C   THR   145     -17.983  -6.413   5.556  1.00  0.00           C  
ATOM   2321  O   THR   145     -18.144  -5.867   6.657  1.00  0.00           O  
ATOM   2322  N   THR   146     -19.067  -6.660   4.840  1.00  0.00           N  
ATOM   2323  H   THR   146     -19.009  -7.014   3.895  1.00  0.00           H  
ATOM   2324  CA  THR   146     -20.501  -6.414   5.280  1.00  0.00           C  
ATOM   2325  HA  THR   146     -20.674  -5.348   5.430  1.00  0.00           H  
ATOM   2326  CB  THR   146     -21.467  -6.837   4.186  1.00  0.00           C  
ATOM   2327  HB  THR   146     -22.480  -6.630   4.528  1.00  0.00           H  
ATOM   2328  CG2 THR   146     -21.259  -6.223   2.811  1.00  0.00           C  
ATOM   2329 HG21 THR   146     -21.219  -5.161   3.054  1.00  0.00           H  
ATOM   2330 HG22 THR   146     -20.259  -6.426   2.427  1.00  0.00           H  
ATOM   2331 HG23 THR   146     -22.095  -6.500   2.169  1.00  0.00           H  
ATOM   2332  OG1 THR   146     -21.311  -8.232   4.099  1.00  0.00           O  
ATOM   2333  HG1 THR   146     -20.536  -8.344   3.544  1.00  0.00           H  
ATOM   2334  C   THR   146     -20.924  -7.114   6.597  1.00  0.00           C  
ATOM   2335  O   THR   146     -20.286  -8.109   7.047  1.00  0.00           O  
ATOM   2336  N   ALA   147     -22.006  -6.689   7.240  1.00  0.00           N  
ATOM   2337  H   ALA   147     -22.470  -5.850   6.922  1.00  0.00           H  
ATOM   2338  CA  ALA   147     -22.267  -7.181   8.597  1.00  0.00           C  
ATOM   2339  HA  ALA   147     -21.987  -8.234   8.613  1.00  0.00           H  
ATOM   2340  CB  ALA   147     -21.392  -6.415   9.677  1.00  0.00           C  
ATOM   2341  HB1 ALA   147     -21.912  -5.462   9.774  1.00  0.00           H  
ATOM   2342  HB2 ALA   147     -21.542  -6.853  10.664  1.00  0.00           H  
ATOM   2343  HB3 ALA   147     -20.352  -6.316   9.364  1.00  0.00           H  
ATOM   2344  C   ALA   147     -23.743  -7.103   8.838  1.00  0.00           C  
ATOM   2345  O   ALA   147     -24.473  -6.149   8.485  1.00  0.00           O  
ATOM   2346  N   ALA   148     -24.220  -8.028   9.609  1.00  0.00           N  
ATOM   2347  H   ALA   148     -23.522  -8.659   9.976  1.00  0.00           H  
ATOM   2348  CA  ALA   148     -25.591  -8.049  10.041  1.00  0.00           C  
ATOM   2349  HA  ALA   148     -26.285  -7.697   9.278  1.00  0.00           H  
ATOM   2350  CB  ALA   148     -26.057  -9.400  10.415  1.00  0.00           C  
ATOM   2351  HB1 ALA   148     -25.342  -9.827  11.119  1.00  0.00           H  
ATOM   2352  HB2 ALA   148     -27.053  -9.339  10.852  1.00  0.00           H  
ATOM   2353  HB3 ALA   148     -26.057 -10.101   9.580  1.00  0.00           H  
ATOM   2354  C   ALA   148     -25.896  -7.089  11.246  1.00  0.00           C  
ATOM   2355  O   ALA   148     -25.212  -7.244  12.237  1.00  0.00           O  
ATOM   2356  N   PRO   149     -26.946  -6.219  11.239  1.00  0.00           N  
ATOM   2357  CD  PRO   149     -27.835  -5.852  10.157  1.00  0.00           C  
ATOM   2358  HD2 PRO   149     -28.373  -6.748   9.849  1.00  0.00           H  
ATOM   2359  HD3 PRO   149     -27.228  -5.443   9.349  1.00  0.00           H  
ATOM   2360  CG  PRO   149     -28.804  -4.893  10.747  1.00  0.00           C  
ATOM   2361  HG2 PRO   149     -29.735  -5.379  11.038  1.00  0.00           H  
ATOM   2362  HG3 PRO   149     -28.991  -4.100  10.023  1.00  0.00           H  
ATOM   2363  CB  PRO   149     -28.238  -4.322  12.095  1.00  0.00           C  
ATOM   2364  HB2 PRO   149     -29.040  -4.120  12.806  1.00  0.00           H  
ATOM   2365  HB3 PRO   149     -27.634  -3.470  11.783  1.00  0.00           H  
ATOM   2366  CA  PRO   149     -27.319  -5.528  12.518  1.00  0.00           C  
ATOM   2367  HA  PRO   149     -26.432  -5.280  13.102  1.00  0.00           H  
ATOM   2368  C   PRO   149     -28.025  -6.428  13.560  1.00  0.00           C  
ATOM   2369  O   PRO   149     -28.797  -7.372  13.265  1.00  0.00           O  
ATOM   2370  N   ALA   150     -27.729  -6.176  14.805  1.00  0.00           N  
ATOM   2371  H   ALA   150     -27.143  -5.377  15.002  1.00  0.00           H  
ATOM   2372  CA  ALA   150     -27.990  -7.160  15.887  1.00  0.00           C  
ATOM   2373  HA  ALA   150     -27.450  -8.046  15.553  1.00  0.00           H  
ATOM   2374  CB  ALA   150     -27.229  -6.696  17.142  1.00  0.00           C  
ATOM   2375  HB1 ALA   150     -26.171  -6.843  16.925  1.00  0.00           H  
ATOM   2376  HB2 ALA   150     -27.380  -5.627  17.290  1.00  0.00           H  
ATOM   2377  HB3 ALA   150     -27.563  -7.294  17.990  1.00  0.00           H  
ATOM   2378  C   ALA   150     -29.435  -7.546  16.113  1.00  0.00           C  
ATOM   2379  O   ALA   150     -29.714  -8.578  16.658  1.00  0.00           O  
ATOM   2380  N   ASP   151     -30.388  -6.587  15.785  1.00  0.00           N  
ATOM   2381  H   ASP   151     -30.013  -5.686  15.525  1.00  0.00           H  
ATOM   2382  CA  ASP   151     -31.740  -6.861  15.981  1.00  0.00           C  
ATOM   2383  HA  ASP   151     -31.711  -7.639  16.744  1.00  0.00           H  
ATOM   2384  CB  ASP   151     -32.517  -5.618  16.431  1.00  0.00           C  
ATOM   2385  HB2 ASP   151     -32.241  -4.771  15.803  1.00  0.00           H  
ATOM   2386  HB3 ASP   151     -33.588  -5.760  16.284  1.00  0.00           H  
ATOM   2387  CG  ASP   151     -32.186  -5.124  17.854  1.00  0.00           C  
ATOM   2388  OD1 ASP   151     -31.500  -5.703  18.722  1.00  0.00           O  
ATOM   2389  OD2 ASP   151     -32.685  -4.041  18.281  1.00  0.00           O  
ATOM   2390  C   ASP   151     -32.335  -7.488  14.714  1.00  0.00           C  
ATOM   2391  O   ASP   151     -33.520  -7.670  14.745  1.00  0.00           O  
ATOM   2392  N   ALA   152     -31.483  -7.789  13.679  1.00  0.00           N  
ATOM   2393  H   ALA   152     -30.488  -7.684  13.821  1.00  0.00           H  
ATOM   2394  CA  ALA   152     -31.989  -8.606  12.553  1.00  0.00           C  
ATOM   2395  HA  ALA   152     -32.978  -8.231  12.290  1.00  0.00           H  
ATOM   2396  CB  ALA   152     -31.314  -8.067  11.239  1.00  0.00           C  
ATOM   2397  HB1 ALA   152     -31.495  -6.996  11.150  1.00  0.00           H  
ATOM   2398  HB2 ALA   152     -30.224  -8.051  11.206  1.00  0.00           H  
ATOM   2399  HB3 ALA   152     -31.777  -8.577  10.395  1.00  0.00           H  
ATOM   2400  C   ALA   152     -32.178 -10.061  12.736  1.00  0.00           C  
ATOM   2401  O   ALA   152     -31.537 -10.588  13.638  1.00  0.00           O  
ATOM   2402  N   LYS   153     -33.105 -10.687  12.036  1.00  0.00           N  
ATOM   2403  H   LYS   153     -33.598 -10.174  11.319  1.00  0.00           H  
ATOM   2404  CA  LYS   153     -33.743 -11.995  12.420  1.00  0.00           C  
ATOM   2405  HA  LYS   153     -34.287 -11.759  13.335  1.00  0.00           H  
ATOM   2406  CB  LYS   153     -34.811 -12.509  11.389  1.00  0.00           C  
ATOM   2407  HB2 LYS   153     -34.220 -12.554  10.474  1.00  0.00           H  
ATOM   2408  HB3 LYS   153     -35.116 -13.485  11.767  1.00  0.00           H  
ATOM   2409  CG  LYS   153     -35.864 -11.663  11.384  1.00  0.00           C  
ATOM   2410  HG2 LYS   153     -36.206 -11.499  12.406  1.00  0.00           H  
ATOM   2411  HG3 LYS   153     -35.476 -10.703  11.043  1.00  0.00           H  
ATOM   2412  CD  LYS   153     -36.991 -11.986  10.675  1.00  0.00           C  
ATOM   2413  HD2 LYS   153     -36.710 -12.323   9.677  1.00  0.00           H  
ATOM   2414  HD3 LYS   153     -37.484 -12.807  11.197  1.00  0.00           H  
ATOM   2415  CE  LYS   153     -37.873 -10.969  10.558  1.00  0.00           C  
ATOM   2416  HE2 LYS   153     -38.073 -10.579  11.556  1.00  0.00           H  
ATOM   2417  HE3 LYS   153     -37.407 -10.142  10.023  1.00  0.00           H  
ATOM   2418  NZ  LYS   153     -39.065 -11.440   9.810  1.00  0.00           N  
ATOM   2419  HZ1 LYS   153     -38.857 -11.727   8.865  1.00  0.00           H  
ATOM   2420  HZ2 LYS   153     -39.433 -12.273  10.246  1.00  0.00           H  
ATOM   2421  HZ3 LYS   153     -39.783 -10.729   9.811  1.00  0.00           H  
ATOM   2422  C   LYS   153     -32.779 -13.003  12.894  1.00  0.00           C  
ATOM   2423  O   LYS   153     -32.915 -13.445  14.025  1.00  0.00           O  
ATOM   2424  N   PRO   154     -31.713 -13.507  12.168  1.00  0.00           N  
ATOM   2425  CD  PRO   154     -31.313 -13.150  10.790  1.00  0.00           C  
ATOM   2426  HD2 PRO   154     -30.723 -12.242  10.918  1.00  0.00           H  
ATOM   2427  HD3 PRO   154     -32.137 -12.885  10.128  1.00  0.00           H  
ATOM   2428  CG  PRO   154     -30.360 -14.213  10.257  1.00  0.00           C  
ATOM   2429  HG2 PRO   154     -29.360 -13.835  10.043  1.00  0.00           H  
ATOM   2430  HG3 PRO   154     -30.779 -14.540   9.305  1.00  0.00           H  
ATOM   2431  CB  PRO   154     -30.268 -15.204  11.442  1.00  0.00           C  
ATOM   2432  HB2 PRO   154     -29.265 -15.625  11.509  1.00  0.00           H  
ATOM   2433  HB3 PRO   154     -30.946 -15.977  11.079  1.00  0.00           H  
ATOM   2434  CA  PRO   154     -30.838 -14.548  12.645  1.00  0.00           C  
ATOM   2435  HA  PRO   154     -31.541 -15.272  13.055  1.00  0.00           H  
ATOM   2436  C   PRO   154     -29.764 -14.153  13.670  1.00  0.00           C  
ATOM   2437  O   PRO   154     -29.164 -15.019  14.276  1.00  0.00           O  
ATOM   2438  N   MET   155     -29.542 -12.817  13.935  1.00  0.00           N  
ATOM   2439  H   MET   155     -29.897 -12.153  13.262  1.00  0.00           H  
ATOM   2440  CA  MET   155     -28.906 -12.239  15.143  1.00  0.00           C  
ATOM   2441  HA  MET   155     -28.092 -12.936  15.345  1.00  0.00           H  
ATOM   2442  CB  MET   155     -28.284 -10.857  14.909  1.00  0.00           C  
ATOM   2443  HB2 MET   155     -29.189 -10.372  14.542  1.00  0.00           H  
ATOM   2444  HB3 MET   155     -28.078 -10.321  15.835  1.00  0.00           H  
ATOM   2445  CG  MET   155     -27.271 -10.528  13.793  1.00  0.00           C  
ATOM   2446  HG2 MET   155     -27.480 -11.113  12.897  1.00  0.00           H  
ATOM   2447  HG3 MET   155     -27.394  -9.493  13.476  1.00  0.00           H  
ATOM   2448  SD  MET   155     -25.498 -10.832  14.218  1.00  0.00           S  
ATOM   2449  CE  MET   155     -25.342  -9.220  15.074  1.00  0.00           C  
ATOM   2450  HE1 MET   155     -25.742  -8.448  14.416  1.00  0.00           H  
ATOM   2451  HE2 MET   155     -25.980  -9.347  15.948  1.00  0.00           H  
ATOM   2452  HE3 MET   155     -24.296  -9.000  15.288  1.00  0.00           H  
ATOM   2453  C   MET   155     -29.697 -12.235  16.337  1.00  0.00           C  
ATOM   2454  O   MET   155     -29.320 -12.816  17.324  1.00  0.00           O  
ATOM   2455  N   MET   156     -30.876 -11.617  16.224  1.00  0.00           N  
ATOM   2456  H   MET   156     -31.099 -11.149  15.357  1.00  0.00           H  
ATOM   2457  CA  MET   156     -31.698 -11.420  17.471  1.00  0.00           C  
ATOM   2458  HA  MET   156     -30.998 -10.956  18.166  1.00  0.00           H  
ATOM   2459  CB  MET   156     -32.847 -10.459  17.250  1.00  0.00           C  
ATOM   2460  HB2 MET   156     -32.478  -9.550  16.775  1.00  0.00           H  
ATOM   2461  HB3 MET   156     -33.482 -10.764  16.418  1.00  0.00           H  
ATOM   2462  CG  MET   156     -33.631 -10.124  18.477  1.00  0.00           C  
ATOM   2463  HG2 MET   156     -34.451 -10.841  18.432  1.00  0.00           H  
ATOM   2464  HG3 MET   156     -33.023 -10.223  19.376  1.00  0.00           H  
ATOM   2465  SD  MET   156     -34.249  -8.443  18.651  1.00  0.00           S  
ATOM   2466  CE  MET   156     -35.559  -8.533  17.384  1.00  0.00           C  
ATOM   2467  HE1 MET   156     -35.300  -7.930  16.514  1.00  0.00           H  
ATOM   2468  HE2 MET   156     -35.735  -9.588  17.172  1.00  0.00           H  
ATOM   2469  HE3 MET   156     -36.443  -8.039  17.788  1.00  0.00           H  
ATOM   2470  C   MET   156     -32.136 -12.704  18.139  1.00  0.00           C  
ATOM   2471  O   MET   156     -32.257 -12.796  19.393  1.00  0.00           O  
ATOM   2472  N   HIE   157     -32.543 -13.589  17.263  1.00  0.00           N  
ATOM   2473  H   HIE   157     -32.470 -13.325  16.291  1.00  0.00           H  
ATOM   2474  CA  HIE   157     -33.287 -14.789  17.566  1.00  0.00           C  
ATOM   2475  HA  HIE   157     -33.974 -14.621  18.396  1.00  0.00           H  
ATOM   2476  CB  HIE   157     -34.090 -15.088  16.321  1.00  0.00           C  
ATOM   2477  HB2 HIE   157     -34.510 -14.128  16.019  1.00  0.00           H  
ATOM   2478  HB3 HIE   157     -33.462 -15.499  15.530  1.00  0.00           H  
ATOM   2479  CG  HIE   157     -35.226 -16.003  16.548  1.00  0.00           C  
ATOM   2480  ND1 HIE   157     -35.208 -17.424  16.554  1.00  0.00           N  
ATOM   2481  CE1 HIE   157     -36.408 -17.890  16.868  1.00  0.00           C  
ATOM   2482  HE1 HIE   157     -36.649 -18.943  16.890  1.00  0.00           H  
ATOM   2483  NE2 HIE   157     -37.238 -16.850  17.078  1.00  0.00           N  
ATOM   2484  HE2 HIE   157     -38.189 -16.898  17.413  1.00  0.00           H  
ATOM   2485  CD2 HIE   157     -36.482 -15.645  16.810  1.00  0.00           C  
ATOM   2486  HD2 HIE   157     -36.736 -14.617  17.022  1.00  0.00           H  
ATOM   2487  C   HIE   157     -32.381 -16.020  17.788  1.00  0.00           C  
ATOM   2488  O   HIE   157     -31.206 -15.966  17.498  1.00  0.00           O  
ATOM   2489  N   HIE   158     -32.894 -17.122  18.345  1.00  0.00           N  
ATOM   2490  H   HIE   158     -33.774 -17.010  18.828  1.00  0.00           H  
ATOM   2491  CA  HIE   158     -32.104 -18.378  18.458  1.00  0.00           C  
ATOM   2492  HA  HIE   158     -31.137 -18.168  18.914  1.00  0.00           H  
ATOM   2493  CB  HIE   158     -32.785 -19.392  19.413  1.00  0.00           C  
ATOM   2494  HB2 HIE   158     -32.597 -19.064  20.436  1.00  0.00           H  
ATOM   2495  HB3 HIE   158     -33.854 -19.501  19.236  1.00  0.00           H  
ATOM   2496  CG  HIE   158     -32.245 -20.790  19.423  1.00  0.00           C  
ATOM   2497  ND1 HIE   158     -33.051 -21.925  19.524  1.00  0.00           N  
ATOM   2498  CE1 HIE   158     -32.161 -22.902  19.741  1.00  0.00           C  
ATOM   2499  HE1 HIE   158     -32.448 -23.926  19.552  1.00  0.00           H  
ATOM   2500  NE2 HIE   158     -30.917 -22.446  19.683  1.00  0.00           N  
ATOM   2501  HE2 HIE   158     -30.093 -23.024  19.601  1.00  0.00           H  
ATOM   2502  CD2 HIE   158     -30.931 -21.112  19.506  1.00  0.00           C  
ATOM   2503  HD2 HIE   158     -30.074 -20.458  19.568  1.00  0.00           H  
ATOM   2504  C   HIE   158     -31.767 -19.043  17.112  1.00  0.00           C  
ATOM   2505  O   HIE   158     -30.763 -19.694  16.857  1.00  0.00           O  
ATOM   2506  N   LYS   159     -32.630 -18.834  16.102  1.00  0.00           N  
ATOM   2507  H   LYS   159     -33.477 -18.313  16.280  1.00  0.00           H  
ATOM   2508  CA  LYS   159     -32.622 -19.590  14.850  1.00  0.00           C  
ATOM   2509  HA  LYS   159     -32.648 -20.655  15.083  1.00  0.00           H  
ATOM   2510  CB  LYS   159     -33.894 -19.360  14.050  1.00  0.00           C  
ATOM   2511  HB2 LYS   159     -33.901 -20.143  13.292  1.00  0.00           H  
ATOM   2512  HB3 LYS   159     -34.806 -19.454  14.639  1.00  0.00           H  
ATOM   2513  CG  LYS   159     -33.980 -18.144  13.420  1.00  0.00           C  
ATOM   2514  HG2 LYS   159     -33.820 -17.379  14.179  1.00  0.00           H  
ATOM   2515  HG3 LYS   159     -33.156 -18.080  12.709  1.00  0.00           H  
ATOM   2516  CD  LYS   159     -35.219 -17.979  12.867  1.00  0.00           C  
ATOM   2517  HD2 LYS   159     -35.559 -18.917  12.428  1.00  0.00           H  
ATOM   2518  HD3 LYS   159     -35.901 -17.798  13.698  1.00  0.00           H  
ATOM   2519  CE  LYS   159     -35.395 -16.987  11.992  1.00  0.00           C  
ATOM   2520  HE2 LYS   159     -35.075 -16.038  12.423  1.00  0.00           H  
ATOM   2521  HE3 LYS   159     -34.738 -17.315  11.186  1.00  0.00           H  
ATOM   2522  NZ  LYS   159     -36.805 -16.888  11.563  1.00  0.00           N  
ATOM   2523  HZ1 LYS   159     -37.178 -17.774  11.254  1.00  0.00           H  
ATOM   2524  HZ2 LYS   159     -37.377 -16.561  12.329  1.00  0.00           H  
ATOM   2525  HZ3 LYS   159     -36.832 -16.246  10.784  1.00  0.00           H  
ATOM   2526  C   LYS   159     -31.301 -19.393  14.057  1.00  0.00           C  
ATOM   2527  O   LYS   159     -30.926 -18.254  13.949  1.00  0.00           O  
ATOM   2528  N   GLY   160     -30.673 -20.416  13.467  1.00  0.00           N  
ATOM   2529  H   GLY   160     -30.992 -21.326  13.765  1.00  0.00           H  
ATOM   2530  CA  GLY   160     -29.422 -20.280  12.697  1.00  0.00           C  
ATOM   2531  HA2 GLY   160     -29.265 -21.114  12.013  1.00  0.00           H  
ATOM   2532  HA3 GLY   160     -29.473 -19.344  12.140  1.00  0.00           H  
ATOM   2533  C   GLY   160     -28.191 -20.173  13.582  1.00  0.00           C  
ATOM   2534  O   GLY   160     -28.109 -19.332  14.496  1.00  0.00           O  
ATOM   2535  N   LYS   161     -27.145 -20.902  13.318  1.00  0.00           N  
ATOM   2536  H   LYS   161     -27.376 -21.756  12.830  1.00  0.00           H  
ATOM   2537  CA  LYS   161     -25.759 -20.695  13.858  1.00  0.00           C  
ATOM   2538  HA  LYS   161     -25.923 -20.591  14.930  1.00  0.00           H  
ATOM   2539  CB  LYS   161     -24.957 -21.981  13.635  1.00  0.00           C  
ATOM   2540  HB2 LYS   161     -24.097 -21.984  14.305  1.00  0.00           H  
ATOM   2541  HB3 LYS   161     -25.619 -22.806  13.898  1.00  0.00           H  
ATOM   2542  CG  LYS   161     -24.422 -22.221  12.396  1.00  0.00           C  
ATOM   2543  HG2 LYS   161     -25.280 -22.242  11.724  1.00  0.00           H  
ATOM   2544  HG3 LYS   161     -23.892 -21.318  12.093  1.00  0.00           H  
ATOM   2545  CD  LYS   161     -23.696 -23.376  12.332  1.00  0.00           C  
ATOM   2546  HD2 LYS   161     -22.853 -23.281  13.016  1.00  0.00           H  
ATOM   2547  HD3 LYS   161     -24.309 -24.221  12.647  1.00  0.00           H  
ATOM   2548  CE  LYS   161     -23.226 -23.605  11.028  1.00  0.00           C  
ATOM   2549  HE2 LYS   161     -22.638 -24.521  10.977  1.00  0.00           H  
ATOM   2550  HE3 LYS   161     -24.021 -23.776  10.303  1.00  0.00           H  
ATOM   2551  NZ  LYS   161     -22.340 -22.483  10.486  1.00  0.00           N  
ATOM   2552  HZ1 LYS   161     -21.784 -22.223  11.288  1.00  0.00           H  
ATOM   2553  HZ2 LYS   161     -21.687 -22.824   9.796  1.00  0.00           H  
ATOM   2554  HZ3 LYS   161     -22.780 -21.589  10.323  1.00  0.00           H  
ATOM   2555  C   LYS   161     -25.026 -19.377  13.530  1.00  0.00           C  
ATOM   2556  O   LYS   161     -23.832 -19.232  13.663  1.00  0.00           O  
ATOM   2557  N   PHE   162     -25.779 -18.367  13.174  1.00  0.00           N  
ATOM   2558  H   PHE   162     -26.764 -18.579  13.109  1.00  0.00           H  
ATOM   2559  CA  PHE   162     -25.278 -16.979  13.109  1.00  0.00           C  
ATOM   2560  HA  PHE   162     -24.783 -16.732  12.170  1.00  0.00           H  
ATOM   2561  CB  PHE   162     -26.449 -16.007  13.093  1.00  0.00           C  
ATOM   2562  HB2 PHE   162     -27.395 -16.485  13.345  1.00  0.00           H  
ATOM   2563  HB3 PHE   162     -26.291 -15.261  13.873  1.00  0.00           H  
ATOM   2564  CG  PHE   162     -26.624 -15.215  11.814  1.00  0.00           C  
ATOM   2565  CD1 PHE   162     -26.664 -13.857  11.880  1.00  0.00           C  
ATOM   2566  HD1 PHE   162     -26.607 -13.341  12.827  1.00  0.00           H  
ATOM   2567  CE1 PHE   162     -26.850 -13.065  10.692  1.00  0.00           C  
ATOM   2568  HE1 PHE   162     -26.928 -12.000  10.854  1.00  0.00           H  
ATOM   2569  CZ  PHE   162     -26.832 -13.712   9.425  1.00  0.00           C  
ATOM   2570  HZ  PHE   162     -26.864 -13.049   8.573  1.00  0.00           H  
ATOM   2571  CE2 PHE   162     -26.774 -15.133   9.326  1.00  0.00           C  
ATOM   2572  HE2 PHE   162     -26.761 -15.670   8.389  1.00  0.00           H  
ATOM   2573  CD2 PHE   162     -26.655 -15.908  10.539  1.00  0.00           C  
ATOM   2574  HD2 PHE   162     -26.643 -16.988  10.549  1.00  0.00           H  
ATOM   2575  C   PHE   162     -24.388 -16.587  14.269  1.00  0.00           C  
ATOM   2576  O   PHE   162     -24.694 -16.854  15.447  1.00  0.00           O  
ATOM   2577  N   GLY   163     -23.208 -16.005  13.934  1.00  0.00           N  
ATOM   2578  H   GLY   163     -23.047 -15.897  12.943  1.00  0.00           H  
ATOM   2579  CA  GLY   163     -22.149 -15.493  14.817  1.00  0.00           C  
ATOM   2580  HA2 GLY   163     -21.391 -16.253  15.003  1.00  0.00           H  
ATOM   2581  HA3 GLY   163     -21.539 -14.825  14.209  1.00  0.00           H  
ATOM   2582  C   GLY   163     -22.612 -14.636  15.979  1.00  0.00           C  
ATOM   2583  O   GLY   163     -23.235 -13.661  15.733  1.00  0.00           O  
ATOM   2584  N   PRO   164     -22.276 -15.093  17.255  1.00  0.00           N  
ATOM   2585  CD  PRO   164     -21.583 -16.339  17.607  1.00  0.00           C  
ATOM   2586  HD2 PRO   164     -20.497 -16.251  17.619  1.00  0.00           H  
ATOM   2587  HD3 PRO   164     -21.972 -17.195  17.054  1.00  0.00           H  
ATOM   2588  CG  PRO   164     -21.881 -16.569  19.073  1.00  0.00           C  
ATOM   2589  HG2 PRO   164     -21.227 -16.082  19.796  1.00  0.00           H  
ATOM   2590  HG3 PRO   164     -21.969 -17.627  19.318  1.00  0.00           H  
ATOM   2591  CB  PRO   164     -23.144 -15.732  19.314  1.00  0.00           C  
ATOM   2592  HB2 PRO   164     -23.326 -15.298  20.297  1.00  0.00           H  
ATOM   2593  HB3 PRO   164     -23.990 -16.343  18.997  1.00  0.00           H  
ATOM   2594  CA  PRO   164     -23.027 -14.607  18.345  1.00  0.00           C  
ATOM   2595  HA  PRO   164     -24.044 -14.357  18.041  1.00  0.00           H  
ATOM   2596  C   PRO   164     -22.365 -13.375  18.952  1.00  0.00           C  
ATOM   2597  O   PRO   164     -21.346 -13.466  19.698  1.00  0.00           O  
ATOM   2598  N   HIE   165     -22.996 -12.240  18.823  1.00  0.00           N  
ATOM   2599  H   HIE   165     -23.870 -12.359  18.331  1.00  0.00           H  
ATOM   2600  CA  HIE   165     -22.629 -10.874  19.450  1.00  0.00           C  
ATOM   2601  HA  HIE   165     -21.549 -10.732  19.440  1.00  0.00           H  
ATOM   2602  CB  HIE   165     -23.129  -9.762  18.485  1.00  0.00           C  
ATOM   2603  HB2 HIE   165     -22.774  -8.758  18.719  1.00  0.00           H  
ATOM   2604  HB3 HIE   165     -22.910  -9.917  17.428  1.00  0.00           H  
ATOM   2605  CG  HIE   165     -24.648  -9.784  18.663  1.00  0.00           C  
ATOM   2606  ND1 HIE   165     -25.543 -10.883  18.345  1.00  0.00           N  
ATOM   2607  CE1 HIE   165     -26.747 -10.509  18.843  1.00  0.00           C  
ATOM   2608  HE1 HIE   165     -27.663 -11.071  18.744  1.00  0.00           H  
ATOM   2609  NE2 HIE   165     -26.701  -9.325  19.476  1.00  0.00           N  
ATOM   2610  HE2 HIE   165     -27.538  -8.834  19.755  1.00  0.00           H  
ATOM   2611  CD2 HIE   165     -25.364  -8.894  19.418  1.00  0.00           C  
ATOM   2612  HD2 HIE   165     -25.003  -7.984  19.873  1.00  0.00           H  
ATOM   2613  C   HIE   165     -23.075 -10.778  20.909  1.00  0.00           C  
ATOM   2614  O   HIE   165     -22.549  -9.929  21.608  1.00  0.00           O  
ATOM   2615  N   GLN   166     -24.022 -11.595  21.320  1.00  0.00           N  
ATOM   2616  H   GLN   166     -24.516 -12.113  20.606  1.00  0.00           H  
ATOM   2617  CA  GLN   166     -24.533 -11.670  22.712  1.00  0.00           C  
ATOM   2618  HA  GLN   166     -24.706 -10.621  22.952  1.00  0.00           H  
ATOM   2619  CB  GLN   166     -25.979 -12.267  22.867  1.00  0.00           C  
ATOM   2620  HB2 GLN   166     -26.389 -11.965  23.831  1.00  0.00           H  
ATOM   2621  HB3 GLN   166     -26.680 -11.728  22.231  1.00  0.00           H  
ATOM   2622  CG  GLN   166     -26.260 -13.769  22.707  1.00  0.00           C  
ATOM   2623  HG2 GLN   166     -25.738 -14.308  23.498  1.00  0.00           H  
ATOM   2624  HG3 GLN   166     -27.304 -14.008  22.910  1.00  0.00           H  
ATOM   2625  CD  GLN   166     -25.934 -14.414  21.377  1.00  0.00           C  
ATOM   2626  OE1 GLN   166     -25.586 -13.739  20.418  1.00  0.00           O  
ATOM   2627  NE2 GLN   166     -26.121 -15.764  21.201  1.00  0.00           N  
ATOM   2628 HE21 GLN   166     -25.973 -16.145  20.277  1.00  0.00           H  
ATOM   2629 HE22 GLN   166     -26.674 -16.221  21.912  1.00  0.00           H  
ATOM   2630  C   GLN   166     -23.552 -12.280  23.729  1.00  0.00           C  
ATOM   2631  O   GLN   166     -23.767 -12.128  24.976  1.00  0.00           O  
ATOM   2632  N   CML   167     -22.585 -13.092  23.273  1.00  0.00           N  
ATOM   2633  H   CML   167     -22.495 -13.151  22.269  1.00  0.00           H  
ATOM   2634  CA  CML   167     -21.685 -14.046  23.882  1.00  0.00           C  
ATOM   2635  HA  CML   167     -21.471 -13.523  24.814  1.00  0.00           H  
ATOM   2636  CB  CML   167     -20.454 -14.268  22.977  1.00  0.00           C  
ATOM   2637  HB2 CML   167     -20.763 -14.860  22.116  1.00  0.00           H  
ATOM   2638  HB3 CML   167     -19.762 -14.978  23.430  1.00  0.00           H  
ATOM   2639  SG  CML   167     -19.491 -12.843  22.477  1.00  0.00           S  
ATOM   2640  S1L CML   167     -18.485 -12.179  24.121  1.00  0.00           S  
ATOM   2641  C1L CML   167     -19.464 -10.950  24.832  1.00  0.00           C  
ATOM   2642  H1L CML   167     -20.498 -11.296  24.615  1.00  0.00           H  
ATOM   2643  H1M CML   167     -19.478  -9.987  24.278  1.00  0.00           H  
ATOM   2644  C1R CML   167     -19.126 -10.717  26.305  1.00  0.00           C  
ATOM   2645  C2R CML   167     -19.789 -11.174  27.380  1.00  0.00           C  
ATOM   2646  H2R CML   167     -20.578 -11.919  27.560  1.00  0.00           H  
ATOM   2647  C1  CML   167     -17.973  -9.774  26.645  1.00  0.00           C  
ATOM   2648  C2  CML   167     -19.275 -10.604  28.626  1.00  0.00           C  
ATOM   2649  N1  CML   167     -18.265  -9.699  28.145  1.00  0.00           N  
ATOM   2650  O1  CML   167     -17.463  -9.108  28.913  1.00  0.00           O  
ATOM   2651  C1A CML   167     -18.304  -8.347  26.131  1.00  0.00           C  
ATOM   2652  H1A CML   167     -17.868  -8.228  25.116  1.00  0.00           H  
ATOM   2653  H1B CML   167     -17.836  -7.580  26.786  1.00  0.00           H  
ATOM   2654  H1C CML   167     -19.374  -8.141  25.918  1.00  0.00           H  
ATOM   2655  C2A CML   167     -20.422  -9.916  29.286  1.00  0.00           C  
ATOM   2656  H2A CML   167     -20.395 -10.146  30.372  1.00  0.00           H  
ATOM   2657  H2B CML   167     -21.460 -10.189  28.999  1.00  0.00           H  
ATOM   2658  H2C CML   167     -20.310  -8.811  29.318  1.00  0.00           H  
ATOM   2659  C1D CML   167     -16.523 -10.227  26.334  1.00  0.00           C  
ATOM   2660  H1D CML   167     -15.810  -9.492  26.765  1.00  0.00           H  
ATOM   2661  H1E CML   167     -16.193 -10.385  25.285  1.00  0.00           H  
ATOM   2662  H1F CML   167     -16.301 -11.146  26.918  1.00  0.00           H  
ATOM   2663  C2D CML   167     -18.619 -11.845  29.328  1.00  0.00           C  
ATOM   2664  H2D CML   167     -17.664 -11.975  28.776  1.00  0.00           H  
ATOM   2665  H2E CML   167     -19.233 -12.766  29.228  1.00  0.00           H  
ATOM   2666  H2F CML   167     -18.381 -11.766  30.411  1.00  0.00           H  
ATOM   2667  C   CML   167     -22.333 -15.379  23.968  1.00  0.00           C  
ATOM   2668  O   CML   167     -23.092 -15.798  23.075  1.00  0.00           O  
ATOM   2669  N   ASP   168     -22.029 -16.055  25.026  1.00  0.00           N  
ATOM   2670  H   ASP   168     -21.454 -15.680  25.766  1.00  0.00           H  
ATOM   2671  CA  ASP   168     -22.499 -17.434  25.326  1.00  0.00           C  
ATOM   2672  HA  ASP   168     -22.271 -17.916  24.375  1.00  0.00           H  
ATOM   2673  CB  ASP   168     -21.756 -18.133  26.528  1.00  0.00           C  
ATOM   2674  HB2 ASP   168     -20.691 -17.943  26.395  1.00  0.00           H  
ATOM   2675  HB3 ASP   168     -22.127 -17.648  27.431  1.00  0.00           H  
ATOM   2676  CG  ASP   168     -22.012 -19.602  26.634  1.00  0.00           C  
ATOM   2677  OD1 ASP   168     -22.314 -20.303  25.623  1.00  0.00           O  
ATOM   2678  OD2 ASP   168     -21.979 -20.103  27.779  1.00  0.00           O  
ATOM   2679  C   ASP   168     -24.007 -17.533  25.583  1.00  0.00           C  
ATOM   2680  O   ASP   168     -24.517 -16.763  26.416  1.00  0.00           O  
ATOM   2681  N   MET   169     -24.636 -18.494  24.981  1.00  0.00           N  
ATOM   2682  H   MET   169     -24.116 -19.020  24.293  1.00  0.00           H  
ATOM   2683  CA  MET   169     -26.070 -18.722  25.237  1.00  0.00           C  
ATOM   2684  HA  MET   169     -26.077 -18.872  26.317  1.00  0.00           H  
ATOM   2685  CB  MET   169     -26.453 -20.062  24.612  1.00  0.00           C  
ATOM   2686  HB2 MET   169     -26.609 -19.777  23.571  1.00  0.00           H  
ATOM   2687  HB3 MET   169     -25.661 -20.760  24.883  1.00  0.00           H  
ATOM   2688  CG  MET   169     -27.819 -20.564  25.292  1.00  0.00           C  
ATOM   2689  HG2 MET   169     -27.752 -20.547  26.379  1.00  0.00           H  
ATOM   2690  HG3 MET   169     -28.626 -19.846  25.147  1.00  0.00           H  
ATOM   2691  SD  MET   169     -28.147 -22.223  24.906  1.00  0.00           S  
ATOM   2692  CE  MET   169     -26.840 -23.336  25.564  1.00  0.00           C  
ATOM   2693  HE1 MET   169     -26.033 -23.329  24.832  1.00  0.00           H  
ATOM   2694  HE2 MET   169     -26.576 -23.126  26.601  1.00  0.00           H  
ATOM   2695  HE3 MET   169     -27.170 -24.374  25.612  1.00  0.00           H  
ATOM   2696  C   MET   169     -26.972 -17.613  24.704  1.00  0.00           C  
ATOM   2697  O   MET   169     -26.771 -16.940  23.660  1.00  0.00           O  
ATOM   2698  N   MET   170     -28.045 -17.319  25.432  1.00  0.00           N  
ATOM   2699  H   MET   170     -28.076 -17.697  26.368  1.00  0.00           H  
ATOM   2700  CA  MET   170     -29.020 -16.266  25.094  1.00  0.00           C  
ATOM   2701  HA  MET   170     -29.104 -16.232  24.008  1.00  0.00           H  
ATOM   2702  CB  MET   170     -28.556 -14.858  25.678  1.00  0.00           C  
ATOM   2703  HB2 MET   170     -27.652 -14.475  25.204  1.00  0.00           H  
ATOM   2704  HB3 MET   170     -29.402 -14.194  25.501  1.00  0.00           H  
ATOM   2705  CG  MET   170     -28.261 -14.820  27.200  1.00  0.00           C  
ATOM   2706  HG2 MET   170     -29.175 -15.118  27.714  1.00  0.00           H  
ATOM   2707  HG3 MET   170     -27.442 -15.525  27.349  1.00  0.00           H  
ATOM   2708  SD  MET   170     -27.823 -13.120  27.700  1.00  0.00           S  
ATOM   2709  CE  MET   170     -26.081 -13.158  27.173  1.00  0.00           C  
ATOM   2710  HE1 MET   170     -25.356 -13.800  27.674  1.00  0.00           H  
ATOM   2711  HE2 MET   170     -26.027 -13.477  26.132  1.00  0.00           H  
ATOM   2712  HE3 MET   170     -25.678 -12.145  27.188  1.00  0.00           H  
ATOM   2713  C   MET   170     -30.505 -16.532  25.648  1.00  0.00           C  
ATOM   2714  O   MET   170     -30.628 -17.356  26.553  1.00  0.00           O  
ATOM   2715  N   PHE   171     -31.576 -15.881  25.146  1.00  0.00           N  
ATOM   2716  H   PHE   171     -32.434 -16.069  25.643  1.00  0.00           H  
ATOM   2717  CA  PHE   171     -31.619 -15.177  23.903  1.00  0.00           C  
ATOM   2718  HA  PHE   171     -30.712 -14.640  23.623  1.00  0.00           H  
ATOM   2719  CB  PHE   171     -32.021 -16.206  22.852  1.00  0.00           C  
ATOM   2720  HB2 PHE   171     -32.919 -16.710  23.210  1.00  0.00           H  
ATOM   2721  HB3 PHE   171     -32.165 -15.670  21.914  1.00  0.00           H  
ATOM   2722  CG  PHE   171     -31.048 -17.269  22.461  1.00  0.00           C  
ATOM   2723  CD1 PHE   171     -29.997 -16.949  21.590  1.00  0.00           C  
ATOM   2724  HD1 PHE   171     -29.966 -15.942  21.201  1.00  0.00           H  
ATOM   2725  CE1 PHE   171     -28.967 -17.847  21.291  1.00  0.00           C  
ATOM   2726  HE1 PHE   171     -28.054 -17.518  20.817  1.00  0.00           H  
ATOM   2727  CZ  PHE   171     -28.864 -19.095  21.920  1.00  0.00           C  
ATOM   2728  HZ  PHE   171     -28.063 -19.779  21.681  1.00  0.00           H  
ATOM   2729  CE2 PHE   171     -29.927 -19.482  22.757  1.00  0.00           C  
ATOM   2730  HE2 PHE   171     -30.160 -20.489  23.073  1.00  0.00           H  
ATOM   2731  CD2 PHE   171     -30.996 -18.580  23.032  1.00  0.00           C  
ATOM   2732  HD2 PHE   171     -31.802 -18.946  23.651  1.00  0.00           H  
ATOM   2733  C   PHE   171     -32.751 -14.149  23.989  1.00  0.00           C  
ATOM   2734  O   PHE   171     -33.696 -14.302  24.706  1.00  0.00           O  
ATOM   2735  N   LYS   172     -32.514 -13.064  23.322  1.00  0.00           N  
ATOM   2736  H   LYS   172     -31.680 -12.929  22.768  1.00  0.00           H  
ATOM   2737  CA  LYS   172     -33.474 -11.974  23.206  1.00  0.00           C  
ATOM   2738  HA  LYS   172     -33.758 -11.607  24.192  1.00  0.00           H  
ATOM   2739  CB  LYS   172     -32.858 -10.716  22.501  1.00  0.00           C  
ATOM   2740  HB2 LYS   172     -31.791 -10.716  22.726  1.00  0.00           H  
ATOM   2741  HB3 LYS   172     -32.938 -10.935  21.436  1.00  0.00           H  
ATOM   2742  CG  LYS   172     -33.385  -9.446  22.642  1.00  0.00           C  
ATOM   2743  HG2 LYS   172     -34.468  -9.485  22.527  1.00  0.00           H  
ATOM   2744  HG3 LYS   172     -33.302  -9.275  23.715  1.00  0.00           H  
ATOM   2745  CD  LYS   172     -32.766  -8.403  21.992  1.00  0.00           C  
ATOM   2746  HD2 LYS   172     -31.721  -8.305  22.287  1.00  0.00           H  
ATOM   2747  HD3 LYS   172     -32.661  -8.594  20.925  1.00  0.00           H  
ATOM   2748  CE  LYS   172     -33.425  -7.222  22.092  1.00  0.00           C  
ATOM   2749  HE2 LYS   172     -34.394  -7.448  21.647  1.00  0.00           H  
ATOM   2750  HE3 LYS   172     -33.564  -7.018  23.154  1.00  0.00           H  
ATOM   2751  NZ  LYS   172     -32.653  -6.073  21.403  1.00  0.00           N  
ATOM   2752  HZ1 LYS   172     -33.210  -5.236  21.303  1.00  0.00           H  
ATOM   2753  HZ2 LYS   172     -31.885  -5.758  21.977  1.00  0.00           H  
ATOM   2754  HZ3 LYS   172     -32.216  -6.291  20.519  1.00  0.00           H  
ATOM   2755  C   LYS   172     -34.790 -12.504  22.657  1.00  0.00           C  
ATOM   2756  O   LYS   172     -35.843 -12.042  23.144  1.00  0.00           O  
ATOM   2757  N   ASP   173     -34.777 -13.525  21.744  1.00  0.00           N  
ATOM   2758  H   ASP   173     -33.941 -13.859  21.284  1.00  0.00           H  
ATOM   2759  CA  ASP   173     -35.891 -14.322  21.532  1.00  0.00           C  
ATOM   2760  HA  ASP   173     -36.587 -14.343  22.370  1.00  0.00           H  
ATOM   2761  CB  ASP   173     -36.647 -13.682  20.374  1.00  0.00           C  
ATOM   2762  HB2 ASP   173     -36.803 -12.650  20.689  1.00  0.00           H  
ATOM   2763  HB3 ASP   173     -36.085 -13.770  19.444  1.00  0.00           H  
ATOM   2764  CG  ASP   173     -37.993 -14.358  20.080  1.00  0.00           C  
ATOM   2765  OD1 ASP   173     -38.426 -15.156  20.941  1.00  0.00           O  
ATOM   2766  OD2 ASP   173     -38.649 -14.102  19.049  1.00  0.00           O  
ATOM   2767  C   ASP   173     -35.590 -15.843  21.284  1.00  0.00           C  
ATOM   2768  O   ASP   173     -34.698 -16.148  20.490  1.00  0.00           O  
ATOM   2769  N   LEU   174     -36.223 -16.755  22.085  1.00  0.00           N  
ATOM   2770  H   LEU   174     -36.757 -16.409  22.870  1.00  0.00           H  
ATOM   2771  CA  LEU   174     -36.178 -18.160  21.915  1.00  0.00           C  
ATOM   2772  HA  LEU   174     -35.604 -18.319  21.002  1.00  0.00           H  
ATOM   2773  CB  LEU   174     -35.478 -18.974  22.988  1.00  0.00           C  
ATOM   2774  HB2 LEU   174     -35.633 -19.964  22.560  1.00  0.00           H  
ATOM   2775  HB3 LEU   174     -34.438 -18.650  23.019  1.00  0.00           H  
ATOM   2776  CG  LEU   174     -36.242 -18.735  24.358  1.00  0.00           C  
ATOM   2777  HG  LEU   174     -37.157 -18.177  24.160  1.00  0.00           H  
ATOM   2778  CD1 LEU   174     -36.639 -20.042  25.026  1.00  0.00           C  
ATOM   2779 HD11 LEU   174     -37.307 -20.570  24.346  1.00  0.00           H  
ATOM   2780 HD12 LEU   174     -35.769 -20.676  25.199  1.00  0.00           H  
ATOM   2781 HD13 LEU   174     -37.136 -19.838  25.974  1.00  0.00           H  
ATOM   2782  CD2 LEU   174     -35.318 -17.858  25.256  1.00  0.00           C  
ATOM   2783 HD21 LEU   174     -34.353 -18.352  25.369  1.00  0.00           H  
ATOM   2784 HD22 LEU   174     -35.199 -16.853  24.851  1.00  0.00           H  
ATOM   2785 HD23 LEU   174     -35.657 -17.711  26.282  1.00  0.00           H  
ATOM   2786  C   LEU   174     -37.689 -18.578  21.676  1.00  0.00           C  
ATOM   2787  O   LEU   174     -38.225 -19.418  22.385  1.00  0.00           O  
ATOM   2788  N   ASN   175     -38.387 -17.941  20.701  1.00  0.00           N  
ATOM   2789  H   ASN   175     -37.875 -17.201  20.244  1.00  0.00           H  
ATOM   2790  CA  ASN   175     -39.808 -18.158  20.488  1.00  0.00           C  
ATOM   2791  HA  ASN   175     -40.133 -17.430  19.745  1.00  0.00           H  
ATOM   2792  CB  ASN   175     -40.059 -19.491  19.762  1.00  0.00           C  
ATOM   2793  HB2 ASN   175     -39.614 -20.296  20.347  1.00  0.00           H  
ATOM   2794  HB3 ASN   175     -41.128 -19.698  19.713  1.00  0.00           H  
ATOM   2795  CG  ASN   175     -39.377 -19.561  18.407  1.00  0.00           C  
ATOM   2796  OD1 ASN   175     -39.484 -18.686  17.560  1.00  0.00           O  
ATOM   2797  ND2 ASN   175     -38.632 -20.620  18.189  1.00  0.00           N  
ATOM   2798 HD21 ASN   175     -38.370 -20.973  17.280  1.00  0.00           H  
ATOM   2799 HD22 ASN   175     -38.497 -21.262  18.957  1.00  0.00           H  
ATOM   2800  C   ASN   175     -40.625 -17.840  21.748  1.00  0.00           C  
ATOM   2801  O   ASN   175     -41.326 -18.712  22.307  1.00  0.00           O  
ATOM   2802  N   LEU   176     -40.466 -16.567  22.291  1.00  0.00           N  
ATOM   2803  H   LEU   176     -39.777 -15.945  21.892  1.00  0.00           H  
ATOM   2804  CA  LEU   176     -41.207 -15.863  23.390  1.00  0.00           C  
ATOM   2805  HA  LEU   176     -41.397 -16.580  24.188  1.00  0.00           H  
ATOM   2806  CB  LEU   176     -40.263 -14.743  23.841  1.00  0.00           C  
ATOM   2807  HB2 LEU   176     -40.090 -14.058  23.012  1.00  0.00           H  
ATOM   2808  HB3 LEU   176     -40.820 -14.236  24.630  1.00  0.00           H  
ATOM   2809  CG  LEU   176     -38.893 -15.182  24.408  1.00  0.00           C  
ATOM   2810  HG  LEU   176     -38.209 -15.630  23.687  1.00  0.00           H  
ATOM   2811  CD1 LEU   176     -38.164 -13.953  24.756  1.00  0.00           C  
ATOM   2812 HD11 LEU   176     -37.125 -14.147  25.020  1.00  0.00           H  
ATOM   2813 HD12 LEU   176     -38.150 -13.391  23.822  1.00  0.00           H  
ATOM   2814 HD13 LEU   176     -38.744 -13.349  25.453  1.00  0.00           H  
ATOM   2815  CD2 LEU   176     -39.131 -16.036  25.607  1.00  0.00           C  
ATOM   2816 HD21 LEU   176     -39.556 -16.971  25.243  1.00  0.00           H  
ATOM   2817 HD22 LEU   176     -38.170 -16.310  26.043  1.00  0.00           H  
ATOM   2818 HD23 LEU   176     -39.737 -15.533  26.361  1.00  0.00           H  
ATOM   2819  C   LEU   176     -42.505 -15.231  22.870  1.00  0.00           C  
ATOM   2820  O   LEU   176     -42.570 -14.770  21.730  1.00  0.00           O  
ATOM   2821  N   THR   177     -43.614 -15.171  23.641  1.00  0.00           N  
ATOM   2822  H   THR   177     -43.551 -15.517  24.588  1.00  0.00           H  
ATOM   2823  CA  THR   177     -44.827 -14.371  23.314  1.00  0.00           C  
ATOM   2824  HA  THR   177     -45.100 -14.627  22.290  1.00  0.00           H  
ATOM   2825  CB  THR   177     -46.091 -14.727  24.134  1.00  0.00           C  
ATOM   2826  HB  THR   177     -46.990 -14.319  23.672  1.00  0.00           H  
ATOM   2827  CG2 THR   177     -46.297 -16.236  24.214  1.00  0.00           C  
ATOM   2828 HG21 THR   177     -45.484 -16.649  24.811  1.00  0.00           H  
ATOM   2829 HG22 THR   177     -47.295 -16.408  24.617  1.00  0.00           H  
ATOM   2830 HG23 THR   177     -46.311 -16.712  23.233  1.00  0.00           H  
ATOM   2831  OG1 THR   177     -46.144 -14.251  25.375  1.00  0.00           O  
ATOM   2832  HG1 THR   177     -46.953 -14.512  25.822  1.00  0.00           H  
ATOM   2833  C   THR   177     -44.617 -12.828  23.407  1.00  0.00           C  
ATOM   2834  O   THR   177     -43.649 -12.532  24.165  1.00  0.00           O  
ATOM   2835  N   ASP   178     -45.334 -11.966  22.750  1.00  0.00           N  
ATOM   2836  H   ASP   178     -45.810 -12.265  21.911  1.00  0.00           H  
ATOM   2837  CA  ASP   178     -45.192 -10.455  22.812  1.00  0.00           C  
ATOM   2838  HA  ASP   178     -44.285 -10.112  22.313  1.00  0.00           H  
ATOM   2839  CB  ASP   178     -46.385  -9.755  22.057  1.00  0.00           C  
ATOM   2840  HB2 ASP   178     -47.309  -9.993  22.583  1.00  0.00           H  
ATOM   2841  HB3 ASP   178     -46.143  -8.693  22.022  1.00  0.00           H  
ATOM   2842  CG  ASP   178     -46.540 -10.201  20.616  1.00  0.00           C  
ATOM   2843  OD1 ASP   178     -45.661 -10.843  20.040  1.00  0.00           O  
ATOM   2844  OD2 ASP   178     -47.541  -9.950  20.001  1.00  0.00           O  
ATOM   2845  C   ASP   178     -45.229 -10.012  24.290  1.00  0.00           C  
ATOM   2846  O   ASP   178     -44.543  -9.069  24.677  1.00  0.00           O  
ATOM   2847  N   ALA   179     -45.997 -10.724  25.165  1.00  0.00           N  
ATOM   2848  H   ALA   179     -46.639 -11.374  24.735  1.00  0.00           H  
ATOM   2849  CA  ALA   179     -45.987 -10.343  26.555  1.00  0.00           C  
ATOM   2850  HA  ALA   179     -46.054  -9.271  26.742  1.00  0.00           H  
ATOM   2851  CB  ALA   179     -47.255 -10.934  27.136  1.00  0.00           C  
ATOM   2852  HB1 ALA   179     -47.410 -10.576  28.154  1.00  0.00           H  
ATOM   2853  HB2 ALA   179     -48.068 -10.741  26.437  1.00  0.00           H  
ATOM   2854  HB3 ALA   179     -47.100 -12.013  27.149  1.00  0.00           H  
ATOM   2855  C   ALA   179     -44.767 -10.729  27.472  1.00  0.00           C  
ATOM   2856  O   ALA   179     -44.535 -10.103  28.494  1.00  0.00           O  
ATOM   2857  N   GLN   180     -43.966 -11.684  27.006  1.00  0.00           N  
ATOM   2858  H   GLN   180     -44.244 -12.205  26.186  1.00  0.00           H  
ATOM   2859  CA  GLN   180     -42.627 -12.011  27.480  1.00  0.00           C  
ATOM   2860  HA  GLN   180     -42.637 -11.900  28.564  1.00  0.00           H  
ATOM   2861  CB  GLN   180     -42.367 -13.490  27.070  1.00  0.00           C  
ATOM   2862  HB2 GLN   180     -42.509 -13.606  25.996  1.00  0.00           H  
ATOM   2863  HB3 GLN   180     -41.341 -13.738  27.343  1.00  0.00           H  
ATOM   2864  CG  GLN   180     -43.296 -14.472  27.711  1.00  0.00           C  
ATOM   2865  HG2 GLN   180     -43.365 -14.279  28.782  1.00  0.00           H  
ATOM   2866  HG3 GLN   180     -44.246 -14.151  27.284  1.00  0.00           H  
ATOM   2867  CD  GLN   180     -42.822 -15.928  27.627  1.00  0.00           C  
ATOM   2868  OE1 GLN   180     -42.732 -16.487  26.540  1.00  0.00           O  
ATOM   2869  NE2 GLN   180     -42.497 -16.561  28.736  1.00  0.00           N  
ATOM   2870 HE21 GLN   180     -42.450 -17.553  28.552  1.00  0.00           H  
ATOM   2871 HE22 GLN   180     -42.415 -16.210  29.680  1.00  0.00           H  
ATOM   2872  C   GLN   180     -41.565 -11.026  26.887  1.00  0.00           C  
ATOM   2873  O   GLN   180     -40.724 -10.533  27.668  1.00  0.00           O  
ATOM   2874  N   LYS   181     -41.687 -10.589  25.668  1.00  0.00           N  
ATOM   2875  H   LYS   181     -42.406 -10.950  25.058  1.00  0.00           H  
ATOM   2876  CA  LYS   181     -40.780  -9.579  25.030  1.00  0.00           C  
ATOM   2877  HA  LYS   181     -39.748  -9.900  25.178  1.00  0.00           H  
ATOM   2878  CB  LYS   181     -40.952  -9.619  23.420  1.00  0.00           C  
ATOM   2879  HB2 LYS   181     -41.834  -9.046  23.136  1.00  0.00           H  
ATOM   2880  HB3 LYS   181     -40.106  -9.047  23.040  1.00  0.00           H  
ATOM   2881  CG  LYS   181     -40.802 -10.870  22.905  1.00  0.00           C  
ATOM   2882  HG2 LYS   181     -39.760 -11.176  23.006  1.00  0.00           H  
ATOM   2883  HG3 LYS   181     -41.377 -11.627  23.438  1.00  0.00           H  
ATOM   2884  CD  LYS   181     -41.198 -11.003  21.619  1.00  0.00           C  
ATOM   2885  HD2 LYS   181     -42.273 -10.830  21.551  1.00  0.00           H  
ATOM   2886  HD3 LYS   181     -40.599 -10.282  21.062  1.00  0.00           H  
ATOM   2887  CE  LYS   181     -40.876 -12.179  21.058  1.00  0.00           C  
ATOM   2888  HE2 LYS   181     -39.802 -12.130  20.879  1.00  0.00           H  
ATOM   2889  HE3 LYS   181     -41.003 -13.005  21.757  1.00  0.00           H  
ATOM   2890  NZ  LYS   181     -41.609 -12.506  19.761  1.00  0.00           N  
ATOM   2891  HZ1 LYS   181     -41.757 -11.732  19.129  1.00  0.00           H  
ATOM   2892  HZ2 LYS   181     -41.163 -13.261  19.258  1.00  0.00           H  
ATOM   2893  HZ3 LYS   181     -42.530 -12.914  19.828  1.00  0.00           H  
ATOM   2894  C   LYS   181     -40.832  -8.178  25.563  1.00  0.00           C  
ATOM   2895  O   LYS   181     -39.803  -7.551  25.680  1.00  0.00           O  
ATOM   2896  N   GLN   182     -41.945  -7.697  25.944  1.00  0.00           N  
ATOM   2897  H   GLN   182     -42.761  -8.262  25.757  1.00  0.00           H  
ATOM   2898  CA  GLN   182     -42.086  -6.530  26.772  1.00  0.00           C  
ATOM   2899  HA  GLN   182     -41.795  -5.644  26.207  1.00  0.00           H  
ATOM   2900  CB  GLN   182     -43.576  -6.243  26.882  1.00  0.00           C  
ATOM   2901  HB2 GLN   182     -43.953  -5.934  25.907  1.00  0.00           H  
ATOM   2902  HB3 GLN   182     -43.982  -7.136  27.358  1.00  0.00           H  
ATOM   2903  CG  GLN   182     -43.930  -5.094  27.918  1.00  0.00           C  
ATOM   2904  HG2 GLN   182     -43.761  -5.437  28.938  1.00  0.00           H  
ATOM   2905  HG3 GLN   182     -43.230  -4.262  27.836  1.00  0.00           H  
ATOM   2906  CD  GLN   182     -45.417  -4.592  27.913  1.00  0.00           C  
ATOM   2907  OE1 GLN   182     -46.206  -4.813  26.978  1.00  0.00           O  
ATOM   2908  NE2 GLN   182     -45.725  -3.738  28.871  1.00  0.00           N  
ATOM   2909 HE21 GLN   182     -46.610  -3.252  28.831  1.00  0.00           H  
ATOM   2910 HE22 GLN   182     -44.931  -3.409  29.401  1.00  0.00           H  
ATOM   2911  C   GLN   182     -41.271  -6.534  28.097  1.00  0.00           C  
ATOM   2912  O   GLN   182     -40.632  -5.584  28.443  1.00  0.00           O  
ATOM   2913  N   GLN   183     -41.249  -7.681  28.706  1.00  0.00           N  
ATOM   2914  H   GLN   183     -41.832  -8.424  28.348  1.00  0.00           H  
ATOM   2915  CA  GLN   183     -40.473  -7.842  29.906  1.00  0.00           C  
ATOM   2916  HA  GLN   183     -40.682  -6.914  30.440  1.00  0.00           H  
ATOM   2917  CB  GLN   183     -41.040  -8.924  30.828  1.00  0.00           C  
ATOM   2918  HB2 GLN   183     -40.906  -9.887  30.335  1.00  0.00           H  
ATOM   2919  HB3 GLN   183     -40.426  -9.004  31.725  1.00  0.00           H  
ATOM   2920  CG  GLN   183     -42.470  -8.721  31.237  1.00  0.00           C  
ATOM   2921  HG2 GLN   183     -43.154  -8.804  30.392  1.00  0.00           H  
ATOM   2922  HG3 GLN   183     -42.817  -9.474  31.944  1.00  0.00           H  
ATOM   2923  CD  GLN   183     -42.573  -7.373  31.946  1.00  0.00           C  
ATOM   2924  OE1 GLN   183     -41.907  -6.935  32.871  1.00  0.00           O  
ATOM   2925  NE2 GLN   183     -43.461  -6.593  31.412  1.00  0.00           N  
ATOM   2926 HE21 GLN   183     -43.496  -5.679  31.841  1.00  0.00           H  
ATOM   2927 HE22 GLN   183     -44.164  -6.863  30.740  1.00  0.00           H  
ATOM   2928  C   GLN   183     -38.988  -8.086  29.737  1.00  0.00           C  
ATOM   2929  O   GLN   183     -38.180  -7.742  30.633  1.00  0.00           O  
ATOM   2930  N   ILE   184     -38.588  -8.702  28.607  1.00  0.00           N  
ATOM   2931  H   ILE   184     -39.347  -8.759  27.942  1.00  0.00           H  
ATOM   2932  CA  ILE   184     -37.204  -8.740  28.191  1.00  0.00           C  
ATOM   2933  HA  ILE   184     -36.568  -9.306  28.871  1.00  0.00           H  
ATOM   2934  CB  ILE   184     -37.080  -9.451  26.858  1.00  0.00           C  
ATOM   2935  HB  ILE   184     -37.879  -9.066  26.225  1.00  0.00           H  
ATOM   2936  CG2 ILE   184     -35.789  -9.141  26.067  1.00  0.00           C  
ATOM   2937 HG21 ILE   184     -35.651  -8.070  25.920  1.00  0.00           H  
ATOM   2938 HG22 ILE   184     -34.937  -9.461  26.667  1.00  0.00           H  
ATOM   2939 HG23 ILE   184     -35.920  -9.711  25.147  1.00  0.00           H  
ATOM   2940  CG1 ILE   184     -37.370 -10.978  27.058  1.00  0.00           C  
ATOM   2941 HG12 ILE   184     -38.207 -11.182  27.726  1.00  0.00           H  
ATOM   2942 HG13 ILE   184     -37.686 -11.458  26.132  1.00  0.00           H  
ATOM   2943  CD1 ILE   184     -36.169 -11.850  27.577  1.00  0.00           C  
ATOM   2944 HD11 ILE   184     -36.609 -12.838  27.712  1.00  0.00           H  
ATOM   2945 HD12 ILE   184     -35.481 -11.802  26.733  1.00  0.00           H  
ATOM   2946 HD13 ILE   184     -35.834 -11.426  28.523  1.00  0.00           H  
ATOM   2947  C   ILE   184     -36.527  -7.366  28.143  1.00  0.00           C  
ATOM   2948  O   ILE   184     -35.386  -7.376  28.653  1.00  0.00           O  
ATOM   2949  N   ARG   185     -37.222  -6.331  27.727  1.00  0.00           N  
ATOM   2950  H   ARG   185     -38.122  -6.427  27.279  1.00  0.00           H  
ATOM   2951  CA  ARG   185     -36.635  -5.016  27.719  1.00  0.00           C  
ATOM   2952  HA  ARG   185     -35.635  -5.049  27.285  1.00  0.00           H  
ATOM   2953  CB  ARG   185     -37.514  -4.029  26.883  1.00  0.00           C  
ATOM   2954  HB2 ARG   185     -38.548  -4.299  27.101  1.00  0.00           H  
ATOM   2955  HB3 ARG   185     -37.140  -3.042  27.158  1.00  0.00           H  
ATOM   2956  CG  ARG   185     -37.375  -4.150  25.522  1.00  0.00           C  
ATOM   2957  HG2 ARG   185     -36.319  -3.970  25.320  1.00  0.00           H  
ATOM   2958  HG3 ARG   185     -37.718  -5.116  25.153  1.00  0.00           H  
ATOM   2959  CD  ARG   185     -38.110  -3.182  24.854  1.00  0.00           C  
ATOM   2960  HD2 ARG   185     -37.893  -2.199  25.273  1.00  0.00           H  
ATOM   2961  HD3 ARG   185     -37.822  -3.328  23.813  1.00  0.00           H  
ATOM   2962  NE  ARG   185     -39.644  -3.345  25.033  1.00  0.00           N  
ATOM   2963  HE  ARG   185     -40.101  -2.678  25.638  1.00  0.00           H  
ATOM   2964  CZ  ARG   185     -40.490  -4.102  24.347  1.00  0.00           C  
ATOM   2965  NH1 ARG   185     -40.174  -5.210  23.698  1.00  0.00           N  
ATOM   2966 HH11 ARG   185     -39.198  -5.434  23.570  1.00  0.00           H  
ATOM   2967 HH12 ARG   185     -40.837  -5.824  23.247  1.00  0.00           H  
ATOM   2968  NH2 ARG   185     -41.760  -3.739  24.272  1.00  0.00           N  
ATOM   2969 HH21 ARG   185     -42.133  -2.882  24.656  1.00  0.00           H  
ATOM   2970 HH22 ARG   185     -42.440  -4.349  23.841  1.00  0.00           H  
ATOM   2971  C   ARG   185     -36.374  -4.425  29.115  1.00  0.00           C  
ATOM   2972  O   ARG   185     -35.421  -3.760  29.365  1.00  0.00           O  
ATOM   2973  N   GLU   186     -37.229  -4.697  30.089  1.00  0.00           N  
ATOM   2974  H   GLU   186     -37.875  -5.458  29.935  1.00  0.00           H  
ATOM   2975  CA  GLU   186     -37.145  -4.258  31.492  1.00  0.00           C  
ATOM   2976  HA  GLU   186     -36.821  -3.218  31.445  1.00  0.00           H  
ATOM   2977  CB  GLU   186     -38.591  -4.314  32.150  1.00  0.00           C  
ATOM   2978  HB2 GLU   186     -38.975  -5.334  32.169  1.00  0.00           H  
ATOM   2979  HB3 GLU   186     -38.495  -3.963  33.177  1.00  0.00           H  
ATOM   2980  CG  GLU   186     -39.737  -3.494  31.457  1.00  0.00           C  
ATOM   2981  HG2 GLU   186     -39.839  -3.794  30.414  1.00  0.00           H  
ATOM   2982  HG3 GLU   186     -40.590  -3.619  32.124  1.00  0.00           H  
ATOM   2983  CD  GLU   186     -39.262  -1.989  31.368  1.00  0.00           C  
ATOM   2984  OE1 GLU   186     -38.626  -1.551  32.316  1.00  0.00           O  
ATOM   2985  OE2 GLU   186     -39.404  -1.480  30.192  1.00  0.00           O  
ATOM   2986  C   GLU   186     -36.059  -5.009  32.381  1.00  0.00           C  
ATOM   2987  O   GLU   186     -35.432  -4.336  33.150  1.00  0.00           O  
ATOM   2988  N   ILE   187     -35.733  -6.275  32.048  1.00  0.00           N  
ATOM   2989  H   ILE   187     -36.209  -6.778  31.313  1.00  0.00           H  
ATOM   2990  CA  ILE   187     -34.661  -6.973  32.742  1.00  0.00           C  
ATOM   2991  HA  ILE   187     -34.637  -6.669  33.788  1.00  0.00           H  
ATOM   2992  CB  ILE   187     -34.770  -8.532  32.778  1.00  0.00           C  
ATOM   2993  HB  ILE   187     -33.857  -8.946  33.206  1.00  0.00           H  
ATOM   2994  CG2 ILE   187     -36.045  -8.929  33.551  1.00  0.00           C  
ATOM   2995 HG21 ILE   187     -36.157  -8.501  34.547  1.00  0.00           H  
ATOM   2996 HG22 ILE   187     -36.847  -8.629  32.876  1.00  0.00           H  
ATOM   2997 HG23 ILE   187     -36.037  -9.985  33.823  1.00  0.00           H  
ATOM   2998  CG1 ILE   187     -34.873  -9.028  31.321  1.00  0.00           C  
ATOM   2999 HG12 ILE   187     -35.822  -8.840  30.818  1.00  0.00           H  
ATOM   3000 HG13 ILE   187     -34.014  -8.595  30.810  1.00  0.00           H  
ATOM   3001  CD1 ILE   187     -34.670 -10.560  31.236  1.00  0.00           C  
ATOM   3002 HD11 ILE   187     -34.898 -10.965  30.250  1.00  0.00           H  
ATOM   3003 HD12 ILE   187     -33.721 -10.871  31.672  1.00  0.00           H  
ATOM   3004 HD13 ILE   187     -35.474 -10.911  31.883  1.00  0.00           H  
ATOM   3005  C   ILE   187     -33.303  -6.502  32.231  1.00  0.00           C  
ATOM   3006  O   ILE   187     -32.335  -6.379  33.062  1.00  0.00           O  
ATOM   3007  N   MET   188     -33.162  -6.036  30.955  1.00  0.00           N  
ATOM   3008  H   MET   188     -33.899  -6.294  30.314  1.00  0.00           H  
ATOM   3009  CA  MET   188     -31.940  -5.626  30.298  1.00  0.00           C  
ATOM   3010  HA  MET   188     -31.178  -6.393  30.438  1.00  0.00           H  
ATOM   3011  CB  MET   188     -32.110  -5.764  28.811  1.00  0.00           C  
ATOM   3012  HB2 MET   188     -32.494  -6.770  28.643  1.00  0.00           H  
ATOM   3013  HB3 MET   188     -32.763  -4.966  28.458  1.00  0.00           H  
ATOM   3014  CG  MET   188     -30.742  -5.709  28.062  1.00  0.00           C  
ATOM   3015  HG2 MET   188     -31.060  -5.857  27.030  1.00  0.00           H  
ATOM   3016  HG3 MET   188     -30.282  -4.725  28.152  1.00  0.00           H  
ATOM   3017  SD  MET   188     -29.562  -6.908  28.675  1.00  0.00           S  
ATOM   3018  CE  MET   188     -30.084  -8.413  27.647  1.00  0.00           C  
ATOM   3019  HE1 MET   188     -29.745  -8.256  26.623  1.00  0.00           H  
ATOM   3020  HE2 MET   188     -29.476  -9.239  28.018  1.00  0.00           H  
ATOM   3021  HE3 MET   188     -31.162  -8.566  27.683  1.00  0.00           H  
ATOM   3022  C   MET   188     -31.461  -4.231  30.775  1.00  0.00           C  
ATOM   3023  O   MET   188     -30.237  -4.062  30.894  1.00  0.00           O  
ATOM   3024  N   LYS   189     -32.357  -3.366  31.078  1.00  0.00           N  
ATOM   3025  H   LYS   189     -33.326  -3.604  30.924  1.00  0.00           H  
ATOM   3026  CA  LYS   189     -32.051  -2.089  31.730  1.00  0.00           C  
ATOM   3027  HA  LYS   189     -31.409  -1.594  31.001  1.00  0.00           H  
ATOM   3028  CB  LYS   189     -33.296  -1.223  32.083  1.00  0.00           C  
ATOM   3029  HB2 LYS   189     -33.804  -1.794  32.860  1.00  0.00           H  
ATOM   3030  HB3 LYS   189     -32.979  -0.278  32.523  1.00  0.00           H  
ATOM   3031  CG  LYS   189     -34.140  -0.987  31.051  1.00  0.00           C  
ATOM   3032  HG2 LYS   189     -33.648  -0.286  30.377  1.00  0.00           H  
ATOM   3033  HG3 LYS   189     -34.329  -1.954  30.583  1.00  0.00           H  
ATOM   3034  CD  LYS   189     -35.340  -0.420  31.463  1.00  0.00           C  
ATOM   3035  HD2 LYS   189     -35.797  -0.972  32.284  1.00  0.00           H  
ATOM   3036  HD3 LYS   189     -35.012   0.524  31.899  1.00  0.00           H  
ATOM   3037  CE  LYS   189     -36.168  -0.213  30.482  1.00  0.00           C  
ATOM   3038  HE2 LYS   189     -35.800   0.417  29.673  1.00  0.00           H  
ATOM   3039  HE3 LYS   189     -36.514  -1.137  30.018  1.00  0.00           H  
ATOM   3040  NZ  LYS   189     -37.364   0.449  30.982  1.00  0.00           N  
ATOM   3041  HZ1 LYS   189     -37.993   0.667  30.223  1.00  0.00           H  
ATOM   3042  HZ2 LYS   189     -37.858  -0.074  31.691  1.00  0.00           H  
ATOM   3043  HZ3 LYS   189     -37.118   1.309  31.451  1.00  0.00           H  
ATOM   3044  C   LYS   189     -31.279  -2.449  33.115  1.00  0.00           C  
ATOM   3045  O   LYS   189     -30.197  -1.942  33.341  1.00  0.00           O  
ATOM   3046  N   GLY   190     -31.781  -3.443  33.811  1.00  0.00           N  
ATOM   3047  H   GLY   190     -32.667  -3.802  33.485  1.00  0.00           H  
ATOM   3048  CA  GLY   190     -31.221  -3.990  35.073  1.00  0.00           C  
ATOM   3049  HA2 GLY   190     -30.949  -3.257  35.833  1.00  0.00           H  
ATOM   3050  HA3 GLY   190     -31.957  -4.634  35.554  1.00  0.00           H  
ATOM   3051  C   GLY   190     -29.989  -4.868  34.850  1.00  0.00           C  
ATOM   3052  O   GLY   190     -29.640  -5.482  35.866  1.00  0.00           O  
ATOM   3053  N   GLN   191     -29.379  -5.020  33.657  1.00  0.00           N  
ATOM   3054  H   GLN   191     -29.819  -4.651  32.826  1.00  0.00           H  
ATOM   3055  CA  GLN   191     -28.295  -5.949  33.381  1.00  0.00           C  
ATOM   3056  HA  GLN   191     -27.810  -6.220  34.319  1.00  0.00           H  
ATOM   3057  CB  GLN   191     -28.737  -7.288  32.835  1.00  0.00           C  
ATOM   3058  HB2 GLN   191     -29.201  -7.263  31.849  1.00  0.00           H  
ATOM   3059  HB3 GLN   191     -27.811  -7.837  32.665  1.00  0.00           H  
ATOM   3060  CG  GLN   191     -29.494  -8.126  33.902  1.00  0.00           C  
ATOM   3061  HG2 GLN   191     -30.310  -7.474  34.213  1.00  0.00           H  
ATOM   3062  HG3 GLN   191     -29.924  -9.029  33.467  1.00  0.00           H  
ATOM   3063  CD  GLN   191     -28.663  -8.533  35.074  1.00  0.00           C  
ATOM   3064  OE1 GLN   191     -29.124  -8.795  36.151  1.00  0.00           O  
ATOM   3065  NE2 GLN   191     -27.334  -8.632  35.029  1.00  0.00           N  
ATOM   3066 HE21 GLN   191     -26.857  -8.895  35.879  1.00  0.00           H  
ATOM   3067 HE22 GLN   191     -26.828  -8.579  34.156  1.00  0.00           H  
ATOM   3068  C   GLN   191     -27.209  -5.418  32.452  1.00  0.00           C  
ATOM   3069  O   GLN   191     -26.006  -5.837  32.329  1.00  0.00           O  
ATOM   3070  N   ARG   192     -27.460  -4.299  31.712  1.00  0.00           N  
ATOM   3071  H   ARG   192     -28.347  -3.846  31.882  1.00  0.00           H  
ATOM   3072  CA  ARG   192     -26.596  -3.730  30.688  1.00  0.00           C  
ATOM   3073  HA  ARG   192     -26.114  -4.518  30.109  1.00  0.00           H  
ATOM   3074  CB  ARG   192     -27.374  -2.859  29.709  1.00  0.00           C  
ATOM   3075  HB2 ARG   192     -26.657  -2.496  28.972  1.00  0.00           H  
ATOM   3076  HB3 ARG   192     -28.084  -3.510  29.199  1.00  0.00           H  
ATOM   3077  CG  ARG   192     -28.116  -1.774  30.128  1.00  0.00           C  
ATOM   3078  HG2 ARG   192     -28.525  -2.023  31.107  1.00  0.00           H  
ATOM   3079  HG3 ARG   192     -27.440  -0.933  30.277  1.00  0.00           H  
ATOM   3080  CD  ARG   192     -29.069  -1.362  29.260  1.00  0.00           C  
ATOM   3081  HD2 ARG   192     -28.702  -1.229  28.242  1.00  0.00           H  
ATOM   3082  HD3 ARG   192     -29.901  -2.063  29.194  1.00  0.00           H  
ATOM   3083  NE  ARG   192     -29.661  -0.041  29.675  1.00  0.00           N  
ATOM   3084  HE  ARG   192     -29.103   0.525  30.298  1.00  0.00           H  
ATOM   3085  CZ  ARG   192     -30.827   0.397  29.181  1.00  0.00           C  
ATOM   3086  NH1 ARG   192     -31.442  -0.176  28.191  1.00  0.00           N  
ATOM   3087 HH11 ARG   192     -31.151  -1.031  27.738  1.00  0.00           H  
ATOM   3088 HH12 ARG   192     -32.219   0.323  27.781  1.00  0.00           H  
ATOM   3089  NH2 ARG   192     -31.341   1.507  29.687  1.00  0.00           N  
ATOM   3090 HH21 ARG   192     -30.881   1.915  30.488  1.00  0.00           H  
ATOM   3091 HH22 ARG   192     -32.019   2.006  29.129  1.00  0.00           H  
ATOM   3092  C   ARG   192     -25.424  -3.025  31.288  1.00  0.00           C  
ATOM   3093  O   ARG   192     -24.322  -3.272  30.910  1.00  0.00           O  
ATOM   3094  N   ASP   193     -25.672  -2.139  32.303  1.00  0.00           N  
ATOM   3095  H   ASP   193     -26.641  -1.968  32.528  1.00  0.00           H  
ATOM   3096  CA  ASP   193     -24.578  -1.564  33.193  1.00  0.00           C  
ATOM   3097  HA  ASP   193     -24.027  -0.899  32.527  1.00  0.00           H  
ATOM   3098  CB  ASP   193     -25.247  -0.657  34.249  1.00  0.00           C  
ATOM   3099  HB2 ASP   193     -25.887  -1.283  34.871  1.00  0.00           H  
ATOM   3100  HB3 ASP   193     -24.512  -0.189  34.903  1.00  0.00           H  
ATOM   3101  CG  ASP   193     -26.109   0.430  33.593  1.00  0.00           C  
ATOM   3102  OD1 ASP   193     -27.266   0.457  34.074  1.00  0.00           O  
ATOM   3103  OD2 ASP   193     -25.743   1.226  32.687  1.00  0.00           O  
ATOM   3104  C   ASP   193     -23.643  -2.570  33.839  1.00  0.00           C  
ATOM   3105  O   ASP   193     -22.408  -2.395  33.917  1.00  0.00           O  
ATOM   3106  N   GLN   194     -24.207  -3.694  34.323  1.00  0.00           N  
ATOM   3107  H   GLN   194     -25.215  -3.764  34.332  1.00  0.00           H  
ATOM   3108  CA  GLN   194     -23.406  -4.653  35.018  1.00  0.00           C  
ATOM   3109  HA  GLN   194     -22.753  -4.262  35.798  1.00  0.00           H  
ATOM   3110  CB  GLN   194     -24.440  -5.563  35.694  1.00  0.00           C  
ATOM   3111  HB2 GLN   194     -25.189  -5.938  34.996  1.00  0.00           H  
ATOM   3112  HB3 GLN   194     -23.939  -6.347  36.261  1.00  0.00           H  
ATOM   3113  CG  GLN   194     -25.327  -4.841  36.698  1.00  0.00           C  
ATOM   3114  HG2 GLN   194     -25.681  -5.615  37.379  1.00  0.00           H  
ATOM   3115  HG3 GLN   194     -24.750  -4.244  37.405  1.00  0.00           H  
ATOM   3116  CD  GLN   194     -26.444  -3.900  36.176  1.00  0.00           C  
ATOM   3117  OE1 GLN   194     -26.802  -3.825  34.988  1.00  0.00           O  
ATOM   3118  NE2 GLN   194     -27.028  -3.151  37.011  1.00  0.00           N  
ATOM   3119 HE21 GLN   194     -27.725  -2.596  36.535  1.00  0.00           H  
ATOM   3120 HE22 GLN   194     -26.811  -2.927  37.971  1.00  0.00           H  
ATOM   3121  C   GLN   194     -22.568  -5.394  33.924  1.00  0.00           C  
ATOM   3122  O   GLN   194     -21.352  -5.566  34.234  1.00  0.00           O  
ATOM   3123  N   MET   195     -23.000  -5.763  32.702  1.00  0.00           N  
ATOM   3124  H   MET   195     -23.988  -5.609  32.560  1.00  0.00           H  
ATOM   3125  CA  MET   195     -22.101  -6.278  31.656  1.00  0.00           C  
ATOM   3126  HA  MET   195     -21.369  -6.943  32.115  1.00  0.00           H  
ATOM   3127  CB  MET   195     -22.999  -7.013  30.635  1.00  0.00           C  
ATOM   3128  HB2 MET   195     -23.706  -6.334  30.159  1.00  0.00           H  
ATOM   3129  HB3 MET   195     -22.341  -7.392  29.853  1.00  0.00           H  
ATOM   3130  CG  MET   195     -23.824  -8.222  31.235  1.00  0.00           C  
ATOM   3131  HG2 MET   195     -23.097  -8.826  31.780  1.00  0.00           H  
ATOM   3132  HG3 MET   195     -24.541  -7.803  31.940  1.00  0.00           H  
ATOM   3133  SD  MET   195     -24.645  -9.317  30.012  1.00  0.00           S  
ATOM   3134  CE  MET   195     -26.054  -8.175  29.663  1.00  0.00           C  
ATOM   3135  HE1 MET   195     -26.805  -8.302  30.442  1.00  0.00           H  
ATOM   3136  HE2 MET   195     -25.670  -7.157  29.739  1.00  0.00           H  
ATOM   3137  HE3 MET   195     -26.520  -8.435  28.712  1.00  0.00           H  
ATOM   3138  C   MET   195     -21.236  -5.247  30.972  1.00  0.00           C  
ATOM   3139  O   MET   195     -20.779  -5.410  29.853  1.00  0.00           O  
ATOM   3140  N   LYS   196     -21.055  -3.973  31.530  1.00  0.00           N  
ATOM   3141  H   LYS   196     -21.653  -3.801  32.325  1.00  0.00           H  
ATOM   3142  CA  LYS   196     -20.286  -2.903  30.897  1.00  0.00           C  
ATOM   3143  HA  LYS   196     -20.458  -2.913  29.821  1.00  0.00           H  
ATOM   3144  CB  LYS   196     -20.673  -1.493  31.574  1.00  0.00           C  
ATOM   3145  HB2 LYS   196     -21.746  -1.342  31.689  1.00  0.00           H  
ATOM   3146  HB3 LYS   196     -20.221  -1.635  32.556  1.00  0.00           H  
ATOM   3147  CG  LYS   196     -20.130  -0.465  30.882  1.00  0.00           C  
ATOM   3148  HG2 LYS   196     -19.137  -0.758  30.542  1.00  0.00           H  
ATOM   3149  HG3 LYS   196     -20.661  -0.289  29.946  1.00  0.00           H  
ATOM   3150  CD  LYS   196     -20.131   0.652  31.715  1.00  0.00           C  
ATOM   3151  HD2 LYS   196     -21.152   0.992  31.893  1.00  0.00           H  
ATOM   3152  HD3 LYS   196     -19.634   0.439  32.661  1.00  0.00           H  
ATOM   3153  CE  LYS   196     -19.464   1.669  31.080  1.00  0.00           C  
ATOM   3154  HE2 LYS   196     -18.419   1.367  31.012  1.00  0.00           H  
ATOM   3155  HE3 LYS   196     -19.799   1.747  30.046  1.00  0.00           H  
ATOM   3156  NZ  LYS   196     -19.622   2.988  31.792  1.00  0.00           N  
ATOM   3157  HZ1 LYS   196     -20.550   3.341  31.605  1.00  0.00           H  
ATOM   3158  HZ2 LYS   196     -19.448   2.944  32.785  1.00  0.00           H  
ATOM   3159  HZ3 LYS   196     -19.089   3.761  31.419  1.00  0.00           H  
ATOM   3160  C   LYS   196     -18.774  -3.195  31.002  1.00  0.00           C  
ATOM   3161  O   LYS   196     -18.193  -3.388  32.076  1.00  0.00           O  
ATOM   3162  N   ARG   197     -18.096  -3.160  29.867  1.00  0.00           N  
ATOM   3163  H   ARG   197     -18.460  -2.833  28.984  1.00  0.00           H  
ATOM   3164  CA  ARG   197     -16.684  -3.629  29.783  1.00  0.00           C  
ATOM   3165  HA  ARG   197     -16.669  -4.612  30.253  1.00  0.00           H  
ATOM   3166  CB  ARG   197     -16.202  -3.807  28.333  1.00  0.00           C  
ATOM   3167  HB2 ARG   197     -16.573  -3.017  27.679  1.00  0.00           H  
ATOM   3168  HB3 ARG   197     -15.114  -3.861  28.296  1.00  0.00           H  
ATOM   3169  CG  ARG   197     -16.561  -5.054  27.796  1.00  0.00           C  
ATOM   3170  HG2 ARG   197     -16.304  -5.863  28.478  1.00  0.00           H  
ATOM   3171  HG3 ARG   197     -17.631  -5.139  27.604  1.00  0.00           H  
ATOM   3172  CD  ARG   197     -15.987  -5.311  26.619  1.00  0.00           C  
ATOM   3173  HD2 ARG   197     -16.465  -6.125  26.074  1.00  0.00           H  
ATOM   3174  HD3 ARG   197     -15.992  -4.420  25.992  1.00  0.00           H  
ATOM   3175  NE  ARG   197     -14.523  -5.786  26.655  1.00  0.00           N  
ATOM   3176  HE  ARG   197     -14.131  -6.363  27.386  1.00  0.00           H  
ATOM   3177  CZ  ARG   197     -13.630  -5.581  25.717  1.00  0.00           C  
ATOM   3178  NH1 ARG   197     -13.790  -4.755  24.719  1.00  0.00           N  
ATOM   3179 HH11 ARG   197     -14.687  -4.315  24.569  1.00  0.00           H  
ATOM   3180 HH12 ARG   197     -12.988  -4.450  24.185  1.00  0.00           H  
ATOM   3181  NH2 ARG   197     -12.414  -5.937  25.992  1.00  0.00           N  
ATOM   3182 HH21 ARG   197     -12.309  -6.502  26.822  1.00  0.00           H  
ATOM   3183 HH22 ARG   197     -11.830  -5.933  25.168  1.00  0.00           H  
ATOM   3184  C   ARG   197     -15.747  -2.838  30.680  1.00  0.00           C  
ATOM   3185  O   ARG   197     -16.132  -1.699  31.050  1.00  0.00           O  
ATOM   3186  N   PRO   198     -14.537  -3.263  30.948  1.00  0.00           N  
ATOM   3187  CD  PRO   198     -14.284  -4.653  31.152  1.00  0.00           C  
ATOM   3188  HD2 PRO   198     -13.996  -5.129  30.215  1.00  0.00           H  
ATOM   3189  HD3 PRO   198     -15.086  -5.300  31.507  1.00  0.00           H  
ATOM   3190  CG  PRO   198     -13.094  -4.760  32.028  1.00  0.00           C  
ATOM   3191  HG2 PRO   198     -12.527  -5.641  31.730  1.00  0.00           H  
ATOM   3192  HG3 PRO   198     -13.381  -4.870  33.073  1.00  0.00           H  
ATOM   3193  CB  PRO   198     -12.388  -3.414  31.856  1.00  0.00           C  
ATOM   3194  HB2 PRO   198     -11.633  -3.470  31.072  1.00  0.00           H  
ATOM   3195  HB3 PRO   198     -11.922  -3.075  32.781  1.00  0.00           H  
ATOM   3196  CA  PRO   198     -13.572  -2.488  31.594  1.00  0.00           C  
ATOM   3197  HA  PRO   198     -14.044  -2.208  32.536  1.00  0.00           H  
ATOM   3198  C   PRO   198     -13.251  -1.103  30.948  1.00  0.00           C  
ATOM   3199  O   PRO   198     -13.186  -1.057  29.723  1.00  0.00           O  
ATOM   3200  N   PRO   199     -12.940  -0.077  31.737  1.00  0.00           N  
ATOM   3201  CD  PRO   199     -12.943  -0.002  33.165  1.00  0.00           C  
ATOM   3202  HD2 PRO   199     -12.036  -0.459  33.562  1.00  0.00           H  
ATOM   3203  HD3 PRO   199     -13.892  -0.450  33.456  1.00  0.00           H  
ATOM   3204  CG  PRO   199     -12.875   1.432  33.508  1.00  0.00           C  
ATOM   3205  HG2 PRO   199     -12.448   1.669  34.483  1.00  0.00           H  
ATOM   3206  HG3 PRO   199     -13.886   1.840  33.489  1.00  0.00           H  
ATOM   3207  CB  PRO   199     -12.033   2.074  32.475  1.00  0.00           C  
ATOM   3208  HB2 PRO   199     -10.993   1.844  32.704  1.00  0.00           H  
ATOM   3209  HB3 PRO   199     -12.064   3.163  32.504  1.00  0.00           H  
ATOM   3210  CA  PRO   199     -12.497   1.263  31.206  1.00  0.00           C  
ATOM   3211  HA  PRO   199     -13.451   1.679  30.882  1.00  0.00           H  
ATOM   3212  C   PRO   199     -11.484   1.252  30.038  1.00  0.00           C  
ATOM   3213  O   PRO   199     -10.447   0.565  30.128  1.00  0.00           O  
ATOM   3214  N   LEU   200     -11.762   2.074  29.030  1.00  0.00           N  
ATOM   3215  H   LEU   200     -12.639   2.571  29.097  1.00  0.00           H  
ATOM   3216  CA  LEU   200     -11.059   2.080  27.716  1.00  0.00           C  
ATOM   3217  HA  LEU   200     -11.247   1.073  27.343  1.00  0.00           H  
ATOM   3218  CB  LEU   200     -11.743   3.121  26.814  1.00  0.00           C  
ATOM   3219  HB2 LEU   200     -12.786   2.803  26.835  1.00  0.00           H  
ATOM   3220  HB3 LEU   200     -11.650   4.091  27.301  1.00  0.00           H  
ATOM   3221  CG  LEU   200     -11.250   3.228  25.377  1.00  0.00           C  
ATOM   3222  HG  LEU   200     -10.220   3.586  25.368  1.00  0.00           H  
ATOM   3223  CD1 LEU   200     -11.190   1.924  24.638  1.00  0.00           C  
ATOM   3224 HD11 LEU   200     -11.280   2.063  23.561  1.00  0.00           H  
ATOM   3225 HD12 LEU   200     -10.241   1.486  24.947  1.00  0.00           H  
ATOM   3226 HD13 LEU   200     -11.997   1.269  24.969  1.00  0.00           H  
ATOM   3227  CD2 LEU   200     -12.141   4.257  24.692  1.00  0.00           C  
ATOM   3228 HD21 LEU   200     -11.920   5.273  25.020  1.00  0.00           H  
ATOM   3229 HD22 LEU   200     -11.820   4.351  23.655  1.00  0.00           H  
ATOM   3230 HD23 LEU   200     -13.194   3.976  24.688  1.00  0.00           H  
ATOM   3231  C   LEU   200      -9.521   2.310  27.949  1.00  0.00           C  
ATOM   3232  O   LEU   200      -8.727   1.457  27.486  1.00  0.00           O  
ATOM   3233  N   GLU   201      -9.153   3.291  28.753  1.00  0.00           N  
ATOM   3234  H   GLU   201      -9.866   3.965  28.992  1.00  0.00           H  
ATOM   3235  CA  GLU   201      -7.757   3.630  29.169  1.00  0.00           C  
ATOM   3236  HA  GLU   201      -7.183   3.972  28.308  1.00  0.00           H  
ATOM   3237  CB  GLU   201      -7.801   4.780  30.201  1.00  0.00           C  
ATOM   3238  HB2 GLU   201      -6.799   4.840  30.626  1.00  0.00           H  
ATOM   3239  HB3 GLU   201      -7.976   5.724  29.686  1.00  0.00           H  
ATOM   3240  CG  GLU   201      -8.677   4.562  31.409  1.00  0.00           C  
ATOM   3241  HG2 GLU   201      -8.749   3.517  31.709  1.00  0.00           H  
ATOM   3242  HG3 GLU   201      -8.198   4.940  32.312  1.00  0.00           H  
ATOM   3243  CD  GLU   201     -10.157   5.134  31.282  1.00  0.00           C  
ATOM   3244  OE1 GLU   201     -10.581   5.364  30.120  1.00  0.00           O  
ATOM   3245  OE2 GLU   201     -10.830   5.441  32.279  1.00  0.00           O  
ATOM   3246  C   GLU   201      -6.876   2.450  29.680  1.00  0.00           C  
ATOM   3247  O   GLU   201      -5.685   2.356  29.487  1.00  0.00           O  
ATOM   3248  N   GLU   202      -7.500   1.541  30.426  1.00  0.00           N  
ATOM   3249  H   GLU   202      -8.507   1.569  30.508  1.00  0.00           H  
ATOM   3250  CA  GLU   202      -6.923   0.370  31.041  1.00  0.00           C  
ATOM   3251  HA  GLU   202      -5.973   0.617  31.515  1.00  0.00           H  
ATOM   3252  CB  GLU   202      -7.764  -0.068  32.201  1.00  0.00           C  
ATOM   3253  HB2 GLU   202      -8.711  -0.438  31.808  1.00  0.00           H  
ATOM   3254  HB3 GLU   202      -7.284  -0.866  32.768  1.00  0.00           H  
ATOM   3255  CG  GLU   202      -8.126   0.917  33.333  1.00  0.00           C  
ATOM   3256  HG2 GLU   202      -8.762   1.729  32.980  1.00  0.00           H  
ATOM   3257  HG3 GLU   202      -8.680   0.555  34.199  1.00  0.00           H  
ATOM   3258  CD  GLU   202      -6.847   1.667  34.005  1.00  0.00           C  
ATOM   3259  OE1 GLU   202      -7.131   2.599  34.776  1.00  0.00           O  
ATOM   3260  OE2 GLU   202      -5.676   1.249  33.826  1.00  0.00           O  
ATOM   3261  C   GLU   202      -6.796  -0.874  30.056  1.00  0.00           C  
ATOM   3262  O   GLU   202      -5.838  -1.730  30.136  1.00  0.00           O  
ATOM   3263  N   ARG   203      -7.666  -0.897  29.031  1.00  0.00           N  
ATOM   3264  H   ARG   203      -8.312  -0.141  28.856  1.00  0.00           H  
ATOM   3265  CA  ARG   203      -7.581  -1.813  27.814  1.00  0.00           C  
ATOM   3266  HA  ARG   203      -7.307  -2.802  28.183  1.00  0.00           H  
ATOM   3267  CB  ARG   203      -8.885  -1.943  27.045  1.00  0.00           C  
ATOM   3268  HB2 ARG   203      -9.247  -0.917  26.977  1.00  0.00           H  
ATOM   3269  HB3 ARG   203      -8.681  -2.254  26.020  1.00  0.00           H  
ATOM   3270  CG  ARG   203      -9.781  -2.669  27.714  1.00  0.00           C  
ATOM   3271  HG2 ARG   203      -9.219  -3.602  27.733  1.00  0.00           H  
ATOM   3272  HG3 ARG   203      -9.841  -2.336  28.751  1.00  0.00           H  
ATOM   3273  CD  ARG   203     -11.042  -2.885  27.209  1.00  0.00           C  
ATOM   3274  HD2 ARG   203     -10.918  -3.270  26.197  1.00  0.00           H  
ATOM   3275  HD3 ARG   203     -11.428  -3.775  27.706  1.00  0.00           H  
ATOM   3276  NE  ARG   203     -11.972  -1.763  27.396  1.00  0.00           N  
ATOM   3277  HE  ARG   203     -12.121  -1.435  28.340  1.00  0.00           H  
ATOM   3278  CZ  ARG   203     -12.785  -1.260  26.558  1.00  0.00           C  
ATOM   3279  NH1 ARG   203     -12.817  -1.553  25.320  1.00  0.00           N  
ATOM   3280 HH11 ARG   203     -12.129  -2.189  24.943  1.00  0.00           H  
ATOM   3281 HH12 ARG   203     -13.470  -1.009  24.775  1.00  0.00           H  
ATOM   3282  NH2 ARG   203     -13.529  -0.254  26.970  1.00  0.00           N  
ATOM   3283 HH21 ARG   203     -13.488   0.050  27.932  1.00  0.00           H  
ATOM   3284 HH22 ARG   203     -14.262   0.014  26.330  1.00  0.00           H  
ATOM   3285  C   ARG   203      -6.525  -1.316  26.823  1.00  0.00           C  
ATOM   3286  O   ARG   203      -5.700  -2.119  26.396  1.00  0.00           O  
ATOM   3287  N   ARG   204      -6.412   0.007  26.608  1.00  0.00           N  
ATOM   3288  H   ARG   204      -7.056   0.669  27.016  1.00  0.00           H  
ATOM   3289  CA  ARG   204      -5.236   0.538  25.772  1.00  0.00           C  
ATOM   3290  HA  ARG   204      -5.201  -0.149  24.927  1.00  0.00           H  
ATOM   3291  CB  ARG   204      -5.485   2.032  25.275  1.00  0.00           C  
ATOM   3292  HB2 ARG   204      -5.836   2.625  26.120  1.00  0.00           H  
ATOM   3293  HB3 ARG   204      -4.526   2.441  24.957  1.00  0.00           H  
ATOM   3294  CG  ARG   204      -6.403   2.158  24.259  1.00  0.00           C  
ATOM   3295  HG2 ARG   204      -6.030   1.397  23.573  1.00  0.00           H  
ATOM   3296  HG3 ARG   204      -7.376   1.792  24.587  1.00  0.00           H  
ATOM   3297  CD  ARG   204      -6.570   3.369  23.651  1.00  0.00           C  
ATOM   3298  HD2 ARG   204      -6.642   4.179  24.376  1.00  0.00           H  
ATOM   3299  HD3 ARG   204      -5.631   3.616  23.156  1.00  0.00           H  
ATOM   3300  NE  ARG   204      -7.758   3.234  22.818  1.00  0.00           N  
ATOM   3301  HE  ARG   204      -7.971   2.361  22.357  1.00  0.00           H  
ATOM   3302  CZ  ARG   204      -8.564   4.185  22.424  1.00  0.00           C  
ATOM   3303  NH1 ARG   204      -9.650   3.951  21.644  1.00  0.00           N  
ATOM   3304 HH11 ARG   204      -9.919   3.014  21.377  1.00  0.00           H  
ATOM   3305 HH12 ARG   204     -10.091   4.786  21.286  1.00  0.00           H  
ATOM   3306  NH2 ARG   204      -8.315   5.435  22.704  1.00  0.00           N  
ATOM   3307 HH21 ARG   204      -7.383   5.674  23.011  1.00  0.00           H  
ATOM   3308 HH22 ARG   204      -8.975   6.137  22.401  1.00  0.00           H  
ATOM   3309  C   ARG   204      -3.868   0.292  26.327  1.00  0.00           C  
ATOM   3310  O   ARG   204      -2.979  -0.193  25.671  1.00  0.00           O  
ATOM   3311  N   ALA   205      -3.799   0.533  27.642  1.00  0.00           N  
ATOM   3312  H   ALA   205      -4.534   1.053  28.098  1.00  0.00           H  
ATOM   3313  CA  ALA   205      -2.583   0.207  28.362  1.00  0.00           C  
ATOM   3314  HA  ALA   205      -1.765   0.650  27.793  1.00  0.00           H  
ATOM   3315  CB  ALA   205      -2.676   0.852  29.697  1.00  0.00           C  
ATOM   3316  HB1 ALA   205      -2.965   1.892  29.549  1.00  0.00           H  
ATOM   3317  HB2 ALA   205      -3.398   0.289  30.289  1.00  0.00           H  
ATOM   3318  HB3 ALA   205      -1.727   0.832  30.233  1.00  0.00           H  
ATOM   3319  C   ALA   205      -2.281  -1.278  28.441  1.00  0.00           C  
ATOM   3320  O   ALA   205      -1.122  -1.710  28.361  1.00  0.00           O  
ATOM   3321  N   MET   206      -3.245  -2.189  28.442  1.00  0.00           N  
ATOM   3322  H   MET   206      -4.194  -1.851  28.518  1.00  0.00           H  
ATOM   3323  CA  MET   206      -3.057  -3.625  28.309  1.00  0.00           C  
ATOM   3324  HA  MET   206      -2.292  -3.985  28.997  1.00  0.00           H  
ATOM   3325  CB  MET   206      -4.359  -4.422  28.505  1.00  0.00           C  
ATOM   3326  HB2 MET   206      -4.779  -4.268  29.499  1.00  0.00           H  
ATOM   3327  HB3 MET   206      -5.116  -4.088  27.795  1.00  0.00           H  
ATOM   3328  CG  MET   206      -4.308  -5.945  28.496  1.00  0.00           C  
ATOM   3329  HG2 MET   206      -5.257  -6.283  28.080  1.00  0.00           H  
ATOM   3330  HG3 MET   206      -3.582  -6.374  27.805  1.00  0.00           H  
ATOM   3331  SD  MET   206      -4.141  -6.760  30.067  1.00  0.00           S  
ATOM   3332  CE  MET   206      -2.263  -6.738  30.089  1.00  0.00           C  
ATOM   3333  HE1 MET   206      -1.776  -5.763  30.097  1.00  0.00           H  
ATOM   3334  HE2 MET   206      -1.756  -7.275  30.891  1.00  0.00           H  
ATOM   3335  HE3 MET   206      -2.018  -7.238  29.152  1.00  0.00           H  
ATOM   3336  C   MET   206      -2.583  -3.959  26.924  1.00  0.00           C  
ATOM   3337  O   MET   206      -1.646  -4.784  26.764  1.00  0.00           O  
ATOM   3338  N   HIE   207      -3.202  -3.355  25.899  1.00  0.00           N  
ATOM   3339  H   HIE   207      -4.065  -2.863  26.078  1.00  0.00           H  
ATOM   3340  CA  HIE   207      -2.879  -3.530  24.528  1.00  0.00           C  
ATOM   3341  HA  HIE   207      -2.978  -4.604  24.373  1.00  0.00           H  
ATOM   3342  CB  HIE   207      -3.836  -2.816  23.600  1.00  0.00           C  
ATOM   3343  HB2 HIE   207      -3.759  -1.730  23.651  1.00  0.00           H  
ATOM   3344  HB3 HIE   207      -3.427  -2.879  22.591  1.00  0.00           H  
ATOM   3345  CG  HIE   207      -5.250  -3.395  23.472  1.00  0.00           C  
ATOM   3346  ND1 HIE   207      -5.502  -4.687  23.071  1.00  0.00           N  
ATOM   3347  CE1 HIE   207      -6.793  -4.622  22.777  1.00  0.00           C  
ATOM   3348  HE1 HIE   207      -7.186  -5.474  22.242  1.00  0.00           H  
ATOM   3349  NE2 HIE   207      -7.414  -3.427  23.062  1.00  0.00           N  
ATOM   3350  HE2 HIE   207      -8.370  -3.191  22.837  1.00  0.00           H  
ATOM   3351  CD2 HIE   207      -6.395  -2.658  23.530  1.00  0.00           C  
ATOM   3352  HD2 HIE   207      -6.296  -1.596  23.700  1.00  0.00           H  
ATOM   3353  C   HIE   207      -1.460  -3.100  24.181  1.00  0.00           C  
ATOM   3354  O   HIE   207      -0.843  -3.623  23.273  1.00  0.00           O  
ATOM   3355  N   ASP   208      -0.990  -2.014  24.778  1.00  0.00           N  
ATOM   3356  H   ASP   208      -1.561  -1.527  25.453  1.00  0.00           H  
ATOM   3357  CA  ASP   208       0.351  -1.475  24.661  1.00  0.00           C  
ATOM   3358  HA  ASP   208       0.587  -1.553  23.599  1.00  0.00           H  
ATOM   3359  CB  ASP   208       0.407   0.017  25.060  1.00  0.00           C  
ATOM   3360  HB2 ASP   208      -0.289   0.643  24.502  1.00  0.00           H  
ATOM   3361  HB3 ASP   208       0.117  -0.038  26.109  1.00  0.00           H  
ATOM   3362  CG  ASP   208       1.880   0.565  25.028  1.00  0.00           C  
ATOM   3363  OD1 ASP   208       2.313   1.066  26.076  1.00  0.00           O  
ATOM   3364  OD2 ASP   208       2.528   0.675  23.945  1.00  0.00           O  
ATOM   3365  C   ASP   208       1.432  -2.320  25.396  1.00  0.00           C  
ATOM   3366  O   ASP   208       2.568  -2.275  25.020  1.00  0.00           O  
ATOM   3367  N   ILE   209       1.036  -3.152  26.400  1.00  0.00           N  
ATOM   3368  H   ILE   209       0.095  -3.076  26.759  1.00  0.00           H  
ATOM   3369  CA  ILE   209       1.928  -4.223  26.977  1.00  0.00           C  
ATOM   3370  HA  ILE   209       2.856  -3.695  27.196  1.00  0.00           H  
ATOM   3371  CB  ILE   209       1.390  -4.922  28.160  1.00  0.00           C  
ATOM   3372  HB  ILE   209       0.377  -5.264  27.950  1.00  0.00           H  
ATOM   3373  CG2 ILE   209       2.061  -6.286  28.610  1.00  0.00           C  
ATOM   3374 HG21 ILE   209       2.477  -6.183  29.613  1.00  0.00           H  
ATOM   3375 HG22 ILE   209       1.301  -7.065  28.559  1.00  0.00           H  
ATOM   3376 HG23 ILE   209       2.825  -6.487  27.858  1.00  0.00           H  
ATOM   3377  CG1 ILE   209       1.416  -4.074  29.439  1.00  0.00           C  
ATOM   3378 HG12 ILE   209       2.411  -4.056  29.884  1.00  0.00           H  
ATOM   3379 HG13 ILE   209       1.292  -3.029  29.157  1.00  0.00           H  
ATOM   3380  CD1 ILE   209       0.382  -4.382  30.546  1.00  0.00           C  
ATOM   3381 HD11 ILE   209      -0.608  -4.123  30.170  1.00  0.00           H  
ATOM   3382 HD12 ILE   209       0.404  -5.459  30.709  1.00  0.00           H  
ATOM   3383 HD13 ILE   209       0.694  -3.861  31.452  1.00  0.00           H  
ATOM   3384  C   ILE   209       2.213  -5.236  25.795  1.00  0.00           C  
ATOM   3385  O   ILE   209       3.330  -5.589  25.519  1.00  0.00           O  
ATOM   3386  N   ILE   210       1.140  -5.627  25.114  1.00  0.00           N  
ATOM   3387  H   ILE   210       0.258  -5.332  25.510  1.00  0.00           H  
ATOM   3388  CA  ILE   210       1.230  -6.502  23.926  1.00  0.00           C  
ATOM   3389  HA  ILE   210       1.520  -7.489  24.286  1.00  0.00           H  
ATOM   3390  CB  ILE   210      -0.176  -6.825  23.281  1.00  0.00           C  
ATOM   3391  HB  ILE   210      -0.586  -5.945  22.787  1.00  0.00           H  
ATOM   3392  CG2 ILE   210      -0.067  -7.769  22.040  1.00  0.00           C  
ATOM   3393 HG21 ILE   210       0.297  -7.160  21.213  1.00  0.00           H  
ATOM   3394 HG22 ILE   210       0.509  -8.654  22.309  1.00  0.00           H  
ATOM   3395 HG23 ILE   210      -1.067  -8.105  21.764  1.00  0.00           H  
ATOM   3396  CG1 ILE   210      -1.133  -7.449  24.276  1.00  0.00           C  
ATOM   3397 HG12 ILE   210      -0.674  -8.399  24.547  1.00  0.00           H  
ATOM   3398 HG13 ILE   210      -1.088  -6.918  25.227  1.00  0.00           H  
ATOM   3399  CD1 ILE   210      -2.619  -7.487  23.870  1.00  0.00           C  
ATOM   3400 HD11 ILE   210      -2.785  -6.779  23.058  1.00  0.00           H  
ATOM   3401 HD12 ILE   210      -2.922  -8.515  23.669  1.00  0.00           H  
ATOM   3402 HD13 ILE   210      -3.138  -7.063  24.730  1.00  0.00           H  
ATOM   3403  C   ILE   210       2.072  -5.900  22.833  1.00  0.00           C  
ATOM   3404  O   ILE   210       2.668  -6.666  22.107  1.00  0.00           O  
ATOM   3405  N   ALA   211       2.077  -4.558  22.708  1.00  0.00           N  
ATOM   3406  H   ALA   211       1.686  -3.995  23.450  1.00  0.00           H  
ATOM   3407  CA  ALA   211       2.832  -3.879  21.682  1.00  0.00           C  
ATOM   3408  HA  ALA   211       3.024  -4.495  20.803  1.00  0.00           H  
ATOM   3409  CB  ALA   211       1.994  -2.791  21.085  1.00  0.00           C  
ATOM   3410  HB1 ALA   211       1.989  -2.004  21.839  1.00  0.00           H  
ATOM   3411  HB2 ALA   211       2.241  -2.498  20.065  1.00  0.00           H  
ATOM   3412  HB3 ALA   211       0.976  -3.170  20.995  1.00  0.00           H  
ATOM   3413  C   ALA   211       4.256  -3.394  22.077  1.00  0.00           C  
ATOM   3414  O   ALA   211       4.811  -2.382  21.529  1.00  0.00           O  
ATOM   3415  N   SER   212       4.739  -3.887  23.230  1.00  0.00           N  
ATOM   3416  H   SER   212       4.181  -4.630  23.625  1.00  0.00           H  
ATOM   3417  CA  SER   212       6.071  -3.696  23.714  1.00  0.00           C  
ATOM   3418  HA  SER   212       6.192  -2.615  23.782  1.00  0.00           H  
ATOM   3419  CB  SER   212       6.186  -4.280  25.092  1.00  0.00           C  
ATOM   3420  HB2 SER   212       7.186  -4.332  25.523  1.00  0.00           H  
ATOM   3421  HB3 SER   212       5.565  -3.727  25.797  1.00  0.00           H  
ATOM   3422  OG  SER   212       5.893  -5.678  25.041  1.00  0.00           O  
ATOM   3423  HG  SER   212       4.945  -5.792  25.140  1.00  0.00           H  
ATOM   3424  C   SER   212       7.123  -4.344  22.752  1.00  0.00           C  
ATOM   3425  O   SER   212       6.849  -5.286  22.013  1.00  0.00           O  
ATOM   3426  N   ASP   213       8.383  -3.863  22.725  1.00  0.00           N  
ATOM   3427  H   ASP   213       8.638  -3.002  23.187  1.00  0.00           H  
ATOM   3428  CA  ASP   213       9.461  -4.508  21.921  1.00  0.00           C  
ATOM   3429  HA  ASP   213       9.072  -4.725  20.926  1.00  0.00           H  
ATOM   3430  CB  ASP   213      10.529  -3.415  21.824  1.00  0.00           C  
ATOM   3431  HB2 ASP   213      10.592  -2.777  22.706  1.00  0.00           H  
ATOM   3432  HB3 ASP   213      11.481  -3.937  21.734  1.00  0.00           H  
ATOM   3433  CG  ASP   213      10.379  -2.476  20.541  1.00  0.00           C  
ATOM   3434  OD1 ASP   213       9.446  -2.498  19.698  1.00  0.00           O  
ATOM   3435  OD2 ASP   213      11.382  -1.749  20.500  1.00  0.00           O  
ATOM   3436  C   ASP   213      10.111  -5.725  22.587  1.00  0.00           C  
ATOM   3437  O   ASP   213      10.847  -6.484  21.936  1.00  0.00           O  
ATOM   3438  N   THR   214       9.875  -5.924  23.924  1.00  0.00           N  
ATOM   3439  H   THR   214       9.428  -5.133  24.365  1.00  0.00           H  
ATOM   3440  CA  THR   214       9.808  -7.246  24.574  1.00  0.00           C  
ATOM   3441  HA  THR   214       9.687  -7.992  23.789  1.00  0.00           H  
ATOM   3442  CB  THR   214      11.148  -7.509  25.297  1.00  0.00           C  
ATOM   3443  HB  THR   214      11.180  -6.695  26.021  1.00  0.00           H  
ATOM   3444  CG2 THR   214      11.381  -8.851  25.889  1.00  0.00           C  
ATOM   3445 HG21 THR   214      10.465  -9.129  26.410  1.00  0.00           H  
ATOM   3446 HG22 THR   214      11.725  -9.547  25.123  1.00  0.00           H  
ATOM   3447 HG23 THR   214      12.176  -8.806  26.634  1.00  0.00           H  
ATOM   3448  OG1 THR   214      12.247  -7.257  24.351  1.00  0.00           O  
ATOM   3449  HG1 THR   214      12.199  -6.325  24.127  1.00  0.00           H  
ATOM   3450  C   THR   214       8.667  -7.351  25.586  1.00  0.00           C  
ATOM   3451  O   THR   214       8.519  -6.443  26.451  1.00  0.00           O  
ATOM   3452  N   PHE   215       7.808  -8.381  25.587  1.00  0.00           N  
ATOM   3453  H   PHE   215       7.805  -8.992  24.783  1.00  0.00           H  
ATOM   3454  CA  PHE   215       6.876  -8.745  26.692  1.00  0.00           C  
ATOM   3455  HA  PHE   215       6.182  -7.904  26.715  1.00  0.00           H  
ATOM   3456  CB  PHE   215       6.198 -10.047  26.411  1.00  0.00           C  
ATOM   3457  HB2 PHE   215       6.128 -10.098  25.324  1.00  0.00           H  
ATOM   3458  HB3 PHE   215       6.835 -10.885  26.694  1.00  0.00           H  
ATOM   3459  CG  PHE   215       4.799 -10.203  27.025  1.00  0.00           C  
ATOM   3460  CD1 PHE   215       3.833  -9.326  26.589  1.00  0.00           C  
ATOM   3461  HD1 PHE   215       4.155  -8.566  25.893  1.00  0.00           H  
ATOM   3462  CE1 PHE   215       2.455  -9.526  26.897  1.00  0.00           C  
ATOM   3463  HE1 PHE   215       1.719  -8.964  26.341  1.00  0.00           H  
ATOM   3464  CZ  PHE   215       2.125 -10.631  27.610  1.00  0.00           C  
ATOM   3465  HZ  PHE   215       1.066 -10.730  27.798  1.00  0.00           H  
ATOM   3466  CE2 PHE   215       3.091 -11.528  28.170  1.00  0.00           C  
ATOM   3467  HE2 PHE   215       2.848 -12.363  28.809  1.00  0.00           H  
ATOM   3468  CD2 PHE   215       4.438 -11.322  27.825  1.00  0.00           C  
ATOM   3469  HD2 PHE   215       5.191 -12.007  28.188  1.00  0.00           H  
ATOM   3470  C   PHE   215       7.571  -8.850  28.092  1.00  0.00           C  
ATOM   3471  O   PHE   215       8.689  -9.335  28.228  1.00  0.00           O  
ATOM   3472  N   ASP   216       6.799  -8.460  29.072  1.00  0.00           N  
ATOM   3473  H   ASP   216       5.888  -8.084  28.856  1.00  0.00           H  
ATOM   3474  CA  ASP   216       6.932  -8.965  30.465  1.00  0.00           C  
ATOM   3475  HA  ASP   216       7.770  -9.661  30.466  1.00  0.00           H  
ATOM   3476  CB  ASP   216       7.396  -7.828  31.423  1.00  0.00           C  
ATOM   3477  HB2 ASP   216       8.393  -7.501  31.126  1.00  0.00           H  
ATOM   3478  HB3 ASP   216       6.741  -6.969  31.279  1.00  0.00           H  
ATOM   3479  CG  ASP   216       7.376  -8.243  32.929  1.00  0.00           C  
ATOM   3480  OD1 ASP   216       7.402  -9.434  33.265  1.00  0.00           O  
ATOM   3481  OD2 ASP   216       7.317  -7.311  33.789  1.00  0.00           O  
ATOM   3482  C   ASP   216       5.583  -9.545  30.925  1.00  0.00           C  
ATOM   3483  O   ASP   216       4.559  -8.811  31.010  1.00  0.00           O  
ATOM   3484  N   ASP   217       5.675 -10.846  31.414  1.00  0.00           N  
ATOM   3485  H   ASP   217       6.536 -11.338  31.220  1.00  0.00           H  
ATOM   3486  CA  ASP   217       4.547 -11.648  31.927  1.00  0.00           C  
ATOM   3487  HA  ASP   217       3.635 -11.582  31.334  1.00  0.00           H  
ATOM   3488  CB  ASP   217       4.874 -13.103  32.031  1.00  0.00           C  
ATOM   3489  HB2 ASP   217       4.027 -13.696  32.376  1.00  0.00           H  
ATOM   3490  HB3 ASP   217       4.960 -13.456  31.003  1.00  0.00           H  
ATOM   3491  CG  ASP   217       6.157 -13.472  32.791  1.00  0.00           C  
ATOM   3492  OD1 ASP   217       7.083 -13.951  32.083  1.00  0.00           O  
ATOM   3493  OD2 ASP   217       6.302 -13.079  33.925  1.00  0.00           O  
ATOM   3494  C   ASP   217       4.077 -11.057  33.314  1.00  0.00           C  
ATOM   3495  O   ASP   217       2.921 -11.267  33.648  1.00  0.00           O  
ATOM   3496  N   ALA   218       4.906 -10.350  34.059  1.00  0.00           N  
ATOM   3497  H   ALA   218       5.909 -10.283  33.953  1.00  0.00           H  
ATOM   3498  CA  ALA   218       4.564  -9.866  35.431  1.00  0.00           C  
ATOM   3499  HA  ALA   218       3.809 -10.566  35.790  1.00  0.00           H  
ATOM   3500  CB  ALA   218       5.801  -9.821  36.345  1.00  0.00           C  
ATOM   3501  HB1 ALA   218       5.519  -9.533  37.358  1.00  0.00           H  
ATOM   3502  HB2 ALA   218       6.186 -10.839  36.416  1.00  0.00           H  
ATOM   3503  HB3 ALA   218       6.512  -9.074  35.990  1.00  0.00           H  
ATOM   3504  C   ALA   218       3.919  -8.461  35.295  1.00  0.00           C  
ATOM   3505  O   ALA   218       2.969  -8.214  36.074  1.00  0.00           O  
ATOM   3506  N   LYS   219       4.311  -7.676  34.214  1.00  0.00           N  
ATOM   3507  H   LYS   219       5.089  -8.017  33.667  1.00  0.00           H  
ATOM   3508  CA  LYS   219       3.625  -6.448  33.852  1.00  0.00           C  
ATOM   3509  HA  LYS   219       3.550  -5.889  34.784  1.00  0.00           H  
ATOM   3510  CB  LYS   219       4.514  -5.613  32.892  1.00  0.00           C  
ATOM   3511  HB2 LYS   219       5.563  -5.579  33.186  1.00  0.00           H  
ATOM   3512  HB3 LYS   219       4.503  -5.991  31.869  1.00  0.00           H  
ATOM   3513  CG  LYS   219       4.072  -4.332  32.728  1.00  0.00           C  
ATOM   3514  HG2 LYS   219       3.295  -4.469  31.976  1.00  0.00           H  
ATOM   3515  HG3 LYS   219       3.711  -3.976  33.693  1.00  0.00           H  
ATOM   3516  CD  LYS   219       4.978  -3.400  32.274  1.00  0.00           C  
ATOM   3517  HD2 LYS   219       5.687  -3.310  33.097  1.00  0.00           H  
ATOM   3518  HD3 LYS   219       5.331  -3.766  31.310  1.00  0.00           H  
ATOM   3519  CE  LYS   219       4.379  -2.225  31.950  1.00  0.00           C  
ATOM   3520  HE2 LYS   219       3.661  -2.278  31.131  1.00  0.00           H  
ATOM   3521  HE3 LYS   219       3.799  -1.925  32.823  1.00  0.00           H  
ATOM   3522  NZ  LYS   219       5.326  -1.123  31.633  1.00  0.00           N  
ATOM   3523  HZ1 LYS   219       5.796  -0.807  32.470  1.00  0.00           H  
ATOM   3524  HZ2 LYS   219       6.008  -1.403  30.942  1.00  0.00           H  
ATOM   3525  HZ3 LYS   219       4.774  -0.362  31.265  1.00  0.00           H  
ATOM   3526  C   LYS   219       2.229  -6.636  33.292  1.00  0.00           C  
ATOM   3527  O   LYS   219       1.299  -5.891  33.669  1.00  0.00           O  
ATOM   3528  N   ALA   220       2.105  -7.647  32.480  1.00  0.00           N  
ATOM   3529  H   ALA   220       2.960  -8.112  32.211  1.00  0.00           H  
ATOM   3530  CA  ALA   220       0.856  -8.182  32.006  1.00  0.00           C  
ATOM   3531  HA  ALA   220       0.282  -7.412  31.490  1.00  0.00           H  
ATOM   3532  CB  ALA   220       1.151  -9.413  31.118  1.00  0.00           C  
ATOM   3533  HB1 ALA   220       1.416 -10.308  31.680  1.00  0.00           H  
ATOM   3534  HB2 ALA   220       0.217  -9.666  30.616  1.00  0.00           H  
ATOM   3535  HB3 ALA   220       1.844  -9.181  30.309  1.00  0.00           H  
ATOM   3536  C   ALA   220      -0.014  -8.506  33.255  1.00  0.00           C  
ATOM   3537  O   ALA   220      -1.094  -7.975  33.342  1.00  0.00           O  
ATOM   3538  N   GLU   221       0.418  -9.439  34.129  1.00  0.00           N  
ATOM   3539  H   GLU   221       1.366  -9.694  33.890  1.00  0.00           H  
ATOM   3540  CA  GLU   221      -0.281 -10.018  35.318  1.00  0.00           C  
ATOM   3541  HA  GLU   221      -1.158 -10.620  35.083  1.00  0.00           H  
ATOM   3542  CB  GLU   221       0.650 -10.971  35.967  1.00  0.00           C  
ATOM   3543  HB2 GLU   221       0.675 -11.826  35.292  1.00  0.00           H  
ATOM   3544  HB3 GLU   221       1.649 -10.541  36.036  1.00  0.00           H  
ATOM   3545  CG  GLU   221       0.047 -11.505  37.318  1.00  0.00           C  
ATOM   3546  HG2 GLU   221      -0.421 -10.720  37.912  1.00  0.00           H  
ATOM   3547  HG3 GLU   221      -0.718 -12.216  37.008  1.00  0.00           H  
ATOM   3548  CD  GLU   221       1.179 -12.049  38.244  1.00  0.00           C  
ATOM   3549  OE1 GLU   221       2.219 -11.350  38.382  1.00  0.00           O  
ATOM   3550  OE2 GLU   221       0.972 -13.066  38.907  1.00  0.00           O  
ATOM   3551  C   GLU   221      -0.877  -8.882  36.194  1.00  0.00           C  
ATOM   3552  O   GLU   221      -2.081  -8.862  36.553  1.00  0.00           O  
ATOM   3553  N   ALA   222      -0.040  -7.896  36.474  1.00  0.00           N  
ATOM   3554  H   ALA   222       0.937  -8.081  36.298  1.00  0.00           H  
ATOM   3555  CA  ALA   222      -0.451  -6.669  37.118  1.00  0.00           C  
ATOM   3556  HA  ALA   222      -0.706  -7.017  38.119  1.00  0.00           H  
ATOM   3557  CB  ALA   222       0.791  -5.711  37.256  1.00  0.00           C  
ATOM   3558  HB1 ALA   222       1.610  -6.284  37.691  1.00  0.00           H  
ATOM   3559  HB2 ALA   222       1.100  -5.345  36.276  1.00  0.00           H  
ATOM   3560  HB3 ALA   222       0.517  -4.848  37.863  1.00  0.00           H  
ATOM   3561  C   ALA   222      -1.632  -5.996  36.528  1.00  0.00           C  
ATOM   3562  O   ALA   222      -2.594  -5.715  37.256  1.00  0.00           O  
ATOM   3563  N   GLN   223      -1.566  -5.714  35.241  1.00  0.00           N  
ATOM   3564  H   GLN   223      -0.815  -5.970  34.616  1.00  0.00           H  
ATOM   3565  CA  GLN   223      -2.747  -5.074  34.603  1.00  0.00           C  
ATOM   3566  HA  GLN   223      -3.032  -4.223  35.222  1.00  0.00           H  
ATOM   3567  CB  GLN   223      -2.322  -4.519  33.197  1.00  0.00           C  
ATOM   3568  HB2 GLN   223      -1.335  -4.073  33.314  1.00  0.00           H  
ATOM   3569  HB3 GLN   223      -2.126  -5.362  32.535  1.00  0.00           H  
ATOM   3570  CG  GLN   223      -3.226  -3.559  32.415  1.00  0.00           C  
ATOM   3571  HG2 GLN   223      -2.653  -3.111  31.604  1.00  0.00           H  
ATOM   3572  HG3 GLN   223      -4.073  -4.058  31.944  1.00  0.00           H  
ATOM   3573  CD  GLN   223      -3.642  -2.307  33.165  1.00  0.00           C  
ATOM   3574  OE1 GLN   223      -3.199  -2.077  34.258  1.00  0.00           O  
ATOM   3575  NE2 GLN   223      -4.601  -1.520  32.639  1.00  0.00           N  
ATOM   3576 HE21 GLN   223      -4.956  -0.718  33.140  1.00  0.00           H  
ATOM   3577 HE22 GLN   223      -4.921  -1.716  31.701  1.00  0.00           H  
ATOM   3578  C   GLN   223      -3.978  -5.972  34.417  1.00  0.00           C  
ATOM   3579  O   GLN   223      -5.082  -5.497  34.491  1.00  0.00           O  
ATOM   3580  N   ILE   224      -3.804  -7.337  34.189  1.00  0.00           N  
ATOM   3581  H   ILE   224      -2.871  -7.701  34.060  1.00  0.00           H  
ATOM   3582  CA  ILE   224      -4.952  -8.274  34.062  1.00  0.00           C  
ATOM   3583  HA  ILE   224      -5.568  -7.918  33.237  1.00  0.00           H  
ATOM   3584  CB  ILE   224      -4.401  -9.742  33.776  1.00  0.00           C  
ATOM   3585  HB  ILE   224      -3.615  -9.895  34.516  1.00  0.00           H  
ATOM   3586  CG2 ILE   224      -5.322 -10.940  33.710  1.00  0.00           C  
ATOM   3587 HG21 ILE   224      -4.729 -11.854  33.739  1.00  0.00           H  
ATOM   3588 HG22 ILE   224      -6.148 -10.989  34.419  1.00  0.00           H  
ATOM   3589 HG23 ILE   224      -5.897 -10.918  32.784  1.00  0.00           H  
ATOM   3590  CG1 ILE   224      -3.830  -9.746  32.358  1.00  0.00           C  
ATOM   3591 HG12 ILE   224      -4.570  -9.643  31.564  1.00  0.00           H  
ATOM   3592 HG13 ILE   224      -3.237  -8.839  32.238  1.00  0.00           H  
ATOM   3593  CD1 ILE   224      -2.964 -10.884  31.925  1.00  0.00           C  
ATOM   3594 HD11 ILE   224      -2.474 -10.804  30.955  1.00  0.00           H  
ATOM   3595 HD12 ILE   224      -2.154 -11.116  32.617  1.00  0.00           H  
ATOM   3596 HD13 ILE   224      -3.566 -11.784  31.799  1.00  0.00           H  
ATOM   3597  C   ILE   224      -5.760  -8.288  35.314  1.00  0.00           C  
ATOM   3598  O   ILE   224      -6.980  -8.072  35.340  1.00  0.00           O  
ATOM   3599  N   ALA   225      -5.095  -8.366  36.423  1.00  0.00           N  
ATOM   3600  H   ALA   225      -4.087  -8.370  36.368  1.00  0.00           H  
ATOM   3601  CA  ALA   225      -5.680  -8.442  37.666  1.00  0.00           C  
ATOM   3602  HA  ALA   225      -6.355  -9.296  37.709  1.00  0.00           H  
ATOM   3603  CB  ALA   225      -4.624  -8.693  38.761  1.00  0.00           C  
ATOM   3604  HB1 ALA   225      -5.013  -8.657  39.778  1.00  0.00           H  
ATOM   3605  HB2 ALA   225      -3.976  -9.552  38.584  1.00  0.00           H  
ATOM   3606  HB3 ALA   225      -3.969  -7.822  38.784  1.00  0.00           H  
ATOM   3607  C   ALA   225      -6.344  -7.071  38.024  1.00  0.00           C  
ATOM   3608  O   ALA   225      -7.321  -7.085  38.754  1.00  0.00           O  
ATOM   3609  N   LYS   226      -5.828  -5.933  37.506  1.00  0.00           N  
ATOM   3610  H   LYS   226      -4.888  -6.014  37.145  1.00  0.00           H  
ATOM   3611  CA  LYS   226      -6.530  -4.572  37.592  1.00  0.00           C  
ATOM   3612  HA  LYS   226      -6.688  -4.304  38.636  1.00  0.00           H  
ATOM   3613  CB  LYS   226      -5.574  -3.593  36.934  1.00  0.00           C  
ATOM   3614  HB2 LYS   226      -4.527  -3.803  37.152  1.00  0.00           H  
ATOM   3615  HB3 LYS   226      -5.704  -3.661  35.854  1.00  0.00           H  
ATOM   3616  CG  LYS   226      -5.906  -2.301  37.290  1.00  0.00           C  
ATOM   3617  HG2 LYS   226      -6.985  -2.150  37.338  1.00  0.00           H  
ATOM   3618  HG3 LYS   226      -5.728  -2.201  38.361  1.00  0.00           H  
ATOM   3619  CD  LYS   226      -5.216  -1.241  36.719  1.00  0.00           C  
ATOM   3620  HD2 LYS   226      -4.148  -1.299  36.926  1.00  0.00           H  
ATOM   3621  HD3 LYS   226      -5.484  -1.396  35.674  1.00  0.00           H  
ATOM   3622  CE  LYS   226      -5.674  -0.026  37.087  1.00  0.00           C  
ATOM   3623  HE2 LYS   226      -6.722   0.106  36.816  1.00  0.00           H  
ATOM   3624  HE3 LYS   226      -5.541  -0.006  38.169  1.00  0.00           H  
ATOM   3625  NZ  LYS   226      -4.931   1.100  36.436  1.00  0.00           N  
ATOM   3626  HZ1 LYS   226      -5.017   1.995  36.896  1.00  0.00           H  
ATOM   3627  HZ2 LYS   226      -3.933   0.959  36.377  1.00  0.00           H  
ATOM   3628  HZ3 LYS   226      -5.351   1.312  35.543  1.00  0.00           H  
ATOM   3629  C   LYS   226      -7.923  -4.463  37.045  1.00  0.00           C  
ATOM   3630  O   LYS   226      -8.848  -3.689  37.521  1.00  0.00           O  
ATOM   3631  N   MET   227      -8.140  -5.077  35.897  1.00  0.00           N  
ATOM   3632  H   MET   227      -7.279  -5.454  35.529  1.00  0.00           H  
ATOM   3633  CA  MET   227      -9.446  -5.236  35.146  1.00  0.00           C  
ATOM   3634  HA  MET   227     -10.076  -4.388  35.412  1.00  0.00           H  
ATOM   3635  CB  MET   227      -9.083  -5.232  33.599  1.00  0.00           C  
ATOM   3636  HB2 MET   227      -8.483  -6.135  33.487  1.00  0.00           H  
ATOM   3637  HB3 MET   227      -9.991  -5.187  32.998  1.00  0.00           H  
ATOM   3638  CG  MET   227      -8.295  -3.996  33.216  1.00  0.00           C  
ATOM   3639  HG2 MET   227      -8.858  -3.159  33.629  1.00  0.00           H  
ATOM   3640  HG3 MET   227      -7.260  -4.034  33.553  1.00  0.00           H  
ATOM   3641  SD  MET   227      -8.232  -3.589  31.482  1.00  0.00           S  
ATOM   3642  CE  MET   227      -7.235  -4.947  30.852  1.00  0.00           C  
ATOM   3643  HE1 MET   227      -7.684  -5.904  31.117  1.00  0.00           H  
ATOM   3644  HE2 MET   227      -7.232  -4.850  29.766  1.00  0.00           H  
ATOM   3645  HE3 MET   227      -6.248  -4.781  31.283  1.00  0.00           H  
ATOM   3646  C   MET   227     -10.316  -6.426  35.572  1.00  0.00           C  
ATOM   3647  O   MET   227     -11.513  -6.628  35.228  1.00  0.00           O  
ATOM   3648  N   GLU   228      -9.636  -7.374  36.285  1.00  0.00           N  
ATOM   3649  H   GLU   228      -8.686  -7.186  36.572  1.00  0.00           H  
ATOM   3650  CA  GLU   228     -10.254  -8.696  36.606  1.00  0.00           C  
ATOM   3651  HA  GLU   228     -10.590  -9.105  35.653  1.00  0.00           H  
ATOM   3652  CB  GLU   228      -9.303  -9.669  37.179  1.00  0.00           C  
ATOM   3653  HB2 GLU   228      -8.489  -9.722  36.456  1.00  0.00           H  
ATOM   3654  HB3 GLU   228      -8.897  -9.279  38.112  1.00  0.00           H  
ATOM   3655  CG  GLU   228      -9.773 -11.130  37.360  1.00  0.00           C  
ATOM   3656  HG2 GLU   228      -8.897 -11.671  37.717  1.00  0.00           H  
ATOM   3657  HG3 GLU   228     -10.618 -11.091  38.048  1.00  0.00           H  
ATOM   3658  CD  GLU   228     -10.138 -11.846  36.069  1.00  0.00           C  
ATOM   3659  OE1 GLU   228      -9.970 -11.215  35.007  1.00  0.00           O  
ATOM   3660  OE2 GLU   228     -10.550 -13.054  36.081  1.00  0.00           O  
ATOM   3661  C   GLU   228     -11.543  -8.592  37.496  1.00  0.00           C  
ATOM   3662  O   GLU   228     -12.560  -9.267  37.262  1.00  0.00           O  
ATOM   3663  N   GLU   229     -11.583  -7.766  38.550  1.00  0.00           N  
ATOM   3664  H   GLU   229     -10.768  -7.236  38.826  1.00  0.00           H  
ATOM   3665  CA  GLU   229     -12.841  -7.580  39.353  1.00  0.00           C  
ATOM   3666  HA  GLU   229     -13.115  -8.565  39.731  1.00  0.00           H  
ATOM   3667  CB  GLU   229     -12.501  -6.508  40.448  1.00  0.00           C  
ATOM   3668  HB2 GLU   229     -11.734  -7.007  41.040  1.00  0.00           H  
ATOM   3669  HB3 GLU   229     -12.144  -5.610  39.944  1.00  0.00           H  
ATOM   3670  CG  GLU   229     -13.624  -6.117  41.378  1.00  0.00           C  
ATOM   3671  HG2 GLU   229     -13.198  -5.464  42.140  1.00  0.00           H  
ATOM   3672  HG3 GLU   229     -14.346  -5.536  40.803  1.00  0.00           H  
ATOM   3673  CD  GLU   229     -14.449  -7.245  41.987  1.00  0.00           C  
ATOM   3674  OE1 GLU   229     -14.215  -8.431  41.733  1.00  0.00           O  
ATOM   3675  OE2 GLU   229     -15.508  -7.020  42.616  1.00  0.00           O  
ATOM   3676  C   GLU   229     -14.062  -7.094  38.534  1.00  0.00           C  
ATOM   3677  O   GLU   229     -15.187  -7.680  38.652  1.00  0.00           O  
ATOM   3678  N   GLN   230     -13.764  -6.179  37.584  1.00  0.00           N  
ATOM   3679  H   GLN   230     -12.824  -5.913  37.330  1.00  0.00           H  
ATOM   3680  CA  GLN   230     -14.867  -5.821  36.663  1.00  0.00           C  
ATOM   3681  HA  GLN   230     -15.789  -5.824  37.244  1.00  0.00           H  
ATOM   3682  CB  GLN   230     -14.592  -4.472  35.986  1.00  0.00           C  
ATOM   3683  HB2 GLN   230     -14.439  -3.689  36.729  1.00  0.00           H  
ATOM   3684  HB3 GLN   230     -13.640  -4.546  35.459  1.00  0.00           H  
ATOM   3685  CG  GLN   230     -15.697  -3.998  35.025  1.00  0.00           C  
ATOM   3686  HG2 GLN   230     -15.459  -3.054  34.535  1.00  0.00           H  
ATOM   3687  HG3 GLN   230     -15.772  -4.628  34.138  1.00  0.00           H  
ATOM   3688  CD  GLN   230     -17.090  -3.780  35.827  1.00  0.00           C  
ATOM   3689  OE1 GLN   230     -17.265  -3.883  36.986  1.00  0.00           O  
ATOM   3690  NE2 GLN   230     -18.026  -3.283  34.984  1.00  0.00           N  
ATOM   3691 HE21 GLN   230     -18.957  -3.319  35.374  1.00  0.00           H  
ATOM   3692 HE22 GLN   230     -17.800  -3.045  34.028  1.00  0.00           H  
ATOM   3693  C   GLN   230     -15.146  -6.941  35.655  1.00  0.00           C  
ATOM   3694  O   GLN   230     -16.277  -7.209  35.293  1.00  0.00           O  
ATOM   3695  N   ARG   231     -14.193  -7.738  35.262  1.00  0.00           N  
ATOM   3696  H   ARG   231     -13.268  -7.633  35.653  1.00  0.00           H  
ATOM   3697  CA  ARG   231     -14.376  -8.920  34.380  1.00  0.00           C  
ATOM   3698  HA  ARG   231     -14.943  -8.483  33.558  1.00  0.00           H  
ATOM   3699  CB  ARG   231     -13.039  -9.254  33.751  1.00  0.00           C  
ATOM   3700  HB2 ARG   231     -12.570  -8.301  33.505  1.00  0.00           H  
ATOM   3701  HB3 ARG   231     -12.384  -9.702  34.498  1.00  0.00           H  
ATOM   3702  CG  ARG   231     -13.238 -10.019  32.615  1.00  0.00           C  
ATOM   3703  HG2 ARG   231     -13.826 -10.881  32.929  1.00  0.00           H  
ATOM   3704  HG3 ARG   231     -13.656  -9.363  31.851  1.00  0.00           H  
ATOM   3705  CD  ARG   231     -12.072 -10.481  32.002  1.00  0.00           C  
ATOM   3706  HD2 ARG   231     -12.306 -10.910  31.028  1.00  0.00           H  
ATOM   3707  HD3 ARG   231     -11.436  -9.644  31.717  1.00  0.00           H  
ATOM   3708  NE  ARG   231     -11.486 -11.591  32.773  1.00  0.00           N  
ATOM   3709  HE  ARG   231     -10.683 -11.467  33.372  1.00  0.00           H  
ATOM   3710  CZ  ARG   231     -11.796 -12.863  32.608  1.00  0.00           C  
ATOM   3711  NH1 ARG   231     -12.644 -13.395  31.813  1.00  0.00           N  
ATOM   3712 HH11 ARG   231     -13.059 -12.845  31.075  1.00  0.00           H  
ATOM   3713 HH12 ARG   231     -12.687 -14.404  31.799  1.00  0.00           H  
ATOM   3714  NH2 ARG   231     -11.217 -13.681  33.463  1.00  0.00           N  
ATOM   3715 HH21 ARG   231     -10.722 -13.334  34.272  1.00  0.00           H  
ATOM   3716 HH22 ARG   231     -11.518 -14.638  33.575  1.00  0.00           H  
ATOM   3717  C   ARG   231     -15.171 -10.065  34.983  1.00  0.00           C  
ATOM   3718  O   ARG   231     -16.023 -10.682  34.354  1.00  0.00           O  
ATOM   3719  N   LYS   232     -14.994 -10.196  36.269  1.00  0.00           N  
ATOM   3720  H   LYS   232     -14.243  -9.644  36.660  1.00  0.00           H  
ATOM   3721  CA  LYS   232     -15.853 -10.986  37.171  1.00  0.00           C  
ATOM   3722  HA  LYS   232     -15.962 -12.009  36.809  1.00  0.00           H  
ATOM   3723  CB  LYS   232     -15.252 -11.134  38.584  1.00  0.00           C  
ATOM   3724  HB2 LYS   232     -15.033 -10.099  38.845  1.00  0.00           H  
ATOM   3725  HB3 LYS   232     -16.024 -11.521  39.250  1.00  0.00           H  
ATOM   3726  CG  LYS   232     -14.220 -12.019  38.682  1.00  0.00           C  
ATOM   3727  HG2 LYS   232     -14.490 -13.030  38.376  1.00  0.00           H  
ATOM   3728  HG3 LYS   232     -13.396 -11.669  38.060  1.00  0.00           H  
ATOM   3729  CD  LYS   232     -13.670 -11.983  39.954  1.00  0.00           C  
ATOM   3730  HD2 LYS   232     -13.504 -10.980  40.347  1.00  0.00           H  
ATOM   3731  HD3 LYS   232     -14.250 -12.620  40.622  1.00  0.00           H  
ATOM   3732  CE  LYS   232     -12.415 -12.538  39.966  1.00  0.00           C  
ATOM   3733  HE2 LYS   232     -12.465 -13.530  39.518  1.00  0.00           H  
ATOM   3734  HE3 LYS   232     -11.842 -11.896  39.298  1.00  0.00           H  
ATOM   3735  NZ  LYS   232     -11.705 -12.524  41.291  1.00  0.00           N  
ATOM   3736  HZ1 LYS   232     -10.909 -13.143  41.225  1.00  0.00           H  
ATOM   3737  HZ2 LYS   232     -11.371 -11.582  41.434  1.00  0.00           H  
ATOM   3738  HZ3 LYS   232     -12.394 -12.736  41.998  1.00  0.00           H  
ATOM   3739  C   LYS   232     -17.287 -10.489  37.235  1.00  0.00           C  
ATOM   3740  O   LYS   232     -18.189 -11.289  37.126  1.00  0.00           O  
ATOM   3741  N   ALA   233     -17.534  -9.183  37.486  1.00  0.00           N  
ATOM   3742  H   ALA   233     -16.723  -8.580  37.511  1.00  0.00           H  
ATOM   3743  CA  ALA   233     -18.846  -8.513  37.497  1.00  0.00           C  
ATOM   3744  HA  ALA   233     -19.547  -8.915  38.228  1.00  0.00           H  
ATOM   3745  CB  ALA   233     -18.592  -7.031  37.832  1.00  0.00           C  
ATOM   3746  HB1 ALA   233     -19.491  -6.445  38.025  1.00  0.00           H  
ATOM   3747  HB2 ALA   233     -17.968  -7.007  38.725  1.00  0.00           H  
ATOM   3748  HB3 ALA   233     -18.063  -6.454  37.074  1.00  0.00           H  
ATOM   3749  C   ALA   233     -19.588  -8.651  36.147  1.00  0.00           C  
ATOM   3750  O   ALA   233     -20.812  -8.677  36.106  1.00  0.00           O  
ATOM   3751  N   ASN   234     -18.792  -8.527  35.032  1.00  0.00           N  
ATOM   3752  H   ASN   234     -17.800  -8.348  35.090  1.00  0.00           H  
ATOM   3753  CA  ASN   234     -19.336  -8.706  33.660  1.00  0.00           C  
ATOM   3754  HA  ASN   234     -20.204  -8.052  33.583  1.00  0.00           H  
ATOM   3755  CB  ASN   234     -18.240  -8.377  32.645  1.00  0.00           C  
ATOM   3756  HB2 ASN   234     -17.322  -8.828  33.021  1.00  0.00           H  
ATOM   3757  HB3 ASN   234     -18.381  -8.741  31.627  1.00  0.00           H  
ATOM   3758  CG  ASN   234     -17.928  -6.860  32.424  1.00  0.00           C  
ATOM   3759  OD1 ASN   234     -16.884  -6.433  31.902  1.00  0.00           O  
ATOM   3760  ND2 ASN   234     -18.740  -5.979  32.893  1.00  0.00           N  
ATOM   3761 HD21 ASN   234     -18.525  -5.017  32.673  1.00  0.00           H  
ATOM   3762 HD22 ASN   234     -19.627  -6.264  33.285  1.00  0.00           H  
ATOM   3763  C   ASN   234     -19.882 -10.102  33.458  1.00  0.00           C  
ATOM   3764  O   ASN   234     -20.934 -10.284  32.941  1.00  0.00           O  
ATOM   3765  N   MET   235     -19.103 -11.140  33.940  1.00  0.00           N  
ATOM   3766  H   MET   235     -18.258 -10.836  34.402  1.00  0.00           H  
ATOM   3767  CA  MET   235     -19.417 -12.604  33.878  1.00  0.00           C  
ATOM   3768  HA  MET   235     -19.824 -12.739  32.876  1.00  0.00           H  
ATOM   3769  CB  MET   235     -18.114 -13.408  34.084  1.00  0.00           C  
ATOM   3770  HB2 MET   235     -17.552 -13.008  34.928  1.00  0.00           H  
ATOM   3771  HB3 MET   235     -18.424 -14.437  34.265  1.00  0.00           H  
ATOM   3772  CG  MET   235     -17.215 -13.389  32.862  1.00  0.00           C  
ATOM   3773  HG2 MET   235     -17.757 -13.552  31.931  1.00  0.00           H  
ATOM   3774  HG3 MET   235     -16.774 -12.405  32.699  1.00  0.00           H  
ATOM   3775  SD  MET   235     -15.915 -14.645  32.962  1.00  0.00           S  
ATOM   3776  CE  MET   235     -14.886 -14.013  34.343  1.00  0.00           C  
ATOM   3777  HE1 MET   235     -14.561 -12.981  34.215  1.00  0.00           H  
ATOM   3778  HE2 MET   235     -15.513 -14.163  35.222  1.00  0.00           H  
ATOM   3779  HE3 MET   235     -13.980 -14.601  34.487  1.00  0.00           H  
ATOM   3780  C   MET   235     -20.615 -12.813  34.875  1.00  0.00           C  
ATOM   3781  O   MET   235     -21.552 -13.515  34.565  1.00  0.00           O  
ATOM   3782  N   LEU   236     -20.612 -12.176  36.061  1.00  0.00           N  
ATOM   3783  H   LEU   236     -19.723 -11.804  36.363  1.00  0.00           H  
ATOM   3784  CA  LEU   236     -21.642 -12.522  37.039  1.00  0.00           C  
ATOM   3785  HA  LEU   236     -21.643 -13.591  37.251  1.00  0.00           H  
ATOM   3786  CB  LEU   236     -21.328 -11.782  38.319  1.00  0.00           C  
ATOM   3787  HB2 LEU   236     -20.259 -11.742  38.527  1.00  0.00           H  
ATOM   3788  HB3 LEU   236     -21.452 -10.715  38.132  1.00  0.00           H  
ATOM   3789  CG  LEU   236     -22.247 -11.991  39.556  1.00  0.00           C  
ATOM   3790  HG  LEU   236     -23.295 -11.928  39.264  1.00  0.00           H  
ATOM   3791  CD1 LEU   236     -22.049 -13.428  39.999  1.00  0.00           C  
ATOM   3792 HD11 LEU   236     -22.530 -14.113  39.301  1.00  0.00           H  
ATOM   3793 HD12 LEU   236     -20.997 -13.694  40.103  1.00  0.00           H  
ATOM   3794 HD13 LEU   236     -22.496 -13.633  40.971  1.00  0.00           H  
ATOM   3795  CD2 LEU   236     -21.976 -11.114  40.746  1.00  0.00           C  
ATOM   3796 HD21 LEU   236     -20.960 -11.254  41.113  1.00  0.00           H  
ATOM   3797 HD22 LEU   236     -22.272 -10.103  40.466  1.00  0.00           H  
ATOM   3798 HD23 LEU   236     -22.703 -11.337  41.527  1.00  0.00           H  
ATOM   3799  C   LEU   236     -23.016 -12.050  36.456  1.00  0.00           C  
ATOM   3800  O   LEU   236     -24.008 -12.793  36.532  1.00  0.00           O  
ATOM   3801  N   ALA   237     -23.086 -10.933  35.770  1.00  0.00           N  
ATOM   3802  H   ALA   237     -22.156 -10.630  35.517  1.00  0.00           H  
ATOM   3803  CA  ALA   237     -24.152 -10.283  35.115  1.00  0.00           C  
ATOM   3804  HA  ALA   237     -24.979 -10.239  35.824  1.00  0.00           H  
ATOM   3805  CB  ALA   237     -23.619  -8.860  34.863  1.00  0.00           C  
ATOM   3806  HB1 ALA   237     -23.380  -8.408  35.826  1.00  0.00           H  
ATOM   3807  HB2 ALA   237     -22.757  -8.851  34.195  1.00  0.00           H  
ATOM   3808  HB3 ALA   237     -24.398  -8.244  34.413  1.00  0.00           H  
ATOM   3809  C   ALA   237     -24.575 -10.887  33.804  1.00  0.00           C  
ATOM   3810  O   ALA   237     -25.825 -10.910  33.560  1.00  0.00           O  
ATOM   3811  N   HIE   238     -23.721 -11.524  33.059  1.00  0.00           N  
ATOM   3812  H   HIE   238     -22.758 -11.386  33.330  1.00  0.00           H  
ATOM   3813  CA  HIE   238     -24.017 -12.475  32.027  1.00  0.00           C  
ATOM   3814  HA  HIE   238     -24.629 -12.022  31.247  1.00  0.00           H  
ATOM   3815  CB  HIE   238     -22.718 -12.936  31.415  1.00  0.00           C  
ATOM   3816  HB2 HIE   238     -22.126 -12.037  31.242  1.00  0.00           H  
ATOM   3817  HB3 HIE   238     -22.166 -13.642  32.036  1.00  0.00           H  
ATOM   3818  CG  HIE   238     -22.848 -13.645  30.078  1.00  0.00           C  
ATOM   3819  ND1 HIE   238     -22.654 -13.066  28.852  1.00  0.00           N  
ATOM   3820  CE1 HIE   238     -22.919 -13.904  27.901  1.00  0.00           C  
ATOM   3821  HE1 HIE   238     -22.820 -13.702  26.845  1.00  0.00           H  
ATOM   3822  NE2 HIE   238     -23.352 -15.055  28.441  1.00  0.00           N  
ATOM   3823  HE2 HIE   238     -23.740 -15.886  28.018  1.00  0.00           H  
ATOM   3824  CD2 HIE   238     -23.410 -14.897  29.857  1.00  0.00           C  
ATOM   3825  HD2 HIE   238     -23.742 -15.574  30.631  1.00  0.00           H  
ATOM   3826  C   HIE   238     -24.880 -13.620  32.533  1.00  0.00           C  
ATOM   3827  O   HIE   238     -26.065 -13.761  32.139  1.00  0.00           O  
ATOM   3828  N   MET   239     -24.422 -14.330  33.520  1.00  0.00           N  
ATOM   3829  H   MET   239     -23.543 -14.147  33.983  1.00  0.00           H  
ATOM   3830  CA  MET   239     -25.225 -15.393  34.147  1.00  0.00           C  
ATOM   3831  HA  MET   239     -25.387 -16.103  33.337  1.00  0.00           H  
ATOM   3832  CB  MET   239     -24.382 -16.105  35.222  1.00  0.00           C  
ATOM   3833  HB2 MET   239     -24.112 -15.375  35.985  1.00  0.00           H  
ATOM   3834  HB3 MET   239     -24.843 -16.999  35.642  1.00  0.00           H  
ATOM   3835  CG  MET   239     -23.065 -16.646  34.690  1.00  0.00           C  
ATOM   3836  HG2 MET   239     -22.482 -15.790  34.349  1.00  0.00           H  
ATOM   3837  HG3 MET   239     -22.561 -17.016  35.583  1.00  0.00           H  
ATOM   3838  SD  MET   239     -23.306 -17.879  33.434  1.00  0.00           S  
ATOM   3839  CE  MET   239     -24.331 -19.138  34.288  1.00  0.00           C  
ATOM   3840  HE1 MET   239     -24.350 -20.035  33.669  1.00  0.00           H  
ATOM   3841  HE2 MET   239     -23.801 -19.393  35.206  1.00  0.00           H  
ATOM   3842  HE3 MET   239     -25.341 -18.785  34.494  1.00  0.00           H  
ATOM   3843  C   MET   239     -26.532 -14.979  34.758  1.00  0.00           C  
ATOM   3844  O   MET   239     -27.586 -15.560  34.461  1.00  0.00           O  
ATOM   3845  N   GLU   240     -26.571 -13.934  35.548  1.00  0.00           N  
ATOM   3846  H   GLU   240     -25.711 -13.531  35.892  1.00  0.00           H  
ATOM   3847  CA  GLU   240     -27.844 -13.351  36.030  1.00  0.00           C  
ATOM   3848  HA  GLU   240     -28.333 -14.214  36.481  1.00  0.00           H  
ATOM   3849  CB  GLU   240     -27.577 -12.340  37.098  1.00  0.00           C  
ATOM   3850  HB2 GLU   240     -26.942 -12.915  37.772  1.00  0.00           H  
ATOM   3851  HB3 GLU   240     -27.087 -11.454  36.696  1.00  0.00           H  
ATOM   3852  CG  GLU   240     -28.888 -11.947  37.795  1.00  0.00           C  
ATOM   3853  HG2 GLU   240     -29.546 -11.365  37.150  1.00  0.00           H  
ATOM   3854  HG3 GLU   240     -29.481 -12.820  38.069  1.00  0.00           H  
ATOM   3855  CD  GLU   240     -28.652 -11.305  39.150  1.00  0.00           C  
ATOM   3856  OE1 GLU   240     -27.641 -10.582  39.461  1.00  0.00           O  
ATOM   3857  OE2 GLU   240     -29.523 -11.440  40.033  1.00  0.00           O  
ATOM   3858  C   GLU   240     -28.768 -12.901  34.882  1.00  0.00           C  
ATOM   3859  O   GLU   240     -29.954 -13.258  35.023  1.00  0.00           O  
ATOM   3860  N   THR   241     -28.346 -12.282  33.767  1.00  0.00           N  
ATOM   3861  H   THR   241     -27.351 -12.265  33.599  1.00  0.00           H  
ATOM   3862  CA  THR   241     -29.162 -12.079  32.592  1.00  0.00           C  
ATOM   3863  HA  THR   241     -30.003 -11.406  32.754  1.00  0.00           H  
ATOM   3864  CB  THR   241     -28.355 -11.483  31.378  1.00  0.00           C  
ATOM   3865  HB  THR   241     -27.733 -12.267  30.946  1.00  0.00           H  
ATOM   3866  CG2 THR   241     -29.112 -11.020  30.171  1.00  0.00           C  
ATOM   3867 HG21 THR   241     -29.897 -11.710  29.860  1.00  0.00           H  
ATOM   3868 HG22 THR   241     -29.644 -10.119  30.473  1.00  0.00           H  
ATOM   3869 HG23 THR   241     -28.423 -10.698  29.390  1.00  0.00           H  
ATOM   3870  OG1 THR   241     -27.580 -10.340  31.773  1.00  0.00           O  
ATOM   3871  HG1 THR   241     -27.047 -10.615  32.524  1.00  0.00           H  
ATOM   3872  C   THR   241     -29.737 -13.425  32.072  1.00  0.00           C  
ATOM   3873  O   THR   241     -30.936 -13.516  31.805  1.00  0.00           O  
ATOM   3874  N   GLN   242     -28.855 -14.479  32.007  1.00  0.00           N  
ATOM   3875  H   GLN   242     -27.890 -14.235  32.178  1.00  0.00           H  
ATOM   3876  CA  GLN   242     -29.312 -15.808  31.526  1.00  0.00           C  
ATOM   3877  HA  GLN   242     -29.651 -15.748  30.492  1.00  0.00           H  
ATOM   3878  CB  GLN   242     -28.102 -16.734  31.429  1.00  0.00           C  
ATOM   3879  HB2 GLN   242     -27.565 -16.790  32.376  1.00  0.00           H  
ATOM   3880  HB3 GLN   242     -28.438 -17.768  31.352  1.00  0.00           H  
ATOM   3881  CG  GLN   242     -27.150 -16.500  30.221  1.00  0.00           C  
ATOM   3882  HG2 GLN   242     -27.552 -15.687  29.616  1.00  0.00           H  
ATOM   3883  HG3 GLN   242     -26.289 -15.944  30.591  1.00  0.00           H  
ATOM   3884  CD  GLN   242     -26.687 -17.773  29.432  1.00  0.00           C  
ATOM   3885  OE1 GLN   242     -25.544 -18.259  29.488  1.00  0.00           O  
ATOM   3886  NE2 GLN   242     -27.630 -18.429  28.756  1.00  0.00           N  
ATOM   3887 HE21 GLN   242     -27.345 -19.269  28.273  1.00  0.00           H  
ATOM   3888 HE22 GLN   242     -28.580 -18.095  28.838  1.00  0.00           H  
ATOM   3889  C   GLN   242     -30.419 -16.554  32.442  1.00  0.00           C  
ATOM   3890  O   GLN   242     -31.313 -17.263  32.000  1.00  0.00           O  
ATOM   3891  N   ASN   243     -30.341 -16.381  33.734  1.00  0.00           N  
ATOM   3892  H   ASN   243     -29.555 -15.900  34.148  1.00  0.00           H  
ATOM   3893  CA  ASN   243     -31.289 -16.772  34.778  1.00  0.00           C  
ATOM   3894  HA  ASN   243     -31.595 -17.789  34.531  1.00  0.00           H  
ATOM   3895  CB  ASN   243     -30.597 -16.688  36.110  1.00  0.00           C  
ATOM   3896  HB2 ASN   243     -29.600 -17.126  36.061  1.00  0.00           H  
ATOM   3897  HB3 ASN   243     -30.374 -15.646  36.338  1.00  0.00           H  
ATOM   3898  CG  ASN   243     -31.517 -17.090  37.269  1.00  0.00           C  
ATOM   3899  OD1 ASN   243     -32.041 -16.187  37.903  1.00  0.00           O  
ATOM   3900  ND2 ASN   243     -31.693 -18.349  37.599  1.00  0.00           N  
ATOM   3901 HD21 ASN   243     -32.453 -18.553  38.232  1.00  0.00           H  
ATOM   3902 HD22 ASN   243     -31.366 -19.103  37.011  1.00  0.00           H  
ATOM   3903  C   ASN   243     -32.518 -15.837  34.798  1.00  0.00           C  
ATOM   3904  O   ASN   243     -33.571 -16.455  34.828  1.00  0.00           O  
ATOM   3905  N   LYS   244     -32.486 -14.517  34.527  1.00  0.00           N  
ATOM   3906  H   LYS   244     -31.632 -13.980  34.490  1.00  0.00           H  
ATOM   3907  CA  LYS   244     -33.710 -13.657  34.423  1.00  0.00           C  
ATOM   3908  HA  LYS   244     -34.456 -13.822  35.201  1.00  0.00           H  
ATOM   3909  CB  LYS   244     -33.154 -12.234  34.554  1.00  0.00           C  
ATOM   3910  HB2 LYS   244     -32.300 -12.030  33.907  1.00  0.00           H  
ATOM   3911  HB3 LYS   244     -34.002 -11.640  34.213  1.00  0.00           H  
ATOM   3912  CG  LYS   244     -32.935 -11.947  35.817  1.00  0.00           C  
ATOM   3913  HG2 LYS   244     -33.928 -11.987  36.263  1.00  0.00           H  
ATOM   3914  HG3 LYS   244     -32.403 -12.740  36.343  1.00  0.00           H  
ATOM   3915  CD  LYS   244     -32.381 -10.759  36.098  1.00  0.00           C  
ATOM   3916  HD2 LYS   244     -31.350 -10.566  35.802  1.00  0.00           H  
ATOM   3917  HD3 LYS   244     -33.054 -10.038  35.636  1.00  0.00           H  
ATOM   3918  CE  LYS   244     -32.278 -10.506  37.426  1.00  0.00           C  
ATOM   3919  HE2 LYS   244     -33.212 -10.598  37.981  1.00  0.00           H  
ATOM   3920  HE3 LYS   244     -31.518 -11.144  37.878  1.00  0.00           H  
ATOM   3921  NZ  LYS   244     -31.682  -9.130  37.639  1.00  0.00           N  
ATOM   3922  HZ1 LYS   244     -31.824  -8.823  38.590  1.00  0.00           H  
ATOM   3923  HZ2 LYS   244     -30.700  -9.166  37.405  1.00  0.00           H  
ATOM   3924  HZ3 LYS   244     -32.114  -8.456  37.023  1.00  0.00           H  
ATOM   3925  C   LYS   244     -34.545 -13.949  33.155  1.00  0.00           C  
ATOM   3926  O   LYS   244     -35.746 -13.967  33.240  1.00  0.00           O  
ATOM   3927  N   ILE   245     -33.877 -14.346  32.030  1.00  0.00           N  
ATOM   3928  H   ILE   245     -32.910 -14.061  32.080  1.00  0.00           H  
ATOM   3929  CA  ILE   245     -34.475 -14.839  30.737  1.00  0.00           C  
ATOM   3930  HA  ILE   245     -35.193 -14.153  30.288  1.00  0.00           H  
ATOM   3931  CB  ILE   245     -33.434 -15.142  29.714  1.00  0.00           C  
ATOM   3932  HB  ILE   245     -32.709 -15.842  30.130  1.00  0.00           H  
ATOM   3933  CG2 ILE   245     -34.015 -15.913  28.519  1.00  0.00           C  
ATOM   3934 HG21 ILE   245     -34.845 -15.339  28.107  1.00  0.00           H  
ATOM   3935 HG22 ILE   245     -33.313 -16.118  27.712  1.00  0.00           H  
ATOM   3936 HG23 ILE   245     -34.423 -16.845  28.912  1.00  0.00           H  
ATOM   3937  CG1 ILE   245     -32.720 -13.867  29.109  1.00  0.00           C  
ATOM   3938 HG12 ILE   245     -33.453 -13.369  28.475  1.00  0.00           H  
ATOM   3939 HG13 ILE   245     -32.518 -13.143  29.898  1.00  0.00           H  
ATOM   3940  CD1 ILE   245     -31.415 -14.078  28.369  1.00  0.00           C  
ATOM   3941 HD11 ILE   245     -31.650 -14.454  27.374  1.00  0.00           H  
ATOM   3942 HD12 ILE   245     -30.832 -13.158  28.424  1.00  0.00           H  
ATOM   3943 HD13 ILE   245     -30.852 -14.880  28.847  1.00  0.00           H  
ATOM   3944  C   ILE   245     -35.317 -16.056  31.141  1.00  0.00           C  
ATOM   3945  O   ILE   245     -36.473 -16.112  30.810  1.00  0.00           O  
ATOM   3946  N   TYR   246     -34.663 -17.036  31.776  1.00  0.00           N  
ATOM   3947  H   TYR   246     -33.701 -16.949  32.072  1.00  0.00           H  
ATOM   3948  CA  TYR   246     -35.241 -18.302  32.172  1.00  0.00           C  
ATOM   3949  HA  TYR   246     -35.547 -18.823  31.265  1.00  0.00           H  
ATOM   3950  CB  TYR   246     -34.187 -19.208  32.744  1.00  0.00           C  
ATOM   3951  HB2 TYR   246     -33.394 -19.428  32.029  1.00  0.00           H  
ATOM   3952  HB3 TYR   246     -33.691 -18.732  33.591  1.00  0.00           H  
ATOM   3953  CG  TYR   246     -34.693 -20.529  33.258  1.00  0.00           C  
ATOM   3954  CD1 TYR   246     -34.560 -21.666  32.397  1.00  0.00           C  
ATOM   3955  HD1 TYR   246     -34.103 -21.497  31.433  1.00  0.00           H  
ATOM   3956  CE1 TYR   246     -34.729 -22.985  32.914  1.00  0.00           C  
ATOM   3957  HE1 TYR   246     -34.461 -23.820  32.284  1.00  0.00           H  
ATOM   3958  CZ  TYR   246     -35.247 -23.171  34.230  1.00  0.00           C  
ATOM   3959  OH  TYR   246     -35.428 -24.456  34.654  1.00  0.00           O  
ATOM   3960  HH  TYR   246     -35.564 -24.515  35.603  1.00  0.00           H  
ATOM   3961  CE2 TYR   246     -35.600 -22.072  34.991  1.00  0.00           C  
ATOM   3962  HE2 TYR   246     -35.891 -22.257  36.014  1.00  0.00           H  
ATOM   3963  CD2 TYR   246     -35.212 -20.723  34.621  1.00  0.00           C  
ATOM   3964  HD2 TYR   246     -35.402 -19.872  35.258  1.00  0.00           H  
ATOM   3965  C   TYR   246     -36.462 -18.121  33.066  1.00  0.00           C  
ATOM   3966  O   TYR   246     -37.462 -18.828  32.884  1.00  0.00           O  
ATOM   3967  N   ASN   247     -36.380 -17.166  34.011  1.00  0.00           N  
ATOM   3968  H   ASN   247     -35.560 -16.577  33.986  1.00  0.00           H  
ATOM   3969  CA  ASN   247     -37.402 -16.868  35.046  1.00  0.00           C  
ATOM   3970  HA  ASN   247     -37.763 -17.878  35.242  1.00  0.00           H  
ATOM   3971  CB  ASN   247     -36.846 -16.173  36.258  1.00  0.00           C  
ATOM   3972  HB2 ASN   247     -36.005 -15.567  35.923  1.00  0.00           H  
ATOM   3973  HB3 ASN   247     -37.634 -15.664  36.814  1.00  0.00           H  
ATOM   3974  CG  ASN   247     -36.177 -17.130  37.177  1.00  0.00           C  
ATOM   3975  OD1 ASN   247     -36.738 -17.462  38.218  1.00  0.00           O  
ATOM   3976  ND2 ASN   247     -35.069 -17.732  36.804  1.00  0.00           N  
ATOM   3977 HD21 ASN   247     -34.672 -18.357  37.492  1.00  0.00           H  
ATOM   3978 HD22 ASN   247     -34.436 -17.346  36.119  1.00  0.00           H  
ATOM   3979  C   ASN   247     -38.577 -16.075  34.452  1.00  0.00           C  
ATOM   3980  O   ASN   247     -39.652 -15.892  35.037  1.00  0.00           O  
ATOM   3981  N   ILE   248     -38.502 -15.638  33.157  1.00  0.00           N  
ATOM   3982  H   ILE   248     -37.557 -15.527  32.818  1.00  0.00           H  
ATOM   3983  CA  ILE   248     -39.598 -15.212  32.257  1.00  0.00           C  
ATOM   3984  HA  ILE   248     -40.392 -14.717  32.817  1.00  0.00           H  
ATOM   3985  CB  ILE   248     -39.166 -14.163  31.150  1.00  0.00           C  
ATOM   3986  HB  ILE   248     -38.333 -14.586  30.589  1.00  0.00           H  
ATOM   3987  CG2 ILE   248     -40.214 -13.881  30.054  1.00  0.00           C  
ATOM   3988 HG21 ILE   248     -40.939 -13.229  30.542  1.00  0.00           H  
ATOM   3989 HG22 ILE   248     -39.735 -13.425  29.187  1.00  0.00           H  
ATOM   3990 HG23 ILE   248     -40.678 -14.841  29.829  1.00  0.00           H  
ATOM   3991  CG1 ILE   248     -38.854 -12.811  31.784  1.00  0.00           C  
ATOM   3992 HG12 ILE   248     -39.781 -12.327  32.091  1.00  0.00           H  
ATOM   3993 HG13 ILE   248     -38.212 -12.961  32.652  1.00  0.00           H  
ATOM   3994  CD1 ILE   248     -38.092 -11.844  30.898  1.00  0.00           C  
ATOM   3995 HD11 ILE   248     -37.054 -12.170  30.825  1.00  0.00           H  
ATOM   3996 HD12 ILE   248     -38.554 -11.705  29.921  1.00  0.00           H  
ATOM   3997 HD13 ILE   248     -38.099 -10.858  31.362  1.00  0.00           H  
ATOM   3998  C   ILE   248     -40.351 -16.389  31.607  1.00  0.00           C  
ATOM   3999  O   ILE   248     -41.613 -16.357  31.545  1.00  0.00           O  
ATOM   4000  N   LEU   249     -39.638 -17.473  31.258  1.00  0.00           N  
ATOM   4001  H   LEU   249     -38.649 -17.318  31.394  1.00  0.00           H  
ATOM   4002  CA  LEU   249     -40.226 -18.672  30.690  1.00  0.00           C  
ATOM   4003  HA  LEU   249     -40.641 -18.446  29.708  1.00  0.00           H  
ATOM   4004  CB  LEU   249     -39.116 -19.657  30.326  1.00  0.00           C  
ATOM   4005  HB2 LEU   249     -38.644 -19.899  31.278  1.00  0.00           H  
ATOM   4006  HB3 LEU   249     -39.459 -20.655  30.055  1.00  0.00           H  
ATOM   4007  CG  LEU   249     -37.922 -19.111  29.476  1.00  0.00           C  
ATOM   4008  HG  LEU   249     -37.451 -18.319  30.059  1.00  0.00           H  
ATOM   4009  CD1 LEU   249     -36.893 -20.208  29.339  1.00  0.00           C  
ATOM   4010 HD11 LEU   249     -36.628 -20.492  30.357  1.00  0.00           H  
ATOM   4011 HD12 LEU   249     -37.194 -21.118  28.820  1.00  0.00           H  
ATOM   4012 HD13 LEU   249     -36.076 -19.794  28.749  1.00  0.00           H  
ATOM   4013  CD2 LEU   249     -38.481 -18.564  28.090  1.00  0.00           C  
ATOM   4014 HD21 LEU   249     -38.819 -19.326  27.388  1.00  0.00           H  
ATOM   4015 HD22 LEU   249     -39.162 -17.737  28.287  1.00  0.00           H  
ATOM   4016 HD23 LEU   249     -37.603 -18.210  27.550  1.00  0.00           H  
ATOM   4017  C   LEU   249     -41.291 -19.511  31.471  1.00  0.00           C  
ATOM   4018  O   LEU   249     -41.347 -19.376  32.710  1.00  0.00           O  
ATOM   4019  N   THR   250     -42.196 -20.143  30.767  1.00  0.00           N  
ATOM   4020  H   THR   250     -42.175 -20.137  29.757  1.00  0.00           H  
ATOM   4021  CA  THR   250     -43.214 -21.068  31.381  1.00  0.00           C  
ATOM   4022  HA  THR   250     -43.681 -20.662  32.278  1.00  0.00           H  
ATOM   4023  CB  THR   250     -44.431 -21.332  30.415  1.00  0.00           C  
ATOM   4024  HB  THR   250     -45.316 -21.792  30.854  1.00  0.00           H  
ATOM   4025  CG2 THR   250     -44.896 -20.097  29.590  1.00  0.00           C  
ATOM   4026 HG21 THR   250     -44.570 -20.079  28.550  1.00  0.00           H  
ATOM   4027 HG22 THR   250     -45.981 -19.998  29.592  1.00  0.00           H  
ATOM   4028 HG23 THR   250     -44.474 -19.188  30.018  1.00  0.00           H  
ATOM   4029  OG1 THR   250     -43.889 -22.288  29.519  1.00  0.00           O  
ATOM   4030  HG1 THR   250     -44.679 -22.545  29.038  1.00  0.00           H  
ATOM   4031  C   THR   250     -42.558 -22.390  31.802  1.00  0.00           C  
ATOM   4032  O   THR   250     -41.469 -22.712  31.327  1.00  0.00           O  
ATOM   4033  N   PRO   251     -43.140 -23.326  32.619  1.00  0.00           N  
ATOM   4034  CD  PRO   251     -44.461 -23.339  33.292  1.00  0.00           C  
ATOM   4035  HD2 PRO   251     -45.266 -22.825  32.765  1.00  0.00           H  
ATOM   4036  HD3 PRO   251     -44.352 -22.988  34.318  1.00  0.00           H  
ATOM   4037  CG  PRO   251     -44.778 -24.814  33.498  1.00  0.00           C  
ATOM   4038  HG2 PRO   251     -45.305 -25.170  32.613  1.00  0.00           H  
ATOM   4039  HG3 PRO   251     -45.527 -24.897  34.286  1.00  0.00           H  
ATOM   4040  CB  PRO   251     -43.480 -25.396  33.742  1.00  0.00           C  
ATOM   4041  HB2 PRO   251     -43.454 -26.461  33.508  1.00  0.00           H  
ATOM   4042  HB3 PRO   251     -43.145 -25.267  34.771  1.00  0.00           H  
ATOM   4043  CA  PRO   251     -42.539 -24.648  32.755  1.00  0.00           C  
ATOM   4044  HA  PRO   251     -41.506 -24.524  33.081  1.00  0.00           H  
ATOM   4045  C   PRO   251     -42.533 -25.394  31.454  1.00  0.00           C  
ATOM   4046  O   PRO   251     -41.774 -26.353  31.301  1.00  0.00           O  
ATOM   4047  N   GLU   252     -43.265 -25.093  30.320  1.00  0.00           N  
ATOM   4048  H   GLU   252     -44.150 -24.620  30.436  1.00  0.00           H  
ATOM   4049  CA  GLU   252     -42.994 -25.788  29.064  1.00  0.00           C  
ATOM   4050  HA  GLU   252     -42.879 -26.853  29.264  1.00  0.00           H  
ATOM   4051  CB  GLU   252     -44.225 -25.576  28.171  1.00  0.00           C  
ATOM   4052  HB2 GLU   252     -45.070 -26.131  28.579  1.00  0.00           H  
ATOM   4053  HB3 GLU   252     -44.500 -24.522  28.127  1.00  0.00           H  
ATOM   4054  CG  GLU   252     -44.173 -26.133  26.734  1.00  0.00           C  
ATOM   4055  HG2 GLU   252     -45.109 -25.971  26.198  1.00  0.00           H  
ATOM   4056  HG3 GLU   252     -43.380 -25.537  26.282  1.00  0.00           H  
ATOM   4057  CD  GLU   252     -43.904 -27.689  26.652  1.00  0.00           C  
ATOM   4058  OE1 GLU   252     -44.390 -28.344  27.614  1.00  0.00           O  
ATOM   4059  OE2 GLU   252     -43.073 -28.097  25.852  1.00  0.00           O  
ATOM   4060  C   GLU   252     -41.754 -25.255  28.410  1.00  0.00           C  
ATOM   4061  O   GLU   252     -40.842 -25.980  27.984  1.00  0.00           O  
ATOM   4062  N   GLN   253     -41.508 -23.935  28.415  1.00  0.00           N  
ATOM   4063  H   GLN   253     -42.292 -23.392  28.745  1.00  0.00           H  
ATOM   4064  CA  GLN   253     -40.394 -23.313  27.771  1.00  0.00           C  
ATOM   4065  HA  GLN   253     -40.381 -23.742  26.768  1.00  0.00           H  
ATOM   4066  CB  GLN   253     -40.575 -21.836  27.672  1.00  0.00           C  
ATOM   4067  HB2 GLN   253     -40.791 -21.441  28.665  1.00  0.00           H  
ATOM   4068  HB3 GLN   253     -39.601 -21.477  27.338  1.00  0.00           H  
ATOM   4069  CG  GLN   253     -41.622 -21.344  26.631  1.00  0.00           C  
ATOM   4070  HG2 GLN   253     -41.240 -21.533  25.627  1.00  0.00           H  
ATOM   4071  HG3 GLN   253     -42.484 -22.009  26.678  1.00  0.00           H  
ATOM   4072  CD  GLN   253     -41.908 -19.820  26.962  1.00  0.00           C  
ATOM   4073  OE1 GLN   253     -42.218 -19.477  28.100  1.00  0.00           O  
ATOM   4074  NE2 GLN   253     -41.877 -19.014  25.939  1.00  0.00           N  
ATOM   4075 HE21 GLN   253     -42.045 -18.031  26.099  1.00  0.00           H  
ATOM   4076 HE22 GLN   253     -41.708 -19.381  25.014  1.00  0.00           H  
ATOM   4077  C   GLN   253     -39.100 -23.588  28.530  1.00  0.00           C  
ATOM   4078  O   GLN   253     -38.106 -23.909  27.893  1.00  0.00           O  
ATOM   4079  N   LYS   254     -39.114 -23.617  29.862  1.00  0.00           N  
ATOM   4080  H   LYS   254     -40.016 -23.509  30.303  1.00  0.00           H  
ATOM   4081  CA  LYS   254     -38.077 -24.099  30.702  1.00  0.00           C  
ATOM   4082  HA  LYS   254     -37.222 -23.457  30.490  1.00  0.00           H  
ATOM   4083  CB  LYS   254     -38.355 -23.922  32.186  1.00  0.00           C  
ATOM   4084  HB2 LYS   254     -39.326 -24.407  32.285  1.00  0.00           H  
ATOM   4085  HB3 LYS   254     -37.756 -24.600  32.795  1.00  0.00           H  
ATOM   4086  CG  LYS   254     -38.379 -22.584  32.643  1.00  0.00           C  
ATOM   4087  HG2 LYS   254     -37.316 -22.341  32.658  1.00  0.00           H  
ATOM   4088  HG3 LYS   254     -38.741 -21.903  31.873  1.00  0.00           H  
ATOM   4089  CD  LYS   254     -38.870 -22.477  33.886  1.00  0.00           C  
ATOM   4090  HD2 LYS   254     -39.905 -22.817  33.854  1.00  0.00           H  
ATOM   4091  HD3 LYS   254     -38.229 -23.096  34.514  1.00  0.00           H  
ATOM   4092  CE  LYS   254     -38.891 -21.218  34.458  1.00  0.00           C  
ATOM   4093  HE2 LYS   254     -37.875 -20.874  34.647  1.00  0.00           H  
ATOM   4094  HE3 LYS   254     -39.383 -20.547  33.753  1.00  0.00           H  
ATOM   4095  NZ  LYS   254     -39.530 -21.203  35.793  1.00  0.00           N  
ATOM   4096  HZ1 LYS   254     -39.490 -20.265  36.165  1.00  0.00           H  
ATOM   4097  HZ2 LYS   254     -40.484 -21.531  35.818  1.00  0.00           H  
ATOM   4098  HZ3 LYS   254     -39.118 -21.852  36.449  1.00  0.00           H  
ATOM   4099  C   LYS   254     -37.559 -25.490  30.344  1.00  0.00           C  
ATOM   4100  O   LYS   254     -36.382 -25.591  30.145  1.00  0.00           O  
ATOM   4101  N   LYS   255     -38.483 -26.501  30.272  1.00  0.00           N  
ATOM   4102  H   LYS   255     -39.437 -26.286  30.523  1.00  0.00           H  
ATOM   4103  CA  LYS   255     -38.274 -27.840  29.848  1.00  0.00           C  
ATOM   4104  HA  LYS   255     -37.621 -28.377  30.536  1.00  0.00           H  
ATOM   4105  CB  LYS   255     -39.667 -28.534  29.844  1.00  0.00           C  
ATOM   4106  HB2 LYS   255     -40.068 -28.507  30.857  1.00  0.00           H  
ATOM   4107  HB3 LYS   255     -40.277 -27.971  29.137  1.00  0.00           H  
ATOM   4108  CG  LYS   255     -39.792 -29.819  29.412  1.00  0.00           C  
ATOM   4109  HG2 LYS   255     -39.385 -29.849  28.401  1.00  0.00           H  
ATOM   4110  HG3 LYS   255     -39.249 -30.450  30.116  1.00  0.00           H  
ATOM   4111  CD  LYS   255     -41.075 -30.161  29.396  1.00  0.00           C  
ATOM   4112  HD2 LYS   255     -41.472 -30.065  30.407  1.00  0.00           H  
ATOM   4113  HD3 LYS   255     -41.647 -29.516  28.730  1.00  0.00           H  
ATOM   4114  CE  LYS   255     -41.266 -31.478  29.057  1.00  0.00           C  
ATOM   4115  HE2 LYS   255     -41.161 -31.660  27.987  1.00  0.00           H  
ATOM   4116  HE3 LYS   255     -40.574 -32.148  29.568  1.00  0.00           H  
ATOM   4117  NZ  LYS   255     -42.694 -31.806  29.461  1.00  0.00           N  
ATOM   4118  HZ1 LYS   255     -42.983 -32.606  28.916  1.00  0.00           H  
ATOM   4119  HZ2 LYS   255     -42.793 -32.071  30.431  1.00  0.00           H  
ATOM   4120  HZ3 LYS   255     -43.382 -31.105  29.225  1.00  0.00           H  
ATOM   4121  C   LYS   255     -37.635 -27.846  28.443  1.00  0.00           C  
ATOM   4122  O   LYS   255     -36.546 -28.282  28.269  1.00  0.00           O  
ATOM   4123  N   GLN   256     -38.207 -27.179  27.455  1.00  0.00           N  
ATOM   4124  H   GLN   256     -39.068 -26.709  27.698  1.00  0.00           H  
ATOM   4125  CA  GLN   256     -37.810 -26.971  26.073  1.00  0.00           C  
ATOM   4126  HA  GLN   256     -37.763 -27.952  25.600  1.00  0.00           H  
ATOM   4127  CB  GLN   256     -38.763 -26.084  25.277  1.00  0.00           C  
ATOM   4128  HB2 GLN   256     -39.126 -25.222  25.837  1.00  0.00           H  
ATOM   4129  HB3 GLN   256     -38.256 -25.703  24.390  1.00  0.00           H  
ATOM   4130  CG  GLN   256     -39.975 -27.122  24.795  1.00  0.00           C  
ATOM   4131  HG2 GLN   256     -40.780 -27.038  25.525  1.00  0.00           H  
ATOM   4132  HG3 GLN   256     -40.376 -26.699  23.874  1.00  0.00           H  
ATOM   4133  CD  GLN   256     -39.749 -28.602  24.499  1.00  0.00           C  
ATOM   4134  OE1 GLN   256     -39.026 -29.035  23.635  1.00  0.00           O  
ATOM   4135  NE2 GLN   256     -40.421 -29.412  25.273  1.00  0.00           N  
ATOM   4136 HE21 GLN   256     -40.407 -30.412  25.131  1.00  0.00           H  
ATOM   4137 HE22 GLN   256     -41.257 -29.052  25.711  1.00  0.00           H  
ATOM   4138  C   GLN   256     -36.365 -26.427  26.029  1.00  0.00           C  
ATOM   4139  O   GLN   256     -35.545 -26.989  25.423  1.00  0.00           O  
ATOM   4140  N   PHE   257     -36.080 -25.376  26.735  1.00  0.00           N  
ATOM   4141  H   PHE   257     -36.729 -24.970  27.394  1.00  0.00           H  
ATOM   4142  CA  PHE   257     -34.779 -24.692  26.752  1.00  0.00           C  
ATOM   4143  HA  PHE   257     -34.435 -24.601  25.722  1.00  0.00           H  
ATOM   4144  CB  PHE   257     -35.073 -23.320  27.346  1.00  0.00           C  
ATOM   4145  HB2 PHE   257     -35.939 -22.886  26.848  1.00  0.00           H  
ATOM   4146  HB3 PHE   257     -35.431 -23.517  28.357  1.00  0.00           H  
ATOM   4147  CG  PHE   257     -33.883 -22.408  27.557  1.00  0.00           C  
ATOM   4148  CD1 PHE   257     -33.268 -21.669  26.458  1.00  0.00           C  
ATOM   4149  HD1 PHE   257     -33.627 -21.804  25.448  1.00  0.00           H  
ATOM   4150  CE1 PHE   257     -32.156 -20.840  26.658  1.00  0.00           C  
ATOM   4151  HE1 PHE   257     -31.818 -20.289  25.793  1.00  0.00           H  
ATOM   4152  CZ  PHE   257     -31.605 -20.730  27.961  1.00  0.00           C  
ATOM   4153  HZ  PHE   257     -30.784 -20.033  28.049  1.00  0.00           H  
ATOM   4154  CE2 PHE   257     -32.199 -21.458  29.051  1.00  0.00           C  
ATOM   4155  HE2 PHE   257     -31.738 -21.333  30.020  1.00  0.00           H  
ATOM   4156  CD2 PHE   257     -33.341 -22.263  28.869  1.00  0.00           C  
ATOM   4157  HD2 PHE   257     -33.679 -22.894  29.678  1.00  0.00           H  
ATOM   4158  C   PHE   257     -33.733 -25.531  27.500  1.00  0.00           C  
ATOM   4159  O   PHE   257     -32.626 -25.602  27.004  1.00  0.00           O  
ATOM   4160  N   ASN   258     -34.071 -26.262  28.623  1.00  0.00           N  
ATOM   4161  H   ASN   258     -35.007 -26.184  28.994  1.00  0.00           H  
ATOM   4162  CA  ASN   258     -33.202 -27.247  29.322  1.00  0.00           C  
ATOM   4163  HA  ASN   258     -32.257 -26.747  29.536  1.00  0.00           H  
ATOM   4164  CB  ASN   258     -33.993 -27.653  30.556  1.00  0.00           C  
ATOM   4165  HB2 ASN   258     -35.045 -27.865  30.366  1.00  0.00           H  
ATOM   4166  HB3 ASN   258     -33.674 -28.644  30.878  1.00  0.00           H  
ATOM   4167  CG  ASN   258     -33.873 -26.661  31.733  1.00  0.00           C  
ATOM   4168  OD1 ASN   258     -32.932 -25.848  31.906  1.00  0.00           O  
ATOM   4169  ND2 ASN   258     -34.851 -26.682  32.569  1.00  0.00           N  
ATOM   4170 HD21 ASN   258     -34.863 -25.949  33.263  1.00  0.00           H  
ATOM   4171 HD22 ASN   258     -35.666 -27.278  32.559  1.00  0.00           H  
ATOM   4172  C   ASN   258     -32.818 -28.428  28.379  1.00  0.00           C  
ATOM   4173  O   ASN   258     -31.623 -28.854  28.334  1.00  0.00           O  
ATOM   4174  N   ALA   259     -33.633 -28.770  27.469  1.00  0.00           N  
ATOM   4175  H   ALA   259     -34.582 -28.455  27.613  1.00  0.00           H  
ATOM   4176  CA  ALA   259     -33.340 -29.694  26.375  1.00  0.00           C  
ATOM   4177  HA  ALA   259     -32.919 -30.577  26.856  1.00  0.00           H  
ATOM   4178  CB  ALA   259     -34.737 -30.156  25.769  1.00  0.00           C  
ATOM   4179  HB1 ALA   259     -35.066 -30.904  26.491  1.00  0.00           H  
ATOM   4180  HB2 ALA   259     -35.411 -29.328  25.550  1.00  0.00           H  
ATOM   4181  HB3 ALA   259     -34.626 -30.685  24.822  1.00  0.00           H  
ATOM   4182  C   ALA   259     -32.308 -29.121  25.432  1.00  0.00           C  
ATOM   4183  O   ALA   259     -31.638 -29.894  24.786  1.00  0.00           O  
ATOM   4184  N   ASN   260     -32.245 -27.793  25.302  1.00  0.00           N  
ATOM   4185  H   ASN   260     -32.911 -27.223  25.805  1.00  0.00           H  
ATOM   4186  CA  ASN   260     -31.259 -27.089  24.483  1.00  0.00           C  
ATOM   4187  HA  ASN   260     -31.004 -27.690  23.610  1.00  0.00           H  
ATOM   4188  CB  ASN   260     -31.756 -25.724  24.085  1.00  0.00           C  
ATOM   4189  HB2 ASN   260     -32.801 -25.759  23.778  1.00  0.00           H  
ATOM   4190  HB3 ASN   260     -31.641 -24.948  24.842  1.00  0.00           H  
ATOM   4191  CG  ASN   260     -31.107 -25.271  22.724  1.00  0.00           C  
ATOM   4192  OD1 ASN   260     -31.588 -25.633  21.685  1.00  0.00           O  
ATOM   4193  ND2 ASN   260     -29.910 -24.640  22.735  1.00  0.00           N  
ATOM   4194 HD21 ASN   260     -29.496 -24.564  21.817  1.00  0.00           H  
ATOM   4195 HD22 ASN   260     -29.390 -24.555  23.597  1.00  0.00           H  
ATOM   4196  C   ASN   260     -29.926 -26.907  25.228  1.00  0.00           C  
ATOM   4197  O   ASN   260     -28.931 -26.756  24.584  1.00  0.00           O  
ATOM   4198  N   PHE   261     -29.881 -26.945  26.538  1.00  0.00           N  
ATOM   4199  H   PHE   261     -30.769 -27.057  27.005  1.00  0.00           H  
ATOM   4200  CA  PHE   261     -28.732 -27.212  27.413  1.00  0.00           C  
ATOM   4201  HA  PHE   261     -27.883 -26.730  26.929  1.00  0.00           H  
ATOM   4202  CB  PHE   261     -28.860 -26.558  28.740  1.00  0.00           C  
ATOM   4203  HB2 PHE   261     -29.881 -26.737  29.077  1.00  0.00           H  
ATOM   4204  HB3 PHE   261     -28.289 -27.186  29.425  1.00  0.00           H  
ATOM   4205  CG  PHE   261     -28.347 -25.142  28.850  1.00  0.00           C  
ATOM   4206  CD1 PHE   261     -29.235 -24.073  28.449  1.00  0.00           C  
ATOM   4207  HD1 PHE   261     -30.269 -24.240  28.186  1.00  0.00           H  
ATOM   4208  CE1 PHE   261     -28.755 -22.787  28.527  1.00  0.00           C  
ATOM   4209  HE1 PHE   261     -29.425 -21.991  28.239  1.00  0.00           H  
ATOM   4210  CZ  PHE   261     -27.501 -22.514  29.089  1.00  0.00           C  
ATOM   4211  HZ  PHE   261     -27.129 -21.504  29.169  1.00  0.00           H  
ATOM   4212  CE2 PHE   261     -26.584 -23.548  29.473  1.00  0.00           C  
ATOM   4213  HE2 PHE   261     -25.637 -23.283  29.920  1.00  0.00           H  
ATOM   4214  CD2 PHE   261     -27.042 -24.921  29.331  1.00  0.00           C  
ATOM   4215  HD2 PHE   261     -26.409 -25.786  29.465  1.00  0.00           H  
ATOM   4216  C   PHE   261     -28.352 -28.704  27.417  1.00  0.00           C  
ATOM   4217  O   PHE   261     -27.210 -29.149  27.522  1.00  0.00           O  
ATOM   4218  N   GLU   262     -29.245 -29.666  27.278  1.00  0.00           N  
ATOM   4219  H   GLU   262     -30.207 -29.371  27.368  1.00  0.00           H  
ATOM   4220  CA  GLU   262     -29.053 -31.069  27.034  1.00  0.00           C  
ATOM   4221  HA  GLU   262     -28.408 -31.502  27.798  1.00  0.00           H  
ATOM   4222  CB  GLU   262     -30.317 -31.924  27.108  1.00  0.00           C  
ATOM   4223  HB2 GLU   262     -30.868 -31.684  28.017  1.00  0.00           H  
ATOM   4224  HB3 GLU   262     -30.952 -31.647  26.266  1.00  0.00           H  
ATOM   4225  CG  GLU   262     -29.983 -33.382  27.203  1.00  0.00           C  
ATOM   4226  HG2 GLU   262     -30.880 -33.951  26.957  1.00  0.00           H  
ATOM   4227  HG3 GLU   262     -29.135 -33.695  26.595  1.00  0.00           H  
ATOM   4228  CD  GLU   262     -29.695 -33.747  28.695  1.00  0.00           C  
ATOM   4229  OE1 GLU   262     -30.033 -34.866  29.176  1.00  0.00           O  
ATOM   4230  OE2 GLU   262     -28.955 -33.042  29.392  1.00  0.00           O  
ATOM   4231  C   GLU   262     -28.249 -31.353  25.722  1.00  0.00           C  
ATOM   4232  O   GLU   262     -27.130 -31.901  25.743  1.00  0.00           O  
ATOM   4233  N   LYS   263     -28.747 -30.747  24.650  1.00  0.00           N  
ATOM   4234  H   LYS   263     -29.615 -30.255  24.805  1.00  0.00           H  
ATOM   4235  CA  LYS   263     -28.044 -30.514  23.330  1.00  0.00           C  
ATOM   4236  HA  LYS   263     -27.795 -31.459  22.847  1.00  0.00           H  
ATOM   4237  CB  LYS   263     -28.939 -29.581  22.448  1.00  0.00           C  
ATOM   4238  HB2 LYS   263     -29.949 -29.782  22.804  1.00  0.00           H  
ATOM   4239  HB3 LYS   263     -28.787 -28.518  22.635  1.00  0.00           H  
ATOM   4240  CG  LYS   263     -28.972 -29.870  21.093  1.00  0.00           C  
ATOM   4241  HG2 LYS   263     -27.973 -29.664  20.707  1.00  0.00           H  
ATOM   4242  HG3 LYS   263     -29.060 -30.956  21.046  1.00  0.00           H  
ATOM   4243  CD  LYS   263     -30.027 -29.247  20.432  1.00  0.00           C  
ATOM   4244  HD2 LYS   263     -30.869 -29.873  20.730  1.00  0.00           H  
ATOM   4245  HD3 LYS   263     -30.094 -28.190  20.693  1.00  0.00           H  
ATOM   4246  CE  LYS   263     -30.011 -29.370  19.103  1.00  0.00           C  
ATOM   4247  HE2 LYS   263     -29.852 -30.417  18.842  1.00  0.00           H  
ATOM   4248  HE3 LYS   263     -30.953 -29.041  18.664  1.00  0.00           H  
ATOM   4249  NZ  LYS   263     -29.046 -28.386  18.445  1.00  0.00           N  
ATOM   4250  HZ1 LYS   263     -28.974 -27.518  18.955  1.00  0.00           H  
ATOM   4251  HZ2 LYS   263     -28.092 -28.635  18.226  1.00  0.00           H  
ATOM   4252  HZ3 LYS   263     -29.389 -28.292  17.500  1.00  0.00           H  
ATOM   4253  C   LYS   263     -26.634 -29.808  23.534  1.00  0.00           C  
ATOM   4254  O   LYS   263     -25.816 -29.884  22.584  1.00  0.00           O  
ATOM   4255  N   ARG   264     -26.316 -29.211  24.692  1.00  0.00           N  
ATOM   4256  H   ARG   264     -27.057 -29.068  25.363  1.00  0.00           H  
ATOM   4257  CA  ARG   264     -25.018 -28.573  25.055  1.00  0.00           C  
ATOM   4258  HA  ARG   264     -24.444 -28.610  24.129  1.00  0.00           H  
ATOM   4259  CB  ARG   264     -25.319 -27.116  25.560  1.00  0.00           C  
ATOM   4260  HB2 ARG   264     -25.830 -26.584  24.758  1.00  0.00           H  
ATOM   4261  HB3 ARG   264     -25.918 -27.126  26.471  1.00  0.00           H  
ATOM   4262  CG  ARG   264     -24.201 -26.329  25.923  1.00  0.00           C  
ATOM   4263  HG2 ARG   264     -24.636 -25.408  26.312  1.00  0.00           H  
ATOM   4264  HG3 ARG   264     -23.613 -26.817  26.700  1.00  0.00           H  
ATOM   4265  CD  ARG   264     -23.321 -25.922  24.973  1.00  0.00           C  
ATOM   4266  HD2 ARG   264     -22.756 -26.676  24.425  1.00  0.00           H  
ATOM   4267  HD3 ARG   264     -23.849 -25.322  24.231  1.00  0.00           H  
ATOM   4268  NE  ARG   264     -22.239 -25.044  25.583  1.00  0.00           N  
ATOM   4269  HE  ARG   264     -21.942 -25.446  26.461  1.00  0.00           H  
ATOM   4270  CZ  ARG   264     -22.248 -23.697  25.664  1.00  0.00           C  
ATOM   4271  NH1 ARG   264     -23.001 -22.963  24.900  1.00  0.00           N  
ATOM   4272 HH11 ARG   264     -23.545 -23.225  24.090  1.00  0.00           H  
ATOM   4273 HH12 ARG   264     -22.778 -21.984  25.006  1.00  0.00           H  
ATOM   4274  NH2 ARG   264     -21.563 -23.038  26.579  1.00  0.00           N  
ATOM   4275 HH21 ARG   264     -20.956 -23.565  27.192  1.00  0.00           H  
ATOM   4276 HH22 ARG   264     -21.563 -22.029  26.600  1.00  0.00           H  
ATOM   4277  C   ARG   264     -24.060 -29.383  25.955  1.00  0.00           C  
ATOM   4278  O   ARG   264     -22.891 -29.013  26.045  1.00  0.00           O  
ATOM   4279  N   LEU   265     -24.607 -30.451  26.669  1.00  0.00           N  
ATOM   4280  H   LEU   265     -25.600 -30.536  26.505  1.00  0.00           H  
ATOM   4281  CA  LEU   265     -24.029 -31.088  27.900  1.00  0.00           C  
ATOM   4282  HA  LEU   265     -22.960 -30.879  27.927  1.00  0.00           H  
ATOM   4283  CB  LEU   265     -24.645 -30.403  29.172  1.00  0.00           C  
ATOM   4284  HB2 LEU   265     -25.724 -30.553  29.136  1.00  0.00           H  
ATOM   4285  HB3 LEU   265     -24.388 -30.888  30.114  1.00  0.00           H  
ATOM   4286  CG  LEU   265     -24.413 -28.860  29.278  1.00  0.00           C  
ATOM   4287  HG  LEU   265     -24.691 -28.283  28.396  1.00  0.00           H  
ATOM   4288  CD1 LEU   265     -25.408 -28.324  30.335  1.00  0.00           C  
ATOM   4289 HD11 LEU   265     -25.287 -27.272  30.595  1.00  0.00           H  
ATOM   4290 HD12 LEU   265     -26.388 -28.490  29.889  1.00  0.00           H  
ATOM   4291 HD13 LEU   265     -25.332 -28.876  31.272  1.00  0.00           H  
ATOM   4292  CD2 LEU   265     -23.046 -28.508  29.872  1.00  0.00           C  
ATOM   4293 HD21 LEU   265     -22.925 -27.458  29.604  1.00  0.00           H  
ATOM   4294 HD22 LEU   265     -23.027 -28.834  30.912  1.00  0.00           H  
ATOM   4295 HD23 LEU   265     -22.237 -29.031  29.363  1.00  0.00           H  
ATOM   4296  C   LEU   265     -24.159 -32.581  27.936  1.00  0.00           C  
ATOM   4297  O   LEU   265     -23.951 -33.212  28.975  1.00  0.00           O  
ATOM   4298  N   THR   266     -24.480 -33.263  26.808  1.00  0.00           N  
ATOM   4299  H   THR   266     -24.690 -32.722  25.982  1.00  0.00           H  
ATOM   4300  CA  THR   266     -24.611 -34.667  26.684  1.00  0.00           C  
ATOM   4301  HA  THR   266     -25.328 -35.029  27.420  1.00  0.00           H  
ATOM   4302  CB  THR   266     -25.210 -34.950  25.290  1.00  0.00           C  
ATOM   4303  HB  THR   266     -24.667 -34.276  24.627  1.00  0.00           H  
ATOM   4304  CG2 THR   266     -25.101 -36.396  24.864  1.00  0.00           C  
ATOM   4305 HG21 THR   266     -25.654 -36.545  23.937  1.00  0.00           H  
ATOM   4306 HG22 THR   266     -24.071 -36.727  24.727  1.00  0.00           H  
ATOM   4307 HG23 THR   266     -25.595 -37.068  25.567  1.00  0.00           H  
ATOM   4308  OG1 THR   266     -26.604 -34.646  25.177  1.00  0.00           O  
ATOM   4309  HG1 THR   266     -26.679 -33.752  25.517  1.00  0.00           H  
ATOM   4310  C   THR   266     -23.247 -35.375  26.789  1.00  0.00           C  
ATOM   4311  O   THR   266     -22.325 -34.977  26.081  1.00  0.00           O  
ATOM   4312  N   GLU   267     -23.126 -36.434  27.595  1.00  0.00           N  
ATOM   4313  H   GLU   267     -23.919 -36.668  28.175  1.00  0.00           H  
ATOM   4314  CA  GLU   267     -21.968 -37.357  27.591  1.00  0.00           C  
ATOM   4315  HA  GLU   267     -21.133 -36.744  27.253  1.00  0.00           H  
ATOM   4316  CB  GLU   267     -21.492 -37.779  28.996  1.00  0.00           C  
ATOM   4317  HB2 GLU   267     -20.690 -38.505  28.863  1.00  0.00           H  
ATOM   4318  HB3 GLU   267     -21.032 -37.005  29.610  1.00  0.00           H  
ATOM   4319  CG  GLU   267     -22.613 -38.477  29.739  1.00  0.00           C  
ATOM   4320  HG2 GLU   267     -23.365 -38.912  29.082  1.00  0.00           H  
ATOM   4321  HG3 GLU   267     -22.186 -39.298  30.315  1.00  0.00           H  
ATOM   4322  CD  GLU   267     -23.332 -37.590  30.789  1.00  0.00           C  
ATOM   4323  OE1 GLU   267     -22.577 -37.139  31.677  1.00  0.00           O  
ATOM   4324  OE2 GLU   267     -24.588 -37.481  30.817  1.00  0.00           O  
ATOM   4325  C   GLU   267     -22.256 -38.549  26.673  1.00  0.00           C  
ATOM   4326  O   GLU   267     -23.379 -39.116  26.651  1.00  0.00           O  
ATOM   4327  N   ARG   268     -21.264 -39.067  25.933  1.00  0.00           N  
ATOM   4328  H   ARG   268     -20.368 -38.603  25.916  1.00  0.00           H  
ATOM   4329  CA  ARG   268     -21.361 -40.101  24.930  1.00  0.00           C  
ATOM   4330  HA  ARG   268     -22.068 -39.790  24.161  1.00  0.00           H  
ATOM   4331  CB  ARG   268     -19.980 -40.208  24.228  1.00  0.00           C  
ATOM   4332  HB2 ARG   268     -19.189 -40.472  24.930  1.00  0.00           H  
ATOM   4333  HB3 ARG   268     -20.099 -41.096  23.607  1.00  0.00           H  
ATOM   4334  CG  ARG   268     -19.622 -39.169  23.445  1.00  0.00           C  
ATOM   4335  HG2 ARG   268     -20.465 -38.943  22.792  1.00  0.00           H  
ATOM   4336  HG3 ARG   268     -19.618 -38.267  24.057  1.00  0.00           H  
ATOM   4337  CD  ARG   268     -18.511 -39.219  22.677  1.00  0.00           C  
ATOM   4338  HD2 ARG   268     -18.403 -40.200  22.215  1.00  0.00           H  
ATOM   4339  HD3 ARG   268     -18.681 -38.523  21.855  1.00  0.00           H  
ATOM   4340  NE  ARG   268     -17.315 -38.779  23.408  1.00  0.00           N  
ATOM   4341  HE  ARG   268     -17.371 -38.068  24.123  1.00  0.00           H  
ATOM   4342  CZ  ARG   268     -16.077 -39.196  23.329  1.00  0.00           C  
ATOM   4343  NH1 ARG   268     -15.754 -40.137  22.490  1.00  0.00           N  
ATOM   4344 HH11 ARG   268     -16.437 -40.398  21.793  1.00  0.00           H  
ATOM   4345 HH12 ARG   268     -14.796 -40.284  22.206  1.00  0.00           H  
ATOM   4346  NH2 ARG   268     -15.191 -38.643  24.112  1.00  0.00           N  
ATOM   4347 HH21 ARG   268     -15.547 -38.120  24.899  1.00  0.00           H  
ATOM   4348 HH22 ARG   268     -14.227 -38.926  24.003  1.00  0.00           H  
ATOM   4349  C   ARG   268     -21.918 -41.456  25.531  1.00  0.00           C  
ATOM   4350  O   ARG   268     -22.537 -42.113  24.694  1.00  0.00           O  
ATOM   4351  N   PRO   269     -21.671 -41.907  26.794  1.00  0.00           N  
ATOM   4352  CD  PRO   269     -20.739 -41.366  27.727  1.00  0.00           C  
ATOM   4353  HD2 PRO   269     -21.161 -40.564  28.333  1.00  0.00           H  
ATOM   4354  HD3 PRO   269     -19.853 -41.008  27.202  1.00  0.00           H  
ATOM   4355  CG  PRO   269     -20.450 -42.519  28.618  1.00  0.00           C  
ATOM   4356  HG2 PRO   269     -20.192 -42.186  29.623  1.00  0.00           H  
ATOM   4357  HG3 PRO   269     -19.659 -43.163  28.233  1.00  0.00           H  
ATOM   4358  CB  PRO   269     -21.699 -43.307  28.739  1.00  0.00           C  
ATOM   4359  HB2 PRO   269     -22.401 -42.806  29.406  1.00  0.00           H  
ATOM   4360  HB3 PRO   269     -21.636 -44.352  29.042  1.00  0.00           H  
ATOM   4361  CA  PRO   269     -22.333 -43.074  27.322  1.00  0.00           C  
ATOM   4362  HA  PRO   269     -22.083 -43.914  26.674  1.00  0.00           H  
ATOM   4363  C   PRO   269     -23.873 -42.990  27.315  1.00  0.00           C  
ATOM   4364  O   PRO   269     -24.523 -43.856  26.818  1.00  0.00           O  
ATOM   4365  N   ALA   270     -24.419 -41.820  27.767  1.00  0.00           N  
ATOM   4366  H   ALA   270     -23.860 -40.980  27.813  1.00  0.00           H  
ATOM   4367  CA  ALA   270     -25.870 -41.726  28.045  1.00  0.00           C  
ATOM   4368  HA  ALA   270     -26.355 -42.700  27.972  1.00  0.00           H  
ATOM   4369  CB  ALA   270     -26.072 -41.362  29.488  1.00  0.00           C  
ATOM   4370  HB1 ALA   270     -27.146 -41.212  29.605  1.00  0.00           H  
ATOM   4371  HB2 ALA   270     -25.701 -42.187  30.096  1.00  0.00           H  
ATOM   4372  HB3 ALA   270     -25.522 -40.457  29.746  1.00  0.00           H  
ATOM   4373  C   ALA   270     -26.561 -40.766  27.104  1.00  0.00           C  
ATOM   4374  O   ALA   270     -26.654 -39.570  27.437  1.00  0.00           O  
ATOM   4375  N   ALA   271     -26.971 -41.170  25.911  1.00  0.00           N  
ATOM   4376  H   ALA   271     -26.744 -42.102  25.594  1.00  0.00           H  
ATOM   4377  CA  ALA   271     -27.634 -40.253  24.934  1.00  0.00           C  
ATOM   4378  HA  ALA   271     -27.281 -39.248  25.166  1.00  0.00           H  
ATOM   4379  CB  ALA   271     -26.990 -40.553  23.552  1.00  0.00           C  
ATOM   4380  HB1 ALA   271     -25.946 -40.832  23.697  1.00  0.00           H  
ATOM   4381  HB2 ALA   271     -27.449 -41.456  23.152  1.00  0.00           H  
ATOM   4382  HB3 ALA   271     -27.117 -39.754  22.821  1.00  0.00           H  
ATOM   4383  C   ALA   271     -29.183 -40.534  24.892  1.00  0.00           C  
ATOM   4384  O   ALA   271     -29.651 -41.651  24.923  1.00  0.00           O  
ATOM   4385  N   LYS   272     -29.941 -39.510  24.711  1.00  0.00           N  
ATOM   4386  H   LYS   272     -29.495 -38.605  24.652  1.00  0.00           H  
ATOM   4387  CA  LYS   272     -31.454 -39.480  24.654  1.00  0.00           C  
ATOM   4388  HA  LYS   272     -31.874 -40.438  24.958  1.00  0.00           H  
ATOM   4389  CB  LYS   272     -32.019 -38.335  25.502  1.00  0.00           C  
ATOM   4390  HB2 LYS   272     -31.598 -37.390  25.160  1.00  0.00           H  
ATOM   4391  HB3 LYS   272     -33.052 -38.254  25.162  1.00  0.00           H  
ATOM   4392  CG  LYS   272     -31.915 -38.518  26.839  1.00  0.00           C  
ATOM   4393  HG2 LYS   272     -32.685 -39.255  27.066  1.00  0.00           H  
ATOM   4394  HG3 LYS   272     -30.913 -38.862  27.097  1.00  0.00           H  
ATOM   4395  CD  LYS   272     -32.219 -37.393  27.541  1.00  0.00           C  
ATOM   4396  HD2 LYS   272     -31.475 -36.607  27.421  1.00  0.00           H  
ATOM   4397  HD3 LYS   272     -33.245 -37.119  27.296  1.00  0.00           H  
ATOM   4398  CE  LYS   272     -32.111 -37.552  28.872  1.00  0.00           C  
ATOM   4399  HE2 LYS   272     -32.782 -38.375  29.119  1.00  0.00           H  
ATOM   4400  HE3 LYS   272     -31.115 -37.858  29.193  1.00  0.00           H  
ATOM   4401  NZ  LYS   272     -32.431 -36.309  29.684  1.00  0.00           N  
ATOM   4402  HZ1 LYS   272     -31.819 -35.544  29.437  1.00  0.00           H  
ATOM   4403  HZ2 LYS   272     -33.397 -36.033  29.579  1.00  0.00           H  
ATOM   4404  HZ3 LYS   272     -32.290 -36.372  30.682  1.00  0.00           H  
ATOM   4405  C   LYS   272     -31.837 -39.468  23.162  1.00  0.00           C  
ATOM   4406  O   LYS   272     -31.614 -38.408  22.558  1.00  0.00           O  
ATOM   4407  N   GLY   273     -32.457 -40.563  22.599  1.00  0.00           N  
ATOM   4408  H   GLY   273     -32.558 -41.408  23.143  1.00  0.00           H  
ATOM   4409  CA  GLY   273     -32.644 -40.728  21.210  1.00  0.00           C  
ATOM   4410  HA2 GLY   273     -33.100 -41.697  21.009  1.00  0.00           H  
ATOM   4411  HA3 GLY   273     -33.294 -40.028  20.686  1.00  0.00           H  
ATOM   4412  C   GLY   273     -31.376 -40.759  20.416  1.00  0.00           C  
ATOM   4413  O   GLY   273     -30.400 -41.313  20.831  1.00  0.00           O  
ATOM   4414  N   LYS   274     -31.370 -40.075  19.324  1.00  0.00           N  
ATOM   4415  H   LYS   274     -32.183 -39.519  19.101  1.00  0.00           H  
ATOM   4416  CA  LYS   274     -30.153 -39.685  18.531  1.00  0.00           C  
ATOM   4417  HA  LYS   274     -29.531 -40.550  18.303  1.00  0.00           H  
ATOM   4418  CB  LYS   274     -30.574 -39.077  17.146  1.00  0.00           C  
ATOM   4419  HB2 LYS   274     -31.480 -38.475  17.222  1.00  0.00           H  
ATOM   4420  HB3 LYS   274     -29.733 -38.490  16.778  1.00  0.00           H  
ATOM   4421  CG  LYS   274     -30.694 -40.051  16.218  1.00  0.00           C  
ATOM   4422  HG2 LYS   274     -29.712 -40.266  15.796  1.00  0.00           H  
ATOM   4423  HG3 LYS   274     -31.134 -40.910  16.725  1.00  0.00           H  
ATOM   4424  CD  LYS   274     -31.470 -39.736  15.120  1.00  0.00           C  
ATOM   4425  HD2 LYS   274     -32.510 -39.665  15.439  1.00  0.00           H  
ATOM   4426  HD3 LYS   274     -31.110 -38.825  14.642  1.00  0.00           H  
ATOM   4427  CE  LYS   274     -31.415 -40.686  14.187  1.00  0.00           C  
ATOM   4428  HE2 LYS   274     -30.378 -40.728  13.853  1.00  0.00           H  
ATOM   4429  HE3 LYS   274     -31.804 -41.533  14.752  1.00  0.00           H  
ATOM   4430  NZ  LYS   274     -32.404 -40.474  13.110  1.00  0.00           N  
ATOM   4431  HZ1 LYS   274     -32.282 -39.557  12.703  1.00  0.00           H  
ATOM   4432  HZ2 LYS   274     -32.263 -41.131  12.356  1.00  0.00           H  
ATOM   4433  HZ3 LYS   274     -33.356 -40.586  13.427  1.00  0.00           H  
ATOM   4434  C   LYS   274     -29.338 -38.642  19.338  1.00  0.00           C  
ATOM   4435  O   LYS   274     -29.917 -37.756  20.056  1.00  0.00           O  
ATOM   4436  N   MET   275     -28.047 -38.776  19.348  1.00  0.00           N  
ATOM   4437  H   MET   275     -27.656 -39.572  18.866  1.00  0.00           H  
ATOM   4438  CA  MET   275     -27.075 -37.936  20.027  1.00  0.00           C  
ATOM   4439  HA  MET   275     -27.649 -37.739  20.933  1.00  0.00           H  
ATOM   4440  CB  MET   275     -25.725 -38.742  20.161  1.00  0.00           C  
ATOM   4441  HB2 MET   275     -26.042 -39.716  20.534  1.00  0.00           H  
ATOM   4442  HB3 MET   275     -25.243 -38.690  19.185  1.00  0.00           H  
ATOM   4443  CG  MET   275     -24.830 -38.025  21.150  1.00  0.00           C  
ATOM   4444  HG2 MET   275     -25.316 -37.759  22.089  1.00  0.00           H  
ATOM   4445  HG3 MET   275     -24.347 -37.181  20.657  1.00  0.00           H  
ATOM   4446  SD  MET   275     -23.421 -39.071  21.658  1.00  0.00           S  
ATOM   4447  CE  MET   275     -22.306 -38.797  20.324  1.00  0.00           C  
ATOM   4448  HE1 MET   275     -22.311 -37.767  19.968  1.00  0.00           H  
ATOM   4449  HE2 MET   275     -21.294 -39.077  20.616  1.00  0.00           H  
ATOM   4450  HE3 MET   275     -22.629 -39.518  19.572  1.00  0.00           H  
ATOM   4451  C   MET   275     -26.985 -36.506  19.313  1.00  0.00           C  
ATOM   4452  O   MET   275     -26.843 -36.509  18.113  1.00  0.00           O  
ATOM   4453  N   PRO   276     -26.964 -35.323  20.024  1.00  0.00           N  
ATOM   4454  CD  PRO   276     -27.098 -35.208  21.463  1.00  0.00           C  
ATOM   4455  HD2 PRO   276     -26.219 -35.629  21.950  1.00  0.00           H  
ATOM   4456  HD3 PRO   276     -27.909 -35.850  21.806  1.00  0.00           H  
ATOM   4457  CG  PRO   276     -27.217 -33.608  21.731  1.00  0.00           C  
ATOM   4458  HG2 PRO   276     -26.851 -33.416  22.740  1.00  0.00           H  
ATOM   4459  HG3 PRO   276     -28.223 -33.233  21.540  1.00  0.00           H  
ATOM   4460  CB  PRO   276     -26.328 -33.098  20.694  1.00  0.00           C  
ATOM   4461  HB2 PRO   276     -25.292 -33.028  21.026  1.00  0.00           H  
ATOM   4462  HB3 PRO   276     -26.772 -32.142  20.417  1.00  0.00           H  
ATOM   4463  CA  PRO   276     -26.518 -34.052  19.485  1.00  0.00           C  
ATOM   4464  HA  PRO   276     -27.185 -33.545  18.788  1.00  0.00           H  
ATOM   4465  C   PRO   276     -25.174 -34.130  18.795  1.00  0.00           C  
ATOM   4466  O   PRO   276     -24.390 -34.970  19.178  1.00  0.00           O  
ATOM   4467  N   ALA   277     -24.929 -33.226  17.800  1.00  0.00           N  
ATOM   4468  H   ALA   277     -25.661 -32.628  17.445  1.00  0.00           H  
ATOM   4469  CA  ALA   277     -23.755 -33.128  17.017  1.00  0.00           C  
ATOM   4470  HA  ALA   277     -23.580 -34.074  16.505  1.00  0.00           H  
ATOM   4471  CB  ALA   277     -23.930 -32.033  15.985  1.00  0.00           C  
ATOM   4472  HB1 ALA   277     -23.702 -31.080  16.463  1.00  0.00           H  
ATOM   4473  HB2 ALA   277     -23.157 -32.031  15.217  1.00  0.00           H  
ATOM   4474  HB3 ALA   277     -24.953 -31.986  15.612  1.00  0.00           H  
ATOM   4475  C   ALA   277     -22.445 -32.931  17.755  1.00  0.00           C  
ATOM   4476  O   ALA   277     -21.349 -33.045  17.205  1.00  0.00           O  
ATOM   4477  N   THR   278     -22.431 -32.559  19.030  1.00  0.00           N  
ATOM   4478  H   THR   278     -23.279 -32.477  19.572  1.00  0.00           H  
ATOM   4479  CA  THR   278     -21.219 -32.660  19.812  1.00  0.00           C  
ATOM   4480  HA  THR   278     -20.497 -33.352  19.378  1.00  0.00           H  
ATOM   4481  CB  THR   278     -20.507 -31.272  19.845  1.00  0.00           C  
ATOM   4482  HB  THR   278     -20.306 -30.816  18.875  1.00  0.00           H  
ATOM   4483  CG2 THR   278     -21.336 -30.201  20.665  1.00  0.00           C  
ATOM   4484 HG21 THR   278     -22.357 -30.005  20.337  1.00  0.00           H  
ATOM   4485 HG22 THR   278     -21.326 -30.495  21.714  1.00  0.00           H  
ATOM   4486 HG23 THR   278     -20.693 -29.321  20.675  1.00  0.00           H  
ATOM   4487  OG1 THR   278     -19.173 -31.487  20.404  1.00  0.00           O  
ATOM   4488  HG1 THR   278     -18.778 -32.213  19.916  1.00  0.00           H  
ATOM   4489  C   THR   278     -21.545 -33.346  21.157  1.00  0.00           C  
ATOM   4490  O   THR   278     -22.670 -33.239  21.635  1.00  0.00           O  
ATOM   4491  N   ALA   279     -20.633 -34.117  21.789  1.00  0.00           N  
ATOM   4492  H   ALA   279     -19.689 -34.040  21.441  1.00  0.00           H  
ATOM   4493  CA  ALA   279     -20.935 -34.889  22.925  1.00  0.00           C  
ATOM   4494  HA  ALA   279     -21.711 -34.386  23.503  1.00  0.00           H  
ATOM   4495  CB  ALA   279     -21.501 -36.155  22.431  1.00  0.00           C  
ATOM   4496  HB1 ALA   279     -20.821 -36.670  21.753  1.00  0.00           H  
ATOM   4497  HB2 ALA   279     -21.928 -36.806  23.194  1.00  0.00           H  
ATOM   4498  HB3 ALA   279     -22.275 -35.909  21.704  1.00  0.00           H  
ATOM   4499  C   ALA   279     -19.634 -35.075  23.714  1.00  0.00           C  
ATOM   4500  O   ALA   279     -18.532 -34.983  23.195  1.00  0.00           O  
ATOM   4501  N   GLU   280     -19.769 -35.144  25.007  1.00  0.00           N  
ATOM   4502  H   GLU   280     -20.723 -35.029  25.319  1.00  0.00           H  
ATOM   4503  CA  GLU   280     -18.627 -35.286  25.971  1.00  0.00           C  
ATOM   4504  HA  GLU   280     -17.777 -34.766  25.528  1.00  0.00           H  
ATOM   4505  CB  GLU   280     -19.008 -34.833  27.376  1.00  0.00           C  
ATOM   4506  HB2 GLU   280     -19.778 -34.063  27.368  1.00  0.00           H  
ATOM   4507  HB3 GLU   280     -19.510 -35.647  27.899  1.00  0.00           H  
ATOM   4508  CG  GLU   280     -17.778 -34.439  28.192  1.00  0.00           C  
ATOM   4509  HG2 GLU   280     -18.122 -34.546  29.221  1.00  0.00           H  
ATOM   4510  HG3 GLU   280     -16.997 -35.182  28.030  1.00  0.00           H  
ATOM   4511  CD  GLU   280     -17.241 -33.050  28.094  1.00  0.00           C  
ATOM   4512  OE1 GLU   280     -16.088 -32.747  28.611  1.00  0.00           O  
ATOM   4513  OE2 GLU   280     -17.847 -32.162  27.401  1.00  0.00           O  
ATOM   4514  C   GLU   280     -17.948 -36.684  25.915  1.00  0.00           C  
ATOM   4515  O   GLU   280     -16.730 -36.772  25.530  1.00  0.00           O  
ATOM   4516  OXT GLU   280     -18.651 -37.683  26.189  1.00  0.00           O  
TER    4517      GLU   280 
END   
