# Supplementary material for: Insights into the client protein release mechanism of the ATP-independent chaperone Spy
Source: Nat Commun. 2022 May 20;13:2818. doi: 10.1038/s41467-022-30499-x (PMC9122904; doi:10.1038/s41467-022-30499-x)
Supplement: Supplementary file 4 — Supplementary Data 1 [file 41467_2022_30499_MOESM4_ESM.zip › MD-structure/Spy_1-124_D26R_v1_final.pdb]

CRYST1   77.435   77.435   77.435 109.47 109.47 109.47 P 1           1
ATOM      1  N   ALA     1      33.082   9.406   8.451  1.00  0.00           N  
ATOM      2  H1  ALA     1      32.553   8.572   8.237  1.00  0.00           H  
ATOM      3  H2  ALA     1      32.650  10.286   8.210  1.00  0.00           H  
ATOM      4  H3  ALA     1      33.156   9.489   9.455  1.00  0.00           H  
ATOM      5  CA  ALA     1      34.378   9.273   7.843  1.00  0.00           C  
ATOM      6  HA  ALA     1      34.716   8.281   8.141  1.00  0.00           H  
ATOM      7  CB  ALA     1      34.273   9.450   6.311  1.00  0.00           C  
ATOM      8  HB1 ALA     1      34.098  10.488   6.026  1.00  0.00           H  
ATOM      9  HB2 ALA     1      35.239   9.124   5.924  1.00  0.00           H  
ATOM     10  HB3 ALA     1      33.453   8.851   5.917  1.00  0.00           H  
ATOM     11  C   ALA     1      35.408  10.282   8.514  1.00  0.00           C  
ATOM     12  O   ALA     1      34.961  11.413   8.793  1.00  0.00           O  
ATOM     13  N   ASP     2      36.655   9.908   8.632  1.00  0.00           N  
ATOM     14  H   ASP     2      36.788   8.934   8.398  1.00  0.00           H  
ATOM     15  CA  ASP     2      37.789  10.795   8.791  1.00  0.00           C  
ATOM     16  HA  ASP     2      37.431  11.521   9.522  1.00  0.00           H  
ATOM     17  CB  ASP     2      39.034  10.163   9.480  1.00  0.00           C  
ATOM     18  HB2 ASP     2      38.809   9.631  10.405  1.00  0.00           H  
ATOM     19  HB3 ASP     2      39.447   9.396   8.825  1.00  0.00           H  
ATOM     20  CG  ASP     2      40.115  11.196   9.871  1.00  0.00           C  
ATOM     21  OD1 ASP     2      41.276  10.897   9.600  1.00  0.00           O  
ATOM     22  OD2 ASP     2      39.757  12.241  10.522  1.00  0.00           O  
ATOM     23  C   ASP     2      38.082  11.548   7.437  1.00  0.00           C  
ATOM     24  O   ASP     2      37.774  10.963   6.397  1.00  0.00           O  
ATOM     25  N   THR     3      38.549  12.808   7.446  1.00  0.00           N  
ATOM     26  H   THR     3      38.540  13.330   8.311  1.00  0.00           H  
ATOM     27  CA  THR     3      38.784  13.520   6.200  1.00  0.00           C  
ATOM     28  HA  THR     3      38.653  12.814   5.380  1.00  0.00           H  
ATOM     29  CB  THR     3      37.821  14.664   5.959  1.00  0.00           C  
ATOM     30  HB  THR     3      37.742  14.727   4.874  1.00  0.00           H  
ATOM     31  CG2 THR     3      36.476  14.490   6.548  1.00  0.00           C  
ATOM     32 HG21 THR     3      35.974  13.581   6.215  1.00  0.00           H  
ATOM     33 HG22 THR     3      36.524  14.338   7.626  1.00  0.00           H  
ATOM     34 HG23 THR     3      35.889  15.401   6.428  1.00  0.00           H  
ATOM     35  OG1 THR     3      38.156  15.917   6.484  1.00  0.00           O  
ATOM     36  HG1 THR     3      38.888  16.265   5.969  1.00  0.00           H  
ATOM     37  C   THR     3      40.203  14.006   5.958  1.00  0.00           C  
ATOM     38  O   THR     3      41.093  14.077   6.794  1.00  0.00           O  
ATOM     39  N   THR     4      40.498  14.350   4.683  1.00  0.00           N  
ATOM     40  H   THR     4      39.788  14.363   3.965  1.00  0.00           H  
ATOM     41  CA  THR     4      41.771  14.892   4.239  1.00  0.00           C  
ATOM     42  HA  THR     4      42.563  14.289   4.685  1.00  0.00           H  
ATOM     43  CB  THR     4      41.959  14.810   2.691  1.00  0.00           C  
ATOM     44  HB  THR     4      41.655  13.836   2.305  1.00  0.00           H  
ATOM     45  CG2 THR     4      41.096  15.879   1.930  1.00  0.00           C  
ATOM     46 HG21 THR     4      41.151  15.656   0.864  1.00  0.00           H  
ATOM     47 HG22 THR     4      40.082  15.852   2.327  1.00  0.00           H  
ATOM     48 HG23 THR     4      41.447  16.878   2.192  1.00  0.00           H  
ATOM     49  OG1 THR     4      43.350  15.009   2.356  1.00  0.00           O  
ATOM     50  HG1 THR     4      43.809  14.184   2.529  1.00  0.00           H  
ATOM     51  C   THR     4      41.937  16.377   4.767  1.00  0.00           C  
ATOM     52  O   THR     4      40.892  16.952   5.034  1.00  0.00           O  
ATOM     53  N   THR     5      43.074  17.004   4.827  1.00  0.00           N  
ATOM     54  H   THR     5      43.889  16.521   4.476  1.00  0.00           H  
ATOM     55  CA  THR     5      43.260  18.393   5.292  1.00  0.00           C  
ATOM     56  HA  THR     5      42.851  18.559   6.289  1.00  0.00           H  
ATOM     57  CB  THR     5      44.806  18.681   5.279  1.00  0.00           C  
ATOM     58  HB  THR     5      45.111  19.727   5.301  1.00  0.00           H  
ATOM     59  CG2 THR     5      45.447  18.178   6.556  1.00  0.00           C  
ATOM     60 HG21 THR     5      45.418  17.090   6.606  1.00  0.00           H  
ATOM     61 HG22 THR     5      46.494  18.470   6.642  1.00  0.00           H  
ATOM     62 HG23 THR     5      44.917  18.600   7.410  1.00  0.00           H  
ATOM     63  OG1 THR     5      45.472  17.975   4.203  1.00  0.00           O  
ATOM     64  HG1 THR     5      45.710  18.598   3.513  1.00  0.00           H  
ATOM     65  C   THR     5      42.671  19.445   4.400  1.00  0.00           C  
ATOM     66  O   THR     5      42.070  20.385   4.837  1.00  0.00           O  
ATOM     67  N   ALA     6      42.770  19.255   3.044  1.00  0.00           N  
ATOM     68  H   ALA     6      43.404  18.563   2.670  1.00  0.00           H  
ATOM     69  CA  ALA     6      41.879  19.949   2.091  1.00  0.00           C  
ATOM     70  HA  ALA     6      41.785  20.984   2.420  1.00  0.00           H  
ATOM     71  CB  ALA     6      42.559  19.935   0.691  1.00  0.00           C  
ATOM     72  HB1 ALA     6      41.881  20.442   0.004  1.00  0.00           H  
ATOM     73  HB2 ALA     6      43.496  20.485   0.789  1.00  0.00           H  
ATOM     74  HB3 ALA     6      42.527  18.939   0.251  1.00  0.00           H  
ATOM     75  C   ALA     6      40.487  19.318   1.972  1.00  0.00           C  
ATOM     76  O   ALA     6      40.109  18.710   0.979  1.00  0.00           O  
ATOM     77  N   ALA     7      39.667  19.319   3.068  1.00  0.00           N  
ATOM     78  H   ALA     7      40.106  19.641   3.918  1.00  0.00           H  
ATOM     79  CA  ALA     7      38.261  18.973   3.142  1.00  0.00           C  
ATOM     80  HA  ALA     7      37.817  19.035   2.148  1.00  0.00           H  
ATOM     81  CB  ALA     7      38.054  17.535   3.696  1.00  0.00           C  
ATOM     82  HB1 ALA     7      38.620  17.500   4.627  1.00  0.00           H  
ATOM     83  HB2 ALA     7      36.996  17.458   3.948  1.00  0.00           H  
ATOM     84  HB3 ALA     7      38.295  16.691   3.049  1.00  0.00           H  
ATOM     85  C   ALA     7      37.667  20.096   4.079  1.00  0.00           C  
ATOM     86  O   ALA     7      38.366  20.796   4.882  1.00  0.00           O  
ATOM     87  N   PRO     8      36.339  20.286   3.977  1.00  0.00           N  
ATOM     88  CD  PRO     8      35.345  19.707   3.070  1.00  0.00           C  
ATOM     89  HD2 PRO     8      35.429  18.620   3.044  1.00  0.00           H  
ATOM     90  HD3 PRO     8      35.341  20.109   2.057  1.00  0.00           H  
ATOM     91  CG  PRO     8      33.929  20.098   3.618  1.00  0.00           C  
ATOM     92  HG2 PRO     8      33.551  19.412   4.376  1.00  0.00           H  
ATOM     93  HG3 PRO     8      33.254  20.256   2.777  1.00  0.00           H  
ATOM     94  CB  PRO     8      34.225  21.437   4.215  1.00  0.00           C  
ATOM     95  HB2 PRO     8      33.434  21.683   4.924  1.00  0.00           H  
ATOM     96  HB3 PRO     8      34.210  22.235   3.473  1.00  0.00           H  
ATOM     97  CA  PRO     8      35.607  21.222   4.779  1.00  0.00           C  
ATOM     98  HA  PRO     8      36.163  22.158   4.721  1.00  0.00           H  
ATOM     99  C   PRO     8      35.690  20.794   6.242  1.00  0.00           C  
ATOM    100  O   PRO     8      35.770  19.616   6.536  1.00  0.00           O  
ATOM    101  N   ALA     9      35.372  21.791   7.082  1.00  0.00           N  
ATOM    102  H   ALA     9      35.335  22.764   6.811  1.00  0.00           H  
ATOM    103  CA  ALA     9      35.296  21.587   8.517  1.00  0.00           C  
ATOM    104  HA  ALA     9      35.956  20.787   8.850  1.00  0.00           H  
ATOM    105  CB  ALA     9      35.816  22.835   9.182  1.00  0.00           C  
ATOM    106  HB1 ALA     9      35.173  23.649   8.851  1.00  0.00           H  
ATOM    107  HB2 ALA     9      35.746  22.707  10.263  1.00  0.00           H  
ATOM    108  HB3 ALA     9      36.869  23.026   8.974  1.00  0.00           H  
ATOM    109  C   ALA     9      33.929  21.132   9.039  1.00  0.00           C  
ATOM    110  O   ALA     9      33.810  20.373   9.943  1.00  0.00           O  
ATOM    111  N   ASP    10      32.832  21.390   8.217  1.00  0.00           N  
ATOM    112  H   ASP    10      33.022  21.967   7.411  1.00  0.00           H  
ATOM    113  CA  ASP    10      31.489  20.828   8.386  1.00  0.00           C  
ATOM    114  HA  ASP    10      31.150  20.898   9.420  1.00  0.00           H  
ATOM    115  CB  ASP    10      30.513  21.832   7.746  1.00  0.00           C  
ATOM    116  HB2 ASP    10      30.669  22.790   8.244  1.00  0.00           H  
ATOM    117  HB3 ASP    10      30.765  21.813   6.686  1.00  0.00           H  
ATOM    118  CG  ASP    10      28.987  21.582   7.707  1.00  0.00           C  
ATOM    119  OD1 ASP    10      28.295  22.375   7.091  1.00  0.00           O  
ATOM    120  OD2 ASP    10      28.555  20.586   8.363  1.00  0.00           O  
ATOM    121  C   ASP    10      31.381  19.451   7.670  1.00  0.00           C  
ATOM    122  O   ASP    10      32.073  19.346   6.683  1.00  0.00           O  
ATOM    123  N   ALA    11      30.566  18.572   8.198  1.00  0.00           N  
ATOM    124  H   ALA    11      30.028  18.899   8.988  1.00  0.00           H  
ATOM    125  CA  ALA    11      30.188  17.211   7.577  1.00  0.00           C  
ATOM    126  HA  ALA    11      30.980  16.710   7.020  1.00  0.00           H  
ATOM    127  CB  ALA    11      29.790  16.254   8.722  1.00  0.00           C  
ATOM    128  HB1 ALA    11      30.638  16.066   9.380  1.00  0.00           H  
ATOM    129  HB2 ALA    11      29.003  16.560   9.412  1.00  0.00           H  
ATOM    130  HB3 ALA    11      29.508  15.258   8.381  1.00  0.00           H  
ATOM    131  C   ALA    11      29.030  17.295   6.571  1.00  0.00           C  
ATOM    132  O   ALA    11      29.055  16.534   5.607  1.00  0.00           O  
ATOM    133  N   LYS    12      28.120  18.222   6.629  1.00  0.00           N  
ATOM    134  H   LYS    12      28.355  19.071   7.123  1.00  0.00           H  
ATOM    135  CA  LYS    12      27.087  18.323   5.614  1.00  0.00           C  
ATOM    136  HA  LYS    12      26.453  17.440   5.684  1.00  0.00           H  
ATOM    137  CB  LYS    12      26.151  19.500   5.968  1.00  0.00           C  
ATOM    138  HB2 LYS    12      26.764  20.382   6.154  1.00  0.00           H  
ATOM    139  HB3 LYS    12      25.553  19.694   5.077  1.00  0.00           H  
ATOM    140  CG  LYS    12      25.305  19.331   7.206  1.00  0.00           C  
ATOM    141  HG2 LYS    12      24.648  18.462   7.154  1.00  0.00           H  
ATOM    142  HG3 LYS    12      25.922  19.279   8.102  1.00  0.00           H  
ATOM    143  CD  LYS    12      24.387  20.578   7.281  1.00  0.00           C  
ATOM    144  HD2 LYS    12      23.742  20.627   6.404  1.00  0.00           H  
ATOM    145  HD3 LYS    12      23.696  20.414   8.108  1.00  0.00           H  
ATOM    146  CE  LYS    12      25.028  21.906   7.567  1.00  0.00           C  
ATOM    147  HE2 LYS    12      25.620  22.189   6.697  1.00  0.00           H  
ATOM    148  HE3 LYS    12      24.177  22.587   7.570  1.00  0.00           H  
ATOM    149  NZ  LYS    12      25.888  22.001   8.754  1.00  0.00           N  
ATOM    150  HZ1 LYS    12      25.923  22.955   9.084  1.00  0.00           H  
ATOM    151  HZ2 LYS    12      25.507  21.473   9.525  1.00  0.00           H  
ATOM    152  HZ3 LYS    12      26.850  21.903   8.464  1.00  0.00           H  
ATOM    153  C   LYS    12      27.484  18.400   4.102  1.00  0.00           C  
ATOM    154  O   LYS    12      26.834  17.770   3.312  1.00  0.00           O  
ATOM    155  N   PRO    13      28.670  19.001   3.718  1.00  0.00           N  
ATOM    156  CD  PRO    13      29.371  19.987   4.444  1.00  0.00           C  
ATOM    157  HD2 PRO    13      30.166  19.454   4.966  1.00  0.00           H  
ATOM    158  HD3 PRO    13      28.749  20.650   5.045  1.00  0.00           H  
ATOM    159  CG  PRO    13      29.990  20.895   3.406  1.00  0.00           C  
ATOM    160  HG2 PRO    13      30.921  21.404   3.653  1.00  0.00           H  
ATOM    161  HG3 PRO    13      29.251  21.626   3.078  1.00  0.00           H  
ATOM    162  CB  PRO    13      30.290  19.955   2.262  1.00  0.00           C  
ATOM    163  HB2 PRO    13      31.166  19.336   2.454  1.00  0.00           H  
ATOM    164  HB3 PRO    13      30.462  20.498   1.333  1.00  0.00           H  
ATOM    165  CA  PRO    13      29.114  19.002   2.345  1.00  0.00           C  
ATOM    166  HA  PRO    13      28.385  19.411   1.645  1.00  0.00           H  
ATOM    167  C   PRO    13      29.505  17.589   1.818  1.00  0.00           C  
ATOM    168  O   PRO    13      29.797  17.518   0.595  1.00  0.00           O  
ATOM    169  N   MET    14      29.481  16.510   2.562  1.00  0.00           N  
ATOM    170  H   MET    14      29.192  16.554   3.529  1.00  0.00           H  
ATOM    171  CA  MET    14      30.192  15.230   2.135  1.00  0.00           C  
ATOM    172  HA  MET    14      30.898  15.517   1.356  1.00  0.00           H  
ATOM    173  CB  MET    14      30.972  14.773   3.388  1.00  0.00           C  
ATOM    174  HB2 MET    14      30.251  14.512   4.162  1.00  0.00           H  
ATOM    175  HB3 MET    14      31.565  13.884   3.175  1.00  0.00           H  
ATOM    176  CG  MET    14      32.013  15.799   3.967  1.00  0.00           C  
ATOM    177  HG2 MET    14      31.549  16.749   4.229  1.00  0.00           H  
ATOM    178  HG3 MET    14      32.445  15.397   4.884  1.00  0.00           H  
ATOM    179  SD  MET    14      33.389  16.163   2.843  1.00  0.00           S  
ATOM    180  CE  MET    14      34.703  15.150   3.600  1.00  0.00           C  
ATOM    181  HE1 MET    14      35.004  15.675   4.507  1.00  0.00           H  
ATOM    182  HE2 MET    14      34.325  14.203   3.984  1.00  0.00           H  
ATOM    183  HE3 MET    14      35.521  15.060   2.885  1.00  0.00           H  
ATOM    184  C   MET    14      29.310  14.065   1.646  1.00  0.00           C  
ATOM    185  O   MET    14      29.690  12.932   1.771  1.00  0.00           O  
ATOM    186  N   MET    15      28.061  14.268   1.320  1.00  0.00           N  
ATOM    187  H   MET    15      27.702  15.212   1.323  1.00  0.00           H  
ATOM    188  CA  MET    15      27.036  13.211   0.984  1.00  0.00           C  
ATOM    189  HA  MET    15      27.100  12.337   1.632  1.00  0.00           H  
ATOM    190  CB  MET    15      25.736  13.850   1.168  1.00  0.00           C  
ATOM    191  HB2 MET    15      25.694  14.430   2.090  1.00  0.00           H  
ATOM    192  HB3 MET    15      25.630  14.659   0.445  1.00  0.00           H  
ATOM    193  CG  MET    15      24.545  12.937   0.948  1.00  0.00           C  
ATOM    194  HG2 MET    15      23.688  13.499   1.319  1.00  0.00           H  
ATOM    195  HG3 MET    15      24.477  12.612  -0.090  1.00  0.00           H  
ATOM    196  SD  MET    15      24.733  11.432   2.048  1.00  0.00           S  
ATOM    197  CE  MET    15      23.981  12.052   3.571  1.00  0.00           C  
ATOM    198  HE1 MET    15      23.720  11.198   4.197  1.00  0.00           H  
ATOM    199  HE2 MET    15      24.624  12.810   4.019  1.00  0.00           H  
ATOM    200  HE3 MET    15      23.015  12.520   3.381  1.00  0.00           H  
ATOM    201  C   MET    15      27.273  12.556  -0.475  1.00  0.00           C  
ATOM    202  O   MET    15      26.361  12.585  -1.334  1.00  0.00           O  
ATOM    203  N   HIE    16      28.540  12.191  -0.758  1.00  0.00           N  
ATOM    204  H   HIE    16      29.213  12.324  -0.017  1.00  0.00           H  
ATOM    205  CA  HIE    16      29.013  11.629  -1.965  1.00  0.00           C  
ATOM    206  HA  HIE    16      28.191  11.066  -2.409  1.00  0.00           H  
ATOM    207  CB  HIE    16      29.321  12.751  -2.941  1.00  0.00           C  
ATOM    208  HB2 HIE    16      29.693  12.328  -3.874  1.00  0.00           H  
ATOM    209  HB3 HIE    16      28.430  13.352  -3.123  1.00  0.00           H  
ATOM    210  CG  HIE    16      30.332  13.692  -2.336  1.00  0.00           C  
ATOM    211  ND1 HIE    16      31.685  13.527  -2.139  1.00  0.00           N  
ATOM    212  CE1 HIE    16      32.129  14.618  -1.481  1.00  0.00           C  
ATOM    213  HE1 HIE    16      33.157  14.843  -1.238  1.00  0.00           H  
ATOM    214  NE2 HIE    16      31.159  15.519  -1.405  1.00  0.00           N  
ATOM    215  HE2 HIE    16      31.304  16.451  -1.043  1.00  0.00           H  
ATOM    216  CD2 HIE    16      30.009  15.002  -1.972  1.00  0.00           C  
ATOM    217  HD2 HIE    16      29.067  15.516  -2.099  1.00  0.00           H  
ATOM    218  C   HIE    16      30.023  10.592  -1.787  1.00  0.00           C  
ATOM    219  O   HIE    16      30.620  10.489  -0.736  1.00  0.00           O  
ATOM    220  N   HIE    17      30.355   9.750  -2.762  1.00  0.00           N  
ATOM    221  H   HIE    17      29.691   9.830  -3.519  1.00  0.00           H  
ATOM    222  CA  HIE    17      31.301   8.661  -2.696  1.00  0.00           C  
ATOM    223  HA  HIE    17      30.926   8.038  -1.884  1.00  0.00           H  
ATOM    224  CB  HIE    17      31.376   7.816  -3.926  1.00  0.00           C  
ATOM    225  HB2 HIE    17      31.826   6.841  -3.742  1.00  0.00           H  
ATOM    226  HB3 HIE    17      30.329   7.656  -4.181  1.00  0.00           H  
ATOM    227  CG  HIE    17      32.277   8.477  -5.007  1.00  0.00           C  
ATOM    228  ND1 HIE    17      33.592   8.073  -5.377  1.00  0.00           N  
ATOM    229  CE1 HIE    17      33.919   8.915  -6.411  1.00  0.00           C  
ATOM    230  HE1 HIE    17      34.846   8.931  -6.966  1.00  0.00           H  
ATOM    231  NE2 HIE    17      32.870   9.766  -6.672  1.00  0.00           N  
ATOM    232  HE2 HIE    17      32.742  10.475  -7.379  1.00  0.00           H  
ATOM    233  CD2 HIE    17      31.885   9.473  -5.809  1.00  0.00           C  
ATOM    234  HD2 HIE    17      30.884   9.877  -5.783  1.00  0.00           H  
ATOM    235  C   HIE    17      32.689   8.982  -2.183  1.00  0.00           C  
ATOM    236  O   HIE    17      33.179   8.320  -1.260  1.00  0.00           O  
ATOM    237  N   LYS    18      33.308  10.067  -2.668  1.00  0.00           N  
ATOM    238  H   LYS    18      32.930  10.389  -3.547  1.00  0.00           H  
ATOM    239  CA  LYS    18      34.479  10.628  -2.065  1.00  0.00           C  
ATOM    240  HA  LYS    18      35.281   9.892  -2.005  1.00  0.00           H  
ATOM    241  CB  LYS    18      34.953  11.850  -2.911  1.00  0.00           C  
ATOM    242  HB2 LYS    18      34.734  11.732  -3.972  1.00  0.00           H  
ATOM    243  HB3 LYS    18      34.412  12.750  -2.621  1.00  0.00           H  
ATOM    244  CG  LYS    18      36.432  12.181  -3.095  1.00  0.00           C  
ATOM    245  HG2 LYS    18      36.815  12.194  -2.075  1.00  0.00           H  
ATOM    246  HG3 LYS    18      36.849  11.367  -3.687  1.00  0.00           H  
ATOM    247  CD  LYS    18      36.508  13.487  -3.906  1.00  0.00           C  
ATOM    248  HD2 LYS    18      35.890  13.273  -4.778  1.00  0.00           H  
ATOM    249  HD3 LYS    18      36.158  14.335  -3.318  1.00  0.00           H  
ATOM    250  CE  LYS    18      38.015  13.714  -4.401  1.00  0.00           C  
ATOM    251  HE2 LYS    18      38.758  13.558  -3.619  1.00  0.00           H  
ATOM    252  HE3 LYS    18      38.249  13.020  -5.208  1.00  0.00           H  
ATOM    253  NZ  LYS    18      38.016  15.122  -4.988  1.00  0.00           N  
ATOM    254  HZ1 LYS    18      38.069  15.891  -4.335  1.00  0.00           H  
ATOM    255  HZ2 LYS    18      38.816  15.137  -5.604  1.00  0.00           H  
ATOM    256  HZ3 LYS    18      37.249  15.332  -5.611  1.00  0.00           H  
ATOM    257  C   LYS    18      34.262  11.063  -0.570  1.00  0.00           C  
ATOM    258  O   LYS    18      35.061  10.648   0.252  1.00  0.00           O  
ATOM    259  N   GLY    19      33.161  11.818  -0.302  1.00  0.00           N  
ATOM    260  H   GLY    19      32.690  12.237  -1.091  1.00  0.00           H  
ATOM    261  CA  GLY    19      32.847  12.307   0.993  1.00  0.00           C  
ATOM    262  HA2 GLY    19      33.713  12.847   1.375  1.00  0.00           H  
ATOM    263  HA3 GLY    19      32.043  13.018   0.801  1.00  0.00           H  
ATOM    264  C   GLY    19      32.532  11.208   2.022  1.00  0.00           C  
ATOM    265  O   GLY    19      32.856  11.431   3.223  1.00  0.00           O  
ATOM    266  N   LYS    20      32.082  10.003   1.665  1.00  0.00           N  
ATOM    267  H   LYS    20      31.791   9.949   0.699  1.00  0.00           H  
ATOM    268  CA  LYS    20      31.945   8.890   2.599  1.00  0.00           C  
ATOM    269  HA  LYS    20      31.922   9.356   3.584  1.00  0.00           H  
ATOM    270  CB  LYS    20      30.663   8.233   2.191  1.00  0.00           C  
ATOM    271  HB2 LYS    20      30.539   8.170   1.110  1.00  0.00           H  
ATOM    272  HB3 LYS    20      30.518   7.205   2.523  1.00  0.00           H  
ATOM    273  CG  LYS    20      29.394   8.948   2.858  1.00  0.00           C  
ATOM    274  HG2 LYS    20      29.515   8.916   3.940  1.00  0.00           H  
ATOM    275  HG3 LYS    20      29.399   9.932   2.389  1.00  0.00           H  
ATOM    276  CD  LYS    20      28.117   8.157   2.644  1.00  0.00           C  
ATOM    277  HD2 LYS    20      27.833   8.166   1.592  1.00  0.00           H  
ATOM    278  HD3 LYS    20      28.229   7.158   3.065  1.00  0.00           H  
ATOM    279  CE  LYS    20      26.924   8.810   3.349  1.00  0.00           C  
ATOM    280  HE2 LYS    20      26.983   8.792   4.438  1.00  0.00           H  
ATOM    281  HE3 LYS    20      26.788   9.853   3.060  1.00  0.00           H  
ATOM    282  NZ  LYS    20      25.672   8.143   2.980  1.00  0.00           N  
ATOM    283  HZ1 LYS    20      25.796   7.165   2.761  1.00  0.00           H  
ATOM    284  HZ2 LYS    20      24.847   8.263   3.550  1.00  0.00           H  
ATOM    285  HZ3 LYS    20      25.413   8.451   2.054  1.00  0.00           H  
ATOM    286  C   LYS    20      33.148   7.929   2.614  1.00  0.00           C  
ATOM    287  O   LYS    20      33.597   7.535   3.683  1.00  0.00           O  
ATOM    288  N   PHE    21      33.626   7.540   1.440  1.00  0.00           N  
ATOM    289  H   PHE    21      33.225   7.954   0.611  1.00  0.00           H  
ATOM    290  CA  PHE    21      34.478   6.359   1.224  1.00  0.00           C  
ATOM    291  HA  PHE    21      34.550   5.905   2.212  1.00  0.00           H  
ATOM    292  CB  PHE    21      33.718   5.356   0.256  1.00  0.00           C  
ATOM    293  HB2 PHE    21      33.716   5.877  -0.702  1.00  0.00           H  
ATOM    294  HB3 PHE    21      34.228   4.400   0.140  1.00  0.00           H  
ATOM    295  CG  PHE    21      32.326   4.963   0.713  1.00  0.00           C  
ATOM    296  CD1 PHE    21      32.024   4.263   1.917  1.00  0.00           C  
ATOM    297  HD1 PHE    21      32.837   3.849   2.494  1.00  0.00           H  
ATOM    298  CE1 PHE    21      30.716   4.030   2.328  1.00  0.00           C  
ATOM    299  HE1 PHE    21      30.510   3.578   3.287  1.00  0.00           H  
ATOM    300  CZ  PHE    21      29.617   4.441   1.539  1.00  0.00           C  
ATOM    301  HZ  PHE    21      28.595   4.237   1.823  1.00  0.00           H  
ATOM    302  CE2 PHE    21      29.868   4.898   0.259  1.00  0.00           C  
ATOM    303  HE2 PHE    21      29.084   5.222  -0.410  1.00  0.00           H  
ATOM    304  CD2 PHE    21      31.212   5.220  -0.159  1.00  0.00           C  
ATOM    305  HD2 PHE    21      31.511   5.587  -1.130  1.00  0.00           H  
ATOM    306  C   PHE    21      35.943   6.705   0.810  1.00  0.00           C  
ATOM    307  O   PHE    21      36.741   5.830   0.581  1.00  0.00           O  
ATOM    308  N   GLY    22      36.181   8.034   0.726  1.00  0.00           N  
ATOM    309  H   GLY    22      35.552   8.768   1.018  1.00  0.00           H  
ATOM    310  CA  GLY    22      37.400   8.547   0.037  1.00  0.00           C  
ATOM    311  HA2 GLY    22      37.525   9.629   0.086  1.00  0.00           H  
ATOM    312  HA3 GLY    22      38.263   8.112   0.541  1.00  0.00           H  
ATOM    313  C   GLY    22      37.526   8.152  -1.404  1.00  0.00           C  
ATOM    314  O   GLY    22      36.641   7.594  -2.016  1.00  0.00           O  
ATOM    315  N   PRO    23      38.671   8.579  -2.052  1.00  0.00           N  
ATOM    316  CD  PRO    23      39.618   9.612  -1.469  1.00  0.00           C  
ATOM    317  HD2 PRO    23      40.225   9.058  -0.753  1.00  0.00           H  
ATOM    318  HD3 PRO    23      39.162  10.503  -1.037  1.00  0.00           H  
ATOM    319  CG  PRO    23      40.544   9.956  -2.541  1.00  0.00           C  
ATOM    320  HG2 PRO    23      41.583  10.089  -2.241  1.00  0.00           H  
ATOM    321  HG3 PRO    23      40.086  10.771  -3.103  1.00  0.00           H  
ATOM    322  CB  PRO    23      40.483   8.745  -3.488  1.00  0.00           C  
ATOM    323  HB2 PRO    23      41.180   7.970  -3.169  1.00  0.00           H  
ATOM    324  HB3 PRO    23      40.806   8.978  -4.502  1.00  0.00           H  
ATOM    325  CA  PRO    23      39.058   8.272  -3.368  1.00  0.00           C  
ATOM    326  HA  PRO    23      38.420   8.833  -4.051  1.00  0.00           H  
ATOM    327  C   PRO    23      38.952   6.785  -3.762  1.00  0.00           C  
ATOM    328  O   PRO    23      39.310   5.890  -3.067  1.00  0.00           O  
ATOM    329  N   HIE    24      38.440   6.584  -4.992  1.00  0.00           N  
ATOM    330  H   HIE    24      38.130   7.359  -5.561  1.00  0.00           H  
ATOM    331  CA  HIE    24      38.084   5.226  -5.572  1.00  0.00           C  
ATOM    332  HA  HIE    24      37.568   5.467  -6.501  1.00  0.00           H  
ATOM    333  CB  HIE    24      39.432   4.512  -6.002  1.00  0.00           C  
ATOM    334  HB2 HIE    24      39.895   4.225  -5.057  1.00  0.00           H  
ATOM    335  HB3 HIE    24      39.255   3.616  -6.596  1.00  0.00           H  
ATOM    336  CG  HIE    24      40.235   5.471  -6.803  1.00  0.00           C  
ATOM    337  ND1 HIE    24      40.167   5.694  -8.191  1.00  0.00           N  
ATOM    338  CE1 HIE    24      41.071   6.699  -8.434  1.00  0.00           C  
ATOM    339  HE1 HIE    24      41.259   7.144  -9.400  1.00  0.00           H  
ATOM    340  NE2 HIE    24      41.708   7.061  -7.308  1.00  0.00           N  
ATOM    341  HE2 HIE    24      42.520   7.657  -7.227  1.00  0.00           H  
ATOM    342  CD2 HIE    24      41.206   6.288  -6.354  1.00  0.00           C  
ATOM    343  HD2 HIE    24      41.531   6.327  -5.325  1.00  0.00           H  
ATOM    344  C   HIE    24      37.169   4.341  -4.636  1.00  0.00           C  
ATOM    345  O   HIE    24      37.163   3.086  -4.743  1.00  0.00           O  
ATOM    346  N   GLN    25      36.443   4.943  -3.667  1.00  0.00           N  
ATOM    347  H   GLN    25      36.714   5.912  -3.578  1.00  0.00           H  
ATOM    348  CA  GLN    25      35.674   4.250  -2.701  1.00  0.00           C  
ATOM    349  HA  GLN    25      35.305   5.026  -2.030  1.00  0.00           H  
ATOM    350  CB  GLN    25      34.489   3.398  -3.303  1.00  0.00           C  
ATOM    351  HB2 GLN    25      34.840   2.567  -3.915  1.00  0.00           H  
ATOM    352  HB3 GLN    25      34.017   2.797  -2.525  1.00  0.00           H  
ATOM    353  CG  GLN    25      33.292   4.221  -3.927  1.00  0.00           C  
ATOM    354  HG2 GLN    25      32.868   4.935  -3.220  1.00  0.00           H  
ATOM    355  HG3 GLN    25      33.598   4.669  -4.872  1.00  0.00           H  
ATOM    356  CD  GLN    25      31.972   3.449  -4.337  1.00  0.00           C  
ATOM    357  OE1 GLN    25      31.020   4.115  -4.708  1.00  0.00           O  
ATOM    358  NE2 GLN    25      31.888   2.070  -4.215  1.00  0.00           N  
ATOM    359 HE21 GLN    25      30.944   1.741  -4.357  1.00  0.00           H  
ATOM    360 HE22 GLN    25      32.655   1.421  -4.114  1.00  0.00           H  
ATOM    361  C   GLN    25      36.470   3.290  -1.750  1.00  0.00           C  
ATOM    362  O   GLN    25      35.983   2.200  -1.431  1.00  0.00           O  
ATOM    363  N   ARG    26      37.828   3.559  -1.490  1.00  0.00           N  
ATOM    364  H   ARG    26      38.249   4.407  -1.842  1.00  0.00           H  
ATOM    365  CA  ARG    26      38.714   2.555  -0.902  1.00  0.00           C  
ATOM    366  HA  ARG    26      38.704   1.630  -1.478  1.00  0.00           H  
ATOM    367  CB  ARG    26      40.172   2.988  -0.974  1.00  0.00           C  
ATOM    368  HB2 ARG    26      40.123   4.069  -0.840  1.00  0.00           H  
ATOM    369  HB3 ARG    26      40.662   2.522  -0.120  1.00  0.00           H  
ATOM    370  CG  ARG    26      40.904   2.575  -2.267  1.00  0.00           C  
ATOM    371  HG2 ARG    26      40.775   1.495  -2.325  1.00  0.00           H  
ATOM    372  HG3 ARG    26      40.349   3.130  -3.024  1.00  0.00           H  
ATOM    373  CD  ARG    26      42.382   2.884  -2.354  1.00  0.00           C  
ATOM    374  HD2 ARG    26      42.799   2.574  -3.312  1.00  0.00           H  
ATOM    375  HD3 ARG    26      42.420   3.974  -2.358  1.00  0.00           H  
ATOM    376  NE  ARG    26      43.135   2.458  -1.176  1.00  0.00           N  
ATOM    377  HE  ARG    26      42.727   2.133  -0.311  1.00  0.00           H  
ATOM    378  CZ  ARG    26      44.463   2.546  -1.153  1.00  0.00           C  
ATOM    379  NH1 ARG    26      45.231   2.961  -2.085  1.00  0.00           N  
ATOM    380 HH11 ARG    26      44.846   3.213  -2.984  1.00  0.00           H  
ATOM    381 HH12 ARG    26      46.191   2.666  -1.976  1.00  0.00           H  
ATOM    382  NH2 ARG    26      45.032   2.285  -0.051  1.00  0.00           N  
ATOM    383 HH21 ARG    26      44.467   2.088   0.762  1.00  0.00           H  
ATOM    384 HH22 ARG    26      46.000   2.565   0.018  1.00  0.00           H  
ATOM    385  C   ARG    26      38.420   2.087   0.499  1.00  0.00           C  
ATOM    386  O   ARG    26      38.783   0.998   0.839  1.00  0.00           O  
ATOM    387  N   MET    27      37.711   2.825   1.368  1.00  0.00           N  
ATOM    388  H   MET    27      37.312   3.646   0.936  1.00  0.00           H  
ATOM    389  CA  MET    27      37.353   2.560   2.720  1.00  0.00           C  
ATOM    390  HA  MET    27      38.151   2.009   3.218  1.00  0.00           H  
ATOM    391  CB  MET    27      37.200   3.973   3.311  1.00  0.00           C  
ATOM    392  HB2 MET    27      38.113   4.497   3.029  1.00  0.00           H  
ATOM    393  HB3 MET    27      36.326   4.533   2.980  1.00  0.00           H  
ATOM    394  CG  MET    27      37.027   3.956   4.856  1.00  0.00           C  
ATOM    395  HG2 MET    27      35.987   3.746   5.105  1.00  0.00           H  
ATOM    396  HG3 MET    27      37.613   3.096   5.182  1.00  0.00           H  
ATOM    397  SD  MET    27      37.721   5.451   5.723  1.00  0.00           S  
ATOM    398  CE  MET    27      36.579   6.803   5.212  1.00  0.00           C  
ATOM    399  HE1 MET    27      35.976   6.865   6.118  1.00  0.00           H  
ATOM    400  HE2 MET    27      37.095   7.757   5.104  1.00  0.00           H  
ATOM    401  HE3 MET    27      36.049   6.509   4.305  1.00  0.00           H  
ATOM    402  C   MET    27      36.033   1.744   2.746  1.00  0.00           C  
ATOM    403  O   MET    27      35.650   1.320   3.869  1.00  0.00           O  
ATOM    404  N   MET    28      35.271   1.422   1.638  1.00  0.00           N  
ATOM    405  H   MET    28      35.655   1.683   0.741  1.00  0.00           H  
ATOM    406  CA  MET    28      33.847   0.954   1.763  1.00  0.00           C  
ATOM    407  HA  MET    28      33.344   1.755   2.304  1.00  0.00           H  
ATOM    408  CB  MET    28      33.152   0.699   0.407  1.00  0.00           C  
ATOM    409  HB2 MET    28      33.189   1.599  -0.208  1.00  0.00           H  
ATOM    410  HB3 MET    28      33.531  -0.191  -0.095  1.00  0.00           H  
ATOM    411  CG  MET    28      31.626   0.452   0.592  1.00  0.00           C  
ATOM    412  HG2 MET    28      31.510  -0.370   1.299  1.00  0.00           H  
ATOM    413  HG3 MET    28      31.221   1.375   1.007  1.00  0.00           H  
ATOM    414  SD  MET    28      30.738   0.148  -0.888  1.00  0.00           S  
ATOM    415  CE  MET    28      30.133   1.752  -1.420  1.00  0.00           C  
ATOM    416  HE1 MET    28      29.361   1.509  -2.151  1.00  0.00           H  
ATOM    417  HE2 MET    28      29.674   2.215  -0.546  1.00  0.00           H  
ATOM    418  HE3 MET    28      30.881   2.462  -1.771  1.00  0.00           H  
ATOM    419  C   MET    28      33.549  -0.198   2.707  1.00  0.00           C  
ATOM    420  O   MET    28      32.658  -0.095   3.520  1.00  0.00           O  
ATOM    421  N   PHE    29      34.225  -1.413   2.720  1.00  0.00           N  
ATOM    422  H   PHE    29      34.049  -2.027   3.502  1.00  0.00           H  
ATOM    423  CA  PHE    29      35.155  -1.895   1.686  1.00  0.00           C  
ATOM    424  HA  PHE    29      35.660  -1.046   1.224  1.00  0.00           H  
ATOM    425  CB  PHE    29      36.284  -2.805   2.338  1.00  0.00           C  
ATOM    426  HB2 PHE    29      35.749  -3.482   3.005  1.00  0.00           H  
ATOM    427  HB3 PHE    29      36.771  -3.320   1.511  1.00  0.00           H  
ATOM    428  CG  PHE    29      37.282  -2.034   3.183  1.00  0.00           C  
ATOM    429  CD1 PHE    29      36.996  -1.858   4.535  1.00  0.00           C  
ATOM    430  HD1 PHE    29      36.283  -2.491   5.042  1.00  0.00           H  
ATOM    431  CE1 PHE    29      37.858  -1.132   5.396  1.00  0.00           C  
ATOM    432  HE1 PHE    29      37.510  -0.892   6.390  1.00  0.00           H  
ATOM    433  CZ  PHE    29      38.967  -0.456   4.919  1.00  0.00           C  
ATOM    434  HZ  PHE    29      39.558   0.164   5.578  1.00  0.00           H  
ATOM    435  CE2 PHE    29      39.290  -0.598   3.562  1.00  0.00           C  
ATOM    436  HE2 PHE    29      40.136  -0.029   3.205  1.00  0.00           H  
ATOM    437  CD2 PHE    29      38.505  -1.423   2.671  1.00  0.00           C  
ATOM    438  HD2 PHE    29      38.796  -1.583   1.643  1.00  0.00           H  
ATOM    439  C   PHE    29      34.389  -2.828   0.724  1.00  0.00           C  
ATOM    440  O   PHE    29      33.152  -2.936   0.869  1.00  0.00           O  
ATOM    441  N   LYS    30      35.085  -3.446  -0.228  1.00  0.00           N  
ATOM    442  H   LYS    30      36.060  -3.204  -0.323  1.00  0.00           H  
ATOM    443  CA  LYS    30      34.550  -4.357  -1.206  1.00  0.00           C  
ATOM    444  HA  LYS    30      33.831  -3.718  -1.719  1.00  0.00           H  
ATOM    445  CB  LYS    30      35.714  -4.808  -2.166  1.00  0.00           C  
ATOM    446  HB2 LYS    30      36.112  -3.922  -2.661  1.00  0.00           H  
ATOM    447  HB3 LYS    30      36.602  -5.152  -1.637  1.00  0.00           H  
ATOM    448  CG  LYS    30      35.306  -5.835  -3.175  1.00  0.00           C  
ATOM    449  HG2 LYS    30      35.066  -6.850  -2.860  1.00  0.00           H  
ATOM    450  HG3 LYS    30      34.369  -5.433  -3.560  1.00  0.00           H  
ATOM    451  CD  LYS    30      36.263  -5.817  -4.335  1.00  0.00           C  
ATOM    452  HD2 LYS    30      36.198  -4.844  -4.822  1.00  0.00           H  
ATOM    453  HD3 LYS    30      37.316  -5.852  -4.057  1.00  0.00           H  
ATOM    454  CE  LYS    30      35.843  -6.919  -5.336  1.00  0.00           C  
ATOM    455  HE2 LYS    30      35.525  -7.825  -4.820  1.00  0.00           H  
ATOM    456  HE3 LYS    30      34.935  -6.586  -5.839  1.00  0.00           H  
ATOM    457  NZ  LYS    30      36.956  -7.279  -6.287  1.00  0.00           N  
ATOM    458  HZ1 LYS    30      36.760  -8.034  -6.929  1.00  0.00           H  
ATOM    459  HZ2 LYS    30      37.025  -6.549  -6.981  1.00  0.00           H  
ATOM    460  HZ3 LYS    30      37.870  -7.523  -5.933  1.00  0.00           H  
ATOM    461  C   LYS    30      33.782  -5.595  -0.635  1.00  0.00           C  
ATOM    462  O   LYS    30      34.228  -6.250   0.276  1.00  0.00           O  
ATOM    463  N   ASP    31      32.685  -5.919  -1.267  1.00  0.00           N  
ATOM    464  H   ASP    31      32.298  -5.301  -1.965  1.00  0.00           H  
ATOM    465  CA  ASP    31      31.850  -7.061  -0.940  1.00  0.00           C  
ATOM    466  HA  ASP    31      31.518  -6.903   0.086  1.00  0.00           H  
ATOM    467  CB  ASP    31      30.643  -7.116  -1.912  1.00  0.00           C  
ATOM    468  HB2 ASP    31      30.038  -6.211  -1.850  1.00  0.00           H  
ATOM    469  HB3 ASP    31      30.983  -7.224  -2.942  1.00  0.00           H  
ATOM    470  CG  ASP    31      29.698  -8.292  -1.615  1.00  0.00           C  
ATOM    471  OD1 ASP    31      28.667  -8.407  -2.330  1.00  0.00           O  
ATOM    472  OD2 ASP    31      29.800  -8.950  -0.564  1.00  0.00           O  
ATOM    473  C   ASP    31      32.587  -8.438  -1.014  1.00  0.00           C  
ATOM    474  O   ASP    31      33.182  -8.820  -2.029  1.00  0.00           O  
ATOM    475  N   LEU    32      32.588  -9.198   0.056  1.00  0.00           N  
ATOM    476  H   LEU    32      32.043  -8.847   0.830  1.00  0.00           H  
ATOM    477  CA  LEU    32      33.109 -10.568   0.147  1.00  0.00           C  
ATOM    478  HA  LEU    32      34.065 -10.665  -0.368  1.00  0.00           H  
ATOM    479  CB  LEU    32      33.335 -10.749   1.737  1.00  0.00           C  
ATOM    480  HB2 LEU    32      33.589  -9.797   2.202  1.00  0.00           H  
ATOM    481  HB3 LEU    32      32.399 -11.014   2.230  1.00  0.00           H  
ATOM    482  CG  LEU    32      34.433 -11.731   2.207  1.00  0.00           C  
ATOM    483  HG  LEU    32      34.489 -12.427   1.370  1.00  0.00           H  
ATOM    484  CD1 LEU    32      35.844 -11.146   2.372  1.00  0.00           C  
ATOM    485 HD11 LEU    32      35.743 -10.201   2.906  1.00  0.00           H  
ATOM    486 HD12 LEU    32      36.476 -11.739   3.033  1.00  0.00           H  
ATOM    487 HD13 LEU    32      36.213 -11.023   1.354  1.00  0.00           H  
ATOM    488  CD2 LEU    32      34.110 -12.602   3.461  1.00  0.00           C  
ATOM    489 HD21 LEU    32      33.955 -12.052   4.390  1.00  0.00           H  
ATOM    490 HD22 LEU    32      33.173 -13.146   3.342  1.00  0.00           H  
ATOM    491 HD23 LEU    32      34.996 -13.194   3.689  1.00  0.00           H  
ATOM    492  C   LEU    32      32.217 -11.646  -0.466  1.00  0.00           C  
ATOM    493  O   LEU    32      32.214 -12.783  -0.077  1.00  0.00           O  
ATOM    494  N   ASN    33      31.564 -11.192  -1.559  1.00  0.00           N  
ATOM    495  H   ASN    33      31.691 -10.209  -1.755  1.00  0.00           H  
ATOM    496  CA  ASN    33      30.563 -11.988  -2.345  1.00  0.00           C  
ATOM    497  HA  ASN    33      30.090 -11.283  -3.028  1.00  0.00           H  
ATOM    498  CB  ASN    33      31.298 -13.128  -3.096  1.00  0.00           C  
ATOM    499  HB2 ASN    33      31.428 -13.898  -2.336  1.00  0.00           H  
ATOM    500  HB3 ASN    33      30.694 -13.529  -3.911  1.00  0.00           H  
ATOM    501  CG  ASN    33      32.624 -12.779  -3.726  1.00  0.00           C  
ATOM    502  OD1 ASN    33      33.632 -13.507  -3.629  1.00  0.00           O  
ATOM    503  ND2 ASN    33      32.633 -11.870  -4.647  1.00  0.00           N  
ATOM    504 HD21 ASN    33      33.526 -11.573  -5.014  1.00  0.00           H  
ATOM    505 HD22 ASN    33      31.867 -11.218  -4.745  1.00  0.00           H  
ATOM    506  C   ASN    33      29.496 -12.620  -1.405  1.00  0.00           C  
ATOM    507  O   ASN    33      29.094 -13.768  -1.512  1.00  0.00           O  
ATOM    508  N   LEU    34      28.974 -11.834  -0.453  1.00  0.00           N  
ATOM    509  H   LEU    34      29.392 -10.924  -0.322  1.00  0.00           H  
ATOM    510  CA  LEU    34      27.895 -12.291   0.445  1.00  0.00           C  
ATOM    511  HA  LEU    34      28.088 -13.346   0.638  1.00  0.00           H  
ATOM    512  CB  LEU    34      27.791 -11.391   1.719  1.00  0.00           C  
ATOM    513  HB2 LEU    34      27.418 -10.404   1.447  1.00  0.00           H  
ATOM    514  HB3 LEU    34      27.097 -11.899   2.389  1.00  0.00           H  
ATOM    515  CG  LEU    34      29.085 -11.244   2.625  1.00  0.00           C  
ATOM    516  HG  LEU    34      29.797 -10.638   2.066  1.00  0.00           H  
ATOM    517  CD1 LEU    34      28.900 -10.698   4.041  1.00  0.00           C  
ATOM    518 HD11 LEU    34      29.825 -10.610   4.611  1.00  0.00           H  
ATOM    519 HD12 LEU    34      28.579  -9.689   3.781  1.00  0.00           H  
ATOM    520 HD13 LEU    34      28.078 -11.271   4.470  1.00  0.00           H  
ATOM    521  CD2 LEU    34      29.741 -12.596   2.858  1.00  0.00           C  
ATOM    522 HD21 LEU    34      30.249 -13.107   2.040  1.00  0.00           H  
ATOM    523 HD22 LEU    34      30.550 -12.401   3.562  1.00  0.00           H  
ATOM    524 HD23 LEU    34      29.027 -13.286   3.306  1.00  0.00           H  
ATOM    525  C   LEU    34      26.534 -12.329  -0.303  1.00  0.00           C  
ATOM    526  O   LEU    34      26.336 -11.496  -1.200  1.00  0.00           O  
ATOM    527  N   THR    35      25.666 -13.224   0.071  1.00  0.00           N  
ATOM    528  H   THR    35      25.941 -13.911   0.759  1.00  0.00           H  
ATOM    529  CA  THR    35      24.220 -13.272  -0.245  1.00  0.00           C  
ATOM    530  HA  THR    35      24.099 -13.113  -1.317  1.00  0.00           H  
ATOM    531  CB  THR    35      23.551 -14.699   0.038  1.00  0.00           C  
ATOM    532  HB  THR    35      22.653 -14.923  -0.537  1.00  0.00           H  
ATOM    533  CG2 THR    35      24.494 -15.935  -0.209  1.00  0.00           C  
ATOM    534 HG21 THR    35      23.904 -16.818  -0.453  1.00  0.00           H  
ATOM    535 HG22 THR    35      25.152 -15.683  -1.041  1.00  0.00           H  
ATOM    536 HG23 THR    35      25.099 -16.137   0.675  1.00  0.00           H  
ATOM    537  OG1 THR    35      23.090 -14.810   1.406  1.00  0.00           O  
ATOM    538  HG1 THR    35      23.246 -15.698   1.736  1.00  0.00           H  
ATOM    539  C   THR    35      23.403 -12.190   0.482  1.00  0.00           C  
ATOM    540  O   THR    35      23.902 -11.602   1.439  1.00  0.00           O  
ATOM    541  N   ASP    36      22.138 -12.035   0.090  1.00  0.00           N  
ATOM    542  H   ASP    36      21.937 -12.647  -0.689  1.00  0.00           H  
ATOM    543  CA  ASP    36      21.132 -11.257   0.714  1.00  0.00           C  
ATOM    544  HA  ASP    36      21.651 -10.334   0.970  1.00  0.00           H  
ATOM    545  CB  ASP    36      19.932 -10.988  -0.170  1.00  0.00           C  
ATOM    546  HB2 ASP    36      19.818 -11.766  -0.925  1.00  0.00           H  
ATOM    547  HB3 ASP    36      18.949 -10.813   0.267  1.00  0.00           H  
ATOM    548  CG  ASP    36      20.216  -9.862  -1.178  1.00  0.00           C  
ATOM    549  OD1 ASP    36      19.333  -9.651  -2.015  1.00  0.00           O  
ATOM    550  OD2 ASP    36      21.194  -9.066  -1.115  1.00  0.00           O  
ATOM    551  C   ASP    36      20.598 -11.816   2.073  1.00  0.00           C  
ATOM    552  O   ASP    36      20.275 -11.075   2.989  1.00  0.00           O  
ATOM    553  N   ALA    37      20.463 -13.144   2.198  1.00  0.00           N  
ATOM    554  H   ALA    37      20.747 -13.700   1.404  1.00  0.00           H  
ATOM    555  CA  ALA    37      20.327 -13.880   3.454  1.00  0.00           C  
ATOM    556  HA  ALA    37      19.421 -13.600   3.991  1.00  0.00           H  
ATOM    557  CB  ALA    37      20.208 -15.350   3.104  1.00  0.00           C  
ATOM    558  HB1 ALA    37      19.742 -15.948   3.888  1.00  0.00           H  
ATOM    559  HB2 ALA    37      19.545 -15.477   2.248  1.00  0.00           H  
ATOM    560  HB3 ALA    37      21.101 -15.732   2.611  1.00  0.00           H  
ATOM    561  C   ALA    37      21.511 -13.618   4.442  1.00  0.00           C  
ATOM    562  O   ALA    37      21.218 -13.200   5.588  1.00  0.00           O  
ATOM    563  N   GLN    38      22.753 -13.789   4.040  1.00  0.00           N  
ATOM    564  H   GLN    38      22.924 -14.290   3.179  1.00  0.00           H  
ATOM    565  CA  GLN    38      23.918 -13.409   4.958  1.00  0.00           C  
ATOM    566  HA  GLN    38      23.745 -14.155   5.733  1.00  0.00           H  
ATOM    567  CB  GLN    38      25.261 -13.639   4.259  1.00  0.00           C  
ATOM    568  HB2 GLN    38      25.151 -13.286   3.233  1.00  0.00           H  
ATOM    569  HB3 GLN    38      26.075 -13.126   4.771  1.00  0.00           H  
ATOM    570  CG  GLN    38      25.625 -15.123   4.232  1.00  0.00           C  
ATOM    571  HG2 GLN    38      25.747 -15.380   5.284  1.00  0.00           H  
ATOM    572  HG3 GLN    38      24.851 -15.694   3.718  1.00  0.00           H  
ATOM    573  CD  GLN    38      26.915 -15.401   3.418  1.00  0.00           C  
ATOM    574  OE1 GLN    38      26.910 -15.002   2.280  1.00  0.00           O  
ATOM    575  NE2 GLN    38      27.862 -16.158   3.948  1.00  0.00           N  
ATOM    576 HE21 GLN    38      28.594 -16.369   3.285  1.00  0.00           H  
ATOM    577 HE22 GLN    38      27.934 -16.537   4.881  1.00  0.00           H  
ATOM    578  C   GLN    38      23.773 -11.996   5.416  1.00  0.00           C  
ATOM    579  O   GLN    38      23.908 -11.696   6.562  1.00  0.00           O  
ATOM    580  N   LYS    39      23.543 -11.063   4.444  1.00  0.00           N  
ATOM    581  H   LYS    39      23.672 -11.392   3.498  1.00  0.00           H  
ATOM    582  CA  LYS    39      23.366  -9.635   4.749  1.00  0.00           C  
ATOM    583  HA  LYS    39      24.252  -9.201   5.211  1.00  0.00           H  
ATOM    584  CB  LYS    39      23.166  -8.976   3.398  1.00  0.00           C  
ATOM    585  HB2 LYS    39      22.583  -9.505   2.644  1.00  0.00           H  
ATOM    586  HB3 LYS    39      22.624  -8.040   3.533  1.00  0.00           H  
ATOM    587  CG  LYS    39      24.476  -8.651   2.720  1.00  0.00           C  
ATOM    588  HG2 LYS    39      24.983  -7.961   3.395  1.00  0.00           H  
ATOM    589  HG3 LYS    39      25.201  -9.450   2.562  1.00  0.00           H  
ATOM    590  CD  LYS    39      24.359  -7.965   1.305  1.00  0.00           C  
ATOM    591  HD2 LYS    39      23.561  -7.232   1.428  1.00  0.00           H  
ATOM    592  HD3 LYS    39      25.266  -7.413   1.059  1.00  0.00           H  
ATOM    593  CE  LYS    39      23.934  -8.852   0.102  1.00  0.00           C  
ATOM    594  HE2 LYS    39      24.567  -9.725  -0.057  1.00  0.00           H  
ATOM    595  HE3 LYS    39      22.956  -9.313   0.245  1.00  0.00           H  
ATOM    596  NZ  LYS    39      23.774  -8.097  -1.144  1.00  0.00           N  
ATOM    597  HZ1 LYS    39      23.267  -7.279  -0.835  1.00  0.00           H  
ATOM    598  HZ2 LYS    39      24.658  -7.723  -1.457  1.00  0.00           H  
ATOM    599  HZ3 LYS    39      23.295  -8.613  -1.868  1.00  0.00           H  
ATOM    600  C   LYS    39      22.176  -9.320   5.616  1.00  0.00           C  
ATOM    601  O   LYS    39      22.303  -8.573   6.587  1.00  0.00           O  
ATOM    602  N   GLN    40      21.057 -10.006   5.439  1.00  0.00           N  
ATOM    603  H   GLN    40      20.890 -10.589   4.632  1.00  0.00           H  
ATOM    604  CA  GLN    40      19.966  -9.938   6.431  1.00  0.00           C  
ATOM    605  HA  GLN    40      19.641  -8.908   6.580  1.00  0.00           H  
ATOM    606  CB  GLN    40      18.616 -10.614   5.853  1.00  0.00           C  
ATOM    607  HB2 GLN    40      18.253 -10.138   4.942  1.00  0.00           H  
ATOM    608  HB3 GLN    40      18.868 -11.513   5.290  1.00  0.00           H  
ATOM    609  CG  GLN    40      17.377 -10.932   6.776  1.00  0.00           C  
ATOM    610  HG2 GLN    40      16.686 -11.659   6.350  1.00  0.00           H  
ATOM    611  HG3 GLN    40      17.848 -11.437   7.619  1.00  0.00           H  
ATOM    612  CD  GLN    40      16.709  -9.664   7.221  1.00  0.00           C  
ATOM    613  OE1 GLN    40      17.275  -8.823   7.856  1.00  0.00           O  
ATOM    614  NE2 GLN    40      15.387  -9.510   7.048  1.00  0.00           N  
ATOM    615 HE21 GLN    40      15.045  -8.567   7.169  1.00  0.00           H  
ATOM    616 HE22 GLN    40      14.872 -10.234   6.569  1.00  0.00           H  
ATOM    617  C   GLN    40      20.441 -10.426   7.818  1.00  0.00           C  
ATOM    618  O   GLN    40      20.123  -9.787   8.786  1.00  0.00           O  
ATOM    619  N   GLN    41      21.212 -11.485   7.949  1.00  0.00           N  
ATOM    620  H   GLN    41      21.552 -11.859   7.075  1.00  0.00           H  
ATOM    621  CA  GLN    41      21.837 -11.857   9.191  1.00  0.00           C  
ATOM    622  HA  GLN    41      21.038 -11.915   9.930  1.00  0.00           H  
ATOM    623  CB  GLN    41      22.411 -13.271   9.150  1.00  0.00           C  
ATOM    624  HB2 GLN    41      23.023 -13.188   8.251  1.00  0.00           H  
ATOM    625  HB3 GLN    41      23.069 -13.472   9.996  1.00  0.00           H  
ATOM    626  CG  GLN    41      21.553 -14.506   8.845  1.00  0.00           C  
ATOM    627  HG2 GLN    41      21.249 -14.841   9.836  1.00  0.00           H  
ATOM    628  HG3 GLN    41      20.715 -14.250   8.196  1.00  0.00           H  
ATOM    629  CD  GLN    41      22.363 -15.684   8.243  1.00  0.00           C  
ATOM    630  OE1 GLN    41      22.399 -15.959   7.058  1.00  0.00           O  
ATOM    631  NE2 GLN    41      23.020 -16.587   8.963  1.00  0.00           N  
ATOM    632 HE21 GLN    41      23.501 -17.357   8.520  1.00  0.00           H  
ATOM    633 HE22 GLN    41      23.110 -16.551   9.968  1.00  0.00           H  
ATOM    634  C   GLN    41      22.919 -10.908   9.776  1.00  0.00           C  
ATOM    635  O   GLN    41      22.962 -10.828  10.994  1.00  0.00           O  
ATOM    636  N   ILE    42      23.615 -10.119   8.915  1.00  0.00           N  
ATOM    637  H   ILE    42      23.566 -10.449   7.961  1.00  0.00           H  
ATOM    638  CA  ILE    42      24.479  -9.031   9.424  1.00  0.00           C  
ATOM    639  HA  ILE    42      25.206  -9.410  10.142  1.00  0.00           H  
ATOM    640  CB  ILE    42      25.395  -8.335   8.385  1.00  0.00           C  
ATOM    641  HB  ILE    42      24.804  -7.720   7.706  1.00  0.00           H  
ATOM    642  CG2 ILE    42      26.184  -7.294   9.138  1.00  0.00           C  
ATOM    643 HG21 ILE    42      25.516  -6.569   9.603  1.00  0.00           H  
ATOM    644 HG22 ILE    42      26.791  -7.819   9.876  1.00  0.00           H  
ATOM    645 HG23 ILE    42      26.688  -6.665   8.404  1.00  0.00           H  
ATOM    646  CG1 ILE    42      26.323  -9.277   7.599  1.00  0.00           C  
ATOM    647 HG12 ILE    42      26.362 -10.209   8.162  1.00  0.00           H  
ATOM    648 HG13 ILE    42      25.837  -9.356   6.626  1.00  0.00           H  
ATOM    649  CD1 ILE    42      27.643  -8.781   7.154  1.00  0.00           C  
ATOM    650 HD11 ILE    42      28.216  -9.454   6.517  1.00  0.00           H  
ATOM    651 HD12 ILE    42      27.579  -7.934   6.470  1.00  0.00           H  
ATOM    652 HD13 ILE    42      28.240  -8.610   8.050  1.00  0.00           H  
ATOM    653  C   ILE    42      23.639  -8.047  10.139  1.00  0.00           C  
ATOM    654  O   ILE    42      23.923  -7.784  11.294  1.00  0.00           O  
ATOM    655  N   ARG    43      22.562  -7.592   9.536  1.00  0.00           N  
ATOM    656  H   ARG    43      22.395  -7.868   8.579  1.00  0.00           H  
ATOM    657  CA  ARG    43      21.698  -6.563  10.086  1.00  0.00           C  
ATOM    658  HA  ARG    43      22.357  -5.724  10.312  1.00  0.00           H  
ATOM    659  CB  ARG    43      20.656  -6.071   9.097  1.00  0.00           C  
ATOM    660  HB2 ARG    43      20.059  -6.857   8.633  1.00  0.00           H  
ATOM    661  HB3 ARG    43      20.087  -5.395   9.735  1.00  0.00           H  
ATOM    662  CG  ARG    43      21.202  -5.290   7.952  1.00  0.00           C  
ATOM    663  HG2 ARG    43      21.660  -4.365   8.304  1.00  0.00           H  
ATOM    664  HG3 ARG    43      21.897  -5.928   7.405  1.00  0.00           H  
ATOM    665  CD  ARG    43      20.037  -4.760   7.046  1.00  0.00           C  
ATOM    666  HD2 ARG    43      19.491  -3.954   7.536  1.00  0.00           H  
ATOM    667  HD3 ARG    43      20.534  -4.261   6.214  1.00  0.00           H  
ATOM    668  NE  ARG    43      19.066  -5.734   6.525  1.00  0.00           N  
ATOM    669  HE  ARG    43      18.293  -5.959   7.136  1.00  0.00           H  
ATOM    670  CZ  ARG    43      19.155  -6.493   5.429  1.00  0.00           C  
ATOM    671  NH1 ARG    43      18.220  -7.319   5.119  1.00  0.00           N  
ATOM    672 HH11 ARG    43      17.364  -7.290   5.655  1.00  0.00           H  
ATOM    673 HH12 ARG    43      18.286  -7.967   4.347  1.00  0.00           H  
ATOM    674  NH2 ARG    43      20.101  -6.347   4.593  1.00  0.00           N  
ATOM    675 HH21 ARG    43      20.549  -5.443   4.551  1.00  0.00           H  
ATOM    676 HH22 ARG    43      20.038  -6.899   3.750  1.00  0.00           H  
ATOM    677  C   ARG    43      21.047  -7.066  11.445  1.00  0.00           C  
ATOM    678  O   ARG    43      20.877  -6.340  12.409  1.00  0.00           O  
ATOM    679  N   GLU    44      20.664  -8.400  11.536  1.00  0.00           N  
ATOM    680  H   GLU    44      20.594  -8.899  10.661  1.00  0.00           H  
ATOM    681  CA  GLU    44      20.258  -9.050  12.823  1.00  0.00           C  
ATOM    682  HA  GLU    44      19.452  -8.514  13.326  1.00  0.00           H  
ATOM    683  CB  GLU    44      19.682 -10.563  12.550  1.00  0.00           C  
ATOM    684  HB2 GLU    44      20.345 -11.191  11.955  1.00  0.00           H  
ATOM    685  HB3 GLU    44      19.633 -11.188  13.441  1.00  0.00           H  
ATOM    686  CG  GLU    44      18.382 -10.704  11.796  1.00  0.00           C  
ATOM    687  HG2 GLU    44      18.441 -10.256  10.804  1.00  0.00           H  
ATOM    688  HG3 GLU    44      18.158 -11.762  11.660  1.00  0.00           H  
ATOM    689  CD  GLU    44      17.255  -9.954  12.568  1.00  0.00           C  
ATOM    690  OE1 GLU    44      17.133 -10.141  13.862  1.00  0.00           O  
ATOM    691  OE2 GLU    44      16.424  -9.308  11.956  1.00  0.00           O  
ATOM    692  C   GLU    44      21.346  -9.195  13.815  1.00  0.00           C  
ATOM    693  O   GLU    44      21.172  -8.998  15.037  1.00  0.00           O  
ATOM    694  N   ILE    45      22.558  -9.583  13.503  1.00  0.00           N  
ATOM    695  H   ILE    45      22.719  -9.763  12.523  1.00  0.00           H  
ATOM    696  CA  ILE    45      23.716  -9.641  14.374  1.00  0.00           C  
ATOM    697  HA  ILE    45      23.482 -10.245  15.250  1.00  0.00           H  
ATOM    698  CB  ILE    45      24.929 -10.414  13.632  1.00  0.00           C  
ATOM    699  HB  ILE    45      24.926 -10.109  12.586  1.00  0.00           H  
ATOM    700  CG2 ILE    45      26.316 -10.075  14.171  1.00  0.00           C  
ATOM    701 HG21 ILE    45      27.080 -10.721  13.737  1.00  0.00           H  
ATOM    702 HG22 ILE    45      26.625  -9.050  13.969  1.00  0.00           H  
ATOM    703 HG23 ILE    45      26.395 -10.426  15.200  1.00  0.00           H  
ATOM    704  CG1 ILE    45      24.603 -11.958  13.591  1.00  0.00           C  
ATOM    705 HG12 ILE    45      25.059 -12.366  14.493  1.00  0.00           H  
ATOM    706 HG13 ILE    45      23.528 -12.138  13.592  1.00  0.00           H  
ATOM    707  CD1 ILE    45      25.235 -12.654  12.289  1.00  0.00           C  
ATOM    708 HD11 ILE    45      26.310 -12.742  12.449  1.00  0.00           H  
ATOM    709 HD12 ILE    45      24.806 -13.645  12.140  1.00  0.00           H  
ATOM    710 HD13 ILE    45      25.103 -12.025  11.408  1.00  0.00           H  
ATOM    711  C   ILE    45      24.171  -8.327  14.912  1.00  0.00           C  
ATOM    712  O   ILE    45      24.489  -8.235  16.107  1.00  0.00           O  
ATOM    713  N   MET    46      23.932  -7.293  14.127  1.00  0.00           N  
ATOM    714  H   MET    46      23.662  -7.484  13.173  1.00  0.00           H  
ATOM    715  CA  MET    46      24.068  -5.873  14.526  1.00  0.00           C  
ATOM    716  HA  MET    46      25.017  -5.794  15.057  1.00  0.00           H  
ATOM    717  CB  MET    46      24.198  -5.092  13.164  1.00  0.00           C  
ATOM    718  HB2 MET    46      23.484  -5.486  12.441  1.00  0.00           H  
ATOM    719  HB3 MET    46      24.089  -4.013  13.276  1.00  0.00           H  
ATOM    720  CG  MET    46      25.581  -5.323  12.611  1.00  0.00           C  
ATOM    721  HG2 MET    46      25.825  -6.381  12.514  1.00  0.00           H  
ATOM    722  HG3 MET    46      25.546  -4.940  11.590  1.00  0.00           H  
ATOM    723  SD  MET    46      26.934  -4.534  13.554  1.00  0.00           S  
ATOM    724  CE  MET    46      28.321  -5.139  12.564  1.00  0.00           C  
ATOM    725  HE1 MET    46      28.114  -4.940  11.512  1.00  0.00           H  
ATOM    726  HE2 MET    46      29.182  -4.528  12.835  1.00  0.00           H  
ATOM    727  HE3 MET    46      28.670  -6.131  12.848  1.00  0.00           H  
ATOM    728  C   MET    46      23.066  -5.261  15.483  1.00  0.00           C  
ATOM    729  O   MET    46      23.454  -4.310  16.176  1.00  0.00           O  
ATOM    730  N   LYS    47      21.967  -6.040  15.665  1.00  0.00           N  
ATOM    731  H   LYS    47      22.008  -6.854  15.068  1.00  0.00           H  
ATOM    732  CA  LYS    47      20.909  -5.909  16.715  1.00  0.00           C  
ATOM    733  HA  LYS    47      20.857  -4.878  17.065  1.00  0.00           H  
ATOM    734  CB  LYS    47      19.507  -6.189  16.203  1.00  0.00           C  
ATOM    735  HB2 LYS    47      19.400  -7.235  15.915  1.00  0.00           H  
ATOM    736  HB3 LYS    47      18.824  -6.060  17.043  1.00  0.00           H  
ATOM    737  CG  LYS    47      19.135  -5.172  15.100  1.00  0.00           C  
ATOM    738  HG2 LYS    47      19.400  -4.192  15.495  1.00  0.00           H  
ATOM    739  HG3 LYS    47      19.777  -5.388  14.247  1.00  0.00           H  
ATOM    740  CD  LYS    47      17.734  -5.216  14.576  1.00  0.00           C  
ATOM    741  HD2 LYS    47      16.983  -5.338  15.357  1.00  0.00           H  
ATOM    742  HD3 LYS    47      17.472  -4.349  13.970  1.00  0.00           H  
ATOM    743  CE  LYS    47      17.536  -6.393  13.550  1.00  0.00           C  
ATOM    744  HE2 LYS    47      18.205  -6.372  12.690  1.00  0.00           H  
ATOM    745  HE3 LYS    47      17.732  -7.346  14.041  1.00  0.00           H  
ATOM    746  NZ  LYS    47      16.051  -6.402  13.153  1.00  0.00           N  
ATOM    747  HZ1 LYS    47      15.446  -6.556  13.946  1.00  0.00           H  
ATOM    748  HZ2 LYS    47      15.738  -5.571  12.672  1.00  0.00           H  
ATOM    749  HZ3 LYS    47      15.886  -7.181  12.531  1.00  0.00           H  
ATOM    750  C   LYS    47      21.308  -6.602  18.029  1.00  0.00           C  
ATOM    751  O   LYS    47      20.731  -6.305  19.055  1.00  0.00           O  
ATOM    752  N   GLY    48      22.050  -7.680  17.872  1.00  0.00           N  
ATOM    753  H   GLY    48      22.459  -7.781  16.954  1.00  0.00           H  
ATOM    754  CA  GLY    48      22.127  -8.790  18.810  1.00  0.00           C  
ATOM    755  HA2 GLY    48      21.148  -9.238  18.980  1.00  0.00           H  
ATOM    756  HA3 GLY    48      22.751  -9.543  18.328  1.00  0.00           H  
ATOM    757  C   GLY    48      22.805  -8.510  20.184  1.00  0.00           C  
ATOM    758  O   GLY    48      22.453  -9.075  21.176  1.00  0.00           O  
ATOM    759  N   GLN    49      23.780  -7.535  20.189  1.00  0.00           N  
ATOM    760  H   GLN    49      24.248  -7.304  19.324  1.00  0.00           H  
ATOM    761  CA  GLN    49      24.594  -7.043  21.364  1.00  0.00           C  
ATOM    762  HA  GLN    49      24.305  -7.654  22.220  1.00  0.00           H  
ATOM    763  CB  GLN    49      26.076  -7.112  21.133  1.00  0.00           C  
ATOM    764  HB2 GLN    49      26.464  -6.417  20.390  1.00  0.00           H  
ATOM    765  HB3 GLN    49      26.547  -6.717  22.033  1.00  0.00           H  
ATOM    766  CG  GLN    49      26.720  -8.472  20.912  1.00  0.00           C  
ATOM    767  HG2 GLN    49      27.780  -8.296  20.732  1.00  0.00           H  
ATOM    768  HG3 GLN    49      26.584  -9.125  21.774  1.00  0.00           H  
ATOM    769  CD  GLN    49      26.088  -9.236  19.719  1.00  0.00           C  
ATOM    770  OE1 GLN    49      25.442 -10.228  19.899  1.00  0.00           O  
ATOM    771  NE2 GLN    49      26.501  -8.971  18.512  1.00  0.00           N  
ATOM    772 HE21 GLN    49      26.092  -9.398  17.694  1.00  0.00           H  
ATOM    773 HE22 GLN    49      27.027  -8.114  18.421  1.00  0.00           H  
ATOM    774  C   GLN    49      24.152  -5.604  21.691  1.00  0.00           C  
ATOM    775  O   GLN    49      24.609  -5.030  22.654  1.00  0.00           O  
ATOM    776  N   ARG    50      23.331  -4.941  20.891  1.00  0.00           N  
ATOM    777  H   ARG    50      22.802  -5.568  20.302  1.00  0.00           H  
ATOM    778  CA  ARG    50      23.131  -3.483  20.846  1.00  0.00           C  
ATOM    779  HA  ARG    50      24.017  -3.163  20.297  1.00  0.00           H  
ATOM    780  CB  ARG    50      21.998  -3.221  19.824  1.00  0.00           C  
ATOM    781  HB2 ARG    50      22.005  -3.941  19.006  1.00  0.00           H  
ATOM    782  HB3 ARG    50      21.051  -3.360  20.345  1.00  0.00           H  
ATOM    783  CG  ARG    50      22.214  -1.860  19.064  1.00  0.00           C  
ATOM    784  HG2 ARG    50      22.681  -1.110  19.702  1.00  0.00           H  
ATOM    785  HG3 ARG    50      22.946  -1.892  18.257  1.00  0.00           H  
ATOM    786  CD  ARG    50      20.974  -1.292  18.297  1.00  0.00           C  
ATOM    787  HD2 ARG    50      21.255  -0.431  17.690  1.00  0.00           H  
ATOM    788  HD3 ARG    50      20.643  -1.942  17.487  1.00  0.00           H  
ATOM    789  NE  ARG    50      19.927  -1.057  19.251  1.00  0.00           N  
ATOM    790  HE  ARG    50      19.343  -1.860  19.437  1.00  0.00           H  
ATOM    791  CZ  ARG    50      19.415   0.105  19.528  1.00  0.00           C  
ATOM    792  NH1 ARG    50      19.899   1.262  19.093  1.00  0.00           N  
ATOM    793 HH11 ARG    50      20.762   1.243  18.568  1.00  0.00           H  
ATOM    794 HH12 ARG    50      19.405   2.120  19.294  1.00  0.00           H  
ATOM    795  NH2 ARG    50      18.371   0.168  20.298  1.00  0.00           N  
ATOM    796 HH21 ARG    50      18.089  -0.649  20.821  1.00  0.00           H  
ATOM    797 HH22 ARG    50      18.120   1.076  20.663  1.00  0.00           H  
ATOM    798  C   ARG    50      23.185  -2.639  22.116  1.00  0.00           C  
ATOM    799  O   ARG    50      23.655  -1.490  22.164  1.00  0.00           O  
ATOM    800  N   ASP    51      22.730  -3.238  23.260  1.00  0.00           N  
ATOM    801  H   ASP    51      22.406  -4.187  23.136  1.00  0.00           H  
ATOM    802  CA  ASP    51      22.648  -2.638  24.571  1.00  0.00           C  
ATOM    803  HA  ASP    51      22.302  -1.605  24.559  1.00  0.00           H  
ATOM    804  CB  ASP    51      21.832  -3.427  25.605  1.00  0.00           C  
ATOM    805  HB2 ASP    51      21.923  -3.002  26.605  1.00  0.00           H  
ATOM    806  HB3 ASP    51      20.774  -3.567  25.387  1.00  0.00           H  
ATOM    807  CG  ASP    51      22.367  -4.844  25.784  1.00  0.00           C  
ATOM    808  OD1 ASP    51      21.962  -5.672  24.922  1.00  0.00           O  
ATOM    809  OD2 ASP    51      22.919  -5.212  26.882  1.00  0.00           O  
ATOM    810  C   ASP    51      24.072  -2.445  25.229  1.00  0.00           C  
ATOM    811  O   ASP    51      24.235  -1.565  26.074  1.00  0.00           O  
ATOM    812  N   GLN    52      25.106  -3.214  24.785  1.00  0.00           N  
ATOM    813  H   GLN    52      24.820  -3.946  24.151  1.00  0.00           H  
ATOM    814  CA  GLN    52      26.521  -3.120  25.218  1.00  0.00           C  
ATOM    815  HA  GLN    52      26.549  -2.736  26.237  1.00  0.00           H  
ATOM    816  CB  GLN    52      27.164  -4.583  25.115  1.00  0.00           C  
ATOM    817  HB2 GLN    52      26.974  -4.732  24.052  1.00  0.00           H  
ATOM    818  HB3 GLN    52      28.225  -4.655  25.356  1.00  0.00           H  
ATOM    819  CG  GLN    52      26.402  -5.694  25.886  1.00  0.00           C  
ATOM    820  HG2 GLN    52      25.328  -5.557  25.762  1.00  0.00           H  
ATOM    821  HG3 GLN    52      26.761  -6.681  25.593  1.00  0.00           H  
ATOM    822  CD  GLN    52      26.628  -5.467  27.322  1.00  0.00           C  
ATOM    823  OE1 GLN    52      27.752  -5.408  27.921  1.00  0.00           O  
ATOM    824  NE2 GLN    52      25.596  -5.260  28.071  1.00  0.00           N  
ATOM    825 HE21 GLN    52      25.734  -5.167  29.067  1.00  0.00           H  
ATOM    826 HE22 GLN    52      24.670  -5.159  27.680  1.00  0.00           H  
ATOM    827  C   GLN    52      27.278  -2.035  24.360  1.00  0.00           C  
ATOM    828  O   GLN    52      28.344  -1.618  24.700  1.00  0.00           O  
ATOM    829  N   MET    53      26.651  -1.575  23.288  1.00  0.00           N  
ATOM    830  H   MET    53      25.754  -1.932  22.991  1.00  0.00           H  
ATOM    831  CA  MET    53      27.290  -0.618  22.439  1.00  0.00           C  
ATOM    832  HA  MET    53      28.377  -0.693  22.449  1.00  0.00           H  
ATOM    833  CB  MET    53      26.790  -0.731  20.919  1.00  0.00           C  
ATOM    834  HB2 MET    53      25.711  -0.598  20.837  1.00  0.00           H  
ATOM    835  HB3 MET    53      27.314  -0.002  20.301  1.00  0.00           H  
ATOM    836  CG  MET    53      27.086  -2.096  20.339  1.00  0.00           C  
ATOM    837  HG2 MET    53      28.155  -2.306  20.369  1.00  0.00           H  
ATOM    838  HG3 MET    53      26.592  -2.813  20.994  1.00  0.00           H  
ATOM    839  SD  MET    53      26.490  -2.533  18.704  1.00  0.00           S  
ATOM    840  CE  MET    53      27.605  -3.904  18.152  1.00  0.00           C  
ATOM    841  HE1 MET    53      27.759  -4.573  18.999  1.00  0.00           H  
ATOM    842  HE2 MET    53      27.169  -4.480  17.335  1.00  0.00           H  
ATOM    843  HE3 MET    53      28.547  -3.381  17.989  1.00  0.00           H  
ATOM    844  C   MET    53      27.142   0.866  22.829  1.00  0.00           C  
ATOM    845  O   MET    53      26.577   1.715  22.144  1.00  0.00           O  
ATOM    846  N   LYS    54      27.600   1.181  24.084  1.00  0.00           N  
ATOM    847  H   LYS    54      27.925   0.384  24.613  1.00  0.00           H  
ATOM    848  CA  LYS    54      27.336   2.522  24.677  1.00  0.00           C  
ATOM    849  HA  LYS    54      26.257   2.651  24.765  1.00  0.00           H  
ATOM    850  CB  LYS    54      27.989   2.561  26.101  1.00  0.00           C  
ATOM    851  HB2 LYS    54      27.762   1.673  26.691  1.00  0.00           H  
ATOM    852  HB3 LYS    54      29.063   2.656  25.940  1.00  0.00           H  
ATOM    853  CG  LYS    54      27.356   3.685  26.926  1.00  0.00           C  
ATOM    854  HG2 LYS    54      27.454   4.637  26.404  1.00  0.00           H  
ATOM    855  HG3 LYS    54      26.318   3.507  27.209  1.00  0.00           H  
ATOM    856  CD  LYS    54      28.000   3.761  28.369  1.00  0.00           C  
ATOM    857  HD2 LYS    54      27.434   3.033  28.950  1.00  0.00           H  
ATOM    858  HD3 LYS    54      29.043   3.485  28.522  1.00  0.00           H  
ATOM    859  CE  LYS    54      27.667   5.165  28.858  1.00  0.00           C  
ATOM    860  HE2 LYS    54      28.047   5.823  28.076  1.00  0.00           H  
ATOM    861  HE3 LYS    54      26.577   5.198  28.850  1.00  0.00           H  
ATOM    862  NZ  LYS    54      28.225   5.474  30.207  1.00  0.00           N  
ATOM    863  HZ1 LYS    54      28.125   6.428  30.523  1.00  0.00           H  
ATOM    864  HZ2 LYS    54      27.810   4.875  30.906  1.00  0.00           H  
ATOM    865  HZ3 LYS    54      29.225   5.338  30.227  1.00  0.00           H  
ATOM    866  C   LYS    54      27.864   3.736  23.870  1.00  0.00           C  
ATOM    867  O   LYS    54      28.960   3.744  23.296  1.00  0.00           O  
ATOM    868  N   ARG    55      27.062   4.799  23.764  1.00  0.00           N  
ATOM    869  H   ARG    55      26.154   4.864  24.203  1.00  0.00           H  
ATOM    870  CA  ARG    55      27.545   6.090  23.144  1.00  0.00           C  
ATOM    871  HA  ARG    55      27.752   5.978  22.080  1.00  0.00           H  
ATOM    872  CB  ARG    55      26.361   7.036  23.473  1.00  0.00           C  
ATOM    873  HB2 ARG    55      25.534   6.699  22.849  1.00  0.00           H  
ATOM    874  HB3 ARG    55      25.948   7.042  24.482  1.00  0.00           H  
ATOM    875  CG  ARG    55      26.621   8.485  23.107  1.00  0.00           C  
ATOM    876  HG2 ARG    55      27.492   8.882  23.630  1.00  0.00           H  
ATOM    877  HG3 ARG    55      26.866   8.587  22.050  1.00  0.00           H  
ATOM    878  CD  ARG    55      25.558   9.427  23.463  1.00  0.00           C  
ATOM    879  HD2 ARG    55      24.697   9.273  22.813  1.00  0.00           H  
ATOM    880  HD3 ARG    55      25.425   9.228  24.527  1.00  0.00           H  
ATOM    881  NE  ARG    55      26.019  10.801  23.392  1.00  0.00           N  
ATOM    882  HE  ARG    55      25.533  11.303  22.663  1.00  0.00           H  
ATOM    883  CZ  ARG    55      26.612  11.538  24.346  1.00  0.00           C  
ATOM    884  NH1 ARG    55      26.938  12.743  24.176  1.00  0.00           N  
ATOM    885 HH11 ARG    55      26.865  13.105  23.236  1.00  0.00           H  
ATOM    886 HH12 ARG    55      27.394  13.141  24.985  1.00  0.00           H  
ATOM    887  NH2 ARG    55      27.022  11.060  25.501  1.00  0.00           N  
ATOM    888 HH21 ARG    55      26.739  10.128  25.769  1.00  0.00           H  
ATOM    889 HH22 ARG    55      27.308  11.645  26.272  1.00  0.00           H  
ATOM    890  C   ARG    55      28.768   6.566  23.938  1.00  0.00           C  
ATOM    891  O   ARG    55      28.635   6.708  25.159  1.00  0.00           O  
ATOM    892  N   PRO    56      29.972   6.747  23.319  1.00  0.00           N  
ATOM    893  CD  PRO    56      30.146   6.632  21.933  1.00  0.00           C  
ATOM    894  HD2 PRO    56      29.469   7.233  21.325  1.00  0.00           H  
ATOM    895  HD3 PRO    56      30.106   5.593  21.604  1.00  0.00           H  
ATOM    896  CG  PRO    56      31.608   7.189  21.667  1.00  0.00           C  
ATOM    897  HG2 PRO    56      31.541   8.229  21.348  1.00  0.00           H  
ATOM    898  HG3 PRO    56      32.252   6.571  21.040  1.00  0.00           H  
ATOM    899  CB  PRO    56      32.230   7.192  23.083  1.00  0.00           C  
ATOM    900  HB2 PRO    56      32.990   7.970  23.149  1.00  0.00           H  
ATOM    901  HB3 PRO    56      32.802   6.281  23.262  1.00  0.00           H  
ATOM    902  CA  PRO    56      31.067   7.306  24.045  1.00  0.00           C  
ATOM    903  HA  PRO    56      31.198   6.658  24.912  1.00  0.00           H  
ATOM    904  C   PRO    56      30.847   8.821  24.397  1.00  0.00           C  
ATOM    905  O   PRO    56      30.142   9.533  23.671  1.00  0.00           O  
ATOM    906  N   PRO    57      31.535   9.231  25.418  1.00  0.00           N  
ATOM    907  CD  PRO    57      32.566   8.547  26.200  1.00  0.00           C  
ATOM    908  HD2 PRO    57      33.400   8.218  25.580  1.00  0.00           H  
ATOM    909  HD3 PRO    57      32.038   7.740  26.708  1.00  0.00           H  
ATOM    910  CG  PRO    57      33.140   9.699  27.106  1.00  0.00           C  
ATOM    911  HG2 PRO    57      34.022  10.161  26.664  1.00  0.00           H  
ATOM    912  HG3 PRO    57      33.433   9.308  28.081  1.00  0.00           H  
ATOM    913  CB  PRO    57      31.959  10.668  27.265  1.00  0.00           C  
ATOM    914  HB2 PRO    57      32.440  11.621  27.486  1.00  0.00           H  
ATOM    915  HB3 PRO    57      31.293  10.432  28.095  1.00  0.00           H  
ATOM    916  CA  PRO    57      31.383  10.652  25.882  1.00  0.00           C  
ATOM    917  HA  PRO    57      30.305  10.810  25.924  1.00  0.00           H  
ATOM    918  C   PRO    57      31.950  11.768  24.915  1.00  0.00           C  
ATOM    919  O   PRO    57      33.124  12.051  25.035  1.00  0.00           O  
ATOM    920  N   LEU    58      31.213  12.496  24.075  1.00  0.00           N  
ATOM    921  H   LEU    58      30.296  12.141  23.848  1.00  0.00           H  
ATOM    922  CA  LEU    58      31.590  13.685  23.320  1.00  0.00           C  
ATOM    923  HA  LEU    58      32.537  13.575  22.791  1.00  0.00           H  
ATOM    924  CB  LEU    58      30.428  13.873  22.250  1.00  0.00           C  
ATOM    925  HB2 LEU    58      30.344  13.007  21.594  1.00  0.00           H  
ATOM    926  HB3 LEU    58      29.423  13.979  22.657  1.00  0.00           H  
ATOM    927  CG  LEU    58      30.578  15.041  21.157  1.00  0.00           C  
ATOM    928  HG  LEU    58      31.612  15.364  21.040  1.00  0.00           H  
ATOM    929  CD1 LEU    58      29.880  14.692  19.863  1.00  0.00           C  
ATOM    930 HD11 LEU    58      28.836  14.388  19.938  1.00  0.00           H  
ATOM    931 HD12 LEU    58      29.988  15.444  19.082  1.00  0.00           H  
ATOM    932 HD13 LEU    58      30.399  13.857  19.390  1.00  0.00           H  
ATOM    933  CD2 LEU    58      29.888  16.296  21.681  1.00  0.00           C  
ATOM    934 HD21 LEU    58      29.635  16.967  20.860  1.00  0.00           H  
ATOM    935 HD22 LEU    58      29.076  15.949  22.320  1.00  0.00           H  
ATOM    936 HD23 LEU    58      30.579  16.854  22.313  1.00  0.00           H  
ATOM    937  C   LEU    58      31.776  14.930  24.286  1.00  0.00           C  
ATOM    938  O   LEU    58      32.557  15.840  23.997  1.00  0.00           O  
ATOM    939  N   GLU    59      31.063  14.909  25.462  1.00  0.00           N  
ATOM    940  H   GLU    59      30.431  14.138  25.626  1.00  0.00           H  
ATOM    941  CA  GLU    59      31.200  15.817  26.626  1.00  0.00           C  
ATOM    942  HA  GLU    59      30.982  16.800  26.208  1.00  0.00           H  
ATOM    943  CB  GLU    59      30.059  15.463  27.694  1.00  0.00           C  
ATOM    944  HB2 GLU    59      30.343  15.926  28.639  1.00  0.00           H  
ATOM    945  HB3 GLU    59      29.054  15.801  27.444  1.00  0.00           H  
ATOM    946  CG  GLU    59      30.037  14.004  28.095  1.00  0.00           C  
ATOM    947  HG2 GLU    59      31.078  13.681  28.085  1.00  0.00           H  
ATOM    948  HG3 GLU    59      29.672  14.040  29.122  1.00  0.00           H  
ATOM    949  CD  GLU    59      29.112  13.167  27.205  1.00  0.00           C  
ATOM    950  OE1 GLU    59      28.737  12.026  27.505  1.00  0.00           O  
ATOM    951  OE2 GLU    59      28.709  13.628  26.076  1.00  0.00           O  
ATOM    952  C   GLU    59      32.611  15.763  27.294  1.00  0.00           C  
ATOM    953  O   GLU    59      32.901  16.504  28.218  1.00  0.00           O  
ATOM    954  N   GLU    60      33.543  14.998  26.876  1.00  0.00           N  
ATOM    955  H   GLU    60      33.350  14.333  26.141  1.00  0.00           H  
ATOM    956  CA  GLU    60      34.982  14.933  27.306  1.00  0.00           C  
ATOM    957  HA  GLU    60      35.122  15.756  28.007  1.00  0.00           H  
ATOM    958  CB  GLU    60      35.329  13.517  27.896  1.00  0.00           C  
ATOM    959  HB2 GLU    60      34.977  12.788  27.166  1.00  0.00           H  
ATOM    960  HB3 GLU    60      36.397  13.506  28.113  1.00  0.00           H  
ATOM    961  CG  GLU    60      34.562  13.041  29.147  1.00  0.00           C  
ATOM    962  HG2 GLU    60      33.531  13.029  28.794  1.00  0.00           H  
ATOM    963  HG3 GLU    60      35.047  12.110  29.441  1.00  0.00           H  
ATOM    964  CD  GLU    60      34.745  14.057  30.254  1.00  0.00           C  
ATOM    965  OE1 GLU    60      33.906  14.159  31.187  1.00  0.00           O  
ATOM    966  OE2 GLU    60      35.831  14.659  30.304  1.00  0.00           O  
ATOM    967  C   GLU    60      35.980  15.247  26.205  1.00  0.00           C  
ATOM    968  O   GLU    60      37.187  15.304  26.444  1.00  0.00           O  
ATOM    969  N   ARG    61      35.374  15.706  25.094  1.00  0.00           N  
ATOM    970  H   ARG    61      34.364  15.744  25.103  1.00  0.00           H  
ATOM    971  CA  ARG    61      36.264  16.063  23.951  1.00  0.00           C  
ATOM    972  HA  ARG    61      37.100  15.370  24.042  1.00  0.00           H  
ATOM    973  CB  ARG    61      35.605  15.711  22.581  1.00  0.00           C  
ATOM    974  HB2 ARG    61      34.562  16.024  22.531  1.00  0.00           H  
ATOM    975  HB3 ARG    61      36.045  16.243  21.738  1.00  0.00           H  
ATOM    976  CG  ARG    61      35.563  14.215  22.516  1.00  0.00           C  
ATOM    977  HG2 ARG    61      36.551  13.755  22.537  1.00  0.00           H  
ATOM    978  HG3 ARG    61      34.949  13.797  23.313  1.00  0.00           H  
ATOM    979  CD  ARG    61      34.994  13.777  21.149  1.00  0.00           C  
ATOM    980  HD2 ARG    61      34.037  14.227  20.887  1.00  0.00           H  
ATOM    981  HD3 ARG    61      35.664  13.996  20.318  1.00  0.00           H  
ATOM    982  NE  ARG    61      34.821  12.349  21.197  1.00  0.00           N  
ATOM    983  HE  ARG    61      35.120  11.784  21.979  1.00  0.00           H  
ATOM    984  CZ  ARG    61      34.217  11.587  20.278  1.00  0.00           C  
ATOM    985  NH1 ARG    61      33.755  12.073  19.133  1.00  0.00           N  
ATOM    986 HH11 ARG    61      33.889  13.061  18.971  1.00  0.00           H  
ATOM    987 HH12 ARG    61      33.276  11.469  18.480  1.00  0.00           H  
ATOM    988  NH2 ARG    61      34.074  10.276  20.450  1.00  0.00           N  
ATOM    989 HH21 ARG    61      34.474   9.770  21.227  1.00  0.00           H  
ATOM    990 HH22 ARG    61      33.804   9.677  19.683  1.00  0.00           H  
ATOM    991  C   ARG    61      36.796  17.424  23.935  1.00  0.00           C  
ATOM    992  O   ARG    61      37.873  17.594  23.322  1.00  0.00           O  
ATOM    993  N   ARG    62      36.122  18.469  24.480  1.00  0.00           N  
ATOM    994  H   ARG    62      35.296  18.285  25.032  1.00  0.00           H  
ATOM    995  CA  ARG    62      36.721  19.849  24.576  1.00  0.00           C  
ATOM    996  HA  ARG    62      37.173  20.123  23.623  1.00  0.00           H  
ATOM    997  CB  ARG    62      35.614  20.851  24.896  1.00  0.00           C  
ATOM    998  HB2 ARG    62      34.904  20.695  24.085  1.00  0.00           H  
ATOM    999  HB3 ARG    62      35.217  20.548  25.865  1.00  0.00           H  
ATOM   1000  CG  ARG    62      36.268  22.296  25.030  1.00  0.00           C  
ATOM   1001  HG2 ARG    62      35.503  23.012  25.331  1.00  0.00           H  
ATOM   1002  HG3 ARG    62      37.092  22.129  25.724  1.00  0.00           H  
ATOM   1003  CD  ARG    62      36.939  22.760  23.726  1.00  0.00           C  
ATOM   1004  HD2 ARG    62      37.760  22.059  23.576  1.00  0.00           H  
ATOM   1005  HD3 ARG    62      36.302  22.754  22.841  1.00  0.00           H  
ATOM   1006  NE  ARG    62      37.663  23.968  23.896  1.00  0.00           N  
ATOM   1007  HE  ARG    62      38.326  23.946  24.658  1.00  0.00           H  
ATOM   1008  CZ  ARG    62      37.909  24.893  22.997  1.00  0.00           C  
ATOM   1009  NH1 ARG    62      39.074  25.365  23.126  1.00  0.00           N  
ATOM   1010 HH11 ARG    62      39.627  24.917  23.843  1.00  0.00           H  
ATOM   1011 HH12 ARG    62      39.510  26.112  22.603  1.00  0.00           H  
ATOM   1012  NH2 ARG    62      37.240  25.330  21.979  1.00  0.00           N  
ATOM   1013 HH21 ARG    62      36.322  24.915  21.912  1.00  0.00           H  
ATOM   1014 HH22 ARG    62      37.518  26.141  21.446  1.00  0.00           H  
ATOM   1015  C   ARG    62      37.841  19.730  25.586  1.00  0.00           C  
ATOM   1016  O   ARG    62      38.805  20.442  25.509  1.00  0.00           O  
ATOM   1017  N   ALA    63      37.760  18.751  26.532  1.00  0.00           N  
ATOM   1018  H   ALA    63      36.801  18.437  26.584  1.00  0.00           H  
ATOM   1019  CA  ALA    63      38.697  18.613  27.606  1.00  0.00           C  
ATOM   1020  HA  ALA    63      38.838  19.596  28.055  1.00  0.00           H  
ATOM   1021  CB  ALA    63      37.946  17.818  28.629  1.00  0.00           C  
ATOM   1022  HB1 ALA    63      37.909  16.732  28.548  1.00  0.00           H  
ATOM   1023  HB2 ALA    63      38.590  17.983  29.493  1.00  0.00           H  
ATOM   1024  HB3 ALA    63      36.983  18.274  28.859  1.00  0.00           H  
ATOM   1025  C   ALA    63      40.076  17.997  27.250  1.00  0.00           C  
ATOM   1026  O   ALA    63      41.122  18.447  27.732  1.00  0.00           O  
ATOM   1027  N   MET    64      39.975  17.109  26.238  1.00  0.00           N  
ATOM   1028  H   MET    64      39.036  16.934  25.909  1.00  0.00           H  
ATOM   1029  CA  MET    64      41.122  16.518  25.586  1.00  0.00           C  
ATOM   1030  HA  MET    64      41.832  16.251  26.368  1.00  0.00           H  
ATOM   1031  CB  MET    64      40.829  15.315  24.688  1.00  0.00           C  
ATOM   1032  HB2 MET    64      40.377  14.600  25.375  1.00  0.00           H  
ATOM   1033  HB3 MET    64      40.049  15.488  23.947  1.00  0.00           H  
ATOM   1034  CG  MET    64      42.006  14.627  23.970  1.00  0.00           C  
ATOM   1035  HG2 MET    64      42.475  15.318  23.268  1.00  0.00           H  
ATOM   1036  HG3 MET    64      42.693  14.219  24.711  1.00  0.00           H  
ATOM   1037  SD  MET    64      41.419  13.202  22.982  1.00  0.00           S  
ATOM   1038  CE  MET    64      41.738  11.753  24.057  1.00  0.00           C  
ATOM   1039  HE1 MET    64      41.138  10.927  23.675  1.00  0.00           H  
ATOM   1040  HE2 MET    64      42.798  11.507  24.108  1.00  0.00           H  
ATOM   1041  HE3 MET    64      41.345  12.044  25.031  1.00  0.00           H  
ATOM   1042  C   MET    64      41.806  17.551  24.675  1.00  0.00           C  
ATOM   1043  O   MET    64      42.987  17.698  24.672  1.00  0.00           O  
ATOM   1044  N   HIE    65      40.926  18.363  24.006  1.00  0.00           N  
ATOM   1045  H   HIE    65      39.930  18.196  23.974  1.00  0.00           H  
ATOM   1046  CA  HIE    65      41.406  19.426  23.131  1.00  0.00           C  
ATOM   1047  HA  HIE    65      42.185  19.104  22.440  1.00  0.00           H  
ATOM   1048  CB  HIE    65      40.195  20.020  22.277  1.00  0.00           C  
ATOM   1049  HB2 HIE    65      39.485  19.227  22.043  1.00  0.00           H  
ATOM   1050  HB3 HIE    65      39.648  20.645  22.984  1.00  0.00           H  
ATOM   1051  CG  HIE    65      40.601  20.775  21.121  1.00  0.00           C  
ATOM   1052  ND1 HIE    65      41.003  20.332  19.826  1.00  0.00           N  
ATOM   1053  CE1 HIE    65      41.356  21.470  19.135  1.00  0.00           C  
ATOM   1054  HE1 HIE    65      41.761  21.621  18.145  1.00  0.00           H  
ATOM   1055  NE2 HIE    65      41.199  22.559  19.878  1.00  0.00           N  
ATOM   1056  HE2 HIE    65      41.519  23.500  19.698  1.00  0.00           H  
ATOM   1057  CD2 HIE    65      40.634  22.171  21.128  1.00  0.00           C  
ATOM   1058  HD2 HIE    65      40.383  22.764  21.995  1.00  0.00           H  
ATOM   1059  C   HIE    65      42.063  20.568  23.809  1.00  0.00           C  
ATOM   1060  O   HIE    65      43.156  20.933  23.436  1.00  0.00           O  
ATOM   1061  N   ASP    66      41.539  21.010  24.937  1.00  0.00           N  
ATOM   1062  H   ASP    66      40.712  20.623  25.369  1.00  0.00           H  
ATOM   1063  CA  ASP    66      42.161  22.084  25.715  1.00  0.00           C  
ATOM   1064  HA  ASP    66      42.349  23.000  25.155  1.00  0.00           H  
ATOM   1065  CB  ASP    66      41.166  22.300  26.892  1.00  0.00           C  
ATOM   1066  HB2 ASP    66      40.970  21.421  27.507  1.00  0.00           H  
ATOM   1067  HB3 ASP    66      41.736  22.957  27.549  1.00  0.00           H  
ATOM   1068  CG  ASP    66      39.829  22.968  26.547  1.00  0.00           C  
ATOM   1069  OD1 ASP    66      38.962  23.038  27.447  1.00  0.00           O  
ATOM   1070  OD2 ASP    66      39.792  23.717  25.549  1.00  0.00           O  
ATOM   1071  C   ASP    66      43.519  21.667  26.251  1.00  0.00           C  
ATOM   1072  O   ASP    66      44.220  22.611  26.609  1.00  0.00           O  
ATOM   1073  N   ILE    67      43.880  20.403  26.423  1.00  0.00           N  
ATOM   1074  H   ILE    67      43.199  19.695  26.190  1.00  0.00           H  
ATOM   1075  CA  ILE    67      45.180  20.084  26.853  1.00  0.00           C  
ATOM   1076  HA  ILE    67      45.495  20.803  27.609  1.00  0.00           H  
ATOM   1077  CB  ILE    67      45.006  18.711  27.564  1.00  0.00           C  
ATOM   1078  HB  ILE    67      44.331  18.096  26.969  1.00  0.00           H  
ATOM   1079  CG2 ILE    67      46.339  17.920  27.786  1.00  0.00           C  
ATOM   1080 HG21 ILE    67      46.251  16.901  28.162  1.00  0.00           H  
ATOM   1081 HG22 ILE    67      46.991  17.957  26.913  1.00  0.00           H  
ATOM   1082 HG23 ILE    67      46.945  18.475  28.502  1.00  0.00           H  
ATOM   1083  CG1 ILE    67      44.410  18.896  28.983  1.00  0.00           C  
ATOM   1084 HG12 ILE    67      45.187  19.098  29.721  1.00  0.00           H  
ATOM   1085 HG13 ILE    67      43.739  19.754  28.933  1.00  0.00           H  
ATOM   1086  CD1 ILE    67      43.853  17.616  29.513  1.00  0.00           C  
ATOM   1087 HD11 ILE    67      44.662  17.005  29.913  1.00  0.00           H  
ATOM   1088 HD12 ILE    67      43.282  17.895  30.400  1.00  0.00           H  
ATOM   1089 HD13 ILE    67      43.169  17.090  28.847  1.00  0.00           H  
ATOM   1090  C   ILE    67      46.190  20.140  25.693  1.00  0.00           C  
ATOM   1091  O   ILE    67      47.242  20.809  25.814  1.00  0.00           O  
ATOM   1092  N   ILE    68      45.838  19.651  24.521  1.00  0.00           N  
ATOM   1093  H   ILE    68      44.909  19.256  24.523  1.00  0.00           H  
ATOM   1094  CA  ILE    68      46.532  19.919  23.243  1.00  0.00           C  
ATOM   1095  HA  ILE    68      47.487  19.409  23.365  1.00  0.00           H  
ATOM   1096  CB  ILE    68      45.805  19.119  22.140  1.00  0.00           C  
ATOM   1097  HB  ILE    68      44.753  19.387  22.046  1.00  0.00           H  
ATOM   1098  CG2 ILE    68      46.520  19.332  20.856  1.00  0.00           C  
ATOM   1099 HG21 ILE    68      45.962  18.755  20.118  1.00  0.00           H  
ATOM   1100 HG22 ILE    68      46.472  20.385  20.579  1.00  0.00           H  
ATOM   1101 HG23 ILE    68      47.541  18.955  20.907  1.00  0.00           H  
ATOM   1102  CG1 ILE    68      45.982  17.540  22.416  1.00  0.00           C  
ATOM   1103 HG12 ILE    68      46.938  17.288  21.957  1.00  0.00           H  
ATOM   1104 HG13 ILE    68      46.023  17.238  23.463  1.00  0.00           H  
ATOM   1105  CD1 ILE    68      44.922  16.567  21.772  1.00  0.00           C  
ATOM   1106 HD11 ILE    68      43.876  16.795  21.976  1.00  0.00           H  
ATOM   1107 HD12 ILE    68      45.121  16.731  20.713  1.00  0.00           H  
ATOM   1108 HD13 ILE    68      45.232  15.563  22.064  1.00  0.00           H  
ATOM   1109  C   ILE    68      46.679  21.445  22.917  1.00  0.00           C  
ATOM   1110  O   ILE    68      47.814  21.918  22.713  1.00  0.00           O  
ATOM   1111  N   ALA    69      45.614  22.219  23.141  1.00  0.00           N  
ATOM   1112  H   ALA    69      44.751  21.747  23.371  1.00  0.00           H  
ATOM   1113  CA  ALA    69      45.483  23.570  22.711  1.00  0.00           C  
ATOM   1114  HA  ALA    69      45.997  23.693  21.758  1.00  0.00           H  
ATOM   1115  CB  ALA    69      44.035  23.932  22.500  1.00  0.00           C  
ATOM   1116  HB1 ALA    69      43.839  24.991  22.331  1.00  0.00           H  
ATOM   1117  HB2 ALA    69      43.749  23.400  21.593  1.00  0.00           H  
ATOM   1118  HB3 ALA    69      43.383  23.476  23.245  1.00  0.00           H  
ATOM   1119  C   ALA    69      46.179  24.601  23.691  1.00  0.00           C  
ATOM   1120  O   ALA    69      45.558  25.674  23.955  1.00  0.00           O  
ATOM   1121  N   SER    70      47.350  24.344  24.273  1.00  0.00           N  
ATOM   1122  H   SER    70      47.676  23.439  23.965  1.00  0.00           H  
ATOM   1123  CA  SER    70      48.029  25.165  25.364  1.00  0.00           C  
ATOM   1124  HA  SER    70      47.468  26.100  25.399  1.00  0.00           H  
ATOM   1125  CB  SER    70      47.782  24.442  26.678  1.00  0.00           C  
ATOM   1126  HB2 SER    70      47.181  23.540  26.564  1.00  0.00           H  
ATOM   1127  HB3 SER    70      48.698  24.052  27.121  1.00  0.00           H  
ATOM   1128  OG  SER    70      47.184  25.320  27.634  1.00  0.00           O  
ATOM   1129  HG  SER    70      46.235  25.304  27.488  1.00  0.00           H  
ATOM   1130  C   SER    70      49.549  25.360  25.193  1.00  0.00           C  
ATOM   1131  O   SER    70      50.215  24.574  24.517  1.00  0.00           O  
ATOM   1132  N   ASP    71      50.112  26.433  25.793  1.00  0.00           N  
ATOM   1133  H   ASP    71      49.446  27.119  26.118  1.00  0.00           H  
ATOM   1134  CA  ASP    71      51.540  26.830  25.747  1.00  0.00           C  
ATOM   1135  HA  ASP    71      51.856  26.917  24.707  1.00  0.00           H  
ATOM   1136  CB  ASP    71      51.738  28.223  26.421  1.00  0.00           C  
ATOM   1137  HB2 ASP    71      51.576  28.104  27.492  1.00  0.00           H  
ATOM   1138  HB3 ASP    71      52.757  28.568  26.244  1.00  0.00           H  
ATOM   1139  CG  ASP    71      50.993  29.388  25.744  1.00  0.00           C  
ATOM   1140  OD1 ASP    71      50.846  30.392  26.494  1.00  0.00           O  
ATOM   1141  OD2 ASP    71      50.451  29.256  24.632  1.00  0.00           O  
ATOM   1142  C   ASP    71      52.436  25.733  26.419  1.00  0.00           C  
ATOM   1143  O   ASP    71      53.694  25.649  26.249  1.00  0.00           O  
ATOM   1144  N   THR    72      51.935  24.800  27.195  1.00  0.00           N  
ATOM   1145  H   THR    72      50.955  24.956  27.387  1.00  0.00           H  
ATOM   1146  CA  THR    72      52.644  23.696  27.819  1.00  0.00           C  
ATOM   1147  HA  THR    72      53.475  23.320  27.222  1.00  0.00           H  
ATOM   1148  CB  THR    72      53.372  24.348  29.045  1.00  0.00           C  
ATOM   1149  HB  THR    72      54.226  24.976  28.790  1.00  0.00           H  
ATOM   1150  CG2 THR    72      52.667  25.359  30.026  1.00  0.00           C  
ATOM   1151 HG21 THR    72      52.456  26.289  29.499  1.00  0.00           H  
ATOM   1152 HG22 THR    72      51.732  24.977  30.434  1.00  0.00           H  
ATOM   1153 HG23 THR    72      53.204  25.541  30.957  1.00  0.00           H  
ATOM   1154  OG1 THR    72      53.859  23.327  29.950  1.00  0.00           O  
ATOM   1155  HG1 THR    72      54.776  23.193  29.701  1.00  0.00           H  
ATOM   1156  C   THR    72      51.759  22.571  28.260  1.00  0.00           C  
ATOM   1157  O   THR    72      50.620  22.767  28.701  1.00  0.00           O  
ATOM   1158  N   PHE    73      52.280  21.336  28.148  1.00  0.00           N  
ATOM   1159  H   PHE    73      53.258  21.204  27.932  1.00  0.00           H  
ATOM   1160  CA  PHE    73      51.531  20.121  28.292  1.00  0.00           C  
ATOM   1161  HA  PHE    73      50.493  20.454  28.318  1.00  0.00           H  
ATOM   1162  CB  PHE    73      51.766  19.169  27.201  1.00  0.00           C  
ATOM   1163  HB2 PHE    73      51.427  19.692  26.307  1.00  0.00           H  
ATOM   1164  HB3 PHE    73      52.852  19.079  27.174  1.00  0.00           H  
ATOM   1165  CG  PHE    73      51.098  17.845  27.257  1.00  0.00           C  
ATOM   1166  CD1 PHE    73      49.812  17.516  26.669  1.00  0.00           C  
ATOM   1167  HD1 PHE    73      49.238  18.302  26.200  1.00  0.00           H  
ATOM   1168  CE1 PHE    73      49.280  16.242  26.720  1.00  0.00           C  
ATOM   1169  HE1 PHE    73      48.301  16.061  26.301  1.00  0.00           H  
ATOM   1170  CZ  PHE    73      50.013  15.245  27.439  1.00  0.00           C  
ATOM   1171  HZ  PHE    73      49.652  14.229  27.392  1.00  0.00           H  
ATOM   1172  CE2 PHE    73      51.175  15.559  28.163  1.00  0.00           C  
ATOM   1173  HE2 PHE    73      51.652  14.754  28.702  1.00  0.00           H  
ATOM   1174  CD2 PHE    73      51.767  16.834  27.951  1.00  0.00           C  
ATOM   1175  HD2 PHE    73      52.680  16.993  28.506  1.00  0.00           H  
ATOM   1176  C   PHE    73      51.783  19.492  29.730  1.00  0.00           C  
ATOM   1177  O   PHE    73      52.914  19.461  30.293  1.00  0.00           O  
ATOM   1178  N   ASP    74      50.790  18.822  30.370  1.00  0.00           N  
ATOM   1179  H   ASP    74      49.910  18.689  29.893  1.00  0.00           H  
ATOM   1180  CA  ASP    74      50.915  18.207  31.671  1.00  0.00           C  
ATOM   1181  HA  ASP    74      51.959  18.132  31.976  1.00  0.00           H  
ATOM   1182  CB  ASP    74      50.143  19.067  32.682  1.00  0.00           C  
ATOM   1183  HB2 ASP    74      50.509  20.089  32.588  1.00  0.00           H  
ATOM   1184  HB3 ASP    74      49.177  19.255  32.213  1.00  0.00           H  
ATOM   1185  CG  ASP    74      49.943  18.606  34.180  1.00  0.00           C  
ATOM   1186  OD1 ASP    74      50.252  17.396  34.416  1.00  0.00           O  
ATOM   1187  OD2 ASP    74      49.680  19.397  35.126  1.00  0.00           O  
ATOM   1188  C   ASP    74      50.297  16.770  31.671  1.00  0.00           C  
ATOM   1189  O   ASP    74      49.074  16.600  31.620  1.00  0.00           O  
ATOM   1190  N   LYS    75      51.179  15.790  31.676  1.00  0.00           N  
ATOM   1191  H   LYS    75      52.121  16.152  31.706  1.00  0.00           H  
ATOM   1192  CA  LYS    75      50.921  14.396  31.605  1.00  0.00           C  
ATOM   1193  HA  LYS    75      50.312  14.198  30.723  1.00  0.00           H  
ATOM   1194  CB  LYS    75      52.322  13.752  31.475  1.00  0.00           C  
ATOM   1195  HB2 LYS    75      52.904  14.347  30.771  1.00  0.00           H  
ATOM   1196  HB3 LYS    75      52.916  13.914  32.374  1.00  0.00           H  
ATOM   1197  CG  LYS    75      52.550  12.303  31.091  1.00  0.00           C  
ATOM   1198  HG2 LYS    75      52.202  11.730  31.950  1.00  0.00           H  
ATOM   1199  HG3 LYS    75      51.889  12.067  30.257  1.00  0.00           H  
ATOM   1200  CD  LYS    75      54.008  11.935  30.798  1.00  0.00           C  
ATOM   1201  HD2 LYS    75      54.299  12.561  29.954  1.00  0.00           H  
ATOM   1202  HD3 LYS    75      54.627  12.148  31.669  1.00  0.00           H  
ATOM   1203  CE  LYS    75      54.101  10.448  30.438  1.00  0.00           C  
ATOM   1204  HE2 LYS    75      53.776  10.002  31.378  1.00  0.00           H  
ATOM   1205  HE3 LYS    75      53.453  10.283  29.577  1.00  0.00           H  
ATOM   1206  NZ  LYS    75      55.454  10.071  29.932  1.00  0.00           N  
ATOM   1207  HZ1 LYS    75      55.517   9.154  29.513  1.00  0.00           H  
ATOM   1208  HZ2 LYS    75      55.821  10.750  29.279  1.00  0.00           H  
ATOM   1209  HZ3 LYS    75      56.118  10.014  30.691  1.00  0.00           H  
ATOM   1210  C   LYS    75      50.194  13.798  32.780  1.00  0.00           C  
ATOM   1211  O   LYS    75      49.593  12.723  32.553  1.00  0.00           O  
ATOM   1212  N   ALA    76      50.202  14.368  33.966  1.00  0.00           N  
ATOM   1213  H   ALA    76      50.845  15.138  34.083  1.00  0.00           H  
ATOM   1214  CA  ALA    76      49.278  14.057  34.967  1.00  0.00           C  
ATOM   1215  HA  ALA    76      49.239  12.971  35.057  1.00  0.00           H  
ATOM   1216  CB  ALA    76      49.873  14.566  36.284  1.00  0.00           C  
ATOM   1217  HB1 ALA    76      49.413  14.081  37.144  1.00  0.00           H  
ATOM   1218  HB2 ALA    76      50.940  14.344  36.253  1.00  0.00           H  
ATOM   1219  HB3 ALA    76      49.736  15.646  36.352  1.00  0.00           H  
ATOM   1220  C   ALA    76      47.819  14.526  34.789  1.00  0.00           C  
ATOM   1221  O   ALA    76      46.867  13.810  35.075  1.00  0.00           O  
ATOM   1222  N   LYS    77      47.595  15.740  34.174  1.00  0.00           N  
ATOM   1223  H   LYS    77      48.360  16.398  34.144  1.00  0.00           H  
ATOM   1224  CA  LYS    77      46.280  16.133  33.717  1.00  0.00           C  
ATOM   1225  HA  LYS    77      45.535  16.004  34.502  1.00  0.00           H  
ATOM   1226  CB  LYS    77      46.432  17.545  33.209  1.00  0.00           C  
ATOM   1227  HB2 LYS    77      46.911  18.108  34.010  1.00  0.00           H  
ATOM   1228  HB3 LYS    77      47.031  17.620  32.302  1.00  0.00           H  
ATOM   1229  CG  LYS    77      45.175  18.360  32.915  1.00  0.00           C  
ATOM   1230  HG2 LYS    77      44.657  17.942  32.052  1.00  0.00           H  
ATOM   1231  HG3 LYS    77      44.469  18.304  33.744  1.00  0.00           H  
ATOM   1232  CD  LYS    77      45.392  19.885  32.692  1.00  0.00           C  
ATOM   1233  HD2 LYS    77      45.760  20.283  33.638  1.00  0.00           H  
ATOM   1234  HD3 LYS    77      46.063  20.055  31.850  1.00  0.00           H  
ATOM   1235  CE  LYS    77      44.080  20.736  32.405  1.00  0.00           C  
ATOM   1236  HE2 LYS    77      43.777  20.509  31.383  1.00  0.00           H  
ATOM   1237  HE3 LYS    77      43.213  20.456  33.004  1.00  0.00           H  
ATOM   1238  NZ  LYS    77      44.518  22.183  32.446  1.00  0.00           N  
ATOM   1239  HZ1 LYS    77      45.121  22.236  31.637  1.00  0.00           H  
ATOM   1240  HZ2 LYS    77      43.759  22.841  32.333  1.00  0.00           H  
ATOM   1241  HZ3 LYS    77      45.170  22.413  33.182  1.00  0.00           H  
ATOM   1242  C   LYS    77      45.735  15.221  32.646  1.00  0.00           C  
ATOM   1243  O   LYS    77      44.520  14.803  32.641  1.00  0.00           O  
ATOM   1244  N   ALA    78      46.545  14.879  31.667  1.00  0.00           N  
ATOM   1245  H   ALA    78      47.380  15.432  31.540  1.00  0.00           H  
ATOM   1246  CA  ALA    78      46.075  14.076  30.533  1.00  0.00           C  
ATOM   1247  HA  ALA    78      45.191  14.551  30.108  1.00  0.00           H  
ATOM   1248  CB  ALA    78      47.268  14.013  29.579  1.00  0.00           C  
ATOM   1249  HB1 ALA    78      47.055  13.385  28.714  1.00  0.00           H  
ATOM   1250  HB2 ALA    78      47.359  15.051  29.257  1.00  0.00           H  
ATOM   1251  HB3 ALA    78      48.125  13.631  30.134  1.00  0.00           H  
ATOM   1252  C   ALA    78      45.759  12.668  31.008  1.00  0.00           C  
ATOM   1253  O   ALA    78      44.741  12.138  30.515  1.00  0.00           O  
ATOM   1254  N   GLU    79      46.488  12.085  31.962  1.00  0.00           N  
ATOM   1255  H   GLU    79      47.263  12.608  32.344  1.00  0.00           H  
ATOM   1256  CA  GLU    79      46.151  10.718  32.488  1.00  0.00           C  
ATOM   1257  HA  GLU    79      46.055   9.941  31.729  1.00  0.00           H  
ATOM   1258  CB  GLU    79      47.230  10.353  33.443  1.00  0.00           C  
ATOM   1259  HB2 GLU    79      48.220  10.476  33.005  1.00  0.00           H  
ATOM   1260  HB3 GLU    79      47.169  11.005  34.315  1.00  0.00           H  
ATOM   1261  CG  GLU    79      47.234   8.908  33.900  1.00  0.00           C  
ATOM   1262  HG2 GLU    79      46.235   8.626  34.232  1.00  0.00           H  
ATOM   1263  HG3 GLU    79      47.375   8.189  33.092  1.00  0.00           H  
ATOM   1264  CD  GLU    79      48.394   8.782  34.840  1.00  0.00           C  
ATOM   1265  OE1 GLU    79      49.530   8.608  34.363  1.00  0.00           O  
ATOM   1266  OE2 GLU    79      48.096   8.652  36.052  1.00  0.00           O  
ATOM   1267  C   GLU    79      44.761  10.759  33.127  1.00  0.00           C  
ATOM   1268  O   GLU    79      43.963   9.839  32.932  1.00  0.00           O  
ATOM   1269  N   ALA    80      44.518  11.865  33.905  1.00  0.00           N  
ATOM   1270  H   ALA    80      45.245  12.554  34.035  1.00  0.00           H  
ATOM   1271  CA  ALA    80      43.368  12.005  34.764  1.00  0.00           C  
ATOM   1272  HA  ALA    80      43.167  11.033  35.215  1.00  0.00           H  
ATOM   1273  CB  ALA    80      43.754  13.066  35.821  1.00  0.00           C  
ATOM   1274  HB1 ALA    80      44.745  12.933  36.254  1.00  0.00           H  
ATOM   1275  HB2 ALA    80      43.815  14.025  35.306  1.00  0.00           H  
ATOM   1276  HB3 ALA    80      42.967  13.066  36.576  1.00  0.00           H  
ATOM   1277  C   ALA    80      42.168  12.319  33.898  1.00  0.00           C  
ATOM   1278  O   ALA    80      41.047  12.019  34.281  1.00  0.00           O  
ATOM   1279  N   GLN    81      42.360  12.858  32.628  1.00  0.00           N  
ATOM   1280  H   GLN    81      43.270  13.290  32.551  1.00  0.00           H  
ATOM   1281  CA  GLN    81      41.345  13.091  31.593  1.00  0.00           C  
ATOM   1282  HA  GLN    81      40.462  13.517  32.070  1.00  0.00           H  
ATOM   1283  CB  GLN    81      41.873  14.121  30.612  1.00  0.00           C  
ATOM   1284  HB2 GLN    81      42.151  15.063  31.084  1.00  0.00           H  
ATOM   1285  HB3 GLN    81      42.708  13.662  30.082  1.00  0.00           H  
ATOM   1286  CG  GLN    81      40.786  14.514  29.571  1.00  0.00           C  
ATOM   1287  HG2 GLN    81      41.027  15.394  28.975  1.00  0.00           H  
ATOM   1288  HG3 GLN    81      40.704  13.712  28.837  1.00  0.00           H  
ATOM   1289  CD  GLN    81      39.422  14.866  30.148  1.00  0.00           C  
ATOM   1290  OE1 GLN    81      39.241  15.769  30.986  1.00  0.00           O  
ATOM   1291  NE2 GLN    81      38.369  14.327  29.588  1.00  0.00           N  
ATOM   1292 HE21 GLN    81      37.453  14.489  29.980  1.00  0.00           H  
ATOM   1293 HE22 GLN    81      38.450  13.834  28.710  1.00  0.00           H  
ATOM   1294  C   GLN    81      41.032  11.712  30.964  1.00  0.00           C  
ATOM   1295  O   GLN    81      39.845  11.442  30.984  1.00  0.00           O  
ATOM   1296  N   ILE    82      42.021  10.973  30.523  1.00  0.00           N  
ATOM   1297  H   ILE    82      42.994  11.242  30.489  1.00  0.00           H  
ATOM   1298  CA  ILE    82      41.772   9.586  30.073  1.00  0.00           C  
ATOM   1299  HA  ILE    82      41.248   9.767  29.134  1.00  0.00           H  
ATOM   1300  CB  ILE    82      43.064   8.850  29.723  1.00  0.00           C  
ATOM   1301  HB  ILE    82      43.804   8.952  30.516  1.00  0.00           H  
ATOM   1302  CG2 ILE    82      42.940   7.356  29.451  1.00  0.00           C  
ATOM   1303 HG21 ILE    82      43.927   6.956  29.219  1.00  0.00           H  
ATOM   1304 HG22 ILE    82      42.689   6.795  30.351  1.00  0.00           H  
ATOM   1305 HG23 ILE    82      42.231   7.202  28.637  1.00  0.00           H  
ATOM   1306  CG1 ILE    82      43.689   9.401  28.468  1.00  0.00           C  
ATOM   1307 HG12 ILE    82      43.080   9.043  27.638  1.00  0.00           H  
ATOM   1308 HG13 ILE    82      43.728  10.484  28.580  1.00  0.00           H  
ATOM   1309  CD1 ILE    82      45.189   9.101  28.087  1.00  0.00           C  
ATOM   1310 HD11 ILE    82      45.631   9.600  27.224  1.00  0.00           H  
ATOM   1311 HD12 ILE    82      45.779   9.358  28.966  1.00  0.00           H  
ATOM   1312 HD13 ILE    82      45.406   8.052  27.887  1.00  0.00           H  
ATOM   1313  C   ILE    82      40.905   8.834  31.088  1.00  0.00           C  
ATOM   1314  O   ILE    82      39.933   8.203  30.734  1.00  0.00           O  
ATOM   1315  N   ALA    83      41.258   8.757  32.331  1.00  0.00           N  
ATOM   1316  H   ALA    83      42.194   9.072  32.542  1.00  0.00           H  
ATOM   1317  CA  ALA    83      40.551   8.102  33.464  1.00  0.00           C  
ATOM   1318  HA  ALA    83      40.600   7.020  33.339  1.00  0.00           H  
ATOM   1319  CB  ALA    83      41.202   8.552  34.745  1.00  0.00           C  
ATOM   1320  HB1 ALA    83      40.985   7.920  35.607  1.00  0.00           H  
ATOM   1321  HB2 ALA    83      42.233   8.718  34.433  1.00  0.00           H  
ATOM   1322  HB3 ALA    83      40.834   9.562  34.924  1.00  0.00           H  
ATOM   1323  C   ALA    83      39.017   8.339  33.602  1.00  0.00           C  
ATOM   1324  O   ALA    83      38.246   7.536  34.091  1.00  0.00           O  
ATOM   1325  N   LYS    84      38.482   9.373  32.965  1.00  0.00           N  
ATOM   1326  H   LYS    84      39.133   9.961  32.465  1.00  0.00           H  
ATOM   1327  CA  LYS    84      37.121   9.868  32.982  1.00  0.00           C  
ATOM   1328  HA  LYS    84      36.535   9.118  33.514  1.00  0.00           H  
ATOM   1329  CB  LYS    84      36.926  11.180  33.768  1.00  0.00           C  
ATOM   1330  HB2 LYS    84      35.867  11.289  34.003  1.00  0.00           H  
ATOM   1331  HB3 LYS    84      37.448  11.008  34.710  1.00  0.00           H  
ATOM   1332  CG  LYS    84      37.492  12.495  33.161  1.00  0.00           C  
ATOM   1333  HG2 LYS    84      38.550  12.337  32.955  1.00  0.00           H  
ATOM   1334  HG3 LYS    84      37.095  12.768  32.183  1.00  0.00           H  
ATOM   1335  CD  LYS    84      37.349  13.610  34.223  1.00  0.00           C  
ATOM   1336  HD2 LYS    84      36.365  13.589  34.692  1.00  0.00           H  
ATOM   1337  HD3 LYS    84      38.059  13.430  35.030  1.00  0.00           H  
ATOM   1338  CE  LYS    84      37.627  14.954  33.543  1.00  0.00           C  
ATOM   1339  HE2 LYS    84      37.928  15.740  34.235  1.00  0.00           H  
ATOM   1340  HE3 LYS    84      38.462  14.803  32.858  1.00  0.00           H  
ATOM   1341  NZ  LYS    84      36.474  15.524  32.863  1.00  0.00           N  
ATOM   1342  HZ1 LYS    84      36.806  16.392  32.467  1.00  0.00           H  
ATOM   1343  HZ2 LYS    84      36.097  14.869  32.193  1.00  0.00           H  
ATOM   1344  HZ3 LYS    84      35.815  15.846  33.557  1.00  0.00           H  
ATOM   1345  C   LYS    84      36.492   9.882  31.551  1.00  0.00           C  
ATOM   1346  O   LYS    84      35.339  10.348  31.458  1.00  0.00           O  
ATOM   1347  N   MET    85      37.241   9.447  30.528  1.00  0.00           N  
ATOM   1348  H   MET    85      38.172   9.113  30.734  1.00  0.00           H  
ATOM   1349  CA  MET    85      36.896   9.506  29.138  1.00  0.00           C  
ATOM   1350  HA  MET    85      35.910   9.961  29.042  1.00  0.00           H  
ATOM   1351  CB  MET    85      37.978  10.453  28.502  1.00  0.00           C  
ATOM   1352  HB2 MET    85      38.137  11.356  29.092  1.00  0.00           H  
ATOM   1353  HB3 MET    85      38.890   9.892  28.705  1.00  0.00           H  
ATOM   1354  CG  MET    85      37.782  10.847  27.041  1.00  0.00           C  
ATOM   1355  HG2 MET    85      38.111   9.995  26.445  1.00  0.00           H  
ATOM   1356  HG3 MET    85      36.721  11.076  26.938  1.00  0.00           H  
ATOM   1357  SD  MET    85      38.747  12.312  26.464  1.00  0.00           S  
ATOM   1358  CE  MET    85      37.838  12.639  24.958  1.00  0.00           C  
ATOM   1359  HE1 MET    85      36.813  13.001  25.040  1.00  0.00           H  
ATOM   1360  HE2 MET    85      38.212  13.522  24.439  1.00  0.00           H  
ATOM   1361  HE3 MET    85      37.843  11.662  24.476  1.00  0.00           H  
ATOM   1362  C   MET    85      36.915   8.101  28.391  1.00  0.00           C  
ATOM   1363  O   MET    85      36.040   7.768  27.582  1.00  0.00           O  
ATOM   1364  N   GLU    86      37.934   7.312  28.694  1.00  0.00           N  
ATOM   1365  H   GLU    86      38.546   7.624  29.434  1.00  0.00           H  
ATOM   1366  CA  GLU    86      38.309   6.099  27.955  1.00  0.00           C  
ATOM   1367  HA  GLU    86      37.775   6.028  27.007  1.00  0.00           H  
ATOM   1368  CB  GLU    86      39.848   6.151  27.640  1.00  0.00           C  
ATOM   1369  HB2 GLU    86      40.419   6.225  28.566  1.00  0.00           H  
ATOM   1370  HB3 GLU    86      40.184   5.203  27.220  1.00  0.00           H  
ATOM   1371  CG  GLU    86      40.154   7.412  26.758  1.00  0.00           C  
ATOM   1372  HG2 GLU    86      39.661   8.316  27.112  1.00  0.00           H  
ATOM   1373  HG3 GLU    86      41.244   7.423  26.747  1.00  0.00           H  
ATOM   1374  CD  GLU    86      39.785   7.272  25.293  1.00  0.00           C  
ATOM   1375  OE1 GLU    86      40.329   6.304  24.698  1.00  0.00           O  
ATOM   1376  OE2 GLU    86      38.928   7.953  24.746  1.00  0.00           O  
ATOM   1377  C   GLU    86      38.019   4.815  28.739  1.00  0.00           C  
ATOM   1378  O   GLU    86      37.783   3.771  28.148  1.00  0.00           O  
ATOM   1379  N   GLU    87      37.976   4.822  30.099  1.00  0.00           N  
ATOM   1380  H   GLU    87      38.123   5.694  30.587  1.00  0.00           H  
ATOM   1381  CA  GLU    87      37.968   3.563  30.910  1.00  0.00           C  
ATOM   1382  HA  GLU    87      38.864   2.995  30.662  1.00  0.00           H  
ATOM   1383  CB  GLU    87      38.073   3.925  32.395  1.00  0.00           C  
ATOM   1384  HB2 GLU    87      38.992   4.459  32.637  1.00  0.00           H  
ATOM   1385  HB3 GLU    87      37.242   4.602  32.593  1.00  0.00           H  
ATOM   1386  CG  GLU    87      38.018   2.834  33.426  1.00  0.00           C  
ATOM   1387  HG2 GLU    87      38.373   3.213  34.384  1.00  0.00           H  
ATOM   1388  HG3 GLU    87      36.995   2.497  33.588  1.00  0.00           H  
ATOM   1389  CD  GLU    87      38.902   1.587  33.029  1.00  0.00           C  
ATOM   1390  OE1 GLU    87      39.797   1.684  32.184  1.00  0.00           O  
ATOM   1391  OE2 GLU    87      38.721   0.526  33.661  1.00  0.00           O  
ATOM   1392  C   GLU    87      36.692   2.721  30.684  1.00  0.00           C  
ATOM   1393  O   GLU    87      36.770   1.520  30.523  1.00  0.00           O  
ATOM   1394  N   GLN    88      35.494   3.284  30.455  1.00  0.00           N  
ATOM   1395  H   GLN    88      35.424   4.274  30.639  1.00  0.00           H  
ATOM   1396  CA  GLN    88      34.226   2.556  30.056  1.00  0.00           C  
ATOM   1397  HA  GLN    88      34.020   1.834  30.847  1.00  0.00           H  
ATOM   1398  CB  GLN    88      32.967   3.529  30.057  1.00  0.00           C  
ATOM   1399  HB2 GLN    88      33.215   4.392  29.439  1.00  0.00           H  
ATOM   1400  HB3 GLN    88      32.157   2.899  29.690  1.00  0.00           H  
ATOM   1401  CG  GLN    88      32.568   4.191  31.449  1.00  0.00           C  
ATOM   1402  HG2 GLN    88      31.899   3.510  31.974  1.00  0.00           H  
ATOM   1403  HG3 GLN    88      33.391   4.457  32.111  1.00  0.00           H  
ATOM   1404  CD  GLN    88      31.648   5.373  31.248  1.00  0.00           C  
ATOM   1405  OE1 GLN    88      30.966   5.541  30.242  1.00  0.00           O  
ATOM   1406  NE2 GLN    88      31.486   6.289  32.186  1.00  0.00           N  
ATOM   1407 HE21 GLN    88      30.862   7.059  31.994  1.00  0.00           H  
ATOM   1408 HE22 GLN    88      31.890   6.297  33.111  1.00  0.00           H  
ATOM   1409  C   GLN    88      34.282   1.926  28.681  1.00  0.00           C  
ATOM   1410  O   GLN    88      33.626   0.880  28.444  1.00  0.00           O  
ATOM   1411  N   ARG    89      35.049   2.401  27.705  1.00  0.00           N  
ATOM   1412  H   ARG    89      35.771   3.066  27.941  1.00  0.00           H  
ATOM   1413  CA  ARG    89      35.081   1.827  26.330  1.00  0.00           C  
ATOM   1414  HA  ARG    89      34.033   1.850  26.030  1.00  0.00           H  
ATOM   1415  CB  ARG    89      36.075   2.602  25.449  1.00  0.00           C  
ATOM   1416  HB2 ARG    89      37.074   2.438  25.851  1.00  0.00           H  
ATOM   1417  HB3 ARG    89      36.152   2.188  24.444  1.00  0.00           H  
ATOM   1418  CG  ARG    89      35.753   4.101  25.339  1.00  0.00           C  
ATOM   1419  HG2 ARG    89      34.717   4.116  25.001  1.00  0.00           H  
ATOM   1420  HG3 ARG    89      35.763   4.545  26.335  1.00  0.00           H  
ATOM   1421  CD  ARG    89      36.715   4.897  24.454  1.00  0.00           C  
ATOM   1422  HD2 ARG    89      36.598   5.980  24.468  1.00  0.00           H  
ATOM   1423  HD3 ARG    89      37.725   4.689  24.809  1.00  0.00           H  
ATOM   1424  NE  ARG    89      36.682   4.584  23.028  1.00  0.00           N  
ATOM   1425  HE  ARG    89      35.986   3.951  22.659  1.00  0.00           H  
ATOM   1426  CZ  ARG    89      37.636   4.856  22.176  1.00  0.00           C  
ATOM   1427  NH1 ARG    89      38.667   5.665  22.440  1.00  0.00           N  
ATOM   1428 HH11 ARG    89      38.730   6.022  23.383  1.00  0.00           H  
ATOM   1429 HH12 ARG    89      39.429   5.650  21.777  1.00  0.00           H  
ATOM   1430  NH2 ARG    89      37.519   4.493  20.899  1.00  0.00           N  
ATOM   1431 HH21 ARG    89      36.619   4.217  20.534  1.00  0.00           H  
ATOM   1432 HH22 ARG    89      38.267   4.711  20.256  1.00  0.00           H  
ATOM   1433  C   ARG    89      35.463   0.408  26.193  1.00  0.00           C  
ATOM   1434  O   ARG    89      35.075  -0.251  25.210  1.00  0.00           O  
ATOM   1435  N   LYS    90      36.126  -0.237  27.171  1.00  0.00           N  
ATOM   1436  H   LYS    90      36.383   0.333  27.964  1.00  0.00           H  
ATOM   1437  CA  LYS    90      36.380  -1.690  27.104  1.00  0.00           C  
ATOM   1438  HA  LYS    90      36.991  -2.005  26.258  1.00  0.00           H  
ATOM   1439  CB  LYS    90      37.199  -2.166  28.238  1.00  0.00           C  
ATOM   1440  HB2 LYS    90      36.894  -1.597  29.117  1.00  0.00           H  
ATOM   1441  HB3 LYS    90      36.855  -3.177  28.455  1.00  0.00           H  
ATOM   1442  CG  LYS    90      38.716  -2.239  28.017  1.00  0.00           C  
ATOM   1443  HG2 LYS    90      38.763  -3.046  27.285  1.00  0.00           H  
ATOM   1444  HG3 LYS    90      39.068  -1.284  27.628  1.00  0.00           H  
ATOM   1445  CD  LYS    90      39.472  -2.613  29.305  1.00  0.00           C  
ATOM   1446  HD2 LYS    90      39.034  -3.582  29.544  1.00  0.00           H  
ATOM   1447  HD3 LYS    90      40.527  -2.706  29.047  1.00  0.00           H  
ATOM   1448  CE  LYS    90      39.233  -1.709  30.513  1.00  0.00           C  
ATOM   1449  HE2 LYS    90      38.188  -1.547  30.776  1.00  0.00           H  
ATOM   1450  HE3 LYS    90      39.690  -2.242  31.346  1.00  0.00           H  
ATOM   1451  NZ  LYS    90      39.919  -0.349  30.317  1.00  0.00           N  
ATOM   1452  HZ1 LYS    90      39.765   0.202  31.149  1.00  0.00           H  
ATOM   1453  HZ2 LYS    90      40.928  -0.361  30.281  1.00  0.00           H  
ATOM   1454  HZ3 LYS    90      39.480   0.169  29.569  1.00  0.00           H  
ATOM   1455  C   LYS    90      35.121  -2.597  26.880  1.00  0.00           C  
ATOM   1456  O   LYS    90      35.121  -3.602  26.230  1.00  0.00           O  
ATOM   1457  N   ALA    91      33.914  -2.248  27.404  1.00  0.00           N  
ATOM   1458  H   ALA    91      33.785  -1.396  27.931  1.00  0.00           H  
ATOM   1459  CA  ALA    91      32.731  -3.043  27.168  1.00  0.00           C  
ATOM   1460  HA  ALA    91      32.911  -4.103  27.350  1.00  0.00           H  
ATOM   1461  CB  ALA    91      31.621  -2.757  28.192  1.00  0.00           C  
ATOM   1462  HB1 ALA    91      32.010  -3.190  29.113  1.00  0.00           H  
ATOM   1463  HB2 ALA    91      31.475  -1.685  28.331  1.00  0.00           H  
ATOM   1464  HB3 ALA    91      30.765  -3.335  27.846  1.00  0.00           H  
ATOM   1465  C   ALA    91      32.218  -2.989  25.745  1.00  0.00           C  
ATOM   1466  O   ALA    91      32.063  -4.026  25.113  1.00  0.00           O  
ATOM   1467  N   ASN    92      32.116  -1.800  25.151  1.00  0.00           N  
ATOM   1468  H   ASN    92      32.159  -0.981  25.740  1.00  0.00           H  
ATOM   1469  CA  ASN    92      31.898  -1.731  23.693  1.00  0.00           C  
ATOM   1470  HA  ASN    92      30.970  -2.290  23.573  1.00  0.00           H  
ATOM   1471  CB  ASN    92      31.837  -0.234  23.275  1.00  0.00           C  
ATOM   1472  HB2 ASN    92      31.376   0.312  24.098  1.00  0.00           H  
ATOM   1473  HB3 ASN    92      32.832   0.085  22.965  1.00  0.00           H  
ATOM   1474  CG  ASN    92      30.901   0.051  22.033  1.00  0.00           C  
ATOM   1475  OD1 ASN    92      30.681  -0.730  21.144  1.00  0.00           O  
ATOM   1476  ND2 ASN    92      30.255   1.190  21.981  1.00  0.00           N  
ATOM   1477 HD21 ASN    92      29.618   1.311  21.206  1.00  0.00           H  
ATOM   1478 HD22 ASN    92      30.310   1.846  22.747  1.00  0.00           H  
ATOM   1479  C   ASN    92      32.996  -2.415  22.886  1.00  0.00           C  
ATOM   1480  O   ASN    92      32.627  -3.027  21.932  1.00  0.00           O  
ATOM   1481  N   MET    93      34.263  -2.438  23.354  1.00  0.00           N  
ATOM   1482  H   MET    93      34.559  -2.044  24.235  1.00  0.00           H  
ATOM   1483  CA  MET    93      35.247  -3.261  22.622  1.00  0.00           C  
ATOM   1484  HA  MET    93      35.249  -2.828  21.622  1.00  0.00           H  
ATOM   1485  CB  MET    93      36.696  -3.131  23.182  1.00  0.00           C  
ATOM   1486  HB2 MET    93      36.916  -2.069  23.295  1.00  0.00           H  
ATOM   1487  HB3 MET    93      36.814  -3.760  24.065  1.00  0.00           H  
ATOM   1488  CG  MET    93      37.772  -3.660  22.242  1.00  0.00           C  
ATOM   1489  HG2 MET    93      38.773  -3.611  22.669  1.00  0.00           H  
ATOM   1490  HG3 MET    93      37.571  -4.726  22.131  1.00  0.00           H  
ATOM   1491  SD  MET    93      37.802  -3.035  20.566  1.00  0.00           S  
ATOM   1492  CE  MET    93      38.869  -1.586  20.856  1.00  0.00           C  
ATOM   1493  HE1 MET    93      38.829  -0.899  20.011  1.00  0.00           H  
ATOM   1494  HE2 MET    93      38.586  -1.197  21.834  1.00  0.00           H  
ATOM   1495  HE3 MET    93      39.848  -2.049  20.982  1.00  0.00           H  
ATOM   1496  C   MET    93      34.835  -4.768  22.627  1.00  0.00           C  
ATOM   1497  O   MET    93      34.956  -5.434  21.582  1.00  0.00           O  
ATOM   1498  N   LEU    94      34.439  -5.293  23.748  1.00  0.00           N  
ATOM   1499  H   LEU    94      34.327  -4.581  24.455  1.00  0.00           H  
ATOM   1500  CA  LEU    94      33.966  -6.695  23.959  1.00  0.00           C  
ATOM   1501  HA  LEU    94      34.704  -7.420  23.614  1.00  0.00           H  
ATOM   1502  CB  LEU    94      33.792  -6.934  25.488  1.00  0.00           C  
ATOM   1503  HB2 LEU    94      33.102  -6.176  25.859  1.00  0.00           H  
ATOM   1504  HB3 LEU    94      33.399  -7.944  25.605  1.00  0.00           H  
ATOM   1505  CG  LEU    94      35.144  -6.918  26.196  1.00  0.00           C  
ATOM   1506  HG  LEU    94      35.650  -5.972  26.000  1.00  0.00           H  
ATOM   1507  CD1 LEU    94      34.824  -7.037  27.649  1.00  0.00           C  
ATOM   1508 HD11 LEU    94      34.469  -8.054  27.815  1.00  0.00           H  
ATOM   1509 HD12 LEU    94      35.729  -6.837  28.222  1.00  0.00           H  
ATOM   1510 HD13 LEU    94      34.036  -6.427  28.092  1.00  0.00           H  
ATOM   1511  CD2 LEU    94      36.059  -8.092  25.737  1.00  0.00           C  
ATOM   1512 HD21 LEU    94      36.532  -7.770  24.810  1.00  0.00           H  
ATOM   1513 HD22 LEU    94      36.863  -8.316  26.438  1.00  0.00           H  
ATOM   1514 HD23 LEU    94      35.549  -9.041  25.570  1.00  0.00           H  
ATOM   1515  C   LEU    94      32.640  -6.951  23.198  1.00  0.00           C  
ATOM   1516  O   LEU    94      32.512  -8.029  22.519  1.00  0.00           O  
ATOM   1517  N   ALA    95      31.772  -5.922  23.055  1.00  0.00           N  
ATOM   1518  H   ALA    95      31.925  -5.095  23.614  1.00  0.00           H  
ATOM   1519  CA  ALA    95      30.633  -5.935  22.116  1.00  0.00           C  
ATOM   1520  HA  ALA    95      30.033  -6.797  22.406  1.00  0.00           H  
ATOM   1521  CB  ALA    95      29.762  -4.648  22.233  1.00  0.00           C  
ATOM   1522  HB1 ALA    95      28.835  -4.876  21.706  1.00  0.00           H  
ATOM   1523  HB2 ALA    95      29.674  -4.350  23.277  1.00  0.00           H  
ATOM   1524  HB3 ALA    95      30.145  -3.809  21.652  1.00  0.00           H  
ATOM   1525  C   ALA    95      31.071  -6.134  20.684  1.00  0.00           C  
ATOM   1526  O   ALA    95      30.548  -6.913  19.883  1.00  0.00           O  
ATOM   1527  N   HIE    96      32.084  -5.332  20.261  1.00  0.00           N  
ATOM   1528  H   HIE    96      32.344  -4.614  20.923  1.00  0.00           H  
ATOM   1529  CA  HIE    96      32.664  -5.295  18.883  1.00  0.00           C  
ATOM   1530  HA  HIE    96      31.785  -5.325  18.239  1.00  0.00           H  
ATOM   1531  CB  HIE    96      33.472  -4.008  18.502  1.00  0.00           C  
ATOM   1532  HB2 HIE    96      32.806  -3.145  18.516  1.00  0.00           H  
ATOM   1533  HB3 HIE    96      34.303  -3.748  19.157  1.00  0.00           H  
ATOM   1534  CG  HIE    96      34.046  -4.057  17.113  1.00  0.00           C  
ATOM   1535  ND1 HIE    96      33.471  -3.718  15.847  1.00  0.00           N  
ATOM   1536  CE1 HIE    96      34.171  -4.374  14.871  1.00  0.00           C  
ATOM   1537  HE1 HIE    96      33.805  -4.339  13.856  1.00  0.00           H  
ATOM   1538  NE2 HIE    96      35.179  -5.040  15.419  1.00  0.00           N  
ATOM   1539  HE2 HIE    96      35.877  -5.529  14.877  1.00  0.00           H  
ATOM   1540  CD2 HIE    96      35.185  -4.753  16.765  1.00  0.00           C  
ATOM   1541  HD2 HIE    96      35.798  -5.223  17.520  1.00  0.00           H  
ATOM   1542  C   HIE    96      33.376  -6.570  18.572  1.00  0.00           C  
ATOM   1543  O   HIE    96      33.148  -7.219  17.550  1.00  0.00           O  
ATOM   1544  N   MET    97      34.230  -7.046  19.452  1.00  0.00           N  
ATOM   1545  H   MET    97      34.424  -6.470  20.259  1.00  0.00           H  
ATOM   1546  CA  MET    97      34.917  -8.339  19.152  1.00  0.00           C  
ATOM   1547  HA  MET    97      35.404  -8.309  18.178  1.00  0.00           H  
ATOM   1548  CB  MET    97      36.093  -8.607  20.010  1.00  0.00           C  
ATOM   1549  HB2 MET    97      35.794  -8.978  20.990  1.00  0.00           H  
ATOM   1550  HB3 MET    97      36.736  -9.410  19.648  1.00  0.00           H  
ATOM   1551  CG  MET    97      37.053  -7.391  20.052  1.00  0.00           C  
ATOM   1552  HG2 MET    97      37.193  -7.111  19.008  1.00  0.00           H  
ATOM   1553  HG3 MET    97      36.666  -6.469  20.487  1.00  0.00           H  
ATOM   1554  SD  MET    97      38.706  -7.810  20.742  1.00  0.00           S  
ATOM   1555  CE  MET    97      39.768  -6.565  20.033  1.00  0.00           C  
ATOM   1556  HE1 MET    97      39.351  -5.563  20.131  1.00  0.00           H  
ATOM   1557  HE2 MET    97      40.753  -6.575  20.500  1.00  0.00           H  
ATOM   1558  HE3 MET    97      39.854  -6.833  18.980  1.00  0.00           H  
ATOM   1559  C   MET    97      34.072  -9.568  19.037  1.00  0.00           C  
ATOM   1560  O   MET    97      34.139 -10.265  18.015  1.00  0.00           O  
ATOM   1561  N   GLU    98      32.985  -9.668  19.838  1.00  0.00           N  
ATOM   1562  H   GLU    98      32.883  -8.936  20.526  1.00  0.00           H  
ATOM   1563  CA  GLU    98      31.872 -10.640  19.643  1.00  0.00           C  
ATOM   1564  HA  GLU    98      32.289 -11.646  19.693  1.00  0.00           H  
ATOM   1565  CB  GLU    98      30.854 -10.574  20.844  1.00  0.00           C  
ATOM   1566  HB2 GLU    98      31.409 -10.642  21.780  1.00  0.00           H  
ATOM   1567  HB3 GLU    98      30.381  -9.592  20.866  1.00  0.00           H  
ATOM   1568  CG  GLU    98      29.777 -11.658  20.823  1.00  0.00           C  
ATOM   1569  HG2 GLU    98      28.937 -11.370  20.190  1.00  0.00           H  
ATOM   1570  HG3 GLU    98      30.189 -12.580  20.413  1.00  0.00           H  
ATOM   1571  CD  GLU    98      29.222 -12.017  22.217  1.00  0.00           C  
ATOM   1572  OE1 GLU    98      29.437 -11.140  23.116  1.00  0.00           O  
ATOM   1573  OE2 GLU    98      28.426 -12.928  22.348  1.00  0.00           O  
ATOM   1574  C   GLU    98      31.044 -10.457  18.332  1.00  0.00           C  
ATOM   1575  O   GLU    98      30.680 -11.402  17.625  1.00  0.00           O  
ATOM   1576  N   THR    99      30.765  -9.166  17.967  1.00  0.00           N  
ATOM   1577  H   THR    99      31.196  -8.413  18.483  1.00  0.00           H  
ATOM   1578  CA  THR    99      30.014  -8.967  16.685  1.00  0.00           C  
ATOM   1579  HA  THR    99      29.163  -9.637  16.810  1.00  0.00           H  
ATOM   1580  CB  THR    99      29.628  -7.536  16.657  1.00  0.00           C  
ATOM   1581  HB  THR    99      30.520  -6.912  16.709  1.00  0.00           H  
ATOM   1582  CG2 THR    99      28.768  -7.142  15.431  1.00  0.00           C  
ATOM   1583 HG21 THR    99      28.775  -6.052  15.414  1.00  0.00           H  
ATOM   1584 HG22 THR    99      29.194  -7.510  14.498  1.00  0.00           H  
ATOM   1585 HG23 THR    99      27.710  -7.367  15.571  1.00  0.00           H  
ATOM   1586  OG1 THR    99      28.870  -7.166  17.784  1.00  0.00           O  
ATOM   1587  HG1 THR    99      29.255  -7.272  18.657  1.00  0.00           H  
ATOM   1588  C   THR    99      30.768  -9.330  15.441  1.00  0.00           C  
ATOM   1589  O   THR    99      30.125  -9.945  14.563  1.00  0.00           O  
ATOM   1590  N   GLN   100      32.090  -9.187  15.466  1.00  0.00           N  
ATOM   1591  H   GLN   100      32.513  -8.951  16.353  1.00  0.00           H  
ATOM   1592  CA  GLN   100      32.858  -9.698  14.430  1.00  0.00           C  
ATOM   1593  HA  GLN   100      32.425  -9.443  13.463  1.00  0.00           H  
ATOM   1594  CB  GLN   100      34.241  -9.060  14.474  1.00  0.00           C  
ATOM   1595  HB2 GLN   100      34.568  -8.955  15.508  1.00  0.00           H  
ATOM   1596  HB3 GLN   100      34.987  -9.541  13.841  1.00  0.00           H  
ATOM   1597  CG  GLN   100      34.296  -7.662  13.765  1.00  0.00           C  
ATOM   1598  HG2 GLN   100      33.647  -6.978  14.311  1.00  0.00           H  
ATOM   1599  HG3 GLN   100      35.333  -7.328  13.804  1.00  0.00           H  
ATOM   1600  CD  GLN   100      33.895  -7.562  12.347  1.00  0.00           C  
ATOM   1601  OE1 GLN   100      34.395  -8.258  11.518  1.00  0.00           O  
ATOM   1602  NE2 GLN   100      32.884  -6.779  11.980  1.00  0.00           N  
ATOM   1603 HE21 GLN   100      32.583  -6.821  11.017  1.00  0.00           H  
ATOM   1604 HE22 GLN   100      32.391  -6.297  12.718  1.00  0.00           H  
ATOM   1605  C   GLN   100      32.915 -11.250  14.502  1.00  0.00           C  
ATOM   1606  O   GLN   100      32.917 -11.829  13.447  1.00  0.00           O  
ATOM   1607  N   ASN   101      32.984 -11.829  15.655  1.00  0.00           N  
ATOM   1608  H   ASN   101      33.010 -11.214  16.456  1.00  0.00           H  
ATOM   1609  CA  ASN   101      32.844 -13.291  15.814  1.00  0.00           C  
ATOM   1610  HA  ASN   101      33.628 -13.848  15.300  1.00  0.00           H  
ATOM   1611  CB  ASN   101      32.968 -13.741  17.299  1.00  0.00           C  
ATOM   1612  HB2 ASN   101      33.961 -13.516  17.690  1.00  0.00           H  
ATOM   1613  HB3 ASN   101      32.223 -13.264  17.935  1.00  0.00           H  
ATOM   1614  CG  ASN   101      32.749 -15.238  17.417  1.00  0.00           C  
ATOM   1615  OD1 ASN   101      31.848 -15.740  18.102  1.00  0.00           O  
ATOM   1616  ND2 ASN   101      33.684 -15.940  16.920  1.00  0.00           N  
ATOM   1617 HD21 ASN   101      33.527 -16.934  17.002  1.00  0.00           H  
ATOM   1618 HD22 ASN   101      34.601 -15.618  16.648  1.00  0.00           H  
ATOM   1619  C   ASN   101      31.570 -13.865  15.188  1.00  0.00           C  
ATOM   1620  O   ASN   101      31.582 -14.782  14.412  1.00  0.00           O  
ATOM   1621  N   LYS   102      30.414 -13.252  15.538  1.00  0.00           N  
ATOM   1622  H   LYS   102      30.380 -12.484  16.194  1.00  0.00           H  
ATOM   1623  CA  LYS   102      29.148 -13.562  14.920  1.00  0.00           C  
ATOM   1624  HA  LYS   102      28.940 -14.627  15.026  1.00  0.00           H  
ATOM   1625  CB  LYS   102      28.077 -12.821  15.618  1.00  0.00           C  
ATOM   1626  HB2 LYS   102      28.378 -11.794  15.825  1.00  0.00           H  
ATOM   1627  HB3 LYS   102      27.210 -12.823  14.957  1.00  0.00           H  
ATOM   1628  CG  LYS   102      27.769 -13.412  16.987  1.00  0.00           C  
ATOM   1629  HG2 LYS   102      27.727 -14.502  16.975  1.00  0.00           H  
ATOM   1630  HG3 LYS   102      28.623 -13.224  17.637  1.00  0.00           H  
ATOM   1631  CD  LYS   102      26.458 -12.889  17.531  1.00  0.00           C  
ATOM   1632  HD2 LYS   102      26.379 -11.828  17.295  1.00  0.00           H  
ATOM   1633  HD3 LYS   102      25.685 -13.468  17.027  1.00  0.00           H  
ATOM   1634  CE  LYS   102      26.325 -13.201  19.064  1.00  0.00           C  
ATOM   1635  HE2 LYS   102      27.139 -12.757  19.637  1.00  0.00           H  
ATOM   1636  HE3 LYS   102      25.304 -12.934  19.335  1.00  0.00           H  
ATOM   1637  NZ  LYS   102      26.561 -14.603  19.267  1.00  0.00           N  
ATOM   1638  HZ1 LYS   102      26.432 -14.774  20.254  1.00  0.00           H  
ATOM   1639  HZ2 LYS   102      25.832 -15.232  18.963  1.00  0.00           H  
ATOM   1640  HZ3 LYS   102      27.494 -14.889  19.006  1.00  0.00           H  
ATOM   1641  C   LYS   102      29.090 -13.296  13.403  1.00  0.00           C  
ATOM   1642  O   LYS   102      28.433 -14.057  12.668  1.00  0.00           O  
ATOM   1643  N   ILE   103      29.749 -12.282  12.758  1.00  0.00           N  
ATOM   1644  H   ILE   103      30.062 -11.543  13.371  1.00  0.00           H  
ATOM   1645  CA  ILE   103      29.761 -12.117  11.260  1.00  0.00           C  
ATOM   1646  HA  ILE   103      28.811 -12.352  10.780  1.00  0.00           H  
ATOM   1647  CB  ILE   103      30.343 -10.772  10.847  1.00  0.00           C  
ATOM   1648  HB  ILE   103      31.199 -10.455  11.443  1.00  0.00           H  
ATOM   1649  CG2 ILE   103      30.725 -10.787   9.323  1.00  0.00           C  
ATOM   1650 HG21 ILE   103      31.126  -9.861   8.910  1.00  0.00           H  
ATOM   1651 HG22 ILE   103      31.610 -11.376   9.080  1.00  0.00           H  
ATOM   1652 HG23 ILE   103      29.951 -11.152   8.646  1.00  0.00           H  
ATOM   1653  CG1 ILE   103      29.110  -9.853  10.973  1.00  0.00           C  
ATOM   1654 HG12 ILE   103      28.287 -10.109  10.306  1.00  0.00           H  
ATOM   1655 HG13 ILE   103      28.718  -9.942  11.986  1.00  0.00           H  
ATOM   1656  CD1 ILE   103      29.531  -8.359  10.720  1.00  0.00           C  
ATOM   1657 HD11 ILE   103      30.425  -8.251  11.335  1.00  0.00           H  
ATOM   1658 HD12 ILE   103      29.534  -8.085   9.665  1.00  0.00           H  
ATOM   1659 HD13 ILE   103      28.755  -7.717  11.136  1.00  0.00           H  
ATOM   1660  C   ILE   103      30.591 -13.297  10.746  1.00  0.00           C  
ATOM   1661  O   ILE   103      30.181 -14.024   9.814  1.00  0.00           O  
ATOM   1662  N   TYR   104      31.813 -13.621  11.317  1.00  0.00           N  
ATOM   1663  H   TYR   104      32.065 -13.114  12.153  1.00  0.00           H  
ATOM   1664  CA  TYR   104      32.753 -14.715  10.821  1.00  0.00           C  
ATOM   1665  HA  TYR   104      33.199 -14.405   9.876  1.00  0.00           H  
ATOM   1666  CB  TYR   104      33.982 -14.826  11.780  1.00  0.00           C  
ATOM   1667  HB2 TYR   104      34.423 -13.834  11.879  1.00  0.00           H  
ATOM   1668  HB3 TYR   104      33.513 -15.162  12.705  1.00  0.00           H  
ATOM   1669  CG  TYR   104      35.026 -15.783  11.334  1.00  0.00           C  
ATOM   1670  CD1 TYR   104      35.722 -15.523  10.198  1.00  0.00           C  
ATOM   1671  HD1 TYR   104      35.500 -14.668   9.576  1.00  0.00           H  
ATOM   1672  CE1 TYR   104      36.870 -16.309   9.998  1.00  0.00           C  
ATOM   1673  HE1 TYR   104      37.464 -15.993   9.153  1.00  0.00           H  
ATOM   1674  CZ  TYR   104      37.114 -17.462  10.761  1.00  0.00           C  
ATOM   1675  OH  TYR   104      38.224 -18.236  10.439  1.00  0.00           O  
ATOM   1676  HH  TYR   104      38.450 -18.999  10.975  1.00  0.00           H  
ATOM   1677  CE2 TYR   104      36.313 -17.736  11.881  1.00  0.00           C  
ATOM   1678  HE2 TYR   104      36.462 -18.678  12.388  1.00  0.00           H  
ATOM   1679  CD2 TYR   104      35.288 -16.859  12.181  1.00  0.00           C  
ATOM   1680  HD2 TYR   104      34.809 -16.976  13.142  1.00  0.00           H  
ATOM   1681  C   TYR   104      32.013 -16.061  10.678  1.00  0.00           C  
ATOM   1682  O   TYR   104      32.316 -16.791   9.769  1.00  0.00           O  
ATOM   1683  N   ASN   105      31.180 -16.378  11.684  1.00  0.00           N  
ATOM   1684  H   ASN   105      30.952 -15.693  12.391  1.00  0.00           H  
ATOM   1685  CA  ASN   105      30.446 -17.633  11.806  1.00  0.00           C  
ATOM   1686  HA  ASN   105      31.113 -18.469  11.596  1.00  0.00           H  
ATOM   1687  CB  ASN   105      30.135 -17.902  13.283  1.00  0.00           C  
ATOM   1688  HB2 ASN   105      29.768 -17.024  13.815  1.00  0.00           H  
ATOM   1689  HB3 ASN   105      29.411 -18.711  13.382  1.00  0.00           H  
ATOM   1690  CG  ASN   105      31.425 -18.262  14.006  1.00  0.00           C  
ATOM   1691  OD1 ASN   105      31.553 -19.432  14.264  1.00  0.00           O  
ATOM   1692  ND2 ASN   105      32.300 -17.532  14.448  1.00  0.00           N  
ATOM   1693 HD21 ASN   105      32.987 -17.952  15.059  1.00  0.00           H  
ATOM   1694 HD22 ASN   105      32.102 -16.546  14.360  1.00  0.00           H  
ATOM   1695  C   ASN   105      29.248 -17.819  10.868  1.00  0.00           C  
ATOM   1696  O   ASN   105      28.660 -18.928  10.931  1.00  0.00           O  
ATOM   1697  N   ILE   106      28.911 -16.833  10.018  1.00  0.00           N  
ATOM   1698  H   ILE   106      29.405 -15.953   9.975  1.00  0.00           H  
ATOM   1699  CA  ILE   106      27.836 -17.015   9.028  1.00  0.00           C  
ATOM   1700  HA  ILE   106      27.441 -18.026   9.127  1.00  0.00           H  
ATOM   1701  CB  ILE   106      26.768 -15.893   9.213  1.00  0.00           C  
ATOM   1702  HB  ILE   106      26.100 -16.000   8.358  1.00  0.00           H  
ATOM   1703  CG2 ILE   106      25.977 -16.123  10.512  1.00  0.00           C  
ATOM   1704 HG21 ILE   106      25.875 -17.189  10.713  1.00  0.00           H  
ATOM   1705 HG22 ILE   106      26.424 -15.630  11.375  1.00  0.00           H  
ATOM   1706 HG23 ILE   106      24.923 -15.862  10.408  1.00  0.00           H  
ATOM   1707  CG1 ILE   106      27.154 -14.450   9.124  1.00  0.00           C  
ATOM   1708 HG12 ILE   106      27.545 -14.053  10.061  1.00  0.00           H  
ATOM   1709 HG13 ILE   106      27.835 -14.319   8.283  1.00  0.00           H  
ATOM   1710  CD1 ILE   106      25.952 -13.522   8.786  1.00  0.00           C  
ATOM   1711 HD11 ILE   106      25.228 -13.517   9.600  1.00  0.00           H  
ATOM   1712 HD12 ILE   106      26.309 -12.496   8.873  1.00  0.00           H  
ATOM   1713 HD13 ILE   106      25.442 -13.744   7.849  1.00  0.00           H  
ATOM   1714  C   ILE   106      28.461 -17.077   7.576  1.00  0.00           C  
ATOM   1715  O   ILE   106      27.741 -17.137   6.544  1.00  0.00           O  
ATOM   1716  N   LEU   107      29.822 -16.991   7.477  1.00  0.00           N  
ATOM   1717  H   LEU   107      30.436 -17.041   8.278  1.00  0.00           H  
ATOM   1718  CA  LEU   107      30.564 -17.096   6.217  1.00  0.00           C  
ATOM   1719  HA  LEU   107      30.028 -16.540   5.449  1.00  0.00           H  
ATOM   1720  CB  LEU   107      31.921 -16.497   6.343  1.00  0.00           C  
ATOM   1721  HB2 LEU   107      32.485 -17.045   7.098  1.00  0.00           H  
ATOM   1722  HB3 LEU   107      32.344 -16.624   5.347  1.00  0.00           H  
ATOM   1723  CG  LEU   107      31.910 -14.971   6.703  1.00  0.00           C  
ATOM   1724  HG  LEU   107      31.712 -14.915   7.774  1.00  0.00           H  
ATOM   1725  CD1 LEU   107      33.320 -14.304   6.459  1.00  0.00           C  
ATOM   1726 HD11 LEU   107      33.435 -14.212   5.379  1.00  0.00           H  
ATOM   1727 HD12 LEU   107      33.417 -13.317   6.911  1.00  0.00           H  
ATOM   1728 HD13 LEU   107      34.202 -14.848   6.799  1.00  0.00           H  
ATOM   1729  CD2 LEU   107      30.874 -14.140   6.000  1.00  0.00           C  
ATOM   1730 HD21 LEU   107      29.918 -14.273   6.507  1.00  0.00           H  
ATOM   1731 HD22 LEU   107      31.122 -13.079   6.018  1.00  0.00           H  
ATOM   1732 HD23 LEU   107      30.928 -14.357   4.933  1.00  0.00           H  
ATOM   1733  C   LEU   107      30.731 -18.613   5.920  1.00  0.00           C  
ATOM   1734  O   LEU   107      30.935 -19.417   6.820  1.00  0.00           O  
ATOM   1735  N   THR   108      30.689 -18.914   4.636  1.00  0.00           N  
ATOM   1736  H   THR   108      30.568 -18.092   4.062  1.00  0.00           H  
ATOM   1737  CA  THR   108      31.136 -20.166   4.084  1.00  0.00           C  
ATOM   1738  HA  THR   108      30.560 -20.899   4.649  1.00  0.00           H  
ATOM   1739  CB  THR   108      30.767 -20.294   2.563  1.00  0.00           C  
ATOM   1740  HB  THR   108      30.891 -21.268   2.090  1.00  0.00           H  
ATOM   1741  CG2 THR   108      29.345 -19.748   2.262  1.00  0.00           C  
ATOM   1742 HG21 THR   108      28.881 -20.133   1.354  1.00  0.00           H  
ATOM   1743 HG22 THR   108      28.727 -19.935   3.140  1.00  0.00           H  
ATOM   1744 HG23 THR   108      29.238 -18.665   2.330  1.00  0.00           H  
ATOM   1745  OG1 THR   108      31.577 -19.473   1.814  1.00  0.00           O  
ATOM   1746  HG1 THR   108      31.934 -20.000   1.096  1.00  0.00           H  
ATOM   1747  C   THR   108      32.668 -20.448   4.340  1.00  0.00           C  
ATOM   1748  O   THR   108      33.449 -19.443   4.531  1.00  0.00           O  
ATOM   1749  N   PRO   109      33.092 -21.723   4.380  1.00  0.00           N  
ATOM   1750  CD  PRO   109      32.228 -22.917   4.243  1.00  0.00           C  
ATOM   1751  HD2 PRO   109      32.225 -23.219   3.196  1.00  0.00           H  
ATOM   1752  HD3 PRO   109      31.230 -22.820   4.670  1.00  0.00           H  
ATOM   1753  CG  PRO   109      33.055 -23.990   5.003  1.00  0.00           C  
ATOM   1754  HG2 PRO   109      32.931 -24.997   4.605  1.00  0.00           H  
ATOM   1755  HG3 PRO   109      32.982 -23.813   6.076  1.00  0.00           H  
ATOM   1756  CB  PRO   109      34.533 -23.481   4.763  1.00  0.00           C  
ATOM   1757  HB2 PRO   109      34.830 -23.738   3.746  1.00  0.00           H  
ATOM   1758  HB3 PRO   109      35.131 -23.993   5.516  1.00  0.00           H  
ATOM   1759  CA  PRO   109      34.452 -21.967   4.860  1.00  0.00           C  
ATOM   1760  HA  PRO   109      34.604 -21.632   5.886  1.00  0.00           H  
ATOM   1761  C   PRO   109      35.640 -21.430   3.973  1.00  0.00           C  
ATOM   1762  O   PRO   109      36.649 -20.957   4.484  1.00  0.00           O  
ATOM   1763  N   GLU   110      35.361 -21.237   2.694  1.00  0.00           N  
ATOM   1764  H   GLU   110      34.462 -21.520   2.331  1.00  0.00           H  
ATOM   1765  CA  GLU   110      36.258 -20.463   1.782  1.00  0.00           C  
ATOM   1766  HA  GLU   110      37.279 -20.650   2.115  1.00  0.00           H  
ATOM   1767  CB  GLU   110      36.130 -21.051   0.339  1.00  0.00           C  
ATOM   1768  HB2 GLU   110      36.983 -20.797  -0.289  1.00  0.00           H  
ATOM   1769  HB3 GLU   110      36.087 -22.126   0.519  1.00  0.00           H  
ATOM   1770  CG  GLU   110      34.939 -20.448  -0.462  1.00  0.00           C  
ATOM   1771  HG2 GLU   110      35.001 -19.373  -0.632  1.00  0.00           H  
ATOM   1772  HG3 GLU   110      35.055 -20.864  -1.463  1.00  0.00           H  
ATOM   1773  CD  GLU   110      33.527 -20.894   0.034  1.00  0.00           C  
ATOM   1774  OE1 GLU   110      32.506 -20.349  -0.478  1.00  0.00           O  
ATOM   1775  OE2 GLU   110      33.331 -21.850   0.823  1.00  0.00           O  
ATOM   1776  C   GLU   110      36.016 -18.931   1.798  1.00  0.00           C  
ATOM   1777  O   GLU   110      36.902 -18.210   1.369  1.00  0.00           O  
ATOM   1778  N   GLN   111      34.846 -18.490   2.210  1.00  0.00           N  
ATOM   1779  H   GLN   111      34.147 -19.124   2.571  1.00  0.00           H  
ATOM   1780  CA  GLN   111      34.755 -17.062   2.668  1.00  0.00           C  
ATOM   1781  HA  GLN   111      35.329 -16.455   1.967  1.00  0.00           H  
ATOM   1782  CB  GLN   111      33.299 -16.612   2.893  1.00  0.00           C  
ATOM   1783  HB2 GLN   111      32.870 -17.374   3.545  1.00  0.00           H  
ATOM   1784  HB3 GLN   111      33.332 -15.633   3.372  1.00  0.00           H  
ATOM   1785  CG  GLN   111      32.358 -16.326   1.650  1.00  0.00           C  
ATOM   1786  HG2 GLN   111      32.750 -15.528   1.019  1.00  0.00           H  
ATOM   1787  HG3 GLN   111      32.431 -17.260   1.093  1.00  0.00           H  
ATOM   1788  CD  GLN   111      30.900 -16.279   1.896  1.00  0.00           C  
ATOM   1789  OE1 GLN   111      30.375 -16.490   3.017  1.00  0.00           O  
ATOM   1790  NE2 GLN   111      30.193 -15.708   0.969  1.00  0.00           N  
ATOM   1791 HE21 GLN   111      29.289 -15.393   1.290  1.00  0.00           H  
ATOM   1792 HE22 GLN   111      30.629 -15.353   0.130  1.00  0.00           H  
ATOM   1793  C   GLN   111      35.638 -16.693   3.864  1.00  0.00           C  
ATOM   1794  O   GLN   111      36.328 -15.691   3.794  1.00  0.00           O  
ATOM   1795  N   LYS   112      35.615 -17.571   4.903  1.00  0.00           N  
ATOM   1796  H   LYS   112      34.994 -18.366   4.958  1.00  0.00           H  
ATOM   1797  CA  LYS   112      36.445 -17.335   6.070  1.00  0.00           C  
ATOM   1798  HA  LYS   112      36.117 -16.446   6.610  1.00  0.00           H  
ATOM   1799  CB  LYS   112      36.196 -18.463   7.054  1.00  0.00           C  
ATOM   1800  HB2 LYS   112      36.282 -19.442   6.583  1.00  0.00           H  
ATOM   1801  HB3 LYS   112      36.904 -18.475   7.883  1.00  0.00           H  
ATOM   1802  CG  LYS   112      34.818 -18.490   7.638  1.00  0.00           C  
ATOM   1803  HG2 LYS   112      34.857 -17.645   8.325  1.00  0.00           H  
ATOM   1804  HG3 LYS   112      33.980 -18.367   6.951  1.00  0.00           H  
ATOM   1805  CD  LYS   112      34.690 -19.759   8.507  1.00  0.00           C  
ATOM   1806  HD2 LYS   112      34.858 -20.661   7.919  1.00  0.00           H  
ATOM   1807  HD3 LYS   112      35.409 -19.806   9.325  1.00  0.00           H  
ATOM   1808  CE  LYS   112      33.244 -19.791   9.037  1.00  0.00           C  
ATOM   1809  HE2 LYS   112      32.912 -18.914   9.592  1.00  0.00           H  
ATOM   1810  HE3 LYS   112      32.573 -19.894   8.184  1.00  0.00           H  
ATOM   1811  NZ  LYS   112      33.130 -20.909   9.984  1.00  0.00           N  
ATOM   1812  HZ1 LYS   112      32.183 -21.094  10.283  1.00  0.00           H  
ATOM   1813  HZ2 LYS   112      33.494 -21.778   9.620  1.00  0.00           H  
ATOM   1814  HZ3 LYS   112      33.559 -20.726  10.879  1.00  0.00           H  
ATOM   1815  C   LYS   112      37.927 -17.256   5.735  1.00  0.00           C  
ATOM   1816  O   LYS   112      38.560 -16.359   6.334  1.00  0.00           O  
ATOM   1817  N   LYS   113      38.362 -17.937   4.610  1.00  0.00           N  
ATOM   1818  H   LYS   113      37.746 -18.666   4.280  1.00  0.00           H  
ATOM   1819  CA  LYS   113      39.695 -17.754   4.021  1.00  0.00           C  
ATOM   1820  HA  LYS   113      40.383 -17.873   4.858  1.00  0.00           H  
ATOM   1821  CB  LYS   113      40.132 -18.792   3.055  1.00  0.00           C  
ATOM   1822  HB2 LYS   113      39.420 -18.884   2.234  1.00  0.00           H  
ATOM   1823  HB3 LYS   113      41.047 -18.400   2.612  1.00  0.00           H  
ATOM   1824  CG  LYS   113      40.355 -20.146   3.688  1.00  0.00           C  
ATOM   1825  HG2 LYS   113      41.244 -20.195   4.316  1.00  0.00           H  
ATOM   1826  HG3 LYS   113      39.472 -20.430   4.260  1.00  0.00           H  
ATOM   1827  CD  LYS   113      40.445 -21.231   2.650  1.00  0.00           C  
ATOM   1828  HD2 LYS   113      40.496 -22.180   3.185  1.00  0.00           H  
ATOM   1829  HD3 LYS   113      39.560 -21.185   2.015  1.00  0.00           H  
ATOM   1830  CE  LYS   113      41.668 -21.224   1.732  1.00  0.00           C  
ATOM   1831  HE2 LYS   113      41.844 -20.229   1.323  1.00  0.00           H  
ATOM   1832  HE3 LYS   113      42.475 -21.495   2.414  1.00  0.00           H  
ATOM   1833  NZ  LYS   113      41.511 -22.186   0.602  1.00  0.00           N  
ATOM   1834  HZ1 LYS   113      42.213 -22.315  -0.112  1.00  0.00           H  
ATOM   1835  HZ2 LYS   113      41.377 -23.135   0.921  1.00  0.00           H  
ATOM   1836  HZ3 LYS   113      40.723 -21.911   0.033  1.00  0.00           H  
ATOM   1837  C   LYS   113      39.938 -16.382   3.444  1.00  0.00           C  
ATOM   1838  O   LYS   113      40.960 -15.862   3.762  1.00  0.00           O  
ATOM   1839  N   GLN   114      38.963 -15.748   2.801  1.00  0.00           N  
ATOM   1840  H   GLN   114      38.017 -16.093   2.732  1.00  0.00           H  
ATOM   1841  CA  GLN   114      39.192 -14.375   2.282  1.00  0.00           C  
ATOM   1842  HA  GLN   114      40.199 -14.242   1.887  1.00  0.00           H  
ATOM   1843  CB  GLN   114      38.091 -14.104   1.292  1.00  0.00           C  
ATOM   1844  HB2 GLN   114      37.105 -14.207   1.744  1.00  0.00           H  
ATOM   1845  HB3 GLN   114      38.254 -13.105   0.885  1.00  0.00           H  
ATOM   1846  CG  GLN   114      38.207 -15.010   0.059  1.00  0.00           C  
ATOM   1847  HG2 GLN   114      38.184 -16.035   0.429  1.00  0.00           H  
ATOM   1848  HG3 GLN   114      37.369 -14.918  -0.632  1.00  0.00           H  
ATOM   1849  CD  GLN   114      39.460 -14.820  -0.790  1.00  0.00           C  
ATOM   1850  OE1 GLN   114      40.176 -13.867  -0.717  1.00  0.00           O  
ATOM   1851  NE2 GLN   114      39.624 -15.584  -1.804  1.00  0.00           N  
ATOM   1852 HE21 GLN   114      40.349 -15.387  -2.479  1.00  0.00           H  
ATOM   1853 HE22 GLN   114      38.826 -16.141  -2.074  1.00  0.00           H  
ATOM   1854  C   GLN   114      38.960 -13.368   3.464  1.00  0.00           C  
ATOM   1855  O   GLN   114      39.763 -12.443   3.521  1.00  0.00           O  
ATOM   1856  N   PHE   115      37.978 -13.550   4.340  1.00  0.00           N  
ATOM   1857  H   PHE   115      37.249 -14.241   4.230  1.00  0.00           H  
ATOM   1858  CA  PHE   115      37.756 -12.596   5.489  1.00  0.00           C  
ATOM   1859  HA  PHE   115      37.517 -11.573   5.200  1.00  0.00           H  
ATOM   1860  CB  PHE   115      36.623 -13.145   6.369  1.00  0.00           C  
ATOM   1861  HB2 PHE   115      35.702 -13.049   5.793  1.00  0.00           H  
ATOM   1862  HB3 PHE   115      36.805 -14.176   6.672  1.00  0.00           H  
ATOM   1863  CG  PHE   115      36.479 -12.445   7.614  1.00  0.00           C  
ATOM   1864  CD1 PHE   115      37.198 -12.917   8.754  1.00  0.00           C  
ATOM   1865  HD1 PHE   115      37.974 -13.667   8.770  1.00  0.00           H  
ATOM   1866  CE1 PHE   115      37.008 -12.311  10.033  1.00  0.00           C  
ATOM   1867  HE1 PHE   115      37.600 -12.584  10.894  1.00  0.00           H  
ATOM   1868  CZ  PHE   115      36.081 -11.268  10.221  1.00  0.00           C  
ATOM   1869  HZ  PHE   115      35.981 -10.742  11.159  1.00  0.00           H  
ATOM   1870  CE2 PHE   115      35.266 -10.950   9.132  1.00  0.00           C  
ATOM   1871  HE2 PHE   115      34.519 -10.182   9.269  1.00  0.00           H  
ATOM   1872  CD2 PHE   115      35.439 -11.511   7.850  1.00  0.00           C  
ATOM   1873  HD2 PHE   115      34.803 -11.201   7.034  1.00  0.00           H  
ATOM   1874  C   PHE   115      39.121 -12.464   6.292  1.00  0.00           C  
ATOM   1875  O   PHE   115      39.663 -11.351   6.613  1.00  0.00           O  
ATOM   1876  N   ASN   116      39.770 -13.593   6.461  1.00  0.00           N  
ATOM   1877  H   ASN   116      39.258 -14.455   6.335  1.00  0.00           H  
ATOM   1878  CA  ASN   116      41.085 -13.671   7.229  1.00  0.00           C  
ATOM   1879  HA  ASN   116      40.901 -13.045   8.102  1.00  0.00           H  
ATOM   1880  CB  ASN   116      41.367 -15.182   7.556  1.00  0.00           C  
ATOM   1881  HB2 ASN   116      41.074 -15.815   6.718  1.00  0.00           H  
ATOM   1882  HB3 ASN   116      42.396 -15.402   7.839  1.00  0.00           H  
ATOM   1883  CG  ASN   116      40.537 -15.639   8.734  1.00  0.00           C  
ATOM   1884  OD1 ASN   116      40.075 -14.933   9.573  1.00  0.00           O  
ATOM   1885  ND2 ASN   116      40.203 -16.852   8.816  1.00  0.00           N  
ATOM   1886 HD21 ASN   116      39.576 -17.098   9.569  1.00  0.00           H  
ATOM   1887 HD22 ASN   116      40.516 -17.442   8.059  1.00  0.00           H  
ATOM   1888  C   ASN   116      42.200 -13.001   6.480  1.00  0.00           C  
ATOM   1889  O   ASN   116      43.005 -12.222   6.995  1.00  0.00           O  
ATOM   1890  N   ALA   117      42.339 -13.399   5.212  1.00  0.00           N  
ATOM   1891  H   ALA   117      41.788 -14.193   4.917  1.00  0.00           H  
ATOM   1892  CA  ALA   117      43.348 -12.928   4.302  1.00  0.00           C  
ATOM   1893  HA  ALA   117      44.297 -13.033   4.827  1.00  0.00           H  
ATOM   1894  CB  ALA   117      43.537 -13.932   3.167  1.00  0.00           C  
ATOM   1895  HB1 ALA   117      44.440 -13.521   2.717  1.00  0.00           H  
ATOM   1896  HB2 ALA   117      43.873 -14.895   3.553  1.00  0.00           H  
ATOM   1897  HB3 ALA   117      42.701 -13.972   2.469  1.00  0.00           H  
ATOM   1898  C   ALA   117      43.386 -11.430   3.955  1.00  0.00           C  
ATOM   1899  O   ALA   117      44.406 -10.994   3.334  1.00  0.00           O  
ATOM   1900  N   ASN   118      42.303 -10.690   4.306  1.00  0.00           N  
ATOM   1901  H   ASN   118      41.413 -11.164   4.352  1.00  0.00           H  
ATOM   1902  CA  ASN   118      42.228  -9.239   4.360  1.00  0.00           C  
ATOM   1903  HA  ASN   118      43.250  -8.861   4.326  1.00  0.00           H  
ATOM   1904  CB  ASN   118      41.335  -8.783   3.074  1.00  0.00           C  
ATOM   1905  HB2 ASN   118      40.277  -9.045   3.064  1.00  0.00           H  
ATOM   1906  HB3 ASN   118      41.263  -7.697   3.125  1.00  0.00           H  
ATOM   1907  CG  ASN   118      41.765  -9.200   1.717  1.00  0.00           C  
ATOM   1908  OD1 ASN   118      42.421  -8.489   1.014  1.00  0.00           O  
ATOM   1909  ND2 ASN   118      41.520 -10.394   1.289  1.00  0.00           N  
ATOM   1910 HD21 ASN   118      41.891 -10.727   0.410  1.00  0.00           H  
ATOM   1911 HD22 ASN   118      41.077 -11.052   1.914  1.00  0.00           H  
ATOM   1912  C   ASN   118      41.710  -8.752   5.659  1.00  0.00           C  
ATOM   1913  O   ASN   118      41.088  -7.675   5.682  1.00  0.00           O  
ATOM   1914  N   PHE   119      41.870  -9.403   6.836  1.00  0.00           N  
ATOM   1915  H   PHE   119      42.213 -10.353   6.800  1.00  0.00           H  
ATOM   1916  CA  PHE   119      41.415  -8.905   8.149  1.00  0.00           C  
ATOM   1917  HA  PHE   119      40.401  -8.527   8.017  1.00  0.00           H  
ATOM   1918  CB  PHE   119      41.465 -10.086   9.241  1.00  0.00           C  
ATOM   1919  HB2 PHE   119      40.900 -10.887   8.764  1.00  0.00           H  
ATOM   1920  HB3 PHE   119      42.527 -10.281   9.393  1.00  0.00           H  
ATOM   1921  CG  PHE   119      40.968  -9.766  10.675  1.00  0.00           C  
ATOM   1922  CD1 PHE   119      39.691 -10.085  11.145  1.00  0.00           C  
ATOM   1923  HD1 PHE   119      38.887 -10.438  10.515  1.00  0.00           H  
ATOM   1924  CE1 PHE   119      39.365 -10.062  12.532  1.00  0.00           C  
ATOM   1925  HE1 PHE   119      38.362 -10.366  12.793  1.00  0.00           H  
ATOM   1926  CZ  PHE   119      40.376  -9.701  13.433  1.00  0.00           C  
ATOM   1927  HZ  PHE   119      40.287  -9.645  14.508  1.00  0.00           H  
ATOM   1928  CE2 PHE   119      41.578  -9.356  12.961  1.00  0.00           C  
ATOM   1929  HE2 PHE   119      42.328  -9.045  13.673  1.00  0.00           H  
ATOM   1930  CD2 PHE   119      41.870  -9.354  11.609  1.00  0.00           C  
ATOM   1931  HD2 PHE   119      42.828  -8.978  11.282  1.00  0.00           H  
ATOM   1932  C   PHE   119      42.175  -7.655   8.652  1.00  0.00           C  
ATOM   1933  O   PHE   119      41.576  -6.590   8.862  1.00  0.00           O  
ATOM   1934  N   GLU   120      43.506  -7.703   8.794  1.00  0.00           N  
ATOM   1935  H   GLU   120      43.971  -8.513   8.409  1.00  0.00           H  
ATOM   1936  CA  GLU   120      44.390  -6.645   9.113  1.00  0.00           C  
ATOM   1937  HA  GLU   120      44.100  -6.145  10.037  1.00  0.00           H  
ATOM   1938  CB  GLU   120      45.859  -7.170   9.329  1.00  0.00           C  
ATOM   1939  HB2 GLU   120      45.885  -7.727  10.265  1.00  0.00           H  
ATOM   1940  HB3 GLU   120      46.141  -7.842   8.518  1.00  0.00           H  
ATOM   1941  CG  GLU   120      47.055  -6.188   9.222  1.00  0.00           C  
ATOM   1942  HG2 GLU   120      48.038  -6.577   9.489  1.00  0.00           H  
ATOM   1943  HG3 GLU   120      46.956  -5.819   8.202  1.00  0.00           H  
ATOM   1944  CD  GLU   120      47.045  -4.864  10.002  1.00  0.00           C  
ATOM   1945  OE1 GLU   120      46.722  -4.843  11.247  1.00  0.00           O  
ATOM   1946  OE2 GLU   120      47.344  -3.804   9.370  1.00  0.00           O  
ATOM   1947  C   GLU   120      44.389  -5.536   8.024  1.00  0.00           C  
ATOM   1948  O   GLU   120      44.636  -4.372   8.369  1.00  0.00           O  
ATOM   1949  N   LYS   121      44.103  -5.789   6.693  1.00  0.00           N  
ATOM   1950  H   LYS   121      44.025  -6.751   6.396  1.00  0.00           H  
ATOM   1951  CA  LYS   121      44.053  -4.810   5.579  1.00  0.00           C  
ATOM   1952  HA  LYS   121      44.972  -4.223   5.586  1.00  0.00           H  
ATOM   1953  CB  LYS   121      43.894  -5.578   4.223  1.00  0.00           C  
ATOM   1954  HB2 LYS   121      44.719  -6.290   4.242  1.00  0.00           H  
ATOM   1955  HB3 LYS   121      42.931  -6.087   4.169  1.00  0.00           H  
ATOM   1956  CG  LYS   121      43.921  -4.613   3.025  1.00  0.00           C  
ATOM   1957  HG2 LYS   121      42.998  -4.044   2.906  1.00  0.00           H  
ATOM   1958  HG3 LYS   121      44.771  -3.964   3.238  1.00  0.00           H  
ATOM   1959  CD  LYS   121      44.036  -5.521   1.799  1.00  0.00           C  
ATOM   1960  HD2 LYS   121      44.500  -6.423   2.199  1.00  0.00           H  
ATOM   1961  HD3 LYS   121      43.050  -5.835   1.458  1.00  0.00           H  
ATOM   1962  CE  LYS   121      44.707  -4.841   0.597  1.00  0.00           C  
ATOM   1963  HE2 LYS   121      44.183  -3.889   0.514  1.00  0.00           H  
ATOM   1964  HE3 LYS   121      45.745  -4.543   0.745  1.00  0.00           H  
ATOM   1965  NZ  LYS   121      44.665  -5.692  -0.632  1.00  0.00           N  
ATOM   1966  HZ1 LYS   121      45.239  -5.255  -1.338  1.00  0.00           H  
ATOM   1967  HZ2 LYS   121      45.056  -6.594  -0.397  1.00  0.00           H  
ATOM   1968  HZ3 LYS   121      43.791  -5.800  -1.127  1.00  0.00           H  
ATOM   1969  C   LYS   121      42.919  -3.848   5.916  1.00  0.00           C  
ATOM   1970  O   LYS   121      43.059  -2.642   6.113  1.00  0.00           O  
ATOM   1971  N   ARG   122      41.761  -4.402   6.219  1.00  0.00           N  
ATOM   1972  H   ARG   122      41.783  -5.400   6.373  1.00  0.00           H  
ATOM   1973  CA  ARG   122      40.504  -3.613   6.444  1.00  0.00           C  
ATOM   1974  HA  ARG   122      40.545  -2.732   5.804  1.00  0.00           H  
ATOM   1975  CB  ARG   122      39.356  -4.437   5.926  1.00  0.00           C  
ATOM   1976  HB2 ARG   122      39.359  -5.356   6.511  1.00  0.00           H  
ATOM   1977  HB3 ARG   122      38.437  -3.872   6.081  1.00  0.00           H  
ATOM   1978  CG  ARG   122      39.460  -4.725   4.451  1.00  0.00           C  
ATOM   1979  HG2 ARG   122      39.599  -3.798   3.895  1.00  0.00           H  
ATOM   1980  HG3 ARG   122      40.298  -5.420   4.401  1.00  0.00           H  
ATOM   1981  CD  ARG   122      38.203  -5.498   3.772  1.00  0.00           C  
ATOM   1982  HD2 ARG   122      37.929  -6.363   4.377  1.00  0.00           H  
ATOM   1983  HD3 ARG   122      37.318  -4.864   3.720  1.00  0.00           H  
ATOM   1984  NE  ARG   122      38.371  -5.913   2.356  1.00  0.00           N  
ATOM   1985  HE  ARG   122      39.026  -5.478   1.723  1.00  0.00           H  
ATOM   1986  CZ  ARG   122      37.534  -6.641   1.686  1.00  0.00           C  
ATOM   1987  NH1 ARG   122      36.487  -7.156   2.191  1.00  0.00           N  
ATOM   1988 HH11 ARG   122      36.208  -7.020   3.152  1.00  0.00           H  
ATOM   1989 HH12 ARG   122      35.737  -7.275   1.524  1.00  0.00           H  
ATOM   1990  NH2 ARG   122      37.701  -6.773   0.385  1.00  0.00           N  
ATOM   1991 HH21 ARG   122      38.551  -6.398  -0.009  1.00  0.00           H  
ATOM   1992 HH22 ARG   122      37.120  -7.366  -0.191  1.00  0.00           H  
ATOM   1993  C   ARG   122      40.320  -3.126   7.885  1.00  0.00           C  
ATOM   1994  O   ARG   122      39.603  -2.111   8.070  1.00  0.00           O  
ATOM   1995  N   LEU   123      40.970  -3.728   8.849  1.00  0.00           N  
ATOM   1996  H   LEU   123      41.587  -4.511   8.685  1.00  0.00           H  
ATOM   1997  CA  LEU   123      40.886  -3.218  10.217  1.00  0.00           C  
ATOM   1998  HA  LEU   123      39.869  -3.076  10.584  1.00  0.00           H  
ATOM   1999  CB  LEU   123      41.535  -4.320  11.106  1.00  0.00           C  
ATOM   2000  HB2 LEU   123      40.905  -5.210  11.117  1.00  0.00           H  
ATOM   2001  HB3 LEU   123      42.485  -4.571  10.634  1.00  0.00           H  
ATOM   2002  CG  LEU   123      41.792  -4.046  12.584  1.00  0.00           C  
ATOM   2003  HG  LEU   123      42.337  -3.111  12.711  1.00  0.00           H  
ATOM   2004  CD1 LEU   123      40.537  -3.930  13.362  1.00  0.00           C  
ATOM   2005 HD11 LEU   123      40.032  -2.979  13.190  1.00  0.00           H  
ATOM   2006 HD12 LEU   123      39.922  -4.783  13.072  1.00  0.00           H  
ATOM   2007 HD13 LEU   123      40.809  -4.009  14.414  1.00  0.00           H  
ATOM   2008  CD2 LEU   123      42.563  -5.170  13.185  1.00  0.00           C  
ATOM   2009 HD21 LEU   123      42.644  -5.040  14.264  1.00  0.00           H  
ATOM   2010 HD22 LEU   123      42.076  -6.133  13.028  1.00  0.00           H  
ATOM   2011 HD23 LEU   123      43.598  -5.232  12.850  1.00  0.00           H  
ATOM   2012  C   LEU   123      41.614  -1.852  10.276  1.00  0.00           C  
ATOM   2013  O   LEU   123      42.863  -1.877  10.093  1.00  0.00           O  
ATOM   2014  N   THR   124      40.859  -0.741  10.386  1.00  0.00           N  
ATOM   2015  H   THR   124      39.935  -0.855  10.778  1.00  0.00           H  
ATOM   2016  CA  THR   124      41.218   0.660  10.012  1.00  0.00           C  
ATOM   2017  HA  THR   124      42.302   0.707  10.125  1.00  0.00           H  
ATOM   2018  CB  THR   124      40.710   1.113   8.620  1.00  0.00           C  
ATOM   2019  HB  THR   124      39.620   1.149   8.628  1.00  0.00           H  
ATOM   2020  CG2 THR   124      41.269   2.466   8.188  1.00  0.00           C  
ATOM   2021 HG21 THR   124      40.696   2.855   7.347  1.00  0.00           H  
ATOM   2022 HG22 THR   124      41.334   3.229   8.963  1.00  0.00           H  
ATOM   2023 HG23 THR   124      42.264   2.214   7.821  1.00  0.00           H  
ATOM   2024  OG1 THR   124      41.052   0.261   7.530  1.00  0.00           O  
ATOM   2025  HG1 THR   124      40.548  -0.555   7.509  1.00  0.00           H  
ATOM   2026  C   THR   124      40.717   1.606  11.061  1.00  0.00           C  
ATOM   2027  O   THR   124      41.543   2.349  11.673  1.00  0.00           O  
ATOM   2028  OXT THR   124      39.490   1.511  11.371  1.00  0.00           O  
TER    2029      THR   124 
ATOM   2029  N   ALA   125     -32.052  -1.560   8.488  1.00  0.00           N  
ATOM   2030  H1  ALA   125     -32.283  -1.717   9.459  1.00  0.00           H  
ATOM   2031  H2  ALA   125     -31.074  -1.356   8.343  1.00  0.00           H  
ATOM   2032  H3  ALA   125     -32.198  -2.377   7.912  1.00  0.00           H  
ATOM   2033  CA  ALA   125     -32.869  -0.446   7.935  1.00  0.00           C  
ATOM   2034  HA  ALA   125     -33.915  -0.754   7.929  1.00  0.00           H  
ATOM   2035  CB  ALA   125     -32.766   0.657   8.991  1.00  0.00           C  
ATOM   2036  HB1 ALA   125     -33.334   1.572   8.824  1.00  0.00           H  
ATOM   2037  HB2 ALA   125     -33.015   0.206   9.951  1.00  0.00           H  
ATOM   2038  HB3 ALA   125     -31.704   0.902   9.016  1.00  0.00           H  
ATOM   2039  C   ALA   125     -32.470   0.027   6.554  1.00  0.00           C  
ATOM   2040  O   ALA   125     -31.279   0.206   6.305  1.00  0.00           O  
ATOM   2041  N   ASP   126     -33.521   0.372   5.739  1.00  0.00           N  
ATOM   2042  H   ASP   126     -34.461   0.113   6.003  1.00  0.00           H  
ATOM   2043  CA  ASP   126     -33.350   1.079   4.469  1.00  0.00           C  
ATOM   2044  HA  ASP   126     -32.577   0.633   3.843  1.00  0.00           H  
ATOM   2045  CB  ASP   126     -34.551   0.831   3.568  1.00  0.00           C  
ATOM   2046  HB2 ASP   126     -34.452  -0.215   3.277  1.00  0.00           H  
ATOM   2047  HB3 ASP   126     -35.508   0.904   4.084  1.00  0.00           H  
ATOM   2048  CG  ASP   126     -34.579   1.500   2.143  1.00  0.00           C  
ATOM   2049  OD1 ASP   126     -34.893   0.886   1.103  1.00  0.00           O  
ATOM   2050  OD2 ASP   126     -34.064   2.595   1.978  1.00  0.00           O  
ATOM   2051  C   ASP   126     -32.985   2.634   4.834  1.00  0.00           C  
ATOM   2052  O   ASP   126     -33.469   3.204   5.814  1.00  0.00           O  
ATOM   2053  N   THR   127     -32.151   3.253   4.089  1.00  0.00           N  
ATOM   2054  H   THR   127     -31.788   2.781   3.273  1.00  0.00           H  
ATOM   2055  CA  THR   127     -31.658   4.632   4.192  1.00  0.00           C  
ATOM   2056  HA  THR   127     -31.459   4.814   5.248  1.00  0.00           H  
ATOM   2057  CB  THR   127     -30.329   4.911   3.422  1.00  0.00           C  
ATOM   2058  HB  THR   127     -30.062   5.958   3.571  1.00  0.00           H  
ATOM   2059  CG2 THR   127     -29.357   3.839   3.876  1.00  0.00           C  
ATOM   2060 HG21 THR   127     -28.340   4.204   3.735  1.00  0.00           H  
ATOM   2061 HG22 THR   127     -29.339   3.588   4.937  1.00  0.00           H  
ATOM   2062 HG23 THR   127     -29.448   2.923   3.293  1.00  0.00           H  
ATOM   2063  OG1 THR   127     -30.615   4.683   2.046  1.00  0.00           O  
ATOM   2064  HG1 THR   127     -30.060   5.321   1.591  1.00  0.00           H  
ATOM   2065  C   THR   127     -32.679   5.726   3.794  1.00  0.00           C  
ATOM   2066  O   THR   127     -32.417   6.907   4.149  1.00  0.00           O  
ATOM   2067  N   THR   128     -33.791   5.296   3.197  1.00  0.00           N  
ATOM   2068  H   THR   128     -33.990   4.315   3.327  1.00  0.00           H  
ATOM   2069  CA  THR   128     -34.834   6.213   2.670  1.00  0.00           C  
ATOM   2070  HA  THR   128     -34.345   7.027   2.135  1.00  0.00           H  
ATOM   2071  CB  THR   128     -35.736   5.614   1.592  1.00  0.00           C  
ATOM   2072  HB  THR   128     -36.173   4.749   2.090  1.00  0.00           H  
ATOM   2073  CG2 THR   128     -36.665   6.550   0.867  1.00  0.00           C  
ATOM   2074 HG21 THR   128     -36.137   7.412   0.457  1.00  0.00           H  
ATOM   2075 HG22 THR   128     -37.222   6.110   0.040  1.00  0.00           H  
ATOM   2076 HG23 THR   128     -37.249   6.976   1.683  1.00  0.00           H  
ATOM   2077  OG1 THR   128     -34.982   4.973   0.514  1.00  0.00           O  
ATOM   2078  HG1 THR   128     -34.723   4.184   0.997  1.00  0.00           H  
ATOM   2079  C   THR   128     -35.722   6.835   3.766  1.00  0.00           C  
ATOM   2080  O   THR   128     -36.254   6.198   4.719  1.00  0.00           O  
ATOM   2081  N   THR   129     -36.067   8.136   3.458  1.00  0.00           N  
ATOM   2082  H   THR   129     -35.593   8.582   2.686  1.00  0.00           H  
ATOM   2083  CA  THR   129     -37.043   9.016   4.244  1.00  0.00           C  
ATOM   2084  HA  THR   129     -37.684   8.374   4.848  1.00  0.00           H  
ATOM   2085  CB  THR   129     -36.306  10.018   5.114  1.00  0.00           C  
ATOM   2086  HB  THR   129     -37.016  10.742   5.513  1.00  0.00           H  
ATOM   2087  CG2 THR   129     -35.550   9.404   6.241  1.00  0.00           C  
ATOM   2088 HG21 THR   129     -36.186   8.825   6.911  1.00  0.00           H  
ATOM   2089 HG22 THR   129     -34.791   8.740   5.829  1.00  0.00           H  
ATOM   2090 HG23 THR   129     -35.003  10.074   6.904  1.00  0.00           H  
ATOM   2091  OG1 THR   129     -35.449  10.837   4.333  1.00  0.00           O  
ATOM   2092  HG1 THR   129     -34.755  10.334   3.900  1.00  0.00           H  
ATOM   2093  C   THR   129     -37.883   9.742   3.191  1.00  0.00           C  
ATOM   2094  O   THR   129     -37.688   9.659   1.958  1.00  0.00           O  
ATOM   2095  N   ALA   130     -39.010  10.335   3.608  1.00  0.00           N  
ATOM   2096  H   ALA   130     -39.216  10.353   4.597  1.00  0.00           H  
ATOM   2097  CA  ALA   130     -40.051  10.928   2.720  1.00  0.00           C  
ATOM   2098  HA  ALA   130     -40.308  10.275   1.886  1.00  0.00           H  
ATOM   2099  CB  ALA   130     -41.320  11.208   3.509  1.00  0.00           C  
ATOM   2100  HB1 ALA   130     -41.843  10.268   3.687  1.00  0.00           H  
ATOM   2101  HB2 ALA   130     -41.136  11.682   4.473  1.00  0.00           H  
ATOM   2102  HB3 ALA   130     -42.030  11.885   3.032  1.00  0.00           H  
ATOM   2103  C   ALA   130     -39.641  12.339   2.180  1.00  0.00           C  
ATOM   2104  O   ALA   130     -38.864  13.070   2.738  1.00  0.00           O  
ATOM   2105  N   ALA   131     -40.155  12.689   0.974  1.00  0.00           N  
ATOM   2106  H   ALA   131     -40.887  12.160   0.523  1.00  0.00           H  
ATOM   2107  CA  ALA   131     -39.739  13.943   0.281  1.00  0.00           C  
ATOM   2108  HA  ALA   131     -39.218  14.564   1.010  1.00  0.00           H  
ATOM   2109  CB  ALA   131     -38.636  13.656  -0.705  1.00  0.00           C  
ATOM   2110  HB1 ALA   131     -37.646  13.705  -0.252  1.00  0.00           H  
ATOM   2111  HB2 ALA   131     -38.806  12.657  -1.108  1.00  0.00           H  
ATOM   2112  HB3 ALA   131     -38.645  14.223  -1.635  1.00  0.00           H  
ATOM   2113  C   ALA   131     -40.931  14.677  -0.213  1.00  0.00           C  
ATOM   2114  O   ALA   131     -42.014  14.021  -0.307  1.00  0.00           O  
ATOM   2115  N   PRO   132     -40.810  15.989  -0.580  1.00  0.00           N  
ATOM   2116  CD  PRO   132     -39.627  16.790  -0.529  1.00  0.00           C  
ATOM   2117  HD2 PRO   132     -38.869  16.475  -1.246  1.00  0.00           H  
ATOM   2118  HD3 PRO   132     -39.286  16.859   0.504  1.00  0.00           H  
ATOM   2119  CG  PRO   132     -40.020  18.266  -0.873  1.00  0.00           C  
ATOM   2120  HG2 PRO   132     -39.832  18.512  -1.918  1.00  0.00           H  
ATOM   2121  HG3 PRO   132     -39.470  18.943  -0.220  1.00  0.00           H  
ATOM   2122  CB  PRO   132     -41.482  18.264  -0.490  1.00  0.00           C  
ATOM   2123  HB2 PRO   132     -42.199  18.940  -0.956  1.00  0.00           H  
ATOM   2124  HB3 PRO   132     -41.612  18.385   0.586  1.00  0.00           H  
ATOM   2125  CA  PRO   132     -41.876  16.835  -0.914  1.00  0.00           C  
ATOM   2126  HA  PRO   132     -42.768  16.553  -0.355  1.00  0.00           H  
ATOM   2127  C   PRO   132     -42.242  16.991  -2.416  1.00  0.00           C  
ATOM   2128  O   PRO   132     -41.454  16.644  -3.269  1.00  0.00           O  
ATOM   2129  N   ALA   133     -43.412  17.472  -2.678  1.00  0.00           N  
ATOM   2130  H   ALA   133     -44.003  17.828  -1.941  1.00  0.00           H  
ATOM   2131  CA  ALA   133     -43.818  17.759  -4.007  1.00  0.00           C  
ATOM   2132  HA  ALA   133     -43.456  16.921  -4.604  1.00  0.00           H  
ATOM   2133  CB  ALA   133     -45.359  17.894  -4.065  1.00  0.00           C  
ATOM   2134  HB1 ALA   133     -45.893  16.972  -3.834  1.00  0.00           H  
ATOM   2135  HB2 ALA   133     -45.614  18.645  -3.318  1.00  0.00           H  
ATOM   2136  HB3 ALA   133     -45.590  18.197  -5.086  1.00  0.00           H  
ATOM   2137  C   ALA   133     -43.132  19.007  -4.548  1.00  0.00           C  
ATOM   2138  O   ALA   133     -43.251  20.097  -4.020  1.00  0.00           O  
ATOM   2139  N   ASP   134     -42.671  18.954  -5.820  1.00  0.00           N  
ATOM   2140  H   ASP   134     -42.715  18.035  -6.236  1.00  0.00           H  
ATOM   2141  CA  ASP   134     -41.746  19.952  -6.430  1.00  0.00           C  
ATOM   2142  HA  ASP   134     -42.145  20.933  -6.174  1.00  0.00           H  
ATOM   2143  CB  ASP   134     -40.310  19.925  -5.905  1.00  0.00           C  
ATOM   2144  HB2 ASP   134     -39.606  20.562  -6.440  1.00  0.00           H  
ATOM   2145  HB3 ASP   134     -40.332  20.279  -4.875  1.00  0.00           H  
ATOM   2146  CG  ASP   134     -39.562  18.604  -5.838  1.00  0.00           C  
ATOM   2147  OD1 ASP   134     -40.078  17.697  -6.499  1.00  0.00           O  
ATOM   2148  OD2 ASP   134     -38.576  18.524  -5.114  1.00  0.00           O  
ATOM   2149  C   ASP   134     -41.732  19.858  -7.946  1.00  0.00           C  
ATOM   2150  O   ASP   134     -41.301  20.796  -8.623  1.00  0.00           O  
ATOM   2151  N   ALA   135     -42.217  18.817  -8.602  1.00  0.00           N  
ATOM   2152  H   ALA   135     -42.381  17.936  -8.135  1.00  0.00           H  
ATOM   2153  CA  ALA   135     -42.690  18.925 -10.009  1.00  0.00           C  
ATOM   2154  HA  ALA   135     -42.019  19.605 -10.535  1.00  0.00           H  
ATOM   2155  CB  ALA   135     -42.654  17.469 -10.599  1.00  0.00           C  
ATOM   2156  HB1 ALA   135     -42.875  17.460 -11.666  1.00  0.00           H  
ATOM   2157  HB2 ALA   135     -41.667  17.047 -10.414  1.00  0.00           H  
ATOM   2158  HB3 ALA   135     -43.374  16.874 -10.035  1.00  0.00           H  
ATOM   2159  C   ALA   135     -44.116  19.509 -10.143  1.00  0.00           C  
ATOM   2160  O   ALA   135     -45.009  19.110  -9.372  1.00  0.00           O  
ATOM   2161  N   LYS   136     -44.304  20.515 -10.919  1.00  0.00           N  
ATOM   2162  H   LYS   136     -43.527  20.768 -11.512  1.00  0.00           H  
ATOM   2163  CA  LYS   136     -45.570  21.319 -11.160  1.00  0.00           C  
ATOM   2164  HA  LYS   136     -45.809  21.925 -10.286  1.00  0.00           H  
ATOM   2165  CB  LYS   136     -45.375  22.354 -12.377  1.00  0.00           C  
ATOM   2166  HB2 LYS   136     -45.117  21.730 -13.232  1.00  0.00           H  
ATOM   2167  HB3 LYS   136     -46.313  22.857 -12.614  1.00  0.00           H  
ATOM   2168  CG  LYS   136     -44.406  23.385 -12.048  1.00  0.00           C  
ATOM   2169  HG2 LYS   136     -44.775  23.825 -11.121  1.00  0.00           H  
ATOM   2170  HG3 LYS   136     -43.410  22.944 -12.027  1.00  0.00           H  
ATOM   2171  CD  LYS   136     -44.332  24.552 -13.095  1.00  0.00           C  
ATOM   2172  HD2 LYS   136     -44.379  24.071 -14.071  1.00  0.00           H  
ATOM   2173  HD3 LYS   136     -45.146  25.239 -12.864  1.00  0.00           H  
ATOM   2174  CE  LYS   136     -43.001  25.345 -13.141  1.00  0.00           C  
ATOM   2175  HE2 LYS   136     -42.127  24.696 -13.096  1.00  0.00           H  
ATOM   2176  HE3 LYS   136     -42.880  25.818 -14.116  1.00  0.00           H  
ATOM   2177  NZ  LYS   136     -42.968  26.228 -11.983  1.00  0.00           N  
ATOM   2178  HZ1 LYS   136     -43.411  25.809 -11.178  1.00  0.00           H  
ATOM   2179  HZ2 LYS   136     -42.050  26.549 -11.710  1.00  0.00           H  
ATOM   2180  HZ3 LYS   136     -43.481  27.089 -12.110  1.00  0.00           H  
ATOM   2181  C   LYS   136     -46.842  20.363 -11.469  1.00  0.00           C  
ATOM   2182  O   LYS   136     -47.914  20.714 -10.904  1.00  0.00           O  
ATOM   2183  N   PRO   137     -46.798  19.102 -12.017  1.00  0.00           N  
ATOM   2184  CD  PRO   137     -45.746  18.674 -12.996  1.00  0.00           C  
ATOM   2185  HD2 PRO   137     -44.828  18.646 -12.410  1.00  0.00           H  
ATOM   2186  HD3 PRO   137     -45.786  19.360 -13.842  1.00  0.00           H  
ATOM   2187  CG  PRO   137     -46.207  17.231 -13.342  1.00  0.00           C  
ATOM   2188  HG2 PRO   137     -45.738  16.550 -12.632  1.00  0.00           H  
ATOM   2189  HG3 PRO   137     -45.833  16.903 -14.312  1.00  0.00           H  
ATOM   2190  CB  PRO   137     -47.682  17.341 -13.323  1.00  0.00           C  
ATOM   2191  HB2 PRO   137     -48.082  16.328 -13.282  1.00  0.00           H  
ATOM   2192  HB3 PRO   137     -48.048  17.823 -14.230  1.00  0.00           H  
ATOM   2193  CA  PRO   137     -47.967  18.236 -12.083  1.00  0.00           C  
ATOM   2194  HA  PRO   137     -48.766  18.895 -12.423  1.00  0.00           H  
ATOM   2195  C   PRO   137     -48.273  17.512 -10.766  1.00  0.00           C  
ATOM   2196  O   PRO   137     -49.357  16.989 -10.610  1.00  0.00           O  
ATOM   2197  N   MET   138     -47.357  17.504  -9.819  1.00  0.00           N  
ATOM   2198  H   MET   138     -46.610  18.182  -9.857  1.00  0.00           H  
ATOM   2199  CA  MET   138     -47.538  16.724  -8.578  1.00  0.00           C  
ATOM   2200  HA  MET   138     -48.326  15.975  -8.660  1.00  0.00           H  
ATOM   2201  CB  MET   138     -46.224  15.876  -8.393  1.00  0.00           C  
ATOM   2202  HB2 MET   138     -46.050  15.386  -9.351  1.00  0.00           H  
ATOM   2203  HB3 MET   138     -45.379  16.535  -8.191  1.00  0.00           H  
ATOM   2204  CG  MET   138     -46.321  14.811  -7.290  1.00  0.00           C  
ATOM   2205  HG2 MET   138     -46.628  15.293  -6.361  1.00  0.00           H  
ATOM   2206  HG3 MET   138     -47.020  14.050  -7.637  1.00  0.00           H  
ATOM   2207  SD  MET   138     -44.801  13.973  -6.804  1.00  0.00           S  
ATOM   2208  CE  MET   138     -45.417  13.194  -5.272  1.00  0.00           C  
ATOM   2209  HE1 MET   138     -45.822  13.990  -4.648  1.00  0.00           H  
ATOM   2210  HE2 MET   138     -46.151  12.413  -5.471  1.00  0.00           H  
ATOM   2211  HE3 MET   138     -44.731  12.702  -4.581  1.00  0.00           H  
ATOM   2212  C   MET   138     -47.734  17.528  -7.323  1.00  0.00           C  
ATOM   2213  O   MET   138     -48.466  17.061  -6.415  1.00  0.00           O  
ATOM   2214  N   MET   139     -47.409  18.808  -7.264  1.00  0.00           N  
ATOM   2215  H   MET   139     -46.811  19.074  -8.033  1.00  0.00           H  
ATOM   2216  CA  MET   139     -48.156  19.775  -6.419  1.00  0.00           C  
ATOM   2217  HA  MET   139     -48.218  19.316  -5.433  1.00  0.00           H  
ATOM   2218  CB  MET   139     -47.382  21.018  -6.258  1.00  0.00           C  
ATOM   2219  HB2 MET   139     -47.958  21.692  -5.625  1.00  0.00           H  
ATOM   2220  HB3 MET   139     -46.441  20.757  -5.772  1.00  0.00           H  
ATOM   2221  CG  MET   139     -47.173  21.762  -7.583  1.00  0.00           C  
ATOM   2222  HG2 MET   139     -46.605  21.046  -8.178  1.00  0.00           H  
ATOM   2223  HG3 MET   139     -48.173  21.930  -7.983  1.00  0.00           H  
ATOM   2224  SD  MET   139     -46.233  23.251  -7.546  1.00  0.00           S  
ATOM   2225  CE  MET   139     -44.603  22.481  -7.393  1.00  0.00           C  
ATOM   2226  HE1 MET   139     -43.837  23.246  -7.272  1.00  0.00           H  
ATOM   2227  HE2 MET   139     -44.632  21.812  -6.532  1.00  0.00           H  
ATOM   2228  HE3 MET   139     -44.335  21.859  -8.247  1.00  0.00           H  
ATOM   2229  C   MET   139     -49.611  20.071  -6.925  1.00  0.00           C  
ATOM   2230  O   MET   139     -50.064  19.636  -8.011  1.00  0.00           O  
ATOM   2231  N   HIE   140     -50.434  20.807  -6.111  1.00  0.00           N  
ATOM   2232  H   HIE   140     -50.116  21.191  -5.232  1.00  0.00           H  
ATOM   2233  CA  HIE   140     -51.733  21.234  -6.680  1.00  0.00           C  
ATOM   2234  HA  HIE   140     -52.259  20.292  -6.837  1.00  0.00           H  
ATOM   2235  CB  HIE   140     -52.391  22.045  -5.590  1.00  0.00           C  
ATOM   2236  HB2 HIE   140     -52.301  21.483  -4.660  1.00  0.00           H  
ATOM   2237  HB3 HIE   140     -51.811  22.915  -5.281  1.00  0.00           H  
ATOM   2238  CG  HIE   140     -53.777  22.438  -5.931  1.00  0.00           C  
ATOM   2239  ND1 HIE   140     -54.124  23.678  -6.408  1.00  0.00           N  
ATOM   2240  CE1 HIE   140     -55.435  23.705  -6.503  1.00  0.00           C  
ATOM   2241  HE1 HIE   140     -55.984  24.468  -7.037  1.00  0.00           H  
ATOM   2242  NE2 HIE   140     -55.929  22.533  -6.092  1.00  0.00           N  
ATOM   2243  HE2 HIE   140     -56.927  22.386  -6.139  1.00  0.00           H  
ATOM   2244  CD2 HIE   140     -54.864  21.718  -5.651  1.00  0.00           C  
ATOM   2245  HD2 HIE   140     -54.881  20.712  -5.258  1.00  0.00           H  
ATOM   2246  C   HIE   140     -51.680  22.045  -7.957  1.00  0.00           C  
ATOM   2247  O   HIE   140     -50.707  22.786  -8.153  1.00  0.00           O  
ATOM   2248  N   HIE   141     -52.671  21.936  -8.872  1.00  0.00           N  
ATOM   2249  H   HIE   141     -53.409  21.260  -8.738  1.00  0.00           H  
ATOM   2250  CA  HIE   141     -52.705  22.637 -10.185  1.00  0.00           C  
ATOM   2251  HA  HIE   141     -51.754  22.481 -10.693  1.00  0.00           H  
ATOM   2252  CB  HIE   141     -53.796  22.067 -11.169  1.00  0.00           C  
ATOM   2253  HB2 HIE   141     -53.736  22.313 -12.229  1.00  0.00           H  
ATOM   2254  HB3 HIE   141     -53.537  21.008 -11.170  1.00  0.00           H  
ATOM   2255  CG  HIE   141     -55.147  22.269 -10.593  1.00  0.00           C  
ATOM   2256  ND1 HIE   141     -55.502  22.053  -9.286  1.00  0.00           N  
ATOM   2257  CE1 HIE   141     -56.767  22.368  -9.255  1.00  0.00           C  
ATOM   2258  HE1 HIE   141     -57.353  22.246  -8.356  1.00  0.00           H  
ATOM   2259  NE2 HIE   141     -57.270  22.671 -10.480  1.00  0.00           N  
ATOM   2260  HE2 HIE   141     -58.241  22.908 -10.623  1.00  0.00           H  
ATOM   2261  CD2 HIE   141     -56.208  22.737 -11.308  1.00  0.00           C  
ATOM   2262  HD2 HIE   141     -56.172  23.038 -12.344  1.00  0.00           H  
ATOM   2263  C   HIE   141     -52.821  24.189 -10.115  1.00  0.00           C  
ATOM   2264  O   HIE   141     -52.432  24.898 -11.088  1.00  0.00           O  
ATOM   2265  N   LYS   142     -53.186  24.773  -8.977  1.00  0.00           N  
ATOM   2266  H   LYS   142     -53.456  24.191  -8.197  1.00  0.00           H  
ATOM   2267  CA  LYS   142     -53.075  26.195  -8.650  1.00  0.00           C  
ATOM   2268  HA  LYS   142     -52.895  26.756  -9.568  1.00  0.00           H  
ATOM   2269  CB  LYS   142     -54.429  26.712  -8.039  1.00  0.00           C  
ATOM   2270  HB2 LYS   142     -54.542  26.339  -7.021  1.00  0.00           H  
ATOM   2271  HB3 LYS   142     -54.443  27.802  -8.043  1.00  0.00           H  
ATOM   2272  CG  LYS   142     -55.671  26.214  -8.877  1.00  0.00           C  
ATOM   2273  HG2 LYS   142     -55.810  25.134  -8.842  1.00  0.00           H  
ATOM   2274  HG3 LYS   142     -56.549  26.529  -8.312  1.00  0.00           H  
ATOM   2275  CD  LYS   142     -55.728  26.582 -10.357  1.00  0.00           C  
ATOM   2276  HD2 LYS   142     -55.283  27.573 -10.447  1.00  0.00           H  
ATOM   2277  HD3 LYS   142     -55.119  25.930 -10.985  1.00  0.00           H  
ATOM   2278  CE  LYS   142     -57.129  26.699 -10.883  1.00  0.00           C  
ATOM   2279  HE2 LYS   142     -57.638  25.750 -10.715  1.00  0.00           H  
ATOM   2280  HE3 LYS   142     -57.589  27.516 -10.328  1.00  0.00           H  
ATOM   2281  NZ  LYS   142     -57.149  27.077 -12.347  1.00  0.00           N  
ATOM   2282  HZ1 LYS   142     -56.584  26.453 -12.906  1.00  0.00           H  
ATOM   2283  HZ2 LYS   142     -58.086  27.091 -12.726  1.00  0.00           H  
ATOM   2284  HZ3 LYS   142     -56.767  28.010 -12.403  1.00  0.00           H  
ATOM   2285  C   LYS   142     -51.901  26.478  -7.681  1.00  0.00           C  
ATOM   2286  O   LYS   142     -51.632  27.589  -7.215  1.00  0.00           O  
ATOM   2287  N   GLY   143     -51.002  25.541  -7.555  1.00  0.00           N  
ATOM   2288  H   GLY   143     -51.108  24.706  -8.113  1.00  0.00           H  
ATOM   2289  CA  GLY   143     -49.658  25.583  -6.941  1.00  0.00           C  
ATOM   2290  HA2 GLY   143     -49.050  24.893  -7.526  1.00  0.00           H  
ATOM   2291  HA3 GLY   143     -49.312  26.598  -7.138  1.00  0.00           H  
ATOM   2292  C   GLY   143     -49.509  25.268  -5.516  1.00  0.00           C  
ATOM   2293  O   GLY   143     -48.399  25.319  -4.970  1.00  0.00           O  
ATOM   2294  N   LYS   144     -50.630  25.005  -4.804  1.00  0.00           N  
ATOM   2295  H   LYS   144     -51.506  25.062  -5.304  1.00  0.00           H  
ATOM   2296  CA  LYS   144     -50.727  24.796  -3.340  1.00  0.00           C  
ATOM   2297  HA  LYS   144     -50.434  25.672  -2.761  1.00  0.00           H  
ATOM   2298  CB  LYS   144     -52.184  24.498  -2.898  1.00  0.00           C  
ATOM   2299  HB2 LYS   144     -52.540  23.529  -3.248  1.00  0.00           H  
ATOM   2300  HB3 LYS   144     -52.262  24.482  -1.811  1.00  0.00           H  
ATOM   2301  CG  LYS   144     -53.130  25.671  -3.362  1.00  0.00           C  
ATOM   2302  HG2 LYS   144     -52.609  26.576  -3.051  1.00  0.00           H  
ATOM   2303  HG3 LYS   144     -53.380  25.615  -4.421  1.00  0.00           H  
ATOM   2304  CD  LYS   144     -54.409  25.630  -2.574  1.00  0.00           C  
ATOM   2305  HD2 LYS   144     -54.053  25.572  -1.545  1.00  0.00           H  
ATOM   2306  HD3 LYS   144     -54.928  26.563  -2.792  1.00  0.00           H  
ATOM   2307  CE  LYS   144     -55.329  24.471  -2.916  1.00  0.00           C  
ATOM   2308  HE2 LYS   144     -55.173  24.277  -3.978  1.00  0.00           H  
ATOM   2309  HE3 LYS   144     -54.979  23.566  -2.419  1.00  0.00           H  
ATOM   2310  NZ  LYS   144     -56.822  24.750  -2.740  1.00  0.00           N  
ATOM   2311  HZ1 LYS   144     -57.396  23.925  -2.638  1.00  0.00           H  
ATOM   2312  HZ2 LYS   144     -56.987  25.274  -1.893  1.00  0.00           H  
ATOM   2313  HZ3 LYS   144     -57.117  25.448  -3.409  1.00  0.00           H  
ATOM   2314  C   LYS   144     -49.753  23.710  -2.995  1.00  0.00           C  
ATOM   2315  O   LYS   144     -49.463  22.882  -3.841  1.00  0.00           O  
ATOM   2316  N   PHE   145     -49.352  23.643  -1.762  1.00  0.00           N  
ATOM   2317  H   PHE   145     -49.752  24.374  -1.190  1.00  0.00           H  
ATOM   2318  CA  PHE   145     -48.303  22.768  -1.231  1.00  0.00           C  
ATOM   2319  HA  PHE   145     -48.009  23.340  -0.350  1.00  0.00           H  
ATOM   2320  CB  PHE   145     -48.943  21.439  -0.780  1.00  0.00           C  
ATOM   2321  HB2 PHE   145     -48.218  20.876  -0.192  1.00  0.00           H  
ATOM   2322  HB3 PHE   145     -49.805  21.565  -0.125  1.00  0.00           H  
ATOM   2323  CG  PHE   145     -49.405  20.323  -1.841  1.00  0.00           C  
ATOM   2324  CD1 PHE   145     -48.542  19.362  -2.246  1.00  0.00           C  
ATOM   2325  HD1 PHE   145     -47.548  19.351  -1.823  1.00  0.00           H  
ATOM   2326  CE1 PHE   145     -48.831  18.371  -3.222  1.00  0.00           C  
ATOM   2327  HE1 PHE   145     -48.049  17.653  -3.424  1.00  0.00           H  
ATOM   2328  CZ  PHE   145     -50.133  18.266  -3.622  1.00  0.00           C  
ATOM   2329  HZ  PHE   145     -50.391  17.534  -4.373  1.00  0.00           H  
ATOM   2330  CE2 PHE   145     -51.095  19.236  -3.217  1.00  0.00           C  
ATOM   2331  HE2 PHE   145     -52.141  19.252  -3.488  1.00  0.00           H  
ATOM   2332  CD2 PHE   145     -50.721  20.314  -2.356  1.00  0.00           C  
ATOM   2333  HD2 PHE   145     -51.418  21.071  -2.024  1.00  0.00           H  
ATOM   2334  C   PHE   145     -46.906  22.611  -1.888  1.00  0.00           C  
ATOM   2335  O   PHE   145     -45.912  22.230  -1.245  1.00  0.00           O  
ATOM   2336  N   GLY   146     -46.706  23.039  -3.084  1.00  0.00           N  
ATOM   2337  H   GLY   146     -47.541  23.292  -3.592  1.00  0.00           H  
ATOM   2338  CA  GLY   146     -45.474  23.401  -3.715  1.00  0.00           C  
ATOM   2339  HA2 GLY   146     -45.014  22.459  -4.014  1.00  0.00           H  
ATOM   2340  HA3 GLY   146     -45.686  23.952  -4.632  1.00  0.00           H  
ATOM   2341  C   GLY   146     -44.439  24.092  -2.889  1.00  0.00           C  
ATOM   2342  O   GLY   146     -44.860  24.720  -1.927  1.00  0.00           O  
ATOM   2343  N   PRO   147     -43.124  24.126  -3.223  1.00  0.00           N  
ATOM   2344  CD  PRO   147     -42.493  23.554  -4.426  1.00  0.00           C  
ATOM   2345  HD2 PRO   147     -42.451  24.475  -5.007  1.00  0.00           H  
ATOM   2346  HD3 PRO   147     -43.073  22.802  -4.961  1.00  0.00           H  
ATOM   2347  CG  PRO   147     -41.094  23.109  -3.906  1.00  0.00           C  
ATOM   2348  HG2 PRO   147     -40.369  23.050  -4.719  1.00  0.00           H  
ATOM   2349  HG3 PRO   147     -41.201  22.117  -3.468  1.00  0.00           H  
ATOM   2350  CB  PRO   147     -40.770  24.247  -2.935  1.00  0.00           C  
ATOM   2351  HB2 PRO   147     -40.316  25.075  -3.479  1.00  0.00           H  
ATOM   2352  HB3 PRO   147     -40.040  23.889  -2.209  1.00  0.00           H  
ATOM   2353  CA  PRO   147     -42.110  24.614  -2.280  1.00  0.00           C  
ATOM   2354  HA  PRO   147     -42.135  24.028  -1.361  1.00  0.00           H  
ATOM   2355  C   PRO   147     -42.202  26.038  -1.857  1.00  0.00           C  
ATOM   2356  O   PRO   147     -41.944  26.342  -0.726  1.00  0.00           O  
ATOM   2357  N   HIE   148     -42.697  26.873  -2.797  1.00  0.00           N  
ATOM   2358  H   HIE   148     -42.907  26.557  -3.733  1.00  0.00           H  
ATOM   2359  CA  HIE   148     -42.867  28.301  -2.520  1.00  0.00           C  
ATOM   2360  HA  HIE   148     -41.921  28.718  -2.176  1.00  0.00           H  
ATOM   2361  CB  HIE   148     -43.231  28.936  -3.950  1.00  0.00           C  
ATOM   2362  HB2 HIE   148     -43.298  30.023  -3.917  1.00  0.00           H  
ATOM   2363  HB3 HIE   148     -42.369  28.774  -4.598  1.00  0.00           H  
ATOM   2364  CG  HIE   148     -44.505  28.367  -4.608  1.00  0.00           C  
ATOM   2365  ND1 HIE   148     -44.844  27.040  -4.881  1.00  0.00           N  
ATOM   2366  CE1 HIE   148     -45.889  26.979  -5.713  1.00  0.00           C  
ATOM   2367  HE1 HIE   148     -46.452  26.129  -6.069  1.00  0.00           H  
ATOM   2368  NE2 HIE   148     -46.193  28.263  -6.033  1.00  0.00           N  
ATOM   2369  HE2 HIE   148     -46.864  28.490  -6.753  1.00  0.00           H  
ATOM   2370  CD2 HIE   148     -45.362  29.114  -5.306  1.00  0.00           C  
ATOM   2371  HD2 HIE   148     -45.276  30.190  -5.344  1.00  0.00           H  
ATOM   2372  C   HIE   148     -43.943  28.716  -1.416  1.00  0.00           C  
ATOM   2373  O   HIE   148     -44.001  29.859  -1.002  1.00  0.00           O  
ATOM   2374  N   GLN   149     -44.740  27.758  -0.962  1.00  0.00           N  
ATOM   2375  H   GLN   149     -44.633  26.806  -1.282  1.00  0.00           H  
ATOM   2376  CA  GLN   149     -45.844  27.974  -0.009  1.00  0.00           C  
ATOM   2377  HA  GLN   149     -46.422  28.871  -0.230  1.00  0.00           H  
ATOM   2378  CB  GLN   149     -46.777  26.788  -0.228  1.00  0.00           C  
ATOM   2379  HB2 GLN   149     -46.192  25.888  -0.039  1.00  0.00           H  
ATOM   2380  HB3 GLN   149     -47.644  26.832   0.431  1.00  0.00           H  
ATOM   2381  CG  GLN   149     -47.368  26.552  -1.672  1.00  0.00           C  
ATOM   2382  HG2 GLN   149     -46.592  26.514  -2.437  1.00  0.00           H  
ATOM   2383  HG3 GLN   149     -47.936  25.626  -1.756  1.00  0.00           H  
ATOM   2384  CD  GLN   149     -48.366  27.688  -2.055  1.00  0.00           C  
ATOM   2385  OE1 GLN   149     -48.825  28.456  -1.240  1.00  0.00           O  
ATOM   2386  NE2 GLN   149     -48.651  27.861  -3.341  1.00  0.00           N  
ATOM   2387 HE21 GLN   149     -49.438  28.454  -3.559  1.00  0.00           H  
ATOM   2388 HE22 GLN   149     -48.200  27.295  -4.046  1.00  0.00           H  
ATOM   2389  C   GLN   149     -45.359  28.049   1.429  1.00  0.00           C  
ATOM   2390  O   GLN   149     -44.460  27.247   1.799  1.00  0.00           O  
ATOM   2391  N   ARG   150     -45.966  28.893   2.338  1.00  0.00           N  
ATOM   2392  H   ARG   150     -46.733  29.404   1.925  1.00  0.00           H  
ATOM   2393  CA  ARG   150     -45.552  29.105   3.753  1.00  0.00           C  
ATOM   2394  HA  ARG   150     -44.566  29.568   3.776  1.00  0.00           H  
ATOM   2395  CB  ARG   150     -46.613  29.968   4.454  1.00  0.00           C  
ATOM   2396  HB2 ARG   150     -47.624  29.893   4.055  1.00  0.00           H  
ATOM   2397  HB3 ARG   150     -46.723  29.691   5.503  1.00  0.00           H  
ATOM   2398  CG  ARG   150     -46.223  31.409   4.290  1.00  0.00           C  
ATOM   2399  HG2 ARG   150     -45.196  31.596   4.603  1.00  0.00           H  
ATOM   2400  HG3 ARG   150     -46.283  31.672   3.234  1.00  0.00           H  
ATOM   2401  CD  ARG   150     -47.131  32.265   5.191  1.00  0.00           C  
ATOM   2402  HD2 ARG   150     -47.070  33.254   4.738  1.00  0.00           H  
ATOM   2403  HD3 ARG   150     -48.143  31.862   5.163  1.00  0.00           H  
ATOM   2404  NE  ARG   150     -46.730  32.303   6.603  1.00  0.00           N  
ATOM   2405  HE  ARG   150     -45.955  31.750   6.939  1.00  0.00           H  
ATOM   2406  CZ  ARG   150     -47.242  33.187   7.491  1.00  0.00           C  
ATOM   2407  NH1 ARG   150     -48.398  33.782   7.267  1.00  0.00           N  
ATOM   2408 HH11 ARG   150     -48.856  33.575   6.390  1.00  0.00           H  
ATOM   2409 HH12 ARG   150     -48.790  34.402   7.961  1.00  0.00           H  
ATOM   2410  NH2 ARG   150     -46.510  33.543   8.531  1.00  0.00           N  
ATOM   2411 HH21 ARG   150     -45.601  33.105   8.572  1.00  0.00           H  
ATOM   2412 HH22 ARG   150     -46.891  34.305   9.073  1.00  0.00           H  
ATOM   2413  C   ARG   150     -45.493  27.703   4.414  1.00  0.00           C  
ATOM   2414  O   ARG   150     -46.522  27.032   4.445  1.00  0.00           O  
ATOM   2415  N   MET   151     -44.354  27.329   4.962  1.00  0.00           N  
ATOM   2416  H   MET   151     -43.537  27.886   4.756  1.00  0.00           H  
ATOM   2417  CA  MET   151     -44.064  25.995   5.582  1.00  0.00           C  
ATOM   2418  HA  MET   151     -44.523  25.167   5.042  1.00  0.00           H  
ATOM   2419  CB  MET   151     -44.734  25.929   6.949  1.00  0.00           C  
ATOM   2420  HB2 MET   151     -45.728  26.350   6.799  1.00  0.00           H  
ATOM   2421  HB3 MET   151     -44.793  24.877   7.225  1.00  0.00           H  
ATOM   2422  CG  MET   151     -44.079  26.645   8.157  1.00  0.00           C  
ATOM   2423  HG2 MET   151     -43.067  26.314   8.389  1.00  0.00           H  
ATOM   2424  HG3 MET   151     -44.007  27.729   8.067  1.00  0.00           H  
ATOM   2425  SD  MET   151     -45.136  26.418   9.617  1.00  0.00           S  
ATOM   2426  CE  MET   151     -46.212  27.775   9.211  1.00  0.00           C  
ATOM   2427  HE1 MET   151     -46.676  27.772   8.225  1.00  0.00           H  
ATOM   2428  HE2 MET   151     -46.971  27.954   9.972  1.00  0.00           H  
ATOM   2429  HE3 MET   151     -45.612  28.662   9.418  1.00  0.00           H  
ATOM   2430  C   MET   151     -42.596  25.671   5.577  1.00  0.00           C  
ATOM   2431  O   MET   151     -42.372  24.469   5.455  1.00  0.00           O  
ATOM   2432  N   MET   152     -41.565  26.589   5.677  1.00  0.00           N  
ATOM   2433  H   MET   152     -41.800  27.556   5.849  1.00  0.00           H  
ATOM   2434  CA  MET   152     -40.167  26.253   5.462  1.00  0.00           C  
ATOM   2435  HA  MET   152     -39.998  25.287   5.937  1.00  0.00           H  
ATOM   2436  CB  MET   152     -39.339  27.302   6.220  1.00  0.00           C  
ATOM   2437  HB2 MET   152     -38.316  27.074   5.924  1.00  0.00           H  
ATOM   2438  HB3 MET   152     -39.520  28.308   5.841  1.00  0.00           H  
ATOM   2439  CG  MET   152     -39.581  27.409   7.731  1.00  0.00           C  
ATOM   2440  HG2 MET   152     -39.129  28.238   8.275  1.00  0.00           H  
ATOM   2441  HG3 MET   152     -40.638  27.389   7.999  1.00  0.00           H  
ATOM   2442  SD  MET   152     -39.095  25.928   8.620  1.00  0.00           S  
ATOM   2443  CE  MET   152     -39.464  26.529  10.351  1.00  0.00           C  
ATOM   2444  HE1 MET   152     -40.398  27.078  10.227  1.00  0.00           H  
ATOM   2445  HE2 MET   152     -39.467  25.734  11.097  1.00  0.00           H  
ATOM   2446  HE3 MET   152     -38.651  27.179  10.673  1.00  0.00           H  
ATOM   2447  C   MET   152     -39.797  26.169   3.997  1.00  0.00           C  
ATOM   2448  O   MET   152     -40.134  26.952   3.072  1.00  0.00           O  
ATOM   2449  N   PHE   153     -39.013  25.146   3.543  1.00  0.00           N  
ATOM   2450  H   PHE   153     -38.883  25.321   2.557  1.00  0.00           H  
ATOM   2451  CA  PHE   153     -38.381  23.931   4.046  1.00  0.00           C  
ATOM   2452  HA  PHE   153     -39.209  23.275   4.314  1.00  0.00           H  
ATOM   2453  CB  PHE   153     -37.523  23.222   2.966  1.00  0.00           C  
ATOM   2454  HB2 PHE   153     -36.680  23.861   2.703  1.00  0.00           H  
ATOM   2455  HB3 PHE   153     -37.159  22.273   3.360  1.00  0.00           H  
ATOM   2456  CG  PHE   153     -38.294  22.849   1.762  1.00  0.00           C  
ATOM   2457  CD1 PHE   153     -37.580  22.676   0.572  1.00  0.00           C  
ATOM   2458  HD1 PHE   153     -36.550  22.993   0.498  1.00  0.00           H  
ATOM   2459  CE1 PHE   153     -38.135  22.169  -0.608  1.00  0.00           C  
ATOM   2460  HE1 PHE   153     -37.519  22.054  -1.487  1.00  0.00           H  
ATOM   2461  CZ  PHE   153     -39.482  21.772  -0.655  1.00  0.00           C  
ATOM   2462  HZ  PHE   153     -39.895  21.479  -1.609  1.00  0.00           H  
ATOM   2463  CE2 PHE   153     -40.275  21.911   0.523  1.00  0.00           C  
ATOM   2464  HE2 PHE   153     -41.324  21.676   0.420  1.00  0.00           H  
ATOM   2465  CD2 PHE   153     -39.713  22.503   1.694  1.00  0.00           C  
ATOM   2466  HD2 PHE   153     -40.280  22.613   2.606  1.00  0.00           H  
ATOM   2467  C   PHE   153     -37.503  24.090   5.320  1.00  0.00           C  
ATOM   2468  O   PHE   153     -36.858  25.077   5.508  1.00  0.00           O  
ATOM   2469  N   LYS   154     -37.514  23.040   6.157  1.00  0.00           N  
ATOM   2470  H   LYS   154     -38.102  22.251   5.927  1.00  0.00           H  
ATOM   2471  CA  LYS   154     -37.015  22.987   7.506  1.00  0.00           C  
ATOM   2472  HA  LYS   154     -37.318  23.927   7.968  1.00  0.00           H  
ATOM   2473  CB  LYS   154     -37.681  21.744   8.097  1.00  0.00           C  
ATOM   2474  HB2 LYS   154     -37.671  21.866   9.180  1.00  0.00           H  
ATOM   2475  HB3 LYS   154     -38.697  21.713   7.704  1.00  0.00           H  
ATOM   2476  CG  LYS   154     -36.840  20.470   7.689  1.00  0.00           C  
ATOM   2477  HG2 LYS   154     -37.000  20.218   6.641  1.00  0.00           H  
ATOM   2478  HG3 LYS   154     -35.756  20.537   7.780  1.00  0.00           H  
ATOM   2479  CD  LYS   154     -37.309  19.257   8.555  1.00  0.00           C  
ATOM   2480  HD2 LYS   154     -36.475  18.560   8.472  1.00  0.00           H  
ATOM   2481  HD3 LYS   154     -37.420  19.598   9.585  1.00  0.00           H  
ATOM   2482  CE  LYS   154     -38.701  18.691   8.140  1.00  0.00           C  
ATOM   2483  HE2 LYS   154     -39.430  19.502   8.113  1.00  0.00           H  
ATOM   2484  HE3 LYS   154     -38.542  18.414   7.097  1.00  0.00           H  
ATOM   2485  NZ  LYS   154     -39.235  17.609   8.962  1.00  0.00           N  
ATOM   2486  HZ1 LYS   154     -40.181  17.349   8.724  1.00  0.00           H  
ATOM   2487  HZ2 LYS   154     -38.659  16.811   8.736  1.00  0.00           H  
ATOM   2488  HZ3 LYS   154     -39.177  17.717   9.964  1.00  0.00           H  
ATOM   2489  C   LYS   154     -35.459  22.923   7.617  1.00  0.00           C  
ATOM   2490  O   LYS   154     -34.977  23.177   8.736  1.00  0.00           O  
ATOM   2491  N   ASP   155     -34.714  22.758   6.453  1.00  0.00           N  
ATOM   2492  H   ASP   155     -35.186  22.512   5.594  1.00  0.00           H  
ATOM   2493  CA  ASP   155     -33.307  22.733   6.426  1.00  0.00           C  
ATOM   2494  HA  ASP   155     -33.043  21.930   7.114  1.00  0.00           H  
ATOM   2495  CB  ASP   155     -32.812  22.409   5.043  1.00  0.00           C  
ATOM   2496  HB2 ASP   155     -33.447  21.617   4.649  1.00  0.00           H  
ATOM   2497  HB3 ASP   155     -33.054  23.331   4.515  1.00  0.00           H  
ATOM   2498  CG  ASP   155     -31.327  22.056   4.915  1.00  0.00           C  
ATOM   2499  OD1 ASP   155     -30.540  21.999   5.886  1.00  0.00           O  
ATOM   2500  OD2 ASP   155     -31.003  21.929   3.688  1.00  0.00           O  
ATOM   2501  C   ASP   155     -32.750  24.043   6.967  1.00  0.00           C  
ATOM   2502  O   ASP   155     -33.120  25.130   6.509  1.00  0.00           O  
ATOM   2503  N   LEU   156     -31.800  23.958   7.803  1.00  0.00           N  
ATOM   2504  H   LEU   156     -31.617  23.032   8.162  1.00  0.00           H  
ATOM   2505  CA  LEU   156     -31.076  25.153   8.395  1.00  0.00           C  
ATOM   2506  HA  LEU   156     -31.785  25.961   8.576  1.00  0.00           H  
ATOM   2507  CB  LEU   156     -30.377  24.620   9.747  1.00  0.00           C  
ATOM   2508  HB2 LEU   156     -29.596  23.897   9.513  1.00  0.00           H  
ATOM   2509  HB3 LEU   156     -29.942  25.434  10.327  1.00  0.00           H  
ATOM   2510  CG  LEU   156     -31.391  24.097  10.741  1.00  0.00           C  
ATOM   2511  HG  LEU   156     -31.932  23.239  10.341  1.00  0.00           H  
ATOM   2512  CD1 LEU   156     -30.723  23.766  12.080  1.00  0.00           C  
ATOM   2513 HD11 LEU   156     -29.907  23.043  12.052  1.00  0.00           H  
ATOM   2514 HD12 LEU   156     -30.389  24.701  12.529  1.00  0.00           H  
ATOM   2515 HD13 LEU   156     -31.442  23.319  12.767  1.00  0.00           H  
ATOM   2516  CD2 LEU   156     -32.592  24.983  10.870  1.00  0.00           C  
ATOM   2517 HD21 LEU   156     -33.131  24.716  11.779  1.00  0.00           H  
ATOM   2518 HD22 LEU   156     -32.156  25.952  11.113  1.00  0.00           H  
ATOM   2519 HD23 LEU   156     -33.200  24.882   9.972  1.00  0.00           H  
ATOM   2520  C   LEU   156     -30.050  25.783   7.362  1.00  0.00           C  
ATOM   2521  O   LEU   156     -29.627  26.929   7.549  1.00  0.00           O  
ATOM   2522  N   ASN   157     -29.736  25.039   6.288  1.00  0.00           N  
ATOM   2523  H   ASN   157     -30.133  24.125   6.126  1.00  0.00           H  
ATOM   2524  CA  ASN   157     -28.739  25.446   5.300  1.00  0.00           C  
ATOM   2525  HA  ASN   157     -28.423  24.606   4.681  1.00  0.00           H  
ATOM   2526  CB  ASN   157     -29.390  26.484   4.368  1.00  0.00           C  
ATOM   2527  HB2 ASN   157     -30.426  26.151   4.304  1.00  0.00           H  
ATOM   2528  HB3 ASN   157     -29.338  27.475   4.819  1.00  0.00           H  
ATOM   2529  CG  ASN   157     -28.820  26.667   2.909  1.00  0.00           C  
ATOM   2530  OD1 ASN   157     -29.001  25.852   1.997  1.00  0.00           O  
ATOM   2531  ND2 ASN   157     -28.121  27.691   2.612  1.00  0.00           N  
ATOM   2532 HD21 ASN   157     -27.805  27.804   1.660  1.00  0.00           H  
ATOM   2533 HD22 ASN   157     -27.829  28.311   3.353  1.00  0.00           H  
ATOM   2534  C   ASN   157     -27.341  25.907   5.847  1.00  0.00           C  
ATOM   2535  O   ASN   157     -27.097  27.126   5.999  1.00  0.00           O  
ATOM   2536  N   LEU   158     -26.578  24.863   6.306  1.00  0.00           N  
ATOM   2537  H   LEU   158     -26.940  23.921   6.353  1.00  0.00           H  
ATOM   2538  CA  LEU   158     -25.419  25.027   7.129  1.00  0.00           C  
ATOM   2539  HA  LEU   158     -25.682  25.711   7.936  1.00  0.00           H  
ATOM   2540  CB  LEU   158     -25.131  23.732   7.894  1.00  0.00           C  
ATOM   2541  HB2 LEU   158     -24.952  22.938   7.169  1.00  0.00           H  
ATOM   2542  HB3 LEU   158     -24.167  23.788   8.400  1.00  0.00           H  
ATOM   2543  CG  LEU   158     -26.301  23.243   8.803  1.00  0.00           C  
ATOM   2544  HG  LEU   158     -27.256  23.466   8.326  1.00  0.00           H  
ATOM   2545  CD1 LEU   158     -26.230  21.731   9.061  1.00  0.00           C  
ATOM   2546 HD11 LEU   158     -26.464  21.265   8.105  1.00  0.00           H  
ATOM   2547 HD12 LEU   158     -25.232  21.651   9.494  1.00  0.00           H  
ATOM   2548 HD13 LEU   158     -27.049  21.398   9.698  1.00  0.00           H  
ATOM   2549  CD2 LEU   158     -26.293  23.994  10.147  1.00  0.00           C  
ATOM   2550 HD21 LEU   158     -26.195  25.065   9.965  1.00  0.00           H  
ATOM   2551 HD22 LEU   158     -27.223  23.849  10.695  1.00  0.00           H  
ATOM   2552 HD23 LEU   158     -25.453  23.738  10.793  1.00  0.00           H  
ATOM   2553  C   LEU   158     -24.219  25.513   6.242  1.00  0.00           C  
ATOM   2554  O   LEU   158     -24.148  25.036   5.124  1.00  0.00           O  
ATOM   2555  N   THR   159     -23.260  26.310   6.717  1.00  0.00           N  
ATOM   2556  H   THR   159     -23.416  26.702   7.635  1.00  0.00           H  
ATOM   2557  CA  THR   159     -22.154  26.862   5.878  1.00  0.00           C  
ATOM   2558  HA  THR   159     -22.471  27.018   4.847  1.00  0.00           H  
ATOM   2559  CB  THR   159     -21.739  28.203   6.558  1.00  0.00           C  
ATOM   2560  HB  THR   159     -21.061  28.698   5.862  1.00  0.00           H  
ATOM   2561  CG2 THR   159     -22.844  29.226   6.816  1.00  0.00           C  
ATOM   2562 HG21 THR   159     -23.299  29.508   5.866  1.00  0.00           H  
ATOM   2563 HG22 THR   159     -23.664  28.960   7.484  1.00  0.00           H  
ATOM   2564 HG23 THR   159     -22.425  30.160   7.191  1.00  0.00           H  
ATOM   2565  OG1 THR   159     -21.050  27.994   7.801  1.00  0.00           O  
ATOM   2566  HG1 THR   159     -20.902  28.845   8.220  1.00  0.00           H  
ATOM   2567  C   THR   159     -20.942  25.899   5.927  1.00  0.00           C  
ATOM   2568  O   THR   159     -20.855  24.974   6.745  1.00  0.00           O  
ATOM   2569  N   ASP   160     -19.848  26.312   5.192  1.00  0.00           N  
ATOM   2570  H   ASP   160     -19.899  27.029   4.482  1.00  0.00           H  
ATOM   2571  CA  ASP   160     -18.536  25.563   5.217  1.00  0.00           C  
ATOM   2572  HA  ASP   160     -18.555  24.538   4.845  1.00  0.00           H  
ATOM   2573  CB  ASP   160     -17.551  26.285   4.175  1.00  0.00           C  
ATOM   2574  HB2 ASP   160     -17.324  27.269   4.586  1.00  0.00           H  
ATOM   2575  HB3 ASP   160     -16.682  25.627   4.200  1.00  0.00           H  
ATOM   2576  CG  ASP   160     -18.114  26.369   2.759  1.00  0.00           C  
ATOM   2577  OD1 ASP   160     -17.866  27.473   2.106  1.00  0.00           O  
ATOM   2578  OD2 ASP   160     -18.951  25.527   2.409  1.00  0.00           O  
ATOM   2579  C   ASP   160     -17.856  25.532   6.598  1.00  0.00           C  
ATOM   2580  O   ASP   160     -17.058  24.575   6.799  1.00  0.00           O  
ATOM   2581  N   ALA   161     -18.160  26.489   7.506  1.00  0.00           N  
ATOM   2582  H   ALA   161     -18.921  27.150   7.438  1.00  0.00           H  
ATOM   2583  CA  ALA   161     -17.550  26.444   8.829  1.00  0.00           C  
ATOM   2584  HA  ALA   161     -16.579  25.980   8.654  1.00  0.00           H  
ATOM   2585  CB  ALA   161     -17.285  27.866   9.220  1.00  0.00           C  
ATOM   2586  HB1 ALA   161     -16.979  27.958  10.262  1.00  0.00           H  
ATOM   2587  HB2 ALA   161     -16.498  28.264   8.579  1.00  0.00           H  
ATOM   2588  HB3 ALA   161     -18.204  28.441   9.107  1.00  0.00           H  
ATOM   2589  C   ALA   161     -18.386  25.644   9.833  1.00  0.00           C  
ATOM   2590  O   ALA   161     -17.835  25.054  10.741  1.00  0.00           O  
ATOM   2591  N   GLN   162     -19.684  25.774   9.704  1.00  0.00           N  
ATOM   2592  H   GLN   162     -20.093  26.284   8.934  1.00  0.00           H  
ATOM   2593  CA  GLN   162     -20.559  24.872  10.384  1.00  0.00           C  
ATOM   2594  HA  GLN   162     -20.317  24.844  11.447  1.00  0.00           H  
ATOM   2595  CB  GLN   162     -22.034  25.286  10.173  1.00  0.00           C  
ATOM   2596  HB2 GLN   162     -22.275  25.492   9.130  1.00  0.00           H  
ATOM   2597  HB3 GLN   162     -22.614  24.423  10.500  1.00  0.00           H  
ATOM   2598  CG  GLN   162     -22.316  26.609  10.888  1.00  0.00           C  
ATOM   2599  HG2 GLN   162     -21.974  26.535  11.920  1.00  0.00           H  
ATOM   2600  HG3 GLN   162     -21.697  27.310  10.328  1.00  0.00           H  
ATOM   2601  CD  GLN   162     -23.727  27.148  10.674  1.00  0.00           C  
ATOM   2602  OE1 GLN   162     -24.358  27.163   9.651  1.00  0.00           O  
ATOM   2603  NE2 GLN   162     -24.261  27.651  11.692  1.00  0.00           N  
ATOM   2604 HE21 GLN   162     -25.181  28.021  11.503  1.00  0.00           H  
ATOM   2605 HE22 GLN   162     -23.796  27.785  12.579  1.00  0.00           H  
ATOM   2606  C   GLN   162     -20.433  23.397   9.964  1.00  0.00           C  
ATOM   2607  O   GLN   162     -20.317  22.526  10.817  1.00  0.00           O  
ATOM   2608  N   LYS   163     -20.391  23.095   8.634  1.00  0.00           N  
ATOM   2609  H   LYS   163     -20.483  23.799   7.916  1.00  0.00           H  
ATOM   2610  CA  LYS   163     -20.316  21.726   8.167  1.00  0.00           C  
ATOM   2611  HA  LYS   163     -21.026  21.116   8.724  1.00  0.00           H  
ATOM   2612  CB  LYS   163     -20.712  21.574   6.689  1.00  0.00           C  
ATOM   2613  HB2 LYS   163     -20.067  22.143   6.020  1.00  0.00           H  
ATOM   2614  HB3 LYS   163     -20.513  20.547   6.384  1.00  0.00           H  
ATOM   2615  CG  LYS   163     -22.200  21.828   6.532  1.00  0.00           C  
ATOM   2616  HG2 LYS   163     -22.818  21.125   7.092  1.00  0.00           H  
ATOM   2617  HG3 LYS   163     -22.481  22.827   6.863  1.00  0.00           H  
ATOM   2618  CD  LYS   163     -22.800  21.749   5.123  1.00  0.00           C  
ATOM   2619  HD2 LYS   163     -22.818  20.743   4.703  1.00  0.00           H  
ATOM   2620  HD3 LYS   163     -23.826  22.094   5.250  1.00  0.00           H  
ATOM   2621  CE  LYS   163     -22.084  22.807   4.234  1.00  0.00           C  
ATOM   2622  HE2 LYS   163     -21.782  23.683   4.808  1.00  0.00           H  
ATOM   2623  HE3 LYS   163     -21.155  22.317   3.940  1.00  0.00           H  
ATOM   2624  NZ  LYS   163     -22.980  23.198   3.187  1.00  0.00           N  
ATOM   2625  HZ1 LYS   163     -23.828  23.455   3.672  1.00  0.00           H  
ATOM   2626  HZ2 LYS   163     -22.689  23.940   2.566  1.00  0.00           H  
ATOM   2627  HZ3 LYS   163     -23.232  22.382   2.647  1.00  0.00           H  
ATOM   2628  C   LYS   163     -18.915  21.059   8.531  1.00  0.00           C  
ATOM   2629  O   LYS   163     -19.010  19.889   8.885  1.00  0.00           O  
ATOM   2630  N   GLN   164     -17.809  21.734   8.610  1.00  0.00           N  
ATOM   2631  H   GLN   164     -17.784  22.689   8.281  1.00  0.00           H  
ATOM   2632  CA  GLN   164     -16.563  21.042   9.118  1.00  0.00           C  
ATOM   2633  HA  GLN   164     -16.468  20.088   8.600  1.00  0.00           H  
ATOM   2634  CB  GLN   164     -15.275  21.868   8.907  1.00  0.00           C  
ATOM   2635  HB2 GLN   164     -15.451  22.412   7.979  1.00  0.00           H  
ATOM   2636  HB3 GLN   164     -15.265  22.594   9.720  1.00  0.00           H  
ATOM   2637  CG  GLN   164     -13.981  21.087   8.890  1.00  0.00           C  
ATOM   2638  HG2 GLN   164     -13.751  20.607   9.841  1.00  0.00           H  
ATOM   2639  HG3 GLN   164     -14.104  20.453   8.012  1.00  0.00           H  
ATOM   2640  CD  GLN   164     -12.787  21.945   8.520  1.00  0.00           C  
ATOM   2641  OE1 GLN   164     -12.620  23.023   9.075  1.00  0.00           O  
ATOM   2642  NE2 GLN   164     -11.909  21.467   7.661  1.00  0.00           N  
ATOM   2643 HE21 GLN   164     -11.309  22.134   7.196  1.00  0.00           H  
ATOM   2644 HE22 GLN   164     -11.944  20.513   7.332  1.00  0.00           H  
ATOM   2645  C   GLN   164     -16.668  20.693  10.586  1.00  0.00           C  
ATOM   2646  O   GLN   164     -16.362  19.624  10.983  1.00  0.00           O  
ATOM   2647  N   GLN   165     -17.084  21.658  11.423  1.00  0.00           N  
ATOM   2648  H   GLN   165     -17.362  22.567  11.080  1.00  0.00           H  
ATOM   2649  CA  GLN   165     -17.148  21.429  12.838  1.00  0.00           C  
ATOM   2650  HA  GLN   165     -16.262  20.907  13.200  1.00  0.00           H  
ATOM   2651  CB  GLN   165     -17.128  22.793  13.552  1.00  0.00           C  
ATOM   2652  HB2 GLN   165     -16.334  23.418  13.142  1.00  0.00           H  
ATOM   2653  HB3 GLN   165     -18.058  23.337  13.389  1.00  0.00           H  
ATOM   2654  CG  GLN   165     -16.888  22.705  15.105  1.00  0.00           C  
ATOM   2655  HG2 GLN   165     -16.733  23.723  15.463  1.00  0.00           H  
ATOM   2656  HG3 GLN   165     -17.847  22.339  15.472  1.00  0.00           H  
ATOM   2657  CD  GLN   165     -15.719  21.939  15.629  1.00  0.00           C  
ATOM   2658  OE1 GLN   165     -15.824  21.266  16.679  1.00  0.00           O  
ATOM   2659  NE2 GLN   165     -14.540  22.017  15.101  1.00  0.00           N  
ATOM   2660 HE21 GLN   165     -13.853  21.522  15.651  1.00  0.00           H  
ATOM   2661 HE22 GLN   165     -14.388  22.563  14.265  1.00  0.00           H  
ATOM   2662  C   GLN   165     -18.325  20.529  13.251  1.00  0.00           C  
ATOM   2663  O   GLN   165     -18.192  19.826  14.251  1.00  0.00           O  
ATOM   2664  N   ILE   166     -19.511  20.530  12.619  1.00  0.00           N  
ATOM   2665  H   ILE   166     -19.717  21.247  11.938  1.00  0.00           H  
ATOM   2666  CA  ILE   166     -20.568  19.574  12.876  1.00  0.00           C  
ATOM   2667  HA  ILE   166     -20.899  19.552  13.914  1.00  0.00           H  
ATOM   2668  CB  ILE   166     -21.848  20.074  12.112  1.00  0.00           C  
ATOM   2669  HB  ILE   166     -21.600  20.359  11.089  1.00  0.00           H  
ATOM   2670  CG2 ILE   166     -22.982  18.950  12.029  1.00  0.00           C  
ATOM   2671 HG21 ILE   166     -23.978  19.234  11.690  1.00  0.00           H  
ATOM   2672 HG22 ILE   166     -22.699  18.175  11.317  1.00  0.00           H  
ATOM   2673 HG23 ILE   166     -23.249  18.498  12.984  1.00  0.00           H  
ATOM   2674  CG1 ILE   166     -22.477  21.313  12.757  1.00  0.00           C  
ATOM   2675 HG12 ILE   166     -22.589  21.233  13.838  1.00  0.00           H  
ATOM   2676 HG13 ILE   166     -21.698  22.068  12.649  1.00  0.00           H  
ATOM   2677  CD1 ILE   166     -23.713  21.963  12.138  1.00  0.00           C  
ATOM   2678 HD11 ILE   166     -24.055  22.871  12.634  1.00  0.00           H  
ATOM   2679 HD12 ILE   166     -23.696  22.112  11.058  1.00  0.00           H  
ATOM   2680 HD13 ILE   166     -24.538  21.274  12.318  1.00  0.00           H  
ATOM   2681  C   ILE   166     -20.197  18.158  12.595  1.00  0.00           C  
ATOM   2682  O   ILE   166     -20.496  17.304  13.460  1.00  0.00           O  
ATOM   2683  N   ARG   167     -19.460  17.949  11.493  1.00  0.00           N  
ATOM   2684  H   ARG   167     -19.178  18.722  10.907  1.00  0.00           H  
ATOM   2685  CA  ARG   167     -18.941  16.617  11.249  1.00  0.00           C  
ATOM   2686  HA  ARG   167     -19.836  16.000  11.322  1.00  0.00           H  
ATOM   2687  CB  ARG   167     -18.310  16.468   9.846  1.00  0.00           C  
ATOM   2688  HB2 ARG   167     -17.650  17.329   9.742  1.00  0.00           H  
ATOM   2689  HB3 ARG   167     -17.740  15.539   9.838  1.00  0.00           H  
ATOM   2690  CG  ARG   167     -19.313  16.571   8.604  1.00  0.00           C  
ATOM   2691  HG2 ARG   167     -19.675  15.548   8.494  1.00  0.00           H  
ATOM   2692  HG3 ARG   167     -20.229  17.063   8.931  1.00  0.00           H  
ATOM   2693  CD  ARG   167     -18.743  17.020   7.315  1.00  0.00           C  
ATOM   2694  HD2 ARG   167     -18.763  18.106   7.224  1.00  0.00           H  
ATOM   2695  HD3 ARG   167     -17.717  16.663   7.401  1.00  0.00           H  
ATOM   2696  NE  ARG   167     -19.292  16.400   6.071  1.00  0.00           N  
ATOM   2697  HE  ARG   167     -20.028  15.717   6.174  1.00  0.00           H  
ATOM   2698  CZ  ARG   167     -18.968  16.709   4.837  1.00  0.00           C  
ATOM   2699  NH1 ARG   167     -18.098  17.576   4.502  1.00  0.00           N  
ATOM   2700 HH11 ARG   167     -17.596  18.049   5.240  1.00  0.00           H  
ATOM   2701 HH12 ARG   167     -17.998  17.911   3.555  1.00  0.00           H  
ATOM   2702  NH2 ARG   167     -19.638  16.249   3.899  1.00  0.00           N  
ATOM   2703 HH21 ARG   167     -20.171  15.395   3.984  1.00  0.00           H  
ATOM   2704 HH22 ARG   167     -19.665  16.754   3.025  1.00  0.00           H  
ATOM   2705  C   ARG   167     -17.963  16.180  12.365  1.00  0.00           C  
ATOM   2706  O   ARG   167     -17.877  14.987  12.711  1.00  0.00           O  
ATOM   2707  N   GLU   168     -17.181  17.083  12.938  1.00  0.00           N  
ATOM   2708  H   GLU   168     -17.276  17.982  12.489  1.00  0.00           H  
ATOM   2709  CA  GLU   168     -16.189  16.822  13.977  1.00  0.00           C  
ATOM   2710  HA  GLU   168     -15.708  15.893  13.670  1.00  0.00           H  
ATOM   2711  CB  GLU   168     -15.104  17.956  14.138  1.00  0.00           C  
ATOM   2712  HB2 GLU   168     -14.870  18.225  13.108  1.00  0.00           H  
ATOM   2713  HB3 GLU   168     -15.636  18.818  14.540  1.00  0.00           H  
ATOM   2714  CG  GLU   168     -13.873  17.405  14.912  1.00  0.00           C  
ATOM   2715  HG2 GLU   168     -13.224  18.201  15.279  1.00  0.00           H  
ATOM   2716  HG3 GLU   168     -14.278  16.819  15.737  1.00  0.00           H  
ATOM   2717  CD  GLU   168     -13.035  16.527  14.028  1.00  0.00           C  
ATOM   2718  OE1 GLU   168     -13.035  15.276  14.098  1.00  0.00           O  
ATOM   2719  OE2 GLU   168     -12.350  17.138  13.146  1.00  0.00           O  
ATOM   2720  C   GLU   168     -16.915  16.447  15.242  1.00  0.00           C  
ATOM   2721  O   GLU   168     -16.545  15.460  15.894  1.00  0.00           O  
ATOM   2722  N   ILE   169     -18.054  17.159  15.555  1.00  0.00           N  
ATOM   2723  H   ILE   169     -18.335  17.988  15.051  1.00  0.00           H  
ATOM   2724  CA  ILE   169     -18.932  16.797  16.634  1.00  0.00           C  
ATOM   2725  HA  ILE   169     -18.335  16.840  17.545  1.00  0.00           H  
ATOM   2726  CB  ILE   169     -19.952  17.924  16.794  1.00  0.00           C  
ATOM   2727  HB  ILE   169     -20.339  18.114  15.793  1.00  0.00           H  
ATOM   2728  CG2 ILE   169     -21.115  17.632  17.801  1.00  0.00           C  
ATOM   2729 HG21 ILE   169     -21.694  16.752  17.520  1.00  0.00           H  
ATOM   2730 HG22 ILE   169     -20.690  17.529  18.799  1.00  0.00           H  
ATOM   2731 HG23 ILE   169     -21.822  18.457  17.719  1.00  0.00           H  
ATOM   2732  CG1 ILE   169     -19.303  19.262  17.289  1.00  0.00           C  
ATOM   2733 HG12 ILE   169     -18.866  19.241  18.287  1.00  0.00           H  
ATOM   2734 HG13 ILE   169     -18.462  19.373  16.604  1.00  0.00           H  
ATOM   2735  CD1 ILE   169     -20.084  20.638  17.152  1.00  0.00           C  
ATOM   2736 HD11 ILE   169     -20.865  20.614  16.392  1.00  0.00           H  
ATOM   2737 HD12 ILE   169     -20.618  20.813  18.087  1.00  0.00           H  
ATOM   2738 HD13 ILE   169     -19.412  21.478  16.980  1.00  0.00           H  
ATOM   2739  C   ILE   169     -19.501  15.394  16.617  1.00  0.00           C  
ATOM   2740  O   ILE   169     -19.591  14.743  17.627  1.00  0.00           O  
ATOM   2741  N   MET   170     -19.885  15.050  15.415  1.00  0.00           N  
ATOM   2742  H   MET   170     -19.858  15.738  14.676  1.00  0.00           H  
ATOM   2743  CA  MET   170     -20.368  13.681  15.103  1.00  0.00           C  
ATOM   2744  HA  MET   170     -20.926  13.459  16.012  1.00  0.00           H  
ATOM   2745  CB  MET   170     -21.311  13.654  13.874  1.00  0.00           C  
ATOM   2746  HB2 MET   170     -20.745  14.082  13.047  1.00  0.00           H  
ATOM   2747  HB3 MET   170     -21.627  12.626  13.695  1.00  0.00           H  
ATOM   2748  CG  MET   170     -22.572  14.497  14.082  1.00  0.00           C  
ATOM   2749  HG2 MET   170     -23.138  14.273  14.987  1.00  0.00           H  
ATOM   2750  HG3 MET   170     -22.275  15.540  14.199  1.00  0.00           H  
ATOM   2751  SD  MET   170     -23.927  14.496  12.767  1.00  0.00           S  
ATOM   2752  CE  MET   170     -23.029  14.695  11.199  1.00  0.00           C  
ATOM   2753  HE1 MET   170     -22.159  14.043  11.274  1.00  0.00           H  
ATOM   2754  HE2 MET   170     -23.711  14.228  10.489  1.00  0.00           H  
ATOM   2755  HE3 MET   170     -22.885  15.722  10.862  1.00  0.00           H  
ATOM   2756  C   MET   170     -19.320  12.608  14.827  1.00  0.00           C  
ATOM   2757  O   MET   170     -19.582  11.437  14.917  1.00  0.00           O  
ATOM   2758  N   LYS   171     -18.048  12.928  14.681  1.00  0.00           N  
ATOM   2759  H   LYS   171     -17.918  13.929  14.684  1.00  0.00           H  
ATOM   2760  CA  LYS   171     -16.954  11.947  14.992  1.00  0.00           C  
ATOM   2761  HA  LYS   171     -17.167  11.015  14.469  1.00  0.00           H  
ATOM   2762  CB  LYS   171     -15.655  12.474  14.304  1.00  0.00           C  
ATOM   2763  HB2 LYS   171     -15.606  13.537  14.540  1.00  0.00           H  
ATOM   2764  HB3 LYS   171     -14.745  11.987  14.654  1.00  0.00           H  
ATOM   2765  CG  LYS   171     -15.781  12.287  12.797  1.00  0.00           C  
ATOM   2766  HG2 LYS   171     -15.730  11.212  12.621  1.00  0.00           H  
ATOM   2767  HG3 LYS   171     -16.721  12.709  12.442  1.00  0.00           H  
ATOM   2768  CD  LYS   171     -14.548  12.847  12.024  1.00  0.00           C  
ATOM   2769  HD2 LYS   171     -13.599  12.842  12.561  1.00  0.00           H  
ATOM   2770  HD3 LYS   171     -14.483  12.240  11.122  1.00  0.00           H  
ATOM   2771  CE  LYS   171     -14.765  14.257  11.585  1.00  0.00           C  
ATOM   2772  HE2 LYS   171     -15.746  14.112  11.132  1.00  0.00           H  
ATOM   2773  HE3 LYS   171     -14.829  14.992  12.387  1.00  0.00           H  
ATOM   2774  NZ  LYS   171     -13.814  14.647  10.567  1.00  0.00           N  
ATOM   2775  HZ1 LYS   171     -14.306  14.941   9.735  1.00  0.00           H  
ATOM   2776  HZ2 LYS   171     -13.306  15.471  10.856  1.00  0.00           H  
ATOM   2777  HZ3 LYS   171     -13.108  13.935  10.443  1.00  0.00           H  
ATOM   2778  C   LYS   171     -16.909  11.639  16.410  1.00  0.00           C  
ATOM   2779  O   LYS   171     -16.431  10.555  16.821  1.00  0.00           O  
ATOM   2780  N   GLY   172     -17.419  12.511  17.241  1.00  0.00           N  
ATOM   2781  H   GLY   172     -17.587  13.475  16.991  1.00  0.00           H  
ATOM   2782  CA  GLY   172     -17.574  12.265  18.664  1.00  0.00           C  
ATOM   2783  HA2 GLY   172     -16.649  11.836  19.048  1.00  0.00           H  
ATOM   2784  HA3 GLY   172     -17.761  13.239  19.116  1.00  0.00           H  
ATOM   2785  C   GLY   172     -18.797  11.456  19.159  1.00  0.00           C  
ATOM   2786  O   GLY   172     -19.782  11.288  18.423  1.00  0.00           O  
ATOM   2787  N   GLN   173     -18.716  10.866  20.369  1.00  0.00           N  
ATOM   2788  H   GLN   173     -17.888  11.122  20.887  1.00  0.00           H  
ATOM   2789  CA  GLN   173     -19.722   9.915  20.943  1.00  0.00           C  
ATOM   2790  HA  GLN   173     -19.299   9.446  21.832  1.00  0.00           H  
ATOM   2791  CB  GLN   173     -20.846  10.750  21.564  1.00  0.00           C  
ATOM   2792  HB2 GLN   173     -21.499  11.249  20.847  1.00  0.00           H  
ATOM   2793  HB3 GLN   173     -21.471  10.058  22.129  1.00  0.00           H  
ATOM   2794  CG  GLN   173     -20.412  11.750  22.630  1.00  0.00           C  
ATOM   2795  HG2 GLN   173     -21.321  11.816  23.229  1.00  0.00           H  
ATOM   2796  HG3 GLN   173     -19.641  11.286  23.245  1.00  0.00           H  
ATOM   2797  CD  GLN   173     -19.983  13.111  22.037  1.00  0.00           C  
ATOM   2798  OE1 GLN   173     -18.959  13.621  22.403  1.00  0.00           O  
ATOM   2799  NE2 GLN   173     -20.648  13.807  21.134  1.00  0.00           N  
ATOM   2800 HE21 GLN   173     -20.146  14.570  20.704  1.00  0.00           H  
ATOM   2801 HE22 GLN   173     -21.589  13.610  20.824  1.00  0.00           H  
ATOM   2802  C   GLN   173     -20.254   8.909  19.936  1.00  0.00           C  
ATOM   2803  O   GLN   173     -21.354   8.353  20.242  1.00  0.00           O  
ATOM   2804  N   ARG   174     -19.567   8.376  18.928  1.00  0.00           N  
ATOM   2805  H   ARG   174     -18.634   8.748  18.824  1.00  0.00           H  
ATOM   2806  CA  ARG   174     -20.068   7.363  18.012  1.00  0.00           C  
ATOM   2807  HA  ARG   174     -21.031   7.630  17.578  1.00  0.00           H  
ATOM   2808  CB  ARG   174     -19.196   7.181  16.732  1.00  0.00           C  
ATOM   2809  HB2 ARG   174     -18.121   7.082  16.882  1.00  0.00           H  
ATOM   2810  HB3 ARG   174     -19.524   6.297  16.185  1.00  0.00           H  
ATOM   2811  CG  ARG   174     -19.481   8.284  15.736  1.00  0.00           C  
ATOM   2812  HG2 ARG   174     -20.502   8.230  15.360  1.00  0.00           H  
ATOM   2813  HG3 ARG   174     -19.282   9.202  16.290  1.00  0.00           H  
ATOM   2814  CD  ARG   174     -18.681   8.063  14.465  1.00  0.00           C  
ATOM   2815  HD2 ARG   174     -17.608   8.089  14.659  1.00  0.00           H  
ATOM   2816  HD3 ARG   174     -18.930   7.086  14.051  1.00  0.00           H  
ATOM   2817  NE  ARG   174     -19.035   9.143  13.503  1.00  0.00           N  
ATOM   2818  HE  ARG   174     -19.541   9.957  13.820  1.00  0.00           H  
ATOM   2819  CZ  ARG   174     -18.507   9.164  12.333  1.00  0.00           C  
ATOM   2820  NH1 ARG   174     -17.425   8.450  11.937  1.00  0.00           N  
ATOM   2821 HH11 ARG   174     -17.098   7.665  12.483  1.00  0.00           H  
ATOM   2822 HH12 ARG   174     -16.986   8.725  11.070  1.00  0.00           H  
ATOM   2823  NH2 ARG   174     -18.929  10.082  11.499  1.00  0.00           N  
ATOM   2824 HH21 ARG   174     -19.890  10.329  11.682  1.00  0.00           H  
ATOM   2825 HH22 ARG   174     -18.500  10.059  10.585  1.00  0.00           H  
ATOM   2826  C   ARG   174     -20.181   5.986  18.715  1.00  0.00           C  
ATOM   2827  O   ARG   174     -21.165   5.248  18.656  1.00  0.00           O  
ATOM   2828  N   ASP   175     -19.150   5.654  19.520  1.00  0.00           N  
ATOM   2829  H   ASP   175     -18.463   6.363  19.734  1.00  0.00           H  
ATOM   2830  CA  ASP   175     -19.160   4.435  20.271  1.00  0.00           C  
ATOM   2831  HA  ASP   175     -19.300   3.569  19.625  1.00  0.00           H  
ATOM   2832  CB  ASP   175     -17.712   4.187  20.801  1.00  0.00           C  
ATOM   2833  HB2 ASP   175     -17.470   5.022  21.459  1.00  0.00           H  
ATOM   2834  HB3 ASP   175     -17.680   3.317  21.457  1.00  0.00           H  
ATOM   2835  CG  ASP   175     -16.723   3.918  19.762  1.00  0.00           C  
ATOM   2836  OD1 ASP   175     -16.640   4.660  18.747  1.00  0.00           O  
ATOM   2837  OD2 ASP   175     -16.141   2.808  19.835  1.00  0.00           O  
ATOM   2838  C   ASP   175     -20.246   4.377  21.421  1.00  0.00           C  
ATOM   2839  O   ASP   175     -20.931   3.363  21.545  1.00  0.00           O  
ATOM   2840  N   GLN   176     -20.659   5.456  21.917  1.00  0.00           N  
ATOM   2841  H   GLN   176     -20.087   6.278  21.782  1.00  0.00           H  
ATOM   2842  CA  GLN   176     -21.786   5.586  22.838  1.00  0.00           C  
ATOM   2843  HA  GLN   176     -21.828   4.760  23.547  1.00  0.00           H  
ATOM   2844  CB  GLN   176     -21.614   6.859  23.675  1.00  0.00           C  
ATOM   2845  HB2 GLN   176     -21.576   7.766  23.070  1.00  0.00           H  
ATOM   2846  HB3 GLN   176     -22.491   6.964  24.313  1.00  0.00           H  
ATOM   2847  CG  GLN   176     -20.324   6.817  24.526  1.00  0.00           C  
ATOM   2848  HG2 GLN   176     -19.439   6.897  23.895  1.00  0.00           H  
ATOM   2849  HG3 GLN   176     -20.303   7.650  25.229  1.00  0.00           H  
ATOM   2850  CD  GLN   176     -20.150   5.598  25.381  1.00  0.00           C  
ATOM   2851  OE1 GLN   176     -19.307   4.746  25.128  1.00  0.00           O  
ATOM   2852  NE2 GLN   176     -20.787   5.447  26.529  1.00  0.00           N  
ATOM   2853 HE21 GLN   176     -20.506   4.630  27.052  1.00  0.00           H  
ATOM   2854 HE22 GLN   176     -21.694   5.859  26.693  1.00  0.00           H  
ATOM   2855  C   GLN   176     -23.160   5.606  22.166  1.00  0.00           C  
ATOM   2856  O   GLN   176     -24.151   5.445  22.906  1.00  0.00           O  
ATOM   2857  N   MET   177     -23.223   5.769  20.846  1.00  0.00           N  
ATOM   2858  H   MET   177     -22.346   5.866  20.354  1.00  0.00           H  
ATOM   2859  CA  MET   177     -24.423   5.504  19.990  1.00  0.00           C  
ATOM   2860  HA  MET   177     -25.241   5.631  20.698  1.00  0.00           H  
ATOM   2861  CB  MET   177     -24.525   6.692  18.994  1.00  0.00           C  
ATOM   2862  HB2 MET   177     -23.596   6.779  18.430  1.00  0.00           H  
ATOM   2863  HB3 MET   177     -25.328   6.473  18.290  1.00  0.00           H  
ATOM   2864  CG  MET   177     -24.941   7.964  19.678  1.00  0.00           C  
ATOM   2865  HG2 MET   177     -25.847   7.708  20.227  1.00  0.00           H  
ATOM   2866  HG3 MET   177     -24.211   8.178  20.458  1.00  0.00           H  
ATOM   2867  SD  MET   177     -25.209   9.501  18.632  1.00  0.00           S  
ATOM   2868  CE  MET   177     -23.824  10.534  19.239  1.00  0.00           C  
ATOM   2869  HE1 MET   177     -22.879  10.001  19.133  1.00  0.00           H  
ATOM   2870  HE2 MET   177     -23.826  11.514  18.764  1.00  0.00           H  
ATOM   2871  HE3 MET   177     -23.976  10.766  20.294  1.00  0.00           H  
ATOM   2872  C   MET   177     -24.404   4.184  19.278  1.00  0.00           C  
ATOM   2873  O   MET   177     -25.463   3.797  18.770  1.00  0.00           O  
ATOM   2874  N   LYS   178     -23.404   3.369  19.338  1.00  0.00           N  
ATOM   2875  H   LYS   178     -22.591   3.665  19.859  1.00  0.00           H  
ATOM   2876  CA  LYS   178     -23.332   2.025  18.736  1.00  0.00           C  
ATOM   2877  HA  LYS   178     -23.366   2.164  17.655  1.00  0.00           H  
ATOM   2878  CB  LYS   178     -21.950   1.446  18.969  1.00  0.00           C  
ATOM   2879  HB2 LYS   178     -21.239   2.115  18.483  1.00  0.00           H  
ATOM   2880  HB3 LYS   178     -21.671   1.361  20.019  1.00  0.00           H  
ATOM   2881  CG  LYS   178     -21.852  -0.012  18.442  1.00  0.00           C  
ATOM   2882  HG2 LYS   178     -22.645  -0.543  18.968  1.00  0.00           H  
ATOM   2883  HG3 LYS   178     -22.029   0.061  17.369  1.00  0.00           H  
ATOM   2884  CD  LYS   178     -20.612  -0.913  18.717  1.00  0.00           C  
ATOM   2885  HD2 LYS   178     -20.606  -1.107  19.790  1.00  0.00           H  
ATOM   2886  HD3 LYS   178     -20.687  -1.782  18.063  1.00  0.00           H  
ATOM   2887  CE  LYS   178     -19.286  -0.182  18.465  1.00  0.00           C  
ATOM   2888  HE2 LYS   178     -19.229   0.538  19.282  1.00  0.00           H  
ATOM   2889  HE3 LYS   178     -18.562  -0.892  18.864  1.00  0.00           H  
ATOM   2890  NZ  LYS   178     -18.906   0.266  17.074  1.00  0.00           N  
ATOM   2891  HZ1 LYS   178     -19.326   1.161  16.865  1.00  0.00           H  
ATOM   2892  HZ2 LYS   178     -17.918   0.470  17.014  1.00  0.00           H  
ATOM   2893  HZ3 LYS   178     -19.291  -0.378  16.398  1.00  0.00           H  
ATOM   2894  C   LYS   178     -24.478   1.161  19.288  1.00  0.00           C  
ATOM   2895  O   LYS   178     -24.567   0.938  20.515  1.00  0.00           O  
ATOM   2896  N   ARG   179     -25.305   0.651  18.398  1.00  0.00           N  
ATOM   2897  H   ARG   179     -25.270   1.127  17.507  1.00  0.00           H  
ATOM   2898  CA  ARG   179     -26.434  -0.217  18.693  1.00  0.00           C  
ATOM   2899  HA  ARG   179     -26.953   0.294  19.504  1.00  0.00           H  
ATOM   2900  CB  ARG   179     -27.388  -0.202  17.532  1.00  0.00           C  
ATOM   2901  HB2 ARG   179     -28.411  -0.381  17.862  1.00  0.00           H  
ATOM   2902  HB3 ARG   179     -27.295   0.766  17.038  1.00  0.00           H  
ATOM   2903  CG  ARG   179     -26.941  -1.142  16.388  1.00  0.00           C  
ATOM   2904  HG2 ARG   179     -26.027  -0.849  15.872  1.00  0.00           H  
ATOM   2905  HG3 ARG   179     -26.854  -2.131  16.837  1.00  0.00           H  
ATOM   2906  CD  ARG   179     -28.106  -1.157  15.419  1.00  0.00           C  
ATOM   2907  HD2 ARG   179     -28.952  -1.579  15.961  1.00  0.00           H  
ATOM   2908  HD3 ARG   179     -28.332  -0.112  15.207  1.00  0.00           H  
ATOM   2909  NE  ARG   179     -27.918  -1.821  14.160  1.00  0.00           N  
ATOM   2910  HE  ARG   179     -26.972  -2.020  13.866  1.00  0.00           H  
ATOM   2911  CZ  ARG   179     -28.933  -2.433  13.491  1.00  0.00           C  
ATOM   2912  NH1 ARG   179     -30.220  -2.322  13.716  1.00  0.00           N  
ATOM   2913 HH11 ARG   179     -30.505  -1.525  14.266  1.00  0.00           H  
ATOM   2914 HH12 ARG   179     -30.765  -2.625  12.921  1.00  0.00           H  
ATOM   2915  NH2 ARG   179     -28.637  -3.150  12.435  1.00  0.00           N  
ATOM   2916 HH21 ARG   179     -27.720  -3.219  12.018  1.00  0.00           H  
ATOM   2917 HH22 ARG   179     -29.325  -3.858  12.219  1.00  0.00           H  
ATOM   2918  C   ARG   179     -25.921  -1.640  19.115  1.00  0.00           C  
ATOM   2919  O   ARG   179     -24.783  -1.967  18.737  1.00  0.00           O  
ATOM   2920  N   PRO   180     -26.806  -2.478  19.765  1.00  0.00           N  
ATOM   2921  CD  PRO   180     -28.112  -2.209  20.275  1.00  0.00           C  
ATOM   2922  HD2 PRO   180     -28.824  -2.215  19.450  1.00  0.00           H  
ATOM   2923  HD3 PRO   180     -28.031  -1.259  20.804  1.00  0.00           H  
ATOM   2924  CG  PRO   180     -28.287  -3.320  21.378  1.00  0.00           C  
ATOM   2925  HG2 PRO   180     -29.355  -3.531  21.316  1.00  0.00           H  
ATOM   2926  HG3 PRO   180     -28.099  -2.875  22.355  1.00  0.00           H  
ATOM   2927  CB  PRO   180     -27.456  -4.457  20.953  1.00  0.00           C  
ATOM   2928  HB2 PRO   180     -28.041  -5.019  20.225  1.00  0.00           H  
ATOM   2929  HB3 PRO   180     -27.213  -5.087  21.809  1.00  0.00           H  
ATOM   2930  CA  PRO   180     -26.280  -3.728  20.306  1.00  0.00           C  
ATOM   2931  HA  PRO   180     -25.580  -3.416  21.082  1.00  0.00           H  
ATOM   2932  C   PRO   180     -25.646  -4.576  19.177  1.00  0.00           C  
ATOM   2933  O   PRO   180     -26.027  -4.494  18.063  1.00  0.00           O  
ATOM   2934  N   PRO   181     -24.788  -5.514  19.497  1.00  0.00           N  
ATOM   2935  CD  PRO   181     -24.060  -5.604  20.788  1.00  0.00           C  
ATOM   2936  HD2 PRO   181     -24.525  -6.291  21.494  1.00  0.00           H  
ATOM   2937  HD3 PRO   181     -23.875  -4.596  21.159  1.00  0.00           H  
ATOM   2938  CG  PRO   181     -22.584  -6.230  20.512  1.00  0.00           C  
ATOM   2939  HG2 PRO   181     -22.150  -6.827  21.314  1.00  0.00           H  
ATOM   2940  HG3 PRO   181     -21.940  -5.403  20.215  1.00  0.00           H  
ATOM   2941  CB  PRO   181     -22.950  -7.075  19.286  1.00  0.00           C  
ATOM   2942  HB2 PRO   181     -23.249  -8.037  19.704  1.00  0.00           H  
ATOM   2943  HB3 PRO   181     -22.014  -7.151  18.733  1.00  0.00           H  
ATOM   2944  CA  PRO   181     -24.084  -6.282  18.546  1.00  0.00           C  
ATOM   2945  HA  PRO   181     -23.519  -5.630  17.881  1.00  0.00           H  
ATOM   2946  C   PRO   181     -25.025  -7.209  17.734  1.00  0.00           C  
ATOM   2947  O   PRO   181     -26.148  -7.466  18.167  1.00  0.00           O  
ATOM   2948  N   LEU   182     -24.656  -7.759  16.579  1.00  0.00           N  
ATOM   2949  H   LEU   182     -23.688  -7.713  16.293  1.00  0.00           H  
ATOM   2950  CA  LEU   182     -25.608  -8.653  15.762  1.00  0.00           C  
ATOM   2951  HA  LEU   182     -26.552  -8.152  15.550  1.00  0.00           H  
ATOM   2952  CB  LEU   182     -24.768  -8.965  14.444  1.00  0.00           C  
ATOM   2953  HB2 LEU   182     -24.672  -8.035  13.884  1.00  0.00           H  
ATOM   2954  HB3 LEU   182     -23.780  -9.293  14.767  1.00  0.00           H  
ATOM   2955  CG  LEU   182     -25.351 -10.131  13.699  1.00  0.00           C  
ATOM   2956  HG  LEU   182     -25.617 -11.049  14.223  1.00  0.00           H  
ATOM   2957  CD1 LEU   182     -26.665  -9.805  13.078  1.00  0.00           C  
ATOM   2958 HD11 LEU   182     -27.455  -9.593  13.799  1.00  0.00           H  
ATOM   2959 HD12 LEU   182     -26.575  -8.897  12.481  1.00  0.00           H  
ATOM   2960 HD13 LEU   182     -26.968 -10.602  12.400  1.00  0.00           H  
ATOM   2961  CD2 LEU   182     -24.490 -10.571  12.545  1.00  0.00           C  
ATOM   2962 HD21 LEU   182     -24.876 -11.508  12.145  1.00  0.00           H  
ATOM   2963 HD22 LEU   182     -24.320  -9.757  11.840  1.00  0.00           H  
ATOM   2964 HD23 LEU   182     -23.475 -10.839  12.838  1.00  0.00           H  
ATOM   2965  C   LEU   182     -26.008  -9.960  16.492  1.00  0.00           C  
ATOM   2966  O   LEU   182     -27.089 -10.448  16.210  1.00  0.00           O  
ATOM   2967  N   GLU   183     -25.328 -10.416  17.530  1.00  0.00           N  
ATOM   2968  H   GLU   183     -24.387 -10.141  17.772  1.00  0.00           H  
ATOM   2969  CA  GLU   183     -25.834 -11.591  18.394  1.00  0.00           C  
ATOM   2970  HA  GLU   183     -26.108 -12.344  17.655  1.00  0.00           H  
ATOM   2971  CB  GLU   183     -24.637 -12.005  19.269  1.00  0.00           C  
ATOM   2972  HB2 GLU   183     -24.851 -12.954  19.760  1.00  0.00           H  
ATOM   2973  HB3 GLU   183     -23.773 -12.226  18.642  1.00  0.00           H  
ATOM   2974  CG  GLU   183     -24.140 -11.092  20.392  1.00  0.00           C  
ATOM   2975  HG2 GLU   183     -23.873 -10.091  20.052  1.00  0.00           H  
ATOM   2976  HG3 GLU   183     -25.050 -10.985  20.982  1.00  0.00           H  
ATOM   2977  CD  GLU   183     -22.940 -11.586  21.123  1.00  0.00           C  
ATOM   2978  OE1 GLU   183     -21.857 -10.991  21.122  1.00  0.00           O  
ATOM   2979  OE2 GLU   183     -23.049 -12.603  21.879  1.00  0.00           O  
ATOM   2980  C   GLU   183     -27.153 -11.271  19.131  1.00  0.00           C  
ATOM   2981  O   GLU   183     -28.006 -12.123  19.353  1.00  0.00           O  
ATOM   2982  N   GLU   184     -27.267  -9.978  19.656  1.00  0.00           N  
ATOM   2983  H   GLU   184     -26.483  -9.350  19.552  1.00  0.00           H  
ATOM   2984  CA  GLU   184     -28.479  -9.499  20.451  1.00  0.00           C  
ATOM   2985  HA  GLU   184     -28.733 -10.361  21.068  1.00  0.00           H  
ATOM   2986  CB  GLU   184     -28.125  -8.248  21.304  1.00  0.00           C  
ATOM   2987  HB2 GLU   184     -27.922  -7.508  20.529  1.00  0.00           H  
ATOM   2988  HB3 GLU   184     -29.028  -7.976  21.850  1.00  0.00           H  
ATOM   2989  CG  GLU   184     -26.873  -8.242  22.220  1.00  0.00           C  
ATOM   2990  HG2 GLU   184     -25.972  -8.245  21.608  1.00  0.00           H  
ATOM   2991  HG3 GLU   184     -26.830  -7.370  22.874  1.00  0.00           H  
ATOM   2992  CD  GLU   184     -26.885  -9.386  23.235  1.00  0.00           C  
ATOM   2993  OE1 GLU   184     -25.836  -9.719  23.753  1.00  0.00           O  
ATOM   2994  OE2 GLU   184     -27.945  -9.955  23.532  1.00  0.00           O  
ATOM   2995  C   GLU   184     -29.697  -9.299  19.538  1.00  0.00           C  
ATOM   2996  O   GLU   184     -30.836  -9.734  19.768  1.00  0.00           O  
ATOM   2997  N   ARG   185     -29.432  -8.739  18.353  1.00  0.00           N  
ATOM   2998  H   ARG   185     -28.474  -8.445  18.228  1.00  0.00           H  
ATOM   2999  CA  ARG   185     -30.401  -8.689  17.195  1.00  0.00           C  
ATOM   3000  HA  ARG   185     -31.320  -8.227  17.556  1.00  0.00           H  
ATOM   3001  CB  ARG   185     -29.829  -7.764  16.091  1.00  0.00           C  
ATOM   3002  HB2 ARG   185     -28.747  -7.883  16.028  1.00  0.00           H  
ATOM   3003  HB3 ARG   185     -30.422  -7.920  15.190  1.00  0.00           H  
ATOM   3004  CG  ARG   185     -30.021  -6.301  16.671  1.00  0.00           C  
ATOM   3005  HG2 ARG   185     -31.102  -6.174  16.720  1.00  0.00           H  
ATOM   3006  HG3 ARG   185     -29.653  -6.136  17.683  1.00  0.00           H  
ATOM   3007  CD  ARG   185     -29.302  -5.392  15.655  1.00  0.00           C  
ATOM   3008  HD2 ARG   185     -29.553  -5.726  14.648  1.00  0.00           H  
ATOM   3009  HD3 ARG   185     -29.880  -4.481  15.814  1.00  0.00           H  
ATOM   3010  NE  ARG   185     -27.939  -5.149  15.911  1.00  0.00           N  
ATOM   3011  HE  ARG   185     -27.587  -4.815  16.797  1.00  0.00           H  
ATOM   3012  CZ  ARG   185     -26.946  -5.374  15.031  1.00  0.00           C  
ATOM   3013  NH1 ARG   185     -27.136  -5.934  13.909  1.00  0.00           N  
ATOM   3014 HH11 ARG   185     -28.045  -6.220  13.576  1.00  0.00           H  
ATOM   3015 HH12 ARG   185     -26.246  -6.070  13.450  1.00  0.00           H  
ATOM   3016  NH2 ARG   185     -25.747  -4.878  15.269  1.00  0.00           N  
ATOM   3017 HH21 ARG   185     -25.615  -4.419  16.159  1.00  0.00           H  
ATOM   3018 HH22 ARG   185     -25.046  -5.149  14.596  1.00  0.00           H  
ATOM   3019  C   ARG   185     -30.822 -10.066  16.760  1.00  0.00           C  
ATOM   3020  O   ARG   185     -31.990 -10.268  16.454  1.00  0.00           O  
ATOM   3021  N   ARG   186     -29.914 -10.987  16.675  1.00  0.00           N  
ATOM   3022  H   ARG   186     -29.019 -10.726  17.062  1.00  0.00           H  
ATOM   3023  CA  ARG   186     -30.130 -12.346  16.163  1.00  0.00           C  
ATOM   3024  HA  ARG   186     -30.698 -12.338  15.233  1.00  0.00           H  
ATOM   3025  CB  ARG   186     -28.792 -13.091  16.054  1.00  0.00           C  
ATOM   3026  HB2 ARG   186     -28.233 -12.687  15.210  1.00  0.00           H  
ATOM   3027  HB3 ARG   186     -28.281 -12.896  16.997  1.00  0.00           H  
ATOM   3028  CG  ARG   186     -28.937 -14.591  15.885  1.00  0.00           C  
ATOM   3029  HG2 ARG   186     -27.961 -15.065  15.784  1.00  0.00           H  
ATOM   3030  HG3 ARG   186     -29.405 -15.063  16.749  1.00  0.00           H  
ATOM   3031  CD  ARG   186     -29.734 -14.991  14.611  1.00  0.00           C  
ATOM   3032  HD2 ARG   186     -30.625 -14.369  14.690  1.00  0.00           H  
ATOM   3033  HD3 ARG   186     -29.115 -14.638  13.786  1.00  0.00           H  
ATOM   3034  NE  ARG   186     -30.074 -16.406  14.647  1.00  0.00           N  
ATOM   3035  HE  ARG   186     -30.813 -16.600  15.307  1.00  0.00           H  
ATOM   3036  CZ  ARG   186     -29.836 -17.271  13.756  1.00  0.00           C  
ATOM   3037  NH1 ARG   186     -30.509 -18.365  13.767  1.00  0.00           N  
ATOM   3038 HH11 ARG   186     -31.217 -18.356  14.488  1.00  0.00           H  
ATOM   3039 HH12 ARG   186     -30.217 -19.116  13.157  1.00  0.00           H  
ATOM   3040  NH2 ARG   186     -28.973 -17.110  12.760  1.00  0.00           N  
ATOM   3041 HH21 ARG   186     -28.408 -16.278  12.661  1.00  0.00           H  
ATOM   3042 HH22 ARG   186     -29.169 -17.533  11.865  1.00  0.00           H  
ATOM   3043  C   ARG   186     -30.996 -13.100  17.220  1.00  0.00           C  
ATOM   3044  O   ARG   186     -31.974 -13.706  16.817  1.00  0.00           O  
ATOM   3045  N   ALA   187     -30.693 -12.899  18.489  1.00  0.00           N  
ATOM   3046  H   ALA   187     -29.807 -12.471  18.718  1.00  0.00           H  
ATOM   3047  CA  ALA   187     -31.367 -13.529  19.693  1.00  0.00           C  
ATOM   3048  HA  ALA   187     -31.306 -14.601  19.506  1.00  0.00           H  
ATOM   3049  CB  ALA   187     -30.662 -13.104  20.899  1.00  0.00           C  
ATOM   3050  HB1 ALA   187     -31.206 -13.452  21.777  1.00  0.00           H  
ATOM   3051  HB2 ALA   187     -29.667 -13.543  20.818  1.00  0.00           H  
ATOM   3052  HB3 ALA   187     -30.530 -12.034  21.061  1.00  0.00           H  
ATOM   3053  C   ALA   187     -32.784 -13.014  19.606  1.00  0.00           C  
ATOM   3054  O   ALA   187     -33.738 -13.793  19.793  1.00  0.00           O  
ATOM   3055  N   MET   188     -32.985 -11.685  19.472  1.00  0.00           N  
ATOM   3056  H   MET   188     -32.146 -11.126  19.538  1.00  0.00           H  
ATOM   3057  CA  MET   188     -34.273 -11.029  19.247  1.00  0.00           C  
ATOM   3058  HA  MET   188     -34.942 -11.145  20.100  1.00  0.00           H  
ATOM   3059  CB  MET   188     -34.023  -9.503  19.069  1.00  0.00           C  
ATOM   3060  HB2 MET   188     -33.564  -9.044  19.945  1.00  0.00           H  
ATOM   3061  HB3 MET   188     -33.436  -9.253  18.186  1.00  0.00           H  
ATOM   3062  CG  MET   188     -35.424  -8.840  18.747  1.00  0.00           C  
ATOM   3063  HG2 MET   188     -36.177  -9.458  19.237  1.00  0.00           H  
ATOM   3064  HG3 MET   188     -35.417  -7.874  19.253  1.00  0.00           H  
ATOM   3065  SD  MET   188     -36.033  -8.668  17.034  1.00  0.00           S  
ATOM   3066  CE  MET   188     -35.584  -6.897  16.732  1.00  0.00           C  
ATOM   3067  HE1 MET   188     -35.631  -6.683  15.665  1.00  0.00           H  
ATOM   3068  HE2 MET   188     -36.088  -6.135  17.327  1.00  0.00           H  
ATOM   3069  HE3 MET   188     -34.535  -6.759  16.994  1.00  0.00           H  
ATOM   3070  C   MET   188     -35.132 -11.694  18.077  1.00  0.00           C  
ATOM   3071  O   MET   188     -36.331 -11.924  18.222  1.00  0.00           O  
ATOM   3072  N   HIE   189     -34.476 -11.843  16.862  1.00  0.00           N  
ATOM   3073  H   HIE   189     -33.477 -11.704  16.804  1.00  0.00           H  
ATOM   3074  CA  HIE   189     -35.195 -12.431  15.696  1.00  0.00           C  
ATOM   3075  HA  HIE   189     -36.127 -11.910  15.474  1.00  0.00           H  
ATOM   3076  CB  HIE   189     -34.208 -12.124  14.494  1.00  0.00           C  
ATOM   3077  HB2 HIE   189     -34.397 -11.068  14.302  1.00  0.00           H  
ATOM   3078  HB3 HIE   189     -33.199 -12.372  14.825  1.00  0.00           H  
ATOM   3079  CG  HIE   189     -34.524 -12.740  13.161  1.00  0.00           C  
ATOM   3080  ND1 HIE   189     -33.651 -13.035  12.094  1.00  0.00           N  
ATOM   3081  CE1 HIE   189     -34.404 -13.576  11.106  1.00  0.00           C  
ATOM   3082  HE1 HIE   189     -34.051 -14.061  10.208  1.00  0.00           H  
ATOM   3083  NE2 HIE   189     -35.674 -13.714  11.502  1.00  0.00           N  
ATOM   3084  HE2 HIE   189     -36.434 -14.164  11.013  1.00  0.00           H  
ATOM   3085  CD2 HIE   189     -35.829 -13.145  12.772  1.00  0.00           C  
ATOM   3086  HD2 HIE   189     -36.754 -13.060  13.323  1.00  0.00           H  
ATOM   3087  C   HIE   189     -35.509 -13.958  15.891  1.00  0.00           C  
ATOM   3088  O   HIE   189     -36.636 -14.373  15.531  1.00  0.00           O  
ATOM   3089  N   ASP   190     -34.647 -14.715  16.523  1.00  0.00           N  
ATOM   3090  H   ASP   190     -33.679 -14.428  16.568  1.00  0.00           H  
ATOM   3091  CA  ASP   190     -34.895 -16.038  17.067  1.00  0.00           C  
ATOM   3092  HA  ASP   190     -35.275 -16.730  16.316  1.00  0.00           H  
ATOM   3093  CB  ASP   190     -33.464 -16.544  17.638  1.00  0.00           C  
ATOM   3094  HB2 ASP   190     -32.905 -15.711  18.064  1.00  0.00           H  
ATOM   3095  HB3 ASP   190     -33.714 -17.202  18.471  1.00  0.00           H  
ATOM   3096  CG  ASP   190     -32.503 -17.168  16.636  1.00  0.00           C  
ATOM   3097  OD1 ASP   190     -31.358 -17.443  17.057  1.00  0.00           O  
ATOM   3098  OD2 ASP   190     -32.826 -17.308  15.445  1.00  0.00           O  
ATOM   3099  C   ASP   190     -36.048 -16.186  18.149  1.00  0.00           C  
ATOM   3100  O   ASP   190     -36.665 -17.245  18.281  1.00  0.00           O  
ATOM   3101  N   ILE   191     -36.339 -15.165  18.936  1.00  0.00           N  
ATOM   3102  H   ILE   191     -35.773 -14.331  18.879  1.00  0.00           H  
ATOM   3103  CA  ILE   191     -37.535 -15.101  19.788  1.00  0.00           C  
ATOM   3104  HA  ILE   191     -37.653 -16.073  20.266  1.00  0.00           H  
ATOM   3105  CB  ILE   191     -37.229 -14.108  20.950  1.00  0.00           C  
ATOM   3106  HB  ILE   191     -36.967 -13.191  20.423  1.00  0.00           H  
ATOM   3107  CG2 ILE   191     -38.450 -13.866  21.821  1.00  0.00           C  
ATOM   3108 HG21 ILE   191     -38.577 -14.706  22.504  1.00  0.00           H  
ATOM   3109 HG22 ILE   191     -38.208 -12.936  22.336  1.00  0.00           H  
ATOM   3110 HG23 ILE   191     -39.353 -13.629  21.259  1.00  0.00           H  
ATOM   3111  CG1 ILE   191     -36.040 -14.571  21.863  1.00  0.00           C  
ATOM   3112 HG12 ILE   191     -36.321 -15.355  22.565  1.00  0.00           H  
ATOM   3113 HG13 ILE   191     -35.290 -15.057  21.239  1.00  0.00           H  
ATOM   3114  CD1 ILE   191     -35.335 -13.395  22.623  1.00  0.00           C  
ATOM   3115 HD11 ILE   191     -35.980 -12.864  23.322  1.00  0.00           H  
ATOM   3116 HD12 ILE   191     -34.511 -14.004  22.997  1.00  0.00           H  
ATOM   3117 HD13 ILE   191     -34.902 -12.655  21.950  1.00  0.00           H  
ATOM   3118  C   ILE   191     -38.861 -14.833  19.023  1.00  0.00           C  
ATOM   3119  O   ILE   191     -39.845 -15.488  19.376  1.00  0.00           O  
ATOM   3120  N   ILE   192     -38.891 -13.968  17.996  1.00  0.00           N  
ATOM   3121  H   ILE   192     -38.040 -13.457  17.809  1.00  0.00           H  
ATOM   3122  CA  ILE   192     -39.973 -13.661  17.095  1.00  0.00           C  
ATOM   3123  HA  ILE   192     -40.902 -13.578  17.659  1.00  0.00           H  
ATOM   3124  CB  ILE   192     -39.745 -12.259  16.486  1.00  0.00           C  
ATOM   3125  HB  ILE   192     -38.781 -12.278  15.978  1.00  0.00           H  
ATOM   3126  CG2 ILE   192     -40.959 -11.864  15.581  1.00  0.00           C  
ATOM   3127 HG21 ILE   192     -41.062 -12.581  14.766  1.00  0.00           H  
ATOM   3128 HG22 ILE   192     -41.895 -11.786  16.135  1.00  0.00           H  
ATOM   3129 HG23 ILE   192     -40.619 -10.916  15.163  1.00  0.00           H  
ATOM   3130  CG1 ILE   192     -39.653 -11.215  17.548  1.00  0.00           C  
ATOM   3131 HG12 ILE   192     -40.557 -11.193  18.157  1.00  0.00           H  
ATOM   3132 HG13 ILE   192     -38.900 -11.429  18.307  1.00  0.00           H  
ATOM   3133  CD1 ILE   192     -39.307  -9.792  16.968  1.00  0.00           C  
ATOM   3134 HD11 ILE   192     -38.829  -9.323  17.828  1.00  0.00           H  
ATOM   3135 HD12 ILE   192     -38.607  -9.854  16.134  1.00  0.00           H  
ATOM   3136 HD13 ILE   192     -40.213  -9.241  16.719  1.00  0.00           H  
ATOM   3137  C   ILE   192     -40.348 -14.649  16.074  1.00  0.00           C  
ATOM   3138  O   ILE   192     -41.501 -14.876  15.822  1.00  0.00           O  
ATOM   3139  N   ALA   193     -39.321 -15.268  15.498  1.00  0.00           N  
ATOM   3140  H   ALA   193     -38.418 -14.937  15.805  1.00  0.00           H  
ATOM   3141  CA  ALA   193     -39.434 -16.351  14.499  1.00  0.00           C  
ATOM   3142  HA  ALA   193     -40.212 -16.111  13.774  1.00  0.00           H  
ATOM   3143  CB  ALA   193     -38.137 -16.273  13.698  1.00  0.00           C  
ATOM   3144  HB1 ALA   193     -37.984 -15.233  13.410  1.00  0.00           H  
ATOM   3145  HB2 ALA   193     -37.343 -16.535  14.398  1.00  0.00           H  
ATOM   3146  HB3 ALA   193     -38.145 -17.010  12.895  1.00  0.00           H  
ATOM   3147  C   ALA   193     -39.843 -17.763  15.132  1.00  0.00           C  
ATOM   3148  O   ALA   193     -39.805 -18.784  14.432  1.00  0.00           O  
ATOM   3149  N   SER   194     -40.281 -17.731  16.414  1.00  0.00           N  
ATOM   3150  H   SER   194     -40.360 -16.839  16.883  1.00  0.00           H  
ATOM   3151  CA  SER   194     -40.703 -18.899  17.135  1.00  0.00           C  
ATOM   3152  HA  SER   194     -39.995 -19.718  17.005  1.00  0.00           H  
ATOM   3153  CB  SER   194     -40.616 -18.643  18.623  1.00  0.00           C  
ATOM   3154  HB2 SER   194     -39.579 -18.343  18.775  1.00  0.00           H  
ATOM   3155  HB3 SER   194     -41.317 -17.870  18.937  1.00  0.00           H  
ATOM   3156  OG  SER   194     -40.791 -19.710  19.514  1.00  0.00           O  
ATOM   3157  HG  SER   194     -40.908 -19.342  20.393  1.00  0.00           H  
ATOM   3158  C   SER   194     -42.122 -19.378  16.698  1.00  0.00           C  
ATOM   3159  O   SER   194     -42.998 -18.566  16.335  1.00  0.00           O  
ATOM   3160  N   ASP   195     -42.479 -20.630  16.827  1.00  0.00           N  
ATOM   3161  H   ASP   195     -41.834 -21.365  17.082  1.00  0.00           H  
ATOM   3162  CA  ASP   195     -43.901 -21.077  16.698  1.00  0.00           C  
ATOM   3163  HA  ASP   195     -44.262 -21.077  15.669  1.00  0.00           H  
ATOM   3164  CB  ASP   195     -44.038 -22.503  17.123  1.00  0.00           C  
ATOM   3165  HB2 ASP   195     -45.117 -22.658  17.149  1.00  0.00           H  
ATOM   3166  HB3 ASP   195     -43.588 -23.126  16.350  1.00  0.00           H  
ATOM   3167  CG  ASP   195     -43.286 -22.786  18.375  1.00  0.00           C  
ATOM   3168  OD1 ASP   195     -43.906 -22.577  19.428  1.00  0.00           O  
ATOM   3169  OD2 ASP   195     -42.125 -23.119  18.273  1.00  0.00           O  
ATOM   3170  C   ASP   195     -44.974 -20.234  17.526  1.00  0.00           C  
ATOM   3171  O   ASP   195     -46.109 -20.036  17.144  1.00  0.00           O  
ATOM   3172  N   THR   196     -44.569 -19.779  18.756  1.00  0.00           N  
ATOM   3173  H   THR   196     -43.648 -20.104  19.015  1.00  0.00           H  
ATOM   3174  CA  THR   196     -45.331 -19.083  19.796  1.00  0.00           C  
ATOM   3175  HA  THR   196     -46.193 -18.574  19.366  1.00  0.00           H  
ATOM   3176  CB  THR   196     -45.819 -20.105  20.894  1.00  0.00           C  
ATOM   3177  HB  THR   196     -46.093 -19.591  21.815  1.00  0.00           H  
ATOM   3178  CG2 THR   196     -46.858 -21.051  20.442  1.00  0.00           C  
ATOM   3179 HG21 THR   196     -46.533 -21.887  19.823  1.00  0.00           H  
ATOM   3180 HG22 THR   196     -47.342 -21.500  21.309  1.00  0.00           H  
ATOM   3181 HG23 THR   196     -47.586 -20.497  19.849  1.00  0.00           H  
ATOM   3182  OG1 THR   196     -44.724 -20.926  21.313  1.00  0.00           O  
ATOM   3183  HG1 THR   196     -44.402 -21.345  20.512  1.00  0.00           H  
ATOM   3184  C   THR   196     -44.456 -18.077  20.519  1.00  0.00           C  
ATOM   3185  O   THR   196     -43.280 -18.299  20.711  1.00  0.00           O  
ATOM   3186  N   PHE   197     -44.916 -16.920  20.951  1.00  0.00           N  
ATOM   3187  H   PHE   197     -45.908 -16.746  20.876  1.00  0.00           H  
ATOM   3188  CA  PHE   197     -44.086 -15.924  21.656  1.00  0.00           C  
ATOM   3189  HA  PHE   197     -43.062 -15.991  21.290  1.00  0.00           H  
ATOM   3190  CB  PHE   197     -44.594 -14.514  21.403  1.00  0.00           C  
ATOM   3191  HB2 PHE   197     -44.584 -14.192  20.362  1.00  0.00           H  
ATOM   3192  HB3 PHE   197     -45.556 -14.513  21.915  1.00  0.00           H  
ATOM   3193  CG  PHE   197     -43.733 -13.366  21.967  1.00  0.00           C  
ATOM   3194  CD1 PHE   197     -42.484 -13.161  21.509  1.00  0.00           C  
ATOM   3195  HD1 PHE   197     -41.985 -13.927  20.933  1.00  0.00           H  
ATOM   3196  CE1 PHE   197     -41.709 -12.054  21.935  1.00  0.00           C  
ATOM   3197  HE1 PHE   197     -40.679 -11.922  21.642  1.00  0.00           H  
ATOM   3198  CZ  PHE   197     -42.282 -11.117  22.862  1.00  0.00           C  
ATOM   3199  HZ  PHE   197     -41.753 -10.245  23.215  1.00  0.00           H  
ATOM   3200  CE2 PHE   197     -43.655 -11.275  23.198  1.00  0.00           C  
ATOM   3201  HE2 PHE   197     -44.131 -10.585  23.879  1.00  0.00           H  
ATOM   3202  CD2 PHE   197     -44.312 -12.507  22.916  1.00  0.00           C  
ATOM   3203  HD2 PHE   197     -45.347 -12.530  23.225  1.00  0.00           H  
ATOM   3204  C   PHE   197     -44.064 -16.193  23.176  1.00  0.00           C  
ATOM   3205  O   PHE   197     -45.012 -16.260  23.881  1.00  0.00           O  
ATOM   3206  N   ASP   198     -42.827 -16.287  23.714  1.00  0.00           N  
ATOM   3207  H   ASP   198     -42.061 -16.274  23.055  1.00  0.00           H  
ATOM   3208  CA  ASP   198     -42.519 -16.380  25.140  1.00  0.00           C  
ATOM   3209  HA  ASP   198     -43.427 -16.514  25.727  1.00  0.00           H  
ATOM   3210  CB  ASP   198     -41.645 -17.596  25.416  1.00  0.00           C  
ATOM   3211  HB2 ASP   198     -40.736 -17.625  24.816  1.00  0.00           H  
ATOM   3212  HB3 ASP   198     -41.129 -17.520  26.374  1.00  0.00           H  
ATOM   3213  CG  ASP   198     -42.368 -18.962  25.278  1.00  0.00           C  
ATOM   3214  OD1 ASP   198     -41.765 -19.914  24.704  1.00  0.00           O  
ATOM   3215  OD2 ASP   198     -43.510 -19.181  25.679  1.00  0.00           O  
ATOM   3216  C   ASP   198     -41.904 -15.023  25.514  1.00  0.00           C  
ATOM   3217  O   ASP   198     -40.705 -14.664  25.451  1.00  0.00           O  
ATOM   3218  N   LYS   199     -42.799 -14.126  26.015  1.00  0.00           N  
ATOM   3219  H   LYS   199     -43.769 -14.402  25.962  1.00  0.00           H  
ATOM   3220  CA  LYS   199     -42.538 -12.785  26.500  1.00  0.00           C  
ATOM   3221  HA  LYS   199     -42.277 -12.188  25.626  1.00  0.00           H  
ATOM   3222  CB  LYS   199     -43.822 -12.269  27.112  1.00  0.00           C  
ATOM   3223  HB2 LYS   199     -44.626 -12.532  26.424  1.00  0.00           H  
ATOM   3224  HB3 LYS   199     -44.092 -12.720  28.066  1.00  0.00           H  
ATOM   3225  CG  LYS   199     -43.837 -10.660  27.220  1.00  0.00           C  
ATOM   3226  HG2 LYS   199     -43.096 -10.374  27.967  1.00  0.00           H  
ATOM   3227  HG3 LYS   199     -43.533 -10.358  26.218  1.00  0.00           H  
ATOM   3228  CD  LYS   199     -45.215 -10.070  27.512  1.00  0.00           C  
ATOM   3229  HD2 LYS   199     -45.394  -9.035  27.219  1.00  0.00           H  
ATOM   3230  HD3 LYS   199     -45.919 -10.649  26.914  1.00  0.00           H  
ATOM   3231  CE  LYS   199     -45.466 -10.236  28.987  1.00  0.00           C  
ATOM   3232  HE2 LYS   199     -45.293 -11.273  29.276  1.00  0.00           H  
ATOM   3233  HE3 LYS   199     -44.730  -9.730  29.612  1.00  0.00           H  
ATOM   3234  NZ  LYS   199     -46.722  -9.614  29.316  1.00  0.00           N  
ATOM   3235  HZ1 LYS   199     -47.447 -10.231  28.982  1.00  0.00           H  
ATOM   3236  HZ2 LYS   199     -46.753  -9.530  30.322  1.00  0.00           H  
ATOM   3237  HZ3 LYS   199     -46.678  -8.668  28.963  1.00  0.00           H  
ATOM   3238  C   LYS   199     -41.389 -12.732  27.511  1.00  0.00           C  
ATOM   3239  O   LYS   199     -40.610 -11.785  27.394  1.00  0.00           O  
ATOM   3240  N   ALA   200     -41.230 -13.631  28.445  1.00  0.00           N  
ATOM   3241  H   ALA   200     -42.058 -14.206  28.511  1.00  0.00           H  
ATOM   3242  CA  ALA   200     -40.128 -13.776  29.427  1.00  0.00           C  
ATOM   3243  HA  ALA   200     -40.065 -12.790  29.887  1.00  0.00           H  
ATOM   3244  CB  ALA   200     -40.610 -14.773  30.494  1.00  0.00           C  
ATOM   3245  HB1 ALA   200     -39.877 -14.792  31.300  1.00  0.00           H  
ATOM   3246  HB2 ALA   200     -41.632 -14.536  30.789  1.00  0.00           H  
ATOM   3247  HB3 ALA   200     -40.705 -15.765  30.053  1.00  0.00           H  
ATOM   3248  C   ALA   200     -38.736 -14.026  28.804  1.00  0.00           C  
ATOM   3249  O   ALA   200     -37.748 -13.499  29.366  1.00  0.00           O  
ATOM   3250  N   LYS   201     -38.618 -14.649  27.587  1.00  0.00           N  
ATOM   3251  H   LYS   201     -39.423 -15.147  27.234  1.00  0.00           H  
ATOM   3252  CA  LYS   201     -37.421 -14.783  26.686  1.00  0.00           C  
ATOM   3253  HA  LYS   201     -36.607 -15.142  27.315  1.00  0.00           H  
ATOM   3254  CB  LYS   201     -37.625 -15.762  25.541  1.00  0.00           C  
ATOM   3255  HB2 LYS   201     -38.662 -16.076  25.423  1.00  0.00           H  
ATOM   3256  HB3 LYS   201     -37.387 -15.327  24.570  1.00  0.00           H  
ATOM   3257  CG  LYS   201     -36.921 -17.055  25.707  1.00  0.00           C  
ATOM   3258  HG2 LYS   201     -35.843 -16.894  25.737  1.00  0.00           H  
ATOM   3259  HG3 LYS   201     -37.210 -17.459  26.677  1.00  0.00           H  
ATOM   3260  CD  LYS   201     -37.318 -18.063  24.590  1.00  0.00           C  
ATOM   3261  HD2 LYS   201     -38.377 -18.309  24.662  1.00  0.00           H  
ATOM   3262  HD3 LYS   201     -37.124 -17.530  23.659  1.00  0.00           H  
ATOM   3263  CE  LYS   201     -36.496 -19.340  24.552  1.00  0.00           C  
ATOM   3264  HE2 LYS   201     -36.381 -19.800  23.571  1.00  0.00           H  
ATOM   3265  HE3 LYS   201     -35.432 -19.162  24.708  1.00  0.00           H  
ATOM   3266  NZ  LYS   201     -37.104 -20.347  25.476  1.00  0.00           N  
ATOM   3267  HZ1 LYS   201     -36.683 -21.248  25.300  1.00  0.00           H  
ATOM   3268  HZ2 LYS   201     -37.035 -20.109  26.455  1.00  0.00           H  
ATOM   3269  HZ3 LYS   201     -38.068 -20.532  25.237  1.00  0.00           H  
ATOM   3270  C   LYS   201     -37.060 -13.354  26.287  1.00  0.00           C  
ATOM   3271  O   LYS   201     -35.885 -12.817  26.390  1.00  0.00           O  
ATOM   3272  N   ALA   202     -38.063 -12.661  25.740  1.00  0.00           N  
ATOM   3273  H   ALA   202     -39.003 -13.017  25.637  1.00  0.00           H  
ATOM   3274  CA  ALA   202     -37.821 -11.287  25.295  1.00  0.00           C  
ATOM   3275  HA  ALA   202     -36.922 -11.328  24.680  1.00  0.00           H  
ATOM   3276  CB  ALA   202     -39.130 -10.772  24.547  1.00  0.00           C  
ATOM   3277  HB1 ALA   202     -39.013  -9.698  24.404  1.00  0.00           H  
ATOM   3278  HB2 ALA   202     -39.167 -11.276  23.581  1.00  0.00           H  
ATOM   3279  HB3 ALA   202     -40.005 -10.967  25.167  1.00  0.00           H  
ATOM   3280  C   ALA   202     -37.554 -10.314  26.424  1.00  0.00           C  
ATOM   3281  O   ALA   202     -36.784  -9.367  26.254  1.00  0.00           O  
ATOM   3282  N   GLU   203     -38.108 -10.485  27.613  1.00  0.00           N  
ATOM   3283  H   GLU   203     -38.816 -11.199  27.701  1.00  0.00           H  
ATOM   3284  CA  GLU   203     -37.850  -9.673  28.816  1.00  0.00           C  
ATOM   3285  HA  GLU   203     -38.091  -8.686  28.422  1.00  0.00           H  
ATOM   3286  CB  GLU   203     -38.683  -9.966  29.949  1.00  0.00           C  
ATOM   3287  HB2 GLU   203     -38.609 -11.047  30.072  1.00  0.00           H  
ATOM   3288  HB3 GLU   203     -38.263  -9.360  30.752  1.00  0.00           H  
ATOM   3289  CG  GLU   203     -40.168  -9.603  29.818  1.00  0.00           C  
ATOM   3290  HG2 GLU   203     -40.213  -8.821  29.061  1.00  0.00           H  
ATOM   3291  HG3 GLU   203     -40.671 -10.529  29.537  1.00  0.00           H  
ATOM   3292  CD  GLU   203     -40.743  -9.003  31.058  1.00  0.00           C  
ATOM   3293  OE1 GLU   203     -41.435  -9.729  31.780  1.00  0.00           O  
ATOM   3294  OE2 GLU   203     -40.536  -7.804  31.303  1.00  0.00           O  
ATOM   3295  C   GLU   203     -36.350  -9.751  29.178  1.00  0.00           C  
ATOM   3296  O   GLU   203     -35.635  -8.759  29.431  1.00  0.00           O  
ATOM   3297  N   ALA   204     -35.781 -10.950  29.145  1.00  0.00           N  
ATOM   3298  H   ALA   204     -36.351 -11.768  28.984  1.00  0.00           H  
ATOM   3299  CA  ALA   204     -34.376 -11.076  29.382  1.00  0.00           C  
ATOM   3300  HA  ALA   204     -34.071 -10.498  30.254  1.00  0.00           H  
ATOM   3301  CB  ALA   204     -34.099 -12.540  29.625  1.00  0.00           C  
ATOM   3302  HB1 ALA   204     -34.541 -12.999  30.510  1.00  0.00           H  
ATOM   3303  HB2 ALA   204     -34.221 -13.209  28.773  1.00  0.00           H  
ATOM   3304  HB3 ALA   204     -33.018 -12.556  29.761  1.00  0.00           H  
ATOM   3305  C   ALA   204     -33.477 -10.488  28.282  1.00  0.00           C  
ATOM   3306  O   ALA   204     -32.488  -9.896  28.604  1.00  0.00           O  
ATOM   3307  N   GLN   205     -33.904 -10.644  26.998  1.00  0.00           N  
ATOM   3308  H   GLN   205     -34.525 -11.412  26.785  1.00  0.00           H  
ATOM   3309  CA  GLN   205     -33.246  -9.997  25.843  1.00  0.00           C  
ATOM   3310  HA  GLN   205     -32.210 -10.319  25.748  1.00  0.00           H  
ATOM   3311  CB  GLN   205     -33.826 -10.739  24.593  1.00  0.00           C  
ATOM   3312  HB2 GLN   205     -33.820 -11.828  24.633  1.00  0.00           H  
ATOM   3313  HB3 GLN   205     -34.779 -10.373  24.210  1.00  0.00           H  
ATOM   3314  CG  GLN   205     -32.951 -10.279  23.350  1.00  0.00           C  
ATOM   3315  HG2 GLN   205     -33.322 -10.673  22.404  1.00  0.00           H  
ATOM   3316  HG3 GLN   205     -33.015  -9.196  23.248  1.00  0.00           H  
ATOM   3317  CD  GLN   205     -31.487 -10.720  23.558  1.00  0.00           C  
ATOM   3318  OE1 GLN   205     -31.140 -11.766  24.146  1.00  0.00           O  
ATOM   3319  NE2 GLN   205     -30.604  -9.827  23.130  1.00  0.00           N  
ATOM   3320 HE21 GLN   205     -29.671  -9.807  23.518  1.00  0.00           H  
ATOM   3321 HE22 GLN   205     -30.964  -9.211  22.415  1.00  0.00           H  
ATOM   3322  C   GLN   205     -33.453  -8.453  25.817  1.00  0.00           C  
ATOM   3323  O   GLN   205     -32.569  -7.765  25.275  1.00  0.00           O  
ATOM   3324  N   ILE   206     -34.532  -7.926  26.304  1.00  0.00           N  
ATOM   3325  H   ILE   206     -35.186  -8.597  26.681  1.00  0.00           H  
ATOM   3326  CA  ILE   206     -34.784  -6.484  26.329  1.00  0.00           C  
ATOM   3327  HA  ILE   206     -34.408  -6.057  25.400  1.00  0.00           H  
ATOM   3328  CB  ILE   206     -36.375  -6.266  26.291  1.00  0.00           C  
ATOM   3329  HB  ILE   206     -36.785  -6.984  27.002  1.00  0.00           H  
ATOM   3330  CG2 ILE   206     -36.795  -4.990  26.933  1.00  0.00           C  
ATOM   3331 HG21 ILE   206     -37.873  -5.054  27.085  1.00  0.00           H  
ATOM   3332 HG22 ILE   206     -36.248  -4.832  27.862  1.00  0.00           H  
ATOM   3333 HG23 ILE   206     -36.431  -4.159  26.329  1.00  0.00           H  
ATOM   3334  CG1 ILE   206     -36.828  -6.281  24.823  1.00  0.00           C  
ATOM   3335 HG12 ILE   206     -36.725  -5.319  24.321  1.00  0.00           H  
ATOM   3336 HG13 ILE   206     -36.158  -6.954  24.289  1.00  0.00           H  
ATOM   3337  CD1 ILE   206     -38.254  -6.754  24.518  1.00  0.00           C  
ATOM   3338 HD11 ILE   206     -38.577  -7.650  25.049  1.00  0.00           H  
ATOM   3339 HD12 ILE   206     -39.012  -6.005  24.745  1.00  0.00           H  
ATOM   3340 HD13 ILE   206     -38.405  -6.932  23.453  1.00  0.00           H  
ATOM   3341  C   ILE   206     -33.957  -5.705  27.306  1.00  0.00           C  
ATOM   3342  O   ILE   206     -33.685  -4.511  27.113  1.00  0.00           O  
ATOM   3343  N   ALA   207     -33.491  -6.415  28.368  1.00  0.00           N  
ATOM   3344  H   ALA   207     -33.945  -7.275  28.639  1.00  0.00           H  
ATOM   3345  CA  ALA   207     -32.391  -5.953  29.329  1.00  0.00           C  
ATOM   3346  HA  ALA   207     -32.705  -5.080  29.901  1.00  0.00           H  
ATOM   3347  CB  ALA   207     -32.170  -7.051  30.442  1.00  0.00           C  
ATOM   3348  HB1 ALA   207     -31.586  -7.837  29.964  1.00  0.00           H  
ATOM   3349  HB2 ALA   207     -31.414  -6.564  31.057  1.00  0.00           H  
ATOM   3350  HB3 ALA   207     -32.982  -7.475  31.033  1.00  0.00           H  
ATOM   3351  C   ALA   207     -31.165  -5.776  28.521  1.00  0.00           C  
ATOM   3352  O   ALA   207     -30.507  -4.771  28.619  1.00  0.00           O  
ATOM   3353  N   LYS   208     -30.844  -6.649  27.528  1.00  0.00           N  
ATOM   3354  H   LYS   208     -31.453  -7.455  27.542  1.00  0.00           H  
ATOM   3355  CA  LYS   208     -29.646  -6.665  26.695  1.00  0.00           C  
ATOM   3356  HA  LYS   208     -28.800  -6.331  27.296  1.00  0.00           H  
ATOM   3357  CB  LYS   208     -29.383  -8.021  26.186  1.00  0.00           C  
ATOM   3358  HB2 LYS   208     -30.290  -8.438  25.747  1.00  0.00           H  
ATOM   3359  HB3 LYS   208     -28.643  -8.005  25.386  1.00  0.00           H  
ATOM   3360  CG  LYS   208     -28.799  -9.008  27.265  1.00  0.00           C  
ATOM   3361  HG2 LYS   208     -29.213  -8.790  28.249  1.00  0.00           H  
ATOM   3362  HG3 LYS   208     -28.949 -10.047  26.970  1.00  0.00           H  
ATOM   3363  CD  LYS   208     -27.306  -8.814  27.150  1.00  0.00           C  
ATOM   3364  HD2 LYS   208     -26.913  -9.604  26.510  1.00  0.00           H  
ATOM   3365  HD3 LYS   208     -26.965  -7.831  26.825  1.00  0.00           H  
ATOM   3366  CE  LYS   208     -26.590  -8.998  28.444  1.00  0.00           C  
ATOM   3367  HE2 LYS   208     -27.126  -8.522  29.265  1.00  0.00           H  
ATOM   3368  HE3 LYS   208     -26.634 -10.078  28.583  1.00  0.00           H  
ATOM   3369  NZ  LYS   208     -25.141  -8.619  28.445  1.00  0.00           N  
ATOM   3370  HZ1 LYS   208     -25.097  -7.613  28.521  1.00  0.00           H  
ATOM   3371  HZ2 LYS   208     -24.643  -8.886  29.282  1.00  0.00           H  
ATOM   3372  HZ3 LYS   208     -24.615  -8.971  27.658  1.00  0.00           H  
ATOM   3373  C   LYS   208     -29.554  -5.678  25.542  1.00  0.00           C  
ATOM   3374  O   LYS   208     -28.553  -5.658  24.842  1.00  0.00           O  
ATOM   3375  N   MET   209     -30.562  -4.769  25.448  1.00  0.00           N  
ATOM   3376  H   MET   209     -31.315  -4.931  26.101  1.00  0.00           H  
ATOM   3377  CA  MET   209     -30.684  -3.936  24.280  1.00  0.00           C  
ATOM   3378  HA  MET   209     -29.683  -3.725  23.903  1.00  0.00           H  
ATOM   3379  CB  MET   209     -31.502  -4.613  23.186  1.00  0.00           C  
ATOM   3380  HB2 MET   209     -32.524  -4.811  23.508  1.00  0.00           H  
ATOM   3381  HB3 MET   209     -31.699  -3.918  22.369  1.00  0.00           H  
ATOM   3382  CG  MET   209     -30.956  -5.892  22.678  1.00  0.00           C  
ATOM   3383  HG2 MET   209     -29.988  -5.703  22.213  1.00  0.00           H  
ATOM   3384  HG3 MET   209     -30.975  -6.635  23.475  1.00  0.00           H  
ATOM   3385  SD  MET   209     -32.004  -6.614  21.347  1.00  0.00           S  
ATOM   3386  CE  MET   209     -31.382  -5.544  19.946  1.00  0.00           C  
ATOM   3387  HE1 MET   209     -32.002  -5.893  19.120  1.00  0.00           H  
ATOM   3388  HE2 MET   209     -31.514  -4.521  20.297  1.00  0.00           H  
ATOM   3389  HE3 MET   209     -30.393  -5.958  19.749  1.00  0.00           H  
ATOM   3390  C   MET   209     -31.344  -2.615  24.585  1.00  0.00           C  
ATOM   3391  O   MET   209     -30.968  -1.557  24.112  1.00  0.00           O  
ATOM   3392  N   GLU   210     -32.377  -2.580  25.474  1.00  0.00           N  
ATOM   3393  H   GLU   210     -32.644  -3.380  26.029  1.00  0.00           H  
ATOM   3394  CA  GLU   210     -33.044  -1.355  25.923  1.00  0.00           C  
ATOM   3395  HA  GLU   210     -33.317  -0.733  25.071  1.00  0.00           H  
ATOM   3396  CB  GLU   210     -34.377  -1.650  26.680  1.00  0.00           C  
ATOM   3397  HB2 GLU   210     -35.074  -2.232  26.078  1.00  0.00           H  
ATOM   3398  HB3 GLU   210     -34.072  -2.190  27.576  1.00  0.00           H  
ATOM   3399  CG  GLU   210     -35.136  -0.415  27.173  1.00  0.00           C  
ATOM   3400  HG2 GLU   210     -35.934  -0.777  27.821  1.00  0.00           H  
ATOM   3401  HG3 GLU   210     -34.480   0.219  27.770  1.00  0.00           H  
ATOM   3402  CD  GLU   210     -35.694   0.408  26.018  1.00  0.00           C  
ATOM   3403  OE1 GLU   210     -35.394   0.161  24.804  1.00  0.00           O  
ATOM   3404  OE2 GLU   210     -36.417   1.366  26.221  1.00  0.00           O  
ATOM   3405  C   GLU   210     -32.085  -0.652  26.885  1.00  0.00           C  
ATOM   3406  O   GLU   210     -32.019   0.553  26.754  1.00  0.00           O  
ATOM   3407  N   GLU   211     -31.406  -1.341  27.829  1.00  0.00           N  
ATOM   3408  H   GLU   211     -31.421  -2.350  27.788  1.00  0.00           H  
ATOM   3409  CA  GLU   211     -30.406  -0.655  28.661  1.00  0.00           C  
ATOM   3410  HA  GLU   211     -30.907   0.084  29.286  1.00  0.00           H  
ATOM   3411  CB  GLU   211     -29.804  -1.717  29.590  1.00  0.00           C  
ATOM   3412  HB2 GLU   211     -29.502  -2.483  28.876  1.00  0.00           H  
ATOM   3413  HB3 GLU   211     -28.905  -1.436  30.139  1.00  0.00           H  
ATOM   3414  CG  GLU   211     -30.810  -2.205  30.745  1.00  0.00           C  
ATOM   3415  HG2 GLU   211     -31.695  -2.587  30.237  1.00  0.00           H  
ATOM   3416  HG3 GLU   211     -30.415  -3.057  31.297  1.00  0.00           H  
ATOM   3417  CD  GLU   211     -31.260  -1.057  31.691  1.00  0.00           C  
ATOM   3418  OE1 GLU   211     -30.392  -0.433  32.351  1.00  0.00           O  
ATOM   3419  OE2 GLU   211     -32.440  -0.789  31.770  1.00  0.00           O  
ATOM   3420  C   GLU   211     -29.309   0.052  27.837  1.00  0.00           C  
ATOM   3421  O   GLU   211     -28.930   1.167  28.149  1.00  0.00           O  
ATOM   3422  N   GLN   212     -28.937  -0.564  26.694  1.00  0.00           N  
ATOM   3423  H   GLN   212     -29.195  -1.523  26.512  1.00  0.00           H  
ATOM   3424  CA  GLN   212     -28.052  -0.050  25.699  1.00  0.00           C  
ATOM   3425  HA  GLN   212     -27.301   0.432  26.325  1.00  0.00           H  
ATOM   3426  CB  GLN   212     -27.346  -1.199  24.954  1.00  0.00           C  
ATOM   3427  HB2 GLN   212     -26.726  -1.814  25.606  1.00  0.00           H  
ATOM   3428  HB3 GLN   212     -28.118  -1.852  24.548  1.00  0.00           H  
ATOM   3429  CG  GLN   212     -26.484  -0.744  23.790  1.00  0.00           C  
ATOM   3430  HG2 GLN   212     -27.056  -0.603  22.873  1.00  0.00           H  
ATOM   3431  HG3 GLN   212     -26.141   0.277  23.962  1.00  0.00           H  
ATOM   3432  CD  GLN   212     -25.303  -1.626  23.617  1.00  0.00           C  
ATOM   3433  OE1 GLN   212     -25.162  -2.664  24.216  1.00  0.00           O  
ATOM   3434  NE2 GLN   212     -24.570  -1.348  22.593  1.00  0.00           N  
ATOM   3435 HE21 GLN   212     -24.056  -2.123  22.200  1.00  0.00           H  
ATOM   3436 HE22 GLN   212     -24.841  -0.525  22.075  1.00  0.00           H  
ATOM   3437  C   GLN   212     -28.672   1.097  24.896  1.00  0.00           C  
ATOM   3438  O   GLN   212     -28.074   2.138  24.818  1.00  0.00           O  
ATOM   3439  N   ARG   213     -29.928   0.947  24.375  1.00  0.00           N  
ATOM   3440  H   ARG   213     -30.331   0.022  24.341  1.00  0.00           H  
ATOM   3441  CA  ARG   213     -30.678   2.014  23.700  1.00  0.00           C  
ATOM   3442  HA  ARG   213     -30.087   2.340  22.844  1.00  0.00           H  
ATOM   3443  CB  ARG   213     -32.071   1.546  23.194  1.00  0.00           C  
ATOM   3444  HB2 ARG   213     -31.955   0.601  22.663  1.00  0.00           H  
ATOM   3445  HB3 ARG   213     -32.737   1.378  24.040  1.00  0.00           H  
ATOM   3446  CG  ARG   213     -32.774   2.564  22.274  1.00  0.00           C  
ATOM   3447  HG2 ARG   213     -32.728   3.585  22.654  1.00  0.00           H  
ATOM   3448  HG3 ARG   213     -32.272   2.484  21.310  1.00  0.00           H  
ATOM   3449  CD  ARG   213     -34.189   2.201  22.111  1.00  0.00           C  
ATOM   3450  HD2 ARG   213     -34.677   2.695  21.271  1.00  0.00           H  
ATOM   3451  HD3 ARG   213     -34.239   1.139  21.869  1.00  0.00           H  
ATOM   3452  NE  ARG   213     -34.959   2.523  23.287  1.00  0.00           N  
ATOM   3453  HE  ARG   213     -35.208   1.780  23.924  1.00  0.00           H  
ATOM   3454  CZ  ARG   213     -35.325   3.717  23.807  1.00  0.00           C  
ATOM   3455  NH1 ARG   213     -35.181   4.829  23.157  1.00  0.00           N  
ATOM   3456 HH11 ARG   213     -34.869   4.846  22.196  1.00  0.00           H  
ATOM   3457 HH12 ARG   213     -35.745   5.612  23.453  1.00  0.00           H  
ATOM   3458  NH2 ARG   213     -36.015   3.764  24.852  1.00  0.00           N  
ATOM   3459 HH21 ARG   213     -36.253   2.925  25.361  1.00  0.00           H  
ATOM   3460 HH22 ARG   213     -36.381   4.686  25.041  1.00  0.00           H  
ATOM   3461  C   ARG   213     -30.846   3.307  24.528  1.00  0.00           C  
ATOM   3462  O   ARG   213     -30.585   4.382  24.093  1.00  0.00           O  
ATOM   3463  N   LYS   214     -31.125   3.121  25.849  1.00  0.00           N  
ATOM   3464  H   LYS   214     -31.484   2.212  26.104  1.00  0.00           H  
ATOM   3465  CA  LYS   214     -31.106   4.177  26.879  1.00  0.00           C  
ATOM   3466  HA  LYS   214     -31.879   4.920  26.680  1.00  0.00           H  
ATOM   3467  CB  LYS   214     -31.273   3.587  28.261  1.00  0.00           C  
ATOM   3468  HB2 LYS   214     -30.630   2.708  28.304  1.00  0.00           H  
ATOM   3469  HB3 LYS   214     -30.999   4.304  29.034  1.00  0.00           H  
ATOM   3470  CG  LYS   214     -32.729   3.162  28.525  1.00  0.00           C  
ATOM   3471  HG2 LYS   214     -33.303   4.086  28.597  1.00  0.00           H  
ATOM   3472  HG3 LYS   214     -33.143   2.602  27.686  1.00  0.00           H  
ATOM   3473  CD  LYS   214     -32.970   2.302  29.722  1.00  0.00           C  
ATOM   3474  HD2 LYS   214     -34.050   2.169  29.774  1.00  0.00           H  
ATOM   3475  HD3 LYS   214     -32.531   1.344  29.442  1.00  0.00           H  
ATOM   3476  CE  LYS   214     -32.017   2.733  30.903  1.00  0.00           C  
ATOM   3477  HE2 LYS   214     -30.960   2.527  30.734  1.00  0.00           H  
ATOM   3478  HE3 LYS   214     -32.155   3.814  30.939  1.00  0.00           H  
ATOM   3479  NZ  LYS   214     -32.494   2.070  32.153  1.00  0.00           N  
ATOM   3480  HZ1 LYS   214     -32.076   2.552  32.936  1.00  0.00           H  
ATOM   3481  HZ2 LYS   214     -33.486   2.030  32.335  1.00  0.00           H  
ATOM   3482  HZ3 LYS   214     -32.149   1.122  32.124  1.00  0.00           H  
ATOM   3483  C   LYS   214     -29.855   5.032  26.766  1.00  0.00           C  
ATOM   3484  O   LYS   214     -29.926   6.223  26.580  1.00  0.00           O  
ATOM   3485  N   ALA   215     -28.652   4.422  26.822  1.00  0.00           N  
ATOM   3486  H   ALA   215     -28.520   3.448  27.052  1.00  0.00           H  
ATOM   3487  CA  ALA   215     -27.332   5.043  26.646  1.00  0.00           C  
ATOM   3488  HA  ALA   215     -27.249   5.771  27.453  1.00  0.00           H  
ATOM   3489  CB  ALA   215     -26.225   3.974  26.848  1.00  0.00           C  
ATOM   3490  HB1 ALA   215     -26.110   3.395  25.931  1.00  0.00           H  
ATOM   3491  HB2 ALA   215     -25.249   4.457  26.891  1.00  0.00           H  
ATOM   3492  HB3 ALA   215     -26.542   3.380  27.705  1.00  0.00           H  
ATOM   3493  C   ALA   215     -27.143   5.771  25.321  1.00  0.00           C  
ATOM   3494  O   ALA   215     -26.764   6.978  25.334  1.00  0.00           O  
ATOM   3495  N   ASN   216     -27.546   5.106  24.228  1.00  0.00           N  
ATOM   3496  H   ASN   216     -28.036   4.239  24.395  1.00  0.00           H  
ATOM   3497  CA  ASN   216     -27.472   5.612  22.884  1.00  0.00           C  
ATOM   3498  HA  ASN   216     -26.415   5.824  22.725  1.00  0.00           H  
ATOM   3499  CB  ASN   216     -27.837   4.549  21.795  1.00  0.00           C  
ATOM   3500  HB2 ASN   216     -28.895   4.371  21.984  1.00  0.00           H  
ATOM   3501  HB3 ASN   216     -27.678   4.907  20.777  1.00  0.00           H  
ATOM   3502  CG  ASN   216     -27.005   3.279  21.920  1.00  0.00           C  
ATOM   3503  OD1 ASN   216     -27.423   2.215  21.430  1.00  0.00           O  
ATOM   3504  ND2 ASN   216     -25.772   3.298  22.430  1.00  0.00           N  
ATOM   3505 HD21 ASN   216     -25.300   2.406  22.482  1.00  0.00           H  
ATOM   3506 HD22 ASN   216     -25.366   4.043  22.978  1.00  0.00           H  
ATOM   3507  C   ASN   216     -28.216   6.854  22.709  1.00  0.00           C  
ATOM   3508  O   ASN   216     -27.732   7.844  22.205  1.00  0.00           O  
ATOM   3509  N   MET   217     -29.512   6.874  23.205  1.00  0.00           N  
ATOM   3510  H   MET   217     -29.912   6.026  23.581  1.00  0.00           H  
ATOM   3511  CA  MET   217     -30.340   8.110  23.080  1.00  0.00           C  
ATOM   3512  HA  MET   217     -30.433   8.477  22.058  1.00  0.00           H  
ATOM   3513  CB  MET   217     -31.805   7.642  23.493  1.00  0.00           C  
ATOM   3514  HB2 MET   217     -32.144   6.881  22.790  1.00  0.00           H  
ATOM   3515  HB3 MET   217     -31.739   7.242  24.505  1.00  0.00           H  
ATOM   3516  CG  MET   217     -32.755   8.830  23.596  1.00  0.00           C  
ATOM   3517  HG2 MET   217     -33.659   8.464  24.081  1.00  0.00           H  
ATOM   3518  HG3 MET   217     -32.314   9.579  24.254  1.00  0.00           H  
ATOM   3519  SD  MET   217     -33.192   9.604  22.047  1.00  0.00           S  
ATOM   3520  CE  MET   217     -34.395   8.450  21.432  1.00  0.00           C  
ATOM   3521  HE1 MET   217     -35.211   8.251  22.127  1.00  0.00           H  
ATOM   3522  HE2 MET   217     -34.838   8.865  20.526  1.00  0.00           H  
ATOM   3523  HE3 MET   217     -33.835   7.548  21.184  1.00  0.00           H  
ATOM   3524  C   MET   217     -29.744   9.206  23.901  1.00  0.00           C  
ATOM   3525  O   MET   217     -29.591  10.307  23.309  1.00  0.00           O  
ATOM   3526  N   LEU   218     -29.299   8.885  25.144  1.00  0.00           N  
ATOM   3527  H   LEU   218     -29.232   7.896  25.336  1.00  0.00           H  
ATOM   3528  CA  LEU   218     -28.687   9.840  26.097  1.00  0.00           C  
ATOM   3529  HA  LEU   218     -29.351  10.688  26.265  1.00  0.00           H  
ATOM   3530  CB  LEU   218     -28.439   9.038  27.407  1.00  0.00           C  
ATOM   3531  HB2 LEU   218     -29.422   8.766  27.791  1.00  0.00           H  
ATOM   3532  HB3 LEU   218     -27.982   8.064  27.234  1.00  0.00           H  
ATOM   3533  CG  LEU   218     -27.693   9.710  28.496  1.00  0.00           C  
ATOM   3534  HG  LEU   218     -26.781   9.995  27.972  1.00  0.00           H  
ATOM   3535  CD1 LEU   218     -28.397  10.925  29.071  1.00  0.00           C  
ATOM   3536 HD11 LEU   218     -27.950  11.327  29.980  1.00  0.00           H  
ATOM   3537 HD12 LEU   218     -28.481  11.720  28.330  1.00  0.00           H  
ATOM   3538 HD13 LEU   218     -29.421  10.617  29.282  1.00  0.00           H  
ATOM   3539  CD2 LEU   218     -27.161   8.808  29.653  1.00  0.00           C  
ATOM   3540 HD21 LEU   218     -27.892   8.089  30.024  1.00  0.00           H  
ATOM   3541 HD22 LEU   218     -26.453   8.133  29.173  1.00  0.00           H  
ATOM   3542 HD23 LEU   218     -26.736   9.374  30.482  1.00  0.00           H  
ATOM   3543  C   LEU   218     -27.410  10.510  25.481  1.00  0.00           C  
ATOM   3544  O   LEU   218     -27.192  11.715  25.644  1.00  0.00           O  
ATOM   3545  N   ALA   219     -26.574   9.780  24.766  1.00  0.00           N  
ATOM   3546  H   ALA   219     -26.637   8.772  24.790  1.00  0.00           H  
ATOM   3547  CA  ALA   219     -25.420  10.335  24.015  1.00  0.00           C  
ATOM   3548  HA  ALA   219     -24.939  11.055  24.677  1.00  0.00           H  
ATOM   3549  CB  ALA   219     -24.452   9.238  23.754  1.00  0.00           C  
ATOM   3550  HB1 ALA   219     -23.587   9.600  23.199  1.00  0.00           H  
ATOM   3551  HB2 ALA   219     -24.147   8.806  24.707  1.00  0.00           H  
ATOM   3552  HB3 ALA   219     -24.832   8.401  23.169  1.00  0.00           H  
ATOM   3553  C   ALA   219     -25.861  11.082  22.709  1.00  0.00           C  
ATOM   3554  O   ALA   219     -25.303  12.131  22.442  1.00  0.00           O  
ATOM   3555  N   HIE   220     -26.821  10.560  21.915  1.00  0.00           N  
ATOM   3556  H   HIE   220     -27.246   9.750  22.344  1.00  0.00           H  
ATOM   3557  CA  HIE   220     -27.417  11.203  20.763  1.00  0.00           C  
ATOM   3558  HA  HIE   220     -26.559  11.474  20.148  1.00  0.00           H  
ATOM   3559  CB  HIE   220     -28.415  10.318  19.983  1.00  0.00           C  
ATOM   3560  HB2 HIE   220     -27.920   9.461  19.525  1.00  0.00           H  
ATOM   3561  HB3 HIE   220     -29.167   9.950  20.681  1.00  0.00           H  
ATOM   3562  CG  HIE   220     -29.010  11.114  18.779  1.00  0.00           C  
ATOM   3563  ND1 HIE   220     -28.474  11.501  17.559  1.00  0.00           N  
ATOM   3564  CE1 HIE   220     -29.513  11.933  16.779  1.00  0.00           C  
ATOM   3565  HE1 HIE   220     -29.452  12.363  15.790  1.00  0.00           H  
ATOM   3566  NE2 HIE   220     -30.641  11.715  17.442  1.00  0.00           N  
ATOM   3567  HE2 HIE   220     -31.552  12.044  17.157  1.00  0.00           H  
ATOM   3568  CD2 HIE   220     -30.323  11.316  18.676  1.00  0.00           C  
ATOM   3569  HD2 HIE   220     -31.004  10.993  19.449  1.00  0.00           H  
ATOM   3570  C   HIE   220     -28.020  12.577  21.117  1.00  0.00           C  
ATOM   3571  O   HIE   220     -27.555  13.570  20.532  1.00  0.00           O  
ATOM   3572  N   MET   221     -28.894  12.772  22.054  1.00  0.00           N  
ATOM   3573  H   MET   221     -29.229  11.948  22.534  1.00  0.00           H  
ATOM   3574  CA  MET   221     -29.441  14.116  22.455  1.00  0.00           C  
ATOM   3575  HA  MET   221     -29.783  14.658  21.573  1.00  0.00           H  
ATOM   3576  CB  MET   221     -30.511  13.891  23.481  1.00  0.00           C  
ATOM   3577  HB2 MET   221     -30.914  14.841  23.833  1.00  0.00           H  
ATOM   3578  HB3 MET   221     -31.309  13.361  22.961  1.00  0.00           H  
ATOM   3579  CG  MET   221     -30.031  13.173  24.729  1.00  0.00           C  
ATOM   3580  HG2 MET   221     -29.654  12.197  24.423  1.00  0.00           H  
ATOM   3581  HG3 MET   221     -29.228  13.626  25.311  1.00  0.00           H  
ATOM   3582  SD  MET   221     -31.268  12.690  25.969  1.00  0.00           S  
ATOM   3583  CE  MET   221     -31.976  14.329  26.536  1.00  0.00           C  
ATOM   3584  HE1 MET   221     -32.772  14.232  27.274  1.00  0.00           H  
ATOM   3585  HE2 MET   221     -31.172  14.987  26.866  1.00  0.00           H  
ATOM   3586  HE3 MET   221     -32.373  14.772  25.622  1.00  0.00           H  
ATOM   3587  C   MET   221     -28.320  15.039  23.144  1.00  0.00           C  
ATOM   3588  O   MET   221     -28.479  16.275  22.976  1.00  0.00           O  
ATOM   3589  N   GLU   222     -27.267  14.470  23.822  1.00  0.00           N  
ATOM   3590  H   GLU   222     -27.181  13.470  23.709  1.00  0.00           H  
ATOM   3591  CA  GLU   222     -26.073  15.244  24.357  1.00  0.00           C  
ATOM   3592  HA  GLU   222     -26.361  16.061  25.019  1.00  0.00           H  
ATOM   3593  CB  GLU   222     -25.081  14.336  25.189  1.00  0.00           C  
ATOM   3594  HB2 GLU   222     -25.618  13.900  26.032  1.00  0.00           H  
ATOM   3595  HB3 GLU   222     -24.753  13.577  24.479  1.00  0.00           H  
ATOM   3596  CG  GLU   222     -23.944  15.170  25.684  1.00  0.00           C  
ATOM   3597  HG2 GLU   222     -23.243  15.321  24.864  1.00  0.00           H  
ATOM   3598  HG3 GLU   222     -24.325  16.144  25.990  1.00  0.00           H  
ATOM   3599  CD  GLU   222     -23.174  14.639  26.964  1.00  0.00           C  
ATOM   3600  OE1 GLU   222     -23.528  13.611  27.531  1.00  0.00           O  
ATOM   3601  OE2 GLU   222     -22.098  15.191  27.339  1.00  0.00           O  
ATOM   3602  C   GLU   222     -25.350  15.843  23.147  1.00  0.00           C  
ATOM   3603  O   GLU   222     -24.962  17.013  23.215  1.00  0.00           O  
ATOM   3604  N   THR   223     -25.190  15.027  22.071  1.00  0.00           N  
ATOM   3605  H   THR   223     -25.442  14.051  22.126  1.00  0.00           H  
ATOM   3606  CA  THR   223     -24.465  15.450  20.853  1.00  0.00           C  
ATOM   3607  HA  THR   223     -23.565  15.958  21.200  1.00  0.00           H  
ATOM   3608  CB  THR   223     -24.005  14.208  20.059  1.00  0.00           C  
ATOM   3609  HB  THR   223     -24.811  13.526  19.791  1.00  0.00           H  
ATOM   3610  CG2 THR   223     -23.123  14.396  18.873  1.00  0.00           C  
ATOM   3611 HG21 THR   223     -23.554  14.719  17.925  1.00  0.00           H  
ATOM   3612 HG22 THR   223     -22.275  15.053  19.066  1.00  0.00           H  
ATOM   3613 HG23 THR   223     -22.726  13.464  18.470  1.00  0.00           H  
ATOM   3614  OG1 THR   223     -23.255  13.357  20.925  1.00  0.00           O  
ATOM   3615  HG1 THR   223     -23.904  12.931  21.490  1.00  0.00           H  
ATOM   3616  C   THR   223     -25.284  16.433  19.979  1.00  0.00           C  
ATOM   3617  O   THR   223     -24.752  17.425  19.457  1.00  0.00           O  
ATOM   3618  N   GLN   224     -26.623  16.250  19.779  1.00  0.00           N  
ATOM   3619  H   GLN   224     -26.994  15.379  20.130  1.00  0.00           H  
ATOM   3620  CA  GLN   224     -27.538  17.182  19.167  1.00  0.00           C  
ATOM   3621  HA  GLN   224     -27.253  17.339  18.127  1.00  0.00           H  
ATOM   3622  CB  GLN   224     -28.942  16.602  18.942  1.00  0.00           C  
ATOM   3623  HB2 GLN   224     -29.324  16.002  19.768  1.00  0.00           H  
ATOM   3624  HB3 GLN   224     -29.713  17.370  18.882  1.00  0.00           H  
ATOM   3625  CG  GLN   224     -29.167  15.612  17.766  1.00  0.00           C  
ATOM   3626  HG2 GLN   224     -28.738  16.007  16.845  1.00  0.00           H  
ATOM   3627  HG3 GLN   224     -28.703  14.641  17.937  1.00  0.00           H  
ATOM   3628  CD  GLN   224     -30.634  15.499  17.387  1.00  0.00           C  
ATOM   3629  OE1 GLN   224     -31.461  15.867  18.195  1.00  0.00           O  
ATOM   3630  NE2 GLN   224     -31.020  15.041  16.193  1.00  0.00           N  
ATOM   3631 HE21 GLN   224     -32.008  15.083  15.987  1.00  0.00           H  
ATOM   3632 HE22 GLN   224     -30.356  14.726  15.500  1.00  0.00           H  
ATOM   3633  C   GLN   224     -27.475  18.534  19.842  1.00  0.00           C  
ATOM   3634  O   GLN   224     -27.568  19.524  19.125  1.00  0.00           O  
ATOM   3635  N   ASN   225     -27.249  18.651  21.114  1.00  0.00           N  
ATOM   3636  H   ASN   225     -27.144  17.774  21.605  1.00  0.00           H  
ATOM   3637  CA  ASN   225     -27.056  19.950  21.756  1.00  0.00           C  
ATOM   3638  HA  ASN   225     -27.935  20.554  21.532  1.00  0.00           H  
ATOM   3639  CB  ASN   225     -27.068  19.726  23.367  1.00  0.00           C  
ATOM   3640  HB2 ASN   225     -28.049  19.375  23.685  1.00  0.00           H  
ATOM   3641  HB3 ASN   225     -26.531  18.817  23.639  1.00  0.00           H  
ATOM   3642  CG  ASN   225     -26.646  20.932  24.099  1.00  0.00           C  
ATOM   3643  OD1 ASN   225     -25.479  21.291  24.234  1.00  0.00           O  
ATOM   3644  ND2 ASN   225     -27.578  21.806  24.483  1.00  0.00           N  
ATOM   3645 HD21 ASN   225     -27.285  22.761  24.635  1.00  0.00           H  
ATOM   3646 HD22 ASN   225     -28.559  21.578  24.410  1.00  0.00           H  
ATOM   3647  C   ASN   225     -25.809  20.685  21.276  1.00  0.00           C  
ATOM   3648  O   ASN   225     -25.765  21.841  20.844  1.00  0.00           O  
ATOM   3649  N   LYS   226     -24.702  20.043  21.326  1.00  0.00           N  
ATOM   3650  H   LYS   226     -24.702  19.083  21.638  1.00  0.00           H  
ATOM   3651  CA  LYS   226     -23.447  20.676  20.641  1.00  0.00           C  
ATOM   3652  HA  LYS   226     -23.077  21.514  21.232  1.00  0.00           H  
ATOM   3653  CB  LYS   226     -22.279  19.648  20.613  1.00  0.00           C  
ATOM   3654  HB2 LYS   226     -22.754  18.886  19.994  1.00  0.00           H  
ATOM   3655  HB3 LYS   226     -21.410  20.130  20.166  1.00  0.00           H  
ATOM   3656  CG  LYS   226     -21.874  19.031  21.913  1.00  0.00           C  
ATOM   3657  HG2 LYS   226     -21.492  19.724  22.663  1.00  0.00           H  
ATOM   3658  HG3 LYS   226     -22.725  18.482  22.318  1.00  0.00           H  
ATOM   3659  CD  LYS   226     -20.705  18.058  21.767  1.00  0.00           C  
ATOM   3660  HD2 LYS   226     -21.013  17.402  20.953  1.00  0.00           H  
ATOM   3661  HD3 LYS   226     -19.869  18.692  21.472  1.00  0.00           H  
ATOM   3662  CE  LYS   226     -20.465  17.329  23.002  1.00  0.00           C  
ATOM   3663  HE2 LYS   226     -20.439  18.014  23.849  1.00  0.00           H  
ATOM   3664  HE3 LYS   226     -21.312  16.669  23.187  1.00  0.00           H  
ATOM   3665  NZ  LYS   226     -19.214  16.456  22.948  1.00  0.00           N  
ATOM   3666  HZ1 LYS   226     -18.394  17.039  22.859  1.00  0.00           H  
ATOM   3667  HZ2 LYS   226     -19.193  15.774  23.692  1.00  0.00           H  
ATOM   3668  HZ3 LYS   226     -19.241  15.954  22.072  1.00  0.00           H  
ATOM   3669  C   LYS   226     -23.649  21.207  19.165  1.00  0.00           C  
ATOM   3670  O   LYS   226     -23.217  22.238  18.766  1.00  0.00           O  
ATOM   3671  N   ILE   227     -24.542  20.482  18.420  1.00  0.00           N  
ATOM   3672  H   ILE   227     -24.886  19.621  18.820  1.00  0.00           H  
ATOM   3673  CA  ILE   227     -25.026  20.833  17.021  1.00  0.00           C  
ATOM   3674  HA  ILE   227     -24.166  21.152  16.432  1.00  0.00           H  
ATOM   3675  CB  ILE   227     -25.548  19.553  16.334  1.00  0.00           C  
ATOM   3676  HB  ILE   227     -26.269  19.057  16.984  1.00  0.00           H  
ATOM   3677  CG2 ILE   227     -26.151  19.882  14.977  1.00  0.00           C  
ATOM   3678 HG21 ILE   227     -26.401  18.888  14.606  1.00  0.00           H  
ATOM   3679 HG22 ILE   227     -27.000  20.553  15.097  1.00  0.00           H  
ATOM   3680 HG23 ILE   227     -25.332  20.334  14.417  1.00  0.00           H  
ATOM   3681  CG1 ILE   227     -24.422  18.549  16.050  1.00  0.00           C  
ATOM   3682 HG12 ILE   227     -23.834  18.820  15.173  1.00  0.00           H  
ATOM   3683 HG13 ILE   227     -23.652  18.612  16.819  1.00  0.00           H  
ATOM   3684  CD1 ILE   227     -24.846  17.045  16.137  1.00  0.00           C  
ATOM   3685 HD11 ILE   227     -24.042  16.325  16.291  1.00  0.00           H  
ATOM   3686 HD12 ILE   227     -25.664  16.873  16.836  1.00  0.00           H  
ATOM   3687 HD13 ILE   227     -25.376  16.830  15.210  1.00  0.00           H  
ATOM   3688  C   ILE   227     -25.983  22.042  17.126  1.00  0.00           C  
ATOM   3689  O   ILE   227     -25.887  22.965  16.362  1.00  0.00           O  
ATOM   3690  N   TYR   228     -26.858  22.042  18.165  1.00  0.00           N  
ATOM   3691  H   TYR   228     -26.865  21.266  18.812  1.00  0.00           H  
ATOM   3692  CA  TYR   228     -27.701  23.280  18.326  1.00  0.00           C  
ATOM   3693  HA  TYR   228     -28.171  23.491  17.366  1.00  0.00           H  
ATOM   3694  CB  TYR   228     -28.717  22.868  19.370  1.00  0.00           C  
ATOM   3695  HB2 TYR   228     -29.405  22.209  18.841  1.00  0.00           H  
ATOM   3696  HB3 TYR   228     -28.305  22.309  20.210  1.00  0.00           H  
ATOM   3697  CG  TYR   228     -29.353  24.068  20.022  1.00  0.00           C  
ATOM   3698  CD1 TYR   228     -30.555  24.618  19.444  1.00  0.00           C  
ATOM   3699  HD1 TYR   228     -30.865  24.481  18.419  1.00  0.00           H  
ATOM   3700  CE1 TYR   228     -31.120  25.776  20.034  1.00  0.00           C  
ATOM   3701  HE1 TYR   228     -31.959  26.243  19.540  1.00  0.00           H  
ATOM   3702  CZ  TYR   228     -30.458  26.455  21.121  1.00  0.00           C  
ATOM   3703  OH  TYR   228     -30.984  27.534  21.706  1.00  0.00           O  
ATOM   3704  HH  TYR   228     -30.388  27.811  22.405  1.00  0.00           H  
ATOM   3705  CE2 TYR   228     -29.257  25.922  21.691  1.00  0.00           C  
ATOM   3706  HE2 TYR   228     -28.682  26.408  22.466  1.00  0.00           H  
ATOM   3707  CD2 TYR   228     -28.740  24.738  21.134  1.00  0.00           C  
ATOM   3708  HD2 TYR   228     -27.812  24.327  21.502  1.00  0.00           H  
ATOM   3709  C   TYR   228     -26.882  24.518  18.722  1.00  0.00           C  
ATOM   3710  O   TYR   228     -27.201  25.664  18.278  1.00  0.00           O  
ATOM   3711  N   ASN   229     -25.757  24.366  19.419  1.00  0.00           N  
ATOM   3712  H   ASN   229     -25.486  23.475  19.809  1.00  0.00           H  
ATOM   3713  CA  ASN   229     -24.862  25.456  19.715  1.00  0.00           C  
ATOM   3714  HA  ASN   229     -25.479  26.250  20.136  1.00  0.00           H  
ATOM   3715  CB  ASN   229     -23.909  25.113  20.825  1.00  0.00           C  
ATOM   3716  HB2 ASN   229     -23.405  24.165  20.632  1.00  0.00           H  
ATOM   3717  HB3 ASN   229     -23.228  25.963  20.782  1.00  0.00           H  
ATOM   3718  CG  ASN   229     -24.574  25.001  22.218  1.00  0.00           C  
ATOM   3719  OD1 ASN   229     -24.467  25.938  23.028  1.00  0.00           O  
ATOM   3720  ND2 ASN   229     -25.255  23.990  22.573  1.00  0.00           N  
ATOM   3721 HD21 ASN   229     -25.585  23.922  23.525  1.00  0.00           H  
ATOM   3722 HD22 ASN   229     -25.406  23.227  21.928  1.00  0.00           H  
ATOM   3723  C   ASN   229     -24.092  26.127  18.542  1.00  0.00           C  
ATOM   3724  O   ASN   229     -23.775  27.328  18.491  1.00  0.00           O  
ATOM   3725  N   ILE   230     -23.830  25.382  17.470  1.00  0.00           N  
ATOM   3726  H   ILE   230     -24.200  24.443  17.513  1.00  0.00           H  
ATOM   3727  CA  ILE   230     -23.182  25.918  16.243  1.00  0.00           C  
ATOM   3728  HA  ILE   230     -22.302  26.507  16.499  1.00  0.00           H  
ATOM   3729  CB  ILE   230     -22.788  24.708  15.390  1.00  0.00           C  
ATOM   3730  HB  ILE   230     -23.625  24.017  15.289  1.00  0.00           H  
ATOM   3731  CG2 ILE   230     -22.527  25.030  13.850  1.00  0.00           C  
ATOM   3732 HG21 ILE   230     -22.080  24.099  13.502  1.00  0.00           H  
ATOM   3733 HG22 ILE   230     -23.468  25.223  13.336  1.00  0.00           H  
ATOM   3734 HG23 ILE   230     -21.835  25.868  13.767  1.00  0.00           H  
ATOM   3735  CG1 ILE   230     -21.710  23.717  15.981  1.00  0.00           C  
ATOM   3736 HG12 ILE   230     -21.955  23.427  17.003  1.00  0.00           H  
ATOM   3737 HG13 ILE   230     -21.834  22.745  15.503  1.00  0.00           H  
ATOM   3738  CD1 ILE   230     -20.326  24.172  15.779  1.00  0.00           C  
ATOM   3739 HD11 ILE   230     -19.569  23.403  15.935  1.00  0.00           H  
ATOM   3740 HD12 ILE   230     -20.107  24.515  14.768  1.00  0.00           H  
ATOM   3741 HD13 ILE   230     -20.136  24.977  16.489  1.00  0.00           H  
ATOM   3742  C   ILE   230     -24.215  26.903  15.498  1.00  0.00           C  
ATOM   3743  O   ILE   230     -23.758  27.759  14.746  1.00  0.00           O  
ATOM   3744  N   LEU   231     -25.551  26.780  15.746  1.00  0.00           N  
ATOM   3745  H   LEU   231     -25.746  26.130  16.495  1.00  0.00           H  
ATOM   3746  CA  LEU   231     -26.556  27.452  15.001  1.00  0.00           C  
ATOM   3747  HA  LEU   231     -26.464  27.448  13.915  1.00  0.00           H  
ATOM   3748  CB  LEU   231     -27.882  26.826  15.361  1.00  0.00           C  
ATOM   3749  HB2 LEU   231     -28.218  26.909  16.395  1.00  0.00           H  
ATOM   3750  HB3 LEU   231     -28.691  27.356  14.858  1.00  0.00           H  
ATOM   3751  CG  LEU   231     -28.084  25.336  14.972  1.00  0.00           C  
ATOM   3752  HG  LEU   231     -27.467  24.685  15.591  1.00  0.00           H  
ATOM   3753  CD1 LEU   231     -29.535  25.036  15.216  1.00  0.00           C  
ATOM   3754 HD11 LEU   231     -30.193  25.903  15.161  1.00  0.00           H  
ATOM   3755 HD12 LEU   231     -29.901  24.138  14.717  1.00  0.00           H  
ATOM   3756 HD13 LEU   231     -29.668  24.732  16.254  1.00  0.00           H  
ATOM   3757  CD2 LEU   231     -27.874  25.127  13.419  1.00  0.00           C  
ATOM   3758 HD21 LEU   231     -28.402  25.782  12.727  1.00  0.00           H  
ATOM   3759 HD22 LEU   231     -26.814  25.234  13.189  1.00  0.00           H  
ATOM   3760 HD23 LEU   231     -27.967  24.052  13.264  1.00  0.00           H  
ATOM   3761  C   LEU   231     -26.457  28.952  15.392  1.00  0.00           C  
ATOM   3762  O   LEU   231     -26.548  29.341  16.579  1.00  0.00           O  
ATOM   3763  N   THR   232     -26.342  29.770  14.393  1.00  0.00           N  
ATOM   3764  H   THR   232     -26.335  29.439  13.439  1.00  0.00           H  
ATOM   3765  CA  THR   232     -26.457  31.242  14.549  1.00  0.00           C  
ATOM   3766  HA  THR   232     -25.787  31.549  15.352  1.00  0.00           H  
ATOM   3767  CB  THR   232     -25.921  31.912  13.267  1.00  0.00           C  
ATOM   3768  HB  THR   232     -26.173  32.968  13.356  1.00  0.00           H  
ATOM   3769  CG2 THR   232     -24.413  31.929  13.002  1.00  0.00           C  
ATOM   3770 HG21 THR   232     -24.116  30.910  13.252  1.00  0.00           H  
ATOM   3771 HG22 THR   232     -24.207  32.078  11.942  1.00  0.00           H  
ATOM   3772 HG23 THR   232     -23.872  32.734  13.500  1.00  0.00           H  
ATOM   3773  OG1 THR   232     -26.583  31.524  12.053  1.00  0.00           O  
ATOM   3774  HG1 THR   232     -27.501  31.800  12.095  1.00  0.00           H  
ATOM   3775  C   THR   232     -27.945  31.647  14.826  1.00  0.00           C  
ATOM   3776  O   THR   232     -28.874  30.786  14.679  1.00  0.00           O  
ATOM   3777  N   PRO   233     -28.212  32.839  15.385  1.00  0.00           N  
ATOM   3778  CD  PRO   233     -27.236  33.946  15.531  1.00  0.00           C  
ATOM   3779  HD2 PRO   233     -26.996  34.365  14.554  1.00  0.00           H  
ATOM   3780  HD3 PRO   233     -26.316  33.647  16.035  1.00  0.00           H  
ATOM   3781  CG  PRO   233     -27.964  34.937  16.296  1.00  0.00           C  
ATOM   3782  HG2 PRO   233     -27.668  35.975  16.144  1.00  0.00           H  
ATOM   3783  HG3 PRO   233     -27.888  34.737  17.364  1.00  0.00           H  
ATOM   3784  CB  PRO   233     -29.441  34.677  15.864  1.00  0.00           C  
ATOM   3785  HB2 PRO   233     -29.734  34.999  14.865  1.00  0.00           H  
ATOM   3786  HB3 PRO   233     -30.141  35.127  16.568  1.00  0.00           H  
ATOM   3787  CA  PRO   233     -29.560  33.178  15.903  1.00  0.00           C  
ATOM   3788  HA  PRO   233     -29.684  32.866  16.940  1.00  0.00           H  
ATOM   3789  C   PRO   233     -30.809  32.777  15.107  1.00  0.00           C  
ATOM   3790  O   PRO   233     -31.722  32.194  15.700  1.00  0.00           O  
ATOM   3791  N   GLU   234     -30.851  32.948  13.736  1.00  0.00           N  
ATOM   3792  H   GLU   234     -30.028  33.321  13.286  1.00  0.00           H  
ATOM   3793  CA  GLU   234     -32.113  32.652  13.002  1.00  0.00           C  
ATOM   3794  HA  GLU   234     -33.032  32.786  13.572  1.00  0.00           H  
ATOM   3795  CB  GLU   234     -32.182  33.573  11.748  1.00  0.00           C  
ATOM   3796  HB2 GLU   234     -31.358  33.202  11.140  1.00  0.00           H  
ATOM   3797  HB3 GLU   234     -32.989  33.301  11.068  1.00  0.00           H  
ATOM   3798  CG  GLU   234     -31.995  35.067  12.180  1.00  0.00           C  
ATOM   3799  HG2 GLU   234     -31.242  35.087  12.968  1.00  0.00           H  
ATOM   3800  HG3 GLU   234     -31.569  35.557  11.304  1.00  0.00           H  
ATOM   3801  CD  GLU   234     -33.182  35.927  12.574  1.00  0.00           C  
ATOM   3802  OE1 GLU   234     -34.295  35.620  12.097  1.00  0.00           O  
ATOM   3803  OE2 GLU   234     -32.969  36.939  13.250  1.00  0.00           O  
ATOM   3804  C   GLU   234     -32.187  31.163  12.609  1.00  0.00           C  
ATOM   3805  O   GLU   234     -33.283  30.736  12.108  1.00  0.00           O  
ATOM   3806  N   GLN   235     -31.160  30.351  12.807  1.00  0.00           N  
ATOM   3807  H   GLN   235     -30.384  30.753  13.313  1.00  0.00           H  
ATOM   3808  CA  GLN   235     -31.185  28.944  12.715  1.00  0.00           C  
ATOM   3809  HA  GLN   235     -31.788  28.509  11.918  1.00  0.00           H  
ATOM   3810  CB  GLN   235     -29.737  28.439  12.376  1.00  0.00           C  
ATOM   3811  HB2 GLN   235     -28.975  28.832  13.049  1.00  0.00           H  
ATOM   3812  HB3 GLN   235     -29.741  27.366  12.570  1.00  0.00           H  
ATOM   3813  CG  GLN   235     -29.337  28.725  10.949  1.00  0.00           C  
ATOM   3814  HG2 GLN   235     -29.962  28.140  10.275  1.00  0.00           H  
ATOM   3815  HG3 GLN   235     -29.466  29.805  10.881  1.00  0.00           H  
ATOM   3816  CD  GLN   235     -27.890  28.326  10.709  1.00  0.00           C  
ATOM   3817  OE1 GLN   235     -27.091  28.362  11.617  1.00  0.00           O  
ATOM   3818  NE2 GLN   235     -27.566  27.743   9.552  1.00  0.00           N  
ATOM   3819 HE21 GLN   235     -26.579  27.727   9.336  1.00  0.00           H  
ATOM   3820 HE22 GLN   235     -28.330  27.579   8.913  1.00  0.00           H  
ATOM   3821  C   GLN   235     -31.693  28.263  14.042  1.00  0.00           C  
ATOM   3822  O   GLN   235     -32.400  27.231  13.939  1.00  0.00           O  
ATOM   3823  N   LYS   236     -31.491  28.860  15.277  1.00  0.00           N  
ATOM   3824  H   LYS   236     -30.944  29.708  15.310  1.00  0.00           H  
ATOM   3825  CA  LYS   236     -32.062  28.441  16.556  1.00  0.00           C  
ATOM   3826  HA  LYS   236     -31.884  27.366  16.543  1.00  0.00           H  
ATOM   3827  CB  LYS   236     -31.316  29.060  17.762  1.00  0.00           C  
ATOM   3828  HB2 LYS   236     -31.274  30.132  17.573  1.00  0.00           H  
ATOM   3829  HB3 LYS   236     -31.856  28.888  18.693  1.00  0.00           H  
ATOM   3830  CG  LYS   236     -29.899  28.438  17.970  1.00  0.00           C  
ATOM   3831  HG2 LYS   236     -29.943  27.364  18.152  1.00  0.00           H  
ATOM   3832  HG3 LYS   236     -29.261  28.527  17.090  1.00  0.00           H  
ATOM   3833  CD  LYS   236     -29.287  29.316  19.016  1.00  0.00           C  
ATOM   3834  HD2 LYS   236     -29.076  30.307  18.614  1.00  0.00           H  
ATOM   3835  HD3 LYS   236     -30.021  29.545  19.789  1.00  0.00           H  
ATOM   3836  CE  LYS   236     -27.968  28.612  19.473  1.00  0.00           C  
ATOM   3837  HE2 LYS   236     -28.205  27.712  20.041  1.00  0.00           H  
ATOM   3838  HE3 LYS   236     -27.372  28.333  18.604  1.00  0.00           H  
ATOM   3839  NZ  LYS   236     -27.176  29.529  20.307  1.00  0.00           N  
ATOM   3840  HZ1 LYS   236     -26.870  30.184  19.603  1.00  0.00           H  
ATOM   3841  HZ2 LYS   236     -27.879  30.017  20.843  1.00  0.00           H  
ATOM   3842  HZ3 LYS   236     -26.439  29.180  20.903  1.00  0.00           H  
ATOM   3843  C   LYS   236     -33.560  28.599  16.529  1.00  0.00           C  
ATOM   3844  O   LYS   236     -34.298  27.728  16.885  1.00  0.00           O  
ATOM   3845  N   LYS   237     -34.057  29.718  16.057  1.00  0.00           N  
ATOM   3846  H   LYS   237     -33.335  30.424  16.050  1.00  0.00           H  
ATOM   3847  CA  LYS   237     -35.364  30.123  15.678  1.00  0.00           C  
ATOM   3848  HA  LYS   237     -35.937  30.096  16.605  1.00  0.00           H  
ATOM   3849  CB  LYS   237     -35.343  31.580  15.076  1.00  0.00           C  
ATOM   3850  HB2 LYS   237     -34.806  32.260  15.737  1.00  0.00           H  
ATOM   3851  HB3 LYS   237     -34.710  31.531  14.190  1.00  0.00           H  
ATOM   3852  CG  LYS   237     -36.801  32.071  14.897  1.00  0.00           C  
ATOM   3853  HG2 LYS   237     -37.474  31.328  14.468  1.00  0.00           H  
ATOM   3854  HG3 LYS   237     -37.140  32.337  15.898  1.00  0.00           H  
ATOM   3855  CD  LYS   237     -36.928  33.306  13.883  1.00  0.00           C  
ATOM   3856  HD2 LYS   237     -36.521  33.033  12.910  1.00  0.00           H  
ATOM   3857  HD3 LYS   237     -37.997  33.519  13.858  1.00  0.00           H  
ATOM   3858  CE  LYS   237     -36.296  34.485  14.492  1.00  0.00           C  
ATOM   3859  HE2 LYS   237     -36.549  34.524  15.552  1.00  0.00           H  
ATOM   3860  HE3 LYS   237     -35.234  34.251  14.562  1.00  0.00           H  
ATOM   3861  NZ  LYS   237     -36.406  35.796  13.778  1.00  0.00           N  
ATOM   3862  HZ1 LYS   237     -35.931  36.466  14.365  1.00  0.00           H  
ATOM   3863  HZ2 LYS   237     -35.914  35.793  12.896  1.00  0.00           H  
ATOM   3864  HZ3 LYS   237     -37.369  36.073  13.648  1.00  0.00           H  
ATOM   3865  C   LYS   237     -36.041  29.022  14.845  1.00  0.00           C  
ATOM   3866  O   LYS   237     -37.097  28.523  15.196  1.00  0.00           O  
ATOM   3867  N   GLN   238     -35.418  28.724  13.657  1.00  0.00           N  
ATOM   3868  H   GLN   238     -34.608  29.221  13.313  1.00  0.00           H  
ATOM   3869  CA  GLN   238     -35.968  27.789  12.699  1.00  0.00           C  
ATOM   3870  HA  GLN   238     -36.939  28.144  12.356  1.00  0.00           H  
ATOM   3871  CB  GLN   238     -35.116  27.809  11.413  1.00  0.00           C  
ATOM   3872  HB2 GLN   238     -35.030  28.790  10.945  1.00  0.00           H  
ATOM   3873  HB3 GLN   238     -34.109  27.441  11.607  1.00  0.00           H  
ATOM   3874  CG  GLN   238     -35.731  27.036  10.278  1.00  0.00           C  
ATOM   3875  HG2 GLN   238     -36.135  26.068  10.576  1.00  0.00           H  
ATOM   3876  HG3 GLN   238     -36.628  27.594  10.010  1.00  0.00           H  
ATOM   3877  CD  GLN   238     -34.837  26.964   9.116  1.00  0.00           C  
ATOM   3878  OE1 GLN   238     -33.727  27.466   9.040  1.00  0.00           O  
ATOM   3879  NE2 GLN   238     -35.418  26.438   8.060  1.00  0.00           N  
ATOM   3880 HE21 GLN   238     -34.845  26.170   7.273  1.00  0.00           H  
ATOM   3881 HE22 GLN   238     -36.365  26.086   8.074  1.00  0.00           H  
ATOM   3882  C   GLN   238     -36.063  26.394  13.369  1.00  0.00           C  
ATOM   3883  O   GLN   238     -37.017  25.646  13.131  1.00  0.00           O  
ATOM   3884  N   PHE   239     -35.094  25.996  14.232  1.00  0.00           N  
ATOM   3885  H   PHE   239     -34.266  26.548  14.404  1.00  0.00           H  
ATOM   3886  CA  PHE   239     -35.086  24.731  14.888  1.00  0.00           C  
ATOM   3887  HA  PHE   239     -35.107  23.966  14.111  1.00  0.00           H  
ATOM   3888  CB  PHE   239     -33.735  24.599  15.498  1.00  0.00           C  
ATOM   3889  HB2 PHE   239     -33.031  24.429  14.683  1.00  0.00           H  
ATOM   3890  HB3 PHE   239     -33.370  25.471  16.041  1.00  0.00           H  
ATOM   3891  CG  PHE   239     -33.355  23.379  16.325  1.00  0.00           C  
ATOM   3892  CD1 PHE   239     -33.117  22.209  15.603  1.00  0.00           C  
ATOM   3893  HD1 PHE   239     -33.209  22.278  14.530  1.00  0.00           H  
ATOM   3894  CE1 PHE   239     -32.862  20.990  16.237  1.00  0.00           C  
ATOM   3895  HE1 PHE   239     -32.805  20.111  15.613  1.00  0.00           H  
ATOM   3896  CZ  PHE   239     -32.813  20.969  17.617  1.00  0.00           C  
ATOM   3897  HZ  PHE   239     -32.556  20.089  18.188  1.00  0.00           H  
ATOM   3898  CE2 PHE   239     -32.909  22.139  18.308  1.00  0.00           C  
ATOM   3899  HE2 PHE   239     -32.790  22.041  19.377  1.00  0.00           H  
ATOM   3900  CD2 PHE   239     -33.306  23.382  17.704  1.00  0.00           C  
ATOM   3901  HD2 PHE   239     -33.713  24.111  18.389  1.00  0.00           H  
ATOM   3902  C   PHE   239     -36.188  24.636  15.970  1.00  0.00           C  
ATOM   3903  O   PHE   239     -36.760  23.596  16.108  1.00  0.00           O  
ATOM   3904  N   ASN   240     -36.363  25.685  16.765  1.00  0.00           N  
ATOM   3905  H   ASN   240     -35.776  26.504  16.685  1.00  0.00           H  
ATOM   3906  CA  ASN   240     -37.530  25.825  17.619  1.00  0.00           C  
ATOM   3907  HA  ASN   240     -37.643  24.960  18.274  1.00  0.00           H  
ATOM   3908  CB  ASN   240     -37.230  26.841  18.656  1.00  0.00           C  
ATOM   3909  HB2 ASN   240     -37.129  27.826  18.199  1.00  0.00           H  
ATOM   3910  HB3 ASN   240     -37.964  26.845  19.462  1.00  0.00           H  
ATOM   3911  CG  ASN   240     -36.017  26.612  19.557  1.00  0.00           C  
ATOM   3912  OD1 ASN   240     -35.552  25.466  19.795  1.00  0.00           O  
ATOM   3913  ND2 ASN   240     -35.523  27.642  20.128  1.00  0.00           N  
ATOM   3914 HD21 ASN   240     -34.747  27.387  20.722  1.00  0.00           H  
ATOM   3915 HD22 ASN   240     -35.735  28.622  19.999  1.00  0.00           H  
ATOM   3916  C   ASN   240     -38.922  25.884  16.945  1.00  0.00           C  
ATOM   3917  O   ASN   240     -39.626  24.930  17.196  1.00  0.00           O  
ATOM   3918  N   ALA   241     -39.139  26.799  15.941  1.00  0.00           N  
ATOM   3919  H   ALA   241     -38.431  27.460  15.655  1.00  0.00           H  
ATOM   3920  CA  ALA   241     -40.406  26.699  15.142  1.00  0.00           C  
ATOM   3921  HA  ALA   241     -41.261  26.963  15.765  1.00  0.00           H  
ATOM   3922  CB  ALA   241     -40.173  27.782  14.033  1.00  0.00           C  
ATOM   3923  HB1 ALA   241     -40.296  28.786  14.439  1.00  0.00           H  
ATOM   3924  HB2 ALA   241     -39.294  27.613  13.410  1.00  0.00           H  
ATOM   3925  HB3 ALA   241     -40.989  27.694  13.317  1.00  0.00           H  
ATOM   3926  C   ALA   241     -40.680  25.338  14.445  1.00  0.00           C  
ATOM   3927  O   ALA   241     -41.774  24.879  14.556  1.00  0.00           O  
ATOM   3928  N   ASN   242     -39.671  24.718  13.799  1.00  0.00           N  
ATOM   3929  H   ASN   242     -38.784  25.187  13.681  1.00  0.00           H  
ATOM   3930  CA  ASN   242     -39.865  23.352  13.282  1.00  0.00           C  
ATOM   3931  HA  ASN   242     -40.694  23.361  12.575  1.00  0.00           H  
ATOM   3932  CB  ASN   242     -38.586  22.946  12.564  1.00  0.00           C  
ATOM   3933  HB2 ASN   242     -38.542  23.602  11.694  1.00  0.00           H  
ATOM   3934  HB3 ASN   242     -37.761  23.110  13.257  1.00  0.00           H  
ATOM   3935  CG  ASN   242     -38.723  21.531  12.110  1.00  0.00           C  
ATOM   3936  OD1 ASN   242     -39.604  21.094  11.351  1.00  0.00           O  
ATOM   3937  ND2 ASN   242     -37.736  20.743  12.341  1.00  0.00           N  
ATOM   3938 HD21 ASN   242     -37.840  19.799  11.998  1.00  0.00           H  
ATOM   3939 HD22 ASN   242     -37.068  21.004  13.053  1.00  0.00           H  
ATOM   3940  C   ASN   242     -40.189  22.342  14.454  1.00  0.00           C  
ATOM   3941  O   ASN   242     -40.898  21.289  14.198  1.00  0.00           O  
ATOM   3942  N   PHE   243     -39.742  22.499  15.768  1.00  0.00           N  
ATOM   3943  H   PHE   243     -39.294  23.382  15.967  1.00  0.00           H  
ATOM   3944  CA  PHE   243     -40.248  21.639  16.814  1.00  0.00           C  
ATOM   3945  HA  PHE   243     -40.117  20.591  16.541  1.00  0.00           H  
ATOM   3946  CB  PHE   243     -39.427  21.872  18.067  1.00  0.00           C  
ATOM   3947  HB2 PHE   243     -38.374  21.640  17.906  1.00  0.00           H  
ATOM   3948  HB3 PHE   243     -39.402  22.943  18.269  1.00  0.00           H  
ATOM   3949  CG  PHE   243     -39.849  21.140  19.260  1.00  0.00           C  
ATOM   3950  CD1 PHE   243     -40.836  21.654  20.074  1.00  0.00           C  
ATOM   3951  HD1 PHE   243     -41.251  22.607  19.782  1.00  0.00           H  
ATOM   3952  CE1 PHE   243     -41.457  20.858  21.047  1.00  0.00           C  
ATOM   3953  HE1 PHE   243     -42.371  21.253  21.466  1.00  0.00           H  
ATOM   3954  CZ  PHE   243     -41.121  19.493  21.194  1.00  0.00           C  
ATOM   3955  HZ  PHE   243     -41.610  18.820  21.883  1.00  0.00           H  
ATOM   3956  CE2 PHE   243     -40.083  19.020  20.368  1.00  0.00           C  
ATOM   3957  HE2 PHE   243     -39.723  18.007  20.476  1.00  0.00           H  
ATOM   3958  CD2 PHE   243     -39.532  19.838  19.395  1.00  0.00           C  
ATOM   3959  HD2 PHE   243     -38.706  19.443  18.822  1.00  0.00           H  
ATOM   3960  C   PHE   243     -41.706  22.063  17.026  1.00  0.00           C  
ATOM   3961  O   PHE   243     -42.587  21.225  16.934  1.00  0.00           O  
ATOM   3962  N   GLU   244     -41.898  23.328  17.313  1.00  0.00           N  
ATOM   3963  H   GLU   244     -41.083  23.922  17.266  1.00  0.00           H  
ATOM   3964  CA  GLU   244     -43.246  23.856  17.665  1.00  0.00           C  
ATOM   3965  HA  GLU   244     -43.477  23.418  18.636  1.00  0.00           H  
ATOM   3966  CB  GLU   244     -43.177  25.352  17.978  1.00  0.00           C  
ATOM   3967  HB2 GLU   244     -42.783  25.766  17.050  1.00  0.00           H  
ATOM   3968  HB3 GLU   244     -44.160  25.761  18.213  1.00  0.00           H  
ATOM   3969  CG  GLU   244     -42.219  25.662  18.984  1.00  0.00           C  
ATOM   3970  HG2 GLU   244     -41.331  25.032  18.942  1.00  0.00           H  
ATOM   3971  HG3 GLU   244     -41.926  26.703  18.847  1.00  0.00           H  
ATOM   3972  CD  GLU   244     -42.795  25.686  20.354  1.00  0.00           C  
ATOM   3973  OE1 GLU   244     -43.605  26.659  20.560  1.00  0.00           O  
ATOM   3974  OE2 GLU   244     -42.637  24.575  20.990  1.00  0.00           O  
ATOM   3975  C   GLU   244     -44.409  23.583  16.673  1.00  0.00           C  
ATOM   3976  O   GLU   244     -45.575  23.604  17.053  1.00  0.00           O  
ATOM   3977  N   LYS   245     -44.073  23.383  15.389  1.00  0.00           N  
ATOM   3978  H   LYS   245     -43.089  23.499  15.196  1.00  0.00           H  
ATOM   3979  CA  LYS   245     -45.140  23.086  14.369  1.00  0.00           C  
ATOM   3980  HA  LYS   245     -45.983  23.690  14.702  1.00  0.00           H  
ATOM   3981  CB  LYS   245     -44.502  23.454  13.017  1.00  0.00           C  
ATOM   3982  HB2 LYS   245     -44.093  24.457  13.141  1.00  0.00           H  
ATOM   3983  HB3 LYS   245     -43.775  22.675  12.786  1.00  0.00           H  
ATOM   3984  CG  LYS   245     -45.343  23.432  11.734  1.00  0.00           C  
ATOM   3985  HG2 LYS   245     -44.662  23.749  10.944  1.00  0.00           H  
ATOM   3986  HG3 LYS   245     -45.578  22.395  11.495  1.00  0.00           H  
ATOM   3987  CD  LYS   245     -46.682  24.190  11.724  1.00  0.00           C  
ATOM   3988  HD2 LYS   245     -47.288  23.651  12.452  1.00  0.00           H  
ATOM   3989  HD3 LYS   245     -46.385  25.208  11.978  1.00  0.00           H  
ATOM   3990  CE  LYS   245     -47.394  24.227  10.325  1.00  0.00           C  
ATOM   3991  HE2 LYS   245     -46.670  24.653   9.630  1.00  0.00           H  
ATOM   3992  HE3 LYS   245     -47.699  23.256   9.936  1.00  0.00           H  
ATOM   3993  NZ  LYS   245     -48.701  25.016  10.425  1.00  0.00           N  
ATOM   3994  HZ1 LYS   245     -49.417  24.496  10.912  1.00  0.00           H  
ATOM   3995  HZ2 LYS   245     -48.525  25.908  10.864  1.00  0.00           H  
ATOM   3996  HZ3 LYS   245     -49.080  25.145   9.498  1.00  0.00           H  
ATOM   3997  C   LYS   245     -45.563  21.661  14.453  1.00  0.00           C  
ATOM   3998  O   LYS   245     -46.618  21.269  14.011  1.00  0.00           O  
ATOM   3999  N   ARG   246     -44.702  20.736  14.958  1.00  0.00           N  
ATOM   4000  H   ARG   246     -43.865  21.135  15.359  1.00  0.00           H  
ATOM   4001  CA  ARG   246     -44.982  19.315  15.070  1.00  0.00           C  
ATOM   4002  HA  ARG   246     -46.010  19.223  14.717  1.00  0.00           H  
ATOM   4003  CB  ARG   246     -43.993  18.559  14.154  1.00  0.00           C  
ATOM   4004  HB2 ARG   246     -43.852  19.143  13.245  1.00  0.00           H  
ATOM   4005  HB3 ARG   246     -43.091  18.512  14.764  1.00  0.00           H  
ATOM   4006  CG  ARG   246     -44.409  17.158  13.811  1.00  0.00           C  
ATOM   4007  HG2 ARG   246     -44.419  16.608  14.752  1.00  0.00           H  
ATOM   4008  HG3 ARG   246     -45.416  17.083  13.400  1.00  0.00           H  
ATOM   4009  CD  ARG   246     -43.563  16.290  12.789  1.00  0.00           C  
ATOM   4010  HD2 ARG   246     -44.048  15.329  12.618  1.00  0.00           H  
ATOM   4011  HD3 ARG   246     -43.500  16.852  11.858  1.00  0.00           H  
ATOM   4012  NE  ARG   246     -42.205  16.110  13.256  1.00  0.00           N  
ATOM   4013  HE  ARG   246     -42.018  16.448  14.189  1.00  0.00           H  
ATOM   4014  CZ  ARG   246     -41.170  15.451  12.759  1.00  0.00           C  
ATOM   4015  NH1 ARG   246     -41.299  14.885  11.578  1.00  0.00           N  
ATOM   4016 HH11 ARG   246     -42.089  15.253  11.067  1.00  0.00           H  
ATOM   4017 HH12 ARG   246     -40.476  14.822  10.996  1.00  0.00           H  
ATOM   4018  NH2 ARG   246     -40.048  15.321  13.384  1.00  0.00           N  
ATOM   4019 HH21 ARG   246     -40.100  16.001  14.129  1.00  0.00           H  
ATOM   4020 HH22 ARG   246     -39.154  15.053  12.997  1.00  0.00           H  
ATOM   4021  C   ARG   246     -45.049  18.669  16.500  1.00  0.00           C  
ATOM   4022  O   ARG   246     -45.283  17.464  16.675  1.00  0.00           O  
ATOM   4023  N   LEU   247     -44.563  19.434  17.445  1.00  0.00           N  
ATOM   4024  H   LEU   247     -44.158  20.315  17.160  1.00  0.00           H  
ATOM   4025  CA  LEU   247     -44.191  19.090  18.863  1.00  0.00           C  
ATOM   4026  HA  LEU   247     -43.564  19.869  19.297  1.00  0.00           H  
ATOM   4027  CB  LEU   247     -45.415  18.967  19.789  1.00  0.00           C  
ATOM   4028  HB2 LEU   247     -45.852  18.024  19.461  1.00  0.00           H  
ATOM   4029  HB3 LEU   247     -45.093  18.830  20.822  1.00  0.00           H  
ATOM   4030  CG  LEU   247     -46.385  20.097  19.631  1.00  0.00           C  
ATOM   4031  HG  LEU   247     -47.032  19.926  18.770  1.00  0.00           H  
ATOM   4032  CD1 LEU   247     -47.237  20.113  20.954  1.00  0.00           C  
ATOM   4033 HD11 LEU   247     -47.706  19.182  21.272  1.00  0.00           H  
ATOM   4034 HD12 LEU   247     -46.688  20.740  21.657  1.00  0.00           H  
ATOM   4035 HD13 LEU   247     -48.120  20.587  20.525  1.00  0.00           H  
ATOM   4036  CD2 LEU   247     -45.800  21.462  19.448  1.00  0.00           C  
ATOM   4037 HD21 LEU   247     -45.187  21.844  20.263  1.00  0.00           H  
ATOM   4038 HD22 LEU   247     -45.395  21.662  18.456  1.00  0.00           H  
ATOM   4039 HD23 LEU   247     -46.657  22.129  19.535  1.00  0.00           H  
ATOM   4040  C   LEU   247     -43.248  17.825  18.965  1.00  0.00           C  
ATOM   4041  O   LEU   247     -43.316  17.068  19.965  1.00  0.00           O  
ATOM   4042  N   THR   248     -42.414  17.628  17.886  1.00  0.00           N  
ATOM   4043  H   THR   248     -42.527  18.293  17.134  1.00  0.00           H  
ATOM   4044  CA  THR   248     -41.563  16.407  17.619  1.00  0.00           C  
ATOM   4045  HA  THR   248     -41.092  16.162  18.570  1.00  0.00           H  
ATOM   4046  CB  THR   248     -42.445  15.244  17.253  1.00  0.00           C  
ATOM   4047  HB  THR   248     -43.128  15.526  16.452  1.00  0.00           H  
ATOM   4048  CG2 THR   248     -41.544  14.090  16.872  1.00  0.00           C  
ATOM   4049 HG21 THR   248     -40.703  13.943  17.550  1.00  0.00           H  
ATOM   4050 HG22 THR   248     -41.972  13.094  16.988  1.00  0.00           H  
ATOM   4051 HG23 THR   248     -41.119  14.100  15.869  1.00  0.00           H  
ATOM   4052  OG1 THR   248     -43.197  14.781  18.361  1.00  0.00           O  
ATOM   4053  HG1 THR   248     -43.317  15.488  19.000  1.00  0.00           H  
ATOM   4054  C   THR   248     -40.461  16.742  16.623  1.00  0.00           C  
ATOM   4055  O   THR   248     -40.801  16.994  15.449  1.00  0.00           O  
ATOM   4056  OXT THR   248     -39.236  16.728  17.030  1.00  0.00           O  
TER    4057      THR   248 
END   
