# Supplementary material for: Insights into the client protein release mechanism of the ATP-independent chaperone Spy
Source: Nat Commun. 2022 May 20;13:2818. doi: 10.1038/s41467-022-30499-x (PMC9122904; doi:10.1038/s41467-022-30499-x)
Supplement: Supplementary file 4 — Supplementary Data 1 [file 41467_2022_30499_MOESM4_ESM.zip › MD-structure/Spy_1-124_CI_v1_final.pdb]

CRYST1   81.034   81.034   81.034 109.47 109.47 109.47 P 1           1
ATOM      1  N   ALA     1     -12.197  26.299 -61.847  1.00  0.00           N  
ATOM      2  H1  ALA     1     -11.938  25.918 -60.948  1.00  0.00           H  
ATOM      3  H2  ALA     1     -13.130  26.078 -62.163  1.00  0.00           H  
ATOM      4  H3  ALA     1     -12.241  27.292 -61.666  1.00  0.00           H  
ATOM      5  CA  ALA     1     -11.127  26.014 -62.781  1.00  0.00           C  
ATOM      6  HA  ALA     1     -10.961  24.937 -62.773  1.00  0.00           H  
ATOM      7  CB  ALA     1     -11.557  26.488 -64.181  1.00  0.00           C  
ATOM      8  HB1 ALA     1     -11.053  26.028 -65.031  1.00  0.00           H  
ATOM      9  HB2 ALA     1     -12.620  26.266 -64.280  1.00  0.00           H  
ATOM     10  HB3 ALA     1     -11.363  27.559 -64.249  1.00  0.00           H  
ATOM     11  C   ALA     1      -9.798  26.604 -62.411  1.00  0.00           C  
ATOM     12  O   ALA     1      -8.768  25.947 -62.693  1.00  0.00           O  
ATOM     13  N   ASP     2      -9.626  27.849 -61.879  1.00  0.00           N  
ATOM     14  H   ASP     2     -10.399  28.498 -61.860  1.00  0.00           H  
ATOM     15  CA  ASP     2      -8.324  28.461 -61.623  1.00  0.00           C  
ATOM     16  HA  ASP     2      -7.706  28.220 -62.488  1.00  0.00           H  
ATOM     17  CB  ASP     2      -8.533  30.032 -61.488  1.00  0.00           C  
ATOM     18  HB2 ASP     2      -8.899  30.470 -62.416  1.00  0.00           H  
ATOM     19  HB3 ASP     2      -9.260  30.311 -60.725  1.00  0.00           H  
ATOM     20  CG  ASP     2      -7.160  30.532 -61.157  1.00  0.00           C  
ATOM     21  OD1 ASP     2      -7.036  31.499 -60.320  1.00  0.00           O  
ATOM     22  OD2 ASP     2      -6.204  30.033 -61.826  1.00  0.00           O  
ATOM     23  C   ASP     2      -7.771  27.895 -60.279  1.00  0.00           C  
ATOM     24  O   ASP     2      -8.015  28.493 -59.203  1.00  0.00           O  
ATOM     25  N   THR     3      -6.986  26.865 -60.368  1.00  0.00           N  
ATOM     26  H   THR     3      -7.037  26.440 -61.283  1.00  0.00           H  
ATOM     27  CA  THR     3      -6.279  26.184 -59.290  1.00  0.00           C  
ATOM     28  HA  THR     3      -7.110  25.820 -58.685  1.00  0.00           H  
ATOM     29  CB  THR     3      -5.538  24.934 -59.781  1.00  0.00           C  
ATOM     30  HB  THR     3      -4.774  25.253 -60.489  1.00  0.00           H  
ATOM     31  CG2 THR     3      -4.921  24.135 -58.693  1.00  0.00           C  
ATOM     32 HG21 THR     3      -4.340  24.665 -57.938  1.00  0.00           H  
ATOM     33 HG22 THR     3      -5.679  23.731 -58.021  1.00  0.00           H  
ATOM     34 HG23 THR     3      -4.352  23.292 -59.084  1.00  0.00           H  
ATOM     35  OG1 THR     3      -6.490  24.100 -60.353  1.00  0.00           O  
ATOM     36  HG1 THR     3      -6.060  23.461 -60.927  1.00  0.00           H  
ATOM     37  C   THR     3      -5.387  27.027 -58.415  1.00  0.00           C  
ATOM     38  O   THR     3      -5.340  26.903 -57.176  1.00  0.00           O  
ATOM     39  N   THR     4      -4.736  28.005 -59.126  1.00  0.00           N  
ATOM     40  H   THR     4      -4.945  28.148 -60.104  1.00  0.00           H  
ATOM     41  CA  THR     4      -3.953  29.075 -58.448  1.00  0.00           C  
ATOM     42  HA  THR     4      -3.146  28.683 -57.828  1.00  0.00           H  
ATOM     43  CB  THR     4      -3.205  29.845 -59.526  1.00  0.00           C  
ATOM     44  HB  THR     4      -3.949  30.284 -60.190  1.00  0.00           H  
ATOM     45  CG2 THR     4      -2.230  30.944 -59.098  1.00  0.00           C  
ATOM     46 HG21 THR     4      -1.625  30.595 -58.261  1.00  0.00           H  
ATOM     47 HG22 THR     4      -1.535  31.299 -59.860  1.00  0.00           H  
ATOM     48 HG23 THR     4      -2.805  31.805 -58.757  1.00  0.00           H  
ATOM     49  OG1 THR     4      -2.452  28.820 -60.262  1.00  0.00           O  
ATOM     50  HG1 THR     4      -2.964  28.291 -60.879  1.00  0.00           H  
ATOM     51  C   THR     4      -4.710  29.981 -57.479  1.00  0.00           C  
ATOM     52  O   THR     4      -4.106  30.587 -56.673  1.00  0.00           O  
ATOM     53  N   THR     5      -6.047  30.106 -57.566  1.00  0.00           N  
ATOM     54  H   THR     5      -6.564  29.598 -58.269  1.00  0.00           H  
ATOM     55  CA  THR     5      -6.832  30.679 -56.467  1.00  0.00           C  
ATOM     56  HA  THR     5      -6.152  30.835 -55.629  1.00  0.00           H  
ATOM     57  CB  THR     5      -7.526  32.081 -56.768  1.00  0.00           C  
ATOM     58  HB  THR     5      -7.863  32.447 -55.799  1.00  0.00           H  
ATOM     59  CG2 THR     5      -6.480  33.151 -57.185  1.00  0.00           C  
ATOM     60 HG21 THR     5      -7.016  34.095 -57.282  1.00  0.00           H  
ATOM     61 HG22 THR     5      -5.779  33.395 -56.387  1.00  0.00           H  
ATOM     62 HG23 THR     5      -5.793  32.963 -58.011  1.00  0.00           H  
ATOM     63  OG1 THR     5      -8.487  31.937 -57.755  1.00  0.00           O  
ATOM     64  HG1 THR     5      -7.966  31.757 -58.541  1.00  0.00           H  
ATOM     65  C   THR     5      -7.826  29.680 -55.851  1.00  0.00           C  
ATOM     66  O   THR     5      -8.604  30.215 -55.021  1.00  0.00           O  
ATOM     67  N   ALA     6      -7.814  28.359 -56.054  1.00  0.00           N  
ATOM     68  H   ALA     6      -6.977  27.991 -56.484  1.00  0.00           H  
ATOM     69  CA  ALA     6      -8.536  27.384 -55.192  1.00  0.00           C  
ATOM     70  HA  ALA     6      -9.620  27.489 -55.229  1.00  0.00           H  
ATOM     71  CB  ALA     6      -8.225  25.979 -55.750  1.00  0.00           C  
ATOM     72  HB1 ALA     6      -8.422  26.007 -56.822  1.00  0.00           H  
ATOM     73  HB2 ALA     6      -7.179  25.720 -55.582  1.00  0.00           H  
ATOM     74  HB3 ALA     6      -8.904  25.231 -55.341  1.00  0.00           H  
ATOM     75  C   ALA     6      -8.215  27.703 -53.705  1.00  0.00           C  
ATOM     76  O   ALA     6      -7.133  28.168 -53.357  1.00  0.00           O  
ATOM     77  N   ALA     7      -9.079  27.230 -52.789  1.00  0.00           N  
ATOM     78  H   ALA     7      -9.895  26.759 -53.153  1.00  0.00           H  
ATOM     79  CA  ALA     7      -9.071  27.715 -51.359  1.00  0.00           C  
ATOM     80  HA  ALA     7      -8.559  28.669 -51.230  1.00  0.00           H  
ATOM     81  CB  ALA     7     -10.557  27.903 -51.079  1.00  0.00           C  
ATOM     82  HB1 ALA     7     -10.675  28.201 -50.038  1.00  0.00           H  
ATOM     83  HB2 ALA     7     -10.966  28.712 -51.684  1.00  0.00           H  
ATOM     84  HB3 ALA     7     -11.029  26.956 -51.342  1.00  0.00           H  
ATOM     85  C   ALA     7      -8.491  26.663 -50.453  1.00  0.00           C  
ATOM     86  O   ALA     7      -8.985  25.566 -50.449  1.00  0.00           O  
ATOM     87  N   PRO     8      -7.523  26.990 -49.552  1.00  0.00           N  
ATOM     88  CD  PRO     8      -6.793  28.201 -49.433  1.00  0.00           C  
ATOM     89  HD2 PRO     8      -7.301  28.832 -48.702  1.00  0.00           H  
ATOM     90  HD3 PRO     8      -6.745  28.644 -50.427  1.00  0.00           H  
ATOM     91  CG  PRO     8      -5.458  27.827 -48.860  1.00  0.00           C  
ATOM     92  HG2 PRO     8      -5.201  28.619 -48.156  1.00  0.00           H  
ATOM     93  HG3 PRO     8      -4.698  27.652 -49.621  1.00  0.00           H  
ATOM     94  CB  PRO     8      -5.643  26.491 -48.144  1.00  0.00           C  
ATOM     95  HB2 PRO     8      -5.576  26.614 -47.063  1.00  0.00           H  
ATOM     96  HB3 PRO     8      -4.773  25.846 -48.270  1.00  0.00           H  
ATOM     97  CA  PRO     8      -7.064  26.002 -48.603  1.00  0.00           C  
ATOM     98  HA  PRO     8      -6.974  25.070 -49.160  1.00  0.00           H  
ATOM     99  C   PRO     8      -8.067  25.814 -47.446  1.00  0.00           C  
ATOM    100  O   PRO     8      -8.817  26.704 -47.140  1.00  0.00           O  
ATOM    101  N   ALA     9      -7.904  24.677 -46.766  1.00  0.00           N  
ATOM    102  H   ALA     9      -7.123  24.068 -46.964  1.00  0.00           H  
ATOM    103  CA  ALA     9      -8.927  24.211 -45.817  1.00  0.00           C  
ATOM    104  HA  ALA     9      -9.575  24.993 -45.422  1.00  0.00           H  
ATOM    105  CB  ALA     9      -9.829  23.115 -46.470  1.00  0.00           C  
ATOM    106  HB1 ALA     9      -9.360  22.361 -47.102  1.00  0.00           H  
ATOM    107  HB2 ALA     9     -10.239  22.443 -45.717  1.00  0.00           H  
ATOM    108  HB3 ALA     9     -10.661  23.558 -47.019  1.00  0.00           H  
ATOM    109  C   ALA     9      -8.249  23.737 -44.489  1.00  0.00           C  
ATOM    110  O   ALA     9      -7.266  23.000 -44.545  1.00  0.00           O  
ATOM    111  N   ASP    10      -8.733  24.046 -43.276  1.00  0.00           N  
ATOM    112  H   ASP    10      -9.585  24.587 -43.269  1.00  0.00           H  
ATOM    113  CA  ASP    10      -8.153  23.837 -41.882  1.00  0.00           C  
ATOM    114  HA  ASP    10      -7.200  24.361 -41.951  1.00  0.00           H  
ATOM    115  CB  ASP    10      -8.936  24.567 -40.758  1.00  0.00           C  
ATOM    116  HB2 ASP    10      -9.850  24.012 -40.547  1.00  0.00           H  
ATOM    117  HB3 ASP    10      -8.335  24.412 -39.862  1.00  0.00           H  
ATOM    118  CG  ASP    10      -9.122  26.043 -41.076  1.00  0.00           C  
ATOM    119  OD1 ASP    10     -10.072  26.618 -40.454  1.00  0.00           O  
ATOM    120  OD2 ASP    10      -8.508  26.561 -41.981  1.00  0.00           O  
ATOM    121  C   ASP    10      -7.881  22.355 -41.471  1.00  0.00           C  
ATOM    122  O   ASP    10      -8.380  21.352 -42.023  1.00  0.00           O  
ATOM    123  N   ALA    11      -7.038  22.221 -40.473  1.00  0.00           N  
ATOM    124  H   ALA    11      -6.640  23.092 -40.152  1.00  0.00           H  
ATOM    125  CA  ALA    11      -6.800  21.092 -39.639  1.00  0.00           C  
ATOM    126  HA  ALA    11      -6.765  20.188 -40.248  1.00  0.00           H  
ATOM    127  CB  ALA    11      -5.362  21.018 -39.017  1.00  0.00           C  
ATOM    128  HB1 ALA    11      -4.651  21.382 -39.759  1.00  0.00           H  
ATOM    129  HB2 ALA    11      -5.380  21.660 -38.136  1.00  0.00           H  
ATOM    130  HB3 ALA    11      -5.167  19.972 -38.781  1.00  0.00           H  
ATOM    131  C   ALA    11      -7.991  20.952 -38.641  1.00  0.00           C  
ATOM    132  O   ALA    11      -8.359  19.890 -38.194  1.00  0.00           O  
ATOM    133  N   LYS    12      -8.693  22.017 -38.319  1.00  0.00           N  
ATOM    134  H   LYS    12      -8.265  22.863 -38.669  1.00  0.00           H  
ATOM    135  CA  LYS    12      -9.769  22.116 -37.372  1.00  0.00           C  
ATOM    136  HA  LYS    12      -9.360  22.015 -36.366  1.00  0.00           H  
ATOM    137  CB  LYS    12     -10.401  23.487 -37.593  1.00  0.00           C  
ATOM    138  HB2 LYS    12      -9.561  24.172 -37.476  1.00  0.00           H  
ATOM    139  HB3 LYS    12     -10.724  23.544 -38.632  1.00  0.00           H  
ATOM    140  CG  LYS    12     -11.341  23.893 -36.720  1.00  0.00           C  
ATOM    141  HG2 LYS    12     -12.165  23.183 -36.667  1.00  0.00           H  
ATOM    142  HG3 LYS    12     -10.881  24.014 -35.739  1.00  0.00           H  
ATOM    143  CD  LYS    12     -11.876  25.083 -36.909  1.00  0.00           C  
ATOM    144  HD2 LYS    12     -11.207  25.851 -37.298  1.00  0.00           H  
ATOM    145  HD3 LYS    12     -12.663  25.145 -37.662  1.00  0.00           H  
ATOM    146  CE  LYS    12     -12.379  25.648 -35.849  1.00  0.00           C  
ATOM    147  HE2 LYS    12     -13.144  24.997 -35.424  1.00  0.00           H  
ATOM    148  HE3 LYS    12     -11.509  25.870 -35.231  1.00  0.00           H  
ATOM    149  NZ  LYS    12     -12.977  26.948 -36.183  1.00  0.00           N  
ATOM    150  HZ1 LYS    12     -12.583  27.710 -35.650  1.00  0.00           H  
ATOM    151  HZ2 LYS    12     -12.811  27.298 -37.116  1.00  0.00           H  
ATOM    152  HZ3 LYS    12     -13.960  27.012 -35.961  1.00  0.00           H  
ATOM    153  C   LYS    12     -10.839  20.998 -37.388  1.00  0.00           C  
ATOM    154  O   LYS    12     -11.214  20.611 -36.273  1.00  0.00           O  
ATOM    155  N   PRO    13     -11.272  20.476 -38.553  1.00  0.00           N  
ATOM    156  CD  PRO    13     -11.155  20.928 -39.940  1.00  0.00           C  
ATOM    157  HD2 PRO    13     -10.118  20.756 -40.228  1.00  0.00           H  
ATOM    158  HD3 PRO    13     -11.424  21.973 -40.092  1.00  0.00           H  
ATOM    159  CG  PRO    13     -12.128  20.090 -40.749  1.00  0.00           C  
ATOM    160  HG2 PRO    13     -11.897  19.856 -41.788  1.00  0.00           H  
ATOM    161  HG3 PRO    13     -13.086  20.593 -40.618  1.00  0.00           H  
ATOM    162  CB  PRO    13     -12.088  18.801 -40.031  1.00  0.00           C  
ATOM    163  HB2 PRO    13     -11.189  18.276 -40.355  1.00  0.00           H  
ATOM    164  HB3 PRO    13     -12.970  18.212 -40.283  1.00  0.00           H  
ATOM    165  CA  PRO    13     -12.054  19.175 -38.509  1.00  0.00           C  
ATOM    166  HA  PRO    13     -13.041  19.466 -38.148  1.00  0.00           H  
ATOM    167  C   PRO    13     -11.482  18.070 -37.621  1.00  0.00           C  
ATOM    168  O   PRO    13     -12.244  17.140 -37.235  1.00  0.00           O  
ATOM    169  N   MET    14     -10.227  18.067 -37.293  1.00  0.00           N  
ATOM    170  H   MET    14      -9.610  18.688 -37.797  1.00  0.00           H  
ATOM    171  CA  MET    14      -9.531  17.128 -36.345  1.00  0.00           C  
ATOM    172  HA  MET    14     -10.256  16.433 -35.922  1.00  0.00           H  
ATOM    173  CB  MET    14      -8.520  16.248 -37.048  1.00  0.00           C  
ATOM    174  HB2 MET    14      -8.337  15.417 -36.367  1.00  0.00           H  
ATOM    175  HB3 MET    14      -9.026  15.928 -37.959  1.00  0.00           H  
ATOM    176  CG  MET    14      -7.167  16.870 -37.419  1.00  0.00           C  
ATOM    177  HG2 MET    14      -7.260  17.915 -37.715  1.00  0.00           H  
ATOM    178  HG3 MET    14      -6.556  16.872 -36.517  1.00  0.00           H  
ATOM    179  SD  MET    14      -6.300  16.069 -38.825  1.00  0.00           S  
ATOM    180  CE  MET    14      -4.759  17.103 -38.841  1.00  0.00           C  
ATOM    181  HE1 MET    14      -4.503  17.278 -37.796  1.00  0.00           H  
ATOM    182  HE2 MET    14      -3.912  16.554 -39.254  1.00  0.00           H  
ATOM    183  HE3 MET    14      -4.943  18.042 -39.362  1.00  0.00           H  
ATOM    184  C   MET    14      -9.025  17.826 -35.100  1.00  0.00           C  
ATOM    185  O   MET    14      -9.089  17.362 -33.993  1.00  0.00           O  
ATOM    186  N   MET    15      -8.434  19.006 -35.263  1.00  0.00           N  
ATOM    187  H   MET    15      -8.326  19.376 -36.196  1.00  0.00           H  
ATOM    188  CA  MET    15      -7.718  19.775 -34.148  1.00  0.00           C  
ATOM    189  HA  MET    15      -7.098  19.149 -33.507  1.00  0.00           H  
ATOM    190  CB  MET    15      -6.791  20.772 -34.754  1.00  0.00           C  
ATOM    191  HB2 MET    15      -7.275  21.438 -35.467  1.00  0.00           H  
ATOM    192  HB3 MET    15      -6.323  21.376 -33.977  1.00  0.00           H  
ATOM    193  CG  MET    15      -5.598  20.169 -35.518  1.00  0.00           C  
ATOM    194  HG2 MET    15      -5.949  19.727 -36.451  1.00  0.00           H  
ATOM    195  HG3 MET    15      -5.005  21.029 -35.829  1.00  0.00           H  
ATOM    196  SD  MET    15      -4.434  19.294 -34.574  1.00  0.00           S  
ATOM    197  CE  MET    15      -3.015  19.452 -35.712  1.00  0.00           C  
ATOM    198  HE1 MET    15      -2.345  20.275 -35.464  1.00  0.00           H  
ATOM    199  HE2 MET    15      -2.584  18.457 -35.825  1.00  0.00           H  
ATOM    200  HE3 MET    15      -3.383  19.769 -36.688  1.00  0.00           H  
ATOM    201  C   MET    15      -8.694  20.391 -33.147  1.00  0.00           C  
ATOM    202  O   MET    15      -8.217  20.601 -32.063  1.00  0.00           O  
ATOM    203  N   HIE    16      -9.950  20.596 -33.420  1.00  0.00           N  
ATOM    204  H   HIE    16     -10.238  20.370 -34.361  1.00  0.00           H  
ATOM    205  CA  HIE    16     -10.827  21.220 -32.447  1.00  0.00           C  
ATOM    206  HA  HIE    16     -10.347  21.959 -31.805  1.00  0.00           H  
ATOM    207  CB  HIE    16     -11.867  21.922 -33.263  1.00  0.00           C  
ATOM    208  HB2 HIE    16     -11.367  22.520 -34.025  1.00  0.00           H  
ATOM    209  HB3 HIE    16     -12.404  21.125 -33.778  1.00  0.00           H  
ATOM    210  CG  HIE    16     -12.830  22.868 -32.631  1.00  0.00           C  
ATOM    211  ND1 HIE    16     -14.092  22.493 -32.190  1.00  0.00           N  
ATOM    212  CE1 HIE    16     -14.543  23.477 -31.409  1.00  0.00           C  
ATOM    213  HE1 HIE    16     -15.372  23.295 -30.742  1.00  0.00           H  
ATOM    214  NE2 HIE    16     -13.629  24.550 -31.374  1.00  0.00           N  
ATOM    215  HE2 HIE    16     -13.672  25.209 -30.610  1.00  0.00           H  
ATOM    216  CD2 HIE    16     -12.586  24.183 -32.157  1.00  0.00           C  
ATOM    217  HD2 HIE    16     -11.711  24.779 -32.369  1.00  0.00           H  
ATOM    218  C   HIE    16     -11.547  20.287 -31.499  1.00  0.00           C  
ATOM    219  O   HIE    16     -11.596  19.079 -31.724  1.00  0.00           O  
ATOM    220  N   HIE    17     -12.157  20.876 -30.481  1.00  0.00           N  
ATOM    221  H   HIE    17     -12.243  21.882 -30.466  1.00  0.00           H  
ATOM    222  CA  HIE    17     -12.924  20.143 -29.478  1.00  0.00           C  
ATOM    223  HA  HIE    17     -12.193  19.557 -28.922  1.00  0.00           H  
ATOM    224  CB  HIE    17     -13.644  21.118 -28.481  1.00  0.00           C  
ATOM    225  HB2 HIE    17     -14.495  21.601 -28.962  1.00  0.00           H  
ATOM    226  HB3 HIE    17     -14.028  20.552 -27.632  1.00  0.00           H  
ATOM    227  CG  HIE    17     -12.775  22.228 -27.911  1.00  0.00           C  
ATOM    228  ND1 HIE    17     -12.350  23.444 -28.461  1.00  0.00           N  
ATOM    229  CE1 HIE    17     -11.382  23.961 -27.749  1.00  0.00           C  
ATOM    230  HE1 HIE    17     -11.036  24.981 -27.673  1.00  0.00           H  
ATOM    231  NE2 HIE    17     -11.241  23.143 -26.732  1.00  0.00           N  
ATOM    232  HE2 HIE    17     -10.669  23.313 -25.917  1.00  0.00           H  
ATOM    233  CD2 HIE    17     -12.017  22.010 -26.844  1.00  0.00           C  
ATOM    234  HD2 HIE    17     -12.006  21.107 -26.251  1.00  0.00           H  
ATOM    235  C   HIE    17     -14.000  19.292 -30.128  1.00  0.00           C  
ATOM    236  O   HIE    17     -14.076  18.163 -29.761  1.00  0.00           O  
ATOM    237  N   LYS    18     -14.703  19.831 -31.159  1.00  0.00           N  
ATOM    238  H   LYS    18     -14.352  20.755 -31.369  1.00  0.00           H  
ATOM    239  CA  LYS    18     -15.826  19.191 -31.923  1.00  0.00           C  
ATOM    240  HA  LYS    18     -16.339  18.497 -31.257  1.00  0.00           H  
ATOM    241  CB  LYS    18     -16.823  20.274 -32.255  1.00  0.00           C  
ATOM    242  HB2 LYS    18     -17.160  20.732 -31.325  1.00  0.00           H  
ATOM    243  HB3 LYS    18     -16.265  20.939 -32.915  1.00  0.00           H  
ATOM    244  CG  LYS    18     -17.914  19.873 -32.936  1.00  0.00           C  
ATOM    245  HG2 LYS    18     -17.611  19.627 -33.954  1.00  0.00           H  
ATOM    246  HG3 LYS    18     -18.423  18.995 -32.540  1.00  0.00           H  
ATOM    247  CD  LYS    18     -18.915  20.774 -33.099  1.00  0.00           C  
ATOM    248  HD2 LYS    18     -19.259  21.145 -32.133  1.00  0.00           H  
ATOM    249  HD3 LYS    18     -18.476  21.598 -33.661  1.00  0.00           H  
ATOM    250  CE  LYS    18     -19.934  20.337 -33.851  1.00  0.00           C  
ATOM    251  HE2 LYS    18     -20.225  19.334 -33.536  1.00  0.00           H  
ATOM    252  HE3 LYS    18     -20.801  20.983 -33.712  1.00  0.00           H  
ATOM    253  NZ  LYS    18     -19.773  20.463 -35.343  1.00  0.00           N  
ATOM    254  HZ1 LYS    18     -19.378  21.349 -35.622  1.00  0.00           H  
ATOM    255  HZ2 LYS    18     -19.170  19.841 -35.862  1.00  0.00           H  
ATOM    256  HZ3 LYS    18     -20.661  20.370 -35.815  1.00  0.00           H  
ATOM    257  C   LYS    18     -15.358  18.287 -33.026  1.00  0.00           C  
ATOM    258  O   LYS    18     -16.129  17.443 -33.526  1.00  0.00           O  
ATOM    259  N   GLY    19     -14.138  18.441 -33.480  1.00  0.00           N  
ATOM    260  H   GLY    19     -13.580  19.229 -33.180  1.00  0.00           H  
ATOM    261  CA  GLY    19     -13.341  17.342 -34.056  1.00  0.00           C  
ATOM    262  HA2 GLY    19     -14.017  16.854 -34.758  1.00  0.00           H  
ATOM    263  HA3 GLY    19     -12.513  17.721 -34.655  1.00  0.00           H  
ATOM    264  C   GLY    19     -12.810  16.349 -33.082  1.00  0.00           C  
ATOM    265  O   GLY    19     -13.579  15.559 -32.571  1.00  0.00           O  
ATOM    266  N   LYS    20     -11.471  16.288 -32.960  1.00  0.00           N  
ATOM    267  H   LYS    20     -10.969  17.043 -33.406  1.00  0.00           H  
ATOM    268  CA  LYS    20     -10.725  15.172 -32.302  1.00  0.00           C  
ATOM    269  HA  LYS    20     -11.477  14.644 -31.716  1.00  0.00           H  
ATOM    270  CB  LYS    20     -10.184  14.195 -33.383  1.00  0.00           C  
ATOM    271  HB2 LYS    20      -9.535  14.722 -34.083  1.00  0.00           H  
ATOM    272  HB3 LYS    20      -9.502  13.467 -32.944  1.00  0.00           H  
ATOM    273  CG  LYS    20     -11.135  13.447 -34.047  1.00  0.00           C  
ATOM    274  HG2 LYS    20     -11.900  13.134 -33.336  1.00  0.00           H  
ATOM    275  HG3 LYS    20     -11.682  14.163 -34.660  1.00  0.00           H  
ATOM    276  CD  LYS    20     -10.723  12.362 -34.718  1.00  0.00           C  
ATOM    277  HD2 LYS    20     -10.091  12.629 -35.565  1.00  0.00           H  
ATOM    278  HD3 LYS    20     -10.073  11.750 -34.092  1.00  0.00           H  
ATOM    279  CE  LYS    20     -11.719  11.481 -35.116  1.00  0.00           C  
ATOM    280  HE2 LYS    20     -11.469  10.942 -36.029  1.00  0.00           H  
ATOM    281  HE3 LYS    20     -12.034  10.694 -34.430  1.00  0.00           H  
ATOM    282  NZ  LYS    20     -12.936  12.168 -35.543  1.00  0.00           N  
ATOM    283  HZ1 LYS    20     -13.541  11.500 -35.999  1.00  0.00           H  
ATOM    284  HZ2 LYS    20     -13.494  12.399 -34.733  1.00  0.00           H  
ATOM    285  HZ3 LYS    20     -12.747  12.972 -36.125  1.00  0.00           H  
ATOM    286  C   LYS    20      -9.617  15.667 -31.346  1.00  0.00           C  
ATOM    287  O   LYS    20      -8.697  14.954 -31.001  1.00  0.00           O  
ATOM    288  N   PHE    21      -9.695  16.933 -30.921  1.00  0.00           N  
ATOM    289  H   PHE    21     -10.488  17.455 -31.268  1.00  0.00           H  
ATOM    290  CA  PHE    21      -8.835  17.644 -29.954  1.00  0.00           C  
ATOM    291  HA  PHE    21      -9.206  18.651 -29.766  1.00  0.00           H  
ATOM    292  CB  PHE    21      -8.907  16.994 -28.551  1.00  0.00           C  
ATOM    293  HB2 PHE    21      -8.566  15.959 -28.560  1.00  0.00           H  
ATOM    294  HB3 PHE    21      -8.327  17.614 -27.867  1.00  0.00           H  
ATOM    295  CG  PHE    21     -10.288  16.987 -27.947  1.00  0.00           C  
ATOM    296  CD1 PHE    21     -11.160  15.888 -27.962  1.00  0.00           C  
ATOM    297  HD1 PHE    21     -10.998  15.024 -28.588  1.00  0.00           H  
ATOM    298  CE1 PHE    21     -12.396  15.966 -27.383  1.00  0.00           C  
ATOM    299  HE1 PHE    21     -13.102  15.156 -27.491  1.00  0.00           H  
ATOM    300  CZ  PHE    21     -12.732  17.059 -26.547  1.00  0.00           C  
ATOM    301  HZ  PHE    21     -13.691  17.005 -26.052  1.00  0.00           H  
ATOM    302  CE2 PHE    21     -11.790  18.115 -26.373  1.00  0.00           C  
ATOM    303  HE2 PHE    21     -12.057  18.948 -25.739  1.00  0.00           H  
ATOM    304  CD2 PHE    21     -10.672  18.111 -27.189  1.00  0.00           C  
ATOM    305  HD2 PHE    21      -9.901  18.860 -27.085  1.00  0.00           H  
ATOM    306  C   PHE    21      -7.378  17.873 -30.442  1.00  0.00           C  
ATOM    307  O   PHE    21      -6.556  18.466 -29.725  1.00  0.00           O  
ATOM    308  N   GLY    22      -7.011  17.414 -31.683  1.00  0.00           N  
ATOM    309  H   GLY    22      -7.643  16.872 -32.255  1.00  0.00           H  
ATOM    310  CA  GLY    22      -5.626  17.095 -31.987  1.00  0.00           C  
ATOM    311  HA2 GLY    22      -5.105  18.028 -32.202  1.00  0.00           H  
ATOM    312  HA3 GLY    22      -5.367  16.554 -31.077  1.00  0.00           H  
ATOM    313  C   GLY    22      -5.253  16.323 -33.189  1.00  0.00           C  
ATOM    314  O   GLY    22      -6.011  16.044 -34.129  1.00  0.00           O  
ATOM    315  N   PRO    23      -3.964  16.065 -33.378  1.00  0.00           N  
ATOM    316  CD  PRO    23      -2.849  16.559 -32.485  1.00  0.00           C  
ATOM    317  HD2 PRO    23      -2.987  16.074 -31.519  1.00  0.00           H  
ATOM    318  HD3 PRO    23      -2.807  17.641 -32.362  1.00  0.00           H  
ATOM    319  CG  PRO    23      -1.569  16.260 -33.257  1.00  0.00           C  
ATOM    320  HG2 PRO    23      -0.777  16.097 -32.526  1.00  0.00           H  
ATOM    321  HG3 PRO    23      -1.294  17.057 -33.948  1.00  0.00           H  
ATOM    322  CB  PRO    23      -1.962  15.042 -34.064  1.00  0.00           C  
ATOM    323  HB2 PRO    23      -1.957  14.196 -33.378  1.00  0.00           H  
ATOM    324  HB3 PRO    23      -1.407  14.747 -34.955  1.00  0.00           H  
ATOM    325  CA  PRO    23      -3.416  15.295 -34.520  1.00  0.00           C  
ATOM    326  HA  PRO    23      -3.423  16.052 -35.305  1.00  0.00           H  
ATOM    327  C   PRO    23      -4.108  13.970 -34.888  1.00  0.00           C  
ATOM    328  O   PRO    23      -4.388  13.116 -34.081  1.00  0.00           O  
ATOM    329  N   HIE    24      -4.334  13.839 -36.167  1.00  0.00           N  
ATOM    330  H   HIE    24      -4.001  14.595 -36.747  1.00  0.00           H  
ATOM    331  CA  HIE    24      -4.920  12.656 -36.922  1.00  0.00           C  
ATOM    332  HA  HIE    24      -4.646  11.705 -36.466  1.00  0.00           H  
ATOM    333  CB  HIE    24      -6.452  12.781 -36.867  1.00  0.00           C  
ATOM    334  HB2 HIE    24      -6.744  12.903 -35.824  1.00  0.00           H  
ATOM    335  HB3 HIE    24      -6.929  13.652 -37.316  1.00  0.00           H  
ATOM    336  CG  HIE    24      -7.180  11.506 -37.389  1.00  0.00           C  
ATOM    337  ND1 HIE    24      -7.756  11.342 -38.663  1.00  0.00           N  
ATOM    338  CE1 HIE    24      -8.411  10.129 -38.655  1.00  0.00           C  
ATOM    339  HE1 HIE    24      -9.036   9.722 -39.436  1.00  0.00           H  
ATOM    340  NE2 HIE    24      -8.186   9.517 -37.469  1.00  0.00           N  
ATOM    341  HE2 HIE    24      -8.651   8.671 -37.172  1.00  0.00           H  
ATOM    342  CD2 HIE    24      -7.499  10.346 -36.626  1.00  0.00           C  
ATOM    343  HD2 HIE    24      -7.138  10.128 -35.632  1.00  0.00           H  
ATOM    344  C   HIE    24      -4.624  12.556 -38.427  1.00  0.00           C  
ATOM    345  O   HIE    24      -4.239  13.530 -39.108  1.00  0.00           O  
ATOM    346  N   GLN    25      -4.630  11.365 -38.989  1.00  0.00           N  
ATOM    347  H   GLN    25      -4.901  10.572 -38.426  1.00  0.00           H  
ATOM    348  CA  GLN    25      -4.101  11.174 -40.361  1.00  0.00           C  
ATOM    349  HA  GLN    25      -3.097  11.594 -40.297  1.00  0.00           H  
ATOM    350  CB  GLN    25      -3.837   9.675 -40.594  1.00  0.00           C  
ATOM    351  HB2 GLN    25      -3.285   9.527 -41.522  1.00  0.00           H  
ATOM    352  HB3 GLN    25      -3.097   9.501 -39.813  1.00  0.00           H  
ATOM    353  CG  GLN    25      -5.010   8.650 -40.505  1.00  0.00           C  
ATOM    354  HG2 GLN    25      -5.496   8.833 -39.547  1.00  0.00           H  
ATOM    355  HG3 GLN    25      -5.627   8.759 -41.397  1.00  0.00           H  
ATOM    356  CD  GLN    25      -4.431   7.199 -40.624  1.00  0.00           C  
ATOM    357  OE1 GLN    25      -3.253   6.903 -40.837  1.00  0.00           O  
ATOM    358  NE2 GLN    25      -5.312   6.244 -40.420  1.00  0.00           N  
ATOM    359 HE21 GLN    25      -4.901   5.322 -40.448  1.00  0.00           H  
ATOM    360 HE22 GLN    25      -6.280   6.395 -40.176  1.00  0.00           H  
ATOM    361  C   GLN    25      -4.935  11.670 -41.509  1.00  0.00           C  
ATOM    362  O   GLN    25      -4.353  11.886 -42.556  1.00  0.00           O  
ATOM    363  N   CML    26      -6.233  11.798 -41.409  1.00  0.00           N  
ATOM    364  H   CML    26      -6.712  11.464 -40.585  1.00  0.00           H  
ATOM    365  CA  CML    26      -7.049  12.357 -42.584  1.00  0.00           C  
ATOM    366  HA  CML    26      -6.523  12.138 -43.513  1.00  0.00           H  
ATOM    367  CB  CML    26      -8.338  11.641 -42.560  1.00  0.00           C  
ATOM    368  HB2 CML    26      -8.974  11.920 -43.401  1.00  0.00           H  
ATOM    369  HB3 CML    26      -8.801  11.972 -41.631  1.00  0.00           H  
ATOM    370  SG  CML    26      -8.203   9.751 -42.478  1.00  0.00           S  
ATOM    371  S1L CML    26      -7.220   9.104 -44.059  1.00  0.00           S  
ATOM    372  C1L CML    26      -8.488   8.953 -45.288  1.00  0.00           C  
ATOM    373  H1L CML    26      -9.344   8.402 -44.843  1.00  0.00           H  
ATOM    374  H1M CML    26      -8.184   8.205 -46.052  1.00  0.00           H  
ATOM    375  C1R CML    26      -8.843  10.178 -46.044  1.00  0.00           C  
ATOM    376  C2R CML    26      -8.269  11.351 -46.175  1.00  0.00           C  
ATOM    377  H2R CML    26      -7.213  11.538 -45.930  1.00  0.00           H  
ATOM    378  C1  CML    26     -10.255  10.280 -46.612  1.00  0.00           C  
ATOM    379  C2  CML    26      -9.012  12.492 -46.835  1.00  0.00           C  
ATOM    380  N1  CML    26     -10.296  11.768 -46.880  1.00  0.00           N  
ATOM    381  O1  CML    26     -11.326  12.423 -47.220  1.00  0.00           O  
ATOM    382  C1A CML    26     -11.347   9.973 -45.609  1.00  0.00           C  
ATOM    383  H1A CML    26     -11.546   8.894 -45.437  1.00  0.00           H  
ATOM    384  H1B CML    26     -12.297  10.307 -46.077  1.00  0.00           H  
ATOM    385  H1C CML    26     -11.152  10.524 -44.664  1.00  0.00           H  
ATOM    386  C2A CML    26      -9.127  13.645 -45.773  1.00  0.00           C  
ATOM    387  H2A CML    26      -9.822  13.414 -44.938  1.00  0.00           H  
ATOM    388  H2B CML    26      -9.413  14.587 -46.286  1.00  0.00           H  
ATOM    389  H2C CML    26      -8.174  13.658 -45.201  1.00  0.00           H  
ATOM    390  C1D CML    26     -10.482   9.424 -47.924  1.00  0.00           C  
ATOM    391  H1D CML    26     -10.401   8.328 -47.758  1.00  0.00           H  
ATOM    392  H1E CML    26      -9.738   9.688 -48.706  1.00  0.00           H  
ATOM    393  H1F CML    26     -11.480   9.713 -48.316  1.00  0.00           H  
ATOM    394  C2D CML    26      -8.391  12.862 -48.224  1.00  0.00           C  
ATOM    395  H2D CML    26      -9.261  13.208 -48.823  1.00  0.00           H  
ATOM    396  H2E CML    26      -8.283  11.865 -48.701  1.00  0.00           H  
ATOM    397  H2F CML    26      -7.519  13.543 -48.121  1.00  0.00           H  
ATOM    398  C   CML    26      -7.212  13.854 -42.623  1.00  0.00           C  
ATOM    399  O   CML    26      -8.349  14.375 -42.598  1.00  0.00           O  
ATOM    400  N   ASP    27      -6.125  14.565 -42.714  1.00  0.00           N  
ATOM    401  H   ASP    27      -5.349  13.978 -42.983  1.00  0.00           H  
ATOM    402  CA  ASP    27      -6.026  15.994 -42.846  1.00  0.00           C  
ATOM    403  HA  ASP    27      -6.737  16.424 -42.141  1.00  0.00           H  
ATOM    404  CB  ASP    27      -4.635  16.457 -42.428  1.00  0.00           C  
ATOM    405  HB2 ASP    27      -4.452  15.896 -41.512  1.00  0.00           H  
ATOM    406  HB3 ASP    27      -3.951  16.128 -43.211  1.00  0.00           H  
ATOM    407  CG  ASP    27      -4.489  17.906 -42.140  1.00  0.00           C  
ATOM    408  OD1 ASP    27      -3.374  18.481 -42.042  1.00  0.00           O  
ATOM    409  OD2 ASP    27      -5.483  18.634 -41.974  1.00  0.00           O  
ATOM    410  C   ASP    27      -6.381  16.466 -44.280  1.00  0.00           C  
ATOM    411  O   ASP    27      -5.943  15.749 -45.195  1.00  0.00           O  
ATOM    412  N   MET    28      -6.987  17.641 -44.547  1.00  0.00           N  
ATOM    413  H   MET    28      -7.323  18.230 -43.798  1.00  0.00           H  
ATOM    414  CA  MET    28      -7.481  18.041 -45.884  1.00  0.00           C  
ATOM    415  HA  MET    28      -8.257  17.333 -46.174  1.00  0.00           H  
ATOM    416  CB  MET    28      -8.163  19.411 -45.722  1.00  0.00           C  
ATOM    417  HB2 MET    28      -7.550  19.994 -45.034  1.00  0.00           H  
ATOM    418  HB3 MET    28      -8.382  19.783 -46.723  1.00  0.00           H  
ATOM    419  CG  MET    28      -9.479  19.368 -44.928  1.00  0.00           C  
ATOM    420  HG2 MET    28      -9.432  18.937 -43.927  1.00  0.00           H  
ATOM    421  HG3 MET    28      -9.825  20.383 -44.732  1.00  0.00           H  
ATOM    422  SD  MET    28     -10.893  18.617 -45.724  1.00  0.00           S  
ATOM    423  CE  MET    28     -12.011  18.599 -44.266  1.00  0.00           C  
ATOM    424  HE1 MET    28     -11.568  18.059 -43.430  1.00  0.00           H  
ATOM    425  HE2 MET    28     -12.367  19.574 -43.934  1.00  0.00           H  
ATOM    426  HE3 MET    28     -12.878  18.027 -44.597  1.00  0.00           H  
ATOM    427  C   MET    28      -6.430  17.999 -46.990  1.00  0.00           C  
ATOM    428  O   MET    28      -5.289  18.542 -46.770  1.00  0.00           O  
ATOM    429  N   MET    29      -6.856  17.376 -48.086  1.00  0.00           N  
ATOM    430  H   MET    29      -7.856  17.349 -48.225  1.00  0.00           H  
ATOM    431  CA  MET    29      -6.165  17.191 -49.370  1.00  0.00           C  
ATOM    432  HA  MET    29      -5.210  16.712 -49.155  1.00  0.00           H  
ATOM    433  CB  MET    29      -6.855  16.243 -50.309  1.00  0.00           C  
ATOM    434  HB2 MET    29      -6.940  15.299 -49.772  1.00  0.00           H  
ATOM    435  HB3 MET    29      -7.869  16.545 -50.571  1.00  0.00           H  
ATOM    436  CG  MET    29      -6.126  16.010 -51.670  1.00  0.00           C  
ATOM    437  HG2 MET    29      -5.914  16.914 -52.242  1.00  0.00           H  
ATOM    438  HG3 MET    29      -5.166  15.510 -51.542  1.00  0.00           H  
ATOM    439  SD  MET    29      -6.973  14.799 -52.761  1.00  0.00           S  
ATOM    440  CE  MET    29      -7.187  15.845 -54.170  1.00  0.00           C  
ATOM    441  HE1 MET    29      -6.171  16.151 -54.416  1.00  0.00           H  
ATOM    442  HE2 MET    29      -7.683  15.219 -54.911  1.00  0.00           H  
ATOM    443  HE3 MET    29      -7.738  16.772 -54.008  1.00  0.00           H  
ATOM    444  C   MET    29      -5.634  18.427 -50.020  1.00  0.00           C  
ATOM    445  O   MET    29      -4.430  18.520 -50.234  1.00  0.00           O  
ATOM    446  N   PHE    30      -6.434  19.417 -50.478  1.00  0.00           N  
ATOM    447  H   PHE    30      -6.065  20.210 -50.982  1.00  0.00           H  
ATOM    448  CA  PHE    30      -7.948  19.462 -50.456  1.00  0.00           C  
ATOM    449  HA  PHE    30      -8.314  18.742 -49.725  1.00  0.00           H  
ATOM    450  CB  PHE    30      -8.285  20.945 -50.100  1.00  0.00           C  
ATOM    451  HB2 PHE    30      -9.348  21.130 -49.949  1.00  0.00           H  
ATOM    452  HB3 PHE    30      -7.841  21.038 -49.109  1.00  0.00           H  
ATOM    453  CG  PHE    30      -7.791  21.960 -51.038  1.00  0.00           C  
ATOM    454  CD1 PHE    30      -6.583  22.566 -50.848  1.00  0.00           C  
ATOM    455  HD1 PHE    30      -5.943  22.413 -49.992  1.00  0.00           H  
ATOM    456  CE1 PHE    30      -6.182  23.664 -51.692  1.00  0.00           C  
ATOM    457  HE1 PHE    30      -5.261  24.182 -51.468  1.00  0.00           H  
ATOM    458  CZ  PHE    30      -7.015  24.040 -52.722  1.00  0.00           C  
ATOM    459  HZ  PHE    30      -6.817  24.909 -53.333  1.00  0.00           H  
ATOM    460  CE2 PHE    30      -8.225  23.359 -52.950  1.00  0.00           C  
ATOM    461  HE2 PHE    30      -8.823  23.670 -53.793  1.00  0.00           H  
ATOM    462  CD2 PHE    30      -8.592  22.245 -52.137  1.00  0.00           C  
ATOM    463  HD2 PHE    30      -9.512  21.708 -52.316  1.00  0.00           H  
ATOM    464  C   PHE    30      -8.565  19.035 -51.842  1.00  0.00           C  
ATOM    465  O   PHE    30      -7.846  18.751 -52.826  1.00  0.00           O  
ATOM    466  N   LYS    31      -9.896  18.817 -51.897  1.00  0.00           N  
ATOM    467  H   LYS    31     -10.484  19.006 -51.098  1.00  0.00           H  
ATOM    468  CA  LYS    31     -10.595  18.076 -52.982  1.00  0.00           C  
ATOM    469  HA  LYS    31      -9.823  17.416 -53.378  1.00  0.00           H  
ATOM    470  CB  LYS    31     -11.650  17.126 -52.354  1.00  0.00           C  
ATOM    471  HB2 LYS    31     -12.443  17.691 -51.864  1.00  0.00           H  
ATOM    472  HB3 LYS    31     -12.058  16.705 -53.273  1.00  0.00           H  
ATOM    473  CG  LYS    31     -11.289  15.987 -51.620  1.00  0.00           C  
ATOM    474  HG2 LYS    31     -10.553  15.473 -52.238  1.00  0.00           H  
ATOM    475  HG3 LYS    31     -10.814  16.420 -50.740  1.00  0.00           H  
ATOM    476  CD  LYS    31     -12.195  15.064 -51.227  1.00  0.00           C  
ATOM    477  HD2 LYS    31     -13.021  15.535 -50.694  1.00  0.00           H  
ATOM    478  HD3 LYS    31     -12.641  14.589 -52.101  1.00  0.00           H  
ATOM    479  CE  LYS    31     -11.820  14.075 -50.367  1.00  0.00           C  
ATOM    480  HE2 LYS    31     -10.932  13.593 -50.775  1.00  0.00           H  
ATOM    481  HE3 LYS    31     -11.620  14.545 -49.404  1.00  0.00           H  
ATOM    482  NZ  LYS    31     -12.943  13.087 -50.039  1.00  0.00           N  
ATOM    483  HZ1 LYS    31     -12.452  12.529 -49.355  1.00  0.00           H  
ATOM    484  HZ2 LYS    31     -13.775  13.461 -49.605  1.00  0.00           H  
ATOM    485  HZ3 LYS    31     -13.265  12.600 -50.863  1.00  0.00           H  
ATOM    486  C   LYS    31     -11.089  18.862 -54.178  1.00  0.00           C  
ATOM    487  O   LYS    31     -11.257  18.392 -55.276  1.00  0.00           O  
ATOM    488  N   ASP    32     -11.405  20.141 -53.921  1.00  0.00           N  
ATOM    489  H   ASP    32     -11.489  20.407 -52.950  1.00  0.00           H  
ATOM    490  CA  ASP    32     -11.869  21.109 -54.937  1.00  0.00           C  
ATOM    491  HA  ASP    32     -12.627  20.747 -55.631  1.00  0.00           H  
ATOM    492  CB  ASP    32     -12.509  22.225 -54.107  1.00  0.00           C  
ATOM    493  HB2 ASP    32     -11.858  22.598 -53.317  1.00  0.00           H  
ATOM    494  HB3 ASP    32     -12.649  23.127 -54.702  1.00  0.00           H  
ATOM    495  CG  ASP    32     -13.893  21.814 -53.558  1.00  0.00           C  
ATOM    496  OD1 ASP    32     -14.452  22.690 -52.841  1.00  0.00           O  
ATOM    497  OD2 ASP    32     -14.470  20.801 -54.018  1.00  0.00           O  
ATOM    498  C   ASP    32     -10.750  21.625 -55.840  1.00  0.00           C  
ATOM    499  O   ASP    32     -10.686  22.804 -56.160  1.00  0.00           O  
ATOM    500  N   LEU    33      -9.797  20.742 -56.197  1.00  0.00           N  
ATOM    501  H   LEU    33      -9.945  19.762 -56.002  1.00  0.00           H  
ATOM    502  CA  LEU    33      -8.520  21.021 -56.775  1.00  0.00           C  
ATOM    503  HA  LEU    33      -8.213  22.001 -56.410  1.00  0.00           H  
ATOM    504  CB  LEU    33      -7.638  19.928 -56.245  1.00  0.00           C  
ATOM    505  HB2 LEU    33      -8.052  19.530 -55.318  1.00  0.00           H  
ATOM    506  HB3 LEU    33      -7.587  19.198 -57.052  1.00  0.00           H  
ATOM    507  CG  LEU    33      -6.103  20.268 -55.979  1.00  0.00           C  
ATOM    508  HG  LEU    33      -5.731  20.832 -56.834  1.00  0.00           H  
ATOM    509  CD1 LEU    33      -5.950  21.313 -54.868  1.00  0.00           C  
ATOM    510 HD11 LEU    33      -6.461  21.091 -53.931  1.00  0.00           H  
ATOM    511 HD12 LEU    33      -4.905  21.623 -54.848  1.00  0.00           H  
ATOM    512 HD13 LEU    33      -6.407  22.246 -55.198  1.00  0.00           H  
ATOM    513  CD2 LEU    33      -5.193  19.077 -55.795  1.00  0.00           C  
ATOM    514 HD21 LEU    33      -4.164  19.419 -55.688  1.00  0.00           H  
ATOM    515 HD22 LEU    33      -5.571  18.471 -54.972  1.00  0.00           H  
ATOM    516 HD23 LEU    33      -5.235  18.456 -56.690  1.00  0.00           H  
ATOM    517  C   LEU    33      -8.506  21.143 -58.367  1.00  0.00           C  
ATOM    518  O   LEU    33      -7.483  21.019 -58.996  1.00  0.00           O  
ATOM    519  N   ASN    34      -9.658  21.231 -58.937  1.00  0.00           N  
ATOM    520  H   ASN    34     -10.480  21.260 -58.352  1.00  0.00           H  
ATOM    521  CA  ASN    34      -9.940  21.192 -60.430  1.00  0.00           C  
ATOM    522  HA  ASN    34     -11.021  21.100 -60.538  1.00  0.00           H  
ATOM    523  CB  ASN    34      -9.586  22.595 -61.017  1.00  0.00           C  
ATOM    524  HB2 ASN    34      -8.511  22.756 -60.931  1.00  0.00           H  
ATOM    525  HB3 ASN    34      -9.856  22.753 -62.061  1.00  0.00           H  
ATOM    526  CG  ASN    34     -10.287  23.665 -60.287  1.00  0.00           C  
ATOM    527  OD1 ASN    34     -11.469  23.836 -60.289  1.00  0.00           O  
ATOM    528  ND2 ASN    34      -9.555  24.551 -59.662  1.00  0.00           N  
ATOM    529 HD21 ASN    34      -9.954  25.295 -59.107  1.00  0.00           H  
ATOM    530 HD22 ASN    34      -8.561  24.487 -59.832  1.00  0.00           H  
ATOM    531  C   ASN    34      -9.404  19.956 -61.152  1.00  0.00           C  
ATOM    532  O   ASN    34      -8.753  20.132 -62.186  1.00  0.00           O  
ATOM    533  N   LEU    35      -9.594  18.773 -60.553  1.00  0.00           N  
ATOM    534  H   LEU    35     -10.297  18.743 -59.828  1.00  0.00           H  
ATOM    535  CA  LEU    35      -9.115  17.493 -61.210  1.00  0.00           C  
ATOM    536  HA  LEU    35      -8.041  17.670 -61.276  1.00  0.00           H  
ATOM    537  CB  LEU    35      -9.226  16.267 -60.334  1.00  0.00           C  
ATOM    538  HB2 LEU    35     -10.290  16.045 -60.262  1.00  0.00           H  
ATOM    539  HB3 LEU    35      -8.667  15.431 -60.754  1.00  0.00           H  
ATOM    540  CG  LEU    35      -8.753  16.595 -58.904  1.00  0.00           C  
ATOM    541  HG  LEU    35      -9.089  17.546 -58.490  1.00  0.00           H  
ATOM    542  CD1 LEU    35      -9.303  15.601 -57.924  1.00  0.00           C  
ATOM    543 HD11 LEU    35     -10.381  15.693 -58.054  1.00  0.00           H  
ATOM    544 HD12 LEU    35      -9.051  14.579 -58.209  1.00  0.00           H  
ATOM    545 HD13 LEU    35      -8.980  15.951 -56.944  1.00  0.00           H  
ATOM    546  CD2 LEU    35      -7.204  16.555 -58.904  1.00  0.00           C  
ATOM    547 HD21 LEU    35      -6.907  15.524 -59.095  1.00  0.00           H  
ATOM    548 HD22 LEU    35      -6.734  17.234 -59.617  1.00  0.00           H  
ATOM    549 HD23 LEU    35      -6.866  16.779 -57.893  1.00  0.00           H  
ATOM    550  C   LEU    35      -9.773  17.277 -62.581  1.00  0.00           C  
ATOM    551  O   LEU    35     -11.011  17.488 -62.781  1.00  0.00           O  
ATOM    552  N   THR    36      -8.934  16.753 -63.502  1.00  0.00           N  
ATOM    553  H   THR    36      -7.965  16.569 -63.286  1.00  0.00           H  
ATOM    554  CA  THR    36      -9.385  16.448 -64.817  1.00  0.00           C  
ATOM    555  HA  THR    36      -9.963  17.300 -65.175  1.00  0.00           H  
ATOM    556  CB  THR    36      -8.254  16.120 -65.717  1.00  0.00           C  
ATOM    557  HB  THR    36      -8.576  15.975 -66.749  1.00  0.00           H  
ATOM    558  CG2 THR    36      -7.216  17.202 -65.736  1.00  0.00           C  
ATOM    559 HG21 THR    36      -7.793  18.112 -65.904  1.00  0.00           H  
ATOM    560 HG22 THR    36      -6.882  17.420 -64.721  1.00  0.00           H  
ATOM    561 HG23 THR    36      -6.400  17.008 -66.432  1.00  0.00           H  
ATOM    562  OG1 THR    36      -7.597  14.947 -65.319  1.00  0.00           O  
ATOM    563  HG1 THR    36      -6.659  15.067 -65.483  1.00  0.00           H  
ATOM    564  C   THR    36     -10.346  15.271 -64.833  1.00  0.00           C  
ATOM    565  O   THR    36     -10.481  14.596 -63.842  1.00  0.00           O  
ATOM    566  N   ASP    37     -11.083  15.059 -65.980  1.00  0.00           N  
ATOM    567  H   ASP    37     -11.016  15.657 -66.790  1.00  0.00           H  
ATOM    568  CA  ASP    37     -12.052  13.931 -66.108  1.00  0.00           C  
ATOM    569  HA  ASP    37     -12.649  13.838 -65.201  1.00  0.00           H  
ATOM    570  CB  ASP    37     -13.071  14.154 -67.249  1.00  0.00           C  
ATOM    571  HB2 ASP    37     -12.596  14.581 -68.133  1.00  0.00           H  
ATOM    572  HB3 ASP    37     -13.500  13.218 -67.607  1.00  0.00           H  
ATOM    573  CG  ASP    37     -14.117  15.107 -66.850  1.00  0.00           C  
ATOM    574  OD1 ASP    37     -14.493  15.996 -67.627  1.00  0.00           O  
ATOM    575  OD2 ASP    37     -14.459  15.286 -65.653  1.00  0.00           O  
ATOM    576  C   ASP    37     -11.326  12.585 -66.274  1.00  0.00           C  
ATOM    577  O   ASP    37     -11.840  11.460 -66.055  1.00  0.00           O  
ATOM    578  N   ALA    38     -10.030  12.640 -66.722  1.00  0.00           N  
ATOM    579  H   ALA    38      -9.613  13.459 -67.141  1.00  0.00           H  
ATOM    580  CA  ALA    38      -9.011  11.573 -66.635  1.00  0.00           C  
ATOM    581  HA  ALA    38      -9.512  10.666 -66.972  1.00  0.00           H  
ATOM    582  CB  ALA    38      -7.851  11.927 -67.652  1.00  0.00           C  
ATOM    583  HB1 ALA    38      -7.235  11.029 -67.616  1.00  0.00           H  
ATOM    584  HB2 ALA    38      -8.262  12.189 -68.627  1.00  0.00           H  
ATOM    585  HB3 ALA    38      -7.338  12.851 -67.384  1.00  0.00           H  
ATOM    586  C   ALA    38      -8.331  11.292 -65.214  1.00  0.00           C  
ATOM    587  O   ALA    38      -8.045  10.122 -64.928  1.00  0.00           O  
ATOM    588  N   GLN    39      -8.175  12.271 -64.273  1.00  0.00           N  
ATOM    589  H   GLN    39      -8.342  13.233 -64.533  1.00  0.00           H  
ATOM    590  CA  GLN    39      -7.583  11.946 -62.967  1.00  0.00           C  
ATOM    591  HA  GLN    39      -6.766  11.233 -63.073  1.00  0.00           H  
ATOM    592  CB  GLN    39      -7.127  13.209 -62.322  1.00  0.00           C  
ATOM    593  HB2 GLN    39      -7.980  13.873 -62.467  1.00  0.00           H  
ATOM    594  HB3 GLN    39      -6.934  13.128 -61.253  1.00  0.00           H  
ATOM    595  CG  GLN    39      -5.873  13.809 -62.927  1.00  0.00           C  
ATOM    596  HG2 GLN    39      -5.087  13.168 -62.528  1.00  0.00           H  
ATOM    597  HG3 GLN    39      -5.870  13.773 -64.016  1.00  0.00           H  
ATOM    598  CD  GLN    39      -5.576  15.213 -62.446  1.00  0.00           C  
ATOM    599  OE1 GLN    39      -6.315  16.191 -62.612  1.00  0.00           O  
ATOM    600  NE2 GLN    39      -4.580  15.494 -61.730  1.00  0.00           N  
ATOM    601 HE21 GLN    39      -4.430  16.461 -61.477  1.00  0.00           H  
ATOM    602 HE22 GLN    39      -3.842  14.833 -61.537  1.00  0.00           H  
ATOM    603  C   GLN    39      -8.517  11.397 -61.920  1.00  0.00           C  
ATOM    604  O   GLN    39      -8.142  10.732 -61.000  1.00  0.00           O  
ATOM    605  N   LYS    40      -9.816  11.807 -61.951  1.00  0.00           N  
ATOM    606  H   LYS    40     -10.162  12.349 -62.729  1.00  0.00           H  
ATOM    607  CA  LYS    40     -10.726  11.685 -60.766  1.00  0.00           C  
ATOM    608  HA  LYS    40     -10.288  12.202 -59.911  1.00  0.00           H  
ATOM    609  CB  LYS    40     -12.101  12.322 -61.258  1.00  0.00           C  
ATOM    610  HB2 LYS    40     -12.241  12.211 -62.333  1.00  0.00           H  
ATOM    611  HB3 LYS    40     -12.973  11.767 -60.913  1.00  0.00           H  
ATOM    612  CG  LYS    40     -12.197  13.623 -60.913  1.00  0.00           C  
ATOM    613  HG2 LYS    40     -11.938  13.727 -59.859  1.00  0.00           H  
ATOM    614  HG3 LYS    40     -11.335  13.976 -61.480  1.00  0.00           H  
ATOM    615  CD  LYS    40     -13.362  14.190 -61.191  1.00  0.00           C  
ATOM    616  HD2 LYS    40     -13.637  13.965 -62.222  1.00  0.00           H  
ATOM    617  HD3 LYS    40     -14.098  13.812 -60.482  1.00  0.00           H  
ATOM    618  CE  LYS    40     -13.342  15.535 -61.041  1.00  0.00           C  
ATOM    619  HE2 LYS    40     -12.988  15.792 -60.043  1.00  0.00           H  
ATOM    620  HE3 LYS    40     -12.692  15.845 -61.859  1.00  0.00           H  
ATOM    621  NZ  LYS    40     -14.721  16.036 -61.251  1.00  0.00           N  
ATOM    622  HZ1 LYS    40     -15.372  15.840 -60.505  1.00  0.00           H  
ATOM    623  HZ2 LYS    40     -14.678  17.040 -61.357  1.00  0.00           H  
ATOM    624  HZ3 LYS    40     -15.006  15.759 -62.179  1.00  0.00           H  
ATOM    625  C   LYS    40     -10.955  10.223 -60.340  1.00  0.00           C  
ATOM    626  O   LYS    40     -11.084   9.964 -59.136  1.00  0.00           O  
ATOM    627  N   GLN    41     -11.034   9.195 -61.297  1.00  0.00           N  
ATOM    628  H   GLN    41     -10.972   9.398 -62.285  1.00  0.00           H  
ATOM    629  CA  GLN    41     -11.164   7.724 -60.890  1.00  0.00           C  
ATOM    630  HA  GLN    41     -12.041   7.614 -60.252  1.00  0.00           H  
ATOM    631  CB  GLN    41     -11.350   6.846 -62.137  1.00  0.00           C  
ATOM    632  HB2 GLN    41     -12.292   7.078 -62.635  1.00  0.00           H  
ATOM    633  HB3 GLN    41     -10.520   7.010 -62.824  1.00  0.00           H  
ATOM    634  CG  GLN    41     -11.440   5.334 -61.861  1.00  0.00           C  
ATOM    635  HG2 GLN    41     -10.516   4.979 -61.404  1.00  0.00           H  
ATOM    636  HG3 GLN    41     -12.250   5.179 -61.148  1.00  0.00           H  
ATOM    637  CD  GLN    41     -11.835   4.542 -63.015  1.00  0.00           C  
ATOM    638  OE1 GLN    41     -11.721   4.918 -64.169  1.00  0.00           O  
ATOM    639  NE2 GLN    41     -12.279   3.329 -62.816  1.00  0.00           N  
ATOM    640 HE21 GLN    41     -12.451   2.733 -63.613  1.00  0.00           H  
ATOM    641 HE22 GLN    41     -12.412   3.002 -61.870  1.00  0.00           H  
ATOM    642  C   GLN    41      -9.945   7.308 -60.150  1.00  0.00           C  
ATOM    643  O   GLN    41     -10.104   6.713 -59.114  1.00  0.00           O  
ATOM    644  N   GLN    42      -8.708   7.476 -60.595  1.00  0.00           N  
ATOM    645  H   GLN    42      -8.524   7.736 -61.554  1.00  0.00           H  
ATOM    646  CA  GLN    42      -7.437   7.081 -59.933  1.00  0.00           C  
ATOM    647  HA  GLN    42      -7.385   6.024 -59.672  1.00  0.00           H  
ATOM    648  CB  GLN    42      -6.256   7.439 -60.790  1.00  0.00           C  
ATOM    649  HB2 GLN    42      -6.362   8.493 -61.045  1.00  0.00           H  
ATOM    650  HB3 GLN    42      -5.306   7.366 -60.261  1.00  0.00           H  
ATOM    651  CG  GLN    42      -5.844   6.565 -61.885  1.00  0.00           C  
ATOM    652  HG2 GLN    42      -5.004   7.143 -62.272  1.00  0.00           H  
ATOM    653  HG3 GLN    42      -5.473   5.616 -61.497  1.00  0.00           H  
ATOM    654  CD  GLN    42      -6.798   6.333 -63.091  1.00  0.00           C  
ATOM    655  OE1 GLN    42      -7.800   6.922 -63.248  1.00  0.00           O  
ATOM    656  NE2 GLN    42      -6.594   5.448 -63.988  1.00  0.00           N  
ATOM    657 HE21 GLN    42      -7.383   5.239 -64.582  1.00  0.00           H  
ATOM    658 HE22 GLN    42      -5.756   4.923 -64.195  1.00  0.00           H  
ATOM    659  C   GLN    42      -7.243   7.874 -58.550  1.00  0.00           C  
ATOM    660  O   GLN    42      -6.979   7.276 -57.556  1.00  0.00           O  
ATOM    661  N   ILE    43      -7.573   9.177 -58.486  1.00  0.00           N  
ATOM    662  H   ILE    43      -7.798   9.594 -59.379  1.00  0.00           H  
ATOM    663  CA  ILE    43      -7.739   9.855 -57.193  1.00  0.00           C  
ATOM    664  HA  ILE    43      -6.748   9.753 -56.752  1.00  0.00           H  
ATOM    665  CB  ILE    43      -8.093  11.356 -57.418  1.00  0.00           C  
ATOM    666  HB  ILE    43      -8.780  11.430 -58.261  1.00  0.00           H  
ATOM    667  CG2 ILE    43      -8.728  11.987 -56.154  1.00  0.00           C  
ATOM    668 HG21 ILE    43      -9.765  11.694 -55.991  1.00  0.00           H  
ATOM    669 HG22 ILE    43      -8.190  11.776 -55.230  1.00  0.00           H  
ATOM    670 HG23 ILE    43      -8.858  13.059 -56.308  1.00  0.00           H  
ATOM    671  CG1 ILE    43      -6.905  12.192 -57.961  1.00  0.00           C  
ATOM    672 HG12 ILE    43      -6.473  11.707 -58.836  1.00  0.00           H  
ATOM    673 HG13 ILE    43      -7.342  13.111 -58.354  1.00  0.00           H  
ATOM    674  CD1 ILE    43      -5.802  12.487 -56.927  1.00  0.00           C  
ATOM    675 HD11 ILE    43      -5.105  13.241 -57.293  1.00  0.00           H  
ATOM    676 HD12 ILE    43      -6.296  12.899 -56.048  1.00  0.00           H  
ATOM    677 HD13 ILE    43      -5.283  11.546 -56.745  1.00  0.00           H  
ATOM    678  C   ILE    43      -8.741   9.210 -56.149  1.00  0.00           C  
ATOM    679  O   ILE    43      -8.324   8.905 -55.035  1.00  0.00           O  
ATOM    680  N   ARG    44      -9.996   8.905 -56.537  1.00  0.00           N  
ATOM    681  H   ARG    44     -10.297   9.240 -57.441  1.00  0.00           H  
ATOM    682  CA  ARG    44     -10.936   8.048 -55.764  1.00  0.00           C  
ATOM    683  HA  ARG    44     -11.199   8.597 -54.859  1.00  0.00           H  
ATOM    684  CB  ARG    44     -12.225   7.815 -56.530  1.00  0.00           C  
ATOM    685  HB2 ARG    44     -11.999   7.421 -57.521  1.00  0.00           H  
ATOM    686  HB3 ARG    44     -12.716   7.026 -55.961  1.00  0.00           H  
ATOM    687  CG  ARG    44     -13.050   8.949 -56.632  1.00  0.00           C  
ATOM    688  HG2 ARG    44     -13.607   8.953 -55.695  1.00  0.00           H  
ATOM    689  HG3 ARG    44     -12.537   9.909 -56.585  1.00  0.00           H  
ATOM    690  CD  ARG    44     -14.125   8.884 -57.460  1.00  0.00           C  
ATOM    691  HD2 ARG    44     -13.742   8.772 -58.474  1.00  0.00           H  
ATOM    692  HD3 ARG    44     -14.792   8.047 -57.253  1.00  0.00           H  
ATOM    693  NE  ARG    44     -14.876  10.185 -57.336  1.00  0.00           N  
ATOM    694  HE  ARG    44     -15.096  10.485 -56.397  1.00  0.00           H  
ATOM    695  CZ  ARG    44     -15.232  10.980 -58.303  1.00  0.00           C  
ATOM    696  NH1 ARG    44     -15.831  12.055 -57.968  1.00  0.00           N  
ATOM    697 HH11 ARG    44     -15.944  12.217 -56.977  1.00  0.00           H  
ATOM    698 HH12 ARG    44     -16.316  12.692 -58.583  1.00  0.00           H  
ATOM    699  NH2 ARG    44     -15.037  10.754 -59.614  1.00  0.00           N  
ATOM    700 HH21 ARG    44     -14.835   9.807 -59.902  1.00  0.00           H  
ATOM    701 HH22 ARG    44     -15.647  11.237 -60.259  1.00  0.00           H  
ATOM    702  C   ARG    44     -10.299   6.818 -55.283  1.00  0.00           C  
ATOM    703  O   ARG    44     -10.397   6.460 -54.100  1.00  0.00           O  
ATOM    704  N   GLU    45      -9.635   6.103 -56.214  1.00  0.00           N  
ATOM    705  H   GLU    45      -9.599   6.501 -57.142  1.00  0.00           H  
ATOM    706  CA  GLU    45      -9.339   4.658 -56.029  1.00  0.00           C  
ATOM    707  HA  GLU    45     -10.279   4.254 -55.654  1.00  0.00           H  
ATOM    708  CB  GLU    45      -8.967   4.065 -57.378  1.00  0.00           C  
ATOM    709  HB2 GLU    45      -9.746   4.003 -58.137  1.00  0.00           H  
ATOM    710  HB3 GLU    45      -8.196   4.685 -57.837  1.00  0.00           H  
ATOM    711  CG  GLU    45      -8.308   2.645 -57.350  1.00  0.00           C  
ATOM    712  HG2 GLU    45      -7.964   2.342 -58.338  1.00  0.00           H  
ATOM    713  HG3 GLU    45      -7.392   2.825 -56.786  1.00  0.00           H  
ATOM    714  CD  GLU    45      -9.289   1.596 -56.845  1.00  0.00           C  
ATOM    715  OE1 GLU    45      -9.045   0.370 -57.010  1.00  0.00           O  
ATOM    716  OE2 GLU    45     -10.430   1.887 -56.318  1.00  0.00           O  
ATOM    717  C   GLU    45      -8.174   4.594 -55.038  1.00  0.00           C  
ATOM    718  O   GLU    45      -8.171   3.779 -54.121  1.00  0.00           O  
ATOM    719  N   ILE    46      -7.172   5.400 -55.212  1.00  0.00           N  
ATOM    720  H   ILE    46      -7.264   6.134 -55.900  1.00  0.00           H  
ATOM    721  CA  ILE    46      -6.124   5.525 -54.168  1.00  0.00           C  
ATOM    722  HA  ILE    46      -5.778   4.536 -53.868  1.00  0.00           H  
ATOM    723  CB  ILE    46      -4.910   6.276 -54.666  1.00  0.00           C  
ATOM    724  HB  ILE    46      -5.150   7.335 -54.762  1.00  0.00           H  
ATOM    725  CG2 ILE    46      -3.742   6.289 -53.626  1.00  0.00           C  
ATOM    726 HG21 ILE    46      -3.349   5.278 -53.522  1.00  0.00           H  
ATOM    727 HG22 ILE    46      -2.964   6.982 -53.946  1.00  0.00           H  
ATOM    728 HG23 ILE    46      -3.972   6.706 -52.646  1.00  0.00           H  
ATOM    729  CG1 ILE    46      -4.365   5.775 -56.103  1.00  0.00           C  
ATOM    730 HG12 ILE    46      -5.090   6.033 -56.874  1.00  0.00           H  
ATOM    731 HG13 ILE    46      -3.409   6.273 -56.267  1.00  0.00           H  
ATOM    732  CD1 ILE    46      -4.135   4.294 -56.210  1.00  0.00           C  
ATOM    733 HD11 ILE    46      -3.469   4.127 -57.056  1.00  0.00           H  
ATOM    734 HD12 ILE    46      -3.865   3.896 -55.231  1.00  0.00           H  
ATOM    735 HD13 ILE    46      -5.063   3.794 -56.488  1.00  0.00           H  
ATOM    736  C   ILE    46      -6.594   5.996 -52.834  1.00  0.00           C  
ATOM    737  O   ILE    46      -6.215   5.319 -51.856  1.00  0.00           O  
ATOM    738  N   MET    47      -7.496   7.037 -52.782  1.00  0.00           N  
ATOM    739  H   MET    47      -7.677   7.489 -53.667  1.00  0.00           H  
ATOM    740  CA  MET    47      -8.254   7.366 -51.599  1.00  0.00           C  
ATOM    741  HA  MET    47      -7.538   7.707 -50.850  1.00  0.00           H  
ATOM    742  CB  MET    47      -9.160   8.680 -51.791  1.00  0.00           C  
ATOM    743  HB2 MET    47      -9.830   8.566 -52.643  1.00  0.00           H  
ATOM    744  HB3 MET    47      -9.824   8.686 -50.926  1.00  0.00           H  
ATOM    745  CG  MET    47      -8.391   9.976 -51.666  1.00  0.00           C  
ATOM    746  HG2 MET    47      -7.618   9.887 -50.902  1.00  0.00           H  
ATOM    747  HG3 MET    47      -7.945  10.088 -52.654  1.00  0.00           H  
ATOM    748  SD  MET    47      -9.500  11.414 -51.272  1.00  0.00           S  
ATOM    749  CE  MET    47     -10.730  11.488 -52.565  1.00  0.00           C  
ATOM    750  HE1 MET    47     -10.239  11.046 -53.433  1.00  0.00           H  
ATOM    751  HE2 MET    47     -11.638  10.951 -52.293  1.00  0.00           H  
ATOM    752  HE3 MET    47     -10.976  12.519 -52.820  1.00  0.00           H  
ATOM    753  C   MET    47      -9.017   6.206 -50.945  1.00  0.00           C  
ATOM    754  O   MET    47      -8.977   6.096 -49.692  1.00  0.00           O  
ATOM    755  N   LYS    48      -9.583   5.187 -51.588  1.00  0.00           N  
ATOM    756  H   LYS    48      -9.435   5.138 -52.586  1.00  0.00           H  
ATOM    757  CA  LYS    48     -10.248   3.954 -50.896  1.00  0.00           C  
ATOM    758  HA  LYS    48     -10.937   4.264 -50.110  1.00  0.00           H  
ATOM    759  CB  LYS    48     -10.858   3.162 -52.047  1.00  0.00           C  
ATOM    760  HB2 LYS    48     -11.140   3.782 -52.899  1.00  0.00           H  
ATOM    761  HB3 LYS    48     -10.068   2.541 -52.468  1.00  0.00           H  
ATOM    762  CG  LYS    48     -11.962   2.390 -51.731  1.00  0.00           C  
ATOM    763  HG2 LYS    48     -12.733   3.068 -51.366  1.00  0.00           H  
ATOM    764  HG3 LYS    48     -12.458   2.123 -52.664  1.00  0.00           H  
ATOM    765  CD  LYS    48     -11.888   1.390 -50.755  1.00  0.00           C  
ATOM    766  HD2 LYS    48     -11.507   1.744 -49.797  1.00  0.00           H  
ATOM    767  HD3 LYS    48     -12.936   1.214 -50.511  1.00  0.00           H  
ATOM    768  CE  LYS    48     -11.246   0.285 -51.179  1.00  0.00           C  
ATOM    769  HE2 LYS    48     -11.974  -0.199 -51.830  1.00  0.00           H  
ATOM    770  HE3 LYS    48     -10.372   0.568 -51.766  1.00  0.00           H  
ATOM    771  NZ  LYS    48     -10.945  -0.644 -50.026  1.00  0.00           N  
ATOM    772  HZ1 LYS    48     -10.306  -0.247 -49.352  1.00  0.00           H  
ATOM    773  HZ2 LYS    48     -11.826  -0.985 -49.669  1.00  0.00           H  
ATOM    774  HZ3 LYS    48     -10.431  -1.474 -50.286  1.00  0.00           H  
ATOM    775  C   LYS    48      -9.076   3.128 -50.306  1.00  0.00           C  
ATOM    776  O   LYS    48      -9.235   2.579 -49.214  1.00  0.00           O  
ATOM    777  N   GLY    49      -7.838   3.132 -50.919  1.00  0.00           N  
ATOM    778  H   GLY    49      -7.768   3.889 -51.584  1.00  0.00           H  
ATOM    779  CA  GLY    49      -6.543   2.543 -50.397  1.00  0.00           C  
ATOM    780  HA2 GLY    49      -6.614   1.466 -50.245  1.00  0.00           H  
ATOM    781  HA3 GLY    49      -5.806   2.627 -51.195  1.00  0.00           H  
ATOM    782  C   GLY    49      -6.059   3.220 -49.118  1.00  0.00           C  
ATOM    783  O   GLY    49      -5.308   2.660 -48.299  1.00  0.00           O  
ATOM    784  N   GLN    50      -6.353   4.542 -49.115  1.00  0.00           N  
ATOM    785  H   GLN    50      -6.515   4.913 -50.040  1.00  0.00           H  
ATOM    786  CA  GLN    50      -6.100   5.328 -47.946  1.00  0.00           C  
ATOM    787  HA  GLN    50      -5.193   4.915 -47.507  1.00  0.00           H  
ATOM    788  CB  GLN    50      -5.938   6.815 -48.314  1.00  0.00           C  
ATOM    789  HB2 GLN    50      -5.434   6.826 -49.280  1.00  0.00           H  
ATOM    790  HB3 GLN    50      -6.882   7.322 -48.516  1.00  0.00           H  
ATOM    791  CG  GLN    50      -5.143   7.635 -47.316  1.00  0.00           C  
ATOM    792  HG2 GLN    50      -5.691   7.800 -46.388  1.00  0.00           H  
ATOM    793  HG3 GLN    50      -4.342   7.001 -46.938  1.00  0.00           H  
ATOM    794  CD  GLN    50      -4.535   8.895 -47.933  1.00  0.00           C  
ATOM    795  OE1 GLN    50      -5.128   9.843 -48.411  1.00  0.00           O  
ATOM    796  NE2 GLN    50      -3.173   9.013 -47.860  1.00  0.00           N  
ATOM    797 HE21 GLN    50      -2.751   9.898 -48.103  1.00  0.00           H  
ATOM    798 HE22 GLN    50      -2.622   8.179 -47.712  1.00  0.00           H  
ATOM    799  C   GLN    50      -7.074   5.165 -46.795  1.00  0.00           C  
ATOM    800  O   GLN    50      -6.707   5.026 -45.628  1.00  0.00           O  
ATOM    801  N   ARG    51      -8.356   5.161 -47.190  1.00  0.00           N  
ATOM    802  H   ARG    51      -8.575   5.199 -48.176  1.00  0.00           H  
ATOM    803  CA  ARG    51      -9.512   4.915 -46.251  1.00  0.00           C  
ATOM    804  HA  ARG    51      -9.442   5.724 -45.524  1.00  0.00           H  
ATOM    805  CB  ARG    51     -10.820   5.147 -46.990  1.00  0.00           C  
ATOM    806  HB2 ARG    51     -10.825   6.094 -47.530  1.00  0.00           H  
ATOM    807  HB3 ARG    51     -10.838   4.358 -47.742  1.00  0.00           H  
ATOM    808  CG  ARG    51     -11.948   5.146 -46.304  1.00  0.00           C  
ATOM    809  HG2 ARG    51     -11.935   4.182 -45.795  1.00  0.00           H  
ATOM    810  HG3 ARG    51     -11.887   5.849 -45.473  1.00  0.00           H  
ATOM    811  CD  ARG    51     -13.092   5.130 -46.926  1.00  0.00           C  
ATOM    812  HD2 ARG    51     -13.054   4.381 -47.717  1.00  0.00           H  
ATOM    813  HD3 ARG    51     -13.854   4.765 -46.238  1.00  0.00           H  
ATOM    814  NE  ARG    51     -13.557   6.429 -47.515  1.00  0.00           N  
ATOM    815  HE  ARG    51     -13.369   6.557 -48.499  1.00  0.00           H  
ATOM    816  CZ  ARG    51     -14.235   7.325 -46.864  1.00  0.00           C  
ATOM    817  NH1 ARG    51     -14.512   7.227 -45.603  1.00  0.00           N  
ATOM    818 HH11 ARG    51     -14.151   6.458 -45.056  1.00  0.00           H  
ATOM    819 HH12 ARG    51     -14.943   7.994 -45.106  1.00  0.00           H  
ATOM    820  NH2 ARG    51     -14.601   8.407 -47.473  1.00  0.00           N  
ATOM    821 HH21 ARG    51     -14.357   8.594 -48.435  1.00  0.00           H  
ATOM    822 HH22 ARG    51     -15.207   9.114 -47.083  1.00  0.00           H  
ATOM    823  C   ARG    51      -9.261   3.607 -45.450  1.00  0.00           C  
ATOM    824  O   ARG    51      -9.608   3.537 -44.247  1.00  0.00           O  
ATOM    825  N   ASP    52      -8.756   2.572 -46.040  1.00  0.00           N  
ATOM    826  H   ASP    52      -8.668   2.553 -47.046  1.00  0.00           H  
ATOM    827  CA  ASP    52      -8.397   1.299 -45.378  1.00  0.00           C  
ATOM    828  HA  ASP    52      -9.330   0.821 -45.080  1.00  0.00           H  
ATOM    829  CB  ASP    52      -7.783   0.314 -46.379  1.00  0.00           C  
ATOM    830  HB2 ASP    52      -6.768   0.566 -46.686  1.00  0.00           H  
ATOM    831  HB3 ASP    52      -7.607  -0.627 -45.857  1.00  0.00           H  
ATOM    832  CG  ASP    52      -8.585  -0.006 -47.630  1.00  0.00           C  
ATOM    833  OD1 ASP    52      -8.076  -0.499 -48.650  1.00  0.00           O  
ATOM    834  OD2 ASP    52      -9.859   0.217 -47.610  1.00  0.00           O  
ATOM    835  C   ASP    52      -7.466   1.388 -44.189  1.00  0.00           C  
ATOM    836  O   ASP    52      -7.509   0.625 -43.288  1.00  0.00           O  
ATOM    837  N   GLN    53      -6.616   2.416 -44.084  1.00  0.00           N  
ATOM    838  H   GLN    53      -6.633   3.051 -44.869  1.00  0.00           H  
ATOM    839  CA  GLN    53      -5.704   2.574 -42.890  1.00  0.00           C  
ATOM    840  HA  GLN    53      -5.264   1.628 -42.574  1.00  0.00           H  
ATOM    841  CB  GLN    53      -4.557   3.480 -43.353  1.00  0.00           C  
ATOM    842  HB2 GLN    53      -4.880   4.517 -43.439  1.00  0.00           H  
ATOM    843  HB3 GLN    53      -3.800   3.473 -42.569  1.00  0.00           H  
ATOM    844  CG  GLN    53      -3.925   3.119 -44.666  1.00  0.00           C  
ATOM    845  HG2 GLN    53      -4.620   3.634 -45.330  1.00  0.00           H  
ATOM    846  HG3 GLN    53      -2.978   3.654 -44.736  1.00  0.00           H  
ATOM    847  CD  GLN    53      -3.777   1.590 -44.898  1.00  0.00           C  
ATOM    848  OE1 GLN    53      -3.337   0.858 -44.048  1.00  0.00           O  
ATOM    849  NE2 GLN    53      -4.192   1.019 -46.035  1.00  0.00           N  
ATOM    850 HE21 GLN    53      -3.900   0.083 -46.281  1.00  0.00           H  
ATOM    851 HE22 GLN    53      -4.380   1.710 -46.747  1.00  0.00           H  
ATOM    852  C   GLN    53      -6.404   3.154 -41.682  1.00  0.00           C  
ATOM    853  O   GLN    53      -5.798   3.135 -40.564  1.00  0.00           O  
ATOM    854  N   MET    54      -7.673   3.603 -41.787  1.00  0.00           N  
ATOM    855  H   MET    54      -8.027   3.697 -42.728  1.00  0.00           H  
ATOM    856  CA  MET    54      -8.369   4.234 -40.586  1.00  0.00           C  
ATOM    857  HA  MET    54      -7.582   4.829 -40.124  1.00  0.00           H  
ATOM    858  CB  MET    54      -9.694   4.953 -41.029  1.00  0.00           C  
ATOM    859  HB2 MET    54     -10.315   4.190 -41.499  1.00  0.00           H  
ATOM    860  HB3 MET    54     -10.199   5.280 -40.120  1.00  0.00           H  
ATOM    861  CG  MET    54      -9.358   6.219 -41.846  1.00  0.00           C  
ATOM    862  HG2 MET    54      -8.663   6.817 -41.257  1.00  0.00           H  
ATOM    863  HG3 MET    54      -8.810   5.941 -42.746  1.00  0.00           H  
ATOM    864  SD  MET    54     -10.747   7.205 -42.360  1.00  0.00           S  
ATOM    865  CE  MET    54     -11.472   7.914 -40.752  1.00  0.00           C  
ATOM    866  HE1 MET    54     -11.966   7.102 -40.218  1.00  0.00           H  
ATOM    867  HE2 MET    54     -10.646   8.373 -40.209  1.00  0.00           H  
ATOM    868  HE3 MET    54     -12.315   8.604 -40.791  1.00  0.00           H  
ATOM    869  C   MET    54      -8.660   3.107 -39.479  1.00  0.00           C  
ATOM    870  O   MET    54      -9.217   3.401 -38.416  1.00  0.00           O  
ATOM    871  N   LYS    55      -8.270   1.892 -39.758  1.00  0.00           N  
ATOM    872  H   LYS    55      -7.805   1.759 -40.645  1.00  0.00           H  
ATOM    873  CA  LYS    55      -8.464   0.688 -38.917  1.00  0.00           C  
ATOM    874  HA  LYS    55      -9.533   0.538 -38.764  1.00  0.00           H  
ATOM    875  CB  LYS    55      -7.836  -0.511 -39.731  1.00  0.00           C  
ATOM    876  HB2 LYS    55      -8.335  -0.500 -40.700  1.00  0.00           H  
ATOM    877  HB3 LYS    55      -6.796  -0.262 -39.941  1.00  0.00           H  
ATOM    878  CG  LYS    55      -7.918  -1.753 -39.182  1.00  0.00           C  
ATOM    879  HG2 LYS    55      -7.470  -1.721 -38.189  1.00  0.00           H  
ATOM    880  HG3 LYS    55      -8.957  -1.890 -38.884  1.00  0.00           H  
ATOM    881  CD  LYS    55      -7.401  -2.795 -39.915  1.00  0.00           C  
ATOM    882  HD2 LYS    55      -7.980  -2.759 -40.838  1.00  0.00           H  
ATOM    883  HD3 LYS    55      -6.400  -2.473 -40.203  1.00  0.00           H  
ATOM    884  CE  LYS    55      -7.439  -4.015 -39.344  1.00  0.00           C  
ATOM    885  HE2 LYS    55      -6.679  -4.081 -38.566  1.00  0.00           H  
ATOM    886  HE3 LYS    55      -8.440  -4.109 -38.921  1.00  0.00           H  
ATOM    887  NZ  LYS    55      -7.221  -5.109 -40.361  1.00  0.00           N  
ATOM    888  HZ1 LYS    55      -8.039  -5.453 -40.843  1.00  0.00           H  
ATOM    889  HZ2 LYS    55      -6.519  -4.803 -41.019  1.00  0.00           H  
ATOM    890  HZ3 LYS    55      -6.825  -5.934 -39.934  1.00  0.00           H  
ATOM    891  C   LYS    55      -7.866   0.798 -37.527  1.00  0.00           C  
ATOM    892  O   LYS    55      -6.685   1.212 -37.391  1.00  0.00           O  
ATOM    893  N   ARG    56      -8.680   0.552 -36.467  1.00  0.00           N  
ATOM    894  H   ARG    56      -9.621   0.339 -36.767  1.00  0.00           H  
ATOM    895  CA  ARG    56      -8.349   0.718 -35.050  1.00  0.00           C  
ATOM    896  HA  ARG    56      -7.522   1.426 -35.015  1.00  0.00           H  
ATOM    897  CB  ARG    56      -9.656   1.233 -34.384  1.00  0.00           C  
ATOM    898  HB2 ARG    56      -9.418   1.659 -33.409  1.00  0.00           H  
ATOM    899  HB3 ARG    56      -9.950   2.074 -35.013  1.00  0.00           H  
ATOM    900  CG  ARG    56     -10.683   0.339 -34.253  1.00  0.00           C  
ATOM    901  HG2 ARG    56     -10.815  -0.195 -35.194  1.00  0.00           H  
ATOM    902  HG3 ARG    56     -10.512  -0.423 -33.493  1.00  0.00           H  
ATOM    903  CD  ARG    56     -11.849   0.927 -33.928  1.00  0.00           C  
ATOM    904  HD2 ARG    56     -11.789   1.673 -33.136  1.00  0.00           H  
ATOM    905  HD3 ARG    56     -12.236   1.473 -34.789  1.00  0.00           H  
ATOM    906  NE  ARG    56     -12.836  -0.100 -33.523  1.00  0.00           N  
ATOM    907  HE  ARG    56     -12.526  -1.054 -33.638  1.00  0.00           H  
ATOM    908  CZ  ARG    56     -13.991  -0.035 -32.832  1.00  0.00           C  
ATOM    909  NH1 ARG    56     -14.605  -1.152 -32.480  1.00  0.00           N  
ATOM    910 HH11 ARG    56     -14.249  -2.055 -32.759  1.00  0.00           H  
ATOM    911 HH12 ARG    56     -15.441  -1.113 -31.914  1.00  0.00           H  
ATOM    912  NH2 ARG    56     -14.434   1.080 -32.471  1.00  0.00           N  
ATOM    913 HH21 ARG    56     -14.255   1.786 -33.170  1.00  0.00           H  
ATOM    914 HH22 ARG    56     -15.336   1.179 -32.029  1.00  0.00           H  
ATOM    915  C   ARG    56      -7.698  -0.592 -34.522  1.00  0.00           C  
ATOM    916  O   ARG    56      -7.934  -1.593 -35.125  1.00  0.00           O  
ATOM    917  N   PRO    57      -6.893  -0.630 -33.415  1.00  0.00           N  
ATOM    918  CD  PRO    57      -6.431   0.654 -32.696  1.00  0.00           C  
ATOM    919  HD2 PRO    57      -7.278   1.326 -32.564  1.00  0.00           H  
ATOM    920  HD3 PRO    57      -5.627   1.217 -33.170  1.00  0.00           H  
ATOM    921  CG  PRO    57      -6.022   0.098 -31.323  1.00  0.00           C  
ATOM    922  HG2 PRO    57      -6.958  -0.091 -30.797  1.00  0.00           H  
ATOM    923  HG3 PRO    57      -5.303   0.759 -30.838  1.00  0.00           H  
ATOM    924  CB  PRO    57      -5.519  -1.356 -31.603  1.00  0.00           C  
ATOM    925  HB2 PRO    57      -5.580  -2.051 -30.765  1.00  0.00           H  
ATOM    926  HB3 PRO    57      -4.471  -1.233 -31.875  1.00  0.00           H  
ATOM    927  CA  PRO    57      -6.354  -1.871 -32.788  1.00  0.00           C  
ATOM    928  HA  PRO    57      -5.688  -2.349 -33.506  1.00  0.00           H  
ATOM    929  C   PRO    57      -7.526  -2.781 -32.336  1.00  0.00           C  
ATOM    930  O   PRO    57      -8.693  -2.416 -32.095  1.00  0.00           O  
ATOM    931  N   PRO    58      -7.284  -4.086 -32.122  1.00  0.00           N  
ATOM    932  CD  PRO    58      -6.027  -4.785 -32.092  1.00  0.00           C  
ATOM    933  HD2 PRO    58      -5.287  -4.204 -31.541  1.00  0.00           H  
ATOM    934  HD3 PRO    58      -5.721  -5.015 -33.112  1.00  0.00           H  
ATOM    935  CG  PRO    58      -6.167  -6.056 -31.235  1.00  0.00           C  
ATOM    936  HG2 PRO    58      -6.108  -5.825 -30.171  1.00  0.00           H  
ATOM    937  HG3 PRO    58      -5.499  -6.914 -31.299  1.00  0.00           H  
ATOM    938  CB  PRO    58      -7.666  -6.459 -31.563  1.00  0.00           C  
ATOM    939  HB2 PRO    58      -8.114  -7.101 -30.805  1.00  0.00           H  
ATOM    940  HB3 PRO    58      -7.652  -6.961 -32.531  1.00  0.00           H  
ATOM    941  CA  PRO    58      -8.265  -4.994 -31.606  1.00  0.00           C  
ATOM    942  HA  PRO    58      -9.121  -5.054 -32.278  1.00  0.00           H  
ATOM    943  C   PRO    58      -8.699  -4.646 -30.180  1.00  0.00           C  
ATOM    944  O   PRO    58      -7.975  -4.130 -29.307  1.00  0.00           O  
ATOM    945  N   LEU    59      -9.984  -5.085 -29.796  1.00  0.00           N  
ATOM    946  H   LEU    59     -10.589  -5.607 -30.414  1.00  0.00           H  
ATOM    947  CA  LEU    59     -10.735  -4.661 -28.722  1.00  0.00           C  
ATOM    948  HA  LEU    59     -10.668  -3.573 -28.710  1.00  0.00           H  
ATOM    949  CB  LEU    59     -12.187  -5.199 -28.866  1.00  0.00           C  
ATOM    950  HB2 LEU    59     -12.639  -4.675 -29.708  1.00  0.00           H  
ATOM    951  HB3 LEU    59     -12.208  -6.233 -29.212  1.00  0.00           H  
ATOM    952  CG  LEU    59     -13.177  -5.065 -27.670  1.00  0.00           C  
ATOM    953  HG  LEU    59     -12.624  -5.505 -26.841  1.00  0.00           H  
ATOM    954  CD1 LEU    59     -13.537  -3.611 -27.439  1.00  0.00           C  
ATOM    955 HD11 LEU    59     -12.666  -3.034 -27.128  1.00  0.00           H  
ATOM    956 HD12 LEU    59     -14.018  -3.144 -28.298  1.00  0.00           H  
ATOM    957 HD13 LEU    59     -14.188  -3.409 -26.588  1.00  0.00           H  
ATOM    958  CD2 LEU    59     -14.391  -5.896 -27.924  1.00  0.00           C  
ATOM    959 HD21 LEU    59     -15.205  -5.805 -27.204  1.00  0.00           H  
ATOM    960 HD22 LEU    59     -14.830  -5.607 -28.879  1.00  0.00           H  
ATOM    961 HD23 LEU    59     -14.090  -6.939 -28.026  1.00  0.00           H  
ATOM    962  C   LEU    59     -10.010  -5.063 -27.395  1.00  0.00           C  
ATOM    963  O   LEU    59      -9.873  -4.266 -26.493  1.00  0.00           O  
ATOM    964  N   GLU    60      -9.526  -6.292 -27.269  1.00  0.00           N  
ATOM    965  H   GLU    60      -9.712  -6.939 -28.022  1.00  0.00           H  
ATOM    966  CA  GLU    60      -8.760  -6.767 -26.144  1.00  0.00           C  
ATOM    967  HA  GLU    60      -9.351  -6.925 -25.242  1.00  0.00           H  
ATOM    968  CB  GLU    60      -8.183  -8.059 -26.644  1.00  0.00           C  
ATOM    969  HB2 GLU    60      -8.972  -8.743 -26.958  1.00  0.00           H  
ATOM    970  HB3 GLU    60      -7.562  -7.761 -27.488  1.00  0.00           H  
ATOM    971  CG  GLU    60      -7.295  -8.915 -25.713  1.00  0.00           C  
ATOM    972  HG2 GLU    60      -6.821  -9.762 -26.208  1.00  0.00           H  
ATOM    973  HG3 GLU    60      -6.552  -8.170 -25.426  1.00  0.00           H  
ATOM    974  CD  GLU    60      -8.015  -9.314 -24.460  1.00  0.00           C  
ATOM    975  OE1 GLU    60      -9.213  -9.747 -24.390  1.00  0.00           O  
ATOM    976  OE2 GLU    60      -7.410  -9.105 -23.361  1.00  0.00           O  
ATOM    977  C   GLU    60      -7.601  -5.892 -25.669  1.00  0.00           C  
ATOM    978  O   GLU    60      -7.502  -5.623 -24.489  1.00  0.00           O  
ATOM    979  N   GLU    61      -6.734  -5.427 -26.618  1.00  0.00           N  
ATOM    980  H   GLU    61      -7.034  -5.678 -27.549  1.00  0.00           H  
ATOM    981  CA  GLU    61      -5.532  -4.568 -26.400  1.00  0.00           C  
ATOM    982  HA  GLU    61      -4.947  -4.975 -25.576  1.00  0.00           H  
ATOM    983  CB  GLU    61      -4.704  -4.528 -27.665  1.00  0.00           C  
ATOM    984  HB2 GLU    61      -5.264  -4.078 -28.485  1.00  0.00           H  
ATOM    985  HB3 GLU    61      -3.861  -3.866 -27.470  1.00  0.00           H  
ATOM    986  CG  GLU    61      -4.069  -5.833 -28.042  1.00  0.00           C  
ATOM    987  HG2 GLU    61      -4.803  -6.513 -28.476  1.00  0.00           H  
ATOM    988  HG3 GLU    61      -3.351  -5.579 -28.821  1.00  0.00           H  
ATOM    989  CD  GLU    61      -3.241  -6.643 -26.934  1.00  0.00           C  
ATOM    990  OE1 GLU    61      -2.760  -6.026 -25.979  1.00  0.00           O  
ATOM    991  OE2 GLU    61      -3.147  -7.868 -26.909  1.00  0.00           O  
ATOM    992  C   GLU    61      -5.919  -3.154 -25.937  1.00  0.00           C  
ATOM    993  O   GLU    61      -5.408  -2.596 -24.920  1.00  0.00           O  
ATOM    994  N   ARG    62      -7.030  -2.634 -26.443  1.00  0.00           N  
ATOM    995  H   ARG    62      -7.359  -3.133 -27.257  1.00  0.00           H  
ATOM    996  CA  ARG    62      -7.731  -1.413 -26.025  1.00  0.00           C  
ATOM    997  HA  ARG    62      -6.989  -0.616 -26.006  1.00  0.00           H  
ATOM    998  CB  ARG    62      -8.826  -0.892 -26.889  1.00  0.00           C  
ATOM    999  HB2 ARG    62      -9.519  -1.726 -27.001  1.00  0.00           H  
ATOM   1000  HB3 ARG    62      -9.352  -0.095 -26.364  1.00  0.00           H  
ATOM   1001  CG  ARG    62      -8.382  -0.579 -28.149  1.00  0.00           C  
ATOM   1002  HG2 ARG    62      -7.488   0.031 -28.016  1.00  0.00           H  
ATOM   1003  HG3 ARG    62      -8.062  -1.482 -28.668  1.00  0.00           H  
ATOM   1004  CD  ARG    62      -9.306   0.092 -28.882  1.00  0.00           C  
ATOM   1005  HD2 ARG    62      -9.011   0.123 -29.931  1.00  0.00           H  
ATOM   1006  HD3 ARG    62     -10.205  -0.484 -28.661  1.00  0.00           H  
ATOM   1007  NE  ARG    62      -9.520   1.528 -28.656  1.00  0.00           N  
ATOM   1008  HE  ARG    62      -8.885   1.836 -27.933  1.00  0.00           H  
ATOM   1009  CZ  ARG    62     -10.446   2.330 -29.126  1.00  0.00           C  
ATOM   1010  NH1 ARG    62     -11.375   1.899 -29.888  1.00  0.00           N  
ATOM   1011 HH11 ARG    62     -11.451   0.924 -30.141  1.00  0.00           H  
ATOM   1012 HH12 ARG    62     -12.087   2.514 -30.255  1.00  0.00           H  
ATOM   1013  NH2 ARG    62     -10.376   3.598 -28.892  1.00  0.00           N  
ATOM   1014 HH21 ARG    62      -9.690   3.884 -28.208  1.00  0.00           H  
ATOM   1015 HH22 ARG    62     -10.905   4.271 -29.429  1.00  0.00           H  
ATOM   1016  C   ARG    62      -8.228  -1.620 -24.631  1.00  0.00           C  
ATOM   1017  O   ARG    62      -8.037  -0.789 -23.805  1.00  0.00           O  
ATOM   1018  N   ARG    63      -8.909  -2.723 -24.356  1.00  0.00           N  
ATOM   1019  H   ARG    63      -8.991  -3.459 -25.044  1.00  0.00           H  
ATOM   1020  CA  ARG    63      -9.265  -2.989 -22.937  1.00  0.00           C  
ATOM   1021  HA  ARG    63      -9.891  -2.165 -22.597  1.00  0.00           H  
ATOM   1022  CB  ARG    63     -10.107  -4.315 -22.822  1.00  0.00           C  
ATOM   1023  HB2 ARG    63      -9.729  -5.141 -23.423  1.00  0.00           H  
ATOM   1024  HB3 ARG    63     -10.011  -4.704 -21.808  1.00  0.00           H  
ATOM   1025  CG  ARG    63     -11.399  -3.968 -23.166  1.00  0.00           C  
ATOM   1026  HG2 ARG    63     -11.754  -3.167 -22.518  1.00  0.00           H  
ATOM   1027  HG3 ARG    63     -11.467  -3.536 -24.164  1.00  0.00           H  
ATOM   1028  CD  ARG    63     -12.227  -5.102 -23.097  1.00  0.00           C  
ATOM   1029  HD2 ARG    63     -11.966  -5.908 -23.783  1.00  0.00           H  
ATOM   1030  HD3 ARG    63     -12.200  -5.428 -22.058  1.00  0.00           H  
ATOM   1031  NE  ARG    63     -13.579  -4.596 -23.393  1.00  0.00           N  
ATOM   1032  HE  ARG    63     -13.708  -3.678 -22.992  1.00  0.00           H  
ATOM   1033  CZ  ARG    63     -14.509  -5.192 -24.122  1.00  0.00           C  
ATOM   1034  NH1 ARG    63     -15.529  -4.509 -24.453  1.00  0.00           N  
ATOM   1035 HH11 ARG    63     -15.623  -3.532 -24.216  1.00  0.00           H  
ATOM   1036 HH12 ARG    63     -16.248  -4.890 -25.052  1.00  0.00           H  
ATOM   1037  NH2 ARG    63     -14.378  -6.366 -24.648  1.00  0.00           N  
ATOM   1038 HH21 ARG    63     -13.705  -7.005 -24.248  1.00  0.00           H  
ATOM   1039 HH22 ARG    63     -15.217  -6.868 -24.901  1.00  0.00           H  
ATOM   1040  C   ARG    63      -8.099  -3.120 -21.990  1.00  0.00           C  
ATOM   1041  O   ARG    63      -8.139  -2.714 -20.887  1.00  0.00           O  
ATOM   1042  N   ALA    64      -6.973  -3.670 -22.443  1.00  0.00           N  
ATOM   1043  H   ALA    64      -6.859  -3.996 -23.392  1.00  0.00           H  
ATOM   1044  CA  ALA    64      -5.898  -3.848 -21.499  1.00  0.00           C  
ATOM   1045  HA  ALA    64      -6.279  -4.205 -20.542  1.00  0.00           H  
ATOM   1046  CB  ALA    64      -4.873  -4.883 -22.052  1.00  0.00           C  
ATOM   1047  HB1 ALA    64      -4.576  -4.528 -23.039  1.00  0.00           H  
ATOM   1048  HB2 ALA    64      -4.058  -4.908 -21.328  1.00  0.00           H  
ATOM   1049  HB3 ALA    64      -5.361  -5.852 -22.160  1.00  0.00           H  
ATOM   1050  C   ALA    64      -5.276  -2.448 -21.139  1.00  0.00           C  
ATOM   1051  O   ALA    64      -4.822  -2.291 -19.982  1.00  0.00           O  
ATOM   1052  N   MET    65      -5.336  -1.513 -22.109  1.00  0.00           N  
ATOM   1053  H   MET    65      -5.856  -1.840 -22.911  1.00  0.00           H  
ATOM   1054  CA  MET    65      -5.067  -0.081 -21.993  1.00  0.00           C  
ATOM   1055  HA  MET    65      -4.147   0.159 -21.460  1.00  0.00           H  
ATOM   1056  CB  MET    65      -4.927   0.639 -23.455  1.00  0.00           C  
ATOM   1057  HB2 MET    65      -4.018   0.280 -23.938  1.00  0.00           H  
ATOM   1058  HB3 MET    65      -5.894   0.613 -23.956  1.00  0.00           H  
ATOM   1059  CG  MET    65      -4.517   2.108 -23.169  1.00  0.00           C  
ATOM   1060  HG2 MET    65      -5.358   2.752 -22.915  1.00  0.00           H  
ATOM   1061  HG3 MET    65      -3.926   2.081 -22.253  1.00  0.00           H  
ATOM   1062  SD  MET    65      -3.761   3.023 -24.536  1.00  0.00           S  
ATOM   1063  CE  MET    65      -2.058   2.616 -24.427  1.00  0.00           C  
ATOM   1064  HE1 MET    65      -1.691   2.715 -23.405  1.00  0.00           H  
ATOM   1065  HE2 MET    65      -1.916   1.551 -24.611  1.00  0.00           H  
ATOM   1066  HE3 MET    65      -1.476   3.340 -24.997  1.00  0.00           H  
ATOM   1067  C   MET    65      -5.992   0.674 -21.025  1.00  0.00           C  
ATOM   1068  O   MET    65      -5.530   1.526 -20.207  1.00  0.00           O  
ATOM   1069  N   HIE    66      -7.261   0.279 -21.070  1.00  0.00           N  
ATOM   1070  H   HIE    66      -7.561  -0.285 -21.853  1.00  0.00           H  
ATOM   1071  CA  HIE    66      -8.336   0.868 -20.233  1.00  0.00           C  
ATOM   1072  HA  HIE    66      -8.311   1.956 -20.178  1.00  0.00           H  
ATOM   1073  CB  HIE    66      -9.592   0.538 -20.922  1.00  0.00           C  
ATOM   1074  HB2 HIE    66      -9.651   1.081 -21.866  1.00  0.00           H  
ATOM   1075  HB3 HIE    66      -9.525  -0.534 -21.106  1.00  0.00           H  
ATOM   1076  CG  HIE    66     -10.827   0.760 -20.132  1.00  0.00           C  
ATOM   1077  ND1 HIE    66     -11.845  -0.072 -20.295  1.00  0.00           N  
ATOM   1078  CE1 HIE    66     -12.807   0.259 -19.364  1.00  0.00           C  
ATOM   1079  HE1 HIE    66     -13.815  -0.128 -19.367  1.00  0.00           H  
ATOM   1080  NE2 HIE    66     -12.328   1.291 -18.655  1.00  0.00           N  
ATOM   1081  HE2 HIE    66     -12.908   1.834 -18.031  1.00  0.00           H  
ATOM   1082  CD2 HIE    66     -11.080   1.616 -19.039  1.00  0.00           C  
ATOM   1083  HD2 HIE    66     -10.396   2.344 -18.628  1.00  0.00           H  
ATOM   1084  C   HIE    66      -8.266   0.391 -18.756  1.00  0.00           C  
ATOM   1085  O   HIE    66      -8.380   1.185 -17.842  1.00  0.00           O  
ATOM   1086  N   ASP    67      -8.042  -0.955 -18.546  1.00  0.00           N  
ATOM   1087  H   ASP    67      -7.941  -1.527 -19.371  1.00  0.00           H  
ATOM   1088  CA  ASP    67      -7.926  -1.407 -17.198  1.00  0.00           C  
ATOM   1089  HA  ASP    67      -8.875  -1.094 -16.764  1.00  0.00           H  
ATOM   1090  CB  ASP    67      -7.896  -2.950 -17.085  1.00  0.00           C  
ATOM   1091  HB2 ASP    67      -8.761  -3.366 -17.601  1.00  0.00           H  
ATOM   1092  HB3 ASP    67      -7.030  -3.403 -17.569  1.00  0.00           H  
ATOM   1093  CG  ASP    67      -7.824  -3.379 -15.602  1.00  0.00           C  
ATOM   1094  OD1 ASP    67      -8.758  -3.096 -14.793  1.00  0.00           O  
ATOM   1095  OD2 ASP    67      -7.031  -4.258 -15.356  1.00  0.00           O  
ATOM   1096  C   ASP    67      -6.819  -0.772 -16.409  1.00  0.00           C  
ATOM   1097  O   ASP    67      -6.924  -0.585 -15.194  1.00  0.00           O  
ATOM   1098  N   ILE    68      -5.776  -0.265 -17.146  1.00  0.00           N  
ATOM   1099  H   ILE    68      -5.713  -0.345 -18.150  1.00  0.00           H  
ATOM   1100  CA  ILE    68      -4.674   0.413 -16.390  1.00  0.00           C  
ATOM   1101  HA  ILE    68      -4.645   0.025 -15.371  1.00  0.00           H  
ATOM   1102  CB  ILE    68      -3.314   0.282 -17.115  1.00  0.00           C  
ATOM   1103  HB  ILE    68      -3.436   0.876 -18.020  1.00  0.00           H  
ATOM   1104  CG2 ILE    68      -2.131   0.811 -16.282  1.00  0.00           C  
ATOM   1105 HG21 ILE    68      -2.186   1.899 -16.248  1.00  0.00           H  
ATOM   1106 HG22 ILE    68      -2.052   0.447 -15.257  1.00  0.00           H  
ATOM   1107 HG23 ILE    68      -1.190   0.576 -16.779  1.00  0.00           H  
ATOM   1108  CG1 ILE    68      -2.873  -1.135 -17.551  1.00  0.00           C  
ATOM   1109 HG12 ILE    68      -2.423  -1.653 -16.704  1.00  0.00           H  
ATOM   1110 HG13 ILE    68      -3.808  -1.643 -17.789  1.00  0.00           H  
ATOM   1111  CD1 ILE    68      -2.143  -1.103 -18.887  1.00  0.00           C  
ATOM   1112 HD11 ILE    68      -2.624  -0.513 -19.667  1.00  0.00           H  
ATOM   1113 HD12 ILE    68      -1.164  -0.623 -18.882  1.00  0.00           H  
ATOM   1114 HD13 ILE    68      -2.040  -2.059 -19.400  1.00  0.00           H  
ATOM   1115  C   ILE    68      -5.027   1.857 -16.063  1.00  0.00           C  
ATOM   1116  O   ILE    68      -4.628   2.406 -15.049  1.00  0.00           O  
ATOM   1117  N   ILE    69      -5.803   2.485 -16.915  1.00  0.00           N  
ATOM   1118  H   ILE    69      -6.163   2.021 -17.736  1.00  0.00           H  
ATOM   1119  CA  ILE    69      -6.463   3.823 -16.716  1.00  0.00           C  
ATOM   1120  HA  ILE    69      -5.695   4.533 -16.409  1.00  0.00           H  
ATOM   1121  CB  ILE    69      -6.982   4.465 -17.987  1.00  0.00           C  
ATOM   1122  HB  ILE    69      -7.632   3.741 -18.480  1.00  0.00           H  
ATOM   1123  CG2 ILE    69      -7.716   5.758 -17.644  1.00  0.00           C  
ATOM   1124 HG21 ILE    69      -8.192   6.094 -18.565  1.00  0.00           H  
ATOM   1125 HG22 ILE    69      -8.478   5.535 -16.896  1.00  0.00           H  
ATOM   1126 HG23 ILE    69      -7.006   6.515 -17.312  1.00  0.00           H  
ATOM   1127  CG1 ILE    69      -5.782   4.735 -18.935  1.00  0.00           C  
ATOM   1128 HG12 ILE    69      -5.206   5.510 -18.429  1.00  0.00           H  
ATOM   1129 HG13 ILE    69      -5.073   3.919 -19.080  1.00  0.00           H  
ATOM   1130  CD1 ILE    69      -6.166   5.364 -20.333  1.00  0.00           C  
ATOM   1131 HD11 ILE    69      -6.759   4.703 -20.964  1.00  0.00           H  
ATOM   1132 HD12 ILE    69      -6.829   6.172 -20.024  1.00  0.00           H  
ATOM   1133 HD13 ILE    69      -5.266   5.665 -20.870  1.00  0.00           H  
ATOM   1134  C   ILE    69      -7.385   3.755 -15.516  1.00  0.00           C  
ATOM   1135  O   ILE    69      -7.117   4.459 -14.533  1.00  0.00           O  
ATOM   1136  N   ALA    70      -8.454   2.991 -15.469  1.00  0.00           N  
ATOM   1137  H   ALA    70      -8.657   2.469 -16.310  1.00  0.00           H  
ATOM   1138  CA  ALA    70      -9.368   2.991 -14.323  1.00  0.00           C  
ATOM   1139  HA  ALA    70      -9.392   4.039 -14.024  1.00  0.00           H  
ATOM   1140  CB  ALA    70     -10.706   2.561 -14.918  1.00  0.00           C  
ATOM   1141  HB1 ALA    70     -11.488   2.554 -14.159  1.00  0.00           H  
ATOM   1142  HB2 ALA    70     -10.950   3.240 -15.736  1.00  0.00           H  
ATOM   1143  HB3 ALA    70     -10.510   1.557 -15.294  1.00  0.00           H  
ATOM   1144  C   ALA    70      -8.834   2.125 -13.189  1.00  0.00           C  
ATOM   1145  O   ALA    70      -9.206   0.971 -13.048  1.00  0.00           O  
ATOM   1146  N   SER    71      -7.872   2.712 -12.478  1.00  0.00           N  
ATOM   1147  H   SER    71      -7.455   3.568 -12.814  1.00  0.00           H  
ATOM   1148  CA  SER    71      -7.067   2.071 -11.457  1.00  0.00           C  
ATOM   1149  HA  SER    71      -7.624   1.188 -11.143  1.00  0.00           H  
ATOM   1150  CB  SER    71      -5.838   1.423 -12.099  1.00  0.00           C  
ATOM   1151  HB2 SER    71      -5.979   1.213 -13.159  1.00  0.00           H  
ATOM   1152  HB3 SER    71      -5.163   2.277 -12.160  1.00  0.00           H  
ATOM   1153  OG  SER    71      -5.383   0.355 -11.271  1.00  0.00           O  
ATOM   1154  HG  SER    71      -5.822  -0.429 -11.609  1.00  0.00           H  
ATOM   1155  C   SER    71      -6.853   2.859 -10.135  1.00  0.00           C  
ATOM   1156  O   SER    71      -6.742   4.125 -10.135  1.00  0.00           O  
ATOM   1157  N   ASP    72      -6.689   2.127  -9.016  1.00  0.00           N  
ATOM   1158  H   ASP    72      -6.660   1.119  -9.080  1.00  0.00           H  
ATOM   1159  CA  ASP    72      -6.509   2.736  -7.730  1.00  0.00           C  
ATOM   1160  HA  ASP    72      -7.179   3.591  -7.634  1.00  0.00           H  
ATOM   1161  CB  ASP    72      -6.951   1.804  -6.588  1.00  0.00           C  
ATOM   1162  HB2 ASP    72      -6.349   0.903  -6.479  1.00  0.00           H  
ATOM   1163  HB3 ASP    72      -6.912   2.339  -5.639  1.00  0.00           H  
ATOM   1164  CG  ASP    72      -8.466   1.568  -6.525  1.00  0.00           C  
ATOM   1165  OD1 ASP    72      -9.254   2.586  -6.604  1.00  0.00           O  
ATOM   1166  OD2 ASP    72      -8.865   0.372  -6.327  1.00  0.00           O  
ATOM   1167  C   ASP    72      -5.057   3.274  -7.610  1.00  0.00           C  
ATOM   1168  O   ASP    72      -4.753   4.267  -6.854  1.00  0.00           O  
ATOM   1169  N   THR    73      -4.032   2.664  -8.278  1.00  0.00           N  
ATOM   1170  H   THR    73      -4.260   1.929  -8.933  1.00  0.00           H  
ATOM   1171  CA  THR    73      -2.757   3.325  -8.494  1.00  0.00           C  
ATOM   1172  HA  THR    73      -2.892   4.403  -8.407  1.00  0.00           H  
ATOM   1173  CB  THR    73      -1.763   2.759  -7.485  1.00  0.00           C  
ATOM   1174  HB  THR    73      -2.278   2.647  -6.531  1.00  0.00           H  
ATOM   1175  CG2 THR    73      -1.089   1.458  -7.947  1.00  0.00           C  
ATOM   1176 HG21 THR    73      -0.433   1.451  -8.817  1.00  0.00           H  
ATOM   1177 HG22 THR    73      -0.546   1.150  -7.053  1.00  0.00           H  
ATOM   1178 HG23 THR    73      -1.847   0.688  -8.091  1.00  0.00           H  
ATOM   1179  OG1 THR    73      -0.722   3.648  -7.241  1.00  0.00           O  
ATOM   1180  HG1 THR    73      -1.149   4.394  -6.812  1.00  0.00           H  
ATOM   1181  C   THR    73      -2.372   3.093  -9.932  1.00  0.00           C  
ATOM   1182  O   THR    73      -2.853   2.214 -10.561  1.00  0.00           O  
ATOM   1183  N   PHE    74      -1.435   3.902 -10.557  1.00  0.00           N  
ATOM   1184  H   PHE    74      -0.950   4.614 -10.029  1.00  0.00           H  
ATOM   1185  CA  PHE    74      -1.065   3.920 -12.010  1.00  0.00           C  
ATOM   1186  HA  PHE    74      -1.937   3.580 -12.568  1.00  0.00           H  
ATOM   1187  CB  PHE    74      -0.785   5.416 -12.494  1.00  0.00           C  
ATOM   1188  HB2 PHE    74      -1.685   5.981 -12.250  1.00  0.00           H  
ATOM   1189  HB3 PHE    74       0.095   5.797 -11.976  1.00  0.00           H  
ATOM   1190  CG  PHE    74      -0.406   5.456 -14.009  1.00  0.00           C  
ATOM   1191  CD1 PHE    74      -1.266   4.861 -14.978  1.00  0.00           C  
ATOM   1192  HD1 PHE    74      -2.142   4.289 -14.709  1.00  0.00           H  
ATOM   1193  CE1 PHE    74      -0.875   4.910 -16.338  1.00  0.00           C  
ATOM   1194  HE1 PHE    74      -1.422   4.333 -17.069  1.00  0.00           H  
ATOM   1195  CZ  PHE    74       0.290   5.492 -16.677  1.00  0.00           C  
ATOM   1196  HZ  PHE    74       0.576   5.420 -17.716  1.00  0.00           H  
ATOM   1197  CE2 PHE    74       1.209   6.079 -15.738  1.00  0.00           C  
ATOM   1198  HE2 PHE    74       2.057   6.664 -16.061  1.00  0.00           H  
ATOM   1199  CD2 PHE    74       0.846   6.077 -14.386  1.00  0.00           C  
ATOM   1200  HD2 PHE    74       1.616   6.352 -13.679  1.00  0.00           H  
ATOM   1201  C   PHE    74       0.125   3.021 -12.185  1.00  0.00           C  
ATOM   1202  O   PHE    74       1.219   3.365 -11.676  1.00  0.00           O  
ATOM   1203  N   ASP    75      -0.041   1.872 -12.862  1.00  0.00           N  
ATOM   1204  H   ASP    75      -0.978   1.686 -13.190  1.00  0.00           H  
ATOM   1205  CA  ASP    75       1.023   0.949 -13.195  1.00  0.00           C  
ATOM   1206  HA  ASP    75       1.776   0.838 -12.414  1.00  0.00           H  
ATOM   1207  CB  ASP    75       0.399  -0.416 -13.505  1.00  0.00           C  
ATOM   1208  HB2 ASP    75      -0.096  -0.467 -14.476  1.00  0.00           H  
ATOM   1209  HB3 ASP    75       1.306  -1.008 -13.629  1.00  0.00           H  
ATOM   1210  CG  ASP    75      -0.439  -0.964 -12.361  1.00  0.00           C  
ATOM   1211  OD1 ASP    75      -1.128  -1.992 -12.598  1.00  0.00           O  
ATOM   1212  OD2 ASP    75      -0.276  -0.517 -11.181  1.00  0.00           O  
ATOM   1213  C   ASP    75       1.741   1.580 -14.465  1.00  0.00           C  
ATOM   1214  O   ASP    75       1.417   1.337 -15.626  1.00  0.00           O  
ATOM   1215  N   LYS    76       2.866   2.211 -14.191  1.00  0.00           N  
ATOM   1216  H   LYS    76       3.256   2.233 -13.259  1.00  0.00           H  
ATOM   1217  CA  LYS    76       3.766   2.969 -15.131  1.00  0.00           C  
ATOM   1218  HA  LYS    76       3.089   3.365 -15.888  1.00  0.00           H  
ATOM   1219  CB  LYS    76       4.462   4.128 -14.418  1.00  0.00           C  
ATOM   1220  HB2 LYS    76       3.758   4.629 -13.754  1.00  0.00           H  
ATOM   1221  HB3 LYS    76       5.289   3.726 -13.833  1.00  0.00           H  
ATOM   1222  CG  LYS    76       5.010   5.089 -15.220  1.00  0.00           C  
ATOM   1223  HG2 LYS    76       5.691   4.575 -15.897  1.00  0.00           H  
ATOM   1224  HG3 LYS    76       4.146   5.508 -15.735  1.00  0.00           H  
ATOM   1225  CD  LYS    76       5.745   6.076 -14.560  1.00  0.00           C  
ATOM   1226  HD2 LYS    76       5.009   6.598 -13.949  1.00  0.00           H  
ATOM   1227  HD3 LYS    76       6.450   5.527 -13.936  1.00  0.00           H  
ATOM   1228  CE  LYS    76       6.447   6.908 -15.306  1.00  0.00           C  
ATOM   1229  HE2 LYS    76       7.132   6.381 -15.969  1.00  0.00           H  
ATOM   1230  HE3 LYS    76       5.737   7.520 -15.863  1.00  0.00           H  
ATOM   1231  NZ  LYS    76       7.301   7.850 -14.439  1.00  0.00           N  
ATOM   1232  HZ1 LYS    76       8.015   8.403 -14.891  1.00  0.00           H  
ATOM   1233  HZ2 LYS    76       6.669   8.494 -13.983  1.00  0.00           H  
ATOM   1234  HZ3 LYS    76       7.751   7.337 -13.694  1.00  0.00           H  
ATOM   1235  C   LYS    76       4.508   2.162 -16.204  1.00  0.00           C  
ATOM   1236  O   LYS    76       4.164   2.253 -17.393  1.00  0.00           O  
ATOM   1237  N   ALA    77       5.594   1.489 -15.890  1.00  0.00           N  
ATOM   1238  H   ALA    77       5.872   1.431 -14.921  1.00  0.00           H  
ATOM   1239  CA  ALA    77       6.161   0.432 -16.830  1.00  0.00           C  
ATOM   1240  HA  ALA    77       6.768   0.920 -17.593  1.00  0.00           H  
ATOM   1241  CB  ALA    77       7.228  -0.416 -16.049  1.00  0.00           C  
ATOM   1242  HB1 ALA    77       8.113   0.216 -15.980  1.00  0.00           H  
ATOM   1243  HB2 ALA    77       6.789  -0.735 -15.103  1.00  0.00           H  
ATOM   1244  HB3 ALA    77       7.436  -1.300 -16.652  1.00  0.00           H  
ATOM   1245  C   ALA    77       5.162  -0.494 -17.708  1.00  0.00           C  
ATOM   1246  O   ALA    77       5.285  -0.661 -18.901  1.00  0.00           O  
ATOM   1247  N   LYS    78       4.077  -0.998 -17.067  1.00  0.00           N  
ATOM   1248  H   LYS    78       4.049  -0.942 -16.059  1.00  0.00           H  
ATOM   1249  CA  LYS    78       2.943  -1.691 -17.804  1.00  0.00           C  
ATOM   1250  HA  LYS    78       3.408  -2.468 -18.410  1.00  0.00           H  
ATOM   1251  CB  LYS    78       2.048  -2.386 -16.826  1.00  0.00           C  
ATOM   1252  HB2 LYS    78       2.628  -2.970 -16.112  1.00  0.00           H  
ATOM   1253  HB3 LYS    78       1.617  -1.544 -16.284  1.00  0.00           H  
ATOM   1254  CG  LYS    78       1.026  -3.183 -17.230  1.00  0.00           C  
ATOM   1255  HG2 LYS    78       0.862  -3.699 -16.284  1.00  0.00           H  
ATOM   1256  HG3 LYS    78       0.204  -2.581 -17.616  1.00  0.00           H  
ATOM   1257  CD  LYS    78       1.206  -4.237 -18.116  1.00  0.00           C  
ATOM   1258  HD2 LYS    78       1.300  -3.828 -19.122  1.00  0.00           H  
ATOM   1259  HD3 LYS    78       2.142  -4.677 -17.770  1.00  0.00           H  
ATOM   1260  CE  LYS    78       0.204  -5.171 -18.053  1.00  0.00           C  
ATOM   1261  HE2 LYS    78       0.134  -5.564 -17.038  1.00  0.00           H  
ATOM   1262  HE3 LYS    78      -0.732  -4.663 -18.287  1.00  0.00           H  
ATOM   1263  NZ  LYS    78       0.476  -6.268 -18.937  1.00  0.00           N  
ATOM   1264  HZ1 LYS    78      -0.301  -6.899 -19.072  1.00  0.00           H  
ATOM   1265  HZ2 LYS    78       0.621  -6.002 -19.901  1.00  0.00           H  
ATOM   1266  HZ3 LYS    78       1.200  -6.907 -18.641  1.00  0.00           H  
ATOM   1267  C   LYS    78       2.114  -0.844 -18.751  1.00  0.00           C  
ATOM   1268  O   LYS    78       1.806  -1.321 -19.859  1.00  0.00           O  
ATOM   1269  N   ALA    79       1.800   0.415 -18.374  1.00  0.00           N  
ATOM   1270  H   ALA    79       2.124   0.755 -17.480  1.00  0.00           H  
ATOM   1271  CA  ALA    79       1.202   1.443 -19.311  1.00  0.00           C  
ATOM   1272  HA  ALA    79       0.209   1.109 -19.610  1.00  0.00           H  
ATOM   1273  CB  ALA    79       0.936   2.728 -18.573  1.00  0.00           C  
ATOM   1274  HB1 ALA    79       1.864   3.249 -18.342  1.00  0.00           H  
ATOM   1275  HB2 ALA    79       0.643   3.477 -19.308  1.00  0.00           H  
ATOM   1276  HB3 ALA    79       0.271   2.584 -17.721  1.00  0.00           H  
ATOM   1277  C   ALA    79       2.169   1.867 -20.446  1.00  0.00           C  
ATOM   1278  O   ALA    79       1.725   1.948 -21.620  1.00  0.00           O  
ATOM   1279  N   GLU    80       3.467   1.987 -20.240  1.00  0.00           N  
ATOM   1280  H   GLU    80       3.652   1.958 -19.248  1.00  0.00           H  
ATOM   1281  CA  GLU    80       4.571   2.378 -21.113  1.00  0.00           C  
ATOM   1282  HA  GLU    80       4.517   3.357 -21.590  1.00  0.00           H  
ATOM   1283  CB  GLU    80       5.756   2.402 -20.197  1.00  0.00           C  
ATOM   1284  HB2 GLU    80       5.578   3.024 -19.320  1.00  0.00           H  
ATOM   1285  HB3 GLU    80       5.953   1.385 -19.857  1.00  0.00           H  
ATOM   1286  CG  GLU    80       7.058   3.082 -20.693  1.00  0.00           C  
ATOM   1287  HG2 GLU    80       6.795   3.790 -21.479  1.00  0.00           H  
ATOM   1288  HG3 GLU    80       7.555   3.537 -19.836  1.00  0.00           H  
ATOM   1289  CD  GLU    80       8.082   2.106 -21.243  1.00  0.00           C  
ATOM   1290  OE1 GLU    80       8.935   2.568 -22.048  1.00  0.00           O  
ATOM   1291  OE2 GLU    80       8.181   0.871 -20.794  1.00  0.00           O  
ATOM   1292  C   GLU    80       4.807   1.344 -22.292  1.00  0.00           C  
ATOM   1293  O   GLU    80       5.173   1.763 -23.400  1.00  0.00           O  
ATOM   1294  N   ALA    81       4.798  -0.001 -22.080  1.00  0.00           N  
ATOM   1295  H   ALA    81       4.755  -0.384 -21.147  1.00  0.00           H  
ATOM   1296  CA  ALA    81       4.861  -1.018 -23.067  1.00  0.00           C  
ATOM   1297  HA  ALA    81       5.641  -0.781 -23.791  1.00  0.00           H  
ATOM   1298  CB  ALA    81       5.224  -2.351 -22.352  1.00  0.00           C  
ATOM   1299  HB1 ALA    81       4.380  -2.595 -21.706  1.00  0.00           H  
ATOM   1300  HB2 ALA    81       5.390  -3.140 -23.086  1.00  0.00           H  
ATOM   1301  HB3 ALA    81       6.018  -2.174 -21.627  1.00  0.00           H  
ATOM   1302  C   ALA    81       3.539  -1.103 -23.789  1.00  0.00           C  
ATOM   1303  O   ALA    81       3.519  -1.267 -25.004  1.00  0.00           O  
ATOM   1304  N   GLN    82       2.374  -0.939 -23.138  1.00  0.00           N  
ATOM   1305  H   GLN    82       2.507  -0.892 -22.138  1.00  0.00           H  
ATOM   1306  CA  GLN    82       1.037  -1.010 -23.760  1.00  0.00           C  
ATOM   1307  HA  GLN    82       1.079  -1.855 -24.447  1.00  0.00           H  
ATOM   1308  CB  GLN    82       0.036  -1.418 -22.652  1.00  0.00           C  
ATOM   1309  HB2 GLN    82       0.429  -2.289 -22.128  1.00  0.00           H  
ATOM   1310  HB3 GLN    82      -0.154  -0.655 -21.897  1.00  0.00           H  
ATOM   1311  CG  GLN    82      -1.347  -1.715 -23.233  1.00  0.00           C  
ATOM   1312  HG2 GLN    82      -2.119  -1.904 -22.487  1.00  0.00           H  
ATOM   1313  HG3 GLN    82      -1.552  -0.807 -23.799  1.00  0.00           H  
ATOM   1314  CD  GLN    82      -1.444  -3.016 -24.024  1.00  0.00           C  
ATOM   1315  OE1 GLN    82      -0.432  -3.727 -24.182  1.00  0.00           O  
ATOM   1316  NE2 GLN    82      -2.579  -3.473 -24.411  1.00  0.00           N  
ATOM   1317 HE21 GLN    82      -2.658  -4.320 -24.957  1.00  0.00           H  
ATOM   1318 HE22 GLN    82      -3.455  -2.971 -24.414  1.00  0.00           H  
ATOM   1319  C   GLN    82       0.710   0.074 -24.756  1.00  0.00           C  
ATOM   1320  O   GLN    82       0.280  -0.317 -25.861  1.00  0.00           O  
ATOM   1321  N   ILE    83       1.200   1.289 -24.527  1.00  0.00           N  
ATOM   1322  H   ILE    83       1.570   1.523 -23.617  1.00  0.00           H  
ATOM   1323  CA  ILE    83       1.306   2.294 -25.631  1.00  0.00           C  
ATOM   1324  HA  ILE    83       0.349   2.626 -26.034  1.00  0.00           H  
ATOM   1325  CB  ILE    83       1.945   3.574 -25.189  1.00  0.00           C  
ATOM   1326  HB  ILE    83       2.926   3.281 -24.817  1.00  0.00           H  
ATOM   1327  CG2 ILE    83       2.191   4.476 -26.456  1.00  0.00           C  
ATOM   1328 HG21 ILE    83       2.785   5.312 -26.088  1.00  0.00           H  
ATOM   1329 HG22 ILE    83       2.885   3.953 -27.115  1.00  0.00           H  
ATOM   1330 HG23 ILE    83       1.275   4.753 -26.977  1.00  0.00           H  
ATOM   1331  CG1 ILE    83       1.188   4.347 -24.053  1.00  0.00           C  
ATOM   1332 HG12 ILE    83       0.237   4.765 -24.382  1.00  0.00           H  
ATOM   1333 HG13 ILE    83       0.658   3.721 -23.335  1.00  0.00           H  
ATOM   1334  CD1 ILE    83       1.973   5.416 -23.198  1.00  0.00           C  
ATOM   1335 HD11 ILE    83       2.794   4.879 -22.724  1.00  0.00           H  
ATOM   1336 HD12 ILE    83       2.319   6.160 -23.916  1.00  0.00           H  
ATOM   1337 HD13 ILE    83       1.394   5.928 -22.430  1.00  0.00           H  
ATOM   1338  C   ILE    83       2.055   1.760 -26.890  1.00  0.00           C  
ATOM   1339  O   ILE    83       1.632   1.936 -28.028  1.00  0.00           O  
ATOM   1340  N   ALA    84       3.279   1.271 -26.678  1.00  0.00           N  
ATOM   1341  H   ALA    84       3.712   1.476 -25.789  1.00  0.00           H  
ATOM   1342  CA  ALA    84       4.268   0.777 -27.745  1.00  0.00           C  
ATOM   1343  HA  ALA    84       4.451   1.615 -28.417  1.00  0.00           H  
ATOM   1344  CB  ALA    84       5.698   0.503 -27.177  1.00  0.00           C  
ATOM   1345  HB1 ALA    84       5.637  -0.205 -26.350  1.00  0.00           H  
ATOM   1346  HB2 ALA    84       6.335   0.138 -27.984  1.00  0.00           H  
ATOM   1347  HB3 ALA    84       6.084   1.393 -26.681  1.00  0.00           H  
ATOM   1348  C   ALA    84       3.672  -0.345 -28.602  1.00  0.00           C  
ATOM   1349  O   ALA    84       3.939  -0.337 -29.800  1.00  0.00           O  
ATOM   1350  N   LYS    85       2.999  -1.232 -27.947  1.00  0.00           N  
ATOM   1351  H   LYS    85       2.922  -1.245 -26.940  1.00  0.00           H  
ATOM   1352  CA  LYS    85       2.346  -2.432 -28.570  1.00  0.00           C  
ATOM   1353  HA  LYS    85       3.097  -2.933 -29.182  1.00  0.00           H  
ATOM   1354  CB  LYS    85       1.902  -3.347 -27.374  1.00  0.00           C  
ATOM   1355  HB2 LYS    85       2.756  -3.420 -26.700  1.00  0.00           H  
ATOM   1356  HB3 LYS    85       1.029  -2.911 -26.888  1.00  0.00           H  
ATOM   1357  CG  LYS    85       1.465  -4.606 -27.724  1.00  0.00           C  
ATOM   1358  HG2 LYS    85       0.701  -4.567 -28.501  1.00  0.00           H  
ATOM   1359  HG3 LYS    85       2.330  -5.090 -28.177  1.00  0.00           H  
ATOM   1360  CD  LYS    85       0.980  -5.419 -26.766  1.00  0.00           C  
ATOM   1361  HD2 LYS    85       1.767  -5.613 -26.037  1.00  0.00           H  
ATOM   1362  HD3 LYS    85       0.198  -4.857 -26.256  1.00  0.00           H  
ATOM   1363  CE  LYS    85       0.594  -6.669 -27.262  1.00  0.00           C  
ATOM   1364  HE2 LYS    85       0.021  -6.531 -28.179  1.00  0.00           H  
ATOM   1365  HE3 LYS    85       1.558  -7.103 -27.526  1.00  0.00           H  
ATOM   1366  NZ  LYS    85      -0.271  -7.474 -26.319  1.00  0.00           N  
ATOM   1367  HZ1 LYS    85      -0.642  -8.258 -26.835  1.00  0.00           H  
ATOM   1368  HZ2 LYS    85       0.075  -7.816 -25.434  1.00  0.00           H  
ATOM   1369  HZ3 LYS    85      -1.135  -6.982 -26.139  1.00  0.00           H  
ATOM   1370  C   LYS    85       1.161  -2.083 -29.494  1.00  0.00           C  
ATOM   1371  O   LYS    85       0.967  -2.756 -30.547  1.00  0.00           O  
ATOM   1372  N   MET    86       0.433  -1.002 -29.293  1.00  0.00           N  
ATOM   1373  H   MET    86       0.722  -0.534 -28.447  1.00  0.00           H  
ATOM   1374  CA  MET    86      -0.577  -0.348 -30.138  1.00  0.00           C  
ATOM   1375  HA  MET    86      -0.950  -1.113 -30.820  1.00  0.00           H  
ATOM   1376  CB  MET    86      -1.887   0.133 -29.513  1.00  0.00           C  
ATOM   1377  HB2 MET    86      -1.636   0.996 -28.897  1.00  0.00           H  
ATOM   1378  HB3 MET    86      -2.668   0.484 -30.188  1.00  0.00           H  
ATOM   1379  CG  MET    86      -2.366  -0.970 -28.522  1.00  0.00           C  
ATOM   1380  HG2 MET    86      -2.083  -1.870 -29.066  1.00  0.00           H  
ATOM   1381  HG3 MET    86      -1.860  -0.911 -27.558  1.00  0.00           H  
ATOM   1382  SD  MET    86      -4.168  -1.026 -28.285  1.00  0.00           S  
ATOM   1383  CE  MET    86      -4.463   0.467 -27.320  1.00  0.00           C  
ATOM   1384  HE1 MET    86      -5.483   0.723 -27.033  1.00  0.00           H  
ATOM   1385  HE2 MET    86      -3.790   0.409 -26.465  1.00  0.00           H  
ATOM   1386  HE3 MET    86      -4.034   1.320 -27.846  1.00  0.00           H  
ATOM   1387  C   MET    86      -0.058   0.736 -31.085  1.00  0.00           C  
ATOM   1388  O   MET    86      -0.662   0.886 -32.168  1.00  0.00           O  
ATOM   1389  N   GLU    87       1.015   1.291 -30.769  1.00  0.00           N  
ATOM   1390  H   GLU    87       1.481   1.144 -29.885  1.00  0.00           H  
ATOM   1391  CA  GLU    87       1.840   2.103 -31.741  1.00  0.00           C  
ATOM   1392  HA  GLU    87       1.188   2.851 -32.192  1.00  0.00           H  
ATOM   1393  CB  GLU    87       2.952   2.817 -30.989  1.00  0.00           C  
ATOM   1394  HB2 GLU    87       2.501   3.375 -30.169  1.00  0.00           H  
ATOM   1395  HB3 GLU    87       3.542   2.072 -30.455  1.00  0.00           H  
ATOM   1396  CG  GLU    87       3.915   3.674 -31.821  1.00  0.00           C  
ATOM   1397  HG2 GLU    87       4.651   4.016 -31.094  1.00  0.00           H  
ATOM   1398  HG3 GLU    87       4.470   3.118 -32.578  1.00  0.00           H  
ATOM   1399  CD  GLU    87       3.299   4.959 -32.382  1.00  0.00           C  
ATOM   1400  OE1 GLU    87       2.338   5.549 -31.763  1.00  0.00           O  
ATOM   1401  OE2 GLU    87       3.693   5.507 -33.475  1.00  0.00           O  
ATOM   1402  C   GLU    87       2.494   1.302 -32.911  1.00  0.00           C  
ATOM   1403  O   GLU    87       2.486   1.787 -34.050  1.00  0.00           O  
ATOM   1404  N   GLU    88       2.942   0.082 -32.573  1.00  0.00           N  
ATOM   1405  H   GLU    88       3.169  -0.171 -31.622  1.00  0.00           H  
ATOM   1406  CA  GLU    88       3.253  -0.894 -33.694  1.00  0.00           C  
ATOM   1407  HA  GLU    88       3.920  -0.363 -34.372  1.00  0.00           H  
ATOM   1408  CB  GLU    88       3.748  -2.246 -33.058  1.00  0.00           C  
ATOM   1409  HB2 GLU    88       4.635  -2.108 -32.440  1.00  0.00           H  
ATOM   1410  HB3 GLU    88       3.085  -2.773 -32.371  1.00  0.00           H  
ATOM   1411  CG  GLU    88       4.046  -3.360 -34.128  1.00  0.00           C  
ATOM   1412  HG2 GLU    88       3.215  -3.512 -34.816  1.00  0.00           H  
ATOM   1413  HG3 GLU    88       4.896  -3.051 -34.736  1.00  0.00           H  
ATOM   1414  CD  GLU    88       4.469  -4.692 -33.560  1.00  0.00           C  
ATOM   1415  OE1 GLU    88       5.202  -4.676 -32.522  1.00  0.00           O  
ATOM   1416  OE2 GLU    88       4.212  -5.777 -34.083  1.00  0.00           O  
ATOM   1417  C   GLU    88       1.936  -1.263 -34.603  1.00  0.00           C  
ATOM   1418  O   GLU    88       2.009  -1.335 -35.794  1.00  0.00           O  
ATOM   1419  N   GLN    89       0.677  -1.155 -34.116  1.00  0.00           N  
ATOM   1420  H   GLN    89       0.610  -1.024 -33.117  1.00  0.00           H  
ATOM   1421  CA  GLN    89      -0.566  -1.398 -34.936  1.00  0.00           C  
ATOM   1422  HA  GLN    89      -0.274  -2.129 -35.689  1.00  0.00           H  
ATOM   1423  CB  GLN    89      -1.688  -1.750 -34.042  1.00  0.00           C  
ATOM   1424  HB2 GLN    89      -1.264  -2.621 -33.542  1.00  0.00           H  
ATOM   1425  HB3 GLN    89      -1.991  -1.056 -33.259  1.00  0.00           H  
ATOM   1426  CG  GLN    89      -2.838  -2.366 -34.779  1.00  0.00           C  
ATOM   1427  HG2 GLN    89      -2.423  -2.798 -35.689  1.00  0.00           H  
ATOM   1428  HG3 GLN    89      -3.279  -3.233 -34.287  1.00  0.00           H  
ATOM   1429  CD  GLN    89      -3.936  -1.409 -35.209  1.00  0.00           C  
ATOM   1430  OE1 GLN    89      -3.990  -0.190 -34.871  1.00  0.00           O  
ATOM   1431  NE2 GLN    89      -4.917  -1.873 -35.907  1.00  0.00           N  
ATOM   1432 HE21 GLN    89      -5.655  -1.219 -36.125  1.00  0.00           H  
ATOM   1433 HE22 GLN    89      -4.976  -2.843 -36.182  1.00  0.00           H  
ATOM   1434  C   GLN    89      -0.936  -0.140 -35.784  1.00  0.00           C  
ATOM   1435  O   GLN    89      -1.482  -0.267 -36.817  1.00  0.00           O  
ATOM   1436  N   ARG    90      -0.488   1.053 -35.282  1.00  0.00           N  
ATOM   1437  H   ARG    90      -0.291   0.994 -34.293  1.00  0.00           H  
ATOM   1438  CA  ARG    90      -0.618   2.329 -35.949  1.00  0.00           C  
ATOM   1439  HA  ARG    90      -1.526   2.486 -36.531  1.00  0.00           H  
ATOM   1440  CB  ARG    90      -0.637   3.552 -34.942  1.00  0.00           C  
ATOM   1441  HB2 ARG    90      -1.478   3.274 -34.306  1.00  0.00           H  
ATOM   1442  HB3 ARG    90       0.299   3.628 -34.389  1.00  0.00           H  
ATOM   1443  CG  ARG    90      -0.907   4.830 -35.358  1.00  0.00           C  
ATOM   1444  HG2 ARG    90      -0.276   4.981 -36.233  1.00  0.00           H  
ATOM   1445  HG3 ARG    90      -1.960   4.773 -35.634  1.00  0.00           H  
ATOM   1446  CD  ARG    90      -0.815   5.854 -34.461  1.00  0.00           C  
ATOM   1447  HD2 ARG    90      -1.452   6.684 -34.767  1.00  0.00           H  
ATOM   1448  HD3 ARG    90      -1.202   5.518 -33.499  1.00  0.00           H  
ATOM   1449  NE  ARG    90       0.526   6.379 -34.142  1.00  0.00           N  
ATOM   1450  HE  ARG    90       1.071   5.922 -33.426  1.00  0.00           H  
ATOM   1451  CZ  ARG    90       1.176   7.355 -34.711  1.00  0.00           C  
ATOM   1452  NH1 ARG    90       0.630   8.091 -35.625  1.00  0.00           N  
ATOM   1453 HH11 ARG    90      -0.333   7.865 -35.826  1.00  0.00           H  
ATOM   1454 HH12 ARG    90       1.283   8.623 -36.183  1.00  0.00           H  
ATOM   1455  NH2 ARG    90       2.390   7.590 -34.261  1.00  0.00           N  
ATOM   1456 HH21 ARG    90       2.820   6.874 -33.694  1.00  0.00           H  
ATOM   1457 HH22 ARG    90       2.939   8.433 -34.357  1.00  0.00           H  
ATOM   1458  C   ARG    90       0.500   2.513 -37.008  1.00  0.00           C  
ATOM   1459  O   ARG    90       0.233   3.003 -38.142  1.00  0.00           O  
ATOM   1460  N   LYS    91       1.723   1.975 -36.899  1.00  0.00           N  
ATOM   1461  H   LYS    91       1.821   1.682 -35.937  1.00  0.00           H  
ATOM   1462  CA  LYS    91       2.867   2.048 -37.809  1.00  0.00           C  
ATOM   1463  HA  LYS    91       2.936   3.105 -38.068  1.00  0.00           H  
ATOM   1464  CB  LYS    91       4.196   1.676 -37.178  1.00  0.00           C  
ATOM   1465  HB2 LYS    91       4.386   2.448 -36.431  1.00  0.00           H  
ATOM   1466  HB3 LYS    91       4.064   0.693 -36.727  1.00  0.00           H  
ATOM   1467  CG  LYS    91       5.234   1.595 -37.968  1.00  0.00           C  
ATOM   1468  HG2 LYS    91       4.953   0.868 -38.731  1.00  0.00           H  
ATOM   1469  HG3 LYS    91       5.285   2.592 -38.405  1.00  0.00           H  
ATOM   1470  CD  LYS    91       6.418   1.225 -37.389  1.00  0.00           C  
ATOM   1471  HD2 LYS    91       6.251   0.233 -36.970  1.00  0.00           H  
ATOM   1472  HD3 LYS    91       7.171   1.074 -38.162  1.00  0.00           H  
ATOM   1473  CE  LYS    91       7.066   1.942 -36.481  1.00  0.00           C  
ATOM   1474  HE2 LYS    91       7.551   2.810 -36.927  1.00  0.00           H  
ATOM   1475  HE3 LYS    91       6.330   2.211 -35.723  1.00  0.00           H  
ATOM   1476  NZ  LYS    91       8.116   1.219 -35.838  1.00  0.00           N  
ATOM   1477  HZ1 LYS    91       7.833   0.483 -35.207  1.00  0.00           H  
ATOM   1478  HZ2 LYS    91       8.650   0.774 -36.570  1.00  0.00           H  
ATOM   1479  HZ3 LYS    91       8.723   1.884 -35.379  1.00  0.00           H  
ATOM   1480  C   LYS    91       2.535   1.501 -39.141  1.00  0.00           C  
ATOM   1481  O   LYS    91       2.510   2.265 -40.139  1.00  0.00           O  
ATOM   1482  N   ALA    92       2.179   0.216 -39.208  1.00  0.00           N  
ATOM   1483  H   ALA    92       2.027  -0.306 -38.357  1.00  0.00           H  
ATOM   1484  CA  ALA    92       1.843  -0.367 -40.561  1.00  0.00           C  
ATOM   1485  HA  ALA    92       2.776  -0.328 -41.123  1.00  0.00           H  
ATOM   1486  CB  ALA    92       1.511  -1.786 -40.302  1.00  0.00           C  
ATOM   1487  HB1 ALA    92       0.634  -1.952 -39.676  1.00  0.00           H  
ATOM   1488  HB2 ALA    92       1.421  -2.313 -41.252  1.00  0.00           H  
ATOM   1489  HB3 ALA    92       2.380  -2.154 -39.757  1.00  0.00           H  
ATOM   1490  C   ALA    92       0.709   0.420 -41.276  1.00  0.00           C  
ATOM   1491  O   ALA    92       0.823   0.705 -42.450  1.00  0.00           O  
ATOM   1492  N   ASN    93      -0.380   0.954 -40.598  1.00  0.00           N  
ATOM   1493  H   ASN    93      -0.276   0.945 -39.594  1.00  0.00           H  
ATOM   1494  CA  ASN    93      -1.358   1.867 -41.120  1.00  0.00           C  
ATOM   1495  HA  ASN    93      -1.719   1.367 -42.019  1.00  0.00           H  
ATOM   1496  CB  ASN    93      -2.441   2.052 -40.145  1.00  0.00           C  
ATOM   1497  HB2 ASN    93      -1.952   2.312 -39.206  1.00  0.00           H  
ATOM   1498  HB3 ASN    93      -3.138   2.868 -40.335  1.00  0.00           H  
ATOM   1499  CG  ASN    93      -3.361   0.764 -40.053  1.00  0.00           C  
ATOM   1500  OD1 ASN    93      -4.133   0.438 -40.937  1.00  0.00           O  
ATOM   1501  ND2 ASN    93      -3.214  -0.095 -39.096  1.00  0.00           N  
ATOM   1502 HD21 ASN    93      -3.845  -0.883 -39.099  1.00  0.00           H  
ATOM   1503 HD22 ASN    93      -2.566   0.123 -38.353  1.00  0.00           H  
ATOM   1504  C   ASN    93      -0.734   3.210 -41.546  1.00  0.00           C  
ATOM   1505  O   ASN    93      -1.018   3.710 -42.656  1.00  0.00           O  
ATOM   1506  N   MET    94       0.095   3.861 -40.785  1.00  0.00           N  
ATOM   1507  H   MET    94       0.383   3.415 -39.926  1.00  0.00           H  
ATOM   1508  CA  MET    94       0.754   5.156 -40.972  1.00  0.00           C  
ATOM   1509  HA  MET    94       0.005   5.935 -41.110  1.00  0.00           H  
ATOM   1510  CB  MET    94       1.545   5.500 -39.680  1.00  0.00           C  
ATOM   1511  HB2 MET    94       0.907   5.568 -38.799  1.00  0.00           H  
ATOM   1512  HB3 MET    94       2.256   4.701 -39.473  1.00  0.00           H  
ATOM   1513  CG  MET    94       2.251   6.884 -39.717  1.00  0.00           C  
ATOM   1514  HG2 MET    94       3.069   6.737 -40.423  1.00  0.00           H  
ATOM   1515  HG3 MET    94       1.467   7.526 -40.118  1.00  0.00           H  
ATOM   1516  SD  MET    94       2.877   7.451 -38.173  1.00  0.00           S  
ATOM   1517  CE  MET    94       3.596   5.966 -37.425  1.00  0.00           C  
ATOM   1518  HE1 MET    94       2.881   5.378 -36.850  1.00  0.00           H  
ATOM   1519  HE2 MET    94       3.878   5.204 -38.152  1.00  0.00           H  
ATOM   1520  HE3 MET    94       4.497   6.198 -36.858  1.00  0.00           H  
ATOM   1521  C   MET    94       1.652   5.088 -42.202  1.00  0.00           C  
ATOM   1522  O   MET    94       1.678   6.060 -42.948  1.00  0.00           O  
ATOM   1523  N   LEU    95       2.410   4.006 -42.389  1.00  0.00           N  
ATOM   1524  H   LEU    95       2.367   3.293 -41.676  1.00  0.00           H  
ATOM   1525  CA  LEU    95       3.364   3.835 -43.463  1.00  0.00           C  
ATOM   1526  HA  LEU    95       3.901   4.773 -43.606  1.00  0.00           H  
ATOM   1527  CB  LEU    95       4.340   2.747 -43.020  1.00  0.00           C  
ATOM   1528  HB2 LEU    95       3.822   2.003 -42.415  1.00  0.00           H  
ATOM   1529  HB3 LEU    95       4.686   2.271 -43.937  1.00  0.00           H  
ATOM   1530  CG  LEU    95       5.626   3.269 -42.312  1.00  0.00           C  
ATOM   1531  HG  LEU    95       5.304   3.922 -41.501  1.00  0.00           H  
ATOM   1532  CD1 LEU    95       6.520   2.268 -41.610  1.00  0.00           C  
ATOM   1533 HD11 LEU    95       7.434   2.803 -41.352  1.00  0.00           H  
ATOM   1534 HD12 LEU    95       6.108   1.861 -40.687  1.00  0.00           H  
ATOM   1535 HD13 LEU    95       6.843   1.417 -42.210  1.00  0.00           H  
ATOM   1536  CD2 LEU    95       6.375   4.091 -43.279  1.00  0.00           C  
ATOM   1537 HD21 LEU    95       5.907   5.059 -43.457  1.00  0.00           H  
ATOM   1538 HD22 LEU    95       7.366   4.421 -42.969  1.00  0.00           H  
ATOM   1539 HD23 LEU    95       6.360   3.642 -44.273  1.00  0.00           H  
ATOM   1540  C   LEU    95       2.567   3.468 -44.747  1.00  0.00           C  
ATOM   1541  O   LEU    95       2.978   3.854 -45.857  1.00  0.00           O  
ATOM   1542  N   ALA    96       1.447   2.779 -44.712  1.00  0.00           N  
ATOM   1543  H   ALA    96       1.151   2.286 -43.881  1.00  0.00           H  
ATOM   1544  CA  ALA    96       0.562   2.620 -45.863  1.00  0.00           C  
ATOM   1545  HA  ALA    96       1.142   2.379 -46.754  1.00  0.00           H  
ATOM   1546  CB  ALA    96      -0.223   1.404 -45.657  1.00  0.00           C  
ATOM   1547  HB1 ALA    96      -0.905   1.150 -46.468  1.00  0.00           H  
ATOM   1548  HB2 ALA    96       0.446   0.544 -45.694  1.00  0.00           H  
ATOM   1549  HB3 ALA    96      -0.839   1.402 -44.757  1.00  0.00           H  
ATOM   1550  C   ALA    96      -0.237   3.915 -46.192  1.00  0.00           C  
ATOM   1551  O   ALA    96      -0.452   4.292 -47.299  1.00  0.00           O  
ATOM   1552  N   HIE    97      -0.578   4.620 -45.148  1.00  0.00           N  
ATOM   1553  H   HIE    97      -0.447   4.204 -44.237  1.00  0.00           H  
ATOM   1554  CA  HIE    97      -1.301   5.819 -45.308  1.00  0.00           C  
ATOM   1555  HA  HIE    97      -2.230   5.737 -45.874  1.00  0.00           H  
ATOM   1556  CB  HIE    97      -1.740   6.478 -44.024  1.00  0.00           C  
ATOM   1557  HB2 HIE    97      -2.478   5.856 -43.518  1.00  0.00           H  
ATOM   1558  HB3 HIE    97      -0.817   6.508 -43.446  1.00  0.00           H  
ATOM   1559  CG  HIE    97      -2.363   7.859 -44.112  1.00  0.00           C  
ATOM   1560  ND1 HIE    97      -1.670   9.023 -44.039  1.00  0.00           N  
ATOM   1561  CE1 HIE    97      -2.592   9.956 -44.206  1.00  0.00           C  
ATOM   1562  HE1 HIE    97      -2.276  10.988 -44.232  1.00  0.00           H  
ATOM   1563  NE2 HIE    97      -3.841   9.499 -44.303  1.00  0.00           N  
ATOM   1564  HE2 HIE    97      -4.649  10.085 -44.458  1.00  0.00           H  
ATOM   1565  CD2 HIE    97      -3.744   8.121 -44.134  1.00  0.00           C  
ATOM   1566  HD2 HIE    97      -4.571   7.438 -44.257  1.00  0.00           H  
ATOM   1567  C   HIE    97      -0.357   6.793 -46.070  1.00  0.00           C  
ATOM   1568  O   HIE    97      -0.683   7.382 -47.097  1.00  0.00           O  
ATOM   1569  N   MET    98       0.925   6.878 -45.676  1.00  0.00           N  
ATOM   1570  H   MET    98       1.209   6.276 -44.916  1.00  0.00           H  
ATOM   1571  CA  MET    98       1.903   7.912 -46.149  1.00  0.00           C  
ATOM   1572  HA  MET    98       1.500   8.924 -46.166  1.00  0.00           H  
ATOM   1573  CB  MET    98       3.140   7.788 -45.279  1.00  0.00           C  
ATOM   1574  HB2 MET    98       2.781   7.943 -44.262  1.00  0.00           H  
ATOM   1575  HB3 MET    98       3.608   6.804 -45.299  1.00  0.00           H  
ATOM   1576  CG  MET    98       4.229   8.864 -45.307  1.00  0.00           C  
ATOM   1577  HG2 MET    98       4.546   8.874 -46.350  1.00  0.00           H  
ATOM   1578  HG3 MET    98       3.856   9.810 -44.916  1.00  0.00           H  
ATOM   1579  SD  MET    98       5.697   8.398 -44.436  1.00  0.00           S  
ATOM   1580  CE  MET    98       6.697   9.868 -44.786  1.00  0.00           C  
ATOM   1581  HE1 MET    98       6.639  10.098 -45.849  1.00  0.00           H  
ATOM   1582  HE2 MET    98       6.238  10.687 -44.232  1.00  0.00           H  
ATOM   1583  HE3 MET    98       7.734   9.719 -44.485  1.00  0.00           H  
ATOM   1584  C   MET    98       2.410   7.469 -47.537  1.00  0.00           C  
ATOM   1585  O   MET    98       2.725   8.239 -48.411  1.00  0.00           O  
ATOM   1586  N   GLU    99       2.297   6.189 -47.823  1.00  0.00           N  
ATOM   1587  H   GLU    99       1.816   5.610 -47.150  1.00  0.00           H  
ATOM   1588  CA  GLU    99       2.556   5.609 -49.155  1.00  0.00           C  
ATOM   1589  HA  GLU    99       3.428   6.076 -49.612  1.00  0.00           H  
ATOM   1590  CB  GLU    99       2.835   4.058 -49.122  1.00  0.00           C  
ATOM   1591  HB2 GLU    99       3.649   3.792 -48.449  1.00  0.00           H  
ATOM   1592  HB3 GLU    99       1.882   3.647 -48.791  1.00  0.00           H  
ATOM   1593  CG  GLU    99       3.257   3.658 -50.549  1.00  0.00           C  
ATOM   1594  HG2 GLU    99       2.432   3.818 -51.244  1.00  0.00           H  
ATOM   1595  HG3 GLU    99       4.007   4.377 -50.877  1.00  0.00           H  
ATOM   1596  CD  GLU    99       3.839   2.201 -50.608  1.00  0.00           C  
ATOM   1597  OE1 GLU    99       4.134   1.577 -49.543  1.00  0.00           O  
ATOM   1598  OE2 GLU    99       3.876   1.626 -51.757  1.00  0.00           O  
ATOM   1599  C   GLU    99       1.293   5.957 -50.060  1.00  0.00           C  
ATOM   1600  O   GLU    99       1.425   6.436 -51.146  1.00  0.00           O  
ATOM   1601  N   THR   100       0.007   5.773 -49.573  1.00  0.00           N  
ATOM   1602  H   THR   100      -0.095   5.341 -48.666  1.00  0.00           H  
ATOM   1603  CA  THR   100      -1.118   6.281 -50.446  1.00  0.00           C  
ATOM   1604  HA  THR   100      -1.016   5.912 -51.467  1.00  0.00           H  
ATOM   1605  CB  THR   100      -2.490   5.900 -49.829  1.00  0.00           C  
ATOM   1606  HB  THR   100      -3.357   6.514 -50.070  1.00  0.00           H  
ATOM   1607  CG2 THR   100      -2.795   4.472 -50.026  1.00  0.00           C  
ATOM   1608 HG21 THR   100      -3.407   4.093 -49.207  1.00  0.00           H  
ATOM   1609 HG22 THR   100      -3.307   4.351 -50.980  1.00  0.00           H  
ATOM   1610 HG23 THR   100      -1.900   3.852 -50.073  1.00  0.00           H  
ATOM   1611  OG1 THR   100      -2.626   6.114 -48.472  1.00  0.00           O  
ATOM   1612  HG1 THR   100      -1.809   5.699 -48.186  1.00  0.00           H  
ATOM   1613  C   THR   100      -1.044   7.811 -50.631  1.00  0.00           C  
ATOM   1614  O   THR   100      -1.376   8.334 -51.682  1.00  0.00           O  
ATOM   1615  N   GLN   101      -0.558   8.553 -49.632  1.00  0.00           N  
ATOM   1616  H   GLN   101      -0.341   8.086 -48.763  1.00  0.00           H  
ATOM   1617  CA  GLN   101      -0.399   9.984 -49.786  1.00  0.00           C  
ATOM   1618  HA  GLN   101      -1.384  10.338 -50.090  1.00  0.00           H  
ATOM   1619  CB  GLN   101      -0.082  10.519 -48.431  1.00  0.00           C  
ATOM   1620  HB2 GLN   101      -0.577  10.055 -47.578  1.00  0.00           H  
ATOM   1621  HB3 GLN   101       0.986  10.352 -48.291  1.00  0.00           H  
ATOM   1622  CG  GLN   101      -0.221  12.073 -48.382  1.00  0.00           C  
ATOM   1623  HG2 GLN   101       0.313  12.493 -47.530  1.00  0.00           H  
ATOM   1624  HG3 GLN   101       0.239  12.608 -49.212  1.00  0.00           H  
ATOM   1625  CD  GLN   101      -1.680  12.600 -48.481  1.00  0.00           C  
ATOM   1626  OE1 GLN   101      -2.660  11.884 -48.545  1.00  0.00           O  
ATOM   1627  NE2 GLN   101      -1.848  13.864 -48.295  1.00  0.00           N  
ATOM   1628 HE21 GLN   101      -2.820  14.109 -48.167  1.00  0.00           H  
ATOM   1629 HE22 GLN   101      -1.103  14.513 -48.087  1.00  0.00           H  
ATOM   1630  C   GLN   101       0.695  10.261 -50.797  1.00  0.00           C  
ATOM   1631  O   GLN   101       0.506  11.021 -51.735  1.00  0.00           O  
ATOM   1632  N   ASN   102       1.776   9.434 -50.804  1.00  0.00           N  
ATOM   1633  H   ASN   102       1.937   8.720 -50.107  1.00  0.00           H  
ATOM   1634  CA  ASN   102       2.754   9.498 -51.899  1.00  0.00           C  
ATOM   1635  HA  ASN   102       3.141  10.516 -51.951  1.00  0.00           H  
ATOM   1636  CB  ASN   102       3.893   8.482 -51.686  1.00  0.00           C  
ATOM   1637  HB2 ASN   102       4.442   8.511 -50.745  1.00  0.00           H  
ATOM   1638  HB3 ASN   102       3.499   7.475 -51.816  1.00  0.00           H  
ATOM   1639  CG  ASN   102       4.963   8.601 -52.772  1.00  0.00           C  
ATOM   1640  OD1 ASN   102       4.804   8.022 -53.864  1.00  0.00           O  
ATOM   1641  ND2 ASN   102       6.047   9.339 -52.546  1.00  0.00           N  
ATOM   1642 HD21 ASN   102       6.438   9.758 -53.377  1.00  0.00           H  
ATOM   1643 HD22 ASN   102       6.271   9.738 -51.645  1.00  0.00           H  
ATOM   1644  C   ASN   102       2.101   9.240 -53.298  1.00  0.00           C  
ATOM   1645  O   ASN   102       2.393   9.954 -54.263  1.00  0.00           O  
ATOM   1646  N   LYS   103       1.284   8.302 -53.442  1.00  0.00           N  
ATOM   1647  H   LYS   103       1.146   7.778 -52.590  1.00  0.00           H  
ATOM   1648  CA  LYS   103       0.643   7.872 -54.638  1.00  0.00           C  
ATOM   1649  HA  LYS   103       1.400   7.874 -55.422  1.00  0.00           H  
ATOM   1650  CB  LYS   103      -0.132   6.507 -54.576  1.00  0.00           C  
ATOM   1651  HB2 LYS   103      -0.816   6.570 -53.729  1.00  0.00           H  
ATOM   1652  HB3 LYS   103      -0.722   6.499 -55.492  1.00  0.00           H  
ATOM   1653  CG  LYS   103       0.683   5.357 -54.602  1.00  0.00           C  
ATOM   1654  HG2 LYS   103       1.514   5.406 -55.306  1.00  0.00           H  
ATOM   1655  HG3 LYS   103       1.106   5.256 -53.603  1.00  0.00           H  
ATOM   1656  CD  LYS   103       0.016   4.227 -54.855  1.00  0.00           C  
ATOM   1657  HD2 LYS   103      -0.709   4.123 -54.047  1.00  0.00           H  
ATOM   1658  HD3 LYS   103      -0.445   4.236 -55.842  1.00  0.00           H  
ATOM   1659  CE  LYS   103       0.862   3.182 -54.923  1.00  0.00           C  
ATOM   1660  HE2 LYS   103       1.686   3.250 -55.633  1.00  0.00           H  
ATOM   1661  HE3 LYS   103       1.259   2.993 -53.926  1.00  0.00           H  
ATOM   1662  NZ  LYS   103       0.149   2.003 -55.359  1.00  0.00           N  
ATOM   1663  HZ1 LYS   103      -0.530   1.685 -54.682  1.00  0.00           H  
ATOM   1664  HZ2 LYS   103      -0.313   2.115 -56.250  1.00  0.00           H  
ATOM   1665  HZ3 LYS   103       0.792   1.224 -55.365  1.00  0.00           H  
ATOM   1666  C   LYS   103      -0.296   8.994 -55.035  1.00  0.00           C  
ATOM   1667  O   LYS   103      -0.325   9.283 -56.224  1.00  0.00           O  
ATOM   1668  N   ILE   104      -1.139   9.580 -54.158  1.00  0.00           N  
ATOM   1669  H   ILE   104      -1.317   9.118 -53.277  1.00  0.00           H  
ATOM   1670  CA  ILE   104      -2.117  10.693 -54.519  1.00  0.00           C  
ATOM   1671  HA  ILE   104      -2.689  10.346 -55.379  1.00  0.00           H  
ATOM   1672  CB  ILE   104      -3.106  11.050 -53.441  1.00  0.00           C  
ATOM   1673  HB  ILE   104      -2.461  11.219 -52.579  1.00  0.00           H  
ATOM   1674  CG2 ILE   104      -3.742  12.458 -53.633  1.00  0.00           C  
ATOM   1675 HG21 ILE   104      -4.688  12.423 -53.093  1.00  0.00           H  
ATOM   1676 HG22 ILE   104      -3.132  13.198 -53.113  1.00  0.00           H  
ATOM   1677 HG23 ILE   104      -3.794  12.860 -54.644  1.00  0.00           H  
ATOM   1678  CG1 ILE   104      -4.132   9.919 -53.140  1.00  0.00           C  
ATOM   1679 HG12 ILE   104      -5.044  10.065 -53.719  1.00  0.00           H  
ATOM   1680 HG13 ILE   104      -3.750   8.982 -53.545  1.00  0.00           H  
ATOM   1681  CD1 ILE   104      -4.593   9.773 -51.695  1.00  0.00           C  
ATOM   1682 HD11 ILE   104      -3.670   9.648 -51.130  1.00  0.00           H  
ATOM   1683 HD12 ILE   104      -5.153  10.650 -51.372  1.00  0.00           H  
ATOM   1684 HD13 ILE   104      -5.245   8.902 -51.630  1.00  0.00           H  
ATOM   1685  C   ILE   104      -1.322  11.944 -54.995  1.00  0.00           C  
ATOM   1686  O   ILE   104      -1.586  12.475 -56.072  1.00  0.00           O  
ATOM   1687  N   TYR   105      -0.213  12.286 -54.360  1.00  0.00           N  
ATOM   1688  H   TYR   105       0.054  11.734 -53.558  1.00  0.00           H  
ATOM   1689  CA  TYR   105       0.536  13.534 -54.790  1.00  0.00           C  
ATOM   1690  HA  TYR   105      -0.115  14.385 -54.989  1.00  0.00           H  
ATOM   1691  CB  TYR   105       1.656  13.822 -53.791  1.00  0.00           C  
ATOM   1692  HB2 TYR   105       1.173  13.865 -52.814  1.00  0.00           H  
ATOM   1693  HB3 TYR   105       2.429  13.053 -53.796  1.00  0.00           H  
ATOM   1694  CG  TYR   105       2.467  15.002 -54.221  1.00  0.00           C  
ATOM   1695  CD1 TYR   105       2.028  16.347 -54.113  1.00  0.00           C  
ATOM   1696  HD1 TYR   105       0.993  16.492 -53.843  1.00  0.00           H  
ATOM   1697  CE1 TYR   105       2.781  17.480 -54.485  1.00  0.00           C  
ATOM   1698  HE1 TYR   105       2.298  18.441 -54.390  1.00  0.00           H  
ATOM   1699  CZ  TYR   105       4.147  17.334 -54.849  1.00  0.00           C  
ATOM   1700  OH  TYR   105       5.009  18.346 -54.998  1.00  0.00           O  
ATOM   1701  HH  TYR   105       5.922  18.059 -55.073  1.00  0.00           H  
ATOM   1702  CE2 TYR   105       4.682  16.029 -54.912  1.00  0.00           C  
ATOM   1703  HE2 TYR   105       5.720  15.894 -55.176  1.00  0.00           H  
ATOM   1704  CD2 TYR   105       3.840  14.872 -54.662  1.00  0.00           C  
ATOM   1705  HD2 TYR   105       4.291  13.893 -54.731  1.00  0.00           H  
ATOM   1706  C   TYR   105       1.152  13.351 -56.196  1.00  0.00           C  
ATOM   1707  O   TYR   105       1.178  14.355 -56.955  1.00  0.00           O  
ATOM   1708  N   ASN   106       1.536  12.209 -56.566  1.00  0.00           N  
ATOM   1709  H   ASN   106       1.505  11.423 -55.933  1.00  0.00           H  
ATOM   1710  CA  ASN   106       2.043  11.929 -57.923  1.00  0.00           C  
ATOM   1711  HA  ASN   106       2.660  12.777 -58.220  1.00  0.00           H  
ATOM   1712  CB  ASN   106       2.930  10.752 -57.817  1.00  0.00           C  
ATOM   1713  HB2 ASN   106       2.430   9.949 -57.276  1.00  0.00           H  
ATOM   1714  HB3 ASN   106       3.219  10.371 -58.797  1.00  0.00           H  
ATOM   1715  CG  ASN   106       4.253  11.098 -57.187  1.00  0.00           C  
ATOM   1716  OD1 ASN   106       5.146  11.607 -57.872  1.00  0.00           O  
ATOM   1717  ND2 ASN   106       4.578  10.894 -55.963  1.00  0.00           N  
ATOM   1718 HD21 ASN   106       5.520  10.644 -55.698  1.00  0.00           H  
ATOM   1719 HD22 ASN   106       3.790  10.681 -55.368  1.00  0.00           H  
ATOM   1720  C   ASN   106       1.097  11.877 -59.108  1.00  0.00           C  
ATOM   1721  O   ASN   106       1.570  11.737 -60.263  1.00  0.00           O  
ATOM   1722  N   ILE   107      -0.173  12.046 -58.837  1.00  0.00           N  
ATOM   1723  H   ILE   107      -0.506  12.141 -57.888  1.00  0.00           H  
ATOM   1724  CA  ILE   107      -1.306  12.031 -59.803  1.00  0.00           C  
ATOM   1725  HA  ILE   107      -0.904  11.460 -60.640  1.00  0.00           H  
ATOM   1726  CB  ILE   107      -2.463  11.252 -59.193  1.00  0.00           C  
ATOM   1727  HB  ILE   107      -2.608  11.676 -58.199  1.00  0.00           H  
ATOM   1728  CG2 ILE   107      -3.776  11.466 -59.975  1.00  0.00           C  
ATOM   1729 HG21 ILE   107      -4.140  12.464 -59.733  1.00  0.00           H  
ATOM   1730 HG22 ILE   107      -3.610  11.386 -61.050  1.00  0.00           H  
ATOM   1731 HG23 ILE   107      -4.470  10.714 -59.597  1.00  0.00           H  
ATOM   1732  CG1 ILE   107      -2.190   9.755 -59.014  1.00  0.00           C  
ATOM   1733 HG12 ILE   107      -2.161   9.179 -59.939  1.00  0.00           H  
ATOM   1734 HG13 ILE   107      -1.186   9.762 -58.590  1.00  0.00           H  
ATOM   1735  CD1 ILE   107      -3.170   8.935 -58.070  1.00  0.00           C  
ATOM   1736 HD11 ILE   107      -2.641   8.070 -57.669  1.00  0.00           H  
ATOM   1737 HD12 ILE   107      -3.468   9.603 -57.262  1.00  0.00           H  
ATOM   1738 HD13 ILE   107      -4.059   8.648 -58.631  1.00  0.00           H  
ATOM   1739  C   ILE   107      -1.604  13.498 -60.245  1.00  0.00           C  
ATOM   1740  O   ILE   107      -2.362  13.730 -61.126  1.00  0.00           O  
ATOM   1741  N   LEU   108      -1.000  14.519 -59.643  1.00  0.00           N  
ATOM   1742  H   LEU   108      -0.290  14.262 -58.973  1.00  0.00           H  
ATOM   1743  CA  LEU   108      -1.334  15.935 -59.682  1.00  0.00           C  
ATOM   1744  HA  LEU   108      -2.389  16.046 -59.929  1.00  0.00           H  
ATOM   1745  CB  LEU   108      -1.085  16.605 -58.270  1.00  0.00           C  
ATOM   1746  HB2 LEU   108      -0.049  16.669 -57.939  1.00  0.00           H  
ATOM   1747  HB3 LEU   108      -1.247  17.653 -58.521  1.00  0.00           H  
ATOM   1748  CG  LEU   108      -1.995  16.169 -57.093  1.00  0.00           C  
ATOM   1749  HG  LEU   108      -1.639  15.168 -56.851  1.00  0.00           H  
ATOM   1750  CD1 LEU   108      -1.730  17.105 -55.849  1.00  0.00           C  
ATOM   1751 HD11 LEU   108      -1.895  18.159 -56.070  1.00  0.00           H  
ATOM   1752 HD12 LEU   108      -2.364  16.834 -55.004  1.00  0.00           H  
ATOM   1753 HD13 LEU   108      -0.690  16.906 -55.590  1.00  0.00           H  
ATOM   1754  CD2 LEU   108      -3.449  16.248 -57.374  1.00  0.00           C  
ATOM   1755 HD21 LEU   108      -3.713  15.349 -57.932  1.00  0.00           H  
ATOM   1756 HD22 LEU   108      -4.201  16.329 -56.589  1.00  0.00           H  
ATOM   1757 HD23 LEU   108      -3.747  17.079 -58.014  1.00  0.00           H  
ATOM   1758  C   LEU   108      -0.514  16.696 -60.779  1.00  0.00           C  
ATOM   1759  O   LEU   108       0.699  16.445 -60.905  1.00  0.00           O  
ATOM   1760  N   THR   109      -1.159  17.580 -61.553  1.00  0.00           N  
ATOM   1761  H   THR   109      -2.143  17.755 -61.409  1.00  0.00           H  
ATOM   1762  CA  THR   109      -0.502  18.597 -62.499  1.00  0.00           C  
ATOM   1763  HA  THR   109       0.151  18.099 -63.216  1.00  0.00           H  
ATOM   1764  CB  THR   109      -1.612  19.468 -63.234  1.00  0.00           C  
ATOM   1765  HB  THR   109      -1.190  20.158 -63.965  1.00  0.00           H  
ATOM   1766  CG2 THR   109      -2.616  18.642 -64.034  1.00  0.00           C  
ATOM   1767 HG21 THR   109      -2.135  17.942 -64.716  1.00  0.00           H  
ATOM   1768 HG22 THR   109      -3.316  18.048 -63.447  1.00  0.00           H  
ATOM   1769 HG23 THR   109      -3.289  19.295 -64.589  1.00  0.00           H  
ATOM   1770  OG1 THR   109      -2.276  20.237 -62.310  1.00  0.00           O  
ATOM   1771  HG1 THR   109      -2.652  20.956 -62.824  1.00  0.00           H  
ATOM   1772  C   THR   109       0.462  19.543 -61.686  1.00  0.00           C  
ATOM   1773  O   THR   109       0.250  19.837 -60.477  1.00  0.00           O  
ATOM   1774  N   PRO   110       1.514  20.065 -62.354  1.00  0.00           N  
ATOM   1775  CD  PRO   110       1.893  19.827 -63.730  1.00  0.00           C  
ATOM   1776  HD2 PRO   110       1.125  20.267 -64.366  1.00  0.00           H  
ATOM   1777  HD3 PRO   110       2.050  18.755 -63.845  1.00  0.00           H  
ATOM   1778  CG  PRO   110       3.241  20.494 -63.847  1.00  0.00           C  
ATOM   1779  HG2 PRO   110       3.468  20.761 -64.879  1.00  0.00           H  
ATOM   1780  HG3 PRO   110       4.036  19.873 -63.433  1.00  0.00           H  
ATOM   1781  CB  PRO   110       3.063  21.722 -63.063  1.00  0.00           C  
ATOM   1782  HB2 PRO   110       2.410  22.430 -63.574  1.00  0.00           H  
ATOM   1783  HB3 PRO   110       3.998  22.192 -62.758  1.00  0.00           H  
ATOM   1784  CA  PRO   110       2.360  21.116 -61.861  1.00  0.00           C  
ATOM   1785  HA  PRO   110       3.128  20.702 -61.208  1.00  0.00           H  
ATOM   1786  C   PRO   110       1.656  22.147 -60.924  1.00  0.00           C  
ATOM   1787  O   PRO   110       2.213  22.310 -59.817  1.00  0.00           O  
ATOM   1788  N   GLU   111       0.523  22.741 -61.328  1.00  0.00           N  
ATOM   1789  H   GLU   111       0.308  22.794 -62.313  1.00  0.00           H  
ATOM   1790  CA  GLU   111      -0.063  23.652 -60.332  1.00  0.00           C  
ATOM   1791  HA  GLU   111       0.772  24.213 -59.913  1.00  0.00           H  
ATOM   1792  CB  GLU   111      -0.940  24.627 -61.092  1.00  0.00           C  
ATOM   1793  HB2 GLU   111      -1.117  25.412 -60.356  1.00  0.00           H  
ATOM   1794  HB3 GLU   111      -0.351  25.165 -61.834  1.00  0.00           H  
ATOM   1795  CG  GLU   111      -2.241  24.189 -61.653  1.00  0.00           C  
ATOM   1796  HG2 GLU   111      -2.732  23.528 -60.939  1.00  0.00           H  
ATOM   1797  HG3 GLU   111      -2.857  25.053 -61.904  1.00  0.00           H  
ATOM   1798  CD  GLU   111      -2.089  23.339 -62.975  1.00  0.00           C  
ATOM   1799  OE1 GLU   111      -0.983  23.295 -63.599  1.00  0.00           O  
ATOM   1800  OE2 GLU   111      -3.057  22.608 -63.375  1.00  0.00           O  
ATOM   1801  C   GLU   111      -0.913  22.964 -59.288  1.00  0.00           C  
ATOM   1802  O   GLU   111      -1.107  23.585 -58.172  1.00  0.00           O  
ATOM   1803  N   GLN   112      -1.468  21.782 -59.535  1.00  0.00           N  
ATOM   1804  H   GLN   112      -1.393  21.249 -60.390  1.00  0.00           H  
ATOM   1805  CA  GLN   112      -2.263  21.042 -58.522  1.00  0.00           C  
ATOM   1806  HA  GLN   112      -3.088  21.643 -58.142  1.00  0.00           H  
ATOM   1807  CB  GLN   112      -2.825  19.732 -59.083  1.00  0.00           C  
ATOM   1808  HB2 GLN   112      -2.025  19.320 -59.698  1.00  0.00           H  
ATOM   1809  HB3 GLN   112      -3.077  19.062 -58.261  1.00  0.00           H  
ATOM   1810  CG  GLN   112      -4.113  20.027 -59.809  1.00  0.00           C  
ATOM   1811  HG2 GLN   112      -4.838  20.194 -59.012  1.00  0.00           H  
ATOM   1812  HG3 GLN   112      -3.953  20.890 -60.455  1.00  0.00           H  
ATOM   1813  CD  GLN   112      -4.585  18.859 -60.704  1.00  0.00           C  
ATOM   1814  OE1 GLN   112      -3.919  17.822 -60.683  1.00  0.00           O  
ATOM   1815  NE2 GLN   112      -5.702  18.885 -61.448  1.00  0.00           N  
ATOM   1816 HE21 GLN   112      -6.105  18.000 -61.719  1.00  0.00           H  
ATOM   1817 HE22 GLN   112      -6.205  19.761 -61.474  1.00  0.00           H  
ATOM   1818  C   GLN   112      -1.285  20.686 -57.390  1.00  0.00           C  
ATOM   1819  O   GLN   112      -1.670  20.872 -56.249  1.00  0.00           O  
ATOM   1820  N   LYS   113      -0.023  20.425 -57.628  1.00  0.00           N  
ATOM   1821  H   LYS   113       0.198  20.187 -58.584  1.00  0.00           H  
ATOM   1822  CA  LYS   113       1.012  20.119 -56.651  1.00  0.00           C  
ATOM   1823  HA  LYS   113       0.696  19.324 -55.976  1.00  0.00           H  
ATOM   1824  CB  LYS   113       2.260  19.660 -57.406  1.00  0.00           C  
ATOM   1825  HB2 LYS   113       2.405  20.378 -58.212  1.00  0.00           H  
ATOM   1826  HB3 LYS   113       3.158  19.536 -56.801  1.00  0.00           H  
ATOM   1827  CG  LYS   113       2.103  18.388 -57.903  1.00  0.00           C  
ATOM   1828  HG2 LYS   113       1.973  17.729 -57.044  1.00  0.00           H  
ATOM   1829  HG3 LYS   113       1.254  18.218 -58.565  1.00  0.00           H  
ATOM   1830  CD  LYS   113       3.185  17.857 -58.631  1.00  0.00           C  
ATOM   1831  HD2 LYS   113       3.243  18.431 -59.555  1.00  0.00           H  
ATOM   1832  HD3 LYS   113       4.170  17.997 -58.185  1.00  0.00           H  
ATOM   1833  CE  LYS   113       3.168  16.526 -58.883  1.00  0.00           C  
ATOM   1834  HE2 LYS   113       3.350  15.969 -57.963  1.00  0.00           H  
ATOM   1835  HE3 LYS   113       2.144  16.239 -59.121  1.00  0.00           H  
ATOM   1836  NZ  LYS   113       4.000  16.122 -60.015  1.00  0.00           N  
ATOM   1837  HZ1 LYS   113       3.950  16.779 -60.780  1.00  0.00           H  
ATOM   1838  HZ2 LYS   113       4.986  16.077 -59.801  1.00  0.00           H  
ATOM   1839  HZ3 LYS   113       3.757  15.212 -60.380  1.00  0.00           H  
ATOM   1840  C   LYS   113       1.405  21.394 -55.807  1.00  0.00           C  
ATOM   1841  O   LYS   113       1.504  21.240 -54.590  1.00  0.00           O  
ATOM   1842  N   LYS   114       1.475  22.602 -56.400  1.00  0.00           N  
ATOM   1843  H   LYS   114       1.408  22.683 -57.404  1.00  0.00           H  
ATOM   1844  CA  LYS   114       1.781  23.783 -55.572  1.00  0.00           C  
ATOM   1845  HA  LYS   114       2.586  23.535 -54.879  1.00  0.00           H  
ATOM   1846  CB  LYS   114       2.282  24.997 -56.344  1.00  0.00           C  
ATOM   1847  HB2 LYS   114       2.817  24.567 -57.190  1.00  0.00           H  
ATOM   1848  HB3 LYS   114       1.371  25.383 -56.801  1.00  0.00           H  
ATOM   1849  CG  LYS   114       3.038  25.852 -55.615  1.00  0.00           C  
ATOM   1850  HG2 LYS   114       2.754  26.844 -55.968  1.00  0.00           H  
ATOM   1851  HG3 LYS   114       2.615  25.923 -54.613  1.00  0.00           H  
ATOM   1852  CD  LYS   114       4.373  25.615 -55.543  1.00  0.00           C  
ATOM   1853  HD2 LYS   114       4.551  24.669 -55.032  1.00  0.00           H  
ATOM   1854  HD3 LYS   114       4.808  25.569 -56.541  1.00  0.00           H  
ATOM   1855  CE  LYS   114       5.021  26.520 -54.853  1.00  0.00           C  
ATOM   1856  HE2 LYS   114       4.721  26.681 -53.818  1.00  0.00           H  
ATOM   1857  HE3 LYS   114       5.968  25.985 -54.800  1.00  0.00           H  
ATOM   1858  NZ  LYS   114       5.126  27.890 -55.440  1.00  0.00           N  
ATOM   1859  HZ1 LYS   114       5.107  27.751 -56.440  1.00  0.00           H  
ATOM   1860  HZ2 LYS   114       4.290  28.375 -55.147  1.00  0.00           H  
ATOM   1861  HZ3 LYS   114       5.880  28.528 -55.231  1.00  0.00           H  
ATOM   1862  C   LYS   114       0.561  24.047 -54.652  1.00  0.00           C  
ATOM   1863  O   LYS   114       0.762  24.394 -53.499  1.00  0.00           O  
ATOM   1864  N   GLN   115      -0.661  23.913 -55.184  1.00  0.00           N  
ATOM   1865  H   GLN   115      -0.850  23.647 -56.140  1.00  0.00           H  
ATOM   1866  CA  GLN   115      -1.863  24.120 -54.307  1.00  0.00           C  
ATOM   1867  HA  GLN   115      -1.796  25.043 -53.730  1.00  0.00           H  
ATOM   1868  CB  GLN   115      -3.112  24.261 -55.284  1.00  0.00           C  
ATOM   1869  HB2 GLN   115      -2.891  24.832 -56.186  1.00  0.00           H  
ATOM   1870  HB3 GLN   115      -3.407  23.272 -55.635  1.00  0.00           H  
ATOM   1871  CG  GLN   115      -4.348  24.869 -54.546  1.00  0.00           C  
ATOM   1872  HG2 GLN   115      -5.259  24.660 -55.106  1.00  0.00           H  
ATOM   1873  HG3 GLN   115      -4.478  24.173 -53.716  1.00  0.00           H  
ATOM   1874  CD  GLN   115      -4.177  26.301 -54.021  1.00  0.00           C  
ATOM   1875  OE1 GLN   115      -3.907  26.550 -52.867  1.00  0.00           O  
ATOM   1876  NE2 GLN   115      -4.086  27.356 -54.806  1.00  0.00           N  
ATOM   1877 HE21 GLN   115      -4.031  28.231 -54.305  1.00  0.00           H  
ATOM   1878 HE22 GLN   115      -4.263  27.333 -55.800  1.00  0.00           H  
ATOM   1879  C   GLN   115      -2.107  23.141 -53.153  1.00  0.00           C  
ATOM   1880  O   GLN   115      -2.512  23.469 -52.012  1.00  0.00           O  
ATOM   1881  N   PHE   116      -1.702  21.856 -53.317  1.00  0.00           N  
ATOM   1882  H   PHE   116      -1.244  21.674 -54.198  1.00  0.00           H  
ATOM   1883  CA  PHE   116      -1.522  20.807 -52.254  1.00  0.00           C  
ATOM   1884  HA  PHE   116      -2.453  20.737 -51.692  1.00  0.00           H  
ATOM   1885  CB  PHE   116      -1.318  19.526 -53.023  1.00  0.00           C  
ATOM   1886  HB2 PHE   116      -2.076  19.496 -53.806  1.00  0.00           H  
ATOM   1887  HB3 PHE   116      -0.413  19.688 -53.608  1.00  0.00           H  
ATOM   1888  CG  PHE   116      -1.242  18.287 -52.301  1.00  0.00           C  
ATOM   1889  CD1 PHE   116      -0.021  18.043 -51.675  1.00  0.00           C  
ATOM   1890  HD1 PHE   116       0.866  18.654 -51.747  1.00  0.00           H  
ATOM   1891  CE1 PHE   116       0.221  16.737 -51.210  1.00  0.00           C  
ATOM   1892  HE1 PHE   116       1.215  16.506 -50.855  1.00  0.00           H  
ATOM   1893  CZ  PHE   116      -0.707  15.703 -51.352  1.00  0.00           C  
ATOM   1894  HZ  PHE   116      -0.473  14.674 -51.122  1.00  0.00           H  
ATOM   1895  CE2 PHE   116      -1.984  16.030 -51.899  1.00  0.00           C  
ATOM   1896  HE2 PHE   116      -2.858  15.396 -51.918  1.00  0.00           H  
ATOM   1897  CD2 PHE   116      -2.259  17.314 -52.340  1.00  0.00           C  
ATOM   1898  HD2 PHE   116      -3.258  17.610 -52.623  1.00  0.00           H  
ATOM   1899  C   PHE   116      -0.350  21.190 -51.251  1.00  0.00           C  
ATOM   1900  O   PHE   116      -0.509  20.906 -50.049  1.00  0.00           O  
ATOM   1901  N   ASN   117       0.796  21.734 -51.693  1.00  0.00           N  
ATOM   1902  H   ASN   117       0.944  21.557 -52.676  1.00  0.00           H  
ATOM   1903  CA  ASN   117       1.958  22.189 -50.869  1.00  0.00           C  
ATOM   1904  HA  ASN   117       2.180  21.413 -50.136  1.00  0.00           H  
ATOM   1905  CB  ASN   117       3.179  22.213 -51.833  1.00  0.00           C  
ATOM   1906  HB2 ASN   117       2.932  22.994 -52.553  1.00  0.00           H  
ATOM   1907  HB3 ASN   117       4.082  22.445 -51.268  1.00  0.00           H  
ATOM   1908  CG  ASN   117       3.556  20.855 -52.429  1.00  0.00           C  
ATOM   1909  OD1 ASN   117       3.076  19.811 -51.945  1.00  0.00           O  
ATOM   1910  ND2 ASN   117       4.296  20.807 -53.524  1.00  0.00           N  
ATOM   1911 HD21 ASN   117       4.378  19.934 -54.026  1.00  0.00           H  
ATOM   1912 HD22 ASN   117       4.851  21.620 -53.748  1.00  0.00           H  
ATOM   1913  C   ASN   117       1.692  23.489 -50.081  1.00  0.00           C  
ATOM   1914  O   ASN   117       2.047  23.614 -48.866  1.00  0.00           O  
ATOM   1915  N   ALA   118       1.045  24.507 -50.741  1.00  0.00           N  
ATOM   1916  H   ALA   118       0.831  24.360 -51.717  1.00  0.00           H  
ATOM   1917  CA  ALA   118       0.575  25.775 -50.156  1.00  0.00           C  
ATOM   1918  HA  ALA   118       1.408  26.185 -49.584  1.00  0.00           H  
ATOM   1919  CB  ALA   118       0.010  26.732 -51.234  1.00  0.00           C  
ATOM   1920  HB1 ALA   118      -0.005  27.775 -50.917  1.00  0.00           H  
ATOM   1921  HB2 ALA   118       0.604  26.626 -52.141  1.00  0.00           H  
ATOM   1922  HB3 ALA   118      -1.023  26.474 -51.463  1.00  0.00           H  
ATOM   1923  C   ALA   118      -0.555  25.461 -49.021  1.00  0.00           C  
ATOM   1924  O   ALA   118      -0.571  26.190 -48.036  1.00  0.00           O  
ATOM   1925  N   ASN   119      -1.302  24.357 -49.072  1.00  0.00           N  
ATOM   1926  H   ASN   119      -1.284  23.851 -49.946  1.00  0.00           H  
ATOM   1927  CA  ASN   119      -2.259  23.956 -48.082  1.00  0.00           C  
ATOM   1928  HA  ASN   119      -2.768  24.847 -47.714  1.00  0.00           H  
ATOM   1929  CB  ASN   119      -3.196  22.882 -48.684  1.00  0.00           C  
ATOM   1930  HB2 ASN   119      -3.604  23.253 -49.624  1.00  0.00           H  
ATOM   1931  HB3 ASN   119      -2.738  22.007 -49.147  1.00  0.00           H  
ATOM   1932  CG  ASN   119      -4.389  22.484 -47.973  1.00  0.00           C  
ATOM   1933  OD1 ASN   119      -5.175  23.284 -47.519  1.00  0.00           O  
ATOM   1934  ND2 ASN   119      -4.636  21.237 -47.849  1.00  0.00           N  
ATOM   1935 HD21 ASN   119      -5.472  20.879 -47.410  1.00  0.00           H  
ATOM   1936 HD22 ASN   119      -3.947  20.574 -48.175  1.00  0.00           H  
ATOM   1937  C   ASN   119      -1.556  23.389 -46.825  1.00  0.00           C  
ATOM   1938  O   ASN   119      -1.883  23.663 -45.680  1.00  0.00           O  
ATOM   1939  N   PHE   120      -0.565  22.526 -47.114  1.00  0.00           N  
ATOM   1940  H   PHE   120      -0.490  22.169 -48.056  1.00  0.00           H  
ATOM   1941  CA  PHE   120       0.271  21.878 -46.096  1.00  0.00           C  
ATOM   1942  HA  PHE   120      -0.374  21.317 -45.420  1.00  0.00           H  
ATOM   1943  CB  PHE   120       1.170  20.813 -46.759  1.00  0.00           C  
ATOM   1944  HB2 PHE   120       0.588  20.052 -47.279  1.00  0.00           H  
ATOM   1945  HB3 PHE   120       1.691  21.354 -47.550  1.00  0.00           H  
ATOM   1946  CG  PHE   120       2.184  20.186 -45.863  1.00  0.00           C  
ATOM   1947  CD1 PHE   120       3.515  20.193 -46.227  1.00  0.00           C  
ATOM   1948  HD1 PHE   120       3.998  20.600 -47.103  1.00  0.00           H  
ATOM   1949  CE1 PHE   120       4.424  19.534 -45.360  1.00  0.00           C  
ATOM   1950  HE1 PHE   120       5.466  19.562 -45.640  1.00  0.00           H  
ATOM   1951  CZ  PHE   120       3.944  18.945 -44.138  1.00  0.00           C  
ATOM   1952  HZ  PHE   120       4.641  18.501 -43.442  1.00  0.00           H  
ATOM   1953  CE2 PHE   120       2.600  18.876 -43.809  1.00  0.00           C  
ATOM   1954  HE2 PHE   120       2.292  18.384 -42.898  1.00  0.00           H  
ATOM   1955  CD2 PHE   120       1.695  19.536 -44.676  1.00  0.00           C  
ATOM   1956  HD2 PHE   120       0.629  19.581 -44.509  1.00  0.00           H  
ATOM   1957  C   PHE   120       1.065  22.904 -45.285  1.00  0.00           C  
ATOM   1958  O   PHE   120       1.005  22.904 -44.054  1.00  0.00           O  
ATOM   1959  N   GLU   121       1.684  23.860 -45.935  1.00  0.00           N  
ATOM   1960  H   GLU   121       1.716  23.791 -46.942  1.00  0.00           H  
ATOM   1961  CA  GLU   121       2.310  25.031 -45.404  1.00  0.00           C  
ATOM   1962  HA  GLU   121       3.303  24.787 -45.027  1.00  0.00           H  
ATOM   1963  CB  GLU   121       2.548  25.992 -46.529  1.00  0.00           C  
ATOM   1964  HB2 GLU   121       2.696  25.496 -47.488  1.00  0.00           H  
ATOM   1965  HB3 GLU   121       1.555  26.384 -46.748  1.00  0.00           H  
ATOM   1966  CG  GLU   121       3.611  27.098 -46.277  1.00  0.00           C  
ATOM   1967  HG2 GLU   121       3.717  27.719 -47.167  1.00  0.00           H  
ATOM   1968  HG3 GLU   121       3.143  27.740 -45.531  1.00  0.00           H  
ATOM   1969  CD  GLU   121       4.899  26.334 -45.843  1.00  0.00           C  
ATOM   1970  OE1 GLU   121       5.574  26.958 -44.977  1.00  0.00           O  
ATOM   1971  OE2 GLU   121       5.415  25.465 -46.563  1.00  0.00           O  
ATOM   1972  C   GLU   121       1.498  25.906 -44.382  1.00  0.00           C  
ATOM   1973  O   GLU   121       1.994  26.227 -43.297  1.00  0.00           O  
ATOM   1974  N   LYS   122       0.180  26.127 -44.630  1.00  0.00           N  
ATOM   1975  H   LYS   122      -0.184  25.779 -45.505  1.00  0.00           H  
ATOM   1976  CA  LYS   122      -0.740  26.876 -43.781  1.00  0.00           C  
ATOM   1977  HA  LYS   122      -0.354  27.880 -43.608  1.00  0.00           H  
ATOM   1978  CB  LYS   122      -2.113  26.954 -44.534  1.00  0.00           C  
ATOM   1979  HB2 LYS   122      -1.732  27.201 -45.525  1.00  0.00           H  
ATOM   1980  HB3 LYS   122      -2.680  26.024 -44.501  1.00  0.00           H  
ATOM   1981  CG  LYS   122      -2.946  27.952 -44.150  1.00  0.00           C  
ATOM   1982  HG2 LYS   122      -3.535  27.702 -43.267  1.00  0.00           H  
ATOM   1983  HG3 LYS   122      -2.340  28.839 -43.966  1.00  0.00           H  
ATOM   1984  CD  LYS   122      -3.944  28.293 -44.996  1.00  0.00           C  
ATOM   1985  HD2 LYS   122      -3.547  28.388 -46.006  1.00  0.00           H  
ATOM   1986  HD3 LYS   122      -4.597  27.425 -45.081  1.00  0.00           H  
ATOM   1987  CE  LYS   122      -4.555  29.510 -44.750  1.00  0.00           C  
ATOM   1988  HE2 LYS   122      -3.809  30.242 -44.442  1.00  0.00           H  
ATOM   1989  HE3 LYS   122      -5.130  29.936 -45.572  1.00  0.00           H  
ATOM   1990  NZ  LYS   122      -5.634  29.425 -43.708  1.00  0.00           N  
ATOM   1991  HZ1 LYS   122      -6.494  29.303 -44.223  1.00  0.00           H  
ATOM   1992  HZ2 LYS   122      -5.558  28.637 -43.080  1.00  0.00           H  
ATOM   1993  HZ3 LYS   122      -5.691  30.265 -43.150  1.00  0.00           H  
ATOM   1994  C   LYS   122      -0.889  26.176 -42.400  1.00  0.00           C  
ATOM   1995  O   LYS   122      -1.243  26.841 -41.457  1.00  0.00           O  
ATOM   1996  N   ARG   123      -0.631  24.854 -42.364  1.00  0.00           N  
ATOM   1997  H   ARG   123      -0.427  24.466 -43.274  1.00  0.00           H  
ATOM   1998  CA  ARG   123      -0.529  24.090 -41.024  1.00  0.00           C  
ATOM   1999  HA  ARG   123      -1.288  24.340 -40.284  1.00  0.00           H  
ATOM   2000  CB  ARG   123      -0.635  22.607 -41.097  1.00  0.00           C  
ATOM   2001  HB2 ARG   123       0.129  22.177 -41.745  1.00  0.00           H  
ATOM   2002  HB3 ARG   123      -0.447  22.287 -40.072  1.00  0.00           H  
ATOM   2003  CG  ARG   123      -1.868  22.075 -41.463  1.00  0.00           C  
ATOM   2004  HG2 ARG   123      -2.142  21.336 -40.709  1.00  0.00           H  
ATOM   2005  HG3 ARG   123      -2.518  22.948 -41.401  1.00  0.00           H  
ATOM   2006  CD  ARG   123      -1.916  21.537 -42.700  1.00  0.00           C  
ATOM   2007  HD2 ARG   123      -1.632  22.251 -43.473  1.00  0.00           H  
ATOM   2008  HD3 ARG   123      -1.221  20.699 -42.761  1.00  0.00           H  
ATOM   2009  NE  ARG   123      -3.326  21.041 -42.882  1.00  0.00           N  
ATOM   2010  HE  ARG   123      -3.611  20.197 -42.407  1.00  0.00           H  
ATOM   2011  CZ  ARG   123      -4.365  21.607 -43.499  1.00  0.00           C  
ATOM   2012  NH1 ARG   123      -4.352  22.776 -44.052  1.00  0.00           N  
ATOM   2013 HH11 ARG   123      -3.420  23.133 -44.209  1.00  0.00           H  
ATOM   2014 HH12 ARG   123      -5.196  23.162 -44.452  1.00  0.00           H  
ATOM   2015  NH2 ARG   123      -5.499  21.037 -43.433  1.00  0.00           N  
ATOM   2016 HH21 ARG   123      -5.562  20.149 -42.955  1.00  0.00           H  
ATOM   2017 HH22 ARG   123      -6.275  21.605 -43.741  1.00  0.00           H  
ATOM   2018  C   ARG   123       0.822  24.366 -40.342  1.00  0.00           C  
ATOM   2019  O   ARG   123       0.909  24.742 -39.176  1.00  0.00           O  
ATOM   2020  N   LEU   124       1.893  24.301 -41.104  1.00  0.00           N  
ATOM   2021  H   LEU   124       1.841  24.038 -42.077  1.00  0.00           H  
ATOM   2022  CA  LEU   124       3.210  24.649 -40.605  1.00  0.00           C  
ATOM   2023  HA  LEU   124       3.414  24.099 -39.686  1.00  0.00           H  
ATOM   2024  CB  LEU   124       4.204  24.169 -41.637  1.00  0.00           C  
ATOM   2025  HB2 LEU   124       4.219  24.788 -42.535  1.00  0.00           H  
ATOM   2026  HB3 LEU   124       5.222  24.348 -41.291  1.00  0.00           H  
ATOM   2027  CG  LEU   124       4.152  22.724 -42.371  1.00  0.00           C  
ATOM   2028  HG  LEU   124       3.161  22.496 -42.764  1.00  0.00           H  
ATOM   2029  CD1 LEU   124       5.143  22.714 -43.585  1.00  0.00           C  
ATOM   2030 HD11 LEU   124       6.094  22.916 -43.090  1.00  0.00           H  
ATOM   2031 HD12 LEU   124       5.195  21.802 -44.180  1.00  0.00           H  
ATOM   2032 HD13 LEU   124       4.892  23.582 -44.195  1.00  0.00           H  
ATOM   2033  CD2 LEU   124       4.587  21.594 -41.363  1.00  0.00           C  
ATOM   2034 HD21 LEU   124       5.646  21.655 -41.111  1.00  0.00           H  
ATOM   2035 HD22 LEU   124       3.999  21.702 -40.452  1.00  0.00           H  
ATOM   2036 HD23 LEU   124       4.527  20.577 -41.750  1.00  0.00           H  
ATOM   2037  C   LEU   124       3.558  26.104 -40.278  1.00  0.00           C  
ATOM   2038  O   LEU   124       4.705  26.305 -39.820  1.00  0.00           O  
ATOM   2039  N   THR   125       2.597  27.022 -40.545  1.00  0.00           N  
ATOM   2040  H   THR   125       1.689  26.600 -40.676  1.00  0.00           H  
ATOM   2041  CA  THR   125       2.799  28.505 -40.380  1.00  0.00           C  
ATOM   2042  HA  THR   125       3.873  28.687 -40.427  1.00  0.00           H  
ATOM   2043  CB  THR   125       2.182  29.271 -41.585  1.00  0.00           C  
ATOM   2044  HB  THR   125       1.141  28.963 -41.687  1.00  0.00           H  
ATOM   2045  CG2 THR   125       2.128  30.847 -41.489  1.00  0.00           C  
ATOM   2046 HG21 THR   125       1.827  31.123 -40.478  1.00  0.00           H  
ATOM   2047 HG22 THR   125       3.101  31.302 -41.679  1.00  0.00           H  
ATOM   2048 HG23 THR   125       1.423  31.301 -42.186  1.00  0.00           H  
ATOM   2049  OG1 THR   125       2.825  28.914 -42.743  1.00  0.00           O  
ATOM   2050  HG1 THR   125       2.579  27.987 -42.800  1.00  0.00           H  
ATOM   2051  C   THR   125       2.453  29.035 -38.990  1.00  0.00           C  
ATOM   2052  O   THR   125       1.294  29.348 -38.656  1.00  0.00           O  
ATOM   2053  OXT THR   125       3.430  29.152 -38.163  1.00  0.00           O  
TER    2054      THR   125 
ATOM   2054  N   ALA   126       0.720  29.254 -35.731  1.00  0.00           N  
ATOM   2055  H1  ALA   126       0.275  30.107 -35.424  1.00  0.00           H  
ATOM   2056  H2  ALA   126       1.172  29.407 -36.621  1.00  0.00           H  
ATOM   2057  H3  ALA   126       1.421  29.128 -35.014  1.00  0.00           H  
ATOM   2058  CA  ALA   126      -0.147  28.094 -35.874  1.00  0.00           C  
ATOM   2059  HA  ALA   126      -0.755  28.195 -36.773  1.00  0.00           H  
ATOM   2060  CB  ALA   126       0.622  26.743 -35.929  1.00  0.00           C  
ATOM   2061  HB1 ALA   126      -0.099  25.925 -35.914  1.00  0.00           H  
ATOM   2062  HB2 ALA   126       1.236  26.579 -36.814  1.00  0.00           H  
ATOM   2063  HB3 ALA   126       1.285  26.719 -35.064  1.00  0.00           H  
ATOM   2064  C   ALA   126      -1.072  28.207 -34.619  1.00  0.00           C  
ATOM   2065  O   ALA   126      -0.508  28.152 -33.512  1.00  0.00           O  
ATOM   2066  N   ASP   127      -2.310  28.508 -34.738  1.00  0.00           N  
ATOM   2067  H   ASP   127      -2.686  28.723 -35.651  1.00  0.00           H  
ATOM   2068  CA  ASP   127      -3.271  28.705 -33.694  1.00  0.00           C  
ATOM   2069  HA  ASP   127      -2.807  29.181 -32.830  1.00  0.00           H  
ATOM   2070  CB  ASP   127      -4.423  29.675 -34.159  1.00  0.00           C  
ATOM   2071  HB2 ASP   127      -3.986  30.454 -34.784  1.00  0.00           H  
ATOM   2072  HB3 ASP   127      -4.978  29.114 -34.911  1.00  0.00           H  
ATOM   2073  CG  ASP   127      -5.214  30.262 -33.057  1.00  0.00           C  
ATOM   2074  OD1 ASP   127      -6.390  30.669 -33.342  1.00  0.00           O  
ATOM   2075  OD2 ASP   127      -4.701  30.338 -31.920  1.00  0.00           O  
ATOM   2076  C   ASP   127      -3.889  27.375 -33.132  1.00  0.00           C  
ATOM   2077  O   ASP   127      -4.141  26.438 -33.899  1.00  0.00           O  
ATOM   2078  N   THR   128      -4.026  27.279 -31.788  1.00  0.00           N  
ATOM   2079  H   THR   128      -3.815  28.099 -31.238  1.00  0.00           H  
ATOM   2080  CA  THR   128      -4.726  26.159 -31.189  1.00  0.00           C  
ATOM   2081  HA  THR   128      -4.206  25.285 -31.582  1.00  0.00           H  
ATOM   2082  CB  THR   128      -4.762  26.289 -29.658  1.00  0.00           C  
ATOM   2083  HB  THR   128      -3.741  26.297 -29.275  1.00  0.00           H  
ATOM   2084  CG2 THR   128      -5.671  27.460 -29.111  1.00  0.00           C  
ATOM   2085 HG21 THR   128      -5.323  27.519 -28.080  1.00  0.00           H  
ATOM   2086 HG22 THR   128      -5.415  28.399 -29.601  1.00  0.00           H  
ATOM   2087 HG23 THR   128      -6.735  27.255 -29.236  1.00  0.00           H  
ATOM   2088  OG1 THR   128      -5.444  25.244 -29.054  1.00  0.00           O  
ATOM   2089  HG1 THR   128      -4.971  24.409 -29.039  1.00  0.00           H  
ATOM   2090  C   THR   128      -6.179  26.053 -31.781  1.00  0.00           C  
ATOM   2091  O   THR   128      -6.773  27.106 -32.187  1.00  0.00           O  
ATOM   2092  N   THR   129      -6.500  24.796 -31.844  1.00  0.00           N  
ATOM   2093  H   THR   129      -5.804  24.140 -31.520  1.00  0.00           H  
ATOM   2094  CA  THR   129      -7.787  24.195 -32.403  1.00  0.00           C  
ATOM   2095  HA  THR   129      -7.599  23.132 -32.254  1.00  0.00           H  
ATOM   2096  CB  THR   129      -9.049  24.522 -31.508  1.00  0.00           C  
ATOM   2097  HB  THR   129      -9.865  23.971 -31.973  1.00  0.00           H  
ATOM   2098  CG2 THR   129      -8.755  23.997 -30.096  1.00  0.00           C  
ATOM   2099 HG21 THR   129      -9.679  23.956 -29.519  1.00  0.00           H  
ATOM   2100 HG22 THR   129      -8.482  22.941 -30.093  1.00  0.00           H  
ATOM   2101 HG23 THR   129      -8.069  24.651 -29.558  1.00  0.00           H  
ATOM   2102  OG1 THR   129      -9.492  25.841 -31.332  1.00  0.00           O  
ATOM   2103  HG1 THR   129      -9.501  26.221 -32.213  1.00  0.00           H  
ATOM   2104  C   THR   129      -8.041  24.440 -33.876  1.00  0.00           C  
ATOM   2105  O   THR   129      -8.964  23.797 -34.385  1.00  0.00           O  
ATOM   2106  N   THR   130      -7.141  25.193 -34.512  1.00  0.00           N  
ATOM   2107  H   THR   130      -6.382  25.653 -34.030  1.00  0.00           H  
ATOM   2108  CA  THR   130      -7.125  25.530 -35.923  1.00  0.00           C  
ATOM   2109  HA  THR   130      -8.117  25.284 -36.302  1.00  0.00           H  
ATOM   2110  CB  THR   130      -6.908  27.045 -36.207  1.00  0.00           C  
ATOM   2111  HB  THR   130      -5.912  27.256 -35.816  1.00  0.00           H  
ATOM   2112  CG2 THR   130      -6.831  27.531 -37.663  1.00  0.00           C  
ATOM   2113 HG21 THR   130      -6.011  27.059 -38.205  1.00  0.00           H  
ATOM   2114 HG22 THR   130      -7.736  27.394 -38.256  1.00  0.00           H  
ATOM   2115 HG23 THR   130      -6.580  28.591 -37.611  1.00  0.00           H  
ATOM   2116  OG1 THR   130      -7.835  27.788 -35.491  1.00  0.00           O  
ATOM   2117  HG1 THR   130      -7.542  27.779 -34.577  1.00  0.00           H  
ATOM   2118  C   THR   130      -6.092  24.743 -36.737  1.00  0.00           C  
ATOM   2119  O   THR   130      -6.446  24.254 -37.824  1.00  0.00           O  
ATOM   2120  N   ALA   131      -4.896  24.830 -36.320  1.00  0.00           N  
ATOM   2121  H   ALA   131      -4.831  25.521 -35.586  1.00  0.00           H  
ATOM   2122  CA  ALA   131      -3.708  24.280 -36.947  1.00  0.00           C  
ATOM   2123  HA  ALA   131      -3.974  23.553 -37.715  1.00  0.00           H  
ATOM   2124  CB  ALA   131      -3.004  25.514 -37.572  1.00  0.00           C  
ATOM   2125  HB1 ALA   131      -2.265  25.110 -38.264  1.00  0.00           H  
ATOM   2126  HB2 ALA   131      -3.742  26.125 -38.092  1.00  0.00           H  
ATOM   2127  HB3 ALA   131      -2.596  26.148 -36.784  1.00  0.00           H  
ATOM   2128  C   ALA   131      -2.845  23.452 -35.881  1.00  0.00           C  
ATOM   2129  O   ALA   131      -2.141  22.539 -36.207  1.00  0.00           O  
ATOM   2130  N   ALA   132      -3.017  23.799 -34.600  1.00  0.00           N  
ATOM   2131  H   ALA   132      -3.586  24.557 -34.251  1.00  0.00           H  
ATOM   2132  CA  ALA   132      -2.396  23.057 -33.533  1.00  0.00           C  
ATOM   2133  HA  ALA   132      -1.768  22.243 -33.895  1.00  0.00           H  
ATOM   2134  CB  ALA   132      -1.624  24.099 -32.709  1.00  0.00           C  
ATOM   2135  HB1 ALA   132      -0.770  24.521 -33.238  1.00  0.00           H  
ATOM   2136  HB2 ALA   132      -2.326  24.848 -32.341  1.00  0.00           H  
ATOM   2137  HB3 ALA   132      -1.221  23.631 -31.810  1.00  0.00           H  
ATOM   2138  C   ALA   132      -3.516  22.377 -32.731  1.00  0.00           C  
ATOM   2139  O   ALA   132      -4.721  22.673 -32.816  1.00  0.00           O  
ATOM   2140  N   PRO   133      -3.082  21.415 -31.869  1.00  0.00           N  
ATOM   2141  CD  PRO   133      -1.750  20.889 -31.730  1.00  0.00           C  
ATOM   2142  HD2 PRO   133      -0.917  21.586 -31.642  1.00  0.00           H  
ATOM   2143  HD3 PRO   133      -1.511  20.287 -32.607  1.00  0.00           H  
ATOM   2144  CG  PRO   133      -1.671  19.987 -30.511  1.00  0.00           C  
ATOM   2145  HG2 PRO   133      -1.192  20.490 -29.671  1.00  0.00           H  
ATOM   2146  HG3 PRO   133      -1.094  19.114 -30.815  1.00  0.00           H  
ATOM   2147  CB  PRO   133      -3.086  19.621 -30.186  1.00  0.00           C  
ATOM   2148  HB2 PRO   133      -3.210  19.679 -29.105  1.00  0.00           H  
ATOM   2149  HB3 PRO   133      -3.347  18.588 -30.418  1.00  0.00           H  
ATOM   2150  CA  PRO   133      -3.970  20.679 -30.906  1.00  0.00           C  
ATOM   2151  HA  PRO   133      -4.714  20.042 -31.384  1.00  0.00           H  
ATOM   2152  C   PRO   133      -4.592  21.644 -29.943  1.00  0.00           C  
ATOM   2153  O   PRO   133      -4.077  22.723 -29.560  1.00  0.00           O  
ATOM   2154  N   ALA   134      -5.768  21.180 -29.386  1.00  0.00           N  
ATOM   2155  H   ALA   134      -6.096  20.295 -29.746  1.00  0.00           H  
ATOM   2156  CA  ALA   134      -6.439  21.801 -28.217  1.00  0.00           C  
ATOM   2157  HA  ALA   134      -6.651  22.782 -28.642  1.00  0.00           H  
ATOM   2158  CB  ALA   134      -7.739  21.081 -27.900  1.00  0.00           C  
ATOM   2159  HB1 ALA   134      -7.446  20.032 -27.873  1.00  0.00           H  
ATOM   2160  HB2 ALA   134      -8.193  21.488 -26.997  1.00  0.00           H  
ATOM   2161  HB3 ALA   134      -8.443  21.257 -28.714  1.00  0.00           H  
ATOM   2162  C   ALA   134      -5.582  21.912 -26.970  1.00  0.00           C  
ATOM   2163  O   ALA   134      -4.896  20.958 -26.649  1.00  0.00           O  
ATOM   2164  N   ASP   135      -5.636  23.065 -26.203  1.00  0.00           N  
ATOM   2165  H   ASP   135      -6.140  23.851 -26.588  1.00  0.00           H  
ATOM   2166  CA  ASP   135      -4.952  23.285 -24.887  1.00  0.00           C  
ATOM   2167  HA  ASP   135      -4.029  22.704 -24.906  1.00  0.00           H  
ATOM   2168  CB  ASP   135      -4.653  24.804 -24.718  1.00  0.00           C  
ATOM   2169  HB2 ASP   135      -5.578  25.376 -24.781  1.00  0.00           H  
ATOM   2170  HB3 ASP   135      -4.290  24.891 -23.694  1.00  0.00           H  
ATOM   2171  CG  ASP   135      -3.706  25.357 -25.673  1.00  0.00           C  
ATOM   2172  OD1 ASP   135      -2.860  24.561 -26.164  1.00  0.00           O  
ATOM   2173  OD2 ASP   135      -3.708  26.538 -25.920  1.00  0.00           O  
ATOM   2174  C   ASP   135      -5.834  22.846 -23.771  1.00  0.00           C  
ATOM   2175  O   ASP   135      -7.032  22.892 -23.801  1.00  0.00           O  
ATOM   2176  N   ALA   136      -5.170  22.566 -22.616  1.00  0.00           N  
ATOM   2177  H   ALA   136      -4.163  22.493 -22.633  1.00  0.00           H  
ATOM   2178  CA  ALA   136      -5.912  22.380 -21.354  1.00  0.00           C  
ATOM   2179  HA  ALA   136      -6.837  21.879 -21.641  1.00  0.00           H  
ATOM   2180  CB  ALA   136      -5.102  21.526 -20.366  1.00  0.00           C  
ATOM   2181  HB1 ALA   136      -5.564  21.745 -19.403  1.00  0.00           H  
ATOM   2182  HB2 ALA   136      -5.104  20.458 -20.581  1.00  0.00           H  
ATOM   2183  HB3 ALA   136      -4.041  21.764 -20.287  1.00  0.00           H  
ATOM   2184  C   ALA   136      -6.448  23.684 -20.788  1.00  0.00           C  
ATOM   2185  O   ALA   136      -6.900  23.711 -19.598  1.00  0.00           O  
ATOM   2186  N   LYS   137      -6.537  24.831 -21.562  1.00  0.00           N  
ATOM   2187  H   LYS   137      -6.088  24.763 -22.464  1.00  0.00           H  
ATOM   2188  CA  LYS   137      -6.975  26.153 -21.183  1.00  0.00           C  
ATOM   2189  HA  LYS   137      -6.339  26.633 -20.440  1.00  0.00           H  
ATOM   2190  CB  LYS   137      -6.727  27.175 -22.324  1.00  0.00           C  
ATOM   2191  HB2 LYS   137      -6.891  28.101 -21.774  1.00  0.00           H  
ATOM   2192  HB3 LYS   137      -5.671  27.116 -22.588  1.00  0.00           H  
ATOM   2193  CG  LYS   137      -7.497  27.274 -23.428  1.00  0.00           C  
ATOM   2194  HG2 LYS   137      -7.574  26.328 -23.965  1.00  0.00           H  
ATOM   2195  HG3 LYS   137      -8.525  27.563 -23.206  1.00  0.00           H  
ATOM   2196  CD  LYS   137      -7.090  28.078 -24.473  1.00  0.00           C  
ATOM   2197  HD2 LYS   137      -6.138  27.762 -24.900  1.00  0.00           H  
ATOM   2198  HD3 LYS   137      -7.833  27.916 -25.254  1.00  0.00           H  
ATOM   2199  CE  LYS   137      -7.112  29.488 -24.366  1.00  0.00           C  
ATOM   2200  HE2 LYS   137      -8.092  29.894 -24.116  1.00  0.00           H  
ATOM   2201  HE3 LYS   137      -6.468  29.765 -23.531  1.00  0.00           H  
ATOM   2202  NZ  LYS   137      -6.677  30.171 -25.571  1.00  0.00           N  
ATOM   2203  HZ1 LYS   137      -7.323  29.992 -26.326  1.00  0.00           H  
ATOM   2204  HZ2 LYS   137      -6.655  31.179 -25.510  1.00  0.00           H  
ATOM   2205  HZ3 LYS   137      -5.784  29.877 -25.938  1.00  0.00           H  
ATOM   2206  C   LYS   137      -8.359  26.188 -20.477  1.00  0.00           C  
ATOM   2207  O   LYS   137      -8.442  27.087 -19.635  1.00  0.00           O  
ATOM   2208  N   PRO   138      -9.419  25.493 -20.940  1.00  0.00           N  
ATOM   2209  CD  PRO   138      -9.514  24.667 -22.173  1.00  0.00           C  
ATOM   2210  HD2 PRO   138      -9.109  23.673 -21.985  1.00  0.00           H  
ATOM   2211  HD3 PRO   138      -8.965  25.254 -22.910  1.00  0.00           H  
ATOM   2212  CG  PRO   138     -10.995  24.590 -22.513  1.00  0.00           C  
ATOM   2213  HG2 PRO   138     -11.262  23.614 -22.918  1.00  0.00           H  
ATOM   2214  HG3 PRO   138     -11.174  25.361 -23.262  1.00  0.00           H  
ATOM   2215  CB  PRO   138     -11.718  24.745 -21.229  1.00  0.00           C  
ATOM   2216  HB2 PRO   138     -11.971  23.718 -20.966  1.00  0.00           H  
ATOM   2217  HB3 PRO   138     -12.640  25.320 -21.316  1.00  0.00           H  
ATOM   2218  CA  PRO   138     -10.760  25.474 -20.250  1.00  0.00           C  
ATOM   2219  HA  PRO   138     -11.049  26.524 -20.202  1.00  0.00           H  
ATOM   2220  C   PRO   138     -10.655  24.892 -18.800  1.00  0.00           C  
ATOM   2221  O   PRO   138     -11.714  24.958 -18.081  1.00  0.00           O  
ATOM   2222  N   MET   139      -9.512  24.329 -18.299  1.00  0.00           N  
ATOM   2223  H   MET   139      -8.693  24.170 -18.869  1.00  0.00           H  
ATOM   2224  CA  MET   139      -9.508  23.552 -17.071  1.00  0.00           C  
ATOM   2225  HA  MET   139     -10.394  23.668 -16.448  1.00  0.00           H  
ATOM   2226  CB  MET   139      -9.513  22.053 -17.367  1.00  0.00           C  
ATOM   2227  HB2 MET   139      -8.480  21.833 -17.635  1.00  0.00           H  
ATOM   2228  HB3 MET   139      -9.725  21.437 -16.494  1.00  0.00           H  
ATOM   2229  CG  MET   139     -10.476  21.660 -18.483  1.00  0.00           C  
ATOM   2230  HG2 MET   139     -10.722  20.607 -18.348  1.00  0.00           H  
ATOM   2231  HG3 MET   139     -11.373  22.279 -18.457  1.00  0.00           H  
ATOM   2232  SD  MET   139      -9.703  21.755 -20.164  1.00  0.00           S  
ATOM   2233  CE  MET   139      -8.556  20.233 -20.046  1.00  0.00           C  
ATOM   2234  HE1 MET   139      -7.907  20.348 -20.914  1.00  0.00           H  
ATOM   2235  HE2 MET   139      -7.883  20.354 -19.197  1.00  0.00           H  
ATOM   2236  HE3 MET   139      -9.101  19.290 -19.990  1.00  0.00           H  
ATOM   2237  C   MET   139      -8.331  24.003 -16.115  1.00  0.00           C  
ATOM   2238  O   MET   139      -8.287  23.595 -14.912  1.00  0.00           O  
ATOM   2239  N   MET   140      -7.261  24.672 -16.584  1.00  0.00           N  
ATOM   2240  H   MET   140      -7.269  24.912 -17.565  1.00  0.00           H  
ATOM   2241  CA  MET   140      -6.118  25.024 -15.828  1.00  0.00           C  
ATOM   2242  HA  MET   140      -5.979  24.372 -14.965  1.00  0.00           H  
ATOM   2243  CB  MET   140      -4.908  25.025 -16.801  1.00  0.00           C  
ATOM   2244  HB2 MET   140      -5.204  25.390 -17.784  1.00  0.00           H  
ATOM   2245  HB3 MET   140      -4.109  25.695 -16.482  1.00  0.00           H  
ATOM   2246  CG  MET   140      -4.427  23.590 -16.827  1.00  0.00           C  
ATOM   2247  HG2 MET   140      -4.148  23.485 -15.779  1.00  0.00           H  
ATOM   2248  HG3 MET   140      -5.140  22.794 -17.046  1.00  0.00           H  
ATOM   2249  SD  MET   140      -2.952  23.189 -17.860  1.00  0.00           S  
ATOM   2250  CE  MET   140      -1.792  24.530 -17.235  1.00  0.00           C  
ATOM   2251  HE1 MET   140      -2.132  25.436 -17.738  1.00  0.00           H  
ATOM   2252  HE2 MET   140      -1.872  24.632 -16.152  1.00  0.00           H  
ATOM   2253  HE3 MET   140      -0.764  24.248 -17.463  1.00  0.00           H  
ATOM   2254  C   MET   140      -6.389  26.392 -15.186  1.00  0.00           C  
ATOM   2255  O   MET   140      -7.239  27.172 -15.575  1.00  0.00           O  
ATOM   2256  N   HIE   141      -5.562  26.765 -14.197  1.00  0.00           N  
ATOM   2257  H   HIE   141      -4.853  26.107 -13.906  1.00  0.00           H  
ATOM   2258  CA  HIE   141      -5.422  28.167 -13.755  1.00  0.00           C  
ATOM   2259  HA  HIE   141      -6.379  28.599 -13.462  1.00  0.00           H  
ATOM   2260  CB  HIE   141      -4.433  28.263 -12.552  1.00  0.00           C  
ATOM   2261  HB2 HIE   141      -4.737  27.538 -11.797  1.00  0.00           H  
ATOM   2262  HB3 HIE   141      -3.479  27.905 -12.940  1.00  0.00           H  
ATOM   2263  CG  HIE   141      -4.460  29.643 -11.824  1.00  0.00           C  
ATOM   2264  ND1 HIE   141      -3.698  30.741 -12.192  1.00  0.00           N  
ATOM   2265  CE1 HIE   141      -4.106  31.775 -11.462  1.00  0.00           C  
ATOM   2266  HE1 HIE   141      -3.817  32.810 -11.577  1.00  0.00           H  
ATOM   2267  NE2 HIE   141      -5.017  31.378 -10.563  1.00  0.00           N  
ATOM   2268  HE2 HIE   141      -5.671  31.957 -10.056  1.00  0.00           H  
ATOM   2269  CD2 HIE   141      -5.212  29.982 -10.735  1.00  0.00           C  
ATOM   2270  HD2 HIE   141      -5.881  29.352 -10.167  1.00  0.00           H  
ATOM   2271  C   HIE   141      -5.054  29.109 -14.980  1.00  0.00           C  
ATOM   2272  O   HIE   141      -4.409  28.567 -15.883  1.00  0.00           O  
ATOM   2273  N   HIE   142      -5.529  30.395 -15.104  1.00  0.00           N  
ATOM   2274  H   HIE   142      -6.047  30.732 -14.305  1.00  0.00           H  
ATOM   2275  CA  HIE   142      -5.309  31.377 -16.202  1.00  0.00           C  
ATOM   2276  HA  HIE   142      -5.407  30.861 -17.158  1.00  0.00           H  
ATOM   2277  CB  HIE   142      -6.519  32.336 -16.229  1.00  0.00           C  
ATOM   2278  HB2 HIE   142      -6.358  33.038 -17.046  1.00  0.00           H  
ATOM   2279  HB3 HIE   142      -7.425  31.736 -16.312  1.00  0.00           H  
ATOM   2280  CG  HIE   142      -6.591  33.271 -15.049  1.00  0.00           C  
ATOM   2281  ND1 HIE   142      -6.770  32.939 -13.750  1.00  0.00           N  
ATOM   2282  CE1 HIE   142      -6.815  33.989 -12.977  1.00  0.00           C  
ATOM   2283  HE1 HIE   142      -6.942  34.077 -11.908  1.00  0.00           H  
ATOM   2284  NE2 HIE   142      -6.771  35.104 -13.779  1.00  0.00           N  
ATOM   2285  HE2 HIE   142      -6.658  36.072 -13.514  1.00  0.00           H  
ATOM   2286  CD2 HIE   142      -6.607  34.652 -15.110  1.00  0.00           C  
ATOM   2287  HD2 HIE   142      -6.351  35.152 -16.032  1.00  0.00           H  
ATOM   2288  C   HIE   142      -3.985  32.098 -16.213  1.00  0.00           C  
ATOM   2289  O   HIE   142      -3.617  32.632 -17.246  1.00  0.00           O  
ATOM   2290  N   LYS   143      -3.221  31.944 -15.143  1.00  0.00           N  
ATOM   2291  H   LYS   143      -3.542  31.613 -14.245  1.00  0.00           H  
ATOM   2292  CA  LYS   143      -1.769  32.322 -15.159  1.00  0.00           C  
ATOM   2293  HA  LYS   143      -1.571  32.792 -16.122  1.00  0.00           H  
ATOM   2294  CB  LYS   143      -1.436  33.351 -14.062  1.00  0.00           C  
ATOM   2295  HB2 LYS   143      -1.777  33.004 -13.086  1.00  0.00           H  
ATOM   2296  HB3 LYS   143      -0.350  33.415 -13.989  1.00  0.00           H  
ATOM   2297  CG  LYS   143      -2.026  34.565 -14.196  1.00  0.00           C  
ATOM   2298  HG2 LYS   143      -1.784  34.918 -15.198  1.00  0.00           H  
ATOM   2299  HG3 LYS   143      -3.094  34.386 -14.324  1.00  0.00           H  
ATOM   2300  CD  LYS   143      -1.806  35.587 -13.346  1.00  0.00           C  
ATOM   2301  HD2 LYS   143      -1.868  35.180 -12.337  1.00  0.00           H  
ATOM   2302  HD3 LYS   143      -0.781  35.928 -13.489  1.00  0.00           H  
ATOM   2303  CE  LYS   143      -2.681  36.623 -13.453  1.00  0.00           C  
ATOM   2304  HE2 LYS   143      -2.654  36.943 -14.495  1.00  0.00           H  
ATOM   2305  HE3 LYS   143      -3.660  36.213 -13.205  1.00  0.00           H  
ATOM   2306  NZ  LYS   143      -2.315  37.752 -12.599  1.00  0.00           N  
ATOM   2307  HZ1 LYS   143      -2.126  37.440 -11.657  1.00  0.00           H  
ATOM   2308  HZ2 LYS   143      -1.473  38.205 -12.923  1.00  0.00           H  
ATOM   2309  HZ3 LYS   143      -3.034  38.458 -12.532  1.00  0.00           H  
ATOM   2310  C   LYS   143      -0.825  31.192 -15.167  1.00  0.00           C  
ATOM   2311  O   LYS   143      -0.982  30.181 -14.529  1.00  0.00           O  
ATOM   2312  N   GLY   144       0.346  31.267 -15.841  1.00  0.00           N  
ATOM   2313  H   GLY   144       0.398  32.076 -16.443  1.00  0.00           H  
ATOM   2314  CA  GLY   144       1.219  30.084 -16.181  1.00  0.00           C  
ATOM   2315  HA2 GLY   144       2.249  30.442 -16.203  1.00  0.00           H  
ATOM   2316  HA3 GLY   144       1.105  29.347 -15.387  1.00  0.00           H  
ATOM   2317  C   GLY   144       0.795  29.400 -17.547  1.00  0.00           C  
ATOM   2318  O   GLY   144      -0.283  29.526 -17.983  1.00  0.00           O  
ATOM   2319  N   LYS   145       1.809  28.818 -18.198  1.00  0.00           N  
ATOM   2320  H   LYS   145       2.731  28.828 -17.785  1.00  0.00           H  
ATOM   2321  CA  LYS   145       1.768  28.155 -19.560  1.00  0.00           C  
ATOM   2322  HA  LYS   145       1.104  28.775 -20.162  1.00  0.00           H  
ATOM   2323  CB  LYS   145       3.121  28.131 -20.306  1.00  0.00           C  
ATOM   2324  HB2 LYS   145       3.773  27.469 -19.736  1.00  0.00           H  
ATOM   2325  HB3 LYS   145       2.966  27.658 -21.276  1.00  0.00           H  
ATOM   2326  CG  LYS   145       3.697  29.377 -20.478  1.00  0.00           C  
ATOM   2327  HG2 LYS   145       2.904  30.038 -20.828  1.00  0.00           H  
ATOM   2328  HG3 LYS   145       4.038  29.749 -19.512  1.00  0.00           H  
ATOM   2329  CD  LYS   145       4.745  29.438 -21.380  1.00  0.00           C  
ATOM   2330  HD2 LYS   145       5.578  29.025 -20.812  1.00  0.00           H  
ATOM   2331  HD3 LYS   145       4.570  28.930 -22.328  1.00  0.00           H  
ATOM   2332  CE  LYS   145       5.180  30.663 -21.643  1.00  0.00           C  
ATOM   2333  HE2 LYS   145       4.337  31.248 -22.011  1.00  0.00           H  
ATOM   2334  HE3 LYS   145       5.499  31.199 -20.749  1.00  0.00           H  
ATOM   2335  NZ  LYS   145       6.286  30.611 -22.653  1.00  0.00           N  
ATOM   2336  HZ1 LYS   145       6.048  29.988 -23.412  1.00  0.00           H  
ATOM   2337  HZ2 LYS   145       6.499  31.517 -23.046  1.00  0.00           H  
ATOM   2338  HZ3 LYS   145       7.095  30.328 -22.120  1.00  0.00           H  
ATOM   2339  C   LYS   145       1.011  26.853 -19.694  1.00  0.00           C  
ATOM   2340  O   LYS   145       1.046  25.924 -18.857  1.00  0.00           O  
ATOM   2341  N   PHE   146       0.153  26.788 -20.765  1.00  0.00           N  
ATOM   2342  H   PHE   146       0.224  27.581 -21.387  1.00  0.00           H  
ATOM   2343  CA  PHE   146      -0.815  25.664 -21.032  1.00  0.00           C  
ATOM   2344  HA  PHE   146      -1.050  25.310 -20.028  1.00  0.00           H  
ATOM   2345  CB  PHE   146      -2.032  26.031 -21.795  1.00  0.00           C  
ATOM   2346  HB2 PHE   146      -1.696  26.297 -22.797  1.00  0.00           H  
ATOM   2347  HB3 PHE   146      -2.687  25.179 -21.978  1.00  0.00           H  
ATOM   2348  CG  PHE   146      -2.823  27.256 -21.239  1.00  0.00           C  
ATOM   2349  CD1 PHE   146      -3.360  27.279 -19.966  1.00  0.00           C  
ATOM   2350  HD1 PHE   146      -2.933  26.537 -19.308  1.00  0.00           H  
ATOM   2351  CE1 PHE   146      -4.308  28.286 -19.595  1.00  0.00           C  
ATOM   2352  HE1 PHE   146      -4.796  28.199 -18.635  1.00  0.00           H  
ATOM   2353  CZ  PHE   146      -4.683  29.334 -20.460  1.00  0.00           C  
ATOM   2354  HZ  PHE   146      -5.391  30.095 -20.169  1.00  0.00           H  
ATOM   2355  CE2 PHE   146      -4.000  29.381 -21.687  1.00  0.00           C  
ATOM   2356  HE2 PHE   146      -4.193  30.221 -22.338  1.00  0.00           H  
ATOM   2357  CD2 PHE   146      -3.198  28.327 -22.085  1.00  0.00           C  
ATOM   2358  HD2 PHE   146      -2.776  28.346 -23.078  1.00  0.00           H  
ATOM   2359  C   PHE   146      -0.130  24.418 -21.702  1.00  0.00           C  
ATOM   2360  O   PHE   146       0.311  24.562 -22.844  1.00  0.00           O  
ATOM   2361  N   GLY   147      -0.404  23.260 -21.040  1.00  0.00           N  
ATOM   2362  H   GLY   147      -0.647  23.276 -20.059  1.00  0.00           H  
ATOM   2363  CA  GLY   147      -0.378  21.985 -21.776  1.00  0.00           C  
ATOM   2364  HA2 GLY   147       0.498  21.917 -22.421  1.00  0.00           H  
ATOM   2365  HA3 GLY   147      -0.268  21.187 -21.042  1.00  0.00           H  
ATOM   2366  C   GLY   147      -1.533  21.670 -22.685  1.00  0.00           C  
ATOM   2367  O   GLY   147      -2.514  22.391 -22.573  1.00  0.00           O  
ATOM   2368  N   PRO   148      -1.491  20.609 -23.516  1.00  0.00           N  
ATOM   2369  CD  PRO   148      -0.418  19.645 -23.463  1.00  0.00           C  
ATOM   2370  HD2 PRO   148      -0.249  19.178 -22.492  1.00  0.00           H  
ATOM   2371  HD3 PRO   148       0.549  20.040 -23.777  1.00  0.00           H  
ATOM   2372  CG  PRO   148      -0.929  18.573 -24.412  1.00  0.00           C  
ATOM   2373  HG2 PRO   148      -1.403  17.776 -23.840  1.00  0.00           H  
ATOM   2374  HG3 PRO   148      -0.083  18.215 -24.998  1.00  0.00           H  
ATOM   2375  CB  PRO   148      -2.003  19.189 -25.335  1.00  0.00           C  
ATOM   2376  HB2 PRO   148      -2.719  18.453 -25.699  1.00  0.00           H  
ATOM   2377  HB3 PRO   148      -1.552  19.698 -26.186  1.00  0.00           H  
ATOM   2378  CA  PRO   148      -2.620  20.245 -24.356  1.00  0.00           C  
ATOM   2379  HA  PRO   148      -2.877  21.113 -24.963  1.00  0.00           H  
ATOM   2380  C   PRO   148      -3.832  19.710 -23.569  1.00  0.00           C  
ATOM   2381  O   PRO   148      -3.805  19.275 -22.397  1.00  0.00           O  
ATOM   2382  N   HIE   149      -4.998  19.772 -24.179  1.00  0.00           N  
ATOM   2383  H   HIE   149      -5.010  20.008 -25.161  1.00  0.00           H  
ATOM   2384  CA  HIE   149      -6.277  19.283 -23.604  1.00  0.00           C  
ATOM   2385  HA  HIE   149      -6.500  19.979 -22.794  1.00  0.00           H  
ATOM   2386  CB  HIE   149      -7.453  19.336 -24.596  1.00  0.00           C  
ATOM   2387  HB2 HIE   149      -7.335  20.315 -25.059  1.00  0.00           H  
ATOM   2388  HB3 HIE   149      -7.242  18.653 -25.418  1.00  0.00           H  
ATOM   2389  CG  HIE   149      -8.845  19.378 -23.928  1.00  0.00           C  
ATOM   2390  ND1 HIE   149      -9.530  18.297 -23.449  1.00  0.00           N  
ATOM   2391  CE1 HIE   149     -10.718  18.800 -23.044  1.00  0.00           C  
ATOM   2392  HE1 HIE   149     -11.547  18.301 -22.564  1.00  0.00           H  
ATOM   2393  NE2 HIE   149     -10.834  20.136 -23.252  1.00  0.00           N  
ATOM   2394  HE2 HIE   149     -11.641  20.686 -22.995  1.00  0.00           H  
ATOM   2395  CD2 HIE   149      -9.589  20.503 -23.820  1.00  0.00           C  
ATOM   2396  HD2 HIE   149      -9.385  21.472 -24.250  1.00  0.00           H  
ATOM   2397  C   HIE   149      -6.205  17.845 -23.077  1.00  0.00           C  
ATOM   2398  O   HIE   149      -5.249  17.135 -23.395  1.00  0.00           O  
ATOM   2399  N   GLN   150      -7.137  17.493 -22.216  1.00  0.00           N  
ATOM   2400  H   GLN   150      -7.681  18.248 -21.823  1.00  0.00           H  
ATOM   2401  CA  GLN   150      -7.179  16.211 -21.528  1.00  0.00           C  
ATOM   2402  HA  GLN   150      -6.640  15.505 -22.159  1.00  0.00           H  
ATOM   2403  CB  GLN   150      -6.473  16.308 -20.166  1.00  0.00           C  
ATOM   2404  HB2 GLN   150      -5.424  16.422 -20.436  1.00  0.00           H  
ATOM   2405  HB3 GLN   150      -6.848  17.291 -19.878  1.00  0.00           H  
ATOM   2406  CG  GLN   150      -6.692  15.274 -19.041  1.00  0.00           C  
ATOM   2407  HG2 GLN   150      -6.012  15.531 -18.230  1.00  0.00           H  
ATOM   2408  HG3 GLN   150      -7.661  15.085 -18.579  1.00  0.00           H  
ATOM   2409  CD  GLN   150      -6.228  13.849 -19.411  1.00  0.00           C  
ATOM   2410  OE1 GLN   150      -6.959  12.906 -19.625  1.00  0.00           O  
ATOM   2411  NE2 GLN   150      -4.967  13.501 -19.439  1.00  0.00           N  
ATOM   2412 HE21 GLN   150      -4.877  12.571 -19.822  1.00  0.00           H  
ATOM   2413 HE22 GLN   150      -4.192  14.147 -19.378  1.00  0.00           H  
ATOM   2414  C   GLN   150      -8.667  15.688 -21.276  1.00  0.00           C  
ATOM   2415  O   GLN   150      -9.371  16.452 -20.588  1.00  0.00           O  
ATOM   2416  N   CML   151      -8.985  14.496 -21.660  1.00  0.00           N  
ATOM   2417  H   CML   151      -8.351  13.983 -22.256  1.00  0.00           H  
ATOM   2418  CA  CML   151     -10.271  13.929 -21.396  1.00  0.00           C  
ATOM   2419  HA  CML   151     -10.686  14.535 -20.590  1.00  0.00           H  
ATOM   2420  CB  CML   151     -10.096  12.559 -20.708  1.00  0.00           C  
ATOM   2421  HB2 CML   151      -9.347  12.602 -19.918  1.00  0.00           H  
ATOM   2422  HB3 CML   151      -9.898  11.948 -21.589  1.00  0.00           H  
ATOM   2423  SG  CML   151     -11.600  11.856 -20.042  1.00  0.00           S  
ATOM   2424  S1L CML   151     -12.173  12.808 -18.367  1.00  0.00           S  
ATOM   2425  C1L CML   151     -13.407  14.047 -18.740  1.00  0.00           C  
ATOM   2426  H1L CML   151     -14.435  13.735 -18.460  1.00  0.00           H  
ATOM   2427  H1M CML   151     -13.354  14.223 -19.836  1.00  0.00           H  
ATOM   2428  C1R CML   151     -13.172  15.367 -18.101  1.00  0.00           C  
ATOM   2429  C2R CML   151     -12.518  16.423 -18.581  1.00  0.00           C  
ATOM   2430  H2R CML   151     -12.025  16.505 -19.561  1.00  0.00           H  
ATOM   2431  C1  CML   151     -13.767  15.692 -16.687  1.00  0.00           C  
ATOM   2432  C2  CML   151     -12.525  17.620 -17.793  1.00  0.00           C  
ATOM   2433  N1  CML   151     -13.263  17.094 -16.618  1.00  0.00           N  
ATOM   2434  O1  CML   151     -13.574  17.803 -15.632  1.00  0.00           O  
ATOM   2435  C1A CML   151     -13.009  14.884 -15.532  1.00  0.00           C  
ATOM   2436  H1A CML   151     -12.752  13.832 -15.778  1.00  0.00           H  
ATOM   2437  H1B CML   151     -13.704  14.894 -14.665  1.00  0.00           H  
ATOM   2438  H1C CML   151     -12.096  15.434 -15.216  1.00  0.00           H  
ATOM   2439  C2A CML   151     -11.110  17.907 -17.390  1.00  0.00           C  
ATOM   2440  H2A CML   151     -10.960  18.674 -16.601  1.00  0.00           H  
ATOM   2441  H2B CML   151     -10.568  18.061 -18.348  1.00  0.00           H  
ATOM   2442  H2C CML   151     -10.688  16.939 -17.043  1.00  0.00           H  
ATOM   2443  C1D CML   151     -15.378  15.718 -16.559  1.00  0.00           C  
ATOM   2444  H1D CML   151     -15.664  15.850 -15.494  1.00  0.00           H  
ATOM   2445  H1E CML   151     -15.736  14.718 -16.886  1.00  0.00           H  
ATOM   2446  H1F CML   151     -15.993  16.480 -17.084  1.00  0.00           H  
ATOM   2447  C2D CML   151     -13.374  18.727 -18.496  1.00  0.00           C  
ATOM   2448  H2D CML   151     -13.702  19.526 -17.798  1.00  0.00           H  
ATOM   2449  H2E CML   151     -14.292  18.400 -19.030  1.00  0.00           H  
ATOM   2450  H2F CML   151     -12.701  19.109 -19.294  1.00  0.00           H  
ATOM   2451  C   CML   151     -11.217  13.837 -22.592  1.00  0.00           C  
ATOM   2452  O   CML   151     -12.404  14.157 -22.604  1.00  0.00           O  
ATOM   2453  N   ASP   152     -10.736  13.263 -23.694  1.00  0.00           N  
ATOM   2454  H   ASP   152      -9.737  13.122 -23.728  1.00  0.00           H  
ATOM   2455  CA  ASP   152     -11.448  13.279 -24.996  1.00  0.00           C  
ATOM   2456  HA  ASP   152     -11.677  14.341 -25.090  1.00  0.00           H  
ATOM   2457  CB  ASP   152     -10.515  13.004 -26.229  1.00  0.00           C  
ATOM   2458  HB2 ASP   152     -11.032  12.954 -27.187  1.00  0.00           H  
ATOM   2459  HB3 ASP   152      -9.767  13.777 -26.408  1.00  0.00           H  
ATOM   2460  CG  ASP   152      -9.697  11.723 -26.003  1.00  0.00           C  
ATOM   2461  OD1 ASP   152      -9.030  11.217 -26.985  1.00  0.00           O  
ATOM   2462  OD2 ASP   152      -9.787  10.973 -25.050  1.00  0.00           O  
ATOM   2463  C   ASP   152     -12.807  12.693 -25.096  1.00  0.00           C  
ATOM   2464  O   ASP   152     -13.719  13.204 -25.801  1.00  0.00           O  
ATOM   2465  N   MET   153     -13.062  11.518 -24.425  1.00  0.00           N  
ATOM   2466  H   MET   153     -12.287  11.134 -23.904  1.00  0.00           H  
ATOM   2467  CA  MET   153     -14.411  10.887 -24.296  1.00  0.00           C  
ATOM   2468  HA  MET   153     -15.113  11.602 -23.869  1.00  0.00           H  
ATOM   2469  CB  MET   153     -14.471   9.683 -23.263  1.00  0.00           C  
ATOM   2470  HB2 MET   153     -15.466   9.237 -23.238  1.00  0.00           H  
ATOM   2471  HB3 MET   153     -13.788   8.922 -23.640  1.00  0.00           H  
ATOM   2472  CG  MET   153     -13.951  10.204 -21.879  1.00  0.00           C  
ATOM   2473  HG2 MET   153     -12.873  10.059 -21.948  1.00  0.00           H  
ATOM   2474  HG3 MET   153     -14.256  11.251 -21.892  1.00  0.00           H  
ATOM   2475  SD  MET   153     -14.615   9.339 -20.387  1.00  0.00           S  
ATOM   2476  CE  MET   153     -13.681   7.820 -20.575  1.00  0.00           C  
ATOM   2477  HE1 MET   153     -13.873   7.151 -19.737  1.00  0.00           H  
ATOM   2478  HE2 MET   153     -14.014   7.383 -21.517  1.00  0.00           H  
ATOM   2479  HE3 MET   153     -12.626   8.094 -20.599  1.00  0.00           H  
ATOM   2480  C   MET   153     -15.021  10.501 -25.646  1.00  0.00           C  
ATOM   2481  O   MET   153     -14.365  10.088 -26.605  1.00  0.00           O  
ATOM   2482  N   MET   154     -16.378  10.569 -25.849  1.00  0.00           N  
ATOM   2483  H   MET   154     -16.628  10.335 -26.800  1.00  0.00           H  
ATOM   2484  CA  MET   154     -17.506  10.935 -24.975  1.00  0.00           C  
ATOM   2485  HA  MET   154     -17.320  10.457 -24.013  1.00  0.00           H  
ATOM   2486  CB  MET   154     -18.770  10.303 -25.591  1.00  0.00           C  
ATOM   2487  HB2 MET   154     -19.623  10.818 -25.149  1.00  0.00           H  
ATOM   2488  HB3 MET   154     -18.762  10.509 -26.662  1.00  0.00           H  
ATOM   2489  CG  MET   154     -18.940   8.730 -25.325  1.00  0.00           C  
ATOM   2490  HG2 MET   154     -19.064   8.500 -24.267  1.00  0.00           H  
ATOM   2491  HG3 MET   154     -19.899   8.481 -25.780  1.00  0.00           H  
ATOM   2492  SD  MET   154     -17.749   7.631 -26.066  1.00  0.00           S  
ATOM   2493  CE  MET   154     -18.295   7.528 -27.771  1.00  0.00           C  
ATOM   2494  HE1 MET   154     -17.541   8.011 -28.393  1.00  0.00           H  
ATOM   2495  HE2 MET   154     -18.537   6.506 -28.061  1.00  0.00           H  
ATOM   2496  HE3 MET   154     -19.263   8.027 -27.824  1.00  0.00           H  
ATOM   2497  C   MET   154     -17.873  12.396 -24.702  1.00  0.00           C  
ATOM   2498  O   MET   154     -17.802  13.237 -25.584  1.00  0.00           O  
ATOM   2499  N   PHE   155     -18.342  12.739 -23.513  1.00  0.00           N  
ATOM   2500  H   PHE   155     -18.708  13.680 -23.484  1.00  0.00           H  
ATOM   2501  CA  PHE   155     -18.732  11.832 -22.436  1.00  0.00           C  
ATOM   2502  HA  PHE   155     -19.178  10.917 -22.825  1.00  0.00           H  
ATOM   2503  CB  PHE   155     -17.518  11.604 -21.509  1.00  0.00           C  
ATOM   2504  HB2 PHE   155     -17.851  10.805 -20.847  1.00  0.00           H  
ATOM   2505  HB3 PHE   155     -16.650  11.216 -22.041  1.00  0.00           H  
ATOM   2506  CG  PHE   155     -17.073  12.915 -20.830  1.00  0.00           C  
ATOM   2507  CD1 PHE   155     -17.718  13.431 -19.725  1.00  0.00           C  
ATOM   2508  HD1 PHE   155     -18.455  12.822 -19.223  1.00  0.00           H  
ATOM   2509  CE1 PHE   155     -17.478  14.654 -19.130  1.00  0.00           C  
ATOM   2510  HE1 PHE   155     -18.063  15.024 -18.302  1.00  0.00           H  
ATOM   2511  CZ  PHE   155     -16.411  15.408 -19.683  1.00  0.00           C  
ATOM   2512  HZ  PHE   155     -16.007  16.253 -19.145  1.00  0.00           H  
ATOM   2513  CE2 PHE   155     -15.752  14.928 -20.834  1.00  0.00           C  
ATOM   2514  HE2 PHE   155     -14.993  15.536 -21.303  1.00  0.00           H  
ATOM   2515  CD2 PHE   155     -16.105  13.686 -21.391  1.00  0.00           C  
ATOM   2516  HD2 PHE   155     -15.725  13.397 -22.360  1.00  0.00           H  
ATOM   2517  C   PHE   155     -20.006  12.318 -21.752  1.00  0.00           C  
ATOM   2518  O   PHE   155     -20.170  13.555 -21.670  1.00  0.00           O  
ATOM   2519  N   LYS   156     -20.880  11.456 -21.221  1.00  0.00           N  
ATOM   2520  H   LYS   156     -20.561  10.499 -21.180  1.00  0.00           H  
ATOM   2521  CA  LYS   156     -21.983  11.815 -20.302  1.00  0.00           C  
ATOM   2522  HA  LYS   156     -22.239  12.864 -20.453  1.00  0.00           H  
ATOM   2523  CB  LYS   156     -23.228  10.972 -20.601  1.00  0.00           C  
ATOM   2524  HB2 LYS   156     -22.979   9.915 -20.505  1.00  0.00           H  
ATOM   2525  HB3 LYS   156     -23.985  11.164 -19.841  1.00  0.00           H  
ATOM   2526  CG  LYS   156     -23.672  11.149 -21.862  1.00  0.00           C  
ATOM   2527  HG2 LYS   156     -23.869  12.218 -21.937  1.00  0.00           H  
ATOM   2528  HG3 LYS   156     -22.931  10.957 -22.638  1.00  0.00           H  
ATOM   2529  CD  LYS   156     -24.819  10.405 -22.181  1.00  0.00           C  
ATOM   2530  HD2 LYS   156     -24.569   9.346 -22.236  1.00  0.00           H  
ATOM   2531  HD3 LYS   156     -25.462  10.484 -21.304  1.00  0.00           H  
ATOM   2532  CE  LYS   156     -25.444  10.893 -23.303  1.00  0.00           C  
ATOM   2533  HE2 LYS   156     -25.872  11.840 -22.973  1.00  0.00           H  
ATOM   2534  HE3 LYS   156     -24.726  11.030 -24.112  1.00  0.00           H  
ATOM   2535  NZ  LYS   156     -26.623  10.030 -23.691  1.00  0.00           N  
ATOM   2536  HZ1 LYS   156     -27.303  10.092 -22.947  1.00  0.00           H  
ATOM   2537  HZ2 LYS   156     -26.959  10.092 -24.641  1.00  0.00           H  
ATOM   2538  HZ3 LYS   156     -26.151   9.137 -23.701  1.00  0.00           H  
ATOM   2539  C   LYS   156     -21.682  11.548 -18.870  1.00  0.00           C  
ATOM   2540  O   LYS   156     -20.898  10.711 -18.491  1.00  0.00           O  
ATOM   2541  N   ASP   157     -22.499  12.220 -17.996  1.00  0.00           N  
ATOM   2542  H   ASP   157     -22.960  12.961 -18.505  1.00  0.00           H  
ATOM   2543  CA  ASP   157     -22.744  11.843 -16.619  1.00  0.00           C  
ATOM   2544  HA  ASP   157     -23.354  12.541 -16.046  1.00  0.00           H  
ATOM   2545  CB  ASP   157     -23.543  10.489 -16.534  1.00  0.00           C  
ATOM   2546  HB2 ASP   157     -22.953   9.632 -16.862  1.00  0.00           H  
ATOM   2547  HB3 ASP   157     -23.895  10.423 -15.505  1.00  0.00           H  
ATOM   2548  CG  ASP   157     -24.863  10.427 -17.359  1.00  0.00           C  
ATOM   2549  OD1 ASP   157     -25.319   9.333 -17.682  1.00  0.00           O  
ATOM   2550  OD2 ASP   157     -25.541  11.481 -17.672  1.00  0.00           O  
ATOM   2551  C   ASP   157     -21.514  11.822 -15.657  1.00  0.00           C  
ATOM   2552  O   ASP   157     -21.535  11.153 -14.628  1.00  0.00           O  
ATOM   2553  N   LEU   158     -20.452  12.585 -15.990  1.00  0.00           N  
ATOM   2554  H   LEU   158     -20.426  13.164 -16.817  1.00  0.00           H  
ATOM   2555  CA  LEU   158     -19.313  12.817 -15.045  1.00  0.00           C  
ATOM   2556  HA  LEU   158     -19.380  12.000 -14.327  1.00  0.00           H  
ATOM   2557  CB  LEU   158     -18.012  12.489 -15.804  1.00  0.00           C  
ATOM   2558  HB2 LEU   158     -17.737  13.254 -16.530  1.00  0.00           H  
ATOM   2559  HB3 LEU   158     -17.241  12.667 -15.055  1.00  0.00           H  
ATOM   2560  CG  LEU   158     -17.686  11.214 -16.479  1.00  0.00           C  
ATOM   2561  HG  LEU   158     -18.486  10.840 -17.118  1.00  0.00           H  
ATOM   2562  CD1 LEU   158     -16.344  11.185 -17.217  1.00  0.00           C  
ATOM   2563 HD11 LEU   158     -16.453  11.806 -18.106  1.00  0.00           H  
ATOM   2564 HD12 LEU   158     -15.549  11.485 -16.534  1.00  0.00           H  
ATOM   2565 HD13 LEU   158     -16.022  10.203 -17.565  1.00  0.00           H  
ATOM   2566  CD2 LEU   158     -17.623  10.180 -15.350  1.00  0.00           C  
ATOM   2567 HD21 LEU   158     -16.698  10.181 -14.774  1.00  0.00           H  
ATOM   2568 HD22 LEU   158     -18.535  10.219 -14.753  1.00  0.00           H  
ATOM   2569 HD23 LEU   158     -17.676   9.200 -15.822  1.00  0.00           H  
ATOM   2570  C   LEU   158     -19.298  14.230 -14.445  1.00  0.00           C  
ATOM   2571  O   LEU   158     -18.302  14.958 -14.355  1.00  0.00           O  
ATOM   2572  N   ASN   159     -20.466  14.652 -13.978  1.00  0.00           N  
ATOM   2573  H   ASN   159     -21.264  14.036 -13.916  1.00  0.00           H  
ATOM   2574  CA  ASN   159     -20.720  15.994 -13.480  1.00  0.00           C  
ATOM   2575  HA  ASN   159     -20.222  16.721 -14.122  1.00  0.00           H  
ATOM   2576  CB  ASN   159     -22.214  16.377 -13.460  1.00  0.00           C  
ATOM   2577  HB2 ASN   159     -22.729  15.776 -12.710  1.00  0.00           H  
ATOM   2578  HB3 ASN   159     -22.106  17.444 -13.266  1.00  0.00           H  
ATOM   2579  CG  ASN   159     -22.794  16.235 -14.827  1.00  0.00           C  
ATOM   2580  OD1 ASN   159     -22.260  16.715 -15.791  1.00  0.00           O  
ATOM   2581  ND2 ASN   159     -23.942  15.646 -15.049  1.00  0.00           N  
ATOM   2582 HD21 ASN   159     -24.406  15.633 -15.946  1.00  0.00           H  
ATOM   2583 HD22 ASN   159     -24.460  15.240 -14.283  1.00  0.00           H  
ATOM   2584  C   ASN   159     -20.039  16.282 -12.138  1.00  0.00           C  
ATOM   2585  O   ASN   159     -20.555  15.751 -11.141  1.00  0.00           O  
ATOM   2586  N   LEU   160     -18.898  16.940 -12.128  1.00  0.00           N  
ATOM   2587  H   LEU   160     -18.586  17.264 -13.032  1.00  0.00           H  
ATOM   2588  CA  LEU   160     -18.116  17.191 -10.912  1.00  0.00           C  
ATOM   2589  HA  LEU   160     -18.135  16.264 -10.340  1.00  0.00           H  
ATOM   2590  CB  LEU   160     -16.637  17.382 -11.165  1.00  0.00           C  
ATOM   2591  HB2 LEU   160     -16.441  18.362 -11.600  1.00  0.00           H  
ATOM   2592  HB3 LEU   160     -16.227  17.270 -10.161  1.00  0.00           H  
ATOM   2593  CG  LEU   160     -16.046  16.347 -12.094  1.00  0.00           C  
ATOM   2594  HG  LEU   160     -16.533  16.427 -13.066  1.00  0.00           H  
ATOM   2595  CD1 LEU   160     -14.583  16.771 -12.372  1.00  0.00           C  
ATOM   2596 HD11 LEU   160     -14.068  16.998 -11.439  1.00  0.00           H  
ATOM   2597 HD12 LEU   160     -14.006  16.023 -12.914  1.00  0.00           H  
ATOM   2598 HD13 LEU   160     -14.505  17.702 -12.935  1.00  0.00           H  
ATOM   2599  CD2 LEU   160     -16.091  14.853 -11.704  1.00  0.00           C  
ATOM   2600 HD21 LEU   160     -15.444  14.342 -12.417  1.00  0.00           H  
ATOM   2601 HD22 LEU   160     -15.686  14.668 -10.709  1.00  0.00           H  
ATOM   2602 HD23 LEU   160     -17.074  14.432 -11.912  1.00  0.00           H  
ATOM   2603  C   LEU   160     -18.746  18.314 -10.098  1.00  0.00           C  
ATOM   2604  O   LEU   160     -19.323  19.320 -10.566  1.00  0.00           O  
ATOM   2605  N   THR   161     -18.667  18.264  -8.774  1.00  0.00           N  
ATOM   2606  H   THR   161     -18.314  17.397  -8.395  1.00  0.00           H  
ATOM   2607  CA  THR   161     -18.864  19.402  -7.822  1.00  0.00           C  
ATOM   2608  HA  THR   161     -19.642  20.091  -8.150  1.00  0.00           H  
ATOM   2609  CB  THR   161     -19.344  18.909  -6.433  1.00  0.00           C  
ATOM   2610  HB  THR   161     -19.631  19.769  -5.827  1.00  0.00           H  
ATOM   2611  CG2 THR   161     -20.466  17.872  -6.498  1.00  0.00           C  
ATOM   2612 HG21 THR   161     -20.149  16.936  -6.958  1.00  0.00           H  
ATOM   2613 HG22 THR   161     -20.837  17.727  -5.484  1.00  0.00           H  
ATOM   2614 HG23 THR   161     -21.282  18.269  -7.101  1.00  0.00           H  
ATOM   2615  OG1 THR   161     -18.266  18.190  -5.824  1.00  0.00           O  
ATOM   2616  HG1 THR   161     -18.000  18.897  -5.232  1.00  0.00           H  
ATOM   2617  C   THR   161     -17.595  20.273  -7.625  1.00  0.00           C  
ATOM   2618  O   THR   161     -16.529  19.904  -8.107  1.00  0.00           O  
ATOM   2619  N   ASP   162     -17.695  21.394  -6.953  1.00  0.00           N  
ATOM   2620  H   ASP   162     -18.635  21.678  -6.714  1.00  0.00           H  
ATOM   2621  CA  ASP   162     -16.675  22.475  -6.855  1.00  0.00           C  
ATOM   2622  HA  ASP   162     -16.447  22.742  -7.887  1.00  0.00           H  
ATOM   2623  CB  ASP   162     -17.205  23.706  -6.156  1.00  0.00           C  
ATOM   2624  HB2 ASP   162     -17.708  23.328  -5.266  1.00  0.00           H  
ATOM   2625  HB3 ASP   162     -16.292  24.247  -5.907  1.00  0.00           H  
ATOM   2626  CG  ASP   162     -18.149  24.634  -7.018  1.00  0.00           C  
ATOM   2627  OD1 ASP   162     -18.204  24.385  -8.237  1.00  0.00           O  
ATOM   2628  OD2 ASP   162     -18.783  25.570  -6.498  1.00  0.00           O  
ATOM   2629  C   ASP   162     -15.390  21.981  -6.126  1.00  0.00           C  
ATOM   2630  O   ASP   162     -14.328  22.278  -6.691  1.00  0.00           O  
ATOM   2631  N   ALA   163     -15.411  21.193  -5.007  1.00  0.00           N  
ATOM   2632  H   ALA   163     -16.302  20.861  -4.666  1.00  0.00           H  
ATOM   2633  CA  ALA   163     -14.191  20.691  -4.430  1.00  0.00           C  
ATOM   2634  HA  ALA   163     -13.551  21.547  -4.217  1.00  0.00           H  
ATOM   2635  CB  ALA   163     -14.467  20.070  -3.073  1.00  0.00           C  
ATOM   2636  HB1 ALA   163     -14.702  19.009  -3.165  1.00  0.00           H  
ATOM   2637  HB2 ALA   163     -13.594  20.171  -2.429  1.00  0.00           H  
ATOM   2638  HB3 ALA   163     -15.334  20.434  -2.521  1.00  0.00           H  
ATOM   2639  C   ALA   163     -13.443  19.761  -5.331  1.00  0.00           C  
ATOM   2640  O   ALA   163     -12.212  19.812  -5.302  1.00  0.00           O  
ATOM   2641  N   GLN   164     -14.188  19.068  -6.291  1.00  0.00           N  
ATOM   2642  H   GLN   164     -15.183  19.232  -6.330  1.00  0.00           H  
ATOM   2643  CA  GLN   164     -13.461  18.121  -7.237  1.00  0.00           C  
ATOM   2644  HA  GLN   164     -12.676  17.552  -6.738  1.00  0.00           H  
ATOM   2645  CB  GLN   164     -14.491  17.205  -7.818  1.00  0.00           C  
ATOM   2646  HB2 GLN   164     -15.281  17.849  -8.204  1.00  0.00           H  
ATOM   2647  HB3 GLN   164     -13.977  16.744  -8.661  1.00  0.00           H  
ATOM   2648  CG  GLN   164     -15.117  16.108  -6.995  1.00  0.00           C  
ATOM   2649  HG2 GLN   164     -14.399  15.477  -6.472  1.00  0.00           H  
ATOM   2650  HG3 GLN   164     -15.682  16.630  -6.223  1.00  0.00           H  
ATOM   2651  CD  GLN   164     -16.219  15.296  -7.714  1.00  0.00           C  
ATOM   2652  OE1 GLN   164     -17.355  15.721  -7.933  1.00  0.00           O  
ATOM   2653  NE2 GLN   164     -16.053  14.037  -8.010  1.00  0.00           N  
ATOM   2654 HE21 GLN   164     -16.832  13.498  -8.360  1.00  0.00           H  
ATOM   2655 HE22 GLN   164     -15.186  13.684  -7.631  1.00  0.00           H  
ATOM   2656  C   GLN   164     -12.830  18.973  -8.377  1.00  0.00           C  
ATOM   2657  O   GLN   164     -11.772  18.618  -8.836  1.00  0.00           O  
ATOM   2658  N   LYS   165     -13.552  20.071  -8.774  1.00  0.00           N  
ATOM   2659  H   LYS   165     -14.376  20.306  -8.238  1.00  0.00           H  
ATOM   2660  CA  LYS   165     -13.126  20.998  -9.865  1.00  0.00           C  
ATOM   2661  HA  LYS   165     -12.682  20.458 -10.701  1.00  0.00           H  
ATOM   2662  CB  LYS   165     -14.370  21.794 -10.385  1.00  0.00           C  
ATOM   2663  HB2 LYS   165     -14.759  22.251  -9.475  1.00  0.00           H  
ATOM   2664  HB3 LYS   165     -13.996  22.587 -11.033  1.00  0.00           H  
ATOM   2665  CG  LYS   165     -15.334  21.173 -11.092  1.00  0.00           C  
ATOM   2666  HG2 LYS   165     -14.895  20.849 -12.035  1.00  0.00           H  
ATOM   2667  HG3 LYS   165     -15.601  20.295 -10.504  1.00  0.00           H  
ATOM   2668  CD  LYS   165     -16.457  21.964 -11.288  1.00  0.00           C  
ATOM   2669  HD2 LYS   165     -16.927  22.258 -10.350  1.00  0.00           H  
ATOM   2670  HD3 LYS   165     -16.161  22.921 -11.717  1.00  0.00           H  
ATOM   2671  CE  LYS   165     -17.401  21.298 -12.040  1.00  0.00           C  
ATOM   2672  HE2 LYS   165     -17.020  21.378 -13.058  1.00  0.00           H  
ATOM   2673  HE3 LYS   165     -17.418  20.279 -11.652  1.00  0.00           H  
ATOM   2674  NZ  LYS   165     -18.687  21.888 -11.871  1.00  0.00           N  
ATOM   2675  HZ1 LYS   165     -18.755  22.751 -12.390  1.00  0.00           H  
ATOM   2676  HZ2 LYS   165     -19.400  21.273 -12.237  1.00  0.00           H  
ATOM   2677  HZ3 LYS   165     -18.984  22.067 -10.923  1.00  0.00           H  
ATOM   2678  C   LYS   165     -12.021  21.994  -9.406  1.00  0.00           C  
ATOM   2679  O   LYS   165     -11.187  22.341 -10.226  1.00  0.00           O  
ATOM   2680  N   GLN   166     -12.040  22.229  -8.139  1.00  0.00           N  
ATOM   2681  H   GLN   166     -12.838  21.978  -7.573  1.00  0.00           H  
ATOM   2682  CA  GLN   166     -10.801  22.892  -7.553  1.00  0.00           C  
ATOM   2683  HA  GLN   166     -10.467  23.732  -8.162  1.00  0.00           H  
ATOM   2684  CB  GLN   166     -11.160  23.514  -6.121  1.00  0.00           C  
ATOM   2685  HB2 GLN   166     -11.665  22.782  -5.491  1.00  0.00           H  
ATOM   2686  HB3 GLN   166     -10.241  23.874  -5.658  1.00  0.00           H  
ATOM   2687  CG  GLN   166     -12.038  24.806  -6.299  1.00  0.00           C  
ATOM   2688  HG2 GLN   166     -11.353  25.617  -6.545  1.00  0.00           H  
ATOM   2689  HG3 GLN   166     -12.650  24.700  -7.194  1.00  0.00           H  
ATOM   2690  CD  GLN   166     -12.831  25.316  -5.127  1.00  0.00           C  
ATOM   2691  OE1 GLN   166     -14.022  25.545  -5.226  1.00  0.00           O  
ATOM   2692  NE2 GLN   166     -12.245  25.629  -3.989  1.00  0.00           N  
ATOM   2693 HE21 GLN   166     -12.725  26.305  -3.411  1.00  0.00           H  
ATOM   2694 HE22 GLN   166     -11.253  25.450  -3.928  1.00  0.00           H  
ATOM   2695  C   GLN   166      -9.637  21.921  -7.522  1.00  0.00           C  
ATOM   2696  O   GLN   166      -8.563  22.334  -7.940  1.00  0.00           O  
ATOM   2697  N   GLN   167      -9.852  20.674  -7.239  1.00  0.00           N  
ATOM   2698  H   GLN   167     -10.679  20.338  -6.768  1.00  0.00           H  
ATOM   2699  CA  GLN   167      -8.847  19.633  -7.362  1.00  0.00           C  
ATOM   2700  HA  GLN   167      -8.011  19.907  -6.718  1.00  0.00           H  
ATOM   2701  CB  GLN   167      -9.436  18.310  -6.757  1.00  0.00           C  
ATOM   2702  HB2 GLN   167     -10.131  18.491  -5.937  1.00  0.00           H  
ATOM   2703  HB3 GLN   167      -9.841  17.676  -7.546  1.00  0.00           H  
ATOM   2704  CG  GLN   167      -8.264  17.478  -6.258  1.00  0.00           C  
ATOM   2705  HG2 GLN   167      -8.626  16.454  -6.174  1.00  0.00           H  
ATOM   2706  HG3 GLN   167      -7.389  17.451  -6.907  1.00  0.00           H  
ATOM   2707  CD  GLN   167      -7.678  17.896  -4.972  1.00  0.00           C  
ATOM   2708  OE1 GLN   167      -7.928  19.003  -4.419  1.00  0.00           O  
ATOM   2709  NE2 GLN   167      -6.859  16.997  -4.416  1.00  0.00           N  
ATOM   2710 HE21 GLN   167      -6.208  17.509  -3.838  1.00  0.00           H  
ATOM   2711 HE22 GLN   167      -6.591  16.194  -4.966  1.00  0.00           H  
ATOM   2712  C   GLN   167      -8.320  19.314  -8.780  1.00  0.00           C  
ATOM   2713  O   GLN   167      -7.083  19.193  -9.017  1.00  0.00           O  
ATOM   2714  N   ILE   168      -9.186  19.346  -9.781  1.00  0.00           N  
ATOM   2715  H   ILE   168     -10.177  19.423  -9.601  1.00  0.00           H  
ATOM   2716  CA  ILE   168      -8.802  19.244 -11.206  1.00  0.00           C  
ATOM   2717  HA  ILE   168      -8.443  18.224 -11.341  1.00  0.00           H  
ATOM   2718  CB  ILE   168     -10.131  19.421 -11.995  1.00  0.00           C  
ATOM   2719  HB  ILE   168     -10.641  20.253 -11.509  1.00  0.00           H  
ATOM   2720  CG2 ILE   168      -9.898  19.858 -13.416  1.00  0.00           C  
ATOM   2721 HG21 ILE   168      -9.683  20.926 -13.435  1.00  0.00           H  
ATOM   2722 HG22 ILE   168      -9.127  19.222 -13.851  1.00  0.00           H  
ATOM   2723 HG23 ILE   168     -10.878  19.816 -13.891  1.00  0.00           H  
ATOM   2724  CG1 ILE   168     -10.987  18.197 -12.027  1.00  0.00           C  
ATOM   2725 HG12 ILE   168     -11.232  17.858 -11.020  1.00  0.00           H  
ATOM   2726 HG13 ILE   168     -11.963  18.407 -12.463  1.00  0.00           H  
ATOM   2727  CD1 ILE   168     -10.459  17.029 -12.747  1.00  0.00           C  
ATOM   2728 HD11 ILE   168      -9.632  16.553 -12.220  1.00  0.00           H  
ATOM   2729 HD12 ILE   168     -11.110  16.179 -12.953  1.00  0.00           H  
ATOM   2730 HD13 ILE   168     -10.129  17.359 -13.732  1.00  0.00           H  
ATOM   2731  C   ILE   168      -7.677  20.137 -11.697  1.00  0.00           C  
ATOM   2732  O   ILE   168      -6.707  19.670 -12.369  1.00  0.00           O  
ATOM   2733  N   ARG   169      -7.664  21.421 -11.317  1.00  0.00           N  
ATOM   2734  H   ARG   169      -8.471  21.795 -10.838  1.00  0.00           H  
ATOM   2735  CA  ARG   169      -6.601  22.367 -11.618  1.00  0.00           C  
ATOM   2736  HA  ARG   169      -6.486  22.335 -12.702  1.00  0.00           H  
ATOM   2737  CB  ARG   169      -6.955  23.834 -11.128  1.00  0.00           C  
ATOM   2738  HB2 ARG   169      -7.392  23.938 -10.135  1.00  0.00           H  
ATOM   2739  HB3 ARG   169      -5.979  24.319 -11.107  1.00  0.00           H  
ATOM   2740  CG  ARG   169      -7.795  24.495 -11.968  1.00  0.00           C  
ATOM   2741  HG2 ARG   169      -7.238  24.568 -12.902  1.00  0.00           H  
ATOM   2742  HG3 ARG   169      -8.713  23.918 -12.076  1.00  0.00           H  
ATOM   2743  CD  ARG   169      -8.067  25.735 -11.652  1.00  0.00           C  
ATOM   2744  HD2 ARG   169      -8.416  25.765 -10.619  1.00  0.00           H  
ATOM   2745  HD3 ARG   169      -7.117  26.256 -11.764  1.00  0.00           H  
ATOM   2746  NE  ARG   169      -9.117  26.274 -12.617  1.00  0.00           N  
ATOM   2747  HE  ARG   169      -9.384  25.666 -13.378  1.00  0.00           H  
ATOM   2748  CZ  ARG   169      -9.829  27.391 -12.531  1.00  0.00           C  
ATOM   2749  NH1 ARG   169      -9.696  28.141 -11.502  1.00  0.00           N  
ATOM   2750 HH11 ARG   169      -9.066  27.872 -10.760  1.00  0.00           H  
ATOM   2751 HH12 ARG   169     -10.252  28.982 -11.575  1.00  0.00           H  
ATOM   2752  NH2 ARG   169     -10.589  27.623 -13.463  1.00  0.00           N  
ATOM   2753 HH21 ARG   169     -10.344  27.186 -14.340  1.00  0.00           H  
ATOM   2754 HH22 ARG   169     -11.110  28.483 -13.555  1.00  0.00           H  
ATOM   2755  C   ARG   169      -5.259  21.879 -11.062  1.00  0.00           C  
ATOM   2756  O   ARG   169      -4.412  21.815 -11.891  1.00  0.00           O  
ATOM   2757  N   GLU   170      -5.164  21.415  -9.834  1.00  0.00           N  
ATOM   2758  H   GLU   170      -5.986  21.483  -9.250  1.00  0.00           H  
ATOM   2759  CA  GLU   170      -3.911  20.910  -9.281  1.00  0.00           C  
ATOM   2760  HA  GLU   170      -3.153  21.655  -9.526  1.00  0.00           H  
ATOM   2761  CB  GLU   170      -4.063  20.670  -7.789  1.00  0.00           C  
ATOM   2762  HB2 GLU   170      -4.930  20.031  -7.625  1.00  0.00           H  
ATOM   2763  HB3 GLU   170      -3.256  20.012  -7.467  1.00  0.00           H  
ATOM   2764  CG  GLU   170      -4.143  21.841  -6.737  1.00  0.00           C  
ATOM   2765  HG2 GLU   170      -5.078  22.364  -6.937  1.00  0.00           H  
ATOM   2766  HG3 GLU   170      -4.148  21.435  -5.725  1.00  0.00           H  
ATOM   2767  CD  GLU   170      -3.035  22.858  -7.024  1.00  0.00           C  
ATOM   2768  OE1 GLU   170      -1.895  22.388  -7.271  1.00  0.00           O  
ATOM   2769  OE2 GLU   170      -3.232  24.071  -6.865  1.00  0.00           O  
ATOM   2770  C   GLU   170      -3.419  19.556  -9.871  1.00  0.00           C  
ATOM   2771  O   GLU   170      -2.223  19.321 -10.123  1.00  0.00           O  
ATOM   2772  N   ILE   171      -4.378  18.808 -10.334  1.00  0.00           N  
ATOM   2773  H   ILE   171      -5.348  19.062 -10.218  1.00  0.00           H  
ATOM   2774  CA  ILE   171      -4.081  17.611 -11.111  1.00  0.00           C  
ATOM   2775  HA  ILE   171      -3.267  17.093 -10.605  1.00  0.00           H  
ATOM   2776  CB  ILE   171      -5.361  16.726 -11.085  1.00  0.00           C  
ATOM   2777  HB  ILE   171      -6.224  17.308 -11.411  1.00  0.00           H  
ATOM   2778  CG2 ILE   171      -5.231  15.464 -11.910  1.00  0.00           C  
ATOM   2779 HG21 ILE   171      -4.192  15.139 -11.849  1.00  0.00           H  
ATOM   2780 HG22 ILE   171      -5.726  14.555 -11.568  1.00  0.00           H  
ATOM   2781 HG23 ILE   171      -5.419  15.684 -12.961  1.00  0.00           H  
ATOM   2782  CG1 ILE   171      -5.560  16.243  -9.616  1.00  0.00           C  
ATOM   2783 HG12 ILE   171      -4.806  15.489  -9.391  1.00  0.00           H  
ATOM   2784 HG13 ILE   171      -5.374  17.035  -8.891  1.00  0.00           H  
ATOM   2785  CD1 ILE   171      -6.973  15.772  -9.412  1.00  0.00           C  
ATOM   2786 HD11 ILE   171      -7.633  16.586  -9.115  1.00  0.00           H  
ATOM   2787 HD12 ILE   171      -7.440  15.427 -10.335  1.00  0.00           H  
ATOM   2788 HD13 ILE   171      -7.059  15.095  -8.562  1.00  0.00           H  
ATOM   2789  C   ILE   171      -3.653  18.022 -12.553  1.00  0.00           C  
ATOM   2790  O   ILE   171      -2.775  17.330 -13.079  1.00  0.00           O  
ATOM   2791  N   MET   172      -4.157  19.071 -13.115  1.00  0.00           N  
ATOM   2792  H   MET   172      -4.680  19.739 -12.568  1.00  0.00           H  
ATOM   2793  CA  MET   172      -3.924  19.496 -14.515  1.00  0.00           C  
ATOM   2794  HA  MET   172      -3.991  18.598 -15.128  1.00  0.00           H  
ATOM   2795  CB  MET   172      -4.946  20.570 -14.955  1.00  0.00           C  
ATOM   2796  HB2 MET   172      -5.908  20.411 -14.467  1.00  0.00           H  
ATOM   2797  HB3 MET   172      -4.554  21.565 -14.747  1.00  0.00           H  
ATOM   2798  CG  MET   172      -5.301  20.418 -16.480  1.00  0.00           C  
ATOM   2799  HG2 MET   172      -6.113  21.141 -16.562  1.00  0.00           H  
ATOM   2800  HG3 MET   172      -4.467  20.788 -17.076  1.00  0.00           H  
ATOM   2801  SD  MET   172      -5.935  18.775 -17.085  1.00  0.00           S  
ATOM   2802  CE  MET   172      -7.335  18.758 -16.011  1.00  0.00           C  
ATOM   2803  HE1 MET   172      -6.965  18.508 -15.016  1.00  0.00           H  
ATOM   2804  HE2 MET   172      -7.902  19.689 -15.997  1.00  0.00           H  
ATOM   2805  HE3 MET   172      -8.001  17.918 -16.206  1.00  0.00           H  
ATOM   2806  C   MET   172      -2.486  19.993 -14.843  1.00  0.00           C  
ATOM   2807  O   MET   172      -2.142  20.033 -16.014  1.00  0.00           O  
ATOM   2808  N   LYS   173      -1.673  20.283 -13.831  1.00  0.00           N  
ATOM   2809  H   LYS   173      -2.157  20.264 -12.945  1.00  0.00           H  
ATOM   2810  CA  LYS   173      -0.199  20.344 -13.924  1.00  0.00           C  
ATOM   2811  HA  LYS   173      -0.056  21.197 -14.587  1.00  0.00           H  
ATOM   2812  CB  LYS   173       0.408  20.714 -12.557  1.00  0.00           C  
ATOM   2813  HB2 LYS   173       0.037  19.935 -11.892  1.00  0.00           H  
ATOM   2814  HB3 LYS   173       1.482  20.796 -12.726  1.00  0.00           H  
ATOM   2815  CG  LYS   173      -0.026  21.889 -12.039  1.00  0.00           C  
ATOM   2816  HG2 LYS   173       0.376  22.662 -12.694  1.00  0.00           H  
ATOM   2817  HG3 LYS   173      -1.115  21.935 -12.026  1.00  0.00           H  
ATOM   2818  CD  LYS   173       0.414  22.103 -10.748  1.00  0.00           C  
ATOM   2819  HD2 LYS   173       0.174  21.290 -10.062  1.00  0.00           H  
ATOM   2820  HD3 LYS   173       1.500  22.078 -10.669  1.00  0.00           H  
ATOM   2821  CE  LYS   173      -0.145  23.188 -10.208  1.00  0.00           C  
ATOM   2822  HE2 LYS   173      -0.057  24.042 -10.880  1.00  0.00           H  
ATOM   2823  HE3 LYS   173      -1.229  23.082 -10.164  1.00  0.00           H  
ATOM   2824  NZ  LYS   173       0.343  23.510  -8.817  1.00  0.00           N  
ATOM   2825  HZ1 LYS   173       0.455  24.495  -8.627  1.00  0.00           H  
ATOM   2826  HZ2 LYS   173      -0.355  23.261  -8.131  1.00  0.00           H  
ATOM   2827  HZ3 LYS   173       1.224  23.086  -8.562  1.00  0.00           H  
ATOM   2828  C   LYS   173       0.407  19.150 -14.699  1.00  0.00           C  
ATOM   2829  O   LYS   173       1.309  19.377 -15.374  1.00  0.00           O  
ATOM   2830  N   GLY   174      -0.187  17.945 -14.654  1.00  0.00           N  
ATOM   2831  H   GLY   174      -0.868  17.728 -13.940  1.00  0.00           H  
ATOM   2832  CA  GLY   174       0.173  16.813 -15.486  1.00  0.00           C  
ATOM   2833  HA2 GLY   174       1.177  16.531 -15.169  1.00  0.00           H  
ATOM   2834  HA3 GLY   174      -0.600  16.064 -15.317  1.00  0.00           H  
ATOM   2835  C   GLY   174       0.282  17.059 -16.981  1.00  0.00           C  
ATOM   2836  O   GLY   174       1.244  16.661 -17.520  1.00  0.00           O  
ATOM   2837  N   GLN   175      -0.598  17.888 -17.599  1.00  0.00           N  
ATOM   2838  H   GLN   175      -1.481  18.056 -17.138  1.00  0.00           H  
ATOM   2839  CA  GLN   175      -0.569  18.328 -18.957  1.00  0.00           C  
ATOM   2840  HA  GLN   175      -0.405  17.431 -19.555  1.00  0.00           H  
ATOM   2841  CB  GLN   175      -1.900  18.804 -19.401  1.00  0.00           C  
ATOM   2842  HB2 GLN   175      -2.115  19.750 -18.903  1.00  0.00           H  
ATOM   2843  HB3 GLN   175      -1.692  19.164 -20.409  1.00  0.00           H  
ATOM   2844  CG  GLN   175      -2.980  17.820 -19.377  1.00  0.00           C  
ATOM   2845  HG2 GLN   175      -3.318  17.630 -18.358  1.00  0.00           H  
ATOM   2846  HG3 GLN   175      -3.833  18.224 -19.923  1.00  0.00           H  
ATOM   2847  CD  GLN   175      -2.661  16.509 -20.055  1.00  0.00           C  
ATOM   2848  OE1 GLN   175      -2.598  15.451 -19.503  1.00  0.00           O  
ATOM   2849  NE2 GLN   175      -2.353  16.550 -21.421  1.00  0.00           N  
ATOM   2850 HE21 GLN   175      -1.974  15.687 -21.784  1.00  0.00           H  
ATOM   2851 HE22 GLN   175      -2.536  17.399 -21.936  1.00  0.00           H  
ATOM   2852  C   GLN   175       0.627  19.306 -19.301  1.00  0.00           C  
ATOM   2853  O   GLN   175       1.231  19.237 -20.371  1.00  0.00           O  
ATOM   2854  N   ARG   176       1.018  20.231 -18.412  1.00  0.00           N  
ATOM   2855  H   ARG   176       0.584  20.251 -17.500  1.00  0.00           H  
ATOM   2856  CA  ARG   176       2.109  21.191 -18.678  1.00  0.00           C  
ATOM   2857  HA  ARG   176       1.907  21.794 -19.563  1.00  0.00           H  
ATOM   2858  CB  ARG   176       2.127  22.085 -17.345  1.00  0.00           C  
ATOM   2859  HB2 ARG   176       1.249  22.730 -17.366  1.00  0.00           H  
ATOM   2860  HB3 ARG   176       2.091  21.465 -16.450  1.00  0.00           H  
ATOM   2861  CG  ARG   176       3.163  22.884 -17.239  1.00  0.00           C  
ATOM   2862  HG2 ARG   176       4.023  22.214 -17.251  1.00  0.00           H  
ATOM   2863  HG3 ARG   176       3.189  23.585 -18.073  1.00  0.00           H  
ATOM   2864  CD  ARG   176       3.134  23.623 -16.062  1.00  0.00           C  
ATOM   2865  HD2 ARG   176       2.335  24.363 -16.077  1.00  0.00           H  
ATOM   2866  HD3 ARG   176       2.977  23.068 -15.137  1.00  0.00           H  
ATOM   2867  NE  ARG   176       4.365  24.328 -15.828  1.00  0.00           N  
ATOM   2868  HE  ARG   176       5.228  23.807 -15.885  1.00  0.00           H  
ATOM   2869  CZ  ARG   176       4.617  25.647 -15.746  1.00  0.00           C  
ATOM   2870  NH1 ARG   176       3.740  26.617 -15.599  1.00  0.00           N  
ATOM   2871 HH11 ARG   176       2.751  26.415 -15.645  1.00  0.00           H  
ATOM   2872 HH12 ARG   176       4.144  27.542 -15.644  1.00  0.00           H  
ATOM   2873  NH2 ARG   176       5.903  25.954 -15.566  1.00  0.00           N  
ATOM   2874 HH21 ARG   176       6.541  25.233 -15.873  1.00  0.00           H  
ATOM   2875 HH22 ARG   176       6.231  26.893 -15.394  1.00  0.00           H  
ATOM   2876  C   ARG   176       3.503  20.488 -18.924  1.00  0.00           C  
ATOM   2877  O   ARG   176       4.371  21.112 -19.475  1.00  0.00           O  
ATOM   2878  N   ASP   177       3.634  19.262 -18.540  1.00  0.00           N  
ATOM   2879  H   ASP   177       2.865  18.903 -17.992  1.00  0.00           H  
ATOM   2880  CA  ASP   177       4.950  18.563 -18.700  1.00  0.00           C  
ATOM   2881  HA  ASP   177       5.716  19.306 -18.478  1.00  0.00           H  
ATOM   2882  CB  ASP   177       5.126  17.548 -17.632  1.00  0.00           C  
ATOM   2883  HB2 ASP   177       4.409  16.748 -17.819  1.00  0.00           H  
ATOM   2884  HB3 ASP   177       6.142  17.178 -17.768  1.00  0.00           H  
ATOM   2885  CG  ASP   177       5.135  18.022 -16.223  1.00  0.00           C  
ATOM   2886  OD1 ASP   177       4.995  17.146 -15.343  1.00  0.00           O  
ATOM   2887  OD2 ASP   177       5.326  19.266 -15.987  1.00  0.00           O  
ATOM   2888  C   ASP   177       5.036  17.911 -20.112  1.00  0.00           C  
ATOM   2889  O   ASP   177       6.025  17.139 -20.358  1.00  0.00           O  
ATOM   2890  N   GLN   178       4.149  18.286 -21.047  1.00  0.00           N  
ATOM   2891  H   GLN   178       3.497  18.999 -20.752  1.00  0.00           H  
ATOM   2892  CA  GLN   178       3.841  17.695 -22.334  1.00  0.00           C  
ATOM   2893  HA  GLN   178       4.667  17.002 -22.495  1.00  0.00           H  
ATOM   2894  CB  GLN   178       2.581  16.843 -22.319  1.00  0.00           C  
ATOM   2895  HB2 GLN   178       1.668  17.438 -22.279  1.00  0.00           H  
ATOM   2896  HB3 GLN   178       2.569  16.228 -23.219  1.00  0.00           H  
ATOM   2897  CG  GLN   178       2.469  15.803 -21.149  1.00  0.00           C  
ATOM   2898  HG2 GLN   178       2.937  14.858 -21.428  1.00  0.00           H  
ATOM   2899  HG3 GLN   178       2.877  16.203 -20.221  1.00  0.00           H  
ATOM   2900  CD  GLN   178       1.015  15.199 -20.934  1.00  0.00           C  
ATOM   2901  OE1 GLN   178       0.277  14.955 -21.933  1.00  0.00           O  
ATOM   2902  NE2 GLN   178       0.531  15.187 -19.772  1.00  0.00           N  
ATOM   2903 HE21 GLN   178      -0.459  14.991 -19.737  1.00  0.00           H  
ATOM   2904 HE22 GLN   178       1.000  15.535 -18.949  1.00  0.00           H  
ATOM   2905  C   GLN   178       3.882  18.664 -23.557  1.00  0.00           C  
ATOM   2906  O   GLN   178       3.496  18.274 -24.653  1.00  0.00           O  
ATOM   2907  N   MET   179       4.415  19.866 -23.343  1.00  0.00           N  
ATOM   2908  H   MET   179       4.790  20.105 -22.436  1.00  0.00           H  
ATOM   2909  CA  MET   179       4.410  20.959 -24.442  1.00  0.00           C  
ATOM   2910  HA  MET   179       3.433  21.032 -24.919  1.00  0.00           H  
ATOM   2911  CB  MET   179       4.681  22.319 -23.740  1.00  0.00           C  
ATOM   2912  HB2 MET   179       5.703  22.321 -23.362  1.00  0.00           H  
ATOM   2913  HB3 MET   179       4.799  23.113 -24.478  1.00  0.00           H  
ATOM   2914  CG  MET   179       3.668  22.491 -22.630  1.00  0.00           C  
ATOM   2915  HG2 MET   179       2.702  22.305 -23.099  1.00  0.00           H  
ATOM   2916  HG3 MET   179       3.711  21.797 -21.791  1.00  0.00           H  
ATOM   2917  SD  MET   179       3.816  24.158 -21.962  1.00  0.00           S  
ATOM   2918  CE  MET   179       5.471  24.067 -21.221  1.00  0.00           C  
ATOM   2919  HE1 MET   179       5.612  24.947 -20.593  1.00  0.00           H  
ATOM   2920  HE2 MET   179       5.692  23.187 -20.617  1.00  0.00           H  
ATOM   2921  HE3 MET   179       6.288  24.164 -21.935  1.00  0.00           H  
ATOM   2922  C   MET   179       5.276  20.704 -25.789  1.00  0.00           C  
ATOM   2923  O   MET   179       5.122  21.336 -26.792  1.00  0.00           O  
ATOM   2924  N   LYS   180       6.183  19.740 -25.811  1.00  0.00           N  
ATOM   2925  H   LYS   180       6.269  19.303 -24.904  1.00  0.00           H  
ATOM   2926  CA  LYS   180       7.016  19.451 -26.886  1.00  0.00           C  
ATOM   2927  HA  LYS   180       7.501  20.408 -27.080  1.00  0.00           H  
ATOM   2928  CB  LYS   180       7.944  18.422 -26.298  1.00  0.00           C  
ATOM   2929  HB2 LYS   180       8.185  18.770 -25.293  1.00  0.00           H  
ATOM   2930  HB3 LYS   180       7.381  17.494 -26.191  1.00  0.00           H  
ATOM   2931  CG  LYS   180       9.101  18.397 -26.980  1.00  0.00           C  
ATOM   2932  HG2 LYS   180       8.813  18.339 -28.030  1.00  0.00           H  
ATOM   2933  HG3 LYS   180       9.710  19.265 -26.727  1.00  0.00           H  
ATOM   2934  CD  LYS   180       9.940  17.341 -26.702  1.00  0.00           C  
ATOM   2935  HD2 LYS   180      10.274  17.425 -25.668  1.00  0.00           H  
ATOM   2936  HD3 LYS   180       9.345  16.454 -26.921  1.00  0.00           H  
ATOM   2937  CE  LYS   180      11.052  17.341 -27.430  1.00  0.00           C  
ATOM   2938  HE2 LYS   180      10.856  17.502 -28.490  1.00  0.00           H  
ATOM   2939  HE3 LYS   180      11.574  18.176 -26.963  1.00  0.00           H  
ATOM   2940  NZ  LYS   180      11.880  16.146 -27.301  1.00  0.00           N  
ATOM   2941  HZ1 LYS   180      12.817  16.381 -27.594  1.00  0.00           H  
ATOM   2942  HZ2 LYS   180      11.871  15.814 -26.347  1.00  0.00           H  
ATOM   2943  HZ3 LYS   180      11.732  15.233 -27.707  1.00  0.00           H  
ATOM   2944  C   LYS   180       6.172  18.941 -28.058  1.00  0.00           C  
ATOM   2945  O   LYS   180       5.403  17.979 -27.870  1.00  0.00           O  
ATOM   2946  N   ARG   181       6.304  19.435 -29.276  1.00  0.00           N  
ATOM   2947  H   ARG   181       6.989  20.178 -29.283  1.00  0.00           H  
ATOM   2948  CA  ARG   181       5.576  19.012 -30.513  1.00  0.00           C  
ATOM   2949  HA  ARG   181       4.916  18.206 -30.192  1.00  0.00           H  
ATOM   2950  CB  ARG   181       4.803  20.229 -31.028  1.00  0.00           C  
ATOM   2951  HB2 ARG   181       5.514  21.048 -31.135  1.00  0.00           H  
ATOM   2952  HB3 ARG   181       4.444  20.006 -32.033  1.00  0.00           H  
ATOM   2953  CG  ARG   181       3.790  20.678 -30.299  1.00  0.00           C  
ATOM   2954  HG2 ARG   181       3.003  19.924 -30.288  1.00  0.00           H  
ATOM   2955  HG3 ARG   181       4.190  20.857 -29.301  1.00  0.00           H  
ATOM   2956  CD  ARG   181       3.233  21.789 -30.735  1.00  0.00           C  
ATOM   2957  HD2 ARG   181       4.057  22.503 -30.755  1.00  0.00           H  
ATOM   2958  HD3 ARG   181       3.026  21.679 -31.800  1.00  0.00           H  
ATOM   2959  NE  ARG   181       2.023  22.196 -30.052  1.00  0.00           N  
ATOM   2960  HE  ARG   181       1.729  21.646 -29.257  1.00  0.00           H  
ATOM   2961  CZ  ARG   181       1.372  23.387 -30.130  1.00  0.00           C  
ATOM   2962  NH1 ARG   181       1.751  24.274 -30.925  1.00  0.00           N  
ATOM   2963 HH11 ARG   181       2.670  24.303 -31.344  1.00  0.00           H  
ATOM   2964 HH12 ARG   181       1.195  25.115 -30.990  1.00  0.00           H  
ATOM   2965  NH2 ARG   181       0.255  23.644 -29.434  1.00  0.00           N  
ATOM   2966 HH21 ARG   181      -0.034  23.063 -28.659  1.00  0.00           H  
ATOM   2967 HH22 ARG   181      -0.109  24.575 -29.578  1.00  0.00           H  
ATOM   2968  C   ARG   181       6.560  18.477 -31.514  1.00  0.00           C  
ATOM   2969  O   ARG   181       7.738  18.893 -31.491  1.00  0.00           O  
ATOM   2970  N   PRO   182       6.155  17.576 -32.412  1.00  0.00           N  
ATOM   2971  CD  PRO   182       4.815  17.101 -32.549  1.00  0.00           C  
ATOM   2972  HD2 PRO   182       4.158  17.967 -32.473  1.00  0.00           H  
ATOM   2973  HD3 PRO   182       4.625  16.313 -31.820  1.00  0.00           H  
ATOM   2974  CG  PRO   182       4.529  16.583 -33.948  1.00  0.00           C  
ATOM   2975  HG2 PRO   182       4.275  17.386 -34.640  1.00  0.00           H  
ATOM   2976  HG3 PRO   182       3.820  15.766 -34.079  1.00  0.00           H  
ATOM   2977  CB  PRO   182       5.951  16.093 -34.233  1.00  0.00           C  
ATOM   2978  HB2 PRO   182       5.980  16.024 -35.320  1.00  0.00           H  
ATOM   2979  HB3 PRO   182       6.080  15.060 -33.912  1.00  0.00           H  
ATOM   2980  CA  PRO   182       6.897  17.081 -33.535  1.00  0.00           C  
ATOM   2981  HA  PRO   182       7.795  16.571 -33.187  1.00  0.00           H  
ATOM   2982  C   PRO   182       7.334  18.253 -34.472  1.00  0.00           C  
ATOM   2983  O   PRO   182       6.473  18.906 -35.026  1.00  0.00           O  
ATOM   2984  N   PRO   183       8.606  18.604 -34.493  1.00  0.00           N  
ATOM   2985  CD  PRO   183       9.759  17.888 -33.889  1.00  0.00           C  
ATOM   2986  HD2 PRO   183       9.839  16.996 -34.511  1.00  0.00           H  
ATOM   2987  HD3 PRO   183       9.596  17.820 -32.814  1.00  0.00           H  
ATOM   2988  CG  PRO   183      11.011  18.671 -34.124  1.00  0.00           C  
ATOM   2989  HG2 PRO   183      11.621  18.268 -34.934  1.00  0.00           H  
ATOM   2990  HG3 PRO   183      11.670  18.743 -33.259  1.00  0.00           H  
ATOM   2991  CB  PRO   183      10.472  20.030 -34.474  1.00  0.00           C  
ATOM   2992  HB2 PRO   183      11.027  20.626 -35.199  1.00  0.00           H  
ATOM   2993  HB3 PRO   183      10.402  20.594 -33.544  1.00  0.00           H  
ATOM   2994  CA  PRO   183       9.071  19.869 -35.009  1.00  0.00           C  
ATOM   2995  HA  PRO   183       8.509  20.701 -34.585  1.00  0.00           H  
ATOM   2996  C   PRO   183       8.990  20.017 -36.548  1.00  0.00           C  
ATOM   2997  O   PRO   183       8.853  19.090 -37.291  1.00  0.00           O  
ATOM   2998  N   LEU   184       9.063  21.283 -37.042  1.00  0.00           N  
ATOM   2999  H   LEU   184       9.087  22.020 -36.352  1.00  0.00           H  
ATOM   3000  CA  LEU   184       8.569  21.529 -38.445  1.00  0.00           C  
ATOM   3001  HA  LEU   184       7.685  20.901 -38.562  1.00  0.00           H  
ATOM   3002  CB  LEU   184       8.342  23.031 -38.594  1.00  0.00           C  
ATOM   3003  HB2 LEU   184       9.289  23.505 -38.339  1.00  0.00           H  
ATOM   3004  HB3 LEU   184       8.060  23.234 -39.628  1.00  0.00           H  
ATOM   3005  CG  LEU   184       7.174  23.519 -37.653  1.00  0.00           C  
ATOM   3006  HG  LEU   184       7.326  23.074 -36.670  1.00  0.00           H  
ATOM   3007  CD1 LEU   184       7.203  24.998 -37.580  1.00  0.00           C  
ATOM   3008 HD11 LEU   184       7.386  25.459 -38.551  1.00  0.00           H  
ATOM   3009 HD12 LEU   184       6.243  25.376 -37.230  1.00  0.00           H  
ATOM   3010 HD13 LEU   184       7.944  25.415 -36.899  1.00  0.00           H  
ATOM   3011  CD2 LEU   184       5.926  23.073 -38.334  1.00  0.00           C  
ATOM   3012 HD21 LEU   184       5.842  23.377 -39.377  1.00  0.00           H  
ATOM   3013 HD22 LEU   184       5.858  21.986 -38.293  1.00  0.00           H  
ATOM   3014 HD23 LEU   184       5.088  23.433 -37.737  1.00  0.00           H  
ATOM   3015  C   LEU   184       9.529  20.895 -39.499  1.00  0.00           C  
ATOM   3016  O   LEU   184       9.076  20.554 -40.562  1.00  0.00           O  
ATOM   3017  N   GLU   185      10.788  20.731 -39.136  1.00  0.00           N  
ATOM   3018  H   GLU   185      11.086  21.166 -38.275  1.00  0.00           H  
ATOM   3019  CA  GLU   185      11.797  20.231 -40.069  1.00  0.00           C  
ATOM   3020  HA  GLU   185      11.785  20.643 -41.078  1.00  0.00           H  
ATOM   3021  CB  GLU   185      13.119  20.598 -39.403  1.00  0.00           C  
ATOM   3022  HB2 GLU   185      13.152  20.398 -38.332  1.00  0.00           H  
ATOM   3023  HB3 GLU   185      13.838  19.868 -39.776  1.00  0.00           H  
ATOM   3024  CG  GLU   185      13.537  22.000 -39.896  1.00  0.00           C  
ATOM   3025  HG2 GLU   185      12.815  22.779 -39.649  1.00  0.00           H  
ATOM   3026  HG3 GLU   185      14.414  22.164 -39.270  1.00  0.00           H  
ATOM   3027  CD  GLU   185      13.900  22.175 -41.389  1.00  0.00           C  
ATOM   3028  OE1 GLU   185      14.303  23.297 -41.727  1.00  0.00           O  
ATOM   3029  OE2 GLU   185      13.967  21.191 -42.221  1.00  0.00           O  
ATOM   3030  C   GLU   185      11.589  18.733 -40.359  1.00  0.00           C  
ATOM   3031  O   GLU   185      11.707  18.250 -41.471  1.00  0.00           O  
ATOM   3032  N   GLU   186      11.215  17.950 -39.338  1.00  0.00           N  
ATOM   3033  H   GLU   186      11.086  18.367 -38.427  1.00  0.00           H  
ATOM   3034  CA  GLU   186      10.851  16.575 -39.476  1.00  0.00           C  
ATOM   3035  HA  GLU   186      11.614  16.082 -40.079  1.00  0.00           H  
ATOM   3036  CB  GLU   186      10.883  15.940 -38.048  1.00  0.00           C  
ATOM   3037  HB2 GLU   186       9.958  16.252 -37.565  1.00  0.00           H  
ATOM   3038  HB3 GLU   186      10.996  14.859 -38.127  1.00  0.00           H  
ATOM   3039  CG  GLU   186      12.007  16.386 -37.103  1.00  0.00           C  
ATOM   3040  HG2 GLU   186      12.078  17.474 -37.099  1.00  0.00           H  
ATOM   3041  HG3 GLU   186      11.679  15.963 -36.154  1.00  0.00           H  
ATOM   3042  CD  GLU   186      13.334  15.744 -37.412  1.00  0.00           C  
ATOM   3043  OE1 GLU   186      13.320  14.990 -38.411  1.00  0.00           O  
ATOM   3044  OE2 GLU   186      14.334  15.882 -36.668  1.00  0.00           O  
ATOM   3045  C   GLU   186       9.486  16.325 -40.171  1.00  0.00           C  
ATOM   3046  O   GLU   186       9.287  15.266 -40.804  1.00  0.00           O  
ATOM   3047  N   ARG   187       8.616  17.291 -40.089  1.00  0.00           N  
ATOM   3048  H   ARG   187       8.860  18.104 -39.543  1.00  0.00           H  
ATOM   3049  CA  ARG   187       7.248  17.340 -40.753  1.00  0.00           C  
ATOM   3050  HA  ARG   187       6.945  16.296 -40.686  1.00  0.00           H  
ATOM   3051  CB  ARG   187       6.200  18.260 -39.951  1.00  0.00           C  
ATOM   3052  HB2 ARG   187       6.483  19.313 -39.930  1.00  0.00           H  
ATOM   3053  HB3 ARG   187       5.274  18.168 -40.518  1.00  0.00           H  
ATOM   3054  CG  ARG   187       5.931  17.821 -38.663  1.00  0.00           C  
ATOM   3055  HG2 ARG   187       5.602  16.785 -38.591  1.00  0.00           H  
ATOM   3056  HG3 ARG   187       6.851  17.874 -38.080  1.00  0.00           H  
ATOM   3057  CD  ARG   187       5.096  18.604 -38.048  1.00  0.00           C  
ATOM   3058  HD2 ARG   187       5.121  18.203 -37.035  1.00  0.00           H  
ATOM   3059  HD3 ARG   187       5.429  19.623 -37.850  1.00  0.00           H  
ATOM   3060  NE  ARG   187       3.697  18.695 -38.554  1.00  0.00           N  
ATOM   3061  HE  ARG   187       3.549  18.085 -39.346  1.00  0.00           H  
ATOM   3062  CZ  ARG   187       2.720  19.547 -38.279  1.00  0.00           C  
ATOM   3063  NH1 ARG   187       2.827  20.478 -37.372  1.00  0.00           N  
ATOM   3064 HH11 ARG   187       3.726  20.648 -36.944  1.00  0.00           H  
ATOM   3065 HH12 ARG   187       2.034  21.090 -37.245  1.00  0.00           H  
ATOM   3066  NH2 ARG   187       1.623  19.587 -38.986  1.00  0.00           N  
ATOM   3067 HH21 ARG   187       1.451  18.882 -39.688  1.00  0.00           H  
ATOM   3068 HH22 ARG   187       0.889  20.139 -38.567  1.00  0.00           H  
ATOM   3069  C   ARG   187       7.442  17.689 -42.243  1.00  0.00           C  
ATOM   3070  O   ARG   187       6.784  17.048 -43.087  1.00  0.00           O  
ATOM   3071  N   ARG   188       8.463  18.476 -42.614  1.00  0.00           N  
ATOM   3072  H   ARG   188       8.860  19.024 -41.864  1.00  0.00           H  
ATOM   3073  CA  ARG   188       8.875  18.650 -44.053  1.00  0.00           C  
ATOM   3074  HA  ARG   188       8.103  18.720 -44.819  1.00  0.00           H  
ATOM   3075  CB  ARG   188       9.783  19.863 -44.065  1.00  0.00           C  
ATOM   3076  HB2 ARG   188      10.627  19.784 -43.380  1.00  0.00           H  
ATOM   3077  HB3 ARG   188      10.142  19.894 -45.094  1.00  0.00           H  
ATOM   3078  CG  ARG   188       9.257  21.128 -43.765  1.00  0.00           C  
ATOM   3079  HG2 ARG   188       8.222  21.230 -44.089  1.00  0.00           H  
ATOM   3080  HG3 ARG   188       9.138  21.255 -42.688  1.00  0.00           H  
ATOM   3081  CD  ARG   188       9.897  22.282 -44.322  1.00  0.00           C  
ATOM   3082  HD2 ARG   188      10.977  22.192 -44.203  1.00  0.00           H  
ATOM   3083  HD3 ARG   188       9.759  22.259 -45.403  1.00  0.00           H  
ATOM   3084  NE  ARG   188       9.261  23.548 -43.838  1.00  0.00           N  
ATOM   3085  HE  ARG   188       9.499  23.988 -42.961  1.00  0.00           H  
ATOM   3086  CZ  ARG   188       8.224  24.253 -44.414  1.00  0.00           C  
ATOM   3087  NH1 ARG   188       7.717  25.366 -43.875  1.00  0.00           N  
ATOM   3088 HH11 ARG   188       8.204  25.733 -43.070  1.00  0.00           H  
ATOM   3089 HH12 ARG   188       6.918  25.805 -44.309  1.00  0.00           H  
ATOM   3090  NH2 ARG   188       7.566  23.900 -45.491  1.00  0.00           N  
ATOM   3091 HH21 ARG   188       7.861  23.132 -46.078  1.00  0.00           H  
ATOM   3092 HH22 ARG   188       6.751  24.405 -45.809  1.00  0.00           H  
ATOM   3093  C   ARG   188       9.686  17.426 -44.451  1.00  0.00           C  
ATOM   3094  O   ARG   188       9.629  17.038 -45.620  1.00  0.00           O  
ATOM   3095  N   ALA   189      10.357  16.664 -43.613  1.00  0.00           N  
ATOM   3096  H   ALA   189      10.508  17.042 -42.689  1.00  0.00           H  
ATOM   3097  CA  ALA   189      11.167  15.538 -44.159  1.00  0.00           C  
ATOM   3098  HA  ALA   189      11.618  15.937 -45.068  1.00  0.00           H  
ATOM   3099  CB  ALA   189      12.338  15.238 -43.215  1.00  0.00           C  
ATOM   3100  HB1 ALA   189      11.997  14.862 -42.251  1.00  0.00           H  
ATOM   3101  HB2 ALA   189      13.163  14.584 -43.499  1.00  0.00           H  
ATOM   3102  HB3 ALA   189      12.656  16.232 -42.898  1.00  0.00           H  
ATOM   3103  C   ALA   189      10.349  14.275 -44.525  1.00  0.00           C  
ATOM   3104  O   ALA   189      10.589  13.557 -45.515  1.00  0.00           O  
ATOM   3105  N   MET   190       9.241  14.049 -43.691  1.00  0.00           N  
ATOM   3106  H   MET   190       9.049  14.733 -42.973  1.00  0.00           H  
ATOM   3107  CA  MET   190       8.123  13.180 -44.092  1.00  0.00           C  
ATOM   3108  HA  MET   190       8.436  12.142 -44.211  1.00  0.00           H  
ATOM   3109  CB  MET   190       6.983  13.322 -43.017  1.00  0.00           C  
ATOM   3110  HB2 MET   190       6.806  14.391 -42.901  1.00  0.00           H  
ATOM   3111  HB3 MET   190       6.059  12.877 -43.385  1.00  0.00           H  
ATOM   3112  CG  MET   190       7.334  12.774 -41.579  1.00  0.00           C  
ATOM   3113  HG2 MET   190       8.280  13.194 -41.239  1.00  0.00           H  
ATOM   3114  HG3 MET   190       6.594  13.212 -40.910  1.00  0.00           H  
ATOM   3115  SD  MET   190       7.252  11.002 -41.427  1.00  0.00           S  
ATOM   3116  CE  MET   190       5.498  10.806 -41.147  1.00  0.00           C  
ATOM   3117  HE1 MET   190       5.376   9.729 -41.256  1.00  0.00           H  
ATOM   3118  HE2 MET   190       5.093  11.251 -40.239  1.00  0.00           H  
ATOM   3119  HE3 MET   190       5.028  11.237 -42.032  1.00  0.00           H  
ATOM   3120  C   MET   190       7.599  13.709 -45.469  1.00  0.00           C  
ATOM   3121  O   MET   190       7.442  12.933 -46.471  1.00  0.00           O  
ATOM   3122  N   HIE   191       7.382  14.993 -45.633  1.00  0.00           N  
ATOM   3123  H   HIE   191       7.567  15.606 -44.852  1.00  0.00           H  
ATOM   3124  CA  HIE   191       6.942  15.707 -46.850  1.00  0.00           C  
ATOM   3125  HA  HIE   191       6.023  15.201 -47.148  1.00  0.00           H  
ATOM   3126  CB  HIE   191       6.603  17.198 -46.604  1.00  0.00           C  
ATOM   3127  HB2 HIE   191       6.085  17.230 -45.645  1.00  0.00           H  
ATOM   3128  HB3 HIE   191       7.466  17.855 -46.715  1.00  0.00           H  
ATOM   3129  CG  HIE   191       5.499  17.612 -47.563  1.00  0.00           C  
ATOM   3130  ND1 HIE   191       4.150  17.096 -47.555  1.00  0.00           N  
ATOM   3131  CE1 HIE   191       3.611  17.562 -48.689  1.00  0.00           C  
ATOM   3132  HE1 HIE   191       2.567  17.434 -48.935  1.00  0.00           H  
ATOM   3133  NE2 HIE   191       4.505  18.148 -49.493  1.00  0.00           N  
ATOM   3134  HE2 HIE   191       4.261  18.438 -50.429  1.00  0.00           H  
ATOM   3135  CD2 HIE   191       5.759  18.074 -48.803  1.00  0.00           C  
ATOM   3136  HD2 HIE   191       6.730  18.397 -49.148  1.00  0.00           H  
ATOM   3137  C   HIE   191       7.858  15.523 -48.090  1.00  0.00           C  
ATOM   3138  O   HIE   191       7.359  15.354 -49.167  1.00  0.00           O  
ATOM   3139  N   ASP   192       9.176  15.540 -47.985  1.00  0.00           N  
ATOM   3140  H   ASP   192       9.483  16.077 -47.187  1.00  0.00           H  
ATOM   3141  CA  ASP   192      10.146  15.132 -48.988  1.00  0.00           C  
ATOM   3142  HA  ASP   192       9.990  15.730 -49.886  1.00  0.00           H  
ATOM   3143  CB  ASP   192      11.612  15.442 -48.633  1.00  0.00           C  
ATOM   3144  HB2 ASP   192      11.707  16.476 -48.301  1.00  0.00           H  
ATOM   3145  HB3 ASP   192      11.772  14.926 -47.686  1.00  0.00           H  
ATOM   3146  CG  ASP   192      12.700  14.958 -49.635  1.00  0.00           C  
ATOM   3147  OD1 ASP   192      13.043  15.696 -50.603  1.00  0.00           O  
ATOM   3148  OD2 ASP   192      13.270  13.889 -49.327  1.00  0.00           O  
ATOM   3149  C   ASP   192       9.941  13.686 -49.413  1.00  0.00           C  
ATOM   3150  O   ASP   192      10.196  13.410 -50.612  1.00  0.00           O  
ATOM   3151  N   ILE   193       9.561  12.724 -48.517  1.00  0.00           N  
ATOM   3152  H   ILE   193       9.298  13.047 -47.597  1.00  0.00           H  
ATOM   3153  CA  ILE   193       9.265  11.382 -48.926  1.00  0.00           C  
ATOM   3154  HA  ILE   193       9.990  11.047 -49.667  1.00  0.00           H  
ATOM   3155  CB  ILE   193       9.329  10.411 -47.636  1.00  0.00           C  
ATOM   3156  HB  ILE   193       8.701  10.938 -46.918  1.00  0.00           H  
ATOM   3157  CG2 ILE   193       8.755   8.997 -47.900  1.00  0.00           C  
ATOM   3158 HG21 ILE   193       8.753   8.400 -46.988  1.00  0.00           H  
ATOM   3159 HG22 ILE   193       7.707   9.093 -48.181  1.00  0.00           H  
ATOM   3160 HG23 ILE   193       9.315   8.463 -48.667  1.00  0.00           H  
ATOM   3161  CG1 ILE   193      10.799  10.379 -47.054  1.00  0.00           C  
ATOM   3162 HG12 ILE   193      11.481   9.903 -47.760  1.00  0.00           H  
ATOM   3163 HG13 ILE   193      11.185  11.396 -46.978  1.00  0.00           H  
ATOM   3164  CD1 ILE   193      10.990   9.801 -45.661  1.00  0.00           C  
ATOM   3165 HD11 ILE   193      10.909   8.722 -45.787  1.00  0.00           H  
ATOM   3166 HD12 ILE   193      11.973  10.025 -45.247  1.00  0.00           H  
ATOM   3167 HD13 ILE   193      10.198  10.165 -45.006  1.00  0.00           H  
ATOM   3168  C   ILE   193       7.837  11.266 -49.526  1.00  0.00           C  
ATOM   3169  O   ILE   193       7.645  10.428 -50.445  1.00  0.00           O  
ATOM   3170  N   ILE   194       6.834  12.030 -49.144  1.00  0.00           N  
ATOM   3171  H   ILE   194       7.011  12.612 -48.337  1.00  0.00           H  
ATOM   3172  CA  ILE   194       5.496  12.015 -49.746  1.00  0.00           C  
ATOM   3173  HA  ILE   194       5.087  11.031 -49.975  1.00  0.00           H  
ATOM   3174  CB  ILE   194       4.536  12.747 -48.748  1.00  0.00           C  
ATOM   3175  HB  ILE   194       5.038  13.584 -48.263  1.00  0.00           H  
ATOM   3176  CG2 ILE   194       3.234  13.376 -49.328  1.00  0.00           C  
ATOM   3177 HG21 ILE   194       2.603  12.615 -49.788  1.00  0.00           H  
ATOM   3178 HG22 ILE   194       2.606  13.904 -48.610  1.00  0.00           H  
ATOM   3179 HG23 ILE   194       3.492  14.138 -50.062  1.00  0.00           H  
ATOM   3180  CG1 ILE   194       4.090  11.812 -47.584  1.00  0.00           C  
ATOM   3181 HG12 ILE   194       3.217  11.229 -47.877  1.00  0.00           H  
ATOM   3182 HG13 ILE   194       4.718  10.955 -47.339  1.00  0.00           H  
ATOM   3183  CD1 ILE   194       3.719  12.473 -46.258  1.00  0.00           C  
ATOM   3184 HD11 ILE   194       3.319  11.704 -45.597  1.00  0.00           H  
ATOM   3185 HD12 ILE   194       4.531  12.981 -45.737  1.00  0.00           H  
ATOM   3186 HD13 ILE   194       3.044  13.298 -46.484  1.00  0.00           H  
ATOM   3187  C   ILE   194       5.640  12.723 -51.148  1.00  0.00           C  
ATOM   3188  O   ILE   194       5.001  12.305 -52.080  1.00  0.00           O  
ATOM   3189  N   ALA   195       6.578  13.683 -51.307  1.00  0.00           N  
ATOM   3190  H   ALA   195       7.164  14.038 -50.565  1.00  0.00           H  
ATOM   3191  CA  ALA   195       6.930  14.369 -52.598  1.00  0.00           C  
ATOM   3192  HA  ALA   195       6.048  14.405 -53.238  1.00  0.00           H  
ATOM   3193  CB  ALA   195       7.431  15.777 -52.340  1.00  0.00           C  
ATOM   3194  HB1 ALA   195       8.296  15.690 -51.682  1.00  0.00           H  
ATOM   3195  HB2 ALA   195       7.545  16.274 -53.304  1.00  0.00           H  
ATOM   3196  HB3 ALA   195       6.658  16.336 -51.814  1.00  0.00           H  
ATOM   3197  C   ALA   195       7.843  13.522 -53.510  1.00  0.00           C  
ATOM   3198  O   ALA   195       7.962  13.914 -54.656  1.00  0.00           O  
ATOM   3199  N   SER   196       8.355  12.336 -53.059  1.00  0.00           N  
ATOM   3200  H   SER   196       8.220  12.247 -52.062  1.00  0.00           H  
ATOM   3201  CA  SER   196       9.093  11.371 -53.808  1.00  0.00           C  
ATOM   3202  HA  SER   196      10.015  11.851 -54.135  1.00  0.00           H  
ATOM   3203  CB  SER   196       9.476  10.129 -52.947  1.00  0.00           C  
ATOM   3204  HB2 SER   196       9.477  10.542 -51.938  1.00  0.00           H  
ATOM   3205  HB3 SER   196       8.679   9.390 -53.036  1.00  0.00           H  
ATOM   3206  OG  SER   196      10.701   9.473 -53.258  1.00  0.00           O  
ATOM   3207  HG  SER   196      10.555   8.552 -53.486  1.00  0.00           H  
ATOM   3208  C   SER   196       8.432  10.869 -55.128  1.00  0.00           C  
ATOM   3209  O   SER   196       7.197  10.765 -55.198  1.00  0.00           O  
ATOM   3210  N   ASP   197       9.145  10.398 -56.145  1.00  0.00           N  
ATOM   3211  H   ASP   197      10.153  10.343 -56.098  1.00  0.00           H  
ATOM   3212  CA  ASP   197       8.611   9.676 -57.326  1.00  0.00           C  
ATOM   3213  HA  ASP   197       7.709  10.186 -57.665  1.00  0.00           H  
ATOM   3214  CB  ASP   197       9.668   9.557 -58.442  1.00  0.00           C  
ATOM   3215  HB2 ASP   197      10.146  10.521 -58.612  1.00  0.00           H  
ATOM   3216  HB3 ASP   197      10.475   8.922 -58.077  1.00  0.00           H  
ATOM   3217  CG  ASP   197       8.996   8.984 -59.679  1.00  0.00           C  
ATOM   3218  OD1 ASP   197       9.505   7.996 -60.294  1.00  0.00           O  
ATOM   3219  OD2 ASP   197       8.032   9.604 -60.162  1.00  0.00           O  
ATOM   3220  C   ASP   197       8.016   8.277 -57.019  1.00  0.00           C  
ATOM   3221  O   ASP   197       7.047   7.821 -57.592  1.00  0.00           O  
ATOM   3222  N   THR   198       8.566   7.666 -55.980  1.00  0.00           N  
ATOM   3223  H   THR   198       9.370   8.152 -55.609  1.00  0.00           H  
ATOM   3224  CA  THR   198       7.957   6.543 -55.253  1.00  0.00           C  
ATOM   3225  HA  THR   198       6.913   6.817 -55.103  1.00  0.00           H  
ATOM   3226  CB  THR   198       8.185   5.290 -56.132  1.00  0.00           C  
ATOM   3227  HB  THR   198       9.177   5.460 -56.553  1.00  0.00           H  
ATOM   3228  CG2 THR   198       8.184   3.898 -55.429  1.00  0.00           C  
ATOM   3229 HG21 THR   198       7.284   3.829 -54.818  1.00  0.00           H  
ATOM   3230 HG22 THR   198       8.266   3.151 -56.219  1.00  0.00           H  
ATOM   3231 HG23 THR   198       9.114   3.877 -54.862  1.00  0.00           H  
ATOM   3232  OG1 THR   198       7.286   5.141 -57.216  1.00  0.00           O  
ATOM   3233  HG1 THR   198       7.255   5.899 -57.804  1.00  0.00           H  
ATOM   3234  C   THR   198       8.489   6.364 -53.868  1.00  0.00           C  
ATOM   3235  O   THR   198       9.532   6.874 -53.559  1.00  0.00           O  
ATOM   3236  N   PHE   199       7.728   5.727 -53.058  1.00  0.00           N  
ATOM   3237  H   PHE   199       6.858   5.366 -53.421  1.00  0.00           H  
ATOM   3238  CA  PHE   199       7.931   5.556 -51.635  1.00  0.00           C  
ATOM   3239  HA  PHE   199       8.226   6.518 -51.216  1.00  0.00           H  
ATOM   3240  CB  PHE   199       6.547   5.085 -51.043  1.00  0.00           C  
ATOM   3241  HB2 PHE   199       5.772   5.700 -51.500  1.00  0.00           H  
ATOM   3242  HB3 PHE   199       6.405   4.031 -51.283  1.00  0.00           H  
ATOM   3243  CG  PHE   199       6.463   5.224 -49.488  1.00  0.00           C  
ATOM   3244  CD1 PHE   199       6.265   6.441 -48.920  1.00  0.00           C  
ATOM   3245  HD1 PHE   199       6.077   7.319 -49.519  1.00  0.00           H  
ATOM   3246  CE1 PHE   199       6.325   6.587 -47.491  1.00  0.00           C  
ATOM   3247  HE1 PHE   199       6.154   7.494 -46.932  1.00  0.00           H  
ATOM   3248  CZ  PHE   199       6.548   5.470 -46.652  1.00  0.00           C  
ATOM   3249  HZ  PHE   199       6.550   5.534 -45.574  1.00  0.00           H  
ATOM   3250  CE2 PHE   199       6.483   4.205 -47.270  1.00  0.00           C  
ATOM   3251  HE2 PHE   199       6.546   3.310 -46.670  1.00  0.00           H  
ATOM   3252  CD2 PHE   199       6.500   4.088 -48.670  1.00  0.00           C  
ATOM   3253  HD2 PHE   199       6.606   3.113 -49.121  1.00  0.00           H  
ATOM   3254  C   PHE   199       9.122   4.647 -51.251  1.00  0.00           C  
ATOM   3255  O   PHE   199       9.602   3.838 -52.070  1.00  0.00           O  
ATOM   3256  N   ASP   200       9.517   4.712 -49.967  1.00  0.00           N  
ATOM   3257  H   ASP   200       9.031   5.376 -49.381  1.00  0.00           H  
ATOM   3258  CA  ASP   200      10.581   3.965 -49.400  1.00  0.00           C  
ATOM   3259  HA  ASP   200      10.549   2.969 -49.843  1.00  0.00           H  
ATOM   3260  CB  ASP   200      11.916   4.653 -49.792  1.00  0.00           C  
ATOM   3261  HB2 ASP   200      12.074   4.797 -50.861  1.00  0.00           H  
ATOM   3262  HB3 ASP   200      11.921   5.702 -49.494  1.00  0.00           H  
ATOM   3263  CG  ASP   200      13.240   3.954 -49.291  1.00  0.00           C  
ATOM   3264  OD1 ASP   200      14.304   4.645 -49.427  1.00  0.00           O  
ATOM   3265  OD2 ASP   200      13.172   2.880 -48.625  1.00  0.00           O  
ATOM   3266  C   ASP   200      10.452   3.830 -47.882  1.00  0.00           C  
ATOM   3267  O   ASP   200      10.895   4.718 -47.104  1.00  0.00           O  
ATOM   3268  N   LYS   201       9.855   2.718 -47.383  1.00  0.00           N  
ATOM   3269  H   LYS   201       9.547   2.026 -48.051  1.00  0.00           H  
ATOM   3270  CA  LYS   201       9.590   2.352 -46.056  1.00  0.00           C  
ATOM   3271  HA  LYS   201       8.827   3.039 -45.689  1.00  0.00           H  
ATOM   3272  CB  LYS   201       8.992   0.925 -45.973  1.00  0.00           C  
ATOM   3273  HB2 LYS   201       8.129   0.786 -46.623  1.00  0.00           H  
ATOM   3274  HB3 LYS   201       9.766   0.303 -46.423  1.00  0.00           H  
ATOM   3275  CG  LYS   201       8.560   0.404 -44.756  1.00  0.00           C  
ATOM   3276  HG2 LYS   201       7.770   0.965 -44.258  1.00  0.00           H  
ATOM   3277  HG3 LYS   201       8.108  -0.525 -45.103  1.00  0.00           H  
ATOM   3278  CD  LYS   201       9.459  -0.043 -43.830  1.00  0.00           C  
ATOM   3279  HD2 LYS   201      10.277  -0.626 -44.254  1.00  0.00           H  
ATOM   3280  HD3 LYS   201       9.913   0.788 -43.289  1.00  0.00           H  
ATOM   3281  CE  LYS   201       8.904  -0.943 -42.967  1.00  0.00           C  
ATOM   3282  HE2 LYS   201       8.134  -0.465 -42.362  1.00  0.00           H  
ATOM   3283  HE3 LYS   201       8.497  -1.708 -43.628  1.00  0.00           H  
ATOM   3284  NZ  LYS   201       9.882  -1.478 -42.037  1.00  0.00           N  
ATOM   3285  HZ1 LYS   201      10.651  -1.876 -42.558  1.00  0.00           H  
ATOM   3286  HZ2 LYS   201      10.282  -0.828 -41.376  1.00  0.00           H  
ATOM   3287  HZ3 LYS   201       9.518  -2.231 -41.471  1.00  0.00           H  
ATOM   3288  C   LYS   201      10.795   2.513 -45.143  1.00  0.00           C  
ATOM   3289  O   LYS   201      10.658   3.208 -44.160  1.00  0.00           O  
ATOM   3290  N   ALA   202      11.956   1.925 -45.424  1.00  0.00           N  
ATOM   3291  H   ALA   202      12.041   1.321 -46.229  1.00  0.00           H  
ATOM   3292  CA  ALA   202      12.960   1.874 -44.275  1.00  0.00           C  
ATOM   3293  HA  ALA   202      12.550   1.403 -43.382  1.00  0.00           H  
ATOM   3294  CB  ALA   202      14.099   1.042 -44.799  1.00  0.00           C  
ATOM   3295  HB1 ALA   202      13.579   0.146 -45.137  1.00  0.00           H  
ATOM   3296  HB2 ALA   202      14.749   1.602 -45.471  1.00  0.00           H  
ATOM   3297  HB3 ALA   202      14.873   0.841 -44.058  1.00  0.00           H  
ATOM   3298  C   ALA   202      13.557   3.245 -43.874  1.00  0.00           C  
ATOM   3299  O   ALA   202      13.912   3.539 -42.789  1.00  0.00           O  
ATOM   3300  N   LYS   203      13.453   4.172 -44.866  1.00  0.00           N  
ATOM   3301  H   LYS   203      13.127   3.838 -45.762  1.00  0.00           H  
ATOM   3302  CA  LYS   203      13.763   5.572 -44.767  1.00  0.00           C  
ATOM   3303  HA  LYS   203      14.705   5.721 -44.240  1.00  0.00           H  
ATOM   3304  CB  LYS   203      13.925   6.131 -46.219  1.00  0.00           C  
ATOM   3305  HB2 LYS   203      14.493   5.357 -46.735  1.00  0.00           H  
ATOM   3306  HB3 LYS   203      12.897   6.103 -46.579  1.00  0.00           H  
ATOM   3307  CG  LYS   203      14.373   7.416 -46.439  1.00  0.00           C  
ATOM   3308  HG2 LYS   203      13.872   8.142 -45.799  1.00  0.00           H  
ATOM   3309  HG3 LYS   203      15.422   7.308 -46.163  1.00  0.00           H  
ATOM   3310  CD  LYS   203      14.310   7.826 -47.726  1.00  0.00           C  
ATOM   3311  HD2 LYS   203      14.786   7.101 -48.386  1.00  0.00           H  
ATOM   3312  HD3 LYS   203      13.258   7.984 -47.965  1.00  0.00           H  
ATOM   3313  CE  LYS   203      14.960   8.972 -48.053  1.00  0.00           C  
ATOM   3314  HE2 LYS   203      14.470   9.774 -47.501  1.00  0.00           H  
ATOM   3315  HE3 LYS   203      15.992   8.936 -47.705  1.00  0.00           H  
ATOM   3316  NZ  LYS   203      14.863   9.270 -49.547  1.00  0.00           N  
ATOM   3317  HZ1 LYS   203      13.898   9.352 -49.833  1.00  0.00           H  
ATOM   3318  HZ2 LYS   203      15.257  10.177 -49.752  1.00  0.00           H  
ATOM   3319  HZ3 LYS   203      15.438   8.656 -50.106  1.00  0.00           H  
ATOM   3320  C   LYS   203      12.675   6.320 -43.976  1.00  0.00           C  
ATOM   3321  O   LYS   203      13.017   6.993 -43.036  1.00  0.00           O  
ATOM   3322  N   ALA   204      11.440   6.129 -44.429  1.00  0.00           N  
ATOM   3323  H   ALA   204      11.291   5.457 -45.168  1.00  0.00           H  
ATOM   3324  CA  ALA   204      10.233   6.633 -43.794  1.00  0.00           C  
ATOM   3325  HA  ALA   204      10.282   7.722 -43.813  1.00  0.00           H  
ATOM   3326  CB  ALA   204       9.060   6.324 -44.648  1.00  0.00           C  
ATOM   3327  HB1 ALA   204       9.387   6.469 -45.677  1.00  0.00           H  
ATOM   3328  HB2 ALA   204       8.821   5.264 -44.552  1.00  0.00           H  
ATOM   3329  HB3 ALA   204       8.184   6.941 -44.448  1.00  0.00           H  
ATOM   3330  C   ALA   204      10.093   6.146 -42.412  1.00  0.00           C  
ATOM   3331  O   ALA   204       9.714   6.946 -41.548  1.00  0.00           O  
ATOM   3332  N   GLU   205      10.384   4.865 -42.075  1.00  0.00           N  
ATOM   3333  H   GLU   205      10.702   4.225 -42.788  1.00  0.00           H  
ATOM   3334  CA  GLU   205      10.371   4.351 -40.694  1.00  0.00           C  
ATOM   3335  HA  GLU   205       9.362   4.578 -40.352  1.00  0.00           H  
ATOM   3336  CB  GLU   205      10.566   2.804 -40.626  1.00  0.00           C  
ATOM   3337  HB2 GLU   205       9.777   2.358 -41.231  1.00  0.00           H  
ATOM   3338  HB3 GLU   205      11.478   2.424 -41.086  1.00  0.00           H  
ATOM   3339  CG  GLU   205      10.532   2.277 -39.168  1.00  0.00           C  
ATOM   3340  HG2 GLU   205      11.336   2.647 -38.531  1.00  0.00           H  
ATOM   3341  HG3 GLU   205       9.661   2.796 -38.770  1.00  0.00           H  
ATOM   3342  CD  GLU   205      10.378   0.759 -39.004  1.00  0.00           C  
ATOM   3343  OE1 GLU   205       9.766   0.255 -38.045  1.00  0.00           O  
ATOM   3344  OE2 GLU   205      10.831  -0.001 -39.886  1.00  0.00           O  
ATOM   3345  C   GLU   205      11.358   5.103 -39.806  1.00  0.00           C  
ATOM   3346  O   GLU   205      11.076   5.747 -38.797  1.00  0.00           O  
ATOM   3347  N   ALA   206      12.581   5.197 -40.238  1.00  0.00           N  
ATOM   3348  H   ALA   206      12.844   4.922 -41.174  1.00  0.00           H  
ATOM   3349  CA  ALA   206      13.634   5.931 -39.524  1.00  0.00           C  
ATOM   3350  HA  ALA   206      13.909   5.524 -38.551  1.00  0.00           H  
ATOM   3351  CB  ALA   206      14.910   5.913 -40.312  1.00  0.00           C  
ATOM   3352  HB1 ALA   206      14.771   6.308 -41.318  1.00  0.00           H  
ATOM   3353  HB2 ALA   206      15.645   6.483 -39.744  1.00  0.00           H  
ATOM   3354  HB3 ALA   206      15.203   4.864 -40.364  1.00  0.00           H  
ATOM   3355  C   ALA   206      13.238   7.436 -39.311  1.00  0.00           C  
ATOM   3356  O   ALA   206      13.362   7.861 -38.194  1.00  0.00           O  
ATOM   3357  N   GLN   207      12.631   8.087 -40.306  1.00  0.00           N  
ATOM   3358  H   GLN   207      12.566   7.756 -41.258  1.00  0.00           H  
ATOM   3359  CA  GLN   207      12.150   9.502 -40.229  1.00  0.00           C  
ATOM   3360  HA  GLN   207      13.054  10.011 -39.894  1.00  0.00           H  
ATOM   3361  CB  GLN   207      11.634   9.992 -41.586  1.00  0.00           C  
ATOM   3362  HB2 GLN   207      12.450   9.895 -42.302  1.00  0.00           H  
ATOM   3363  HB3 GLN   207      10.853   9.314 -41.929  1.00  0.00           H  
ATOM   3364  CG  GLN   207      11.111  11.445 -41.644  1.00  0.00           C  
ATOM   3365  HG2 GLN   207      11.108  11.744 -42.692  1.00  0.00           H  
ATOM   3366  HG3 GLN   207      10.147  11.389 -41.138  1.00  0.00           H  
ATOM   3367  CD  GLN   207      12.086  12.409 -41.012  1.00  0.00           C  
ATOM   3368  OE1 GLN   207      13.276  12.350 -41.315  1.00  0.00           O  
ATOM   3369  NE2 GLN   207      11.705  13.212 -40.046  1.00  0.00           N  
ATOM   3370 HE21 GLN   207      12.340  13.805 -39.531  1.00  0.00           H  
ATOM   3371 HE22 GLN   207      10.734  13.163 -39.774  1.00  0.00           H  
ATOM   3372  C   GLN   207      11.079   9.590 -39.214  1.00  0.00           C  
ATOM   3373  O   GLN   207      11.124  10.432 -38.351  1.00  0.00           O  
ATOM   3374  N   ILE   208      10.074   8.713 -39.224  1.00  0.00           N  
ATOM   3375  H   ILE   208      10.126   8.113 -40.035  1.00  0.00           H  
ATOM   3376  CA  ILE   208       9.122   8.546 -38.073  1.00  0.00           C  
ATOM   3377  HA  ILE   208       8.621   9.509 -37.978  1.00  0.00           H  
ATOM   3378  CB  ILE   208       8.148   7.391 -38.440  1.00  0.00           C  
ATOM   3379  HB  ILE   208       8.786   6.557 -38.735  1.00  0.00           H  
ATOM   3380  CG2 ILE   208       7.311   6.901 -37.206  1.00  0.00           C  
ATOM   3381 HG21 ILE   208       6.642   6.201 -37.705  1.00  0.00           H  
ATOM   3382 HG22 ILE   208       7.916   6.353 -36.483  1.00  0.00           H  
ATOM   3383 HG23 ILE   208       6.626   7.682 -36.876  1.00  0.00           H  
ATOM   3384  CG1 ILE   208       7.371   7.729 -39.683  1.00  0.00           C  
ATOM   3385 HG12 ILE   208       6.577   8.444 -39.469  1.00  0.00           H  
ATOM   3386 HG13 ILE   208       8.024   8.212 -40.409  1.00  0.00           H  
ATOM   3387  CD1 ILE   208       6.757   6.472 -40.375  1.00  0.00           C  
ATOM   3388 HD11 ILE   208       6.209   6.827 -41.248  1.00  0.00           H  
ATOM   3389 HD12 ILE   208       7.591   5.843 -40.687  1.00  0.00           H  
ATOM   3390 HD13 ILE   208       5.995   5.941 -39.805  1.00  0.00           H  
ATOM   3391  C   ILE   208       9.842   8.365 -36.691  1.00  0.00           C  
ATOM   3392  O   ILE   208       9.479   9.091 -35.784  1.00  0.00           O  
ATOM   3393  N   ALA   209      10.911   7.521 -36.710  1.00  0.00           N  
ATOM   3394  H   ALA   209      11.235   7.141 -37.589  1.00  0.00           H  
ATOM   3395  CA  ALA   209      11.693   7.451 -35.430  1.00  0.00           C  
ATOM   3396  HA  ALA   209      10.959   7.292 -34.641  1.00  0.00           H  
ATOM   3397  CB  ALA   209      12.695   6.348 -35.523  1.00  0.00           C  
ATOM   3398  HB1 ALA   209      13.275   6.342 -36.445  1.00  0.00           H  
ATOM   3399  HB2 ALA   209      13.347   6.320 -34.650  1.00  0.00           H  
ATOM   3400  HB3 ALA   209      12.200   5.378 -35.579  1.00  0.00           H  
ATOM   3401  C   ALA   209      12.325   8.774 -35.008  1.00  0.00           C  
ATOM   3402  O   ALA   209      12.370   9.023 -33.831  1.00  0.00           O  
ATOM   3403  N   LYS   210      12.824   9.615 -35.949  1.00  0.00           N  
ATOM   3404  H   LYS   210      12.854   9.313 -36.912  1.00  0.00           H  
ATOM   3405  CA  LYS   210      13.462  10.902 -35.710  1.00  0.00           C  
ATOM   3406  HA  LYS   210      14.165  10.740 -34.893  1.00  0.00           H  
ATOM   3407  CB  LYS   210      14.213  11.310 -37.017  1.00  0.00           C  
ATOM   3408  HB2 LYS   210      14.751  10.434 -37.377  1.00  0.00           H  
ATOM   3409  HB3 LYS   210      13.506  11.638 -37.779  1.00  0.00           H  
ATOM   3410  CG  LYS   210      15.107  12.350 -36.821  1.00  0.00           C  
ATOM   3411  HG2 LYS   210      14.551  13.278 -36.684  1.00  0.00           H  
ATOM   3412  HG3 LYS   210      15.602  12.159 -35.869  1.00  0.00           H  
ATOM   3413  CD  LYS   210      16.024  12.488 -37.827  1.00  0.00           C  
ATOM   3414  HD2 LYS   210      16.491  11.527 -38.043  1.00  0.00           H  
ATOM   3415  HD3 LYS   210      15.421  12.761 -38.693  1.00  0.00           H  
ATOM   3416  CE  LYS   210      16.995  13.447 -37.747  1.00  0.00           C  
ATOM   3417  HE2 LYS   210      17.300  13.305 -36.710  1.00  0.00           H  
ATOM   3418  HE3 LYS   210      17.831  13.149 -38.380  1.00  0.00           H  
ATOM   3419  NZ  LYS   210      16.560  14.862 -38.052  1.00  0.00           N  
ATOM   3420  HZ1 LYS   210      16.130  15.092 -38.937  1.00  0.00           H  
ATOM   3421  HZ2 LYS   210      15.925  15.210 -37.348  1.00  0.00           H  
ATOM   3422  HZ3 LYS   210      17.376  15.451 -37.963  1.00  0.00           H  
ATOM   3423  C   LYS   210      12.498  12.016 -35.383  1.00  0.00           C  
ATOM   3424  O   LYS   210      12.758  12.923 -34.670  1.00  0.00           O  
ATOM   3425  N   MET   211      11.230  11.951 -35.942  1.00  0.00           N  
ATOM   3426  H   MET   211      11.077  11.149 -36.537  1.00  0.00           H  
ATOM   3427  CA  MET   211      10.212  12.956 -35.787  1.00  0.00           C  
ATOM   3428  HA  MET   211      10.752  13.903 -35.821  1.00  0.00           H  
ATOM   3429  CB  MET   211       9.252  12.955 -36.955  1.00  0.00           C  
ATOM   3430  HB2 MET   211       9.824  13.157 -37.861  1.00  0.00           H  
ATOM   3431  HB3 MET   211       8.706  12.012 -36.956  1.00  0.00           H  
ATOM   3432  CG  MET   211       8.230  14.063 -36.619  1.00  0.00           C  
ATOM   3433  HG2 MET   211       7.541  13.850 -35.801  1.00  0.00           H  
ATOM   3434  HG3 MET   211       8.762  14.989 -36.401  1.00  0.00           H  
ATOM   3435  SD  MET   211       7.264  14.505 -38.061  1.00  0.00           S  
ATOM   3436  CE  MET   211       6.127  13.061 -38.040  1.00  0.00           C  
ATOM   3437  HE1 MET   211       5.807  12.773 -37.039  1.00  0.00           H  
ATOM   3438  HE2 MET   211       5.217  13.196 -38.624  1.00  0.00           H  
ATOM   3439  HE3 MET   211       6.583  12.143 -38.410  1.00  0.00           H  
ATOM   3440  C   MET   211       9.502  12.727 -34.429  1.00  0.00           C  
ATOM   3441  O   MET   211       9.585  13.598 -33.552  1.00  0.00           O  
ATOM   3442  N   GLU   212       9.021  11.433 -34.183  1.00  0.00           N  
ATOM   3443  H   GLU   212       9.184  10.713 -34.871  1.00  0.00           H  
ATOM   3444  CA  GLU   212       7.903  11.150 -33.213  1.00  0.00           C  
ATOM   3445  HA  GLU   212       7.329  12.064 -33.057  1.00  0.00           H  
ATOM   3446  CB  GLU   212       6.992  10.048 -33.767  1.00  0.00           C  
ATOM   3447  HB2 GLU   212       7.673   9.245 -34.048  1.00  0.00           H  
ATOM   3448  HB3 GLU   212       6.315   9.635 -33.019  1.00  0.00           H  
ATOM   3449  CG  GLU   212       6.225  10.306 -35.144  1.00  0.00           C  
ATOM   3450  HG2 GLU   212       6.745  11.100 -35.679  1.00  0.00           H  
ATOM   3451  HG3 GLU   212       6.196   9.353 -35.671  1.00  0.00           H  
ATOM   3452  CD  GLU   212       4.802  10.819 -34.763  1.00  0.00           C  
ATOM   3453  OE1 GLU   212       4.668  11.993 -34.448  1.00  0.00           O  
ATOM   3454  OE2 GLU   212       3.790  10.107 -34.875  1.00  0.00           O  
ATOM   3455  C   GLU   212       8.433  10.746 -31.793  1.00  0.00           C  
ATOM   3456  O   GLU   212       7.812  10.213 -30.856  1.00  0.00           O  
ATOM   3457  N   GLU   213       9.717  11.126 -31.542  1.00  0.00           N  
ATOM   3458  H   GLU   213      10.135  11.529 -32.368  1.00  0.00           H  
ATOM   3459  CA  GLU   213      10.463  10.925 -30.315  1.00  0.00           C  
ATOM   3460  HA  GLU   213      10.557   9.852 -30.146  1.00  0.00           H  
ATOM   3461  CB  GLU   213      11.887  11.422 -30.411  1.00  0.00           C  
ATOM   3462  HB2 GLU   213      12.510  11.066 -29.591  1.00  0.00           H  
ATOM   3463  HB3 GLU   213      12.412  10.956 -31.245  1.00  0.00           H  
ATOM   3464  CG  GLU   213      12.061  12.881 -30.661  1.00  0.00           C  
ATOM   3465  HG2 GLU   213      13.059  13.111 -31.034  1.00  0.00           H  
ATOM   3466  HG3 GLU   213      11.400  13.239 -31.450  1.00  0.00           H  
ATOM   3467  CD  GLU   213      11.891  13.693 -29.344  1.00  0.00           C  
ATOM   3468  OE1 GLU   213      12.420  13.362 -28.289  1.00  0.00           O  
ATOM   3469  OE2 GLU   213      11.000  14.546 -29.316  1.00  0.00           O  
ATOM   3470  C   GLU   213       9.774  11.409 -29.015  1.00  0.00           C  
ATOM   3471  O   GLU   213      10.139  10.899 -27.974  1.00  0.00           O  
ATOM   3472  N   GLN   214       8.747  12.236 -29.003  1.00  0.00           N  
ATOM   3473  H   GLN   214       8.709  12.811 -29.833  1.00  0.00           H  
ATOM   3474  CA  GLN   214       8.024  12.641 -27.808  1.00  0.00           C  
ATOM   3475  HA  GLN   214       8.630  12.444 -26.923  1.00  0.00           H  
ATOM   3476  CB  GLN   214       7.973  14.215 -27.835  1.00  0.00           C  
ATOM   3477  HB2 GLN   214       7.581  14.469 -26.850  1.00  0.00           H  
ATOM   3478  HB3 GLN   214       9.030  14.468 -27.923  1.00  0.00           H  
ATOM   3479  CG  GLN   214       7.029  14.831 -28.863  1.00  0.00           C  
ATOM   3480  HG2 GLN   214       6.031  14.499 -28.576  1.00  0.00           H  
ATOM   3481  HG3 GLN   214       7.093  15.918 -28.815  1.00  0.00           H  
ATOM   3482  CD  GLN   214       7.327  14.463 -30.362  1.00  0.00           C  
ATOM   3483  OE1 GLN   214       6.450  14.285 -31.187  1.00  0.00           O  
ATOM   3484  NE2 GLN   214       8.553  14.470 -30.712  1.00  0.00           N  
ATOM   3485 HE21 GLN   214       8.819  14.377 -31.682  1.00  0.00           H  
ATOM   3486 HE22 GLN   214       9.286  14.794 -30.097  1.00  0.00           H  
ATOM   3487  C   GLN   214       6.694  12.033 -27.624  1.00  0.00           C  
ATOM   3488  O   GLN   214       6.042  12.189 -26.596  1.00  0.00           O  
ATOM   3489  N   ARG   215       6.223  11.228 -28.581  1.00  0.00           N  
ATOM   3490  H   ARG   215       6.762  10.776 -29.305  1.00  0.00           H  
ATOM   3491  CA  ARG   215       4.767  10.913 -28.650  1.00  0.00           C  
ATOM   3492  HA  ARG   215       4.147  11.799 -28.515  1.00  0.00           H  
ATOM   3493  CB  ARG   215       4.509  10.428 -30.117  1.00  0.00           C  
ATOM   3494  HB2 ARG   215       5.115  11.135 -30.683  1.00  0.00           H  
ATOM   3495  HB3 ARG   215       4.967   9.439 -30.141  1.00  0.00           H  
ATOM   3496  CG  ARG   215       3.210  10.407 -30.404  1.00  0.00           C  
ATOM   3497  HG2 ARG   215       2.654   9.840 -29.658  1.00  0.00           H  
ATOM   3498  HG3 ARG   215       2.814  11.419 -30.320  1.00  0.00           H  
ATOM   3499  CD  ARG   215       2.914   9.836 -31.627  1.00  0.00           C  
ATOM   3500  HD2 ARG   215       3.239  10.515 -32.416  1.00  0.00           H  
ATOM   3501  HD3 ARG   215       3.372   8.847 -31.650  1.00  0.00           H  
ATOM   3502  NE  ARG   215       1.465   9.766 -31.859  1.00  0.00           N  
ATOM   3503  HE  ARG   215       0.854   9.346 -31.173  1.00  0.00           H  
ATOM   3504  CZ  ARG   215       0.768  10.259 -32.928  1.00  0.00           C  
ATOM   3505  NH1 ARG   215       1.265  11.090 -33.787  1.00  0.00           N  
ATOM   3506 HH11 ARG   215       2.270  11.083 -33.892  1.00  0.00           H  
ATOM   3507 HH12 ARG   215       0.599  11.347 -34.502  1.00  0.00           H  
ATOM   3508  NH2 ARG   215      -0.497   9.910 -33.078  1.00  0.00           N  
ATOM   3509 HH21 ARG   215      -0.849   9.151 -32.513  1.00  0.00           H  
ATOM   3510 HH22 ARG   215      -0.990  10.243 -33.894  1.00  0.00           H  
ATOM   3511  C   ARG   215       4.256   9.937 -27.589  1.00  0.00           C  
ATOM   3512  O   ARG   215       3.305  10.265 -26.832  1.00  0.00           O  
ATOM   3513  N   LYS   216       4.828   8.715 -27.468  1.00  0.00           N  
ATOM   3514  H   LYS   216       5.624   8.520 -28.058  1.00  0.00           H  
ATOM   3515  CA  LYS   216       4.584   7.844 -26.311  1.00  0.00           C  
ATOM   3516  HA  LYS   216       3.554   7.515 -26.449  1.00  0.00           H  
ATOM   3517  CB  LYS   216       5.609   6.651 -26.490  1.00  0.00           C  
ATOM   3518  HB2 LYS   216       5.208   5.969 -27.240  1.00  0.00           H  
ATOM   3519  HB3 LYS   216       6.534   6.918 -27.002  1.00  0.00           H  
ATOM   3520  CG  LYS   216       5.931   5.865 -25.436  1.00  0.00           C  
ATOM   3521  HG2 LYS   216       6.520   6.348 -24.657  1.00  0.00           H  
ATOM   3522  HG3 LYS   216       4.992   5.583 -24.961  1.00  0.00           H  
ATOM   3523  CD  LYS   216       6.643   4.745 -25.804  1.00  0.00           C  
ATOM   3524  HD2 LYS   216       6.144   4.105 -26.531  1.00  0.00           H  
ATOM   3525  HD3 LYS   216       7.573   5.044 -26.290  1.00  0.00           H  
ATOM   3526  CE  LYS   216       7.127   3.978 -24.711  1.00  0.00           C  
ATOM   3527  HE2 LYS   216       7.451   4.647 -23.913  1.00  0.00           H  
ATOM   3528  HE3 LYS   216       6.313   3.348 -24.352  1.00  0.00           H  
ATOM   3529  NZ  LYS   216       8.250   3.111 -25.039  1.00  0.00           N  
ATOM   3530  HZ1 LYS   216       8.932   3.604 -25.598  1.00  0.00           H  
ATOM   3531  HZ2 LYS   216       8.710   2.717 -24.231  1.00  0.00           H  
ATOM   3532  HZ3 LYS   216       7.954   2.294 -25.554  1.00  0.00           H  
ATOM   3533  C   LYS   216       4.846   8.631 -25.011  1.00  0.00           C  
ATOM   3534  O   LYS   216       4.017   8.476 -24.016  1.00  0.00           O  
ATOM   3535  N   ALA   217       5.941   9.447 -24.905  1.00  0.00           N  
ATOM   3536  H   ALA   217       6.553   9.588 -25.696  1.00  0.00           H  
ATOM   3537  CA  ALA   217       6.272  10.242 -23.737  1.00  0.00           C  
ATOM   3538  HA  ALA   217       6.462   9.536 -22.928  1.00  0.00           H  
ATOM   3539  CB  ALA   217       7.547  11.021 -23.949  1.00  0.00           C  
ATOM   3540  HB1 ALA   217       8.382  10.321 -23.927  1.00  0.00           H  
ATOM   3541  HB2 ALA   217       7.584  11.560 -24.896  1.00  0.00           H  
ATOM   3542  HB3 ALA   217       7.676  11.564 -23.012  1.00  0.00           H  
ATOM   3543  C   ALA   217       5.040  11.096 -23.346  1.00  0.00           C  
ATOM   3544  O   ALA   217       4.689  11.055 -22.163  1.00  0.00           O  
ATOM   3545  N   ASN   218       4.419  11.844 -24.298  1.00  0.00           N  
ATOM   3546  H   ASN   218       4.725  11.739 -25.254  1.00  0.00           H  
ATOM   3547  CA  ASN   218       3.290  12.828 -24.023  1.00  0.00           C  
ATOM   3548  HA  ASN   218       3.590  13.495 -23.214  1.00  0.00           H  
ATOM   3549  CB  ASN   218       3.010  13.761 -25.229  1.00  0.00           C  
ATOM   3550  HB2 ASN   218       2.959  13.054 -26.057  1.00  0.00           H  
ATOM   3551  HB3 ASN   218       2.064  14.276 -25.059  1.00  0.00           H  
ATOM   3552  CG  ASN   218       4.065  14.756 -25.550  1.00  0.00           C  
ATOM   3553  OD1 ASN   218       4.990  14.949 -24.788  1.00  0.00           O  
ATOM   3554  ND2 ASN   218       4.046  15.445 -26.651  1.00  0.00           N  
ATOM   3555 HD21 ASN   218       4.792  16.097 -26.851  1.00  0.00           H  
ATOM   3556 HD22 ASN   218       3.215  15.421 -27.224  1.00  0.00           H  
ATOM   3557  C   ASN   218       2.084  11.920 -23.647  1.00  0.00           C  
ATOM   3558  O   ASN   218       1.386  12.254 -22.694  1.00  0.00           O  
ATOM   3559  N   MET   219       1.837  10.810 -24.352  1.00  0.00           N  
ATOM   3560  H   MET   219       2.366  10.702 -25.206  1.00  0.00           H  
ATOM   3561  CA  MET   219       0.778   9.876 -23.929  1.00  0.00           C  
ATOM   3562  HA  MET   219      -0.150  10.435 -23.816  1.00  0.00           H  
ATOM   3563  CB  MET   219       0.519   8.817 -25.033  1.00  0.00           C  
ATOM   3564  HB2 MET   219       0.480   9.188 -26.057  1.00  0.00           H  
ATOM   3565  HB3 MET   219       1.358   8.123 -25.086  1.00  0.00           H  
ATOM   3566  CG  MET   219      -0.721   8.015 -24.643  1.00  0.00           C  
ATOM   3567  HG2 MET   219      -0.440   7.390 -23.795  1.00  0.00           H  
ATOM   3568  HG3 MET   219      -1.453   8.755 -24.321  1.00  0.00           H  
ATOM   3569  SD  MET   219      -1.313   7.081 -26.109  1.00  0.00           S  
ATOM   3570  CE  MET   219      -2.629   6.076 -25.232  1.00  0.00           C  
ATOM   3571  HE1 MET   219      -3.435   6.745 -24.929  1.00  0.00           H  
ATOM   3572  HE2 MET   219      -2.959   5.233 -25.840  1.00  0.00           H  
ATOM   3573  HE3 MET   219      -2.165   5.608 -24.363  1.00  0.00           H  
ATOM   3574  C   MET   219       0.929   9.227 -22.487  1.00  0.00           C  
ATOM   3575  O   MET   219      -0.059   8.914 -21.849  1.00  0.00           O  
ATOM   3576  N   LEU   220       2.124   8.832 -22.055  1.00  0.00           N  
ATOM   3577  H   LEU   220       2.905   9.169 -22.600  1.00  0.00           H  
ATOM   3578  CA  LEU   220       2.395   8.196 -20.781  1.00  0.00           C  
ATOM   3579  HA  LEU   220       1.782   7.302 -20.670  1.00  0.00           H  
ATOM   3580  CB  LEU   220       3.828   7.667 -20.798  1.00  0.00           C  
ATOM   3581  HB2 LEU   220       3.985   7.048 -21.681  1.00  0.00           H  
ATOM   3582  HB3 LEU   220       4.445   8.537 -21.024  1.00  0.00           H  
ATOM   3583  CG  LEU   220       4.196   6.828 -19.577  1.00  0.00           C  
ATOM   3584  HG  LEU   220       4.146   7.538 -18.750  1.00  0.00           H  
ATOM   3585  CD1 LEU   220       3.208   5.644 -19.236  1.00  0.00           C  
ATOM   3586 HD11 LEU   220       3.119   5.068 -20.157  1.00  0.00           H  
ATOM   3587 HD12 LEU   220       3.383   5.028 -18.353  1.00  0.00           H  
ATOM   3588 HD13 LEU   220       2.208   6.048 -19.082  1.00  0.00           H  
ATOM   3589  CD2 LEU   220       5.629   6.306 -19.525  1.00  0.00           C  
ATOM   3590 HD21 LEU   220       5.766   5.557 -20.305  1.00  0.00           H  
ATOM   3591 HD22 LEU   220       6.341   7.128 -19.604  1.00  0.00           H  
ATOM   3592 HD23 LEU   220       5.781   5.740 -18.607  1.00  0.00           H  
ATOM   3593  C   LEU   220       2.090   9.070 -19.538  1.00  0.00           C  
ATOM   3594  O   LEU   220       1.681   8.549 -18.489  1.00  0.00           O  
ATOM   3595  N   ALA   221       2.137  10.347 -19.687  1.00  0.00           N  
ATOM   3596  H   ALA   221       2.362  10.688 -20.611  1.00  0.00           H  
ATOM   3597  CA  ALA   221       1.729  11.422 -18.773  1.00  0.00           C  
ATOM   3598  HA  ALA   221       1.680  11.077 -17.740  1.00  0.00           H  
ATOM   3599  CB  ALA   221       2.637  12.615 -18.925  1.00  0.00           C  
ATOM   3600  HB1 ALA   221       3.667  12.257 -18.915  1.00  0.00           H  
ATOM   3601  HB2 ALA   221       2.336  13.141 -19.831  1.00  0.00           H  
ATOM   3602  HB3 ALA   221       2.562  13.276 -18.061  1.00  0.00           H  
ATOM   3603  C   ALA   221       0.235  11.837 -18.949  1.00  0.00           C  
ATOM   3604  O   ALA   221      -0.378  12.206 -17.999  1.00  0.00           O  
ATOM   3605  N   HIE   222      -0.346  11.709 -20.196  1.00  0.00           N  
ATOM   3606  H   HIE   222       0.202  11.395 -20.984  1.00  0.00           H  
ATOM   3607  CA  HIE   222      -1.785  11.818 -20.407  1.00  0.00           C  
ATOM   3608  HA  HIE   222      -2.184  12.749 -20.005  1.00  0.00           H  
ATOM   3609  CB  HIE   222      -1.980  11.748 -21.927  1.00  0.00           C  
ATOM   3610  HB2 HIE   222      -1.306  12.400 -22.482  1.00  0.00           H  
ATOM   3611  HB3 HIE   222      -1.753  10.747 -22.294  1.00  0.00           H  
ATOM   3612  CG  HIE   222      -3.399  12.003 -22.397  1.00  0.00           C  
ATOM   3613  ND1 HIE   222      -4.483  11.261 -21.923  1.00  0.00           N  
ATOM   3614  CE1 HIE   222      -5.612  11.923 -22.379  1.00  0.00           C  
ATOM   3615  HE1 HIE   222      -6.587  11.458 -22.372  1.00  0.00           H  
ATOM   3616  NE2 HIE   222      -5.191  13.075 -22.976  1.00  0.00           N  
ATOM   3617  HE2 HIE   222      -5.786  13.588 -23.611  1.00  0.00           H  
ATOM   3618  CD2 HIE   222      -3.829  13.147 -23.060  1.00  0.00           C  
ATOM   3619  HD2 HIE   222      -3.229  13.927 -23.504  1.00  0.00           H  
ATOM   3620  C   HIE   222      -2.589  10.683 -19.606  1.00  0.00           C  
ATOM   3621  O   HIE   222      -3.530  10.907 -18.846  1.00  0.00           O  
ATOM   3622  N   MET   223      -2.090   9.429 -19.733  1.00  0.00           N  
ATOM   3623  H   MET   223      -1.278   9.253 -20.307  1.00  0.00           H  
ATOM   3624  CA  MET   223      -2.825   8.338 -19.122  1.00  0.00           C  
ATOM   3625  HA  MET   223      -3.884   8.362 -19.377  1.00  0.00           H  
ATOM   3626  CB  MET   223      -2.457   6.996 -19.673  1.00  0.00           C  
ATOM   3627  HB2 MET   223      -1.435   6.766 -19.372  1.00  0.00           H  
ATOM   3628  HB3 MET   223      -3.065   6.290 -19.106  1.00  0.00           H  
ATOM   3629  CG  MET   223      -2.700   6.815 -21.147  1.00  0.00           C  
ATOM   3630  HG2 MET   223      -3.715   7.103 -21.420  1.00  0.00           H  
ATOM   3631  HG3 MET   223      -1.957   7.416 -21.672  1.00  0.00           H  
ATOM   3632  SD  MET   223      -2.660   5.179 -21.798  1.00  0.00           S  
ATOM   3633  CE  MET   223      -1.332   4.341 -20.841  1.00  0.00           C  
ATOM   3634  HE1 MET   223      -1.616   4.247 -19.793  1.00  0.00           H  
ATOM   3635  HE2 MET   223      -1.218   3.327 -21.226  1.00  0.00           H  
ATOM   3636  HE3 MET   223      -0.333   4.676 -21.120  1.00  0.00           H  
ATOM   3637  C   MET   223      -2.700   8.324 -17.575  1.00  0.00           C  
ATOM   3638  O   MET   223      -3.703   8.128 -16.818  1.00  0.00           O  
ATOM   3639  N   GLU   224      -1.515   8.731 -17.060  1.00  0.00           N  
ATOM   3640  H   GLU   224      -0.719   8.596 -17.667  1.00  0.00           H  
ATOM   3641  CA  GLU   224      -1.298   9.135 -15.562  1.00  0.00           C  
ATOM   3642  HA  GLU   224      -1.461   8.251 -14.945  1.00  0.00           H  
ATOM   3643  CB  GLU   224       0.211   9.628 -15.335  1.00  0.00           C  
ATOM   3644  HB2 GLU   224       0.913   9.149 -16.017  1.00  0.00           H  
ATOM   3645  HB3 GLU   224       0.146  10.685 -15.592  1.00  0.00           H  
ATOM   3646  CG  GLU   224       0.789   9.530 -13.933  1.00  0.00           C  
ATOM   3647  HG2 GLU   224       0.075  10.158 -13.400  1.00  0.00           H  
ATOM   3648  HG3 GLU   224       0.738   8.551 -13.455  1.00  0.00           H  
ATOM   3649  CD  GLU   224       2.202  10.156 -13.838  1.00  0.00           C  
ATOM   3650  OE1 GLU   224       2.863   9.878 -12.761  1.00  0.00           O  
ATOM   3651  OE2 GLU   224       2.690  10.716 -14.828  1.00  0.00           O  
ATOM   3652  C   GLU   224      -2.278  10.216 -15.061  1.00  0.00           C  
ATOM   3653  O   GLU   224      -3.009  10.047 -14.070  1.00  0.00           O  
ATOM   3654  N   THR   225      -2.387  11.301 -15.859  1.00  0.00           N  
ATOM   3655  H   THR   225      -1.785  11.308 -16.670  1.00  0.00           H  
ATOM   3656  CA  THR   225      -3.348  12.368 -15.510  1.00  0.00           C  
ATOM   3657  HA  THR   225      -3.139  12.765 -14.517  1.00  0.00           H  
ATOM   3658  CB  THR   225      -3.172  13.564 -16.490  1.00  0.00           C  
ATOM   3659  HB  THR   225      -3.532  13.355 -17.497  1.00  0.00           H  
ATOM   3660  CG2 THR   225      -3.936  14.749 -16.011  1.00  0.00           C  
ATOM   3661 HG21 THR   225      -3.349  15.105 -15.164  1.00  0.00           H  
ATOM   3662 HG22 THR   225      -3.933  15.596 -16.698  1.00  0.00           H  
ATOM   3663 HG23 THR   225      -4.971  14.470 -15.814  1.00  0.00           H  
ATOM   3664  OG1 THR   225      -1.821  13.969 -16.519  1.00  0.00           O  
ATOM   3665  HG1 THR   225      -1.256  13.235 -16.773  1.00  0.00           H  
ATOM   3666  C   THR   225      -4.821  11.876 -15.429  1.00  0.00           C  
ATOM   3667  O   THR   225      -5.569  12.323 -14.492  1.00  0.00           O  
ATOM   3668  N   GLN   226      -5.145  11.049 -16.358  1.00  0.00           N  
ATOM   3669  H   GLN   226      -4.378  10.675 -16.898  1.00  0.00           H  
ATOM   3670  CA  GLN   226      -6.491  10.399 -16.449  1.00  0.00           C  
ATOM   3671  HA  GLN   226      -7.170  11.247 -16.363  1.00  0.00           H  
ATOM   3672  CB  GLN   226      -6.670   9.726 -17.773  1.00  0.00           C  
ATOM   3673  HB2 GLN   226      -6.175  10.208 -18.616  1.00  0.00           H  
ATOM   3674  HB3 GLN   226      -6.235   8.734 -17.651  1.00  0.00           H  
ATOM   3675  CG  GLN   226      -8.143   9.591 -18.225  1.00  0.00           C  
ATOM   3676  HG2 GLN   226      -8.525   8.751 -17.643  1.00  0.00           H  
ATOM   3677  HG3 GLN   226      -8.695  10.482 -17.927  1.00  0.00           H  
ATOM   3678  CD  GLN   226      -8.344   9.296 -19.717  1.00  0.00           C  
ATOM   3679  OE1 GLN   226      -8.825   8.263 -20.125  1.00  0.00           O  
ATOM   3680  NE2 GLN   226      -8.025  10.270 -20.561  1.00  0.00           N  
ATOM   3681 HE21 GLN   226      -8.360  10.054 -21.489  1.00  0.00           H  
ATOM   3682 HE22 GLN   226      -7.565  11.120 -20.269  1.00  0.00           H  
ATOM   3683  C   GLN   226      -6.864   9.470 -15.259  1.00  0.00           C  
ATOM   3684  O   GLN   226      -7.982   9.396 -14.779  1.00  0.00           O  
ATOM   3685  N   ASN   227      -5.750   8.768 -14.751  1.00  0.00           N  
ATOM   3686  H   ASN   227      -4.839   8.855 -15.179  1.00  0.00           H  
ATOM   3687  CA  ASN   227      -5.834   8.044 -13.488  1.00  0.00           C  
ATOM   3688  HA  ASN   227      -6.604   7.275 -13.545  1.00  0.00           H  
ATOM   3689  CB  ASN   227      -4.600   7.183 -13.319  1.00  0.00           C  
ATOM   3690  HB2 ASN   227      -4.317   6.601 -14.195  1.00  0.00           H  
ATOM   3691  HB3 ASN   227      -3.755   7.851 -13.151  1.00  0.00           H  
ATOM   3692  CG  ASN   227      -4.736   6.275 -12.101  1.00  0.00           C  
ATOM   3693  OD1 ASN   227      -4.557   6.771 -10.987  1.00  0.00           O  
ATOM   3694  ND2 ASN   227      -5.161   5.045 -12.283  1.00  0.00           N  
ATOM   3695 HD21 ASN   227      -5.455   4.494 -11.489  1.00  0.00           H  
ATOM   3696 HD22 ASN   227      -5.494   4.726 -13.182  1.00  0.00           H  
ATOM   3697  C   ASN   227      -6.041   8.955 -12.227  1.00  0.00           C  
ATOM   3698  O   ASN   227      -6.945   8.746 -11.413  1.00  0.00           O  
ATOM   3699  N   LYS   228      -5.337  10.074 -12.182  1.00  0.00           N  
ATOM   3700  H   LYS   228      -4.625  10.202 -12.886  1.00  0.00           H  
ATOM   3701  CA  LYS   228      -5.504  11.114 -11.100  1.00  0.00           C  
ATOM   3702  HA  LYS   228      -5.438  10.636 -10.122  1.00  0.00           H  
ATOM   3703  CB  LYS   228      -4.307  12.174 -11.214  1.00  0.00           C  
ATOM   3704  HB2 LYS   228      -4.360  12.665 -12.186  1.00  0.00           H  
ATOM   3705  HB3 LYS   228      -4.669  12.928 -10.516  1.00  0.00           H  
ATOM   3706  CG  LYS   228      -3.063  11.742 -10.929  1.00  0.00           C  
ATOM   3707  HG2 LYS   228      -2.894  11.351  -9.925  1.00  0.00           H  
ATOM   3708  HG3 LYS   228      -2.953  10.903 -11.616  1.00  0.00           H  
ATOM   3709  CD  LYS   228      -2.006  12.617 -11.193  1.00  0.00           C  
ATOM   3710  HD2 LYS   228      -2.106  13.233 -12.087  1.00  0.00           H  
ATOM   3711  HD3 LYS   228      -2.033  13.421 -10.458  1.00  0.00           H  
ATOM   3712  CE  LYS   228      -0.777  12.039 -11.149  1.00  0.00           C  
ATOM   3713  HE2 LYS   228      -0.843  11.123 -11.735  1.00  0.00           H  
ATOM   3714  HE3 LYS   228      -0.008  12.673 -11.589  1.00  0.00           H  
ATOM   3715  NZ  LYS   228      -0.283  11.729  -9.771  1.00  0.00           N  
ATOM   3716  HZ1 LYS   228      -0.032  12.546  -9.233  1.00  0.00           H  
ATOM   3717  HZ2 LYS   228      -0.934  11.116  -9.301  1.00  0.00           H  
ATOM   3718  HZ3 LYS   228       0.599  11.248  -9.876  1.00  0.00           H  
ATOM   3719  C   LYS   228      -6.884  11.794 -11.090  1.00  0.00           C  
ATOM   3720  O   LYS   228      -7.350  11.998  -9.976  1.00  0.00           O  
ATOM   3721  N   ILE   229      -7.481  11.866 -12.299  1.00  0.00           N  
ATOM   3722  H   ILE   229      -6.919  11.577 -13.087  1.00  0.00           H  
ATOM   3723  CA  ILE   229      -8.897  12.249 -12.520  1.00  0.00           C  
ATOM   3724  HA  ILE   229      -8.990  13.176 -11.953  1.00  0.00           H  
ATOM   3725  CB  ILE   229      -9.161  12.534 -14.001  1.00  0.00           C  
ATOM   3726  HB  ILE   229      -8.744  11.741 -14.622  1.00  0.00           H  
ATOM   3727  CG2 ILE   229     -10.653  12.543 -14.241  1.00  0.00           C  
ATOM   3728 HG21 ILE   229     -10.822  12.682 -15.309  1.00  0.00           H  
ATOM   3729 HG22 ILE   229     -11.100  11.579 -13.997  1.00  0.00           H  
ATOM   3730 HG23 ILE   229     -11.159  13.304 -13.647  1.00  0.00           H  
ATOM   3731  CG1 ILE   229      -8.413  13.852 -14.410  1.00  0.00           C  
ATOM   3732 HG12 ILE   229      -8.879  14.616 -13.787  1.00  0.00           H  
ATOM   3733 HG13 ILE   229      -7.410  13.850 -13.984  1.00  0.00           H  
ATOM   3734  CD1 ILE   229      -8.396  14.316 -15.932  1.00  0.00           C  
ATOM   3735 HD11 ILE   229      -8.044  13.512 -16.578  1.00  0.00           H  
ATOM   3736 HD12 ILE   229      -9.455  14.503 -16.107  1.00  0.00           H  
ATOM   3737 HD13 ILE   229      -7.890  15.268 -16.092  1.00  0.00           H  
ATOM   3738  C   ILE   229      -9.730  11.150 -11.911  1.00  0.00           C  
ATOM   3739  O   ILE   229     -10.587  11.470 -11.090  1.00  0.00           O  
ATOM   3740  N   TYR   230      -9.549   9.882 -12.336  1.00  0.00           N  
ATOM   3741  H   TYR   230      -8.806   9.693 -12.994  1.00  0.00           H  
ATOM   3742  CA  TYR   230     -10.271   8.674 -11.784  1.00  0.00           C  
ATOM   3743  HA  TYR   230     -11.309   8.957 -11.961  1.00  0.00           H  
ATOM   3744  CB  TYR   230      -9.956   7.415 -12.584  1.00  0.00           C  
ATOM   3745  HB2 TYR   230     -10.115   7.661 -13.634  1.00  0.00           H  
ATOM   3746  HB3 TYR   230      -8.945   7.066 -12.372  1.00  0.00           H  
ATOM   3747  CG  TYR   230     -10.794   6.164 -12.268  1.00  0.00           C  
ATOM   3748  CD1 TYR   230     -11.900   5.917 -13.068  1.00  0.00           C  
ATOM   3749  HD1 TYR   230     -12.198   6.669 -13.783  1.00  0.00           H  
ATOM   3750  CE1 TYR   230     -12.633   4.675 -12.732  1.00  0.00           C  
ATOM   3751  HE1 TYR   230     -13.564   4.477 -13.242  1.00  0.00           H  
ATOM   3752  CZ  TYR   230     -12.159   3.751 -11.830  1.00  0.00           C  
ATOM   3753  OH  TYR   230     -13.000   2.769 -11.537  1.00  0.00           O  
ATOM   3754  HH  TYR   230     -12.586   2.256 -10.839  1.00  0.00           H  
ATOM   3755  CE2 TYR   230     -10.936   3.932 -11.132  1.00  0.00           C  
ATOM   3756  HE2 TYR   230     -10.606   3.266 -10.348  1.00  0.00           H  
ATOM   3757  CD2 TYR   230     -10.288   5.148 -11.427  1.00  0.00           C  
ATOM   3758  HD2 TYR   230      -9.414   5.323 -10.816  1.00  0.00           H  
ATOM   3759  C   TYR   230     -10.180   8.518 -10.249  1.00  0.00           C  
ATOM   3760  O   TYR   230     -11.234   8.262  -9.630  1.00  0.00           O  
ATOM   3761  N   ASN   231      -9.089   9.003  -9.590  1.00  0.00           N  
ATOM   3762  H   ASN   231      -8.254   9.147 -10.139  1.00  0.00           H  
ATOM   3763  CA  ASN   231      -9.060   8.913  -8.151  1.00  0.00           C  
ATOM   3764  HA  ASN   231      -9.620   8.007  -7.921  1.00  0.00           H  
ATOM   3765  CB  ASN   231      -7.578   8.650  -7.751  1.00  0.00           C  
ATOM   3766  HB2 ASN   231      -6.969   9.368  -8.299  1.00  0.00           H  
ATOM   3767  HB3 ASN   231      -7.405   8.876  -6.699  1.00  0.00           H  
ATOM   3768  CG  ASN   231      -7.060   7.258  -7.888  1.00  0.00           C  
ATOM   3769  OD1 ASN   231      -6.879   6.471  -6.961  1.00  0.00           O  
ATOM   3770  ND2 ASN   231      -6.727   6.814  -9.087  1.00  0.00           N  
ATOM   3771 HD21 ASN   231      -6.462   5.839  -9.086  1.00  0.00           H  
ATOM   3772 HD22 ASN   231      -6.622   7.400  -9.903  1.00  0.00           H  
ATOM   3773  C   ASN   231      -9.699  10.058  -7.252  1.00  0.00           C  
ATOM   3774  O   ASN   231      -9.483  10.067  -6.096  1.00  0.00           O  
ATOM   3775  N   ILE   232     -10.511  10.849  -7.814  1.00  0.00           N  
ATOM   3776  H   ILE   232     -10.672  10.846  -8.811  1.00  0.00           H  
ATOM   3777  CA  ILE   232     -11.416  11.849  -7.167  1.00  0.00           C  
ATOM   3778  HA  ILE   232     -11.313  11.590  -6.113  1.00  0.00           H  
ATOM   3779  CB  ILE   232     -11.001  13.292  -7.418  1.00  0.00           C  
ATOM   3780  HB  ILE   232     -11.818  13.897  -7.026  1.00  0.00           H  
ATOM   3781  CG2 ILE   232      -9.748  13.740  -6.666  1.00  0.00           C  
ATOM   3782 HG21 ILE   232      -8.809  13.434  -7.128  1.00  0.00           H  
ATOM   3783 HG22 ILE   232      -9.762  14.823  -6.548  1.00  0.00           H  
ATOM   3784 HG23 ILE   232      -9.774  13.295  -5.671  1.00  0.00           H  
ATOM   3785  CG1 ILE   232     -10.991  13.693  -8.880  1.00  0.00           C  
ATOM   3786 HG12 ILE   232     -10.054  13.271  -9.243  1.00  0.00           H  
ATOM   3787 HG13 ILE   232     -11.835  13.284  -9.436  1.00  0.00           H  
ATOM   3788  CD1 ILE   232     -10.949  15.201  -9.147  1.00  0.00           C  
ATOM   3789 HD11 ILE   232     -10.004  15.682  -8.894  1.00  0.00           H  
ATOM   3790 HD12 ILE   232     -11.231  15.467 -10.165  1.00  0.00           H  
ATOM   3791 HD13 ILE   232     -11.764  15.619  -8.557  1.00  0.00           H  
ATOM   3792  C   ILE   232     -12.858  11.598  -7.626  1.00  0.00           C  
ATOM   3793  O   ILE   232     -13.718  12.247  -7.038  1.00  0.00           O  
ATOM   3794  N   LEU   233     -13.073  10.665  -8.575  1.00  0.00           N  
ATOM   3795  H   LEU   233     -12.353   9.993  -8.797  1.00  0.00           H  
ATOM   3796  CA  LEU   233     -14.409  10.298  -8.958  1.00  0.00           C  
ATOM   3797  HA  LEU   233     -14.938  11.217  -9.210  1.00  0.00           H  
ATOM   3798  CB  LEU   233     -14.375   9.472 -10.266  1.00  0.00           C  
ATOM   3799  HB2 LEU   233     -13.663   8.685 -10.015  1.00  0.00           H  
ATOM   3800  HB3 LEU   233     -15.335   9.003 -10.478  1.00  0.00           H  
ATOM   3801  CG  LEU   233     -14.022  10.250 -11.586  1.00  0.00           C  
ATOM   3802  HG  LEU   233     -12.963  10.409 -11.790  1.00  0.00           H  
ATOM   3803  CD1 LEU   233     -14.450   9.375 -12.751  1.00  0.00           C  
ATOM   3804 HD11 LEU   233     -13.790   8.524 -12.921  1.00  0.00           H  
ATOM   3805 HD12 LEU   233     -15.417   8.892 -12.613  1.00  0.00           H  
ATOM   3806 HD13 LEU   233     -14.499   9.930 -13.687  1.00  0.00           H  
ATOM   3807  CD2 LEU   233     -14.640  11.646 -11.789  1.00  0.00           C  
ATOM   3808 HD21 LEU   233     -14.294  12.140 -12.697  1.00  0.00           H  
ATOM   3809 HD22 LEU   233     -15.728  11.585 -11.792  1.00  0.00           H  
ATOM   3810 HD23 LEU   233     -14.324  12.311 -10.985  1.00  0.00           H  
ATOM   3811  C   LEU   233     -15.117   9.504  -7.826  1.00  0.00           C  
ATOM   3812  O   LEU   233     -14.531   8.637  -7.119  1.00  0.00           O  
ATOM   3813  N   THR   234     -16.420   9.662  -7.598  1.00  0.00           N  
ATOM   3814  H   THR   234     -16.970  10.142  -8.296  1.00  0.00           H  
ATOM   3815  CA  THR   234     -17.254   8.865  -6.688  1.00  0.00           C  
ATOM   3816  HA  THR   234     -16.688   8.726  -5.766  1.00  0.00           H  
ATOM   3817  CB  THR   234     -18.604   9.680  -6.377  1.00  0.00           C  
ATOM   3818  HB  THR   234     -19.217   9.287  -5.566  1.00  0.00           H  
ATOM   3819  CG2 THR   234     -18.270  11.195  -6.148  1.00  0.00           C  
ATOM   3820 HG21 THR   234     -18.135  11.811  -7.037  1.00  0.00           H  
ATOM   3821 HG22 THR   234     -18.906  11.609  -5.366  1.00  0.00           H  
ATOM   3822 HG23 THR   234     -17.390  11.308  -5.515  1.00  0.00           H  
ATOM   3823  OG1 THR   234     -19.410   9.773  -7.566  1.00  0.00           O  
ATOM   3824  HG1 THR   234     -20.074   9.093  -7.431  1.00  0.00           H  
ATOM   3825  C   THR   234     -17.711   7.446  -7.269  1.00  0.00           C  
ATOM   3826  O   THR   234     -17.562   7.216  -8.491  1.00  0.00           O  
ATOM   3827  N   PRO   235     -18.317   6.460  -6.502  1.00  0.00           N  
ATOM   3828  CD  PRO   235     -18.522   6.551  -5.067  1.00  0.00           C  
ATOM   3829  HD2 PRO   235     -19.419   7.133  -4.856  1.00  0.00           H  
ATOM   3830  HD3 PRO   235     -17.698   6.961  -4.483  1.00  0.00           H  
ATOM   3831  CG  PRO   235     -18.802   5.120  -4.509  1.00  0.00           C  
ATOM   3832  HG2 PRO   235     -19.557   4.998  -3.733  1.00  0.00           H  
ATOM   3833  HG3 PRO   235     -17.870   4.599  -4.288  1.00  0.00           H  
ATOM   3834  CB  PRO   235     -19.261   4.421  -5.803  1.00  0.00           C  
ATOM   3835  HB2 PRO   235     -20.333   4.612  -5.842  1.00  0.00           H  
ATOM   3836  HB3 PRO   235     -19.055   3.351  -5.774  1.00  0.00           H  
ATOM   3837  CA  PRO   235     -18.542   5.131  -6.948  1.00  0.00           C  
ATOM   3838  HA  PRO   235     -17.578   4.657  -7.136  1.00  0.00           H  
ATOM   3839  C   PRO   235     -19.451   4.965  -8.228  1.00  0.00           C  
ATOM   3840  O   PRO   235     -19.115   4.104  -8.981  1.00  0.00           O  
ATOM   3841  N   GLU   236     -20.427   5.816  -8.429  1.00  0.00           N  
ATOM   3842  H   GLU   236     -20.616   6.473  -7.685  1.00  0.00           H  
ATOM   3843  CA  GLU   236     -21.240   5.924  -9.646  1.00  0.00           C  
ATOM   3844  HA  GLU   236     -21.354   4.887  -9.962  1.00  0.00           H  
ATOM   3845  CB  GLU   236     -22.625   6.523  -9.209  1.00  0.00           C  
ATOM   3846  HB2 GLU   236     -23.119   6.388 -10.171  1.00  0.00           H  
ATOM   3847  HB3 GLU   236     -23.163   5.920  -8.478  1.00  0.00           H  
ATOM   3848  CG  GLU   236     -22.889   7.982  -8.905  1.00  0.00           C  
ATOM   3849  HG2 GLU   236     -22.378   8.579  -9.660  1.00  0.00           H  
ATOM   3850  HG3 GLU   236     -23.961   8.135  -9.033  1.00  0.00           H  
ATOM   3851  CD  GLU   236     -22.452   8.441  -7.566  1.00  0.00           C  
ATOM   3852  OE1 GLU   236     -23.291   9.058  -6.869  1.00  0.00           O  
ATOM   3853  OE2 GLU   236     -21.271   8.196  -7.158  1.00  0.00           O  
ATOM   3854  C   GLU   236     -20.600   6.621 -10.797  1.00  0.00           C  
ATOM   3855  O   GLU   236     -20.753   6.164 -11.897  1.00  0.00           O  
ATOM   3856  N   GLN   237     -19.869   7.667 -10.530  1.00  0.00           N  
ATOM   3857  H   GLN   237     -19.782   7.981  -9.574  1.00  0.00           H  
ATOM   3858  CA  GLN   237     -18.946   8.399 -11.461  1.00  0.00           C  
ATOM   3859  HA  GLN   237     -19.625   8.781 -12.224  1.00  0.00           H  
ATOM   3860  CB  GLN   237     -18.336   9.616 -10.787  1.00  0.00           C  
ATOM   3861  HB2 GLN   237     -17.973   9.304  -9.808  1.00  0.00           H  
ATOM   3862  HB3 GLN   237     -17.430   9.902 -11.322  1.00  0.00           H  
ATOM   3863  CG  GLN   237     -19.182  10.857 -10.642  1.00  0.00           C  
ATOM   3864  HG2 GLN   237     -19.573  11.099 -11.630  1.00  0.00           H  
ATOM   3865  HG3 GLN   237     -19.986  10.534  -9.981  1.00  0.00           H  
ATOM   3866  CD  GLN   237     -18.481  12.025 -10.043  1.00  0.00           C  
ATOM   3867  OE1 GLN   237     -17.383  11.963  -9.465  1.00  0.00           O  
ATOM   3868  NE2 GLN   237     -19.072  13.191 -10.116  1.00  0.00           N  
ATOM   3869 HE21 GLN   237     -18.633  13.996  -9.693  1.00  0.00           H  
ATOM   3870 HE22 GLN   237     -20.057  13.153 -10.337  1.00  0.00           H  
ATOM   3871  C   GLN   237     -17.945   7.451 -12.061  1.00  0.00           C  
ATOM   3872  O   GLN   237     -17.734   7.548 -13.248  1.00  0.00           O  
ATOM   3873  N   LYS   238     -17.327   6.618 -11.237  1.00  0.00           N  
ATOM   3874  H   LYS   238     -17.421   6.676 -10.233  1.00  0.00           H  
ATOM   3875  CA  LYS   238     -16.489   5.525 -11.600  1.00  0.00           C  
ATOM   3876  HA  LYS   238     -15.640   5.902 -12.169  1.00  0.00           H  
ATOM   3877  CB  LYS   238     -15.782   4.865 -10.401  1.00  0.00           C  
ATOM   3878  HB2 LYS   238     -16.466   4.774  -9.557  1.00  0.00           H  
ATOM   3879  HB3 LYS   238     -15.439   3.877 -10.711  1.00  0.00           H  
ATOM   3880  CG  LYS   238     -14.747   5.600  -9.912  1.00  0.00           C  
ATOM   3881  HG2 LYS   238     -13.959   5.579 -10.664  1.00  0.00           H  
ATOM   3882  HG3 LYS   238     -15.112   6.618  -9.776  1.00  0.00           H  
ATOM   3883  CD  LYS   238     -14.177   5.216  -8.773  1.00  0.00           C  
ATOM   3884  HD2 LYS   238     -14.867   5.440  -7.961  1.00  0.00           H  
ATOM   3885  HD3 LYS   238     -14.039   4.135  -8.799  1.00  0.00           H  
ATOM   3886  CE  LYS   238     -12.903   5.744  -8.502  1.00  0.00           C  
ATOM   3887  HE2 LYS   238     -12.328   5.573  -9.412  1.00  0.00           H  
ATOM   3888  HE3 LYS   238     -12.955   6.828  -8.400  1.00  0.00           H  
ATOM   3889  NZ  LYS   238     -12.364   5.145  -7.195  1.00  0.00           N  
ATOM   3890  HZ1 LYS   238     -12.143   4.161  -7.258  1.00  0.00           H  
ATOM   3891  HZ2 LYS   238     -11.458   5.487  -6.907  1.00  0.00           H  
ATOM   3892  HZ3 LYS   238     -13.085   5.366  -6.524  1.00  0.00           H  
ATOM   3893  C   LYS   238     -17.125   4.562 -12.659  1.00  0.00           C  
ATOM   3894  O   LYS   238     -16.432   4.291 -13.627  1.00  0.00           O  
ATOM   3895  N   LYS   239     -18.375   4.186 -12.446  1.00  0.00           N  
ATOM   3896  H   LYS   239     -18.815   4.580 -11.627  1.00  0.00           H  
ATOM   3897  CA  LYS   239     -19.206   3.279 -13.307  1.00  0.00           C  
ATOM   3898  HA  LYS   239     -18.571   2.406 -13.460  1.00  0.00           H  
ATOM   3899  CB  LYS   239     -20.576   2.938 -12.694  1.00  0.00           C  
ATOM   3900  HB2 LYS   239     -20.278   2.609 -11.699  1.00  0.00           H  
ATOM   3901  HB3 LYS   239     -21.244   3.788 -12.554  1.00  0.00           H  
ATOM   3902  CG  LYS   239     -21.213   1.885 -13.214  1.00  0.00           C  
ATOM   3903  HG2 LYS   239     -21.657   2.267 -14.134  1.00  0.00           H  
ATOM   3904  HG3 LYS   239     -20.518   1.116 -13.553  1.00  0.00           H  
ATOM   3905  CD  LYS   239     -22.183   1.295 -12.487  1.00  0.00           C  
ATOM   3906  HD2 LYS   239     -21.709   0.918 -11.580  1.00  0.00           H  
ATOM   3907  HD3 LYS   239     -22.981   1.994 -12.237  1.00  0.00           H  
ATOM   3908  CE  LYS   239     -22.711   0.208 -13.057  1.00  0.00           C  
ATOM   3909  HE2 LYS   239     -22.935   0.346 -14.115  1.00  0.00           H  
ATOM   3910  HE3 LYS   239     -21.980  -0.592 -12.943  1.00  0.00           H  
ATOM   3911  NZ  LYS   239     -23.985  -0.265 -12.413  1.00  0.00           N  
ATOM   3912  HZ1 LYS   239     -24.020  -0.304 -11.404  1.00  0.00           H  
ATOM   3913  HZ2 LYS   239     -24.779   0.172 -12.858  1.00  0.00           H  
ATOM   3914  HZ3 LYS   239     -24.168  -1.216 -12.702  1.00  0.00           H  
ATOM   3915  C   LYS   239     -19.448   3.905 -14.702  1.00  0.00           C  
ATOM   3916  O   LYS   239     -19.115   3.305 -15.705  1.00  0.00           O  
ATOM   3917  N   GLN   240     -19.950   5.134 -14.732  1.00  0.00           N  
ATOM   3918  H   GLN   240     -20.151   5.506 -13.815  1.00  0.00           H  
ATOM   3919  CA  GLN   240     -20.076   6.060 -15.782  1.00  0.00           C  
ATOM   3920  HA  GLN   240     -20.759   5.651 -16.527  1.00  0.00           H  
ATOM   3921  CB  GLN   240     -20.773   7.378 -15.346  1.00  0.00           C  
ATOM   3922  HB2 GLN   240     -20.088   7.895 -14.673  1.00  0.00           H  
ATOM   3923  HB3 GLN   240     -20.940   7.985 -16.236  1.00  0.00           H  
ATOM   3924  CG  GLN   240     -22.083   7.228 -14.609  1.00  0.00           C  
ATOM   3925  HG2 GLN   240     -22.045   6.304 -14.032  1.00  0.00           H  
ATOM   3926  HG3 GLN   240     -22.211   8.104 -13.973  1.00  0.00           H  
ATOM   3927  CD  GLN   240     -23.399   7.100 -15.402  1.00  0.00           C  
ATOM   3928  OE1 GLN   240     -23.429   6.422 -16.393  1.00  0.00           O  
ATOM   3929  NE2 GLN   240     -24.440   7.617 -14.909  1.00  0.00           N  
ATOM   3930 HE21 GLN   240     -25.268   7.491 -15.474  1.00  0.00           H  
ATOM   3931 HE22 GLN   240     -24.372   8.447 -14.337  1.00  0.00           H  
ATOM   3932  C   GLN   240     -18.781   6.321 -16.617  1.00  0.00           C  
ATOM   3933  O   GLN   240     -18.866   6.235 -17.792  1.00  0.00           O  
ATOM   3934  N   PHE   241     -17.620   6.475 -15.963  1.00  0.00           N  
ATOM   3935  H   PHE   241     -17.549   6.523 -14.957  1.00  0.00           H  
ATOM   3936  CA  PHE   241     -16.306   6.578 -16.637  1.00  0.00           C  
ATOM   3937  HA  PHE   241     -16.272   7.437 -17.307  1.00  0.00           H  
ATOM   3938  CB  PHE   241     -15.235   6.908 -15.628  1.00  0.00           C  
ATOM   3939  HB2 PHE   241     -15.476   7.905 -15.259  1.00  0.00           H  
ATOM   3940  HB3 PHE   241     -15.229   6.321 -14.709  1.00  0.00           H  
ATOM   3941  CG  PHE   241     -13.845   7.047 -16.268  1.00  0.00           C  
ATOM   3942  CD1 PHE   241     -13.406   8.264 -16.816  1.00  0.00           C  
ATOM   3943  HD1 PHE   241     -13.941   9.195 -16.701  1.00  0.00           H  
ATOM   3944  CE1 PHE   241     -12.145   8.320 -17.465  1.00  0.00           C  
ATOM   3945  HE1 PHE   241     -11.753   9.226 -17.903  1.00  0.00           H  
ATOM   3946  CZ  PHE   241     -11.442   7.105 -17.687  1.00  0.00           C  
ATOM   3947  HZ  PHE   241     -10.442   7.169 -18.089  1.00  0.00           H  
ATOM   3948  CE2 PHE   241     -11.920   5.939 -17.025  1.00  0.00           C  
ATOM   3949  HE2 PHE   241     -11.261   5.087 -17.090  1.00  0.00           H  
ATOM   3950  CD2 PHE   241     -13.091   5.914 -16.278  1.00  0.00           C  
ATOM   3951  HD2 PHE   241     -13.415   4.999 -15.804  1.00  0.00           H  
ATOM   3952  C   PHE   241     -15.997   5.322 -17.441  1.00  0.00           C  
ATOM   3953  O   PHE   241     -15.576   5.427 -18.653  1.00  0.00           O  
ATOM   3954  N   ASN   242     -16.120   4.113 -16.884  1.00  0.00           N  
ATOM   3955  H   ASN   242     -16.325   4.178 -15.897  1.00  0.00           H  
ATOM   3956  CA  ASN   242     -15.977   2.862 -17.610  1.00  0.00           C  
ATOM   3957  HA  ASN   242     -15.055   2.871 -18.192  1.00  0.00           H  
ATOM   3958  CB  ASN   242     -15.951   1.665 -16.669  1.00  0.00           C  
ATOM   3959  HB2 ASN   242     -16.927   1.469 -16.226  1.00  0.00           H  
ATOM   3960  HB3 ASN   242     -15.785   0.738 -17.218  1.00  0.00           H  
ATOM   3961  CG  ASN   242     -14.894   1.733 -15.638  1.00  0.00           C  
ATOM   3962  OD1 ASN   242     -13.770   1.520 -16.043  1.00  0.00           O  
ATOM   3963  ND2 ASN   242     -15.233   1.924 -14.349  1.00  0.00           N  
ATOM   3964 HD21 ASN   242     -14.511   1.749 -13.665  1.00  0.00           H  
ATOM   3965 HD22 ASN   242     -16.130   2.282 -14.053  1.00  0.00           H  
ATOM   3966  C   ASN   242     -17.038   2.680 -18.762  1.00  0.00           C  
ATOM   3967  O   ASN   242     -16.745   2.127 -19.811  1.00  0.00           O  
ATOM   3968  N   ALA   243     -18.270   3.056 -18.526  1.00  0.00           N  
ATOM   3969  H   ALA   243     -18.524   3.598 -17.712  1.00  0.00           H  
ATOM   3970  CA  ALA   243     -19.466   2.878 -19.430  1.00  0.00           C  
ATOM   3971  HA  ALA   243     -19.623   1.832 -19.692  1.00  0.00           H  
ATOM   3972  CB  ALA   243     -20.673   3.362 -18.636  1.00  0.00           C  
ATOM   3973  HB1 ALA   243     -20.920   2.698 -17.808  1.00  0.00           H  
ATOM   3974  HB2 ALA   243     -20.609   4.418 -18.375  1.00  0.00           H  
ATOM   3975  HB3 ALA   243     -21.594   3.204 -19.198  1.00  0.00           H  
ATOM   3976  C   ALA   243     -19.172   3.756 -20.660  1.00  0.00           C  
ATOM   3977  O   ALA   243     -19.202   3.297 -21.778  1.00  0.00           O  
ATOM   3978  N   ASN   244     -18.783   5.006 -20.416  1.00  0.00           N  
ATOM   3979  H   ASN   244     -18.891   5.430 -19.506  1.00  0.00           H  
ATOM   3980  CA  ASN   244     -18.287   5.871 -21.457  1.00  0.00           C  
ATOM   3981  HA  ASN   244     -19.112   6.036 -22.151  1.00  0.00           H  
ATOM   3982  CB  ASN   244     -17.969   7.245 -21.018  1.00  0.00           C  
ATOM   3983  HB2 ASN   244     -17.338   7.288 -20.130  1.00  0.00           H  
ATOM   3984  HB3 ASN   244     -17.390   7.671 -21.838  1.00  0.00           H  
ATOM   3985  CG  ASN   244     -19.147   8.196 -20.792  1.00  0.00           C  
ATOM   3986  OD1 ASN   244     -19.639   8.812 -21.734  1.00  0.00           O  
ATOM   3987  ND2 ASN   244     -19.509   8.417 -19.564  1.00  0.00           N  
ATOM   3988 HD21 ASN   244     -20.122   9.174 -19.298  1.00  0.00           H  
ATOM   3989 HD22 ASN   244     -19.187   7.752 -18.875  1.00  0.00           H  
ATOM   3990  C   ASN   244     -17.122   5.223 -22.217  1.00  0.00           C  
ATOM   3991  O   ASN   244     -17.050   5.174 -23.474  1.00  0.00           O  
ATOM   3992  N   PHE   245     -16.109   4.705 -21.531  1.00  0.00           N  
ATOM   3993  H   PHE   245     -16.122   4.663 -20.522  1.00  0.00           H  
ATOM   3994  CA  PHE   245     -14.978   4.020 -22.253  1.00  0.00           C  
ATOM   3995  HA  PHE   245     -14.578   4.724 -22.984  1.00  0.00           H  
ATOM   3996  CB  PHE   245     -13.909   3.670 -21.271  1.00  0.00           C  
ATOM   3997  HB2 PHE   245     -14.151   4.040 -20.274  1.00  0.00           H  
ATOM   3998  HB3 PHE   245     -13.821   2.586 -21.206  1.00  0.00           H  
ATOM   3999  CG  PHE   245     -12.437   4.027 -21.617  1.00  0.00           C  
ATOM   4000  CD1 PHE   245     -11.739   5.060 -20.942  1.00  0.00           C  
ATOM   4001  HD1 PHE   245     -12.208   5.559 -20.107  1.00  0.00           H  
ATOM   4002  CE1 PHE   245     -10.482   5.443 -21.373  1.00  0.00           C  
ATOM   4003  HE1 PHE   245      -9.914   6.230 -20.898  1.00  0.00           H  
ATOM   4004  CZ  PHE   245      -9.829   4.747 -22.385  1.00  0.00           C  
ATOM   4005  HZ  PHE   245      -8.819   5.042 -22.628  1.00  0.00           H  
ATOM   4006  CE2 PHE   245     -10.545   3.796 -23.172  1.00  0.00           C  
ATOM   4007  HE2 PHE   245     -10.157   3.347 -24.074  1.00  0.00           H  
ATOM   4008  CD2 PHE   245     -11.794   3.407 -22.758  1.00  0.00           C  
ATOM   4009  HD2 PHE   245     -12.448   2.706 -23.255  1.00  0.00           H  
ATOM   4010  C   PHE   245     -15.353   2.820 -23.127  1.00  0.00           C  
ATOM   4011  O   PHE   245     -14.670   2.542 -24.112  1.00  0.00           O  
ATOM   4012  N   GLU   246     -16.333   2.060 -22.733  1.00  0.00           N  
ATOM   4013  H   GLU   246     -16.618   2.142 -21.768  1.00  0.00           H  
ATOM   4014  CA  GLU   246     -16.825   0.944 -23.593  1.00  0.00           C  
ATOM   4015  HA  GLU   246     -15.925   0.503 -24.022  1.00  0.00           H  
ATOM   4016  CB  GLU   246     -17.379  -0.172 -22.682  1.00  0.00           C  
ATOM   4017  HB2 GLU   246     -18.225   0.297 -22.180  1.00  0.00           H  
ATOM   4018  HB3 GLU   246     -17.785  -0.999 -23.265  1.00  0.00           H  
ATOM   4019  CG  GLU   246     -16.354  -0.809 -21.665  1.00  0.00           C  
ATOM   4020  HG2 GLU   246     -15.994   0.013 -21.046  1.00  0.00           H  
ATOM   4021  HG3 GLU   246     -16.972  -1.529 -21.128  1.00  0.00           H  
ATOM   4022  CD  GLU   246     -15.176  -1.704 -22.157  1.00  0.00           C  
ATOM   4023  OE1 GLU   246     -15.237  -2.026 -23.367  1.00  0.00           O  
ATOM   4024  OE2 GLU   246     -14.542  -2.399 -21.312  1.00  0.00           O  
ATOM   4025  C   GLU   246     -17.737   1.354 -24.774  1.00  0.00           C  
ATOM   4026  O   GLU   246     -17.623   0.767 -25.862  1.00  0.00           O  
ATOM   4027  N   LYS   247     -18.414   2.476 -24.664  1.00  0.00           N  
ATOM   4028  H   LYS   247     -18.469   2.937 -23.767  1.00  0.00           H  
ATOM   4029  CA  LYS   247     -19.146   3.089 -25.762  1.00  0.00           C  
ATOM   4030  HA  LYS   247     -19.739   2.337 -26.283  1.00  0.00           H  
ATOM   4031  CB  LYS   247     -20.147   4.162 -25.183  1.00  0.00           C  
ATOM   4032  HB2 LYS   247     -20.664   3.771 -24.306  1.00  0.00           H  
ATOM   4033  HB3 LYS   247     -19.644   5.046 -24.790  1.00  0.00           H  
ATOM   4034  CG  LYS   247     -20.998   4.672 -26.176  1.00  0.00           C  
ATOM   4035  HG2 LYS   247     -20.323   5.207 -26.844  1.00  0.00           H  
ATOM   4036  HG3 LYS   247     -21.479   3.805 -26.628  1.00  0.00           H  
ATOM   4037  CD  LYS   247     -21.990   5.545 -25.793  1.00  0.00           C  
ATOM   4038  HD2 LYS   247     -22.559   5.082 -24.987  1.00  0.00           H  
ATOM   4039  HD3 LYS   247     -21.490   6.371 -25.288  1.00  0.00           H  
ATOM   4040  CE  LYS   247     -22.817   5.906 -26.788  1.00  0.00           C  
ATOM   4041  HE2 LYS   247     -22.276   6.640 -27.386  1.00  0.00           H  
ATOM   4042  HE3 LYS   247     -23.050   5.073 -27.450  1.00  0.00           H  
ATOM   4043  NZ  LYS   247     -24.039   6.515 -26.322  1.00  0.00           N  
ATOM   4044  HZ1 LYS   247     -23.919   7.423 -25.898  1.00  0.00           H  
ATOM   4045  HZ2 LYS   247     -24.768   6.572 -27.019  1.00  0.00           H  
ATOM   4046  HZ3 LYS   247     -24.411   6.002 -25.536  1.00  0.00           H  
ATOM   4047  C   LYS   247     -18.187   3.652 -26.773  1.00  0.00           C  
ATOM   4048  O   LYS   247     -18.469   3.584 -28.065  1.00  0.00           O  
ATOM   4049  N   ARG   248     -17.086   4.208 -26.388  1.00  0.00           N  
ATOM   4050  H   ARG   248     -17.001   4.582 -25.454  1.00  0.00           H  
ATOM   4051  CA  ARG   248     -16.012   4.513 -27.435  1.00  0.00           C  
ATOM   4052  HA  ARG   248     -16.449   5.207 -28.153  1.00  0.00           H  
ATOM   4053  CB  ARG   248     -14.936   5.227 -26.643  1.00  0.00           C  
ATOM   4054  HB2 ARG   248     -15.485   5.749 -25.859  1.00  0.00           H  
ATOM   4055  HB3 ARG   248     -14.268   4.544 -26.119  1.00  0.00           H  
ATOM   4056  CG  ARG   248     -14.194   6.171 -27.402  1.00  0.00           C  
ATOM   4057  HG2 ARG   248     -13.919   5.659 -28.324  1.00  0.00           H  
ATOM   4058  HG3 ARG   248     -14.840   7.002 -27.686  1.00  0.00           H  
ATOM   4059  CD  ARG   248     -13.118   6.746 -26.763  1.00  0.00           C  
ATOM   4060  HD2 ARG   248     -13.407   7.252 -25.841  1.00  0.00           H  
ATOM   4061  HD3 ARG   248     -12.422   5.937 -26.543  1.00  0.00           H  
ATOM   4062  NE  ARG   248     -12.374   7.736 -27.534  1.00  0.00           N  
ATOM   4063  HE  ARG   248     -12.449   7.699 -28.541  1.00  0.00           H  
ATOM   4064  CZ  ARG   248     -11.515   8.573 -26.962  1.00  0.00           C  
ATOM   4065  NH1 ARG   248     -11.334   8.723 -25.703  1.00  0.00           N  
ATOM   4066 HH11 ARG   248     -11.888   8.210 -25.032  1.00  0.00           H  
ATOM   4067 HH12 ARG   248     -10.583   9.313 -25.375  1.00  0.00           H  
ATOM   4068  NH2 ARG   248     -10.833   9.359 -27.788  1.00  0.00           N  
ATOM   4069 HH21 ARG   248     -11.178   9.610 -28.703  1.00  0.00           H  
ATOM   4070 HH22 ARG   248     -10.159   9.932 -27.300  1.00  0.00           H  
ATOM   4071  C   ARG   248     -15.370   3.285 -28.027  1.00  0.00           C  
ATOM   4072  O   ARG   248     -15.070   3.250 -29.179  1.00  0.00           O  
ATOM   4073  N   LEU   249     -15.152   2.183 -27.255  1.00  0.00           N  
ATOM   4074  H   LEU   249     -15.513   2.288 -26.318  1.00  0.00           H  
ATOM   4075  CA  LEU   249     -14.564   0.947 -27.764  1.00  0.00           C  
ATOM   4076  HA  LEU   249     -13.625   1.234 -28.237  1.00  0.00           H  
ATOM   4077  CB  LEU   249     -14.202   0.161 -26.552  1.00  0.00           C  
ATOM   4078  HB2 LEU   249     -14.613   0.574 -25.631  1.00  0.00           H  
ATOM   4079  HB3 LEU   249     -14.611  -0.843 -26.667  1.00  0.00           H  
ATOM   4080  CG  LEU   249     -12.729  -0.050 -26.343  1.00  0.00           C  
ATOM   4081  HG  LEU   249     -12.292  -0.481 -27.244  1.00  0.00           H  
ATOM   4082  CD1 LEU   249     -12.013   1.316 -25.932  1.00  0.00           C  
ATOM   4083 HD11 LEU   249     -12.338   2.161 -26.539  1.00  0.00           H  
ATOM   4084 HD12 LEU   249     -12.428   1.526 -24.945  1.00  0.00           H  
ATOM   4085 HD13 LEU   249     -10.947   1.095 -25.884  1.00  0.00           H  
ATOM   4086  CD2 LEU   249     -12.497  -0.979 -25.189  1.00  0.00           C  
ATOM   4087 HD21 LEU   249     -12.861  -0.599 -24.235  1.00  0.00           H  
ATOM   4088 HD22 LEU   249     -12.817  -2.003 -25.381  1.00  0.00           H  
ATOM   4089 HD23 LEU   249     -11.427  -1.048 -24.992  1.00  0.00           H  
ATOM   4090  C   LEU   249     -15.396   0.164 -28.787  1.00  0.00           C  
ATOM   4091  O   LEU   249     -14.860  -0.640 -29.616  1.00  0.00           O  
ATOM   4092  N   THR   250     -16.723   0.432 -28.753  1.00  0.00           N  
ATOM   4093  H   THR   250     -17.009   1.187 -28.146  1.00  0.00           H  
ATOM   4094  CA  THR   250     -17.750  -0.132 -29.546  1.00  0.00           C  
ATOM   4095  HA  THR   250     -17.643  -1.211 -29.432  1.00  0.00           H  
ATOM   4096  CB  THR   250     -19.160   0.338 -29.199  1.00  0.00           C  
ATOM   4097  HB  THR   250     -19.226   1.406 -29.404  1.00  0.00           H  
ATOM   4098  CG2 THR   250     -20.302  -0.386 -30.005  1.00  0.00           C  
ATOM   4099 HG21 THR   250     -20.580  -1.339 -29.555  1.00  0.00           H  
ATOM   4100 HG22 THR   250     -21.137   0.315 -30.025  1.00  0.00           H  
ATOM   4101 HG23 THR   250     -20.015  -0.575 -31.040  1.00  0.00           H  
ATOM   4102  OG1 THR   250     -19.430   0.114 -27.835  1.00  0.00           O  
ATOM   4103  HG1 THR   250     -18.663   0.326 -27.298  1.00  0.00           H  
ATOM   4104  C   THR   250     -17.422   0.086 -31.004  1.00  0.00           C  
ATOM   4105  O   THR   250     -17.417   1.263 -31.488  1.00  0.00           O  
ATOM   4106  OXT THR   250     -17.238  -0.958 -31.663  1.00  0.00           O  
TER    4107      THR   250 
END   
