# Supplementary material for: Insights into the client protein release mechanism of the ATP-independent chaperone Spy
Source: Nat Commun. 2022 May 20;13:2818. doi: 10.1038/s41467-022-30499-x (PMC9122904; doi:10.1038/s41467-022-30499-x)
Supplement: Supplementary file 4 — Supplementary Data 1 [file 41467_2022_30499_MOESM4_ESM.zip › MD-structure/Spy_1-124_v2_final.pdb]

CRYST1   78.284   78.284   78.284 109.47 109.47 109.47 P 1           1
ATOM      1  N   ALA     1       7.044  28.669  34.515  1.00  0.00           N  
ATOM      2  H1  ALA     1       7.797  28.566  33.849  1.00  0.00           H  
ATOM      3  H2  ALA     1       7.496  28.770  35.413  1.00  0.00           H  
ATOM      4  H3  ALA     1       6.506  29.475  34.231  1.00  0.00           H  
ATOM      5  CA  ALA     1       6.290  27.417  34.376  1.00  0.00           C  
ATOM      6  HA  ALA     1       7.013  26.604  34.440  1.00  0.00           H  
ATOM      7  CB  ALA     1       5.363  27.199  35.598  1.00  0.00           C  
ATOM      8  HB1 ALA     1       4.907  26.215  35.491  1.00  0.00           H  
ATOM      9  HB2 ALA     1       5.923  27.219  36.533  1.00  0.00           H  
ATOM     10  HB3 ALA     1       4.544  27.918  35.629  1.00  0.00           H  
ATOM     11  C   ALA     1       5.609  27.297  33.001  1.00  0.00           C  
ATOM     12  O   ALA     1       5.760  28.238  32.197  1.00  0.00           O  
ATOM     13  N   ASP     2       5.039  26.107  32.803  1.00  0.00           N  
ATOM     14  H   ASP     2       4.904  25.484  33.587  1.00  0.00           H  
ATOM     15  CA  ASP     2       4.462  25.734  31.500  1.00  0.00           C  
ATOM     16  HA  ASP     2       3.882  26.591  31.157  1.00  0.00           H  
ATOM     17  CB  ASP     2       5.593  25.271  30.618  1.00  0.00           C  
ATOM     18  HB2 ASP     2       5.114  24.703  29.820  1.00  0.00           H  
ATOM     19  HB3 ASP     2       6.187  26.047  30.134  1.00  0.00           H  
ATOM     20  CG  ASP     2       6.578  24.215  31.173  1.00  0.00           C  
ATOM     21  OD1 ASP     2       6.257  23.450  32.165  1.00  0.00           O  
ATOM     22  OD2 ASP     2       7.664  24.039  30.682  1.00  0.00           O  
ATOM     23  C   ASP     2       3.402  24.679  31.802  1.00  0.00           C  
ATOM     24  O   ASP     2       3.216  23.768  31.006  1.00  0.00           O  
ATOM     25  N   THR     3       2.565  24.841  32.879  1.00  0.00           N  
ATOM     26  H   THR     3       2.653  25.596  33.544  1.00  0.00           H  
ATOM     27  CA  THR     3       1.658  23.809  33.327  1.00  0.00           C  
ATOM     28  HA  THR     3       2.204  22.868  33.399  1.00  0.00           H  
ATOM     29  CB  THR     3       1.125  24.209  34.697  1.00  0.00           C  
ATOM     30  HB  THR     3       0.695  25.207  34.628  1.00  0.00           H  
ATOM     31  CG2 THR     3       0.037  23.272  35.298  1.00  0.00           C  
ATOM     32 HG21 THR     3       0.127  23.302  36.384  1.00  0.00           H  
ATOM     33 HG22 THR     3      -0.929  23.666  34.982  1.00  0.00           H  
ATOM     34 HG23 THR     3       0.196  22.264  34.914  1.00  0.00           H  
ATOM     35  OG1 THR     3       2.214  24.232  35.581  1.00  0.00           O  
ATOM     36  HG1 THR     3       2.964  23.825  35.141  1.00  0.00           H  
ATOM     37  C   THR     3       0.558  23.498  32.231  1.00  0.00           C  
ATOM     38  O   THR     3      -0.241  24.307  31.928  1.00  0.00           O  
ATOM     39  N   THR     4       0.501  22.225  31.774  1.00  0.00           N  
ATOM     40  H   THR     4       1.199  21.584  32.124  1.00  0.00           H  
ATOM     41  CA  THR     4      -0.409  21.600  30.795  1.00  0.00           C  
ATOM     42  HA  THR     4       0.058  20.635  30.598  1.00  0.00           H  
ATOM     43  CB  THR     4      -1.884  21.371  31.302  1.00  0.00           C  
ATOM     44  HB  THR     4      -2.290  20.744  30.508  1.00  0.00           H  
ATOM     45  CG2 THR     4      -1.978  20.726  32.687  1.00  0.00           C  
ATOM     46 HG21 THR     4      -3.012  20.445  32.887  1.00  0.00           H  
ATOM     47 HG22 THR     4      -1.484  19.759  32.780  1.00  0.00           H  
ATOM     48 HG23 THR     4      -1.645  21.416  33.462  1.00  0.00           H  
ATOM     49  OG1 THR     4      -2.529  22.597  31.422  1.00  0.00           O  
ATOM     50  HG1 THR     4      -1.827  23.203  31.673  1.00  0.00           H  
ATOM     51  C   THR     4      -0.460  22.362  29.430  1.00  0.00           C  
ATOM     52  O   THR     4      -1.475  22.316  28.749  1.00  0.00           O  
ATOM     53  N   THR     5       0.736  22.860  29.047  1.00  0.00           N  
ATOM     54  H   THR     5       1.545  22.826  29.651  1.00  0.00           H  
ATOM     55  CA  THR     5       0.904  23.517  27.733  1.00  0.00           C  
ATOM     56  HA  THR     5       0.020  24.120  27.526  1.00  0.00           H  
ATOM     57  CB  THR     5       1.971  24.619  27.819  1.00  0.00           C  
ATOM     58  HB  THR     5       2.107  25.113  26.858  1.00  0.00           H  
ATOM     59  CG2 THR     5       1.601  25.715  28.717  1.00  0.00           C  
ATOM     60 HG21 THR     5       2.341  26.475  28.966  1.00  0.00           H  
ATOM     61 HG22 THR     5       0.738  26.322  28.441  1.00  0.00           H  
ATOM     62 HG23 THR     5       1.378  25.301  29.700  1.00  0.00           H  
ATOM     63  OG1 THR     5       3.190  24.123  28.263  1.00  0.00           O  
ATOM     64  HG1 THR     5       3.117  24.100  29.220  1.00  0.00           H  
ATOM     65  C   THR     5       1.183  22.474  26.604  1.00  0.00           C  
ATOM     66  O   THR     5       1.122  22.818  25.444  1.00  0.00           O  
ATOM     67  N   ALA     6       1.487  21.221  26.938  1.00  0.00           N  
ATOM     68  H   ALA     6       1.401  20.984  27.916  1.00  0.00           H  
ATOM     69  CA  ALA     6       2.221  20.300  26.085  1.00  0.00           C  
ATOM     70  HA  ALA     6       3.130  20.822  25.785  1.00  0.00           H  
ATOM     71  CB  ALA     6       2.548  18.935  26.849  1.00  0.00           C  
ATOM     72  HB1 ALA     6       1.668  18.477  27.302  1.00  0.00           H  
ATOM     73  HB2 ALA     6       2.765  18.211  26.064  1.00  0.00           H  
ATOM     74  HB3 ALA     6       3.258  19.092  27.661  1.00  0.00           H  
ATOM     75  C   ALA     6       1.372  19.927  24.860  1.00  0.00           C  
ATOM     76  O   ALA     6       0.148  19.748  24.914  1.00  0.00           O  
ATOM     77  N   ALA     7       1.911  19.873  23.638  1.00  0.00           N  
ATOM     78  H   ALA     7       2.907  19.977  23.507  1.00  0.00           H  
ATOM     79  CA  ALA     7       1.142  19.361  22.494  1.00  0.00           C  
ATOM     80  HA  ALA     7       0.190  19.890  22.450  1.00  0.00           H  
ATOM     81  CB  ALA     7       1.954  19.701  21.181  1.00  0.00           C  
ATOM     82  HB1 ALA     7       2.109  20.778  21.107  1.00  0.00           H  
ATOM     83  HB2 ALA     7       2.973  19.316  21.163  1.00  0.00           H  
ATOM     84  HB3 ALA     7       1.439  19.321  20.298  1.00  0.00           H  
ATOM     85  C   ALA     7       0.930  17.790  22.530  1.00  0.00           C  
ATOM     86  O   ALA     7       1.913  17.128  22.925  1.00  0.00           O  
ATOM     87  N   PRO     8      -0.232  17.215  22.263  1.00  0.00           N  
ATOM     88  CD  PRO     8      -1.459  17.862  21.820  1.00  0.00           C  
ATOM     89  HD2 PRO     8      -1.209  18.690  21.156  1.00  0.00           H  
ATOM     90  HD3 PRO     8      -1.917  18.294  22.710  1.00  0.00           H  
ATOM     91  CG  PRO     8      -2.514  16.833  21.236  1.00  0.00           C  
ATOM     92  HG2 PRO     8      -2.380  16.628  20.174  1.00  0.00           H  
ATOM     93  HG3 PRO     8      -3.530  17.114  21.512  1.00  0.00           H  
ATOM     94  CB  PRO     8      -1.963  15.633  22.085  1.00  0.00           C  
ATOM     95  HB2 PRO     8      -2.114  14.720  21.509  1.00  0.00           H  
ATOM     96  HB3 PRO     8      -2.406  15.590  23.080  1.00  0.00           H  
ATOM     97  CA  PRO     8      -0.488  15.790  22.184  1.00  0.00           C  
ATOM     98  HA  PRO     8      -0.147  15.284  23.087  1.00  0.00           H  
ATOM     99  C   PRO     8       0.202  15.340  20.875  1.00  0.00           C  
ATOM    100  O   PRO     8       0.268  16.033  19.852  1.00  0.00           O  
ATOM    101  N   ALA     9       0.626  14.102  20.906  1.00  0.00           N  
ATOM    102  H   ALA     9       0.513  13.605  21.778  1.00  0.00           H  
ATOM    103  CA  ALA     9       1.113  13.360  19.737  1.00  0.00           C  
ATOM    104  HA  ALA     9       1.987  13.863  19.324  1.00  0.00           H  
ATOM    105  CB  ALA     9       1.638  11.990  20.153  1.00  0.00           C  
ATOM    106  HB1 ALA     9       0.794  11.342  20.388  1.00  0.00           H  
ATOM    107  HB2 ALA     9       2.299  11.580  19.389  1.00  0.00           H  
ATOM    108  HB3 ALA     9       2.448  11.963  20.883  1.00  0.00           H  
ATOM    109  C   ALA     9      -0.016  13.309  18.652  1.00  0.00           C  
ATOM    110  O   ALA     9       0.210  13.200  17.488  1.00  0.00           O  
ATOM    111  N   ASP    10      -1.294  13.460  19.061  1.00  0.00           N  
ATOM    112  H   ASP    10      -1.454  13.624  20.044  1.00  0.00           H  
ATOM    113  CA  ASP    10      -2.477  13.457  18.122  1.00  0.00           C  
ATOM    114  HA  ASP    10      -2.318  12.659  17.397  1.00  0.00           H  
ATOM    115  CB  ASP    10      -3.848  13.092  18.788  1.00  0.00           C  
ATOM    116  HB2 ASP    10      -3.665  12.193  19.377  1.00  0.00           H  
ATOM    117  HB3 ASP    10      -4.251  13.962  19.306  1.00  0.00           H  
ATOM    118  CG  ASP    10      -4.964  12.664  17.865  1.00  0.00           C  
ATOM    119  OD1 ASP    10      -4.721  12.314  16.692  1.00  0.00           O  
ATOM    120  OD2 ASP    10      -6.111  12.698  18.255  1.00  0.00           O  
ATOM    121  C   ASP    10      -2.547  14.724  17.198  1.00  0.00           C  
ATOM    122  O   ASP    10      -3.207  14.643  16.209  1.00  0.00           O  
ATOM    123  N   ALA    11      -1.764  15.720  17.497  1.00  0.00           N  
ATOM    124  H   ALA    11      -1.129  15.824  18.276  1.00  0.00           H  
ATOM    125  CA  ALA    11      -1.632  16.934  16.656  1.00  0.00           C  
ATOM    126  HA  ALA    11      -2.642  17.018  16.255  1.00  0.00           H  
ATOM    127  CB  ALA    11      -1.329  18.087  17.619  1.00  0.00           C  
ATOM    128  HB1 ALA    11      -2.023  18.104  18.459  1.00  0.00           H  
ATOM    129  HB2 ALA    11      -0.257  18.102  17.816  1.00  0.00           H  
ATOM    130  HB3 ALA    11      -1.634  19.014  17.133  1.00  0.00           H  
ATOM    131  C   ALA    11      -0.601  16.911  15.473  1.00  0.00           C  
ATOM    132  O   ALA    11      -0.380  17.880  14.773  1.00  0.00           O  
ATOM    133  N   LYS    12       0.041  15.744  15.226  1.00  0.00           N  
ATOM    134  H   LYS    12      -0.229  14.977  15.825  1.00  0.00           H  
ATOM    135  CA  LYS    12       0.957  15.514  14.136  1.00  0.00           C  
ATOM    136  HA  LYS    12       1.646  16.357  14.091  1.00  0.00           H  
ATOM    137  CB  LYS    12       1.820  14.304  14.549  1.00  0.00           C  
ATOM    138  HB2 LYS    12       1.082  13.513  14.680  1.00  0.00           H  
ATOM    139  HB3 LYS    12       2.342  13.953  13.659  1.00  0.00           H  
ATOM    140  CG  LYS    12       2.750  14.549  15.763  1.00  0.00           C  
ATOM    141  HG2 LYS    12       3.434  15.387  15.628  1.00  0.00           H  
ATOM    142  HG3 LYS    12       2.102  14.718  16.623  1.00  0.00           H  
ATOM    143  CD  LYS    12       3.570  13.367  16.049  1.00  0.00           C  
ATOM    144  HD2 LYS    12       2.926  12.557  16.389  1.00  0.00           H  
ATOM    145  HD3 LYS    12       4.179  13.140  15.174  1.00  0.00           H  
ATOM    146  CE  LYS    12       4.543  13.514  17.193  1.00  0.00           C  
ATOM    147  HE2 LYS    12       5.092  14.429  16.967  1.00  0.00           H  
ATOM    148  HE3 LYS    12       4.106  13.634  18.184  1.00  0.00           H  
ATOM    149  NZ  LYS    12       5.444  12.360  17.245  1.00  0.00           N  
ATOM    150  HZ1 LYS    12       4.904  11.511  17.338  1.00  0.00           H  
ATOM    151  HZ2 LYS    12       6.036  12.384  16.427  1.00  0.00           H  
ATOM    152  HZ3 LYS    12       6.037  12.420  18.060  1.00  0.00           H  
ATOM    153  C   LYS    12       0.298  15.187  12.761  1.00  0.00           C  
ATOM    154  O   LYS    12      -0.856  14.816  12.786  1.00  0.00           O  
ATOM    155  N   PRO    13       1.008  15.230  11.673  1.00  0.00           N  
ATOM    156  CD  PRO    13       2.334  15.792  11.572  1.00  0.00           C  
ATOM    157  HD2 PRO    13       3.061  15.217  12.145  1.00  0.00           H  
ATOM    158  HD3 PRO    13       2.214  16.793  11.988  1.00  0.00           H  
ATOM    159  CG  PRO    13       2.722  15.800  10.033  1.00  0.00           C  
ATOM    160  HG2 PRO    13       3.338  14.919   9.855  1.00  0.00           H  
ATOM    161  HG3 PRO    13       3.142  16.778   9.800  1.00  0.00           H  
ATOM    162  CB  PRO    13       1.302  15.771   9.447  1.00  0.00           C  
ATOM    163  HB2 PRO    13       1.302  15.326   8.452  1.00  0.00           H  
ATOM    164  HB3 PRO    13       0.858  16.765   9.397  1.00  0.00           H  
ATOM    165  CA  PRO    13       0.523  14.855  10.397  1.00  0.00           C  
ATOM    166  HA  PRO    13      -0.546  15.070  10.398  1.00  0.00           H  
ATOM    167  C   PRO    13       0.693  13.348  10.163  1.00  0.00           C  
ATOM    168  O   PRO    13       1.343  12.618  10.994  1.00  0.00           O  
ATOM    169  N   MET    14       0.252  12.852   9.003  1.00  0.00           N  
ATOM    170  H   MET    14      -0.303  13.413   8.373  1.00  0.00           H  
ATOM    171  CA  MET    14       0.552  11.590   8.359  1.00  0.00           C  
ATOM    172  HA  MET    14       0.224  10.695   8.888  1.00  0.00           H  
ATOM    173  CB  MET    14      -0.115  11.438   7.005  1.00  0.00           C  
ATOM    174  HB2 MET    14      -1.043  12.011   6.981  1.00  0.00           H  
ATOM    175  HB3 MET    14       0.572  11.890   6.289  1.00  0.00           H  
ATOM    176  CG  MET    14      -0.554  10.112   6.568  1.00  0.00           C  
ATOM    177  HG2 MET    14       0.333   9.487   6.675  1.00  0.00           H  
ATOM    178  HG3 MET    14      -0.742  10.195   5.498  1.00  0.00           H  
ATOM    179  SD  MET    14      -2.059   9.299   7.324  1.00  0.00           S  
ATOM    180  CE  MET    14      -3.362  10.077   6.300  1.00  0.00           C  
ATOM    181  HE1 MET    14      -3.052  10.024   5.256  1.00  0.00           H  
ATOM    182  HE2 MET    14      -4.222   9.408   6.323  1.00  0.00           H  
ATOM    183  HE3 MET    14      -3.786  11.030   6.617  1.00  0.00           H  
ATOM    184  C   MET    14       2.096  11.354   8.165  1.00  0.00           C  
ATOM    185  O   MET    14       2.851  12.343   8.103  1.00  0.00           O  
ATOM    186  N   MET    15       2.490  10.045   7.993  1.00  0.00           N  
ATOM    187  H   MET    15       1.906   9.320   8.386  1.00  0.00           H  
ATOM    188  CA  MET    15       3.810   9.630   7.423  1.00  0.00           C  
ATOM    189  HA  MET    15       4.508   9.995   8.177  1.00  0.00           H  
ATOM    190  CB  MET    15       3.872   8.194   7.243  1.00  0.00           C  
ATOM    191  HB2 MET    15       4.878   7.781   7.317  1.00  0.00           H  
ATOM    192  HB3 MET    15       3.462   7.856   8.195  1.00  0.00           H  
ATOM    193  CG  MET    15       3.074   7.465   6.119  1.00  0.00           C  
ATOM    194  HG2 MET    15       2.120   7.959   5.938  1.00  0.00           H  
ATOM    195  HG3 MET    15       3.647   7.600   5.201  1.00  0.00           H  
ATOM    196  SD  MET    15       2.902   5.659   6.380  1.00  0.00           S  
ATOM    197  CE  MET    15       4.605   5.171   6.940  1.00  0.00           C  
ATOM    198  HE1 MET    15       4.820   5.574   7.930  1.00  0.00           H  
ATOM    199  HE2 MET    15       4.527   4.104   7.150  1.00  0.00           H  
ATOM    200  HE3 MET    15       5.383   5.479   6.242  1.00  0.00           H  
ATOM    201  C   MET    15       4.105  10.374   6.114  1.00  0.00           C  
ATOM    202  O   MET    15       3.253  10.810   5.301  1.00  0.00           O  
ATOM    203  N   HIE    16       5.329  10.513   5.698  1.00  0.00           N  
ATOM    204  H   HIE    16       6.070  10.157   6.285  1.00  0.00           H  
ATOM    205  CA  HIE    16       5.777  11.348   4.563  1.00  0.00           C  
ATOM    206  HA  HIE    16       5.088  11.187   3.733  1.00  0.00           H  
ATOM    207  CB  HIE    16       5.694  12.792   5.040  1.00  0.00           C  
ATOM    208  HB2 HIE    16       5.967  13.425   4.196  1.00  0.00           H  
ATOM    209  HB3 HIE    16       4.657  13.057   5.248  1.00  0.00           H  
ATOM    210  CG  HIE    16       6.644  13.165   6.140  1.00  0.00           C  
ATOM    211  ND1 HIE    16       7.969  13.625   6.038  1.00  0.00           N  
ATOM    212  CE1 HIE    16       8.263  14.135   7.176  1.00  0.00           C  
ATOM    213  HE1 HIE    16       9.163  14.669   7.442  1.00  0.00           H  
ATOM    214  NE2 HIE    16       7.338  13.868   8.125  1.00  0.00           N  
ATOM    215  HE2 HIE    16       7.377  14.071   9.114  1.00  0.00           H  
ATOM    216  CD2 HIE    16       6.298  13.324   7.480  1.00  0.00           C  
ATOM    217  HD2 HIE    16       5.361  12.996   7.905  1.00  0.00           H  
ATOM    218  C   HIE    16       7.140  10.901   4.090  1.00  0.00           C  
ATOM    219  O   HIE    16       7.874  10.267   4.770  1.00  0.00           O  
ATOM    220  N   HIE    17       7.565  11.208   2.815  1.00  0.00           N  
ATOM    221  H   HIE    17       6.887  11.708   2.257  1.00  0.00           H  
ATOM    222  CA  HIE    17       8.883  10.813   2.237  1.00  0.00           C  
ATOM    223  HA  HIE    17       9.626  11.018   3.008  1.00  0.00           H  
ATOM    224  CB  HIE    17       8.907   9.300   1.966  1.00  0.00           C  
ATOM    225  HB2 HIE    17       8.825   8.822   2.942  1.00  0.00           H  
ATOM    226  HB3 HIE    17       8.043   9.004   1.371  1.00  0.00           H  
ATOM    227  CG  HIE    17      10.185   8.861   1.271  1.00  0.00           C  
ATOM    228  ND1 HIE    17      11.481   9.043   1.767  1.00  0.00           N  
ATOM    229  CE1 HIE    17      12.241   8.615   0.763  1.00  0.00           C  
ATOM    230  HE1 HIE    17      13.295   8.388   0.824  1.00  0.00           H  
ATOM    231  NE2 HIE    17      11.564   8.132  -0.280  1.00  0.00           N  
ATOM    232  HE2 HIE    17      11.959   7.665  -1.084  1.00  0.00           H  
ATOM    233  CD2 HIE    17      10.277   8.444  -0.064  1.00  0.00           C  
ATOM    234  HD2 HIE    17       9.463   8.090  -0.680  1.00  0.00           H  
ATOM    235  C   HIE    17       9.114  11.804   1.044  1.00  0.00           C  
ATOM    236  O   HIE    17       8.187  12.151   0.377  1.00  0.00           O  
ATOM    237  N   LYS    18      10.316  12.308   0.826  1.00  0.00           N  
ATOM    238  H   LYS    18      11.120  11.945   1.317  1.00  0.00           H  
ATOM    239  CA  LYS    18      10.698  13.349  -0.160  1.00  0.00           C  
ATOM    240  HA  LYS    18      10.086  14.246  -0.065  1.00  0.00           H  
ATOM    241  CB  LYS    18      12.178  13.681  -0.122  1.00  0.00           C  
ATOM    242  HB2 LYS    18      12.429  14.143   0.833  1.00  0.00           H  
ATOM    243  HB3 LYS    18      12.805  12.825  -0.370  1.00  0.00           H  
ATOM    244  CG  LYS    18      12.590  14.791  -1.167  1.00  0.00           C  
ATOM    245  HG2 LYS    18      12.703  14.498  -2.211  1.00  0.00           H  
ATOM    246  HG3 LYS    18      11.899  15.627  -1.268  1.00  0.00           H  
ATOM    247  CD  LYS    18      13.854  15.508  -0.729  1.00  0.00           C  
ATOM    248  HD2 LYS    18      14.120  16.185  -1.540  1.00  0.00           H  
ATOM    249  HD3 LYS    18      13.792  16.036   0.223  1.00  0.00           H  
ATOM    250  CE  LYS    18      14.936  14.549  -0.501  1.00  0.00           C  
ATOM    251  HE2 LYS    18      14.716  13.896   0.344  1.00  0.00           H  
ATOM    252  HE3 LYS    18      15.088  13.980  -1.418  1.00  0.00           H  
ATOM    253  NZ  LYS    18      16.187  15.234  -0.251  1.00  0.00           N  
ATOM    254  HZ1 LYS    18      16.415  15.378   0.722  1.00  0.00           H  
ATOM    255  HZ2 LYS    18      16.935  14.571  -0.399  1.00  0.00           H  
ATOM    256  HZ3 LYS    18      16.320  16.042  -0.843  1.00  0.00           H  
ATOM    257  C   LYS    18      10.363  12.854  -1.622  1.00  0.00           C  
ATOM    258  O   LYS    18      10.029  13.649  -2.529  1.00  0.00           O  
ATOM    259  N   GLY    19      10.447  11.549  -1.860  1.00  0.00           N  
ATOM    260  H   GLY    19      10.726  10.949  -1.096  1.00  0.00           H  
ATOM    261  CA  GLY    19      10.143  10.881  -3.129  1.00  0.00           C  
ATOM    262  HA2 GLY    19      10.315  11.485  -4.020  1.00  0.00           H  
ATOM    263  HA3 GLY    19      10.871  10.080  -3.254  1.00  0.00           H  
ATOM    264  C   GLY    19       8.752  10.218  -3.109  1.00  0.00           C  
ATOM    265  O   GLY    19       8.413   9.433  -4.010  1.00  0.00           O  
ATOM    266  N   LYS    20       7.955  10.757  -2.194  1.00  0.00           N  
ATOM    267  H   LYS    20       8.357  11.459  -1.590  1.00  0.00           H  
ATOM    268  CA  LYS    20       6.577  10.323  -1.875  1.00  0.00           C  
ATOM    269  HA  LYS    20       6.214  10.920  -1.039  1.00  0.00           H  
ATOM    270  CB  LYS    20       5.676  10.820  -3.095  1.00  0.00           C  
ATOM    271  HB2 LYS    20       6.000  10.443  -4.065  1.00  0.00           H  
ATOM    272  HB3 LYS    20       4.697  10.425  -2.826  1.00  0.00           H  
ATOM    273  CG  LYS    20       5.548  12.381  -3.230  1.00  0.00           C  
ATOM    274  HG2 LYS    20       4.768  12.689  -2.534  1.00  0.00           H  
ATOM    275  HG3 LYS    20       6.517  12.837  -3.032  1.00  0.00           H  
ATOM    276  CD  LYS    20       5.084  12.560  -4.652  1.00  0.00           C  
ATOM    277  HD2 LYS    20       5.875  12.360  -5.375  1.00  0.00           H  
ATOM    278  HD3 LYS    20       4.301  11.819  -4.812  1.00  0.00           H  
ATOM    279  CE  LYS    20       4.569  14.013  -4.798  1.00  0.00           C  
ATOM    280  HE2 LYS    20       4.335  14.155  -5.853  1.00  0.00           H  
ATOM    281  HE3 LYS    20       3.634  14.115  -4.248  1.00  0.00           H  
ATOM    282  NZ  LYS    20       5.447  15.132  -4.320  1.00  0.00           N  
ATOM    283  HZ1 LYS    20       6.045  14.920  -3.534  1.00  0.00           H  
ATOM    284  HZ2 LYS    20       6.030  15.434  -5.087  1.00  0.00           H  
ATOM    285  HZ3 LYS    20       4.837  15.880  -4.022  1.00  0.00           H  
ATOM    286  C   LYS    20       6.451   8.846  -1.521  1.00  0.00           C  
ATOM    287  O   LYS    20       7.175   7.909  -2.100  1.00  0.00           O  
ATOM    288  N   PHE    21       5.476   8.540  -0.689  1.00  0.00           N  
ATOM    289  H   PHE    21       4.914   9.226  -0.206  1.00  0.00           H  
ATOM    290  CA  PHE    21       4.783   7.204  -0.799  1.00  0.00           C  
ATOM    291  HA  PHE    21       5.477   6.390  -1.009  1.00  0.00           H  
ATOM    292  CB  PHE    21       4.144   6.866   0.535  1.00  0.00           C  
ATOM    293  HB2 PHE    21       3.452   7.669   0.786  1.00  0.00           H  
ATOM    294  HB3 PHE    21       3.675   5.885   0.459  1.00  0.00           H  
ATOM    295  CG  PHE    21       5.139   6.866   1.792  1.00  0.00           C  
ATOM    296  CD1 PHE    21       6.015   5.817   1.901  1.00  0.00           C  
ATOM    297  HD1 PHE    21       6.009   5.029   1.163  1.00  0.00           H  
ATOM    298  CE1 PHE    21       6.970   5.766   2.970  1.00  0.00           C  
ATOM    299  HE1 PHE    21       7.767   5.038   2.970  1.00  0.00           H  
ATOM    300  CZ  PHE    21       6.981   6.745   3.933  1.00  0.00           C  
ATOM    301  HZ  PHE    21       7.738   6.702   4.702  1.00  0.00           H  
ATOM    302  CE2 PHE    21       5.867   7.725   3.901  1.00  0.00           C  
ATOM    303  HE2 PHE    21       5.782   8.504   4.644  1.00  0.00           H  
ATOM    304  CD2 PHE    21       5.020   7.809   2.817  1.00  0.00           C  
ATOM    305  HD2 PHE    21       4.310   8.621   2.765  1.00  0.00           H  
ATOM    306  C   PHE    21       3.585   7.256  -1.796  1.00  0.00           C  
ATOM    307  O   PHE    21       2.773   8.162  -1.702  1.00  0.00           O  
ATOM    308  N   GLY    22       3.421   6.239  -2.648  1.00  0.00           N  
ATOM    309  H   GLY    22       4.144   5.534  -2.627  1.00  0.00           H  
ATOM    310  CA  GLY    22       2.212   6.210  -3.437  1.00  0.00           C  
ATOM    311  HA2 GLY    22       2.206   7.141  -4.003  1.00  0.00           H  
ATOM    312  HA3 GLY    22       2.400   5.443  -4.189  1.00  0.00           H  
ATOM    313  C   GLY    22       0.887   5.855  -2.765  1.00  0.00           C  
ATOM    314  O   GLY    22       0.919   5.635  -1.581  1.00  0.00           O  
ATOM    315  N   PRO    23      -0.212   5.896  -3.529  1.00  0.00           N  
ATOM    316  CD  PRO    23      -0.388   6.029  -5.001  1.00  0.00           C  
ATOM    317  HD2 PRO    23       0.239   5.345  -5.574  1.00  0.00           H  
ATOM    318  HD3 PRO    23      -0.117   7.050  -5.270  1.00  0.00           H  
ATOM    319  CG  PRO    23      -1.914   5.822  -5.268  1.00  0.00           C  
ATOM    320  HG2 PRO    23      -2.026   4.800  -5.630  1.00  0.00           H  
ATOM    321  HG3 PRO    23      -2.335   6.520  -5.991  1.00  0.00           H  
ATOM    322  CB  PRO    23      -2.551   6.045  -3.886  1.00  0.00           C  
ATOM    323  HB2 PRO    23      -3.378   5.336  -3.914  1.00  0.00           H  
ATOM    324  HB3 PRO    23      -2.770   7.094  -3.690  1.00  0.00           H  
ATOM    325  CA  PRO    23      -1.543   5.610  -2.871  1.00  0.00           C  
ATOM    326  HA  PRO    23      -1.578   6.238  -1.980  1.00  0.00           H  
ATOM    327  C   PRO    23      -1.723   4.166  -2.473  1.00  0.00           C  
ATOM    328  O   PRO    23      -1.132   3.222  -3.011  1.00  0.00           O  
ATOM    329  N   HIE    24      -2.365   3.866  -1.346  1.00  0.00           N  
ATOM    330  H   HIE    24      -2.466   2.882  -1.142  1.00  0.00           H  
ATOM    331  CA  HIE    24      -3.382   4.654  -0.764  1.00  0.00           C  
ATOM    332  HA  HIE    24      -3.503   5.622  -1.250  1.00  0.00           H  
ATOM    333  CB  HIE    24      -4.688   3.861  -1.055  1.00  0.00           C  
ATOM    334  HB2 HIE    24      -4.613   3.559  -2.099  1.00  0.00           H  
ATOM    335  HB3 HIE    24      -4.700   2.927  -0.493  1.00  0.00           H  
ATOM    336  CG  HIE    24      -5.979   4.595  -0.791  1.00  0.00           C  
ATOM    337  ND1 HIE    24      -6.619   4.668   0.441  1.00  0.00           N  
ATOM    338  CE1 HIE    24      -7.573   5.558   0.350  1.00  0.00           C  
ATOM    339  HE1 HIE    24      -8.338   5.725   1.094  1.00  0.00           H  
ATOM    340  NE2 HIE    24      -7.549   6.058  -0.932  1.00  0.00           N  
ATOM    341  HE2 HIE    24      -8.155   6.811  -1.226  1.00  0.00           H  
ATOM    342  CD2 HIE    24      -6.610   5.471  -1.655  1.00  0.00           C  
ATOM    343  HD2 HIE    24      -6.203   5.788  -2.604  1.00  0.00           H  
ATOM    344  C   HIE    24      -3.239   4.809   0.781  1.00  0.00           C  
ATOM    345  O   HIE    24      -2.566   4.003   1.466  1.00  0.00           O  
ATOM    346  N   GLN    25      -3.839   5.847   1.264  1.00  0.00           N  
ATOM    347  H   GLN    25      -4.319   6.461   0.621  1.00  0.00           H  
ATOM    348  CA  GLN    25      -3.548   6.420   2.669  1.00  0.00           C  
ATOM    349  HA  GLN    25      -2.468   6.301   2.760  1.00  0.00           H  
ATOM    350  CB  GLN    25      -3.894   7.890   2.647  1.00  0.00           C  
ATOM    351  HB2 GLN    25      -3.727   8.362   3.615  1.00  0.00           H  
ATOM    352  HB3 GLN    25      -3.241   8.423   1.956  1.00  0.00           H  
ATOM    353  CG  GLN    25      -5.397   8.230   2.394  1.00  0.00           C  
ATOM    354  HG2 GLN    25      -6.018   7.504   2.920  1.00  0.00           H  
ATOM    355  HG3 GLN    25      -5.511   9.218   2.839  1.00  0.00           H  
ATOM    356  CD  GLN    25      -5.826   8.273   0.922  1.00  0.00           C  
ATOM    357  OE1 GLN    25      -5.137   8.001   0.028  1.00  0.00           O  
ATOM    358  NE2 GLN    25      -6.924   8.904   0.546  1.00  0.00           N  
ATOM    359 HE21 GLN    25      -7.098   8.859  -0.448  1.00  0.00           H  
ATOM    360 HE22 GLN    25      -7.461   9.397   1.245  1.00  0.00           H  
ATOM    361  C   GLN    25      -4.281   5.670   3.748  1.00  0.00           C  
ATOM    362  O   GLN    25      -4.028   5.797   4.950  1.00  0.00           O  
ATOM    363  N   ASP    26      -5.305   4.856   3.355  1.00  0.00           N  
ATOM    364  H   ASP    26      -5.560   4.894   2.378  1.00  0.00           H  
ATOM    365  CA  ASP    26      -5.990   4.024   4.404  1.00  0.00           C  
ATOM    366  HA  ASP    26      -6.356   4.709   5.170  1.00  0.00           H  
ATOM    367  CB  ASP    26      -7.048   3.187   3.773  1.00  0.00           C  
ATOM    368  HB2 ASP    26      -7.574   3.774   3.020  1.00  0.00           H  
ATOM    369  HB3 ASP    26      -6.758   2.291   3.224  1.00  0.00           H  
ATOM    370  CG  ASP    26      -8.053   2.823   4.852  1.00  0.00           C  
ATOM    371  OD1 ASP    26      -8.681   3.711   5.402  1.00  0.00           O  
ATOM    372  OD2 ASP    26      -8.252   1.618   5.140  1.00  0.00           O  
ATOM    373  C   ASP    26      -5.000   3.075   5.229  1.00  0.00           C  
ATOM    374  O   ASP    26      -5.171   2.766   6.408  1.00  0.00           O  
ATOM    375  N   MET    27      -3.880   2.739   4.650  1.00  0.00           N  
ATOM    376  H   MET    27      -3.662   3.101   3.733  1.00  0.00           H  
ATOM    377  CA  MET    27      -2.835   1.991   5.287  1.00  0.00           C  
ATOM    378  HA  MET    27      -3.362   1.399   6.036  1.00  0.00           H  
ATOM    379  CB  MET    27      -2.109   1.017   4.249  1.00  0.00           C  
ATOM    380  HB2 MET    27      -1.858   1.478   3.293  1.00  0.00           H  
ATOM    381  HB3 MET    27      -1.184   0.743   4.755  1.00  0.00           H  
ATOM    382  CG  MET    27      -3.118  -0.135   4.039  1.00  0.00           C  
ATOM    383  HG2 MET    27      -2.970  -0.925   4.775  1.00  0.00           H  
ATOM    384  HG3 MET    27      -4.089   0.359   4.083  1.00  0.00           H  
ATOM    385  SD  MET    27      -3.056  -1.079   2.478  1.00  0.00           S  
ATOM    386  CE  MET    27      -3.687   0.191   1.334  1.00  0.00           C  
ATOM    387  HE1 MET    27      -4.694   0.480   1.635  1.00  0.00           H  
ATOM    388  HE2 MET    27      -3.036   1.064   1.301  1.00  0.00           H  
ATOM    389  HE3 MET    27      -3.668  -0.214   0.322  1.00  0.00           H  
ATOM    390  C   MET    27      -1.904   2.835   6.133  1.00  0.00           C  
ATOM    391  O   MET    27      -1.090   2.279   6.899  1.00  0.00           O  
ATOM    392  N   MET    28      -1.880   4.210   5.971  1.00  0.00           N  
ATOM    393  H   MET    28      -2.548   4.589   5.315  1.00  0.00           H  
ATOM    394  CA  MET    28      -0.899   5.086   6.575  1.00  0.00           C  
ATOM    395  HA  MET    28       0.108   4.669   6.560  1.00  0.00           H  
ATOM    396  CB  MET    28      -0.701   6.287   5.672  1.00  0.00           C  
ATOM    397  HB2 MET    28      -1.679   6.751   5.553  1.00  0.00           H  
ATOM    398  HB3 MET    28      -0.104   7.025   6.209  1.00  0.00           H  
ATOM    399  CG  MET    28       0.017   6.055   4.341  1.00  0.00           C  
ATOM    400  HG2 MET    28       0.985   5.600   4.552  1.00  0.00           H  
ATOM    401  HG3 MET    28      -0.547   5.421   3.657  1.00  0.00           H  
ATOM    402  SD  MET    28       0.374   7.614   3.364  1.00  0.00           S  
ATOM    403  CE  MET    28       0.951   6.953   1.784  1.00  0.00           C  
ATOM    404  HE1 MET    28       0.085   6.519   1.284  1.00  0.00           H  
ATOM    405  HE2 MET    28       1.306   7.764   1.148  1.00  0.00           H  
ATOM    406  HE3 MET    28       1.729   6.205   1.933  1.00  0.00           H  
ATOM    407  C   MET    28      -1.359   5.499   8.018  1.00  0.00           C  
ATOM    408  O   MET    28      -2.393   5.053   8.522  1.00  0.00           O  
ATOM    409  N   PHE    29      -0.448   6.163   8.693  1.00  0.00           N  
ATOM    410  H   PHE    29       0.261   6.672   8.185  1.00  0.00           H  
ATOM    411  CA  PHE    29      -0.535   6.527  10.082  1.00  0.00           C  
ATOM    412  HA  PHE    29      -1.547   6.793  10.388  1.00  0.00           H  
ATOM    413  CB  PHE    29      -0.007   5.349  10.924  1.00  0.00           C  
ATOM    414  HB2 PHE    29       0.037   5.769  11.929  1.00  0.00           H  
ATOM    415  HB3 PHE    29      -0.733   4.537  10.965  1.00  0.00           H  
ATOM    416  CG  PHE    29       1.357   4.776  10.560  1.00  0.00           C  
ATOM    417  CD1 PHE    29       1.423   3.482  10.001  1.00  0.00           C  
ATOM    418  HD1 PHE    29       0.628   2.778   9.803  1.00  0.00           H  
ATOM    419  CE1 PHE    29       2.700   3.018   9.650  1.00  0.00           C  
ATOM    420  HE1 PHE    29       2.718   2.024   9.228  1.00  0.00           H  
ATOM    421  CZ  PHE    29       3.924   3.742   9.871  1.00  0.00           C  
ATOM    422  HZ  PHE    29       4.879   3.318   9.601  1.00  0.00           H  
ATOM    423  CE2 PHE    29       3.768   4.941  10.492  1.00  0.00           C  
ATOM    424  HE2 PHE    29       4.672   5.483  10.726  1.00  0.00           H  
ATOM    425  CD2 PHE    29       2.524   5.501  10.806  1.00  0.00           C  
ATOM    426  HD2 PHE    29       2.559   6.475  11.271  1.00  0.00           H  
ATOM    427  C   PHE    29       0.417   7.782  10.331  1.00  0.00           C  
ATOM    428  O   PHE    29       1.141   8.095   9.374  1.00  0.00           O  
ATOM    429  N   LYS    30       0.403   8.352  11.539  1.00  0.00           N  
ATOM    430  H   LYS    30      -0.184   7.892  12.219  1.00  0.00           H  
ATOM    431  CA  LYS    30       0.930   9.627  11.905  1.00  0.00           C  
ATOM    432  HA  LYS    30       0.675  10.375  11.155  1.00  0.00           H  
ATOM    433  CB  LYS    30       0.067  10.254  13.032  1.00  0.00           C  
ATOM    434  HB2 LYS    30       0.040   9.506  13.824  1.00  0.00           H  
ATOM    435  HB3 LYS    30       0.549  11.134  13.459  1.00  0.00           H  
ATOM    436  CG  LYS    30      -1.302  10.749  12.614  1.00  0.00           C  
ATOM    437  HG2 LYS    30      -1.183  11.395  11.744  1.00  0.00           H  
ATOM    438  HG3 LYS    30      -1.987   9.960  12.299  1.00  0.00           H  
ATOM    439  CD  LYS    30      -2.026  11.717  13.668  1.00  0.00           C  
ATOM    440  HD2 LYS    30      -2.380  11.130  14.516  1.00  0.00           H  
ATOM    441  HD3 LYS    30      -1.351  12.499  14.015  1.00  0.00           H  
ATOM    442  CE  LYS    30      -3.153  12.453  12.960  1.00  0.00           C  
ATOM    443  HE2 LYS    30      -2.812  13.253  12.303  1.00  0.00           H  
ATOM    444  HE3 LYS    30      -3.822  11.880  12.317  1.00  0.00           H  
ATOM    445  NZ  LYS    30      -4.013  13.126  13.944  1.00  0.00           N  
ATOM    446  HZ1 LYS    30      -4.784  13.553  13.450  1.00  0.00           H  
ATOM    447  HZ2 LYS    30      -4.473  12.454  14.541  1.00  0.00           H  
ATOM    448  HZ3 LYS    30      -3.463  13.722  14.545  1.00  0.00           H  
ATOM    449  C   LYS    30       2.391   9.630  12.226  1.00  0.00           C  
ATOM    450  O   LYS    30       2.996   8.615  12.580  1.00  0.00           O  
ATOM    451  N   ASP    31       3.057  10.782  12.103  1.00  0.00           N  
ATOM    452  H   ASP    31       2.504  11.589  11.850  1.00  0.00           H  
ATOM    453  CA  ASP    31       4.550  10.815  12.044  1.00  0.00           C  
ATOM    454  HA  ASP    31       4.838  10.133  11.244  1.00  0.00           H  
ATOM    455  CB  ASP    31       4.926  12.296  11.756  1.00  0.00           C  
ATOM    456  HB2 ASP    31       4.324  12.645  10.917  1.00  0.00           H  
ATOM    457  HB3 ASP    31       4.681  12.771  12.705  1.00  0.00           H  
ATOM    458  CG  ASP    31       6.318  12.363  11.279  1.00  0.00           C  
ATOM    459  OD1 ASP    31       6.932  11.309  10.937  1.00  0.00           O  
ATOM    460  OD2 ASP    31       6.933  13.474  11.096  1.00  0.00           O  
ATOM    461  C   ASP    31       5.304  10.278  13.332  1.00  0.00           C  
ATOM    462  O   ASP    31       5.274  10.831  14.456  1.00  0.00           O  
ATOM    463  N   LEU    32       6.073   9.197  13.101  1.00  0.00           N  
ATOM    464  H   LEU    32       6.038   8.802  12.172  1.00  0.00           H  
ATOM    465  CA  LEU    32       6.946   8.568  14.010  1.00  0.00           C  
ATOM    466  HA  LEU    32       6.624   8.765  15.032  1.00  0.00           H  
ATOM    467  CB  LEU    32       6.893   7.000  13.884  1.00  0.00           C  
ATOM    468  HB2 LEU    32       7.421   6.777  12.957  1.00  0.00           H  
ATOM    469  HB3 LEU    32       7.300   6.573  14.800  1.00  0.00           H  
ATOM    470  CG  LEU    32       5.451   6.430  13.889  1.00  0.00           C  
ATOM    471  HG  LEU    32       4.961   6.595  12.929  1.00  0.00           H  
ATOM    472  CD1 LEU    32       5.445   4.903  14.077  1.00  0.00           C  
ATOM    473 HD11 LEU    32       5.613   4.673  15.129  1.00  0.00           H  
ATOM    474 HD12 LEU    32       4.484   4.564  13.691  1.00  0.00           H  
ATOM    475 HD13 LEU    32       6.191   4.430  13.439  1.00  0.00           H  
ATOM    476  CD2 LEU    32       4.481   7.011  15.084  1.00  0.00           C  
ATOM    477 HD21 LEU    32       4.327   8.086  14.991  1.00  0.00           H  
ATOM    478 HD22 LEU    32       3.488   6.564  15.093  1.00  0.00           H  
ATOM    479 HD23 LEU    32       4.943   6.790  16.046  1.00  0.00           H  
ATOM    480  C   LEU    32       8.348   9.191  13.847  1.00  0.00           C  
ATOM    481  O   LEU    32       9.282   8.763  14.561  1.00  0.00           O  
ATOM    482  N   ASN    33       8.472  10.138  12.926  1.00  0.00           N  
ATOM    483  H   ASN    33       7.620  10.448  12.481  1.00  0.00           H  
ATOM    484  CA  ASN    33       9.731  10.784  12.572  1.00  0.00           C  
ATOM    485  HA  ASN    33       9.534  11.596  11.872  1.00  0.00           H  
ATOM    486  CB  ASN    33      10.254  11.598  13.800  1.00  0.00           C  
ATOM    487  HB2 ASN    33      10.626  10.921  14.569  1.00  0.00           H  
ATOM    488  HB3 ASN    33      11.043  12.230  13.391  1.00  0.00           H  
ATOM    489  CG  ASN    33       9.176  12.383  14.488  1.00  0.00           C  
ATOM    490  OD1 ASN    33       8.820  12.223  15.647  1.00  0.00           O  
ATOM    491  ND2 ASN    33       8.528  13.379  13.937  1.00  0.00           N  
ATOM    492 HD21 ASN    33       7.821  13.887  14.450  1.00  0.00           H  
ATOM    493 HD22 ASN    33       8.667  13.562  12.954  1.00  0.00           H  
ATOM    494  C   ASN    33      10.751   9.837  11.910  1.00  0.00           C  
ATOM    495  O   ASN    33      11.905  10.027  12.114  1.00  0.00           O  
ATOM    496  N   LEU    34      10.188   8.774  11.231  1.00  0.00           N  
ATOM    497  H   LEU    34       9.241   9.039  10.999  1.00  0.00           H  
ATOM    498  CA  LEU    34      10.902   7.516  10.923  1.00  0.00           C  
ATOM    499  HA  LEU    34      10.965   6.970  11.865  1.00  0.00           H  
ATOM    500  CB  LEU    34      10.198   6.604   9.902  1.00  0.00           C  
ATOM    501  HB2 LEU    34      10.076   7.105   8.942  1.00  0.00           H  
ATOM    502  HB3 LEU    34      10.807   5.740   9.637  1.00  0.00           H  
ATOM    503  CG  LEU    34       8.823   6.165  10.363  1.00  0.00           C  
ATOM    504  HG  LEU    34       8.332   6.993  10.874  1.00  0.00           H  
ATOM    505  CD1 LEU    34       7.985   5.757   9.146  1.00  0.00           C  
ATOM    506 HD11 LEU    34       7.036   5.426   9.568  1.00  0.00           H  
ATOM    507 HD12 LEU    34       7.828   6.521   8.385  1.00  0.00           H  
ATOM    508 HD13 LEU    34       8.472   4.857   8.770  1.00  0.00           H  
ATOM    509  CD2 LEU    34       8.946   4.971  11.389  1.00  0.00           C  
ATOM    510 HD21 LEU    34       9.196   4.045  10.870  1.00  0.00           H  
ATOM    511 HD22 LEU    34       9.758   5.149  12.094  1.00  0.00           H  
ATOM    512 HD23 LEU    34       8.026   4.679  11.896  1.00  0.00           H  
ATOM    513  C   LEU    34      12.301   7.766  10.414  1.00  0.00           C  
ATOM    514  O   LEU    34      12.507   8.861   9.841  1.00  0.00           O  
ATOM    515  N   THR    35      13.309   6.860  10.665  1.00  0.00           N  
ATOM    516  H   THR    35      13.092   6.094  11.287  1.00  0.00           H  
ATOM    517  CA  THR    35      14.641   6.925  10.075  1.00  0.00           C  
ATOM    518  HA  THR    35      15.043   7.907  10.325  1.00  0.00           H  
ATOM    519  CB  THR    35      15.611   5.857  10.662  1.00  0.00           C  
ATOM    520  HB  THR    35      16.608   6.298  10.676  1.00  0.00           H  
ATOM    521  CG2 THR    35      15.382   5.436  12.120  1.00  0.00           C  
ATOM    522 HG21 THR    35      16.245   5.138  12.715  1.00  0.00           H  
ATOM    523 HG22 THR    35      14.924   6.196  12.755  1.00  0.00           H  
ATOM    524 HG23 THR    35      14.695   4.592  12.064  1.00  0.00           H  
ATOM    525  OG1 THR    35      15.629   4.698   9.799  1.00  0.00           O  
ATOM    526  HG1 THR    35      16.030   3.970  10.280  1.00  0.00           H  
ATOM    527  C   THR    35      14.509   6.757   8.569  1.00  0.00           C  
ATOM    528  O   THR    35      13.512   6.277   7.986  1.00  0.00           O  
ATOM    529  N   ASP    36      15.529   7.195   7.865  1.00  0.00           N  
ATOM    530  H   ASP    36      16.308   7.530   8.413  1.00  0.00           H  
ATOM    531  CA  ASP    36      15.520   7.152   6.382  1.00  0.00           C  
ATOM    532  HA  ASP    36      14.576   7.536   5.993  1.00  0.00           H  
ATOM    533  CB  ASP    36      16.624   8.000   5.630  1.00  0.00           C  
ATOM    534  HB2 ASP    36      17.540   8.001   6.221  1.00  0.00           H  
ATOM    535  HB3 ASP    36      16.874   7.614   4.642  1.00  0.00           H  
ATOM    536  CG  ASP    36      16.291   9.452   5.508  1.00  0.00           C  
ATOM    537  OD1 ASP    36      15.191   9.815   6.009  1.00  0.00           O  
ATOM    538  OD2 ASP    36      17.009  10.264   4.896  1.00  0.00           O  
ATOM    539  C   ASP    36      15.674   5.670   5.900  1.00  0.00           C  
ATOM    540  O   ASP    36      14.988   5.335   4.882  1.00  0.00           O  
ATOM    541  N   ALA    37      16.471   4.815   6.511  1.00  0.00           N  
ATOM    542  H   ALA    37      16.951   5.193   7.315  1.00  0.00           H  
ATOM    543  CA  ALA    37      16.599   3.396   6.322  1.00  0.00           C  
ATOM    544  HA  ALA    37      17.014   3.223   5.329  1.00  0.00           H  
ATOM    545  CB  ALA    37      17.508   2.816   7.383  1.00  0.00           C  
ATOM    546  HB1 ALA    37      17.041   3.031   8.345  1.00  0.00           H  
ATOM    547  HB2 ALA    37      17.583   1.730   7.325  1.00  0.00           H  
ATOM    548  HB3 ALA    37      18.519   3.213   7.287  1.00  0.00           H  
ATOM    549  C   ALA    37      15.259   2.733   6.516  1.00  0.00           C  
ATOM    550  O   ALA    37      14.938   1.881   5.757  1.00  0.00           O  
ATOM    551  N   GLN    38      14.365   3.155   7.400  1.00  0.00           N  
ATOM    552  H   GLN    38      14.709   3.872   8.022  1.00  0.00           H  
ATOM    553  CA  GLN    38      13.015   2.603   7.603  1.00  0.00           C  
ATOM    554  HA  GLN    38      13.045   1.515   7.548  1.00  0.00           H  
ATOM    555  CB  GLN    38      12.480   3.151   8.871  1.00  0.00           C  
ATOM    556  HB2 GLN    38      12.782   4.189   9.008  1.00  0.00           H  
ATOM    557  HB3 GLN    38      11.393   3.123   8.796  1.00  0.00           H  
ATOM    558  CG  GLN    38      12.894   2.400  10.141  1.00  0.00           C  
ATOM    559  HG2 GLN    38      12.836   1.313  10.094  1.00  0.00           H  
ATOM    560  HG3 GLN    38      13.965   2.564  10.256  1.00  0.00           H  
ATOM    561  CD  GLN    38      12.234   2.953  11.354  1.00  0.00           C  
ATOM    562  OE1 GLN    38      12.112   4.142  11.549  1.00  0.00           O  
ATOM    563  NE2 GLN    38      11.896   2.038  12.221  1.00  0.00           N  
ATOM    564 HE21 GLN    38      11.536   2.357  13.109  1.00  0.00           H  
ATOM    565 HE22 GLN    38      11.979   1.068  11.953  1.00  0.00           H  
ATOM    566  C   GLN    38      12.119   3.045   6.419  1.00  0.00           C  
ATOM    567  O   GLN    38      11.390   2.210   5.852  1.00  0.00           O  
ATOM    568  N   LYS    39      12.063   4.365   6.159  1.00  0.00           N  
ATOM    569  H   LYS    39      12.697   4.935   6.701  1.00  0.00           H  
ATOM    570  CA  LYS    39      11.292   5.006   5.038  1.00  0.00           C  
ATOM    571  HA  LYS    39      10.216   4.901   5.172  1.00  0.00           H  
ATOM    572  CB  LYS    39      11.591   6.529   4.958  1.00  0.00           C  
ATOM    573  HB2 LYS    39      12.657   6.726   4.848  1.00  0.00           H  
ATOM    574  HB3 LYS    39      11.161   6.968   4.058  1.00  0.00           H  
ATOM    575  CG  LYS    39      10.984   7.426   6.069  1.00  0.00           C  
ATOM    576  HG2 LYS    39      10.019   7.738   5.670  1.00  0.00           H  
ATOM    577  HG3 LYS    39      10.822   6.867   6.991  1.00  0.00           H  
ATOM    578  CD  LYS    39      11.703   8.701   6.430  1.00  0.00           C  
ATOM    579  HD2 LYS    39      11.261   9.238   7.269  1.00  0.00           H  
ATOM    580  HD3 LYS    39      12.753   8.608   6.705  1.00  0.00           H  
ATOM    581  CE  LYS    39      11.761   9.770   5.275  1.00  0.00           C  
ATOM    582  HE2 LYS    39      10.858   9.693   4.669  1.00  0.00           H  
ATOM    583  HE3 LYS    39      11.732  10.746   5.761  1.00  0.00           H  
ATOM    584  NZ  LYS    39      12.880   9.782   4.388  1.00  0.00           N  
ATOM    585  HZ1 LYS    39      13.717   9.931   4.933  1.00  0.00           H  
ATOM    586  HZ2 LYS    39      12.915   8.896   3.904  1.00  0.00           H  
ATOM    587  HZ3 LYS    39      12.817  10.598   3.797  1.00  0.00           H  
ATOM    588  C   LYS    39      11.523   4.321   3.733  1.00  0.00           C  
ATOM    589  O   LYS    39      10.484   4.067   3.005  1.00  0.00           O  
ATOM    590  N   GLN    40      12.738   4.027   3.395  1.00  0.00           N  
ATOM    591  H   GLN    40      13.415   4.294   4.095  1.00  0.00           H  
ATOM    592  CA  GLN    40      13.173   3.362   2.146  1.00  0.00           C  
ATOM    593  HA  GLN    40      12.979   3.981   1.271  1.00  0.00           H  
ATOM    594  CB  GLN    40      14.684   3.079   2.043  1.00  0.00           C  
ATOM    595  HB2 GLN    40      14.994   2.659   3.000  1.00  0.00           H  
ATOM    596  HB3 GLN    40      14.834   2.265   1.334  1.00  0.00           H  
ATOM    597  CG  GLN    40      15.524   4.240   1.513  1.00  0.00           C  
ATOM    598  HG2 GLN    40      15.838   4.114   0.477  1.00  0.00           H  
ATOM    599  HG3 GLN    40      14.940   5.151   1.646  1.00  0.00           H  
ATOM    600  CD  GLN    40      16.785   4.491   2.369  1.00  0.00           C  
ATOM    601  OE1 GLN    40      17.397   3.588   2.899  1.00  0.00           O  
ATOM    602  NE2 GLN    40      17.292   5.708   2.366  1.00  0.00           N  
ATOM    603 HE21 GLN    40      18.190   5.776   2.824  1.00  0.00           H  
ATOM    604 HE22 GLN    40      16.850   6.450   1.842  1.00  0.00           H  
ATOM    605  C   GLN    40      12.498   1.947   1.949  1.00  0.00           C  
ATOM    606  O   GLN    40      11.836   1.750   0.949  1.00  0.00           O  
ATOM    607  N   GLN    41      12.631   1.105   3.016  1.00  0.00           N  
ATOM    608  H   GLN    41      13.321   1.270   3.735  1.00  0.00           H  
ATOM    609  CA  GLN    41      11.983  -0.173   3.012  1.00  0.00           C  
ATOM    610  HA  GLN    41      12.228  -0.657   2.066  1.00  0.00           H  
ATOM    611  CB  GLN    41      12.474  -1.116   4.114  1.00  0.00           C  
ATOM    612  HB2 GLN    41      13.536  -1.356   4.067  1.00  0.00           H  
ATOM    613  HB3 GLN    41      12.287  -0.682   5.097  1.00  0.00           H  
ATOM    614  CG  GLN    41      11.760  -2.486   4.030  1.00  0.00           C  
ATOM    615  HG2 GLN    41      12.098  -3.027   4.914  1.00  0.00           H  
ATOM    616  HG3 GLN    41      10.686  -2.302   4.057  1.00  0.00           H  
ATOM    617  CD  GLN    41      12.110  -3.363   2.845  1.00  0.00           C  
ATOM    618  OE1 GLN    41      13.207  -3.299   2.362  1.00  0.00           O  
ATOM    619  NE2 GLN    41      11.220  -4.203   2.399  1.00  0.00           N  
ATOM    620 HE21 GLN    41      11.473  -4.810   1.632  1.00  0.00           H  
ATOM    621 HE22 GLN    41      10.365  -4.337   2.920  1.00  0.00           H  
ATOM    622  C   GLN    41      10.506   0.005   2.972  1.00  0.00           C  
ATOM    623  O   GLN    41       9.743  -0.599   2.167  1.00  0.00           O  
ATOM    624  N   ILE    42       9.909   0.871   3.785  1.00  0.00           N  
ATOM    625  H   ILE    42      10.549   1.301   4.438  1.00  0.00           H  
ATOM    626  CA  ILE    42       8.453   1.340   3.790  1.00  0.00           C  
ATOM    627  HA  ILE    42       7.886   0.434   4.003  1.00  0.00           H  
ATOM    628  CB  ILE    42       8.320   2.096   5.068  1.00  0.00           C  
ATOM    629  HB  ILE    42       9.042   2.908   4.985  1.00  0.00           H  
ATOM    630  CG2 ILE    42       6.969   2.885   5.301  1.00  0.00           C  
ATOM    631 HG21 ILE    42       6.642   3.205   4.311  1.00  0.00           H  
ATOM    632 HG22 ILE    42       6.148   2.347   5.775  1.00  0.00           H  
ATOM    633 HG23 ILE    42       7.190   3.826   5.804  1.00  0.00           H  
ATOM    634  CG1 ILE    42       8.533   1.347   6.404  1.00  0.00           C  
ATOM    635 HG12 ILE    42       7.896   0.497   6.648  1.00  0.00           H  
ATOM    636 HG13 ILE    42       9.456   0.774   6.311  1.00  0.00           H  
ATOM    637  CD1 ILE    42       8.873   2.258   7.609  1.00  0.00           C  
ATOM    638 HD11 ILE    42       7.957   2.407   8.181  1.00  0.00           H  
ATOM    639 HD12 ILE    42       9.513   1.839   8.386  1.00  0.00           H  
ATOM    640 HD13 ILE    42       9.143   3.272   7.311  1.00  0.00           H  
ATOM    641  C   ILE    42       7.849   1.905   2.509  1.00  0.00           C  
ATOM    642  O   ILE    42       6.728   1.675   2.165  1.00  0.00           O  
ATOM    643  N   ARG    43       8.670   2.550   1.682  1.00  0.00           N  
ATOM    644  H   ARG    43       9.530   2.907   2.074  1.00  0.00           H  
ATOM    645  CA  ARG    43       8.255   2.869   0.334  1.00  0.00           C  
ATOM    646  HA  ARG    43       7.322   3.431   0.290  1.00  0.00           H  
ATOM    647  CB  ARG    43       9.311   3.868  -0.283  1.00  0.00           C  
ATOM    648  HB2 ARG    43       9.452   4.658   0.455  1.00  0.00           H  
ATOM    649  HB3 ARG    43      10.269   3.373  -0.442  1.00  0.00           H  
ATOM    650  CG  ARG    43       9.007   4.433  -1.616  1.00  0.00           C  
ATOM    651  HG2 ARG    43       8.990   3.763  -2.476  1.00  0.00           H  
ATOM    652  HG3 ARG    43       7.996   4.808  -1.456  1.00  0.00           H  
ATOM    653  CD  ARG    43      10.021   5.584  -1.985  1.00  0.00           C  
ATOM    654  HD2 ARG    43      10.215   6.154  -1.076  1.00  0.00           H  
ATOM    655  HD3 ARG    43      10.936   5.059  -2.259  1.00  0.00           H  
ATOM    656  NE  ARG    43       9.374   6.428  -3.043  1.00  0.00           N  
ATOM    657  HE  ARG    43       8.531   6.898  -2.746  1.00  0.00           H  
ATOM    658  CZ  ARG    43       9.642   6.325  -4.338  1.00  0.00           C  
ATOM    659  NH1 ARG    43       8.940   7.012  -5.184  1.00  0.00           N  
ATOM    660 HH11 ARG    43       8.105   7.512  -4.916  1.00  0.00           H  
ATOM    661 HH12 ARG    43       9.038   6.819  -6.170  1.00  0.00           H  
ATOM    662  NH2 ARG    43      10.585   5.484  -4.788  1.00  0.00           N  
ATOM    663 HH21 ARG    43      11.211   4.969  -4.184  1.00  0.00           H  
ATOM    664 HH22 ARG    43      10.877   5.716  -5.726  1.00  0.00           H  
ATOM    665  C   ARG    43       8.117   1.646  -0.543  1.00  0.00           C  
ATOM    666  O   ARG    43       7.060   1.516  -1.158  1.00  0.00           O  
ATOM    667  N   GLU    44       9.056   0.683  -0.576  1.00  0.00           N  
ATOM    668  H   GLU    44       9.811   0.813   0.081  1.00  0.00           H  
ATOM    669  CA  GLU    44       8.896  -0.591  -1.314  1.00  0.00           C  
ATOM    670  HA  GLU    44       8.693  -0.445  -2.375  1.00  0.00           H  
ATOM    671  CB  GLU    44      10.249  -1.268  -1.255  1.00  0.00           C  
ATOM    672  HB2 GLU    44      10.500  -1.458  -0.212  1.00  0.00           H  
ATOM    673  HB3 GLU    44      10.216  -2.256  -1.714  1.00  0.00           H  
ATOM    674  CG  GLU    44      11.470  -0.491  -1.821  1.00  0.00           C  
ATOM    675  HG2 GLU    44      11.512   0.540  -1.470  1.00  0.00           H  
ATOM    676  HG3 GLU    44      12.398  -0.877  -1.400  1.00  0.00           H  
ATOM    677  CD  GLU    44      11.610  -0.470  -3.383  1.00  0.00           C  
ATOM    678  OE1 GLU    44      11.876   0.593  -3.973  1.00  0.00           O  
ATOM    679  OE2 GLU    44      11.300  -1.569  -3.956  1.00  0.00           O  
ATOM    680  C   GLU    44       7.718  -1.462  -0.854  1.00  0.00           C  
ATOM    681  O   GLU    44       7.117  -2.193  -1.632  1.00  0.00           O  
ATOM    682  N   ILE    45       7.348  -1.416   0.443  1.00  0.00           N  
ATOM    683  H   ILE    45       8.067  -1.161   1.105  1.00  0.00           H  
ATOM    684  CA  ILE    45       6.073  -1.977   0.941  1.00  0.00           C  
ATOM    685  HA  ILE    45       5.955  -3.004   0.595  1.00  0.00           H  
ATOM    686  CB  ILE    45       6.184  -1.977   2.496  1.00  0.00           C  
ATOM    687  HB  ILE    45       6.488  -1.035   2.953  1.00  0.00           H  
ATOM    688  CG2 ILE    45       4.872  -2.340   3.193  1.00  0.00           C  
ATOM    689 HG21 ILE    45       4.291  -1.421   3.265  1.00  0.00           H  
ATOM    690 HG22 ILE    45       4.372  -3.022   2.504  1.00  0.00           H  
ATOM    691 HG23 ILE    45       4.915  -2.814   4.174  1.00  0.00           H  
ATOM    692  CG1 ILE    45       7.216  -2.989   2.881  1.00  0.00           C  
ATOM    693 HG12 ILE    45       6.940  -4.038   2.775  1.00  0.00           H  
ATOM    694 HG13 ILE    45       8.106  -2.953   2.252  1.00  0.00           H  
ATOM    695  CD1 ILE    45       7.857  -2.721   4.249  1.00  0.00           C  
ATOM    696 HD11 ILE    45       8.608  -3.502   4.370  1.00  0.00           H  
ATOM    697 HD12 ILE    45       8.238  -1.700   4.274  1.00  0.00           H  
ATOM    698 HD13 ILE    45       7.179  -2.780   5.101  1.00  0.00           H  
ATOM    699  C   ILE    45       4.824  -1.190   0.442  1.00  0.00           C  
ATOM    700  O   ILE    45       3.930  -1.916   0.075  1.00  0.00           O  
ATOM    701  N   MET    46       4.841   0.159   0.343  1.00  0.00           N  
ATOM    702  H   MET    46       5.441   0.751   0.900  1.00  0.00           H  
ATOM    703  CA  MET    46       3.723   0.953  -0.262  1.00  0.00           C  
ATOM    704  HA  MET    46       2.746   0.595   0.064  1.00  0.00           H  
ATOM    705  CB  MET    46       3.754   2.389   0.370  1.00  0.00           C  
ATOM    706  HB2 MET    46       4.714   2.876   0.202  1.00  0.00           H  
ATOM    707  HB3 MET    46       3.035   3.023  -0.149  1.00  0.00           H  
ATOM    708  CG  MET    46       3.394   2.318   1.807  1.00  0.00           C  
ATOM    709  HG2 MET    46       3.986   1.596   2.369  1.00  0.00           H  
ATOM    710  HG3 MET    46       3.601   3.219   2.385  1.00  0.00           H  
ATOM    711  SD  MET    46       1.654   1.943   2.188  1.00  0.00           S  
ATOM    712  CE  MET    46       0.956   3.640   2.148  1.00  0.00           C  
ATOM    713  HE1 MET    46      -0.115   3.507   1.996  1.00  0.00           H  
ATOM    714  HE2 MET    46       1.401   4.122   3.018  1.00  0.00           H  
ATOM    715  HE3 MET    46       1.403   4.101   1.268  1.00  0.00           H  
ATOM    716  C   MET    46       3.680   1.011  -1.740  1.00  0.00           C  
ATOM    717  O   MET    46       2.579   1.186  -2.323  1.00  0.00           O  
ATOM    718  N   LYS    47       4.713   0.574  -2.391  1.00  0.00           N  
ATOM    719  H   LYS    47       5.569   0.789  -1.899  1.00  0.00           H  
ATOM    720  CA  LYS    47       4.747   0.345  -3.840  1.00  0.00           C  
ATOM    721  HA  LYS    47       4.267   1.143  -4.406  1.00  0.00           H  
ATOM    722  CB  LYS    47       6.230   0.240  -4.262  1.00  0.00           C  
ATOM    723  HB2 LYS    47       6.806  -0.119  -3.410  1.00  0.00           H  
ATOM    724  HB3 LYS    47       6.352  -0.487  -5.066  1.00  0.00           H  
ATOM    725  CG  LYS    47       6.798   1.521  -4.864  1.00  0.00           C  
ATOM    726  HG2 LYS    47       6.286   1.719  -5.806  1.00  0.00           H  
ATOM    727  HG3 LYS    47       6.566   2.394  -4.253  1.00  0.00           H  
ATOM    728  CD  LYS    47       8.267   1.588  -5.094  1.00  0.00           C  
ATOM    729  HD2 LYS    47       8.532   2.524  -5.586  1.00  0.00           H  
ATOM    730  HD3 LYS    47       8.827   1.494  -4.163  1.00  0.00           H  
ATOM    731  CE  LYS    47       8.690   0.549  -6.131  1.00  0.00           C  
ATOM    732  HE2 LYS    47       8.473  -0.457  -5.771  1.00  0.00           H  
ATOM    733  HE3 LYS    47       8.270   0.681  -7.128  1.00  0.00           H  
ATOM    734  NZ  LYS    47      10.222   0.512  -6.181  1.00  0.00           N  
ATOM    735  HZ1 LYS    47      10.506  -0.187  -6.853  1.00  0.00           H  
ATOM    736  HZ2 LYS    47      10.544   1.445  -6.398  1.00  0.00           H  
ATOM    737  HZ3 LYS    47      10.532   0.391  -5.228  1.00  0.00           H  
ATOM    738  C   LYS    47       4.019  -0.961  -4.138  1.00  0.00           C  
ATOM    739  O   LYS    47       2.944  -0.927  -4.758  1.00  0.00           O  
ATOM    740  N   GLY    48       4.567  -2.041  -3.606  1.00  0.00           N  
ATOM    741  H   GLY    48       5.356  -1.855  -3.004  1.00  0.00           H  
ATOM    742  CA  GLY    48       4.004  -3.428  -3.879  1.00  0.00           C  
ATOM    743  HA2 GLY    48       4.011  -3.684  -4.938  1.00  0.00           H  
ATOM    744  HA3 GLY    48       4.647  -4.151  -3.377  1.00  0.00           H  
ATOM    745  C   GLY    48       2.627  -3.635  -3.357  1.00  0.00           C  
ATOM    746  O   GLY    48       1.868  -4.432  -3.861  1.00  0.00           O  
ATOM    747  N   GLN    49       2.201  -2.766  -2.415  1.00  0.00           N  
ATOM    748  H   GLN    49       2.827  -2.079  -2.018  1.00  0.00           H  
ATOM    749  CA  GLN    49       0.815  -2.711  -2.045  1.00  0.00           C  
ATOM    750  HA  GLN    49       0.345  -3.618  -1.664  1.00  0.00           H  
ATOM    751  CB  GLN    49       0.780  -1.760  -0.778  1.00  0.00           C  
ATOM    752  HB2 GLN    49       1.247  -2.238   0.083  1.00  0.00           H  
ATOM    753  HB3 GLN    49       1.339  -0.836  -0.925  1.00  0.00           H  
ATOM    754  CG  GLN    49      -0.670  -1.375  -0.286  1.00  0.00           C  
ATOM    755  HG2 GLN    49      -1.326  -2.239  -0.398  1.00  0.00           H  
ATOM    756  HG3 GLN    49      -0.666  -1.271   0.799  1.00  0.00           H  
ATOM    757  CD  GLN    49      -1.125  -0.182  -1.132  1.00  0.00           C  
ATOM    758  OE1 GLN    49      -2.213  -0.172  -1.720  1.00  0.00           O  
ATOM    759  NE2 GLN    49      -0.428   0.960  -1.191  1.00  0.00           N  
ATOM    760 HE21 GLN    49      -0.801   1.654  -1.824  1.00  0.00           H  
ATOM    761 HE22 GLN    49       0.482   1.010  -0.757  1.00  0.00           H  
ATOM    762  C   GLN    49      -0.221  -2.266  -3.048  1.00  0.00           C  
ATOM    763  O   GLN    49      -1.345  -2.763  -3.085  1.00  0.00           O  
ATOM    764  N   ARG    50       0.215  -1.503  -4.094  1.00  0.00           N  
ATOM    765  H   ARG    50       1.196  -1.261  -4.113  1.00  0.00           H  
ATOM    766  CA  ARG    50      -0.605  -1.080  -5.220  1.00  0.00           C  
ATOM    767  HA  ARG    50      -1.578  -0.860  -4.782  1.00  0.00           H  
ATOM    768  CB  ARG    50       0.114   0.153  -5.899  1.00  0.00           C  
ATOM    769  HB2 ARG    50       0.299   0.955  -5.184  1.00  0.00           H  
ATOM    770  HB3 ARG    50       0.960  -0.283  -6.431  1.00  0.00           H  
ATOM    771  CG  ARG    50      -0.687   0.871  -7.032  1.00  0.00           C  
ATOM    772  HG2 ARG    50      -0.084   1.673  -7.456  1.00  0.00           H  
ATOM    773  HG3 ARG    50      -0.798   0.104  -7.798  1.00  0.00           H  
ATOM    774  CD  ARG    50      -2.034   1.349  -6.437  1.00  0.00           C  
ATOM    775  HD2 ARG    50      -2.673   0.466  -6.419  1.00  0.00           H  
ATOM    776  HD3 ARG    50      -1.706   1.711  -5.463  1.00  0.00           H  
ATOM    777  NE  ARG    50      -2.751   2.448  -7.071  1.00  0.00           N  
ATOM    778  HE  ARG    50      -2.545   2.674  -8.033  1.00  0.00           H  
ATOM    779  CZ  ARG    50      -3.923   2.950  -6.679  1.00  0.00           C  
ATOM    780  NH1 ARG    50      -4.515   2.676  -5.557  1.00  0.00           N  
ATOM    781 HH11 ARG    50      -4.137   1.885  -5.055  1.00  0.00           H  
ATOM    782 HH12 ARG    50      -5.174   3.319  -5.142  1.00  0.00           H  
ATOM    783  NH2 ARG    50      -4.484   3.908  -7.344  1.00  0.00           N  
ATOM    784 HH21 ARG    50      -4.071   4.341  -8.157  1.00  0.00           H  
ATOM    785 HH22 ARG    50      -5.326   4.303  -6.949  1.00  0.00           H  
ATOM    786  C   ARG    50      -0.860  -2.103  -6.320  1.00  0.00           C  
ATOM    787  O   ARG    50      -1.644  -2.055  -7.218  1.00  0.00           O  
ATOM    788  N   ASP    51      -0.052  -3.168  -6.159  1.00  0.00           N  
ATOM    789  H   ASP    51       0.725  -3.046  -5.525  1.00  0.00           H  
ATOM    790  CA  ASP    51      -0.085  -4.423  -6.913  1.00  0.00           C  
ATOM    791  HA  ASP    51      -0.510  -4.301  -7.909  1.00  0.00           H  
ATOM    792  CB  ASP    51       1.331  -4.895  -7.238  1.00  0.00           C  
ATOM    793  HB2 ASP    51       1.899  -5.205  -6.361  1.00  0.00           H  
ATOM    794  HB3 ASP    51       1.140  -5.727  -7.916  1.00  0.00           H  
ATOM    795  CG  ASP    51       2.261  -3.871  -7.984  1.00  0.00           C  
ATOM    796  OD1 ASP    51       1.837  -2.977  -8.766  1.00  0.00           O  
ATOM    797  OD2 ASP    51       3.481  -4.019  -7.764  1.00  0.00           O  
ATOM    798  C   ASP    51      -0.900  -5.526  -6.278  1.00  0.00           C  
ATOM    799  O   ASP    51      -1.522  -6.297  -6.987  1.00  0.00           O  
ATOM    800  N   GLN    52      -0.978  -5.621  -4.967  1.00  0.00           N  
ATOM    801  H   GLN    52      -0.445  -4.916  -4.477  1.00  0.00           H  
ATOM    802  CA  GLN    52      -1.852  -6.483  -4.203  1.00  0.00           C  
ATOM    803  HA  GLN    52      -1.881  -7.430  -4.742  1.00  0.00           H  
ATOM    804  CB  GLN    52      -1.264  -6.649  -2.850  1.00  0.00           C  
ATOM    805  HB2 GLN    52      -0.974  -5.749  -2.308  1.00  0.00           H  
ATOM    806  HB3 GLN    52      -1.950  -7.231  -2.234  1.00  0.00           H  
ATOM    807  CG  GLN    52       0.020  -7.383  -2.844  1.00  0.00           C  
ATOM    808  HG2 GLN    52       0.944  -6.888  -3.143  1.00  0.00           H  
ATOM    809  HG3 GLN    52       0.260  -7.548  -1.793  1.00  0.00           H  
ATOM    810  CD  GLN    52      -0.081  -8.724  -3.374  1.00  0.00           C  
ATOM    811  OE1 GLN    52      -0.955  -9.509  -2.984  1.00  0.00           O  
ATOM    812  NE2 GLN    52       0.603  -9.070  -4.399  1.00  0.00           N  
ATOM    813 HE21 GLN    52       0.275  -9.915  -4.845  1.00  0.00           H  
ATOM    814 HE22 GLN    52       1.407  -8.552  -4.723  1.00  0.00           H  
ATOM    815  C   GLN    52      -3.336  -5.967  -4.078  1.00  0.00           C  
ATOM    816  O   GLN    52      -4.283  -6.820  -4.055  1.00  0.00           O  
ATOM    817  N   MET    53      -3.581  -4.676  -3.939  1.00  0.00           N  
ATOM    818  H   MET    53      -2.818  -4.014  -3.917  1.00  0.00           H  
ATOM    819  CA  MET    53      -4.931  -4.075  -3.660  1.00  0.00           C  
ATOM    820  HA  MET    53      -5.455  -4.825  -3.068  1.00  0.00           H  
ATOM    821  CB  MET    53      -4.803  -2.756  -2.878  1.00  0.00           C  
ATOM    822  HB2 MET    53      -4.148  -2.072  -3.417  1.00  0.00           H  
ATOM    823  HB3 MET    53      -5.819  -2.441  -2.639  1.00  0.00           H  
ATOM    824  CG  MET    53      -4.129  -2.882  -1.476  1.00  0.00           C  
ATOM    825  HG2 MET    53      -3.063  -3.055  -1.624  1.00  0.00           H  
ATOM    826  HG3 MET    53      -4.250  -1.916  -0.985  1.00  0.00           H  
ATOM    827  SD  MET    53      -4.775  -4.106  -0.290  1.00  0.00           S  
ATOM    828  CE  MET    53      -6.442  -3.405  -0.060  1.00  0.00           C  
ATOM    829  HE1 MET    53      -6.350  -2.425   0.407  1.00  0.00           H  
ATOM    830  HE2 MET    53      -6.987  -3.498  -1.000  1.00  0.00           H  
ATOM    831  HE3 MET    53      -6.990  -4.010   0.662  1.00  0.00           H  
ATOM    832  C   MET    53      -5.747  -3.913  -4.910  1.00  0.00           C  
ATOM    833  O   MET    53      -6.262  -2.814  -5.277  1.00  0.00           O  
ATOM    834  N   LYS    54      -5.611  -4.883  -5.819  1.00  0.00           N  
ATOM    835  H   LYS    54      -5.152  -5.753  -5.590  1.00  0.00           H  
ATOM    836  CA  LYS    54      -6.224  -4.848  -7.205  1.00  0.00           C  
ATOM    837  HA  LYS    54      -6.000  -3.867  -7.624  1.00  0.00           H  
ATOM    838  CB  LYS    54      -5.454  -5.878  -7.985  1.00  0.00           C  
ATOM    839  HB2 LYS    54      -4.463  -5.428  -8.041  1.00  0.00           H  
ATOM    840  HB3 LYS    54      -5.529  -6.866  -7.529  1.00  0.00           H  
ATOM    841  CG  LYS    54      -5.974  -6.039  -9.436  1.00  0.00           C  
ATOM    842  HG2 LYS    54      -7.013  -6.359  -9.359  1.00  0.00           H  
ATOM    843  HG3 LYS    54      -5.861  -5.081  -9.944  1.00  0.00           H  
ATOM    844  CD  LYS    54      -5.189  -7.229 -10.121  1.00  0.00           C  
ATOM    845  HD2 LYS    54      -4.153  -6.891 -10.148  1.00  0.00           H  
ATOM    846  HD3 LYS    54      -5.176  -8.107  -9.476  1.00  0.00           H  
ATOM    847  CE  LYS    54      -5.552  -7.564 -11.563  1.00  0.00           C  
ATOM    848  HE2 LYS    54      -6.497  -8.104 -11.622  1.00  0.00           H  
ATOM    849  HE3 LYS    54      -5.523  -6.679 -12.198  1.00  0.00           H  
ATOM    850  NZ  LYS    54      -4.501  -8.428 -12.143  1.00  0.00           N  
ATOM    851  HZ1 LYS    54      -4.446  -9.320 -11.672  1.00  0.00           H  
ATOM    852  HZ2 LYS    54      -4.721  -8.596 -13.115  1.00  0.00           H  
ATOM    853  HZ3 LYS    54      -3.572  -8.031 -12.155  1.00  0.00           H  
ATOM    854  C   LYS    54      -7.703  -5.183  -7.104  1.00  0.00           C  
ATOM    855  O   LYS    54      -8.082  -6.212  -6.619  1.00  0.00           O  
ATOM    856  N   ARG    55      -8.573  -4.265  -7.550  1.00  0.00           N  
ATOM    857  H   ARG    55      -8.214  -3.476  -8.068  1.00  0.00           H  
ATOM    858  CA  ARG    55     -10.009  -4.401  -7.526  1.00  0.00           C  
ATOM    859  HA  ARG    55     -10.192  -4.395  -6.452  1.00  0.00           H  
ATOM    860  CB  ARG    55     -10.690  -3.119  -8.173  1.00  0.00           C  
ATOM    861  HB2 ARG    55     -10.241  -3.067  -9.165  1.00  0.00           H  
ATOM    862  HB3 ARG    55     -11.772  -3.122  -8.307  1.00  0.00           H  
ATOM    863  CG  ARG    55     -10.387  -1.793  -7.482  1.00  0.00           C  
ATOM    864  HG2 ARG    55     -10.456  -1.880  -6.397  1.00  0.00           H  
ATOM    865  HG3 ARG    55      -9.333  -1.590  -7.667  1.00  0.00           H  
ATOM    866  CD  ARG    55     -11.148  -0.678  -8.165  1.00  0.00           C  
ATOM    867  HD2 ARG    55     -12.149  -1.085  -8.306  1.00  0.00           H  
ATOM    868  HD3 ARG    55     -11.124   0.233  -7.568  1.00  0.00           H  
ATOM    869  NE  ARG    55     -10.509  -0.360  -9.478  1.00  0.00           N  
ATOM    870  HE  ARG    55      -9.676  -0.894  -9.683  1.00  0.00           H  
ATOM    871  CZ  ARG    55     -10.567   0.760 -10.138  1.00  0.00           C  
ATOM    872  NH1 ARG    55      -9.621   0.966 -10.975  1.00  0.00           N  
ATOM    873 HH11 ARG    55      -9.002   0.194 -11.177  1.00  0.00           H  
ATOM    874 HH12 ARG    55      -9.723   1.832 -11.485  1.00  0.00           H  
ATOM    875  NH2 ARG    55     -11.505   1.592  -9.963  1.00  0.00           N  
ATOM    876 HH21 ARG    55     -12.189   1.456  -9.233  1.00  0.00           H  
ATOM    877 HH22 ARG    55     -11.496   2.486 -10.433  1.00  0.00           H  
ATOM    878  C   ARG    55     -10.579  -5.681  -8.168  1.00  0.00           C  
ATOM    879  O   ARG    55      -9.932  -6.361  -8.919  1.00  0.00           O  
ATOM    880  N   PRO    56     -11.901  -5.954  -7.975  1.00  0.00           N  
ATOM    881  CD  PRO    56     -12.672  -5.445  -6.890  1.00  0.00           C  
ATOM    882  HD2 PRO    56     -13.212  -4.522  -7.100  1.00  0.00           H  
ATOM    883  HD3 PRO    56     -12.073  -5.199  -6.014  1.00  0.00           H  
ATOM    884  CG  PRO    56     -13.749  -6.582  -6.655  1.00  0.00           C  
ATOM    885  HG2 PRO    56     -14.623  -6.114  -6.203  1.00  0.00           H  
ATOM    886  HG3 PRO    56     -13.319  -7.413  -6.096  1.00  0.00           H  
ATOM    887  CB  PRO    56     -13.984  -7.013  -8.082  1.00  0.00           C  
ATOM    888  HB2 PRO    56     -14.748  -6.370  -8.518  1.00  0.00           H  
ATOM    889  HB3 PRO    56     -14.416  -8.014  -8.087  1.00  0.00           H  
ATOM    890  CA  PRO    56     -12.623  -7.008  -8.743  1.00  0.00           C  
ATOM    891  HA  PRO    56     -12.132  -7.957  -8.530  1.00  0.00           H  
ATOM    892  C   PRO    56     -12.600  -6.675 -10.300  1.00  0.00           C  
ATOM    893  O   PRO    56     -12.491  -5.495 -10.681  1.00  0.00           O  
ATOM    894  N   PRO    57     -12.775  -7.694 -11.231  1.00  0.00           N  
ATOM    895  CD  PRO    57     -12.766  -9.114 -10.951  1.00  0.00           C  
ATOM    896  HD2 PRO    57     -13.742  -9.460 -10.613  1.00  0.00           H  
ATOM    897  HD3 PRO    57     -12.065  -9.353 -10.152  1.00  0.00           H  
ATOM    898  CG  PRO    57     -12.366  -9.730 -12.333  1.00  0.00           C  
ATOM    899  HG2 PRO    57     -12.734 -10.756 -12.364  1.00  0.00           H  
ATOM    900  HG3 PRO    57     -11.282  -9.660 -12.421  1.00  0.00           H  
ATOM    901  CB  PRO    57     -13.033  -8.760 -13.336  1.00  0.00           C  
ATOM    902  HB2 PRO    57     -14.120  -8.789 -13.408  1.00  0.00           H  
ATOM    903  HB3 PRO    57     -12.567  -8.634 -14.313  1.00  0.00           H  
ATOM    904  CA  PRO    57     -12.767  -7.397 -12.605  1.00  0.00           C  
ATOM    905  HA  PRO    57     -11.808  -6.926 -12.823  1.00  0.00           H  
ATOM    906  C   PRO    57     -13.840  -6.304 -12.880  1.00  0.00           C  
ATOM    907  O   PRO    57     -14.936  -6.232 -12.259  1.00  0.00           O  
ATOM    908  N   LEU    58     -13.583  -5.396 -13.876  1.00  0.00           N  
ATOM    909  H   LEU    58     -12.650  -5.440 -14.260  1.00  0.00           H  
ATOM    910  CA  LEU    58     -14.496  -4.289 -14.232  1.00  0.00           C  
ATOM    911  HA  LEU    58     -14.689  -3.827 -13.263  1.00  0.00           H  
ATOM    912  CB  LEU    58     -13.799  -3.423 -15.362  1.00  0.00           C  
ATOM    913  HB2 LEU    58     -12.884  -2.995 -14.953  1.00  0.00           H  
ATOM    914  HB3 LEU    58     -13.524  -4.113 -16.159  1.00  0.00           H  
ATOM    915  CG  LEU    58     -14.762  -2.347 -15.888  1.00  0.00           C  
ATOM    916  HG  LEU    58     -15.655  -2.900 -16.177  1.00  0.00           H  
ATOM    917  CD1 LEU    58     -15.121  -1.393 -14.773  1.00  0.00           C  
ATOM    918 HD11 LEU    58     -15.894  -0.740 -15.177  1.00  0.00           H  
ATOM    919 HD12 LEU    58     -15.504  -1.929 -13.905  1.00  0.00           H  
ATOM    920 HD13 LEU    58     -14.300  -0.769 -14.420  1.00  0.00           H  
ATOM    921  CD2 LEU    58     -14.366  -1.615 -17.114  1.00  0.00           C  
ATOM    922 HD21 LEU    58     -14.614  -2.220 -17.986  1.00  0.00           H  
ATOM    923 HD22 LEU    58     -14.881  -0.658 -17.195  1.00  0.00           H  
ATOM    924 HD23 LEU    58     -13.296  -1.435 -17.214  1.00  0.00           H  
ATOM    925  C   LEU    58     -15.851  -4.939 -14.722  1.00  0.00           C  
ATOM    926  O   LEU    58     -16.930  -4.544 -14.208  1.00  0.00           O  
ATOM    927  N   GLU    59     -15.825  -5.995 -15.488  1.00  0.00           N  
ATOM    928  H   GLU    59     -14.936  -6.333 -15.827  1.00  0.00           H  
ATOM    929  CA  GLU    59     -17.018  -6.717 -16.012  1.00  0.00           C  
ATOM    930  HA  GLU    59     -17.625  -5.968 -16.519  1.00  0.00           H  
ATOM    931  CB  GLU    59     -16.460  -7.659 -17.170  1.00  0.00           C  
ATOM    932  HB2 GLU    59     -17.348  -8.179 -17.530  1.00  0.00           H  
ATOM    933  HB3 GLU    59     -16.057  -7.001 -17.940  1.00  0.00           H  
ATOM    934  CG  GLU    59     -15.471  -8.759 -16.682  1.00  0.00           C  
ATOM    935  HG2 GLU    59     -15.732  -8.904 -15.634  1.00  0.00           H  
ATOM    936  HG3 GLU    59     -15.694  -9.597 -17.342  1.00  0.00           H  
ATOM    937  CD  GLU    59     -14.014  -8.425 -16.921  1.00  0.00           C  
ATOM    938  OE1 GLU    59     -13.336  -9.340 -17.438  1.00  0.00           O  
ATOM    939  OE2 GLU    59     -13.589  -7.249 -16.719  1.00  0.00           O  
ATOM    940  C   GLU    59     -17.827  -7.430 -14.973  1.00  0.00           C  
ATOM    941  O   GLU    59     -19.011  -7.621 -15.156  1.00  0.00           O  
ATOM    942  N   GLU    60     -17.313  -7.639 -13.753  1.00  0.00           N  
ATOM    943  H   GLU    60     -16.382  -7.326 -13.518  1.00  0.00           H  
ATOM    944  CA  GLU    60     -18.119  -8.236 -12.648  1.00  0.00           C  
ATOM    945  HA  GLU    60     -18.932  -8.851 -13.035  1.00  0.00           H  
ATOM    946  CB  GLU    60     -17.185  -9.126 -11.822  1.00  0.00           C  
ATOM    947  HB2 GLU    60     -16.299  -8.581 -11.494  1.00  0.00           H  
ATOM    948  HB3 GLU    60     -17.767  -9.484 -10.973  1.00  0.00           H  
ATOM    949  CG  GLU    60     -16.797 -10.394 -12.534  1.00  0.00           C  
ATOM    950  HG2 GLU    60     -15.992 -10.149 -13.228  1.00  0.00           H  
ATOM    951  HG3 GLU    60     -16.493 -11.103 -11.765  1.00  0.00           H  
ATOM    952  CD  GLU    60     -17.899 -11.011 -13.428  1.00  0.00           C  
ATOM    953  OE1 GLU    60     -17.493 -11.434 -14.527  1.00  0.00           O  
ATOM    954  OE2 GLU    60     -19.057 -11.120 -12.958  1.00  0.00           O  
ATOM    955  C   GLU    60     -18.842  -7.181 -11.898  1.00  0.00           C  
ATOM    956  O   GLU    60     -19.923  -7.406 -11.286  1.00  0.00           O  
ATOM    957  N   ARG    61     -18.301  -5.976 -11.864  1.00  0.00           N  
ATOM    958  H   ARG    61     -17.385  -5.965 -12.291  1.00  0.00           H  
ATOM    959  CA  ARG    61     -18.822  -4.839 -11.142  1.00  0.00           C  
ATOM    960  HA  ARG    61     -19.406  -5.130 -10.269  1.00  0.00           H  
ATOM    961  CB  ARG    61     -17.622  -3.982 -10.701  1.00  0.00           C  
ATOM    962  HB2 ARG    61     -16.974  -3.688 -11.527  1.00  0.00           H  
ATOM    963  HB3 ARG    61     -18.006  -3.035 -10.322  1.00  0.00           H  
ATOM    964  CG  ARG    61     -16.673  -4.553  -9.571  1.00  0.00           C  
ATOM    965  HG2 ARG    61     -17.290  -4.839  -8.719  1.00  0.00           H  
ATOM    966  HG3 ARG    61     -16.050  -5.349  -9.977  1.00  0.00           H  
ATOM    967  CD  ARG    61     -15.708  -3.413  -9.212  1.00  0.00           C  
ATOM    968  HD2 ARG    61     -16.238  -2.471  -9.355  1.00  0.00           H  
ATOM    969  HD3 ARG    61     -15.497  -3.420  -8.143  1.00  0.00           H  
ATOM    970  NE  ARG    61     -14.501  -3.519 -10.040  1.00  0.00           N  
ATOM    971  HE  ARG    61     -14.056  -4.425 -10.071  1.00  0.00           H  
ATOM    972  CZ  ARG    61     -13.859  -2.526 -10.741  1.00  0.00           C  
ATOM    973  NH1 ARG    61     -14.303  -1.351 -10.652  1.00  0.00           N  
ATOM    974 HH11 ARG    61     -15.061  -1.149 -10.016  1.00  0.00           H  
ATOM    975 HH12 ARG    61     -13.852  -0.649 -11.221  1.00  0.00           H  
ATOM    976  NH2 ARG    61     -12.892  -2.784 -11.504  1.00  0.00           N  
ATOM    977 HH21 ARG    61     -12.641  -3.747 -11.675  1.00  0.00           H  
ATOM    978 HH22 ARG    61     -12.402  -2.061 -12.012  1.00  0.00           H  
ATOM    979  C   ARG    61     -19.836  -4.005 -11.957  1.00  0.00           C  
ATOM    980  O   ARG    61     -20.830  -3.615 -11.394  1.00  0.00           O  
ATOM    981  N   ARG    62     -19.621  -4.010 -13.279  1.00  0.00           N  
ATOM    982  H   ARG    62     -18.711  -4.366 -13.535  1.00  0.00           H  
ATOM    983  CA  ARG    62     -20.668  -3.839 -14.256  1.00  0.00           C  
ATOM    984  HA  ARG    62     -21.200  -2.894 -14.146  1.00  0.00           H  
ATOM    985  CB  ARG    62     -20.175  -3.800 -15.669  1.00  0.00           C  
ATOM    986  HB2 ARG    62     -19.605  -4.697 -15.909  1.00  0.00           H  
ATOM    987  HB3 ARG    62     -21.098  -3.724 -16.244  1.00  0.00           H  
ATOM    988  CG  ARG    62     -19.325  -2.641 -15.904  1.00  0.00           C  
ATOM    989  HG2 ARG    62     -19.679  -1.754 -15.380  1.00  0.00           H  
ATOM    990  HG3 ARG    62     -18.342  -2.837 -15.476  1.00  0.00           H  
ATOM    991  CD  ARG    62     -19.157  -2.323 -17.401  1.00  0.00           C  
ATOM    992  HD2 ARG    62     -18.564  -3.122 -17.844  1.00  0.00           H  
ATOM    993  HD3 ARG    62     -20.114  -2.302 -17.924  1.00  0.00           H  
ATOM    994  NE  ARG    62     -18.585  -0.965 -17.580  1.00  0.00           N  
ATOM    995  HE  ARG    62     -18.965  -0.203 -17.037  1.00  0.00           H  
ATOM    996  CZ  ARG    62     -17.568  -0.659 -18.320  1.00  0.00           C  
ATOM    997  NH1 ARG    62     -16.913   0.462 -18.108  1.00  0.00           N  
ATOM    998 HH11 ARG    62     -17.072   0.994 -17.264  1.00  0.00           H  
ATOM    999 HH12 ARG    62     -16.196   0.811 -18.727  1.00  0.00           H  
ATOM   1000  NH2 ARG    62     -17.113  -1.373 -19.272  1.00  0.00           N  
ATOM   1001 HH21 ARG    62     -17.786  -2.029 -19.640  1.00  0.00           H  
ATOM   1002 HH22 ARG    62     -16.673  -0.930 -20.067  1.00  0.00           H  
ATOM   1003  C   ARG    62     -21.843  -4.842 -14.037  1.00  0.00           C  
ATOM   1004  O   ARG    62     -22.972  -4.446 -13.893  1.00  0.00           O  
ATOM   1005  N   ALA    63     -21.521  -6.140 -13.894  1.00  0.00           N  
ATOM   1006  H   ALA    63     -20.617  -6.471 -14.197  1.00  0.00           H  
ATOM   1007  CA  ALA    63     -22.660  -7.116 -13.699  1.00  0.00           C  
ATOM   1008  HA  ALA    63     -23.324  -6.930 -14.543  1.00  0.00           H  
ATOM   1009  CB  ALA    63     -22.243  -8.578 -14.015  1.00  0.00           C  
ATOM   1010  HB1 ALA    63     -21.750  -8.765 -14.969  1.00  0.00           H  
ATOM   1011  HB2 ALA    63     -21.609  -8.992 -13.231  1.00  0.00           H  
ATOM   1012  HB3 ALA    63     -23.072  -9.283 -13.953  1.00  0.00           H  
ATOM   1013  C   ALA    63     -23.464  -6.881 -12.399  1.00  0.00           C  
ATOM   1014  O   ALA    63     -24.704  -6.957 -12.388  1.00  0.00           O  
ATOM   1015  N   MET    64     -22.827  -6.596 -11.319  1.00  0.00           N  
ATOM   1016  H   MET    64     -21.820  -6.671 -11.334  1.00  0.00           H  
ATOM   1017  CA  MET    64     -23.359  -6.159  -9.994  1.00  0.00           C  
ATOM   1018  HA  MET    64     -23.975  -6.954  -9.573  1.00  0.00           H  
ATOM   1019  CB  MET    64     -22.204  -6.124  -8.956  1.00  0.00           C  
ATOM   1020  HB2 MET    64     -21.683  -7.066  -8.785  1.00  0.00           H  
ATOM   1021  HB3 MET    64     -21.409  -5.447  -9.268  1.00  0.00           H  
ATOM   1022  CG  MET    64     -22.843  -5.754  -7.594  1.00  0.00           C  
ATOM   1023  HG2 MET    64     -23.194  -4.724  -7.655  1.00  0.00           H  
ATOM   1024  HG3 MET    64     -23.609  -6.518  -7.462  1.00  0.00           H  
ATOM   1025  SD  MET    64     -21.656  -5.736  -6.170  1.00  0.00           S  
ATOM   1026  CE  MET    64     -22.705  -5.134  -4.799  1.00  0.00           C  
ATOM   1027  HE1 MET    64     -23.116  -4.156  -5.050  1.00  0.00           H  
ATOM   1028  HE2 MET    64     -23.479  -5.865  -4.568  1.00  0.00           H  
ATOM   1029  HE3 MET    64     -22.130  -5.081  -3.875  1.00  0.00           H  
ATOM   1030  C   MET    64     -24.210  -4.814 -10.189  1.00  0.00           C  
ATOM   1031  O   MET    64     -25.380  -4.891  -9.903  1.00  0.00           O  
ATOM   1032  N   HIE    65     -23.610  -3.828 -10.838  1.00  0.00           N  
ATOM   1033  H   HIE    65     -22.618  -3.937 -10.991  1.00  0.00           H  
ATOM   1034  CA  HIE    65     -24.195  -2.570 -11.192  1.00  0.00           C  
ATOM   1035  HA  HIE    65     -24.370  -2.011 -10.272  1.00  0.00           H  
ATOM   1036  CB  HIE    65     -23.202  -1.793 -12.066  1.00  0.00           C  
ATOM   1037  HB2 HIE    65     -22.195  -1.726 -11.655  1.00  0.00           H  
ATOM   1038  HB3 HIE    65     -23.278  -2.188 -13.079  1.00  0.00           H  
ATOM   1039  CG  HIE    65     -23.606  -0.386 -12.410  1.00  0.00           C  
ATOM   1040  ND1 HIE    65     -23.325   0.201 -13.614  1.00  0.00           N  
ATOM   1041  CE1 HIE    65     -24.155   1.260 -13.795  1.00  0.00           C  
ATOM   1042  HE1 HIE    65     -24.147   1.968 -14.611  1.00  0.00           H  
ATOM   1043  NE2 HIE    65     -24.873   1.373 -12.626  1.00  0.00           N  
ATOM   1044  HE2 HIE    65     -25.473   2.136 -12.344  1.00  0.00           H  
ATOM   1045  CD2 HIE    65     -24.555   0.304 -11.769  1.00  0.00           C  
ATOM   1046  HD2 HIE    65     -25.079   0.101 -10.847  1.00  0.00           H  
ATOM   1047  C   HIE    65     -25.513  -2.852 -12.009  1.00  0.00           C  
ATOM   1048  O   HIE    65     -26.502  -2.193 -11.811  1.00  0.00           O  
ATOM   1049  N   ASP    66     -25.483  -3.789 -12.992  1.00  0.00           N  
ATOM   1050  H   ASP    66     -24.574  -3.982 -13.386  1.00  0.00           H  
ATOM   1051  CA  ASP    66     -26.708  -4.104 -13.741  1.00  0.00           C  
ATOM   1052  HA  ASP    66     -27.091  -3.172 -14.156  1.00  0.00           H  
ATOM   1053  CB  ASP    66     -26.402  -5.022 -14.949  1.00  0.00           C  
ATOM   1054  HB2 ASP    66     -25.978  -5.950 -14.567  1.00  0.00           H  
ATOM   1055  HB3 ASP    66     -27.347  -5.233 -15.450  1.00  0.00           H  
ATOM   1056  CG  ASP    66     -25.417  -4.580 -15.970  1.00  0.00           C  
ATOM   1057  OD1 ASP    66     -24.903  -5.400 -16.788  1.00  0.00           O  
ATOM   1058  OD2 ASP    66     -25.203  -3.409 -16.109  1.00  0.00           O  
ATOM   1059  C   ASP    66     -27.819  -4.816 -12.953  1.00  0.00           C  
ATOM   1060  O   ASP    66     -29.000  -4.793 -13.304  1.00  0.00           O  
ATOM   1061  N   ILE    67     -27.523  -5.454 -11.806  1.00  0.00           N  
ATOM   1062  H   ILE    67     -26.589  -5.546 -11.431  1.00  0.00           H  
ATOM   1063  CA  ILE    67     -28.597  -5.904 -10.914  1.00  0.00           C  
ATOM   1064  HA  ILE    67     -29.420  -6.304 -11.506  1.00  0.00           H  
ATOM   1065  CB  ILE    67     -28.043  -7.043 -10.075  1.00  0.00           C  
ATOM   1066  HB  ILE    67     -27.148  -6.674  -9.574  1.00  0.00           H  
ATOM   1067  CG2 ILE    67     -28.982  -7.564  -8.958  1.00  0.00           C  
ATOM   1068 HG21 ILE    67     -29.754  -8.241  -9.322  1.00  0.00           H  
ATOM   1069 HG22 ILE    67     -28.503  -8.102  -8.140  1.00  0.00           H  
ATOM   1070 HG23 ILE    67     -29.501  -6.755  -8.444  1.00  0.00           H  
ATOM   1071  CG1 ILE    67     -27.567  -8.269 -10.799  1.00  0.00           C  
ATOM   1072 HG12 ILE    67     -28.465  -8.762 -11.170  1.00  0.00           H  
ATOM   1073 HG13 ILE    67     -26.813  -8.039 -11.552  1.00  0.00           H  
ATOM   1074  CD1 ILE    67     -26.929  -9.305  -9.942  1.00  0.00           C  
ATOM   1075 HD11 ILE    67     -26.454 -10.105 -10.510  1.00  0.00           H  
ATOM   1076 HD12 ILE    67     -26.183  -8.711  -9.415  1.00  0.00           H  
ATOM   1077 HD13 ILE    67     -27.480  -9.837  -9.167  1.00  0.00           H  
ATOM   1078  C   ILE    67     -29.170  -4.756 -10.024  1.00  0.00           C  
ATOM   1079  O   ILE    67     -30.347  -4.744  -9.721  1.00  0.00           O  
ATOM   1080  N   ILE    68     -28.311  -3.805  -9.610  1.00  0.00           N  
ATOM   1081  H   ILE    68     -27.352  -3.956  -9.891  1.00  0.00           H  
ATOM   1082  CA  ILE    68     -28.758  -2.495  -9.093  1.00  0.00           C  
ATOM   1083  HA  ILE    68     -29.317  -2.644  -8.169  1.00  0.00           H  
ATOM   1084  CB  ILE    68     -27.536  -1.693  -8.594  1.00  0.00           C  
ATOM   1085  HB  ILE    68     -26.780  -1.654  -9.378  1.00  0.00           H  
ATOM   1086  CG2 ILE    68     -27.959  -0.285  -8.091  1.00  0.00           C  
ATOM   1087 HG21 ILE    68     -27.122   0.206  -7.594  1.00  0.00           H  
ATOM   1088 HG22 ILE    68     -28.174   0.341  -8.956  1.00  0.00           H  
ATOM   1089 HG23 ILE    68     -28.801  -0.417  -7.411  1.00  0.00           H  
ATOM   1090  CG1 ILE    68     -26.936  -2.521  -7.394  1.00  0.00           C  
ATOM   1091 HG12 ILE    68     -27.459  -2.383  -6.448  1.00  0.00           H  
ATOM   1092 HG13 ILE    68     -27.135  -3.576  -7.585  1.00  0.00           H  
ATOM   1093  CD1 ILE    68     -25.449  -2.398  -7.327  1.00  0.00           C  
ATOM   1094 HD11 ILE    68     -24.849  -3.061  -7.950  1.00  0.00           H  
ATOM   1095 HD12 ILE    68     -25.218  -1.358  -7.560  1.00  0.00           H  
ATOM   1096 HD13 ILE    68     -25.130  -2.729  -6.339  1.00  0.00           H  
ATOM   1097  C   ILE    68     -29.656  -1.732 -10.012  1.00  0.00           C  
ATOM   1098  O   ILE    68     -30.776  -1.271  -9.586  1.00  0.00           O  
ATOM   1099  N   ALA    69     -29.286  -1.682 -11.299  1.00  0.00           N  
ATOM   1100  H   ALA    69     -28.393  -2.102 -11.511  1.00  0.00           H  
ATOM   1101  CA  ALA    69     -29.931  -0.973 -12.344  1.00  0.00           C  
ATOM   1102  HA  ALA    69     -30.208   0.002 -11.943  1.00  0.00           H  
ATOM   1103  CB  ALA    69     -28.847  -0.841 -13.441  1.00  0.00           C  
ATOM   1104  HB1 ALA    69     -29.231  -0.163 -14.202  1.00  0.00           H  
ATOM   1105  HB2 ALA    69     -27.985  -0.333 -13.010  1.00  0.00           H  
ATOM   1106  HB3 ALA    69     -28.650  -1.817 -13.885  1.00  0.00           H  
ATOM   1107  C   ALA    69     -31.238  -1.706 -12.865  1.00  0.00           C  
ATOM   1108  O   ALA    69     -31.547  -1.772 -14.060  1.00  0.00           O  
ATOM   1109  N   SER    70     -31.931  -2.370 -11.930  1.00  0.00           N  
ATOM   1110  H   SER    70     -31.694  -2.217 -10.960  1.00  0.00           H  
ATOM   1111  CA  SER    70     -33.105  -3.226 -12.185  1.00  0.00           C  
ATOM   1112  HA  SER    70     -33.270  -3.441 -13.241  1.00  0.00           H  
ATOM   1113  CB  SER    70     -32.895  -4.589 -11.468  1.00  0.00           C  
ATOM   1114  HB2 SER    70     -31.924  -4.980 -11.774  1.00  0.00           H  
ATOM   1115  HB3 SER    70     -32.988  -4.451 -10.391  1.00  0.00           H  
ATOM   1116  OG  SER    70     -33.898  -5.462 -11.890  1.00  0.00           O  
ATOM   1117  HG  SER    70     -33.570  -5.911 -12.673  1.00  0.00           H  
ATOM   1118  C   SER    70     -34.505  -2.760 -11.596  1.00  0.00           C  
ATOM   1119  O   SER    70     -34.521  -2.194 -10.478  1.00  0.00           O  
ATOM   1120  N   ASP    71     -35.664  -3.057 -12.144  1.00  0.00           N  
ATOM   1121  H   ASP    71     -35.608  -3.692 -12.928  1.00  0.00           H  
ATOM   1122  CA  ASP    71     -36.996  -2.676 -11.620  1.00  0.00           C  
ATOM   1123  HA  ASP    71     -37.140  -1.598 -11.689  1.00  0.00           H  
ATOM   1124  CB  ASP    71     -38.067  -3.404 -12.451  1.00  0.00           C  
ATOM   1125  HB2 ASP    71     -37.788  -4.426 -12.710  1.00  0.00           H  
ATOM   1126  HB3 ASP    71     -39.026  -3.476 -11.939  1.00  0.00           H  
ATOM   1127  CG  ASP    71     -38.440  -2.547 -13.679  1.00  0.00           C  
ATOM   1128  OD1 ASP    71     -39.305  -3.043 -14.480  1.00  0.00           O  
ATOM   1129  OD2 ASP    71     -37.811  -1.438 -13.826  1.00  0.00           O  
ATOM   1130  C   ASP    71     -37.269  -3.085 -10.152  1.00  0.00           C  
ATOM   1131  O   ASP    71     -38.233  -2.569  -9.510  1.00  0.00           O  
ATOM   1132  N   THR    72     -36.664  -4.153  -9.688  1.00  0.00           N  
ATOM   1133  H   THR    72     -36.043  -4.678 -10.287  1.00  0.00           H  
ATOM   1134  CA  THR    72     -36.697  -4.492  -8.212  1.00  0.00           C  
ATOM   1135  HA  THR    72     -36.881  -3.551  -7.695  1.00  0.00           H  
ATOM   1136  CB  THR    72     -37.807  -5.471  -7.894  1.00  0.00           C  
ATOM   1137  HB  THR    72     -38.754  -5.300  -8.405  1.00  0.00           H  
ATOM   1138  CG2 THR    72     -37.474  -6.889  -8.245  1.00  0.00           C  
ATOM   1139 HG21 THR    72     -37.531  -7.028  -9.324  1.00  0.00           H  
ATOM   1140 HG22 THR    72     -36.498  -7.215  -7.887  1.00  0.00           H  
ATOM   1141 HG23 THR    72     -38.304  -7.515  -7.917  1.00  0.00           H  
ATOM   1142  OG1 THR    72     -38.043  -5.688  -6.516  1.00  0.00           O  
ATOM   1143  HG1 THR    72     -38.735  -5.064  -6.287  1.00  0.00           H  
ATOM   1144  C   THR    72     -35.361  -5.008  -7.787  1.00  0.00           C  
ATOM   1145  O   THR    72     -34.541  -5.604  -8.536  1.00  0.00           O  
ATOM   1146  N   PHE    73     -35.065  -4.786  -6.560  1.00  0.00           N  
ATOM   1147  H   PHE    73     -35.817  -4.501  -5.950  1.00  0.00           H  
ATOM   1148  CA  PHE    73     -33.893  -5.427  -5.925  1.00  0.00           C  
ATOM   1149  HA  PHE    73     -33.003  -5.442  -6.555  1.00  0.00           H  
ATOM   1150  CB  PHE    73     -33.464  -4.627  -4.681  1.00  0.00           C  
ATOM   1151  HB2 PHE    73     -32.930  -3.715  -4.948  1.00  0.00           H  
ATOM   1152  HB3 PHE    73     -34.258  -4.205  -4.064  1.00  0.00           H  
ATOM   1153  CG  PHE    73     -32.590  -5.454  -3.661  1.00  0.00           C  
ATOM   1154  CD1 PHE    73     -33.101  -6.069  -2.442  1.00  0.00           C  
ATOM   1155  HD1 PHE    73     -34.153  -5.957  -2.224  1.00  0.00           H  
ATOM   1156  CE1 PHE    73     -32.288  -6.831  -1.591  1.00  0.00           C  
ATOM   1157  HE1 PHE    73     -32.799  -7.285  -0.755  1.00  0.00           H  
ATOM   1158  CZ  PHE    73     -30.940  -7.050  -1.911  1.00  0.00           C  
ATOM   1159  HZ  PHE    73     -30.338  -7.569  -1.181  1.00  0.00           H  
ATOM   1160  CE2 PHE    73     -30.513  -6.567  -3.104  1.00  0.00           C  
ATOM   1161  HE2 PHE    73     -29.549  -6.848  -3.501  1.00  0.00           H  
ATOM   1162  CD2 PHE    73     -31.259  -5.688  -3.964  1.00  0.00           C  
ATOM   1163  HD2 PHE    73     -30.884  -5.365  -4.924  1.00  0.00           H  
ATOM   1164  C   PHE    73     -34.176  -6.955  -5.540  1.00  0.00           C  
ATOM   1165  O   PHE    73     -35.337  -7.397  -5.379  1.00  0.00           O  
ATOM   1166  N   ASP    74     -33.140  -7.814  -5.574  1.00  0.00           N  
ATOM   1167  H   ASP    74     -32.327  -7.512  -6.091  1.00  0.00           H  
ATOM   1168  CA  ASP    74     -33.356  -9.272  -5.690  1.00  0.00           C  
ATOM   1169  HA  ASP    74     -34.359  -9.571  -5.386  1.00  0.00           H  
ATOM   1170  CB  ASP    74     -33.230  -9.582  -7.179  1.00  0.00           C  
ATOM   1171  HB2 ASP    74     -34.057  -9.063  -7.663  1.00  0.00           H  
ATOM   1172  HB3 ASP    74     -32.264  -9.169  -7.467  1.00  0.00           H  
ATOM   1173  CG  ASP    74     -33.143 -11.000  -7.740  1.00  0.00           C  
ATOM   1174  OD1 ASP    74     -33.149 -12.028  -6.974  1.00  0.00           O  
ATOM   1175  OD2 ASP    74     -33.144 -11.169  -8.966  1.00  0.00           O  
ATOM   1176  C   ASP    74     -32.286  -9.907  -4.793  1.00  0.00           C  
ATOM   1177  O   ASP    74     -31.188 -10.150  -5.356  1.00  0.00           O  
ATOM   1178  N   LYS    75     -32.570 -10.218  -3.474  1.00  0.00           N  
ATOM   1179  H   LYS    75     -33.438  -9.869  -3.093  1.00  0.00           H  
ATOM   1180  CA  LYS    75     -31.539 -10.581  -2.504  1.00  0.00           C  
ATOM   1181  HA  LYS    75     -30.855  -9.751  -2.325  1.00  0.00           H  
ATOM   1182  CB  LYS    75     -32.263 -10.949  -1.210  1.00  0.00           C  
ATOM   1183  HB2 LYS    75     -33.043 -10.231  -0.959  1.00  0.00           H  
ATOM   1184  HB3 LYS    75     -32.599 -11.986  -1.223  1.00  0.00           H  
ATOM   1185  CG  LYS    75     -31.220 -10.970  -0.125  1.00  0.00           C  
ATOM   1186  HG2 LYS    75     -30.452 -11.672  -0.452  1.00  0.00           H  
ATOM   1187  HG3 LYS    75     -30.733 -10.001  -0.018  1.00  0.00           H  
ATOM   1188  CD  LYS    75     -31.758 -11.546   1.173  1.00  0.00           C  
ATOM   1189  HD2 LYS    75     -32.803 -11.270   1.312  1.00  0.00           H  
ATOM   1190  HD3 LYS    75     -31.811 -12.619   0.988  1.00  0.00           H  
ATOM   1191  CE  LYS    75     -30.798 -11.458   2.401  1.00  0.00           C  
ATOM   1192  HE2 LYS    75     -30.016 -12.180   2.168  1.00  0.00           H  
ATOM   1193  HE3 LYS    75     -30.317 -10.481   2.363  1.00  0.00           H  
ATOM   1194  NZ  LYS    75     -31.411 -11.621   3.693  1.00  0.00           N  
ATOM   1195  HZ1 LYS    75     -32.131 -10.953   3.927  1.00  0.00           H  
ATOM   1196  HZ2 LYS    75     -31.931 -12.484   3.769  1.00  0.00           H  
ATOM   1197  HZ3 LYS    75     -30.780 -11.691   4.478  1.00  0.00           H  
ATOM   1198  C   LYS    75     -30.785 -11.835  -2.990  1.00  0.00           C  
ATOM   1199  O   LYS    75     -29.550 -11.772  -2.820  1.00  0.00           O  
ATOM   1200  N   ALA    76     -31.488 -12.821  -3.521  1.00  0.00           N  
ATOM   1201  H   ALA    76     -32.487 -12.701  -3.610  1.00  0.00           H  
ATOM   1202  CA  ALA    76     -30.723 -14.002  -4.046  1.00  0.00           C  
ATOM   1203  HA  ALA    76     -30.175 -14.564  -3.290  1.00  0.00           H  
ATOM   1204  CB  ALA    76     -31.648 -15.016  -4.654  1.00  0.00           C  
ATOM   1205  HB1 ALA    76     -31.019 -15.871  -4.901  1.00  0.00           H  
ATOM   1206  HB2 ALA    76     -32.384 -15.356  -3.925  1.00  0.00           H  
ATOM   1207  HB3 ALA    76     -32.166 -14.547  -5.490  1.00  0.00           H  
ATOM   1208  C   ALA    76     -29.668 -13.708  -5.167  1.00  0.00           C  
ATOM   1209  O   ALA    76     -28.477 -14.074  -5.041  1.00  0.00           O  
ATOM   1210  N   LYS    77     -30.035 -13.086  -6.284  1.00  0.00           N  
ATOM   1211  H   LYS    77     -31.002 -12.816  -6.392  1.00  0.00           H  
ATOM   1212  CA  LYS    77     -29.135 -12.719  -7.368  1.00  0.00           C  
ATOM   1213  HA  LYS    77     -28.542 -13.574  -7.692  1.00  0.00           H  
ATOM   1214  CB  LYS    77     -29.987 -12.146  -8.548  1.00  0.00           C  
ATOM   1215  HB2 LYS    77     -30.866 -12.772  -8.701  1.00  0.00           H  
ATOM   1216  HB3 LYS    77     -30.343 -11.133  -8.360  1.00  0.00           H  
ATOM   1217  CG  LYS    77     -29.307 -12.153  -9.964  1.00  0.00           C  
ATOM   1218  HG2 LYS    77     -28.287 -11.808  -9.798  1.00  0.00           H  
ATOM   1219  HG3 LYS    77     -29.388 -13.156 -10.383  1.00  0.00           H  
ATOM   1220  CD  LYS    77     -30.057 -11.293 -11.028  1.00  0.00           C  
ATOM   1221  HD2 LYS    77     -31.109 -11.552 -11.148  1.00  0.00           H  
ATOM   1222  HD3 LYS    77     -30.012 -10.295 -10.592  1.00  0.00           H  
ATOM   1223  CE  LYS    77     -29.401 -11.135 -12.433  1.00  0.00           C  
ATOM   1224  HE2 LYS    77     -28.546 -10.462 -12.370  1.00  0.00           H  
ATOM   1225  HE3 LYS    77     -29.017 -12.122 -12.687  1.00  0.00           H  
ATOM   1226  NZ  LYS    77     -30.368 -10.732 -13.489  1.00  0.00           N  
ATOM   1227  HZ1 LYS    77     -30.988  -9.986 -13.206  1.00  0.00           H  
ATOM   1228  HZ2 LYS    77     -29.928 -10.451 -14.353  1.00  0.00           H  
ATOM   1229  HZ3 LYS    77     -31.012 -11.470 -13.733  1.00  0.00           H  
ATOM   1230  C   LYS    77     -28.060 -11.760  -6.814  1.00  0.00           C  
ATOM   1231  O   LYS    77     -26.826 -11.899  -7.140  1.00  0.00           O  
ATOM   1232  N   ALA    78     -28.371 -10.860  -6.001  1.00  0.00           N  
ATOM   1233  H   ALA    78     -29.355 -10.788  -5.788  1.00  0.00           H  
ATOM   1234  CA  ALA    78     -27.437  -9.915  -5.338  1.00  0.00           C  
ATOM   1235  HA  ALA    78     -26.838  -9.405  -6.092  1.00  0.00           H  
ATOM   1236  CB  ALA    78     -28.222  -8.794  -4.561  1.00  0.00           C  
ATOM   1237  HB1 ALA    78     -27.460  -8.236  -4.017  1.00  0.00           H  
ATOM   1238  HB2 ALA    78     -28.808  -8.127  -5.194  1.00  0.00           H  
ATOM   1239  HB3 ALA    78     -28.886  -9.200  -3.798  1.00  0.00           H  
ATOM   1240  C   ALA    78     -26.431 -10.682  -4.482  1.00  0.00           C  
ATOM   1241  O   ALA    78     -25.246 -10.443  -4.586  1.00  0.00           O  
ATOM   1242  N   GLU    79     -26.946 -11.663  -3.669  1.00  0.00           N  
ATOM   1243  H   GLU    79     -27.946 -11.776  -3.587  1.00  0.00           H  
ATOM   1244  CA  GLU    79     -26.096 -12.420  -2.780  1.00  0.00           C  
ATOM   1245  HA  GLU    79     -25.596 -11.827  -2.014  1.00  0.00           H  
ATOM   1246  CB  GLU    79     -26.957 -13.479  -1.979  1.00  0.00           C  
ATOM   1247  HB2 GLU    79     -27.791 -12.921  -1.553  1.00  0.00           H  
ATOM   1248  HB3 GLU    79     -27.423 -14.176  -2.676  1.00  0.00           H  
ATOM   1249  CG  GLU    79     -26.219 -14.186  -0.857  1.00  0.00           C  
ATOM   1250  HG2 GLU    79     -25.463 -14.820  -1.320  1.00  0.00           H  
ATOM   1251  HG3 GLU    79     -25.806 -13.431  -0.188  1.00  0.00           H  
ATOM   1252  CD  GLU    79     -27.186 -15.108  -0.056  1.00  0.00           C  
ATOM   1253  OE1 GLU    79     -26.765 -15.279   1.107  1.00  0.00           O  
ATOM   1254  OE2 GLU    79     -28.259 -15.495  -0.547  1.00  0.00           O  
ATOM   1255  C   GLU    79     -24.920 -13.142  -3.502  1.00  0.00           C  
ATOM   1256  O   GLU    79     -23.744 -13.008  -3.224  1.00  0.00           O  
ATOM   1257  N   ALA    80     -25.399 -13.743  -4.608  1.00  0.00           N  
ATOM   1258  H   ALA    80     -26.391 -13.928  -4.599  1.00  0.00           H  
ATOM   1259  CA  ALA    80     -24.564 -14.531  -5.588  1.00  0.00           C  
ATOM   1260  HA  ALA    80     -24.067 -15.366  -5.094  1.00  0.00           H  
ATOM   1261  CB  ALA    80     -25.557 -15.042  -6.631  1.00  0.00           C  
ATOM   1262  HB1 ALA    80     -25.872 -14.193  -7.238  1.00  0.00           H  
ATOM   1263  HB2 ALA    80     -24.978 -15.739  -7.237  1.00  0.00           H  
ATOM   1264  HB3 ALA    80     -26.479 -15.530  -6.313  1.00  0.00           H  
ATOM   1265  C   ALA    80     -23.542 -13.755  -6.393  1.00  0.00           C  
ATOM   1266  O   ALA    80     -22.540 -14.447  -6.820  1.00  0.00           O  
ATOM   1267  N   GLN    81     -23.796 -12.486  -6.711  1.00  0.00           N  
ATOM   1268  H   GLN    81     -24.628 -12.076  -6.311  1.00  0.00           H  
ATOM   1269  CA  GLN    81     -22.921 -11.645  -7.514  1.00  0.00           C  
ATOM   1270  HA  GLN    81     -22.232 -12.264  -8.090  1.00  0.00           H  
ATOM   1271  CB  GLN    81     -23.748 -10.822  -8.544  1.00  0.00           C  
ATOM   1272  HB2 GLN    81     -24.426 -11.425  -9.148  1.00  0.00           H  
ATOM   1273  HB3 GLN    81     -24.325 -10.066  -8.012  1.00  0.00           H  
ATOM   1274  CG  GLN    81     -22.798 -10.083  -9.534  1.00  0.00           C  
ATOM   1275  HG2 GLN    81     -23.357  -9.555 -10.306  1.00  0.00           H  
ATOM   1276  HG3 GLN    81     -22.216  -9.316  -9.025  1.00  0.00           H  
ATOM   1277  CD  GLN    81     -21.773 -10.856 -10.365  1.00  0.00           C  
ATOM   1278  OE1 GLN    81     -21.888 -12.033 -10.660  1.00  0.00           O  
ATOM   1279  NE2 GLN    81     -20.796 -10.174 -10.913  1.00  0.00           N  
ATOM   1280 HE21 GLN    81     -20.228 -10.563 -11.651  1.00  0.00           H  
ATOM   1281 HE22 GLN    81     -20.757  -9.175 -10.769  1.00  0.00           H  
ATOM   1282  C   GLN    81     -21.983 -10.884  -6.547  1.00  0.00           C  
ATOM   1283  O   GLN    81     -20.835 -10.609  -6.980  1.00  0.00           O  
ATOM   1284  N   ILE    82     -22.467 -10.428  -5.334  1.00  0.00           N  
ATOM   1285  H   ILE    82     -23.442 -10.581  -5.120  1.00  0.00           H  
ATOM   1286  CA  ILE    82     -21.480 -10.156  -4.239  1.00  0.00           C  
ATOM   1287  HA  ILE    82     -20.975  -9.253  -4.582  1.00  0.00           H  
ATOM   1288  CB  ILE    82     -22.286  -9.752  -2.963  1.00  0.00           C  
ATOM   1289  HB  ILE    82     -23.145 -10.416  -2.865  1.00  0.00           H  
ATOM   1290  CG2 ILE    82     -21.545  -9.833  -1.573  1.00  0.00           C  
ATOM   1291 HG21 ILE    82     -21.335 -10.883  -1.371  1.00  0.00           H  
ATOM   1292 HG22 ILE    82     -20.723  -9.125  -1.679  1.00  0.00           H  
ATOM   1293 HG23 ILE    82     -22.223  -9.570  -0.761  1.00  0.00           H  
ATOM   1294  CG1 ILE    82     -23.021  -8.384  -3.140  1.00  0.00           C  
ATOM   1295 HG12 ILE    82     -22.296  -7.583  -2.994  1.00  0.00           H  
ATOM   1296 HG13 ILE    82     -23.367  -8.291  -4.169  1.00  0.00           H  
ATOM   1297  CD1 ILE    82     -24.247  -8.116  -2.262  1.00  0.00           C  
ATOM   1298 HD11 ILE    82     -24.003  -8.015  -1.204  1.00  0.00           H  
ATOM   1299 HD12 ILE    82     -24.739  -7.209  -2.612  1.00  0.00           H  
ATOM   1300 HD13 ILE    82     -25.068  -8.803  -2.466  1.00  0.00           H  
ATOM   1301  C   ILE    82     -20.533 -11.392  -4.097  1.00  0.00           C  
ATOM   1302  O   ILE    82     -19.375 -11.256  -3.784  1.00  0.00           O  
ATOM   1303  N   ALA    83     -20.978 -12.686  -4.170  1.00  0.00           N  
ATOM   1304  H   ALA    83     -21.940 -12.923  -4.361  1.00  0.00           H  
ATOM   1305  CA  ALA    83     -20.117 -13.835  -3.798  1.00  0.00           C  
ATOM   1306  HA  ALA    83     -19.472 -13.464  -3.002  1.00  0.00           H  
ATOM   1307  CB  ALA    83     -21.044 -14.850  -3.166  1.00  0.00           C  
ATOM   1308  HB1 ALA    83     -21.673 -15.426  -3.845  1.00  0.00           H  
ATOM   1309  HB2 ALA    83     -20.490 -15.691  -2.749  1.00  0.00           H  
ATOM   1310  HB3 ALA    83     -21.523 -14.389  -2.303  1.00  0.00           H  
ATOM   1311  C   ALA    83     -19.182 -14.305  -4.926  1.00  0.00           C  
ATOM   1312  O   ALA    83     -18.028 -14.581  -4.700  1.00  0.00           O  
ATOM   1313  N   LYS    84     -19.620 -14.094  -6.176  1.00  0.00           N  
ATOM   1314  H   LYS    84     -20.558 -13.757  -6.336  1.00  0.00           H  
ATOM   1315  CA  LYS    84     -18.761 -14.120  -7.386  1.00  0.00           C  
ATOM   1316  HA  LYS    84     -18.525 -15.179  -7.489  1.00  0.00           H  
ATOM   1317  CB  LYS    84     -19.559 -13.822  -8.655  1.00  0.00           C  
ATOM   1318  HB2 LYS    84     -20.478 -14.409  -8.655  1.00  0.00           H  
ATOM   1319  HB3 LYS    84     -19.803 -12.774  -8.834  1.00  0.00           H  
ATOM   1320  CG  LYS    84     -18.659 -14.205  -9.845  1.00  0.00           C  
ATOM   1321  HG2 LYS    84     -17.863 -13.467  -9.940  1.00  0.00           H  
ATOM   1322  HG3 LYS    84     -18.280 -15.220  -9.721  1.00  0.00           H  
ATOM   1323  CD  LYS    84     -19.417 -13.913 -11.050  1.00  0.00           C  
ATOM   1324  HD2 LYS    84     -20.452 -14.252 -11.082  1.00  0.00           H  
ATOM   1325  HD3 LYS    84     -19.563 -12.855 -11.269  1.00  0.00           H  
ATOM   1326  CE  LYS    84     -18.685 -14.561 -12.255  1.00  0.00           C  
ATOM   1327  HE2 LYS    84     -17.931 -13.870 -12.632  1.00  0.00           H  
ATOM   1328  HE3 LYS    84     -18.234 -15.431 -11.777  1.00  0.00           H  
ATOM   1329  NZ  LYS    84     -19.529 -14.845 -13.459  1.00  0.00           N  
ATOM   1330  HZ1 LYS    84     -20.362 -15.370 -13.235  1.00  0.00           H  
ATOM   1331  HZ2 LYS    84     -19.782 -14.030 -14.000  1.00  0.00           H  
ATOM   1332  HZ3 LYS    84     -19.021 -15.397 -14.135  1.00  0.00           H  
ATOM   1333  C   LYS    84     -17.460 -13.285  -7.310  1.00  0.00           C  
ATOM   1334  O   LYS    84     -16.403 -13.798  -7.764  1.00  0.00           O  
ATOM   1335  N   MET    85     -17.516 -12.185  -6.580  1.00  0.00           N  
ATOM   1336  H   MET    85     -18.379 -11.869  -6.160  1.00  0.00           H  
ATOM   1337  CA  MET    85     -16.398 -11.294  -6.293  1.00  0.00           C  
ATOM   1338  HA  MET    85     -15.516 -11.497  -6.900  1.00  0.00           H  
ATOM   1339  CB  MET    85     -16.872  -9.879  -6.553  1.00  0.00           C  
ATOM   1340  HB2 MET    85     -17.630  -9.571  -5.833  1.00  0.00           H  
ATOM   1341  HB3 MET    85     -16.045  -9.182  -6.420  1.00  0.00           H  
ATOM   1342  CG  MET    85     -17.360  -9.586  -7.968  1.00  0.00           C  
ATOM   1343  HG2 MET    85     -16.719 -10.054  -8.715  1.00  0.00           H  
ATOM   1344  HG3 MET    85     -18.319 -10.095  -8.065  1.00  0.00           H  
ATOM   1345  SD  MET    85     -17.376  -7.868  -8.451  1.00  0.00           S  
ATOM   1346  CE  MET    85     -18.677  -7.332  -7.365  1.00  0.00           C  
ATOM   1347  HE1 MET    85     -19.601  -7.849  -7.624  1.00  0.00           H  
ATOM   1348  HE2 MET    85     -18.389  -7.705  -6.382  1.00  0.00           H  
ATOM   1349  HE3 MET    85     -18.832  -6.255  -7.419  1.00  0.00           H  
ATOM   1350  C   MET    85     -15.681 -11.336  -4.897  1.00  0.00           C  
ATOM   1351  O   MET    85     -14.695 -10.686  -4.627  1.00  0.00           O  
ATOM   1352  N   GLU    86     -16.232 -12.256  -4.036  1.00  0.00           N  
ATOM   1353  H   GLU    86     -16.845 -12.943  -4.452  1.00  0.00           H  
ATOM   1354  CA  GLU    86     -15.797 -12.540  -2.670  1.00  0.00           C  
ATOM   1355  HA  GLU    86     -15.874 -11.569  -2.180  1.00  0.00           H  
ATOM   1356  CB  GLU    86     -16.787 -13.496  -2.044  1.00  0.00           C  
ATOM   1357  HB2 GLU    86     -17.705 -12.917  -1.933  1.00  0.00           H  
ATOM   1358  HB3 GLU    86     -16.849 -14.394  -2.659  1.00  0.00           H  
ATOM   1359  CG  GLU    86     -16.475 -13.995  -0.712  1.00  0.00           C  
ATOM   1360  HG2 GLU    86     -15.466 -14.401  -0.789  1.00  0.00           H  
ATOM   1361  HG3 GLU    86     -16.354 -13.119  -0.074  1.00  0.00           H  
ATOM   1362  CD  GLU    86     -17.387 -15.038  -0.190  1.00  0.00           C  
ATOM   1363  OE1 GLU    86     -18.568 -15.113  -0.561  1.00  0.00           O  
ATOM   1364  OE2 GLU    86     -16.957 -15.879   0.594  1.00  0.00           O  
ATOM   1365  C   GLU    86     -14.349 -12.978  -2.506  1.00  0.00           C  
ATOM   1366  O   GLU    86     -13.626 -12.389  -1.706  1.00  0.00           O  
ATOM   1367  N   GLU    87     -13.908 -13.850  -3.434  1.00  0.00           N  
ATOM   1368  H   GLU    87     -14.503 -14.203  -4.170  1.00  0.00           H  
ATOM   1369  CA  GLU    87     -12.532 -14.349  -3.492  1.00  0.00           C  
ATOM   1370  HA  GLU    87     -12.235 -14.838  -2.565  1.00  0.00           H  
ATOM   1371  CB  GLU    87     -12.388 -15.349  -4.770  1.00  0.00           C  
ATOM   1372  HB2 GLU    87     -13.110 -16.155  -4.635  1.00  0.00           H  
ATOM   1373  HB3 GLU    87     -12.719 -14.688  -5.570  1.00  0.00           H  
ATOM   1374  CG  GLU    87     -11.005 -15.949  -4.992  1.00  0.00           C  
ATOM   1375  HG2 GLU    87     -11.019 -16.298  -6.025  1.00  0.00           H  
ATOM   1376  HG3 GLU    87     -10.246 -15.167  -5.014  1.00  0.00           H  
ATOM   1377  CD  GLU    87     -10.581 -17.012  -3.935  1.00  0.00           C  
ATOM   1378  OE1 GLU    87      -9.942 -18.022  -4.261  1.00  0.00           O  
ATOM   1379  OE2 GLU    87     -11.004 -16.803  -2.730  1.00  0.00           O  
ATOM   1380  C   GLU    87     -11.590 -13.095  -3.697  1.00  0.00           C  
ATOM   1381  O   GLU    87     -10.473 -13.126  -3.172  1.00  0.00           O  
ATOM   1382  N   GLN    88     -11.975 -12.133  -4.608  1.00  0.00           N  
ATOM   1383  H   GLN    88     -12.891 -12.194  -5.027  1.00  0.00           H  
ATOM   1384  CA  GLN    88     -11.175 -10.930  -4.705  1.00  0.00           C  
ATOM   1385  HA  GLN    88     -10.121 -11.208  -4.703  1.00  0.00           H  
ATOM   1386  CB  GLN    88     -11.428 -10.107  -5.978  1.00  0.00           C  
ATOM   1387  HB2 GLN    88     -12.495  -9.883  -6.006  1.00  0.00           H  
ATOM   1388  HB3 GLN    88     -10.866  -9.182  -5.848  1.00  0.00           H  
ATOM   1389  CG  GLN    88     -11.023 -10.751  -7.313  1.00  0.00           C  
ATOM   1390  HG2 GLN    88     -10.943  -9.912  -8.005  1.00  0.00           H  
ATOM   1391  HG3 GLN    88     -10.039 -11.216  -7.380  1.00  0.00           H  
ATOM   1392  CD  GLN    88     -12.081 -11.650  -7.859  1.00  0.00           C  
ATOM   1393  OE1 GLN    88     -13.187 -11.284  -8.101  1.00  0.00           O  
ATOM   1394  NE2 GLN    88     -11.832 -12.875  -7.766  1.00  0.00           N  
ATOM   1395 HE21 GLN    88     -12.512 -13.521  -8.140  1.00  0.00           H  
ATOM   1396 HE22 GLN    88     -10.951 -13.277  -7.480  1.00  0.00           H  
ATOM   1397  C   GLN    88     -11.158  -9.977  -3.538  1.00  0.00           C  
ATOM   1398  O   GLN    88     -10.028  -9.582  -3.100  1.00  0.00           O  
ATOM   1399  N   ARG    89     -12.269  -9.833  -2.782  1.00  0.00           N  
ATOM   1400  H   ARG    89     -13.185 -10.113  -3.103  1.00  0.00           H  
ATOM   1401  CA  ARG    89     -12.150  -9.163  -1.445  1.00  0.00           C  
ATOM   1402  HA  ARG    89     -11.904  -8.112  -1.592  1.00  0.00           H  
ATOM   1403  CB  ARG    89     -13.515  -9.031  -0.798  1.00  0.00           C  
ATOM   1404  HB2 ARG    89     -13.843 -10.028  -0.503  1.00  0.00           H  
ATOM   1405  HB3 ARG    89     -13.470  -8.539   0.173  1.00  0.00           H  
ATOM   1406  CG  ARG    89     -14.563  -8.251  -1.604  1.00  0.00           C  
ATOM   1407  HG2 ARG    89     -14.041  -7.319  -1.820  1.00  0.00           H  
ATOM   1408  HG3 ARG    89     -14.807  -8.685  -2.573  1.00  0.00           H  
ATOM   1409  CD  ARG    89     -15.853  -7.836  -0.828  1.00  0.00           C  
ATOM   1410  HD2 ARG    89     -15.498  -7.257   0.025  1.00  0.00           H  
ATOM   1411  HD3 ARG    89     -16.421  -7.132  -1.436  1.00  0.00           H  
ATOM   1412  NE  ARG    89     -16.603  -8.963  -0.256  1.00  0.00           N  
ATOM   1413  HE  ARG    89     -16.615  -9.069   0.749  1.00  0.00           H  
ATOM   1414  CZ  ARG    89     -17.499  -9.730  -0.880  1.00  0.00           C  
ATOM   1415  NH1 ARG    89     -17.923  -9.615  -2.122  1.00  0.00           N  
ATOM   1416 HH11 ARG    89     -17.597  -8.764  -2.557  1.00  0.00           H  
ATOM   1417 HH12 ARG    89     -18.358 -10.325  -2.694  1.00  0.00           H  
ATOM   1418  NH2 ARG    89     -18.036 -10.724  -0.272  1.00  0.00           N  
ATOM   1419 HH21 ARG    89     -17.809 -10.695   0.712  1.00  0.00           H  
ATOM   1420 HH22 ARG    89     -18.756 -11.327  -0.645  1.00  0.00           H  
ATOM   1421  C   ARG    89     -11.275  -9.891  -0.455  1.00  0.00           C  
ATOM   1422  O   ARG    89     -10.496  -9.233   0.203  1.00  0.00           O  
ATOM   1423  N   LYS    90     -11.278 -11.236  -0.371  1.00  0.00           N  
ATOM   1424  H   LYS    90     -11.913 -11.722  -0.989  1.00  0.00           H  
ATOM   1425  CA  LYS    90     -10.493 -11.992   0.610  1.00  0.00           C  
ATOM   1426  HA  LYS    90     -10.728 -11.624   1.609  1.00  0.00           H  
ATOM   1427  CB  LYS    90     -10.904 -13.464   0.505  1.00  0.00           C  
ATOM   1428  HB2 LYS    90     -11.994 -13.493   0.484  1.00  0.00           H  
ATOM   1429  HB3 LYS    90     -10.576 -13.843  -0.463  1.00  0.00           H  
ATOM   1430  CG  LYS    90     -10.218 -14.288   1.633  1.00  0.00           C  
ATOM   1431  HG2 LYS    90      -9.149 -14.389   1.447  1.00  0.00           H  
ATOM   1432  HG3 LYS    90     -10.293 -13.716   2.558  1.00  0.00           H  
ATOM   1433  CD  LYS    90     -10.982 -15.645   1.729  1.00  0.00           C  
ATOM   1434  HD2 LYS    90     -10.463 -16.158   2.540  1.00  0.00           H  
ATOM   1435  HD3 LYS    90     -12.012 -15.406   1.991  1.00  0.00           H  
ATOM   1436  CE  LYS    90     -10.911 -16.565   0.494  1.00  0.00           C  
ATOM   1437  HE2 LYS    90     -11.190 -16.043  -0.422  1.00  0.00           H  
ATOM   1438  HE3 LYS    90      -9.903 -16.967   0.392  1.00  0.00           H  
ATOM   1439  NZ  LYS    90     -11.858 -17.684   0.577  1.00  0.00           N  
ATOM   1440  HZ1 LYS    90     -12.819 -17.460   0.792  1.00  0.00           H  
ATOM   1441  HZ2 LYS    90     -11.786 -18.240  -0.263  1.00  0.00           H  
ATOM   1442  HZ3 LYS    90     -11.579 -18.298   1.330  1.00  0.00           H  
ATOM   1443  C   LYS    90      -9.072 -11.815   0.386  1.00  0.00           C  
ATOM   1444  O   LYS    90      -8.433 -11.297   1.270  1.00  0.00           O  
ATOM   1445  N   ALA    91      -8.622 -11.994  -0.842  1.00  0.00           N  
ATOM   1446  H   ALA    91      -9.214 -12.293  -1.603  1.00  0.00           H  
ATOM   1447  CA  ALA    91      -7.308 -11.571  -1.212  1.00  0.00           C  
ATOM   1448  HA  ALA    91      -6.556 -12.231  -0.781  1.00  0.00           H  
ATOM   1449  CB  ALA    91      -7.222 -11.722  -2.798  1.00  0.00           C  
ATOM   1450  HB1 ALA    91      -7.192 -12.782  -3.051  1.00  0.00           H  
ATOM   1451  HB2 ALA    91      -8.022 -11.211  -3.334  1.00  0.00           H  
ATOM   1452  HB3 ALA    91      -6.247 -11.381  -3.146  1.00  0.00           H  
ATOM   1453  C   ALA    91      -6.978 -10.107  -0.833  1.00  0.00           C  
ATOM   1454  O   ALA    91      -5.971  -9.987  -0.167  1.00  0.00           O  
ATOM   1455  N   ASN    92      -7.692  -9.028  -1.253  1.00  0.00           N  
ATOM   1456  H   ASN    92      -8.500  -9.223  -1.826  1.00  0.00           H  
ATOM   1457  CA  ASN    92      -7.525  -7.604  -0.871  1.00  0.00           C  
ATOM   1458  HA  ASN    92      -6.575  -7.352  -1.342  1.00  0.00           H  
ATOM   1459  CB  ASN    92      -8.686  -6.777  -1.427  1.00  0.00           C  
ATOM   1460  HB2 ASN    92      -9.670  -7.176  -1.182  1.00  0.00           H  
ATOM   1461  HB3 ASN    92      -8.728  -5.897  -0.786  1.00  0.00           H  
ATOM   1462  CG  ASN    92      -8.479  -6.277  -2.894  1.00  0.00           C  
ATOM   1463  OD1 ASN    92      -7.853  -5.309  -3.239  1.00  0.00           O  
ATOM   1464  ND2 ASN    92      -8.975  -6.974  -3.820  1.00  0.00           N  
ATOM   1465 HD21 ASN    92      -8.797  -6.802  -4.799  1.00  0.00           H  
ATOM   1466 HD22 ASN    92      -9.351  -7.844  -3.472  1.00  0.00           H  
ATOM   1467  C   ASN    92      -7.390  -7.347   0.667  1.00  0.00           C  
ATOM   1468  O   ASN    92      -6.590  -6.531   1.095  1.00  0.00           O  
ATOM   1469  N   MET    93      -8.158  -8.093   1.471  1.00  0.00           N  
ATOM   1470  H   MET    93      -8.939  -8.552   1.024  1.00  0.00           H  
ATOM   1471  CA  MET    93      -8.177  -7.941   2.947  1.00  0.00           C  
ATOM   1472  HA  MET    93      -8.190  -6.877   3.181  1.00  0.00           H  
ATOM   1473  CB  MET    93      -9.452  -8.578   3.534  1.00  0.00           C  
ATOM   1474  HB2 MET    93      -9.550  -9.571   3.094  1.00  0.00           H  
ATOM   1475  HB3 MET    93      -9.318  -8.500   4.613  1.00  0.00           H  
ATOM   1476  CG  MET    93     -10.596  -7.693   3.123  1.00  0.00           C  
ATOM   1477  HG2 MET    93     -10.387  -6.705   3.534  1.00  0.00           H  
ATOM   1478  HG3 MET    93     -10.665  -7.650   2.036  1.00  0.00           H  
ATOM   1479  SD  MET    93     -12.131  -8.230   3.771  1.00  0.00           S  
ATOM   1480  CE  MET    93     -13.299  -7.163   3.025  1.00  0.00           C  
ATOM   1481  HE1 MET    93     -14.186  -7.221   3.656  1.00  0.00           H  
ATOM   1482  HE2 MET    93     -12.844  -6.173   2.990  1.00  0.00           H  
ATOM   1483  HE3 MET    93     -13.708  -7.455   2.058  1.00  0.00           H  
ATOM   1484  C   MET    93      -6.816  -8.330   3.533  1.00  0.00           C  
ATOM   1485  O   MET    93      -6.105  -7.464   4.101  1.00  0.00           O  
ATOM   1486  N   LEU    94      -6.309  -9.546   3.221  1.00  0.00           N  
ATOM   1487  H   LEU    94      -6.939 -10.116   2.676  1.00  0.00           H  
ATOM   1488  CA  LEU    94      -5.036 -10.080   3.571  1.00  0.00           C  
ATOM   1489  HA  LEU    94      -4.999 -10.264   4.644  1.00  0.00           H  
ATOM   1490  CB  LEU    94      -4.788 -11.401   2.737  1.00  0.00           C  
ATOM   1491  HB2 LEU    94      -4.818 -11.113   1.687  1.00  0.00           H  
ATOM   1492  HB3 LEU    94      -3.718 -11.578   2.849  1.00  0.00           H  
ATOM   1493  CG  LEU    94      -5.536 -12.680   2.976  1.00  0.00           C  
ATOM   1494  HG  LEU    94      -6.590 -12.500   2.763  1.00  0.00           H  
ATOM   1495  CD1 LEU    94      -4.962 -13.731   2.070  1.00  0.00           C  
ATOM   1496 HD11 LEU    94      -3.905 -13.810   2.326  1.00  0.00           H  
ATOM   1497 HD12 LEU    94      -5.535 -14.655   2.141  1.00  0.00           H  
ATOM   1498 HD13 LEU    94      -5.079 -13.353   1.054  1.00  0.00           H  
ATOM   1499  CD2 LEU    94      -5.410 -13.039   4.476  1.00  0.00           C  
ATOM   1500 HD21 LEU    94      -4.348 -13.170   4.685  1.00  0.00           H  
ATOM   1501 HD22 LEU    94      -5.795 -12.227   5.093  1.00  0.00           H  
ATOM   1502 HD23 LEU    94      -5.752 -14.048   4.702  1.00  0.00           H  
ATOM   1503  C   LEU    94      -3.876  -9.125   3.307  1.00  0.00           C  
ATOM   1504  O   LEU    94      -3.155  -8.761   4.250  1.00  0.00           O  
ATOM   1505  N   ALA    95      -3.853  -8.551   2.115  1.00  0.00           N  
ATOM   1506  H   ALA    95      -4.485  -8.973   1.450  1.00  0.00           H  
ATOM   1507  CA  ALA    95      -2.770  -7.626   1.713  1.00  0.00           C  
ATOM   1508  HA  ALA    95      -1.786  -8.090   1.776  1.00  0.00           H  
ATOM   1509  CB  ALA    95      -2.975  -7.381   0.229  1.00  0.00           C  
ATOM   1510  HB1 ALA    95      -2.839  -8.362  -0.228  1.00  0.00           H  
ATOM   1511  HB2 ALA    95      -3.970  -7.029  -0.043  1.00  0.00           H  
ATOM   1512  HB3 ALA    95      -2.149  -6.733  -0.064  1.00  0.00           H  
ATOM   1513  C   ALA    95      -2.717  -6.247   2.435  1.00  0.00           C  
ATOM   1514  O   ALA    95      -1.677  -5.542   2.339  1.00  0.00           O  
ATOM   1515  N   HIE    96      -3.809  -5.914   3.144  1.00  0.00           N  
ATOM   1516  H   HIE    96      -4.668  -6.394   2.917  1.00  0.00           H  
ATOM   1517  CA  HIE    96      -3.943  -4.638   3.904  1.00  0.00           C  
ATOM   1518  HA  HIE    96      -3.311  -3.849   3.496  1.00  0.00           H  
ATOM   1519  CB  HIE    96      -5.405  -4.218   3.936  1.00  0.00           C  
ATOM   1520  HB2 HIE    96      -5.594  -3.983   2.888  1.00  0.00           H  
ATOM   1521  HB3 HIE    96      -6.087  -4.953   4.363  1.00  0.00           H  
ATOM   1522  CG  HIE    96      -5.644  -2.837   4.543  1.00  0.00           C  
ATOM   1523  ND1 HIE    96      -5.357  -2.369   5.797  1.00  0.00           N  
ATOM   1524  CE1 HIE    96      -5.909  -1.176   5.887  1.00  0.00           C  
ATOM   1525  HE1 HIE    96      -5.961  -0.587   6.790  1.00  0.00           H  
ATOM   1526  NE2 HIE    96      -6.582  -0.846   4.777  1.00  0.00           N  
ATOM   1527  HE2 HIE    96      -7.280  -0.119   4.714  1.00  0.00           H  
ATOM   1528  CD2 HIE    96      -6.442  -1.880   3.900  1.00  0.00           C  
ATOM   1529  HD2 HIE    96      -6.913  -1.944   2.931  1.00  0.00           H  
ATOM   1530  C   HIE    96      -3.465  -4.776   5.360  1.00  0.00           C  
ATOM   1531  O   HIE    96      -2.757  -3.925   5.907  1.00  0.00           O  
ATOM   1532  N   MET    97      -3.756  -5.927   5.970  1.00  0.00           N  
ATOM   1533  H   MET    97      -4.392  -6.596   5.562  1.00  0.00           H  
ATOM   1534  CA  MET    97      -3.156  -6.364   7.237  1.00  0.00           C  
ATOM   1535  HA  MET    97      -3.127  -5.493   7.892  1.00  0.00           H  
ATOM   1536  CB  MET    97      -4.163  -7.376   7.812  1.00  0.00           C  
ATOM   1537  HB2 MET    97      -4.139  -8.270   7.190  1.00  0.00           H  
ATOM   1538  HB3 MET    97      -3.849  -7.761   8.782  1.00  0.00           H  
ATOM   1539  CG  MET    97      -5.638  -6.791   8.029  1.00  0.00           C  
ATOM   1540  HG2 MET    97      -5.584  -6.091   8.863  1.00  0.00           H  
ATOM   1541  HG3 MET    97      -6.111  -6.333   7.160  1.00  0.00           H  
ATOM   1542  SD  MET    97      -6.720  -8.147   8.584  1.00  0.00           S  
ATOM   1543  CE  MET    97      -6.704  -9.342   7.150  1.00  0.00           C  
ATOM   1544  HE1 MET    97      -7.267 -10.239   7.409  1.00  0.00           H  
ATOM   1545  HE2 MET    97      -7.331  -9.035   6.314  1.00  0.00           H  
ATOM   1546  HE3 MET    97      -5.720  -9.700   6.848  1.00  0.00           H  
ATOM   1547  C   MET    97      -1.684  -6.838   6.996  1.00  0.00           C  
ATOM   1548  O   MET    97      -0.789  -6.755   7.902  1.00  0.00           O  
ATOM   1549  N   GLU    98      -1.345  -7.331   5.792  1.00  0.00           N  
ATOM   1550  H   GLU    98      -2.082  -7.656   5.184  1.00  0.00           H  
ATOM   1551  CA  GLU    98       0.046  -7.728   5.409  1.00  0.00           C  
ATOM   1552  HA  GLU    98       0.455  -8.236   6.282  1.00  0.00           H  
ATOM   1553  CB  GLU    98       0.037  -8.698   4.185  1.00  0.00           C  
ATOM   1554  HB2 GLU    98      -0.533  -9.605   4.388  1.00  0.00           H  
ATOM   1555  HB3 GLU    98      -0.507  -8.231   3.364  1.00  0.00           H  
ATOM   1556  CG  GLU    98       1.414  -9.060   3.647  1.00  0.00           C  
ATOM   1557  HG2 GLU    98       2.015  -8.191   3.378  1.00  0.00           H  
ATOM   1558  HG3 GLU    98       2.001  -9.587   4.399  1.00  0.00           H  
ATOM   1559  CD  GLU    98       1.203  -9.927   2.409  1.00  0.00           C  
ATOM   1560  OE1 GLU    98       1.410 -11.137   2.476  1.00  0.00           O  
ATOM   1561  OE2 GLU    98       1.009  -9.442   1.316  1.00  0.00           O  
ATOM   1562  C   GLU    98       0.992  -6.542   5.115  1.00  0.00           C  
ATOM   1563  O   GLU    98       2.087  -6.583   5.648  1.00  0.00           O  
ATOM   1564  N   THR    99       0.518  -5.536   4.341  1.00  0.00           N  
ATOM   1565  H   THR    99      -0.366  -5.637   3.864  1.00  0.00           H  
ATOM   1566  CA  THR    99       1.263  -4.253   4.301  1.00  0.00           C  
ATOM   1567  HA  THR    99       2.251  -4.579   3.976  1.00  0.00           H  
ATOM   1568  CB  THR    99       0.578  -3.292   3.358  1.00  0.00           C  
ATOM   1569  HB  THR    99      -0.407  -3.071   3.771  1.00  0.00           H  
ATOM   1570  CG2 THR    99       1.390  -2.046   3.112  1.00  0.00           C  
ATOM   1571 HG21 THR    99       0.976  -1.360   2.372  1.00  0.00           H  
ATOM   1572 HG22 THR    99       1.518  -1.498   4.046  1.00  0.00           H  
ATOM   1573 HG23 THR    99       2.322  -2.328   2.623  1.00  0.00           H  
ATOM   1574  OG1 THR    99       0.419  -3.979   2.121  1.00  0.00           O  
ATOM   1575  HG1 THR    99      -0.479  -4.312   2.189  1.00  0.00           H  
ATOM   1576  C   THR    99       1.469  -3.598   5.715  1.00  0.00           C  
ATOM   1577  O   THR    99       2.570  -3.116   5.966  1.00  0.00           O  
ATOM   1578  N   GLN   100       0.539  -3.632   6.641  1.00  0.00           N  
ATOM   1579  H   GLN   100      -0.429  -3.804   6.407  1.00  0.00           H  
ATOM   1580  CA  GLN   100       0.736  -2.926   7.969  1.00  0.00           C  
ATOM   1581  HA  GLN   100       1.271  -1.978   7.913  1.00  0.00           H  
ATOM   1582  CB  GLN   100      -0.647  -2.456   8.369  1.00  0.00           C  
ATOM   1583  HB2 GLN   100      -1.437  -3.155   8.092  1.00  0.00           H  
ATOM   1584  HB3 GLN   100      -0.673  -2.293   9.446  1.00  0.00           H  
ATOM   1585  CG  GLN   100      -0.903  -1.107   7.624  1.00  0.00           C  
ATOM   1586  HG2 GLN   100      -0.080  -0.398   7.709  1.00  0.00           H  
ATOM   1587  HG3 GLN   100      -1.028  -1.319   6.562  1.00  0.00           H  
ATOM   1588  CD  GLN   100      -2.130  -0.404   8.231  1.00  0.00           C  
ATOM   1589  OE1 GLN   100      -2.191   0.424   9.161  1.00  0.00           O  
ATOM   1590  NE2 GLN   100      -3.288  -0.857   7.845  1.00  0.00           N  
ATOM   1591 HE21 GLN   100      -4.094  -0.387   8.231  1.00  0.00           H  
ATOM   1592 HE22 GLN   100      -3.330  -1.610   7.174  1.00  0.00           H  
ATOM   1593  C   GLN   100       1.447  -3.832   8.991  1.00  0.00           C  
ATOM   1594  O   GLN   100       2.054  -3.279   9.877  1.00  0.00           O  
ATOM   1595  N   ASN   101       1.420  -5.162   8.858  1.00  0.00           N  
ATOM   1596  H   ASN   101       0.712  -5.639   8.319  1.00  0.00           H  
ATOM   1597  CA  ASN   101       2.281  -6.117   9.694  1.00  0.00           C  
ATOM   1598  HA  ASN   101       2.211  -5.713  10.704  1.00  0.00           H  
ATOM   1599  CB  ASN   101       1.813  -7.536   9.550  1.00  0.00           C  
ATOM   1600  HB2 ASN   101       0.748  -7.623   9.761  1.00  0.00           H  
ATOM   1601  HB3 ASN   101       1.994  -7.962   8.563  1.00  0.00           H  
ATOM   1602  CG  ASN   101       2.713  -8.466  10.438  1.00  0.00           C  
ATOM   1603  OD1 ASN   101       3.802  -8.903  10.043  1.00  0.00           O  
ATOM   1604  ND2 ASN   101       2.225  -8.681  11.637  1.00  0.00           N  
ATOM   1605 HD21 ASN   101       2.789  -9.175  12.314  1.00  0.00           H  
ATOM   1606 HD22 ASN   101       1.345  -8.264  11.905  1.00  0.00           H  
ATOM   1607  C   ASN   101       3.781  -6.029   9.242  1.00  0.00           C  
ATOM   1608  O   ASN   101       4.686  -6.115  10.036  1.00  0.00           O  
ATOM   1609  N   LYS   102       3.976  -5.753   7.938  1.00  0.00           N  
ATOM   1610  H   LYS   102       3.230  -5.948   7.286  1.00  0.00           H  
ATOM   1611  CA  LYS   102       5.292  -5.646   7.372  1.00  0.00           C  
ATOM   1612  HA  LYS   102       5.907  -6.470   7.732  1.00  0.00           H  
ATOM   1613  CB  LYS   102       5.257  -5.764   5.813  1.00  0.00           C  
ATOM   1614  HB2 LYS   102       4.396  -5.239   5.400  1.00  0.00           H  
ATOM   1615  HB3 LYS   102       6.164  -5.223   5.544  1.00  0.00           H  
ATOM   1616  CG  LYS   102       5.317  -7.124   5.202  1.00  0.00           C  
ATOM   1617  HG2 LYS   102       6.247  -7.575   5.549  1.00  0.00           H  
ATOM   1618  HG3 LYS   102       4.441  -7.685   5.528  1.00  0.00           H  
ATOM   1619  CD  LYS   102       5.317  -6.953   3.600  1.00  0.00           C  
ATOM   1620  HD2 LYS   102       4.568  -6.221   3.298  1.00  0.00           H  
ATOM   1621  HD3 LYS   102       6.281  -6.468   3.450  1.00  0.00           H  
ATOM   1622  CE  LYS   102       5.228  -8.292   2.887  1.00  0.00           C  
ATOM   1623  HE2 LYS   102       6.129  -8.877   3.072  1.00  0.00           H  
ATOM   1624  HE3 LYS   102       4.408  -8.825   3.368  1.00  0.00           H  
ATOM   1625  NZ  LYS   102       4.994  -8.232   1.418  1.00  0.00           N  
ATOM   1626  HZ1 LYS   102       4.156  -7.787   1.071  1.00  0.00           H  
ATOM   1627  HZ2 LYS   102       5.852  -7.891   1.010  1.00  0.00           H  
ATOM   1628  HZ3 LYS   102       4.986  -9.145   0.987  1.00  0.00           H  
ATOM   1629  C   LYS   102       5.900  -4.312   7.779  1.00  0.00           C  
ATOM   1630  O   LYS   102       7.005  -4.311   8.358  1.00  0.00           O  
ATOM   1631  N   ILE   103       5.120  -3.175   7.684  1.00  0.00           N  
ATOM   1632  H   ILE   103       4.187  -3.240   7.303  1.00  0.00           H  
ATOM   1633  CA  ILE   103       5.582  -1.898   8.251  1.00  0.00           C  
ATOM   1634  HA  ILE   103       6.588  -1.781   7.848  1.00  0.00           H  
ATOM   1635  CB  ILE   103       4.655  -0.696   7.801  1.00  0.00           C  
ATOM   1636  HB  ILE   103       3.636  -1.014   8.020  1.00  0.00           H  
ATOM   1637  CG2 ILE   103       4.985   0.516   8.672  1.00  0.00           C  
ATOM   1638 HG21 ILE   103       6.055   0.494   8.878  1.00  0.00           H  
ATOM   1639 HG22 ILE   103       4.757   1.524   8.324  1.00  0.00           H  
ATOM   1640 HG23 ILE   103       4.417   0.325   9.583  1.00  0.00           H  
ATOM   1641  CG1 ILE   103       4.750  -0.385   6.328  1.00  0.00           C  
ATOM   1642 HG12 ILE   103       5.782  -0.049   6.230  1.00  0.00           H  
ATOM   1643 HG13 ILE   103       4.533  -1.278   5.741  1.00  0.00           H  
ATOM   1644  CD1 ILE   103       3.806   0.709   5.787  1.00  0.00           C  
ATOM   1645 HD11 ILE   103       4.006   1.012   4.759  1.00  0.00           H  
ATOM   1646 HD12 ILE   103       2.906   0.122   5.603  1.00  0.00           H  
ATOM   1647 HD13 ILE   103       3.741   1.629   6.368  1.00  0.00           H  
ATOM   1648  C   ILE   103       5.841  -2.060   9.758  1.00  0.00           C  
ATOM   1649  O   ILE   103       6.868  -1.589  10.254  1.00  0.00           O  
ATOM   1650  N   TYR   104       4.883  -2.604  10.468  1.00  0.00           N  
ATOM   1651  H   TYR   104       3.990  -2.836  10.057  1.00  0.00           H  
ATOM   1652  CA  TYR   104       5.109  -2.955  11.919  1.00  0.00           C  
ATOM   1653  HA  TYR   104       5.068  -2.008  12.458  1.00  0.00           H  
ATOM   1654  CB  TYR   104       3.862  -3.806  12.496  1.00  0.00           C  
ATOM   1655  HB2 TYR   104       2.946  -3.218  12.434  1.00  0.00           H  
ATOM   1656  HB3 TYR   104       3.790  -4.674  11.840  1.00  0.00           H  
ATOM   1657  CG  TYR   104       4.091  -4.212  13.990  1.00  0.00           C  
ATOM   1658  CD1 TYR   104       3.614  -3.423  15.057  1.00  0.00           C  
ATOM   1659  HD1 TYR   104       3.061  -2.511  14.889  1.00  0.00           H  
ATOM   1660  CE1 TYR   104       3.790  -3.742  16.382  1.00  0.00           C  
ATOM   1661  HE1 TYR   104       3.520  -3.121  17.223  1.00  0.00           H  
ATOM   1662  CZ  TYR   104       4.365  -4.939  16.612  1.00  0.00           C  
ATOM   1663  OH  TYR   104       4.541  -5.337  17.926  1.00  0.00           O  
ATOM   1664  HH  TYR   104       5.148  -6.044  18.158  1.00  0.00           H  
ATOM   1665  CE2 TYR   104       4.863  -5.770  15.587  1.00  0.00           C  
ATOM   1666  HE2 TYR   104       5.235  -6.755  15.827  1.00  0.00           H  
ATOM   1667  CD2 TYR   104       4.760  -5.417  14.274  1.00  0.00           C  
ATOM   1668  HD2 TYR   104       4.994  -6.210  13.579  1.00  0.00           H  
ATOM   1669  C   TYR   104       6.521  -3.559  12.247  1.00  0.00           C  
ATOM   1670  O   TYR   104       7.126  -3.160  13.203  1.00  0.00           O  
ATOM   1671  N   ASN   105       6.920  -4.614  11.500  1.00  0.00           N  
ATOM   1672  H   ASN   105       6.378  -4.777  10.663  1.00  0.00           H  
ATOM   1673  CA  ASN   105       8.134  -5.340  11.773  1.00  0.00           C  
ATOM   1674  HA  ASN   105       8.206  -5.578  12.835  1.00  0.00           H  
ATOM   1675  CB  ASN   105       8.300  -6.725  11.031  1.00  0.00           C  
ATOM   1676  HB2 ASN   105       7.930  -6.699  10.006  1.00  0.00           H  
ATOM   1677  HB3 ASN   105       9.356  -6.994  11.021  1.00  0.00           H  
ATOM   1678  CG  ASN   105       7.513  -7.726  11.771  1.00  0.00           C  
ATOM   1679  OD1 ASN   105       8.028  -8.435  12.624  1.00  0.00           O  
ATOM   1680  ND2 ASN   105       6.188  -7.877  11.593  1.00  0.00           N  
ATOM   1681 HD21 ASN   105       5.787  -8.734  11.944  1.00  0.00           H  
ATOM   1682 HD22 ASN   105       5.654  -7.247  11.011  1.00  0.00           H  
ATOM   1683  C   ASN   105       9.331  -4.381  11.579  1.00  0.00           C  
ATOM   1684  O   ASN   105      10.434  -4.648  11.947  1.00  0.00           O  
ATOM   1685  N   ILE   106       9.104  -3.227  10.937  1.00  0.00           N  
ATOM   1686  H   ILE   106       8.168  -2.919  10.718  1.00  0.00           H  
ATOM   1687  CA  ILE   106      10.242  -2.311  10.677  1.00  0.00           C  
ATOM   1688  HA  ILE   106      11.162  -2.889  10.595  1.00  0.00           H  
ATOM   1689  CB  ILE   106      10.065  -1.510   9.344  1.00  0.00           C  
ATOM   1690  HB  ILE   106       9.170  -0.899   9.460  1.00  0.00           H  
ATOM   1691  CG2 ILE   106      11.215  -0.502   8.996  1.00  0.00           C  
ATOM   1692 HG21 ILE   106      11.095   0.256   9.770  1.00  0.00           H  
ATOM   1693 HG22 ILE   106      12.183  -0.982   9.140  1.00  0.00           H  
ATOM   1694 HG23 ILE   106      11.109  -0.254   7.940  1.00  0.00           H  
ATOM   1695  CG1 ILE   106       9.796  -2.433   8.118  1.00  0.00           C  
ATOM   1696 HG12 ILE   106       8.822  -2.897   8.268  1.00  0.00           H  
ATOM   1697 HG13 ILE   106       9.833  -1.866   7.187  1.00  0.00           H  
ATOM   1698  CD1 ILE   106      10.930  -3.517   7.964  1.00  0.00           C  
ATOM   1699 HD11 ILE   106      11.877  -3.017   7.762  1.00  0.00           H  
ATOM   1700 HD12 ILE   106      11.066  -4.053   8.903  1.00  0.00           H  
ATOM   1701 HD13 ILE   106      10.659  -4.136   7.109  1.00  0.00           H  
ATOM   1702  C   ILE   106      10.460  -1.401  11.900  1.00  0.00           C  
ATOM   1703  O   ILE   106      11.544  -0.864  12.159  1.00  0.00           O  
ATOM   1704  N   LEU   107       9.425  -1.169  12.736  1.00  0.00           N  
ATOM   1705  H   LEU   107       8.564  -1.602  12.432  1.00  0.00           H  
ATOM   1706  CA  LEU   107       9.344  -0.131  13.848  1.00  0.00           C  
ATOM   1707  HA  LEU   107       9.820   0.724  13.367  1.00  0.00           H  
ATOM   1708  CB  LEU   107       7.859   0.301  14.155  1.00  0.00           C  
ATOM   1709  HB2 LEU   107       7.510  -0.660  14.534  1.00  0.00           H  
ATOM   1710  HB3 LEU   107       7.859   1.070  14.928  1.00  0.00           H  
ATOM   1711  CG  LEU   107       6.915   0.766  13.008  1.00  0.00           C  
ATOM   1712  HG  LEU   107       6.836  -0.061  12.301  1.00  0.00           H  
ATOM   1713  CD1 LEU   107       5.455   1.178  13.255  1.00  0.00           C  
ATOM   1714 HD11 LEU   107       5.366   1.865  14.096  1.00  0.00           H  
ATOM   1715 HD12 LEU   107       4.947   1.580  12.378  1.00  0.00           H  
ATOM   1716 HD13 LEU   107       4.954   0.261  13.563  1.00  0.00           H  
ATOM   1717  CD2 LEU   107       7.582   1.926  12.273  1.00  0.00           C  
ATOM   1718 HD21 LEU   107       8.493   1.561  11.799  1.00  0.00           H  
ATOM   1719 HD22 LEU   107       6.963   2.306  11.461  1.00  0.00           H  
ATOM   1720 HD23 LEU   107       7.876   2.743  12.932  1.00  0.00           H  
ATOM   1721  C   LEU   107      10.061  -0.553  15.141  1.00  0.00           C  
ATOM   1722  O   LEU   107      10.034  -1.712  15.636  1.00  0.00           O  
ATOM   1723  N   THR   108      10.822   0.407  15.737  1.00  0.00           N  
ATOM   1724  H   THR   108      10.711   1.364  15.434  1.00  0.00           H  
ATOM   1725  CA  THR   108      11.464   0.246  17.080  1.00  0.00           C  
ATOM   1726  HA  THR   108      11.972  -0.717  17.127  1.00  0.00           H  
ATOM   1727  CB  THR   108      12.509   1.359  17.249  1.00  0.00           C  
ATOM   1728  HB  THR   108      13.194   1.233  18.087  1.00  0.00           H  
ATOM   1729  CG2 THR   108      13.407   1.525  16.128  1.00  0.00           C  
ATOM   1730 HG21 THR   108      14.274   2.015  16.569  1.00  0.00           H  
ATOM   1731 HG22 THR   108      13.870   0.617  15.742  1.00  0.00           H  
ATOM   1732 HG23 THR   108      13.036   2.171  15.333  1.00  0.00           H  
ATOM   1733  OG1 THR   108      11.763   2.530  17.411  1.00  0.00           O  
ATOM   1734  HG1 THR   108      12.388   3.256  17.465  1.00  0.00           H  
ATOM   1735  C   THR   108      10.345   0.286  18.156  1.00  0.00           C  
ATOM   1736  O   THR   108       9.242   0.700  17.894  1.00  0.00           O  
ATOM   1737  N   PRO   109      10.663  -0.187  19.425  1.00  0.00           N  
ATOM   1738  CD  PRO   109      11.931  -0.591  19.952  1.00  0.00           C  
ATOM   1739  HD2 PRO   109      12.625   0.242  20.067  1.00  0.00           H  
ATOM   1740  HD3 PRO   109      12.317  -1.323  19.242  1.00  0.00           H  
ATOM   1741  CG  PRO   109      11.676  -1.220  21.386  1.00  0.00           C  
ATOM   1742  HG2 PRO   109      12.451  -1.138  22.148  1.00  0.00           H  
ATOM   1743  HG3 PRO   109      11.427  -2.273  21.251  1.00  0.00           H  
ATOM   1744  CB  PRO   109      10.546  -0.414  21.782  1.00  0.00           C  
ATOM   1745  HB2 PRO   109      10.883   0.557  22.145  1.00  0.00           H  
ATOM   1746  HB3 PRO   109      10.059  -0.936  22.606  1.00  0.00           H  
ATOM   1747  CA  PRO   109       9.713  -0.198  20.506  1.00  0.00           C  
ATOM   1748  HA  PRO   109       9.053  -1.057  20.386  1.00  0.00           H  
ATOM   1749  C   PRO   109       8.849   1.050  20.710  1.00  0.00           C  
ATOM   1750  O   PRO   109       7.646   1.005  20.730  1.00  0.00           O  
ATOM   1751  N   GLU   110       9.472   2.219  20.564  1.00  0.00           N  
ATOM   1752  H   GLU   110      10.390   2.244  20.143  1.00  0.00           H  
ATOM   1753  CA  GLU   110       8.875   3.461  20.929  1.00  0.00           C  
ATOM   1754  HA  GLU   110       8.273   3.457  21.838  1.00  0.00           H  
ATOM   1755  CB  GLU   110      10.025   4.419  21.135  1.00  0.00           C  
ATOM   1756  HB2 GLU   110      10.664   4.404  20.252  1.00  0.00           H  
ATOM   1757  HB3 GLU   110       9.684   5.441  20.966  1.00  0.00           H  
ATOM   1758  CG  GLU   110      10.804   4.253  22.452  1.00  0.00           C  
ATOM   1759  HG2 GLU   110      11.494   3.423  22.304  1.00  0.00           H  
ATOM   1760  HG3 GLU   110      11.460   5.107  22.620  1.00  0.00           H  
ATOM   1761  CD  GLU   110      10.050   3.990  23.728  1.00  0.00           C  
ATOM   1762  OE1 GLU   110       9.791   4.908  24.454  1.00  0.00           O  
ATOM   1763  OE2 GLU   110       9.662   2.847  24.043  1.00  0.00           O  
ATOM   1764  C   GLU   110       7.946   3.980  19.796  1.00  0.00           C  
ATOM   1765  O   GLU   110       6.881   4.521  20.060  1.00  0.00           O  
ATOM   1766  N   GLN   111       8.378   3.735  18.515  1.00  0.00           N  
ATOM   1767  H   GLN   111       9.232   3.206  18.407  1.00  0.00           H  
ATOM   1768  CA  GLN   111       7.581   3.956  17.297  1.00  0.00           C  
ATOM   1769  HA  GLN   111       7.152   4.957  17.264  1.00  0.00           H  
ATOM   1770  CB  GLN   111       8.354   3.617  15.970  1.00  0.00           C  
ATOM   1771  HB2 GLN   111       8.754   2.604  15.921  1.00  0.00           H  
ATOM   1772  HB3 GLN   111       7.736   3.683  15.074  1.00  0.00           H  
ATOM   1773  CG  GLN   111       9.509   4.612  15.756  1.00  0.00           C  
ATOM   1774  HG2 GLN   111       9.124   5.601  15.509  1.00  0.00           H  
ATOM   1775  HG3 GLN   111       9.985   4.651  16.736  1.00  0.00           H  
ATOM   1776  CD  GLN   111      10.498   4.134  14.678  1.00  0.00           C  
ATOM   1777  OE1 GLN   111      10.522   2.936  14.397  1.00  0.00           O  
ATOM   1778  NE2 GLN   111      11.356   4.945  14.120  1.00  0.00           N  
ATOM   1779 HE21 GLN   111      11.785   4.738  13.229  1.00  0.00           H  
ATOM   1780 HE22 GLN   111      11.381   5.916  14.395  1.00  0.00           H  
ATOM   1781  C   GLN   111       6.402   2.980  17.447  1.00  0.00           C  
ATOM   1782  O   GLN   111       5.318   3.480  17.535  1.00  0.00           O  
ATOM   1783  N   LYS   112       6.586   1.645  17.713  1.00  0.00           N  
ATOM   1784  H   LYS   112       7.541   1.325  17.646  1.00  0.00           H  
ATOM   1785  CA  LYS   112       5.514   0.694  17.957  1.00  0.00           C  
ATOM   1786  HA  LYS   112       4.909   0.596  17.055  1.00  0.00           H  
ATOM   1787  CB  LYS   112       6.040  -0.685  18.414  1.00  0.00           C  
ATOM   1788  HB2 LYS   112       6.717  -0.633  19.266  1.00  0.00           H  
ATOM   1789  HB3 LYS   112       5.175  -1.296  18.674  1.00  0.00           H  
ATOM   1790  CG  LYS   112       6.650  -1.389  17.236  1.00  0.00           C  
ATOM   1791  HG2 LYS   112       5.781  -1.550  16.598  1.00  0.00           H  
ATOM   1792  HG3 LYS   112       7.459  -0.819  16.779  1.00  0.00           H  
ATOM   1793  CD  LYS   112       7.272  -2.764  17.675  1.00  0.00           C  
ATOM   1794  HD2 LYS   112       8.047  -2.620  18.428  1.00  0.00           H  
ATOM   1795  HD3 LYS   112       6.526  -3.326  18.236  1.00  0.00           H  
ATOM   1796  CE  LYS   112       7.784  -3.666  16.520  1.00  0.00           C  
ATOM   1797  HE2 LYS   112       6.999  -4.224  16.008  1.00  0.00           H  
ATOM   1798  HE3 LYS   112       8.426  -3.000  15.943  1.00  0.00           H  
ATOM   1799  NZ  LYS   112       8.660  -4.727  17.094  1.00  0.00           N  
ATOM   1800  HZ1 LYS   112       9.521  -4.418  17.523  1.00  0.00           H  
ATOM   1801  HZ2 LYS   112       8.149  -5.065  17.897  1.00  0.00           H  
ATOM   1802  HZ3 LYS   112       8.752  -5.537  16.498  1.00  0.00           H  
ATOM   1803  C   LYS   112       4.479   1.193  18.962  1.00  0.00           C  
ATOM   1804  O   LYS   112       3.288   1.042  18.714  1.00  0.00           O  
ATOM   1805  N   LYS   113       4.928   1.799  20.084  1.00  0.00           N  
ATOM   1806  H   LYS   113       5.895   1.638  20.327  1.00  0.00           H  
ATOM   1807  CA  LYS   113       4.124   2.399  21.163  1.00  0.00           C  
ATOM   1808  HA  LYS   113       3.445   1.629  21.531  1.00  0.00           H  
ATOM   1809  CB  LYS   113       5.156   2.678  22.271  1.00  0.00           C  
ATOM   1810  HB2 LYS   113       5.789   1.820  22.502  1.00  0.00           H  
ATOM   1811  HB3 LYS   113       5.855   3.416  21.878  1.00  0.00           H  
ATOM   1812  CG  LYS   113       4.372   3.140  23.493  1.00  0.00           C  
ATOM   1813  HG2 LYS   113       3.872   4.087  23.287  1.00  0.00           H  
ATOM   1814  HG3 LYS   113       3.626   2.357  23.634  1.00  0.00           H  
ATOM   1815  CD  LYS   113       5.211   3.238  24.749  1.00  0.00           C  
ATOM   1816  HD2 LYS   113       4.498   3.470  25.540  1.00  0.00           H  
ATOM   1817  HD3 LYS   113       5.765   2.311  24.891  1.00  0.00           H  
ATOM   1818  CE  LYS   113       6.146   4.338  24.684  1.00  0.00           C  
ATOM   1819  HE2 LYS   113       6.596   4.283  23.692  1.00  0.00           H  
ATOM   1820  HE3 LYS   113       5.521   5.225  24.778  1.00  0.00           H  
ATOM   1821  NZ  LYS   113       7.167   4.276  25.781  1.00  0.00           N  
ATOM   1822  HZ1 LYS   113       7.540   3.361  25.993  1.00  0.00           H  
ATOM   1823  HZ2 LYS   113       7.936   4.862  25.491  1.00  0.00           H  
ATOM   1824  HZ3 LYS   113       6.866   4.657  26.667  1.00  0.00           H  
ATOM   1825  C   LYS   113       3.313   3.596  20.742  1.00  0.00           C  
ATOM   1826  O   LYS   113       2.092   3.703  21.062  1.00  0.00           O  
ATOM   1827  N   GLN   114       3.864   4.518  19.996  1.00  0.00           N  
ATOM   1828  H   GLN   114       4.833   4.476  19.716  1.00  0.00           H  
ATOM   1829  CA  GLN   114       3.057   5.706  19.592  1.00  0.00           C  
ATOM   1830  HA  GLN   114       2.424   6.042  20.414  1.00  0.00           H  
ATOM   1831  CB  GLN   114       4.056   6.766  19.303  1.00  0.00           C  
ATOM   1832  HB2 GLN   114       4.550   6.886  20.267  1.00  0.00           H  
ATOM   1833  HB3 GLN   114       4.748   6.538  18.492  1.00  0.00           H  
ATOM   1834  CG  GLN   114       3.488   8.104  19.115  1.00  0.00           C  
ATOM   1835  HG2 GLN   114       2.970   8.175  18.159  1.00  0.00           H  
ATOM   1836  HG3 GLN   114       2.793   8.356  19.916  1.00  0.00           H  
ATOM   1837  CD  GLN   114       4.400   9.334  19.109  1.00  0.00           C  
ATOM   1838  OE1 GLN   114       4.084  10.392  18.467  1.00  0.00           O  
ATOM   1839  NE2 GLN   114       5.526   9.263  19.655  1.00  0.00           N  
ATOM   1840 HE21 GLN   114       6.082  10.098  19.546  1.00  0.00           H  
ATOM   1841 HE22 GLN   114       5.876   8.443  20.131  1.00  0.00           H  
ATOM   1842  C   GLN   114       2.147   5.224  18.400  1.00  0.00           C  
ATOM   1843  O   GLN   114       1.051   5.720  18.336  1.00  0.00           O  
ATOM   1844  N   PHE   115       2.566   4.210  17.645  1.00  0.00           N  
ATOM   1845  H   PHE   115       3.525   3.922  17.779  1.00  0.00           H  
ATOM   1846  CA  PHE   115       1.847   3.710  16.461  1.00  0.00           C  
ATOM   1847  HA  PHE   115       1.627   4.546  15.797  1.00  0.00           H  
ATOM   1848  CB  PHE   115       2.595   2.656  15.589  1.00  0.00           C  
ATOM   1849  HB2 PHE   115       3.407   3.180  15.085  1.00  0.00           H  
ATOM   1850  HB3 PHE   115       3.051   1.961  16.294  1.00  0.00           H  
ATOM   1851  CG  PHE   115       1.822   1.988  14.460  1.00  0.00           C  
ATOM   1852  CD1 PHE   115       1.984   0.595  14.220  1.00  0.00           C  
ATOM   1853  HD1 PHE   115       2.832   0.136  14.706  1.00  0.00           H  
ATOM   1854  CE1 PHE   115       1.253  -0.109  13.245  1.00  0.00           C  
ATOM   1855  HE1 PHE   115       1.295  -1.183  13.137  1.00  0.00           H  
ATOM   1856  CZ  PHE   115       0.226   0.616  12.600  1.00  0.00           C  
ATOM   1857  HZ  PHE   115      -0.505   0.223  11.909  1.00  0.00           H  
ATOM   1858  CE2 PHE   115       0.022   1.986  12.857  1.00  0.00           C  
ATOM   1859  HE2 PHE   115      -0.825   2.573  12.534  1.00  0.00           H  
ATOM   1860  CD2 PHE   115       0.793   2.675  13.755  1.00  0.00           C  
ATOM   1861  HD2 PHE   115       0.702   3.749  13.827  1.00  0.00           H  
ATOM   1862  C   PHE   115       0.571   3.127  17.066  1.00  0.00           C  
ATOM   1863  O   PHE   115      -0.499   3.415  16.555  1.00  0.00           O  
ATOM   1864  N   ASN   116       0.703   2.308  18.105  1.00  0.00           N  
ATOM   1865  H   ASN   116       1.621   2.022  18.415  1.00  0.00           H  
ATOM   1866  CA  ASN   116      -0.441   1.756  18.885  1.00  0.00           C  
ATOM   1867  HA  ASN   116      -1.102   1.228  18.198  1.00  0.00           H  
ATOM   1868  CB  ASN   116       0.011   0.829  20.017  1.00  0.00           C  
ATOM   1869  HB2 ASN   116       0.715   0.131  19.565  1.00  0.00           H  
ATOM   1870  HB3 ASN   116       0.528   1.318  20.843  1.00  0.00           H  
ATOM   1871  CG  ASN   116      -1.103  -0.090  20.434  1.00  0.00           C  
ATOM   1872  OD1 ASN   116      -1.116  -1.233  20.048  1.00  0.00           O  
ATOM   1873  ND2 ASN   116      -1.954   0.264  21.350  1.00  0.00           N  
ATOM   1874 HD21 ASN   116      -2.557  -0.448  21.737  1.00  0.00           H  
ATOM   1875 HD22 ASN   116      -1.878   1.155  21.819  1.00  0.00           H  
ATOM   1876  C   ASN   116      -1.428   2.839  19.284  1.00  0.00           C  
ATOM   1877  O   ASN   116      -2.588   2.702  18.965  1.00  0.00           O  
ATOM   1878  N   ALA   117      -0.997   3.854  19.978  1.00  0.00           N  
ATOM   1879  H   ALA   117      -0.070   3.761  20.369  1.00  0.00           H  
ATOM   1880  CA  ALA   117      -1.877   5.007  20.425  1.00  0.00           C  
ATOM   1881  HA  ALA   117      -2.758   4.558  20.883  1.00  0.00           H  
ATOM   1882  CB  ALA   117      -1.185   5.962  21.436  1.00  0.00           C  
ATOM   1883  HB1 ALA   117      -0.220   6.322  21.078  1.00  0.00           H  
ATOM   1884  HB2 ALA   117      -1.776   6.834  21.714  1.00  0.00           H  
ATOM   1885  HB3 ALA   117      -0.941   5.413  22.346  1.00  0.00           H  
ATOM   1886  C   ALA   117      -2.566   5.776  19.191  1.00  0.00           C  
ATOM   1887  O   ALA   117      -3.743   6.127  19.379  1.00  0.00           O  
ATOM   1888  N   ASN   118      -1.883   5.852  18.031  1.00  0.00           N  
ATOM   1889  H   ASN   118      -0.980   5.429  17.865  1.00  0.00           H  
ATOM   1890  CA  ASN   118      -2.410   6.401  16.739  1.00  0.00           C  
ATOM   1891  HA  ASN   118      -2.823   7.400  16.878  1.00  0.00           H  
ATOM   1892  CB  ASN   118      -1.317   6.710  15.644  1.00  0.00           C  
ATOM   1893  HB2 ASN   118      -0.764   7.601  15.941  1.00  0.00           H  
ATOM   1894  HB3 ASN   118      -0.648   5.861  15.508  1.00  0.00           H  
ATOM   1895  CG  ASN   118      -2.026   7.094  14.310  1.00  0.00           C  
ATOM   1896  OD1 ASN   118      -1.821   6.625  13.220  1.00  0.00           O  
ATOM   1897  ND2 ASN   118      -2.780   8.151  14.270  1.00  0.00           N  
ATOM   1898 HD21 ASN   118      -3.398   8.313  13.488  1.00  0.00           H  
ATOM   1899 HD22 ASN   118      -2.936   8.627  15.147  1.00  0.00           H  
ATOM   1900  C   ASN   118      -3.533   5.485  16.257  1.00  0.00           C  
ATOM   1901  O   ASN   118      -4.603   5.938  15.829  1.00  0.00           O  
ATOM   1902  N   PHE   119      -3.264   4.189  16.215  1.00  0.00           N  
ATOM   1903  H   PHE   119      -2.338   3.838  16.417  1.00  0.00           H  
ATOM   1904  CA  PHE   119      -4.180   3.219  15.591  1.00  0.00           C  
ATOM   1905  HA  PHE   119      -4.590   3.678  14.692  1.00  0.00           H  
ATOM   1906  CB  PHE   119      -3.359   1.949  15.183  1.00  0.00           C  
ATOM   1907  HB2 PHE   119      -2.484   2.368  14.688  1.00  0.00           H  
ATOM   1908  HB3 PHE   119      -3.020   1.414  16.070  1.00  0.00           H  
ATOM   1909  CG  PHE   119      -4.116   1.029  14.247  1.00  0.00           C  
ATOM   1910  CD1 PHE   119      -5.064   0.024  14.629  1.00  0.00           C  
ATOM   1911  HD1 PHE   119      -5.345  -0.134  15.660  1.00  0.00           H  
ATOM   1912  CE1 PHE   119      -5.731  -0.743  13.620  1.00  0.00           C  
ATOM   1913  HE1 PHE   119      -6.539  -1.395  13.916  1.00  0.00           H  
ATOM   1914  CZ  PHE   119      -5.301  -0.713  12.283  1.00  0.00           C  
ATOM   1915  HZ  PHE   119      -5.766  -1.338  11.534  1.00  0.00           H  
ATOM   1916  CE2 PHE   119      -4.281   0.149  11.872  1.00  0.00           C  
ATOM   1917  HE2 PHE   119      -4.011   0.096  10.828  1.00  0.00           H  
ATOM   1918  CD2 PHE   119      -3.649   0.957  12.889  1.00  0.00           C  
ATOM   1919  HD2 PHE   119      -2.905   1.678  12.583  1.00  0.00           H  
ATOM   1920  C   PHE   119      -5.380   2.813  16.554  1.00  0.00           C  
ATOM   1921  O   PHE   119      -6.523   2.537  16.158  1.00  0.00           O  
ATOM   1922  N   GLU   120      -5.134   2.905  17.871  1.00  0.00           N  
ATOM   1923  H   GLU   120      -4.176   3.053  18.154  1.00  0.00           H  
ATOM   1924  CA  GLU   120      -6.087   2.728  18.909  1.00  0.00           C  
ATOM   1925  HA  GLU   120      -6.432   1.694  18.913  1.00  0.00           H  
ATOM   1926  CB  GLU   120      -5.406   2.741  20.275  1.00  0.00           C  
ATOM   1927  HB2 GLU   120      -4.809   1.841  20.420  1.00  0.00           H  
ATOM   1928  HB3 GLU   120      -4.726   3.591  20.340  1.00  0.00           H  
ATOM   1929  CG  GLU   120      -6.309   2.965  21.519  1.00  0.00           C  
ATOM   1930  HG2 GLU   120      -5.651   3.077  22.380  1.00  0.00           H  
ATOM   1931  HG3 GLU   120      -7.028   3.784  21.527  1.00  0.00           H  
ATOM   1932  CD  GLU   120      -7.136   1.711  21.783  1.00  0.00           C  
ATOM   1933  OE1 GLU   120      -8.000   1.762  22.651  1.00  0.00           O  
ATOM   1934  OE2 GLU   120      -6.881   0.661  21.198  1.00  0.00           O  
ATOM   1935  C   GLU   120      -7.314   3.652  18.751  1.00  0.00           C  
ATOM   1936  O   GLU   120      -8.458   3.277  19.143  1.00  0.00           O  
ATOM   1937  N   LYS   121      -7.082   4.869  18.112  1.00  0.00           N  
ATOM   1938  H   LYS   121      -6.107   4.974  17.868  1.00  0.00           H  
ATOM   1939  CA  LYS   121      -8.062   5.898  17.641  1.00  0.00           C  
ATOM   1940  HA  LYS   121      -8.604   6.317  18.488  1.00  0.00           H  
ATOM   1941  CB  LYS   121      -7.309   7.092  16.915  1.00  0.00           C  
ATOM   1942  HB2 LYS   121      -6.359   7.228  17.432  1.00  0.00           H  
ATOM   1943  HB3 LYS   121      -7.043   6.768  15.909  1.00  0.00           H  
ATOM   1944  CG  LYS   121      -8.251   8.333  16.953  1.00  0.00           C  
ATOM   1945  HG2 LYS   121      -9.248   8.262  16.518  1.00  0.00           H  
ATOM   1946  HG3 LYS   121      -8.427   8.620  17.990  1.00  0.00           H  
ATOM   1947  CD  LYS   121      -7.493   9.486  16.268  1.00  0.00           C  
ATOM   1948  HD2 LYS   121      -6.556   9.690  16.784  1.00  0.00           H  
ATOM   1949  HD3 LYS   121      -7.277   9.093  15.275  1.00  0.00           H  
ATOM   1950  CE  LYS   121      -8.231  10.822  16.066  1.00  0.00           C  
ATOM   1951  HE2 LYS   121      -8.988  10.746  15.286  1.00  0.00           H  
ATOM   1952  HE3 LYS   121      -8.671  10.948  17.056  1.00  0.00           H  
ATOM   1953  NZ  LYS   121      -7.297  11.876  15.707  1.00  0.00           N  
ATOM   1954  HZ1 LYS   121      -7.695  12.701  15.282  1.00  0.00           H  
ATOM   1955  HZ2 LYS   121      -6.701  12.104  16.490  1.00  0.00           H  
ATOM   1956  HZ3 LYS   121      -6.621  11.536  15.038  1.00  0.00           H  
ATOM   1957  C   LYS   121      -9.080   5.321  16.725  1.00  0.00           C  
ATOM   1958  O   LYS   121     -10.180   5.817  16.574  1.00  0.00           O  
ATOM   1959  N   ARG   122      -8.729   4.297  16.015  1.00  0.00           N  
ATOM   1960  H   ARG   122      -7.857   3.830  16.217  1.00  0.00           H  
ATOM   1961  CA  ARG   122      -9.608   3.583  15.115  1.00  0.00           C  
ATOM   1962  HA  ARG   122     -10.171   4.291  14.506  1.00  0.00           H  
ATOM   1963  CB  ARG   122      -8.888   2.569  14.198  1.00  0.00           C  
ATOM   1964  HB2 ARG   122      -8.392   1.807  14.800  1.00  0.00           H  
ATOM   1965  HB3 ARG   122      -9.695   2.090  13.644  1.00  0.00           H  
ATOM   1966  CG  ARG   122      -7.821   3.255  13.301  1.00  0.00           C  
ATOM   1967  HG2 ARG   122      -8.448   4.015  12.835  1.00  0.00           H  
ATOM   1968  HG3 ARG   122      -6.988   3.744  13.807  1.00  0.00           H  
ATOM   1969  CD  ARG   122      -7.153   2.471  12.238  1.00  0.00           C  
ATOM   1970  HD2 ARG   122      -6.546   1.748  12.783  1.00  0.00           H  
ATOM   1971  HD3 ARG   122      -7.885   1.959  11.613  1.00  0.00           H  
ATOM   1972  NE  ARG   122      -6.177   3.191  11.393  1.00  0.00           N  
ATOM   1973  HE  ARG   122      -5.207   3.115  11.664  1.00  0.00           H  
ATOM   1974  CZ  ARG   122      -6.320   3.848  10.287  1.00  0.00           C  
ATOM   1975  NH1 ARG   122      -7.400   4.146   9.657  1.00  0.00           N  
ATOM   1976 HH11 ARG   122      -8.284   3.825  10.025  1.00  0.00           H  
ATOM   1977 HH12 ARG   122      -7.365   4.601   8.756  1.00  0.00           H  
ATOM   1978  NH2 ARG   122      -5.274   4.334   9.805  1.00  0.00           N  
ATOM   1979 HH21 ARG   122      -4.420   3.999  10.229  1.00  0.00           H  
ATOM   1980 HH22 ARG   122      -5.212   4.896   8.968  1.00  0.00           H  
ATOM   1981  C   ARG   122     -10.627   2.731  15.814  1.00  0.00           C  
ATOM   1982  O   ARG   122     -11.664   2.365  15.243  1.00  0.00           O  
ATOM   1983  N   LEU   123     -10.292   2.379  17.075  1.00  0.00           N  
ATOM   1984  H   LEU   123      -9.370   2.615  17.415  1.00  0.00           H  
ATOM   1985  CA  LEU   123     -11.082   1.472  17.940  1.00  0.00           C  
ATOM   1986  HA  LEU   123     -11.951   1.063  17.425  1.00  0.00           H  
ATOM   1987  CB  LEU   123     -10.120   0.352  18.295  1.00  0.00           C  
ATOM   1988  HB2 LEU   123      -9.217   0.796  18.714  1.00  0.00           H  
ATOM   1989  HB3 LEU   123     -10.653  -0.291  18.995  1.00  0.00           H  
ATOM   1990  CG  LEU   123      -9.621  -0.472  17.019  1.00  0.00           C  
ATOM   1991  HG  LEU   123      -8.968   0.123  16.380  1.00  0.00           H  
ATOM   1992  CD1 LEU   123      -8.889  -1.728  17.560  1.00  0.00           C  
ATOM   1993 HD11 LEU   123      -7.986  -1.430  18.093  1.00  0.00           H  
ATOM   1994 HD12 LEU   123      -9.567  -2.208  18.266  1.00  0.00           H  
ATOM   1995 HD13 LEU   123      -8.600  -2.432  16.780  1.00  0.00           H  
ATOM   1996  CD2 LEU   123     -10.706  -1.066  16.205  1.00  0.00           C  
ATOM   1997 HD21 LEU   123     -11.253  -0.361  15.580  1.00  0.00           H  
ATOM   1998 HD22 LEU   123     -10.417  -1.893  15.557  1.00  0.00           H  
ATOM   1999 HD23 LEU   123     -11.447  -1.566  16.829  1.00  0.00           H  
ATOM   2000  C   LEU   123     -11.561   2.172  19.198  1.00  0.00           C  
ATOM   2001  O   LEU   123     -11.584   1.560  20.230  1.00  0.00           O  
ATOM   2002  N   THR   124     -11.573   3.484  19.081  1.00  0.00           N  
ATOM   2003  H   THR   124     -11.293   3.950  18.229  1.00  0.00           H  
ATOM   2004  CA  THR   124     -12.041   4.264  20.163  1.00  0.00           C  
ATOM   2005  HA  THR   124     -11.899   3.770  21.124  1.00  0.00           H  
ATOM   2006  CB  THR   124     -11.224   5.508  20.123  1.00  0.00           C  
ATOM   2007  HB  THR   124     -11.064   6.008  19.168  1.00  0.00           H  
ATOM   2008  CG2 THR   124     -11.599   6.635  21.116  1.00  0.00           C  
ATOM   2009 HG21 THR   124     -12.669   6.842  21.114  1.00  0.00           H  
ATOM   2010 HG22 THR   124     -11.455   6.214  22.111  1.00  0.00           H  
ATOM   2011 HG23 THR   124     -11.045   7.559  20.948  1.00  0.00           H  
ATOM   2012  OG1 THR   124      -9.956   5.075  20.680  1.00  0.00           O  
ATOM   2013  HG1 THR   124      -9.533   4.412  20.129  1.00  0.00           H  
ATOM   2014  C   THR   124     -13.551   4.498  19.950  1.00  0.00           C  
ATOM   2015  O   THR   124     -13.898   5.251  19.044  1.00  0.00           O  
ATOM   2016  OXT THR   124     -14.358   3.935  20.746  1.00  0.00           O  
TER    2017      THR   124 
ATOM   2017  N   ALA   125     -12.057   2.747  -6.112  1.00  0.00           N  
ATOM   2018  H1  ALA   125     -12.473   1.856  -6.341  1.00  0.00           H  
ATOM   2019  H2  ALA   125     -11.149   2.601  -5.694  1.00  0.00           H  
ATOM   2020  H3  ALA   125     -12.003   3.356  -6.916  1.00  0.00           H  
ATOM   2021  CA  ALA   125     -12.996   3.262  -4.977  1.00  0.00           C  
ATOM   2022  HA  ALA   125     -12.942   2.605  -4.110  1.00  0.00           H  
ATOM   2023  CB  ALA   125     -12.489   4.584  -4.483  1.00  0.00           C  
ATOM   2024  HB1 ALA   125     -13.203   5.069  -3.817  1.00  0.00           H  
ATOM   2025  HB2 ALA   125     -11.438   4.539  -4.198  1.00  0.00           H  
ATOM   2026  HB3 ALA   125     -12.468   5.217  -5.370  1.00  0.00           H  
ATOM   2027  C   ALA   125     -14.519   3.161  -5.363  1.00  0.00           C  
ATOM   2028  O   ALA   125     -15.080   4.252  -5.627  1.00  0.00           O  
ATOM   2029  N   ASP   126     -15.067   1.956  -5.515  1.00  0.00           N  
ATOM   2030  H   ASP   126     -14.566   1.118  -5.255  1.00  0.00           H  
ATOM   2031  CA  ASP   126     -16.541   1.857  -5.743  1.00  0.00           C  
ATOM   2032  HA  ASP   126     -16.963   2.854  -5.620  1.00  0.00           H  
ATOM   2033  CB  ASP   126     -16.923   1.332  -7.122  1.00  0.00           C  
ATOM   2034  HB2 ASP   126     -18.008   1.265  -7.040  1.00  0.00           H  
ATOM   2035  HB3 ASP   126     -16.607   2.110  -7.817  1.00  0.00           H  
ATOM   2036  CG  ASP   126     -16.303   0.006  -7.483  1.00  0.00           C  
ATOM   2037  OD1 ASP   126     -15.541  -0.203  -8.450  1.00  0.00           O  
ATOM   2038  OD2 ASP   126     -16.657  -0.992  -6.747  1.00  0.00           O  
ATOM   2039  C   ASP   126     -17.206   0.986  -4.670  1.00  0.00           C  
ATOM   2040  O   ASP   126     -16.529   0.173  -3.981  1.00  0.00           O  
ATOM   2041  N   THR   127     -18.520   1.193  -4.494  1.00  0.00           N  
ATOM   2042  H   THR   127     -18.960   1.950  -4.997  1.00  0.00           H  
ATOM   2043  CA  THR   127     -19.359   0.448  -3.484  1.00  0.00           C  
ATOM   2044  HA  THR   127     -18.891   0.625  -2.516  1.00  0.00           H  
ATOM   2045  CB  THR   127     -20.756   0.985  -3.306  1.00  0.00           C  
ATOM   2046  HB  THR   127     -21.192   0.408  -2.490  1.00  0.00           H  
ATOM   2047  CG2 THR   127     -20.727   2.557  -2.949  1.00  0.00           C  
ATOM   2048 HG21 THR   127     -21.698   2.880  -2.574  1.00  0.00           H  
ATOM   2049 HG22 THR   127     -20.036   2.775  -2.135  1.00  0.00           H  
ATOM   2050 HG23 THR   127     -20.502   3.127  -3.851  1.00  0.00           H  
ATOM   2051  OG1 THR   127     -21.613   0.893  -4.604  1.00  0.00           O  
ATOM   2052  HG1 THR   127     -22.073   0.054  -4.529  1.00  0.00           H  
ATOM   2053  C   THR   127     -19.534  -1.006  -3.744  1.00  0.00           C  
ATOM   2054  O   THR   127     -19.846  -1.796  -2.893  1.00  0.00           O  
ATOM   2055  N   THR   128     -19.344  -1.389  -4.988  1.00  0.00           N  
ATOM   2056  H   THR   128     -18.995  -0.714  -5.653  1.00  0.00           H  
ATOM   2057  CA  THR   128     -19.387  -2.835  -5.350  1.00  0.00           C  
ATOM   2058  HA  THR   128     -20.136  -3.300  -4.709  1.00  0.00           H  
ATOM   2059  CB  THR   128     -19.707  -3.061  -6.837  1.00  0.00           C  
ATOM   2060  HB  THR   128     -19.612  -4.117  -7.089  1.00  0.00           H  
ATOM   2061  CG2 THR   128     -20.997  -2.585  -7.404  1.00  0.00           C  
ATOM   2062 HG21 THR   128     -20.985  -1.503  -7.533  1.00  0.00           H  
ATOM   2063 HG22 THR   128     -21.035  -2.991  -8.415  1.00  0.00           H  
ATOM   2064 HG23 THR   128     -21.916  -2.753  -6.844  1.00  0.00           H  
ATOM   2065  OG1 THR   128     -18.727  -2.355  -7.547  1.00  0.00           O  
ATOM   2066  HG1 THR   128     -18.039  -1.963  -7.004  1.00  0.00           H  
ATOM   2067  C   THR   128     -18.022  -3.640  -5.057  1.00  0.00           C  
ATOM   2068  O   THR   128     -18.067  -4.825  -4.752  1.00  0.00           O  
ATOM   2069  N   THR   129     -16.848  -2.998  -4.868  1.00  0.00           N  
ATOM   2070  H   THR   129     -16.863  -2.037  -5.178  1.00  0.00           H  
ATOM   2071  CA  THR   129     -15.573  -3.567  -4.356  1.00  0.00           C  
ATOM   2072  HA  THR   129     -15.400  -4.518  -4.860  1.00  0.00           H  
ATOM   2073  CB  THR   129     -14.378  -2.611  -4.586  1.00  0.00           C  
ATOM   2074  HB  THR   129     -14.580  -1.752  -3.946  1.00  0.00           H  
ATOM   2075  CG2 THR   129     -13.028  -3.168  -4.173  1.00  0.00           C  
ATOM   2076 HG21 THR   129     -13.020  -4.256  -4.108  1.00  0.00           H  
ATOM   2077 HG22 THR   129     -12.255  -3.008  -4.925  1.00  0.00           H  
ATOM   2078 HG23 THR   129     -12.667  -2.763  -3.228  1.00  0.00           H  
ATOM   2079  OG1 THR   129     -14.386  -2.312  -5.941  1.00  0.00           O  
ATOM   2080  HG1 THR   129     -15.231  -1.865  -6.028  1.00  0.00           H  
ATOM   2081  C   THR   129     -15.659  -3.750  -2.859  1.00  0.00           C  
ATOM   2082  O   THR   129     -15.176  -4.755  -2.396  1.00  0.00           O  
ATOM   2083  N   ALA   130     -16.358  -2.918  -2.093  1.00  0.00           N  
ATOM   2084  H   ALA   130     -16.760  -2.088  -2.505  1.00  0.00           H  
ATOM   2085  CA  ALA   130     -16.333  -2.994  -0.668  1.00  0.00           C  
ATOM   2086  HA  ALA   130     -16.098  -4.003  -0.330  1.00  0.00           H  
ATOM   2087  CB  ALA   130     -15.043  -2.207  -0.287  1.00  0.00           C  
ATOM   2088  HB1 ALA   130     -15.077  -1.202  -0.709  1.00  0.00           H  
ATOM   2089  HB2 ALA   130     -14.961  -2.073   0.792  1.00  0.00           H  
ATOM   2090  HB3 ALA   130     -14.157  -2.738  -0.633  1.00  0.00           H  
ATOM   2091  C   ALA   130     -17.595  -2.494   0.091  1.00  0.00           C  
ATOM   2092  O   ALA   130     -18.283  -1.546  -0.365  1.00  0.00           O  
ATOM   2093  N   ALA   131     -17.932  -3.216   1.203  1.00  0.00           N  
ATOM   2094  H   ALA   131     -17.291  -3.945   1.482  1.00  0.00           H  
ATOM   2095  CA  ALA   131     -19.085  -2.906   2.121  1.00  0.00           C  
ATOM   2096  HA  ALA   131     -19.973  -3.111   1.524  1.00  0.00           H  
ATOM   2097  CB  ALA   131     -19.019  -3.978   3.187  1.00  0.00           C  
ATOM   2098  HB1 ALA   131     -18.137  -3.848   3.814  1.00  0.00           H  
ATOM   2099  HB2 ALA   131     -19.915  -3.958   3.807  1.00  0.00           H  
ATOM   2100  HB3 ALA   131     -18.903  -4.983   2.782  1.00  0.00           H  
ATOM   2101  C   ALA   131     -19.102  -1.489   2.736  1.00  0.00           C  
ATOM   2102  O   ALA   131     -18.046  -0.847   2.831  1.00  0.00           O  
ATOM   2103  N   PRO   132     -20.200  -0.921   3.246  1.00  0.00           N  
ATOM   2104  CD  PRO   132     -21.527  -1.403   3.181  1.00  0.00           C  
ATOM   2105  HD2 PRO   132     -21.608  -2.364   3.688  1.00  0.00           H  
ATOM   2106  HD3 PRO   132     -21.810  -1.352   2.129  1.00  0.00           H  
ATOM   2107  CG  PRO   132     -22.386  -0.380   3.941  1.00  0.00           C  
ATOM   2108  HG2 PRO   132     -23.138  -0.979   4.455  1.00  0.00           H  
ATOM   2109  HG3 PRO   132     -22.806   0.350   3.250  1.00  0.00           H  
ATOM   2110  CB  PRO   132     -21.454   0.374   4.943  1.00  0.00           C  
ATOM   2111  HB2 PRO   132     -21.507  -0.096   5.925  1.00  0.00           H  
ATOM   2112  HB3 PRO   132     -21.788   1.410   4.895  1.00  0.00           H  
ATOM   2113  CA  PRO   132     -20.110   0.101   4.305  1.00  0.00           C  
ATOM   2114  HA  PRO   132     -19.815   1.052   3.861  1.00  0.00           H  
ATOM   2115  C   PRO   132     -19.008  -0.203   5.381  1.00  0.00           C  
ATOM   2116  O   PRO   132     -18.846  -1.395   5.713  1.00  0.00           O  
ATOM   2117  N   ALA   133     -18.235   0.817   5.845  1.00  0.00           N  
ATOM   2118  H   ALA   133     -18.337   1.802   5.645  1.00  0.00           H  
ATOM   2119  CA  ALA   133     -17.135   0.512   6.753  1.00  0.00           C  
ATOM   2120  HA  ALA   133     -16.552  -0.337   6.396  1.00  0.00           H  
ATOM   2121  CB  ALA   133     -16.132   1.662   6.667  1.00  0.00           C  
ATOM   2122  HB1 ALA   133     -15.283   1.420   7.306  1.00  0.00           H  
ATOM   2123  HB2 ALA   133     -15.628   1.803   5.711  1.00  0.00           H  
ATOM   2124  HB3 ALA   133     -16.591   2.637   6.833  1.00  0.00           H  
ATOM   2125  C   ALA   133     -17.515   0.167   8.200  1.00  0.00           C  
ATOM   2126  O   ALA   133     -18.540   0.676   8.644  1.00  0.00           O  
ATOM   2127  N   ASP   134     -16.664  -0.658   8.834  1.00  0.00           N  
ATOM   2128  H   ASP   134     -15.871  -1.110   8.403  1.00  0.00           H  
ATOM   2129  CA  ASP   134     -17.001  -1.235  10.108  1.00  0.00           C  
ATOM   2130  HA  ASP   134     -17.956  -1.747   9.995  1.00  0.00           H  
ATOM   2131  CB  ASP   134     -16.013  -2.370  10.336  1.00  0.00           C  
ATOM   2132  HB2 ASP   134     -15.031  -1.914  10.461  1.00  0.00           H  
ATOM   2133  HB3 ASP   134     -16.316  -2.921  11.226  1.00  0.00           H  
ATOM   2134  CG  ASP   134     -16.068  -3.331   9.145  1.00  0.00           C  
ATOM   2135  OD1 ASP   134     -14.943  -3.659   8.759  1.00  0.00           O  
ATOM   2136  OD2 ASP   134     -17.154  -3.507   8.614  1.00  0.00           O  
ATOM   2137  C   ASP   134     -17.038  -0.299  11.295  1.00  0.00           C  
ATOM   2138  O   ASP   134     -17.367  -0.717  12.399  1.00  0.00           O  
ATOM   2139  N   ALA   135     -16.542   0.922  11.171  1.00  0.00           N  
ATOM   2140  H   ALA   135     -16.083   1.157  10.302  1.00  0.00           H  
ATOM   2141  CA  ALA   135     -16.473   1.940  12.216  1.00  0.00           C  
ATOM   2142  HA  ALA   135     -16.008   1.406  13.044  1.00  0.00           H  
ATOM   2143  CB  ALA   135     -15.577   3.041  11.702  1.00  0.00           C  
ATOM   2144  HB1 ALA   135     -16.145   3.399  10.843  1.00  0.00           H  
ATOM   2145  HB2 ALA   135     -15.526   3.829  12.453  1.00  0.00           H  
ATOM   2146  HB3 ALA   135     -14.570   2.862  11.328  1.00  0.00           H  
ATOM   2147  C   ALA   135     -17.870   2.423  12.801  1.00  0.00           C  
ATOM   2148  O   ALA   135     -18.906   2.177  12.233  1.00  0.00           O  
ATOM   2149  N   LYS   136     -17.862   3.051  13.994  1.00  0.00           N  
ATOM   2150  H   LYS   136     -16.995   3.272  14.462  1.00  0.00           H  
ATOM   2151  CA  LYS   136     -19.152   3.445  14.613  1.00  0.00           C  
ATOM   2152  HA  LYS   136     -19.825   2.629  14.348  1.00  0.00           H  
ATOM   2153  CB  LYS   136     -19.085   3.297  16.169  1.00  0.00           C  
ATOM   2154  HB2 LYS   136     -20.081   3.294  16.612  1.00  0.00           H  
ATOM   2155  HB3 LYS   136     -18.559   2.365  16.378  1.00  0.00           H  
ATOM   2156  CG  LYS   136     -18.285   4.525  16.799  1.00  0.00           C  
ATOM   2157  HG2 LYS   136     -17.560   4.993  16.134  1.00  0.00           H  
ATOM   2158  HG3 LYS   136     -19.043   5.285  16.991  1.00  0.00           H  
ATOM   2159  CD  LYS   136     -17.650   4.163  18.139  1.00  0.00           C  
ATOM   2160  HD2 LYS   136     -18.410   3.583  18.662  1.00  0.00           H  
ATOM   2161  HD3 LYS   136     -16.771   3.540  17.975  1.00  0.00           H  
ATOM   2162  CE  LYS   136     -17.293   5.403  18.965  1.00  0.00           C  
ATOM   2163  HE2 LYS   136     -16.588   5.962  18.349  1.00  0.00           H  
ATOM   2164  HE3 LYS   136     -18.259   5.890  19.098  1.00  0.00           H  
ATOM   2165  NZ  LYS   136     -16.760   5.011  20.309  1.00  0.00           N  
ATOM   2166  HZ1 LYS   136     -16.837   5.766  20.976  1.00  0.00           H  
ATOM   2167  HZ2 LYS   136     -17.298   4.261  20.719  1.00  0.00           H  
ATOM   2168  HZ3 LYS   136     -15.798   4.707  20.349  1.00  0.00           H  
ATOM   2169  C   LYS   136     -19.692   4.833  14.062  1.00  0.00           C  
ATOM   2170  O   LYS   136     -18.914   5.657  13.573  1.00  0.00           O  
ATOM   2171  N   PRO   137     -21.004   5.169  14.094  1.00  0.00           N  
ATOM   2172  CD  PRO   137     -21.949   4.570  15.026  1.00  0.00           C  
ATOM   2173  HD2 PRO   137     -21.911   5.160  15.941  1.00  0.00           H  
ATOM   2174  HD3 PRO   137     -21.750   3.518  15.231  1.00  0.00           H  
ATOM   2175  CG  PRO   137     -23.344   4.744  14.375  1.00  0.00           C  
ATOM   2176  HG2 PRO   137     -24.147   4.790  15.110  1.00  0.00           H  
ATOM   2177  HG3 PRO   137     -23.432   4.056  13.534  1.00  0.00           H  
ATOM   2178  CB  PRO   137     -23.190   6.168  13.765  1.00  0.00           C  
ATOM   2179  HB2 PRO   137     -23.556   6.945  14.436  1.00  0.00           H  
ATOM   2180  HB3 PRO   137     -23.662   6.253  12.787  1.00  0.00           H  
ATOM   2181  CA  PRO   137     -21.632   6.323  13.481  1.00  0.00           C  
ATOM   2182  HA  PRO   137     -21.349   6.293  12.429  1.00  0.00           H  
ATOM   2183  C   PRO   137     -21.049   7.658  14.054  1.00  0.00           C  
ATOM   2184  O   PRO   137     -20.605   7.821  15.220  1.00  0.00           O  
ATOM   2185  N   MET   138     -21.238   8.776  13.253  1.00  0.00           N  
ATOM   2186  H   MET   138     -21.844   8.656  12.454  1.00  0.00           H  
ATOM   2187  CA  MET   138     -20.826  10.121  13.604  1.00  0.00           C  
ATOM   2188  HA  MET   138     -20.198  10.079  14.494  1.00  0.00           H  
ATOM   2189  CB  MET   138     -19.968  10.887  12.504  1.00  0.00           C  
ATOM   2190  HB2 MET   138     -20.554  10.865  11.585  1.00  0.00           H  
ATOM   2191  HB3 MET   138     -20.001  11.891  12.928  1.00  0.00           H  
ATOM   2192  CG  MET   138     -18.600  10.359  12.211  1.00  0.00           C  
ATOM   2193  HG2 MET   138     -18.001  10.377  13.122  1.00  0.00           H  
ATOM   2194  HG3 MET   138     -18.687   9.286  12.042  1.00  0.00           H  
ATOM   2195  SD  MET   138     -17.570  11.145  10.878  1.00  0.00           S  
ATOM   2196  CE  MET   138     -17.528  12.821  11.576  1.00  0.00           C  
ATOM   2197  HE1 MET   138     -16.874  13.387  10.911  1.00  0.00           H  
ATOM   2198  HE2 MET   138     -18.505  13.295  11.481  1.00  0.00           H  
ATOM   2199  HE3 MET   138     -17.341  12.902  12.647  1.00  0.00           H  
ATOM   2200  C   MET   138     -22.074  10.971  13.987  1.00  0.00           C  
ATOM   2201  O   MET   138     -23.207  10.492  13.855  1.00  0.00           O  
ATOM   2202  N   MET   139     -21.963  12.219  14.530  1.00  0.00           N  
ATOM   2203  H   MET   139     -21.025  12.539  14.726  1.00  0.00           H  
ATOM   2204  CA  MET   139     -23.153  12.913  15.092  1.00  0.00           C  
ATOM   2205  HA  MET   139     -23.668  12.230  15.767  1.00  0.00           H  
ATOM   2206  CB  MET   139     -22.758  14.211  15.860  1.00  0.00           C  
ATOM   2207  HB2 MET   139     -23.573  14.377  16.564  1.00  0.00           H  
ATOM   2208  HB3 MET   139     -21.883  13.962  16.461  1.00  0.00           H  
ATOM   2209  CG  MET   139     -22.451  15.475  15.049  1.00  0.00           C  
ATOM   2210  HG2 MET   139     -21.685  15.294  14.295  1.00  0.00           H  
ATOM   2211  HG3 MET   139     -23.389  15.752  14.569  1.00  0.00           H  
ATOM   2212  SD  MET   139     -22.056  16.852  16.179  1.00  0.00           S  
ATOM   2213  CE  MET   139     -21.171  17.889  15.018  1.00  0.00           C  
ATOM   2214  HE1 MET   139     -21.194  18.845  15.542  1.00  0.00           H  
ATOM   2215  HE2 MET   139     -20.177  17.476  14.847  1.00  0.00           H  
ATOM   2216  HE3 MET   139     -21.690  17.957  14.061  1.00  0.00           H  
ATOM   2217  C   MET   139     -24.374  13.251  14.164  1.00  0.00           C  
ATOM   2218  O   MET   139     -25.499  13.381  14.584  1.00  0.00           O  
ATOM   2219  N   HIE   140     -24.117  13.255  12.856  1.00  0.00           N  
ATOM   2220  H   HIE   140     -23.181  12.992  12.582  1.00  0.00           H  
ATOM   2221  CA  HIE   140     -25.144  13.517  11.781  1.00  0.00           C  
ATOM   2222  HA  HIE   140     -25.975  14.045  12.250  1.00  0.00           H  
ATOM   2223  CB  HIE   140     -24.478  14.495  10.767  1.00  0.00           C  
ATOM   2224  HB2 HIE   140     -25.360  14.821  10.217  1.00  0.00           H  
ATOM   2225  HB3 HIE   140     -24.025  15.319  11.319  1.00  0.00           H  
ATOM   2226  CG  HIE   140     -23.351  13.982   9.942  1.00  0.00           C  
ATOM   2227  ND1 HIE   140     -22.130  13.406  10.413  1.00  0.00           N  
ATOM   2228  CE1 HIE   140     -21.422  13.026   9.333  1.00  0.00           C  
ATOM   2229  HE1 HIE   140     -20.458  12.545   9.413  1.00  0.00           H  
ATOM   2230  NE2 HIE   140     -22.168  13.254   8.231  1.00  0.00           N  
ATOM   2231  HE2 HIE   140     -21.952  13.119   7.253  1.00  0.00           H  
ATOM   2232  CD2 HIE   140     -23.389  13.849   8.553  1.00  0.00           C  
ATOM   2233  HD2 HIE   140     -24.191  14.067   7.864  1.00  0.00           H  
ATOM   2234  C   HIE   140     -25.689  12.341  10.952  1.00  0.00           C  
ATOM   2235  O   HIE   140     -26.776  12.545  10.319  1.00  0.00           O  
ATOM   2236  N   HIE   141     -25.027  11.210  10.998  1.00  0.00           N  
ATOM   2237  H   HIE   141     -24.203  11.133  11.578  1.00  0.00           H  
ATOM   2238  CA  HIE   141     -25.558   9.946  10.567  1.00  0.00           C  
ATOM   2239  HA  HIE   141     -25.856  10.107   9.531  1.00  0.00           H  
ATOM   2240  CB  HIE   141     -24.608   8.728  10.664  1.00  0.00           C  
ATOM   2241  HB2 HIE   141     -24.357   8.638  11.721  1.00  0.00           H  
ATOM   2242  HB3 HIE   141     -25.075   7.839  10.241  1.00  0.00           H  
ATOM   2243  CG  HIE   141     -23.255   8.743   9.977  1.00  0.00           C  
ATOM   2244  ND1 HIE   141     -22.156   8.156  10.486  1.00  0.00           N  
ATOM   2245  CE1 HIE   141     -21.110   8.705   9.875  1.00  0.00           C  
ATOM   2246  HE1 HIE   141     -20.127   8.275   9.996  1.00  0.00           H  
ATOM   2247  NE2 HIE   141     -21.513   9.709   9.066  1.00  0.00           N  
ATOM   2248  HE2 HIE   141     -21.072  10.445   8.533  1.00  0.00           H  
ATOM   2249  CD2 HIE   141     -22.889   9.698   9.107  1.00  0.00           C  
ATOM   2250  HD2 HIE   141     -23.563  10.472   8.772  1.00  0.00           H  
ATOM   2251  C   HIE   141     -26.840   9.599  11.270  1.00  0.00           C  
ATOM   2252  O   HIE   141     -26.938   9.881  12.486  1.00  0.00           O  
ATOM   2253  N   LYS   142     -27.821   8.986  10.595  1.00  0.00           N  
ATOM   2254  H   LYS   142     -27.732   8.800   9.606  1.00  0.00           H  
ATOM   2255  CA  LYS   142     -29.074   8.600  11.318  1.00  0.00           C  
ATOM   2256  HA  LYS   142     -29.197   9.082  12.288  1.00  0.00           H  
ATOM   2257  CB  LYS   142     -30.269   8.924  10.447  1.00  0.00           C  
ATOM   2258  HB2 LYS   142     -30.035   9.082   9.394  1.00  0.00           H  
ATOM   2259  HB3 LYS   142     -31.035   8.161  10.583  1.00  0.00           H  
ATOM   2260  CG  LYS   142     -30.939  10.265  10.840  1.00  0.00           C  
ATOM   2261  HG2 LYS   142     -31.743  10.499  10.141  1.00  0.00           H  
ATOM   2262  HG3 LYS   142     -31.493  10.136  11.770  1.00  0.00           H  
ATOM   2263  CD  LYS   142     -30.036  11.455  10.771  1.00  0.00           C  
ATOM   2264  HD2 LYS   142     -29.151  11.308  11.390  1.00  0.00           H  
ATOM   2265  HD3 LYS   142     -29.704  11.579   9.740  1.00  0.00           H  
ATOM   2266  CE  LYS   142     -30.692  12.770  11.229  1.00  0.00           C  
ATOM   2267  HE2 LYS   142     -29.987  13.550  10.941  1.00  0.00           H  
ATOM   2268  HE3 LYS   142     -31.652  12.811  10.715  1.00  0.00           H  
ATOM   2269  NZ  LYS   142     -30.872  12.723  12.664  1.00  0.00           N  
ATOM   2270  HZ1 LYS   142     -30.004  12.638  13.175  1.00  0.00           H  
ATOM   2271  HZ2 LYS   142     -31.384  13.555  12.916  1.00  0.00           H  
ATOM   2272  HZ3 LYS   142     -31.523  11.983  12.886  1.00  0.00           H  
ATOM   2273  C   LYS   142     -29.105   7.094  11.721  1.00  0.00           C  
ATOM   2274  O   LYS   142     -29.060   6.253  10.808  1.00  0.00           O  
ATOM   2275  N   GLY   143     -29.231   6.800  12.992  1.00  0.00           N  
ATOM   2276  H   GLY   143     -29.455   7.490  13.695  1.00  0.00           H  
ATOM   2277  CA  GLY   143     -29.290   5.411  13.399  1.00  0.00           C  
ATOM   2278  HA2 GLY   143     -29.169   5.242  14.469  1.00  0.00           H  
ATOM   2279  HA3 GLY   143     -30.281   4.990  13.232  1.00  0.00           H  
ATOM   2280  C   GLY   143     -28.136   4.484  12.752  1.00  0.00           C  
ATOM   2281  O   GLY   143     -26.966   4.973  12.592  1.00  0.00           O  
ATOM   2282  N   LYS   144     -28.520   3.241  12.385  1.00  0.00           N  
ATOM   2283  H   LYS   144     -29.492   3.012  12.531  1.00  0.00           H  
ATOM   2284  CA  LYS   144     -27.558   2.174  11.997  1.00  0.00           C  
ATOM   2285  HA  LYS   144     -26.709   2.364  12.653  1.00  0.00           H  
ATOM   2286  CB  LYS   144     -28.046   0.773  12.317  1.00  0.00           C  
ATOM   2287  HB2 LYS   144     -29.083   0.683  11.994  1.00  0.00           H  
ATOM   2288  HB3 LYS   144     -27.443   0.049  11.769  1.00  0.00           H  
ATOM   2289  CG  LYS   144     -27.889   0.353  13.819  1.00  0.00           C  
ATOM   2290  HG2 LYS   144     -28.169  -0.694  13.928  1.00  0.00           H  
ATOM   2291  HG3 LYS   144     -26.851   0.500  14.117  1.00  0.00           H  
ATOM   2292  CD  LYS   144     -28.733   1.153  14.832  1.00  0.00           C  
ATOM   2293  HD2 LYS   144     -28.418   2.196  14.802  1.00  0.00           H  
ATOM   2294  HD3 LYS   144     -29.788   1.081  14.569  1.00  0.00           H  
ATOM   2295  CE  LYS   144     -28.663   0.623  16.233  1.00  0.00           C  
ATOM   2296  HE2 LYS   144     -27.648   0.418  16.574  1.00  0.00           H  
ATOM   2297  HE3 LYS   144     -29.045   1.351  16.949  1.00  0.00           H  
ATOM   2298  NZ  LYS   144     -29.314  -0.756  16.411  1.00  0.00           N  
ATOM   2299  HZ1 LYS   144     -28.812  -1.561  16.064  1.00  0.00           H  
ATOM   2300  HZ2 LYS   144     -29.614  -0.964  17.353  1.00  0.00           H  
ATOM   2301  HZ3 LYS   144     -30.212  -0.850  15.959  1.00  0.00           H  
ATOM   2302  C   LYS   144     -27.014   2.289  10.595  1.00  0.00           C  
ATOM   2303  O   LYS   144     -26.083   1.587  10.233  1.00  0.00           O  
ATOM   2304  N   PHE   145     -27.478   3.208   9.785  1.00  0.00           N  
ATOM   2305  H   PHE   145     -28.273   3.767  10.062  1.00  0.00           H  
ATOM   2306  CA  PHE   145     -27.062   3.239   8.370  1.00  0.00           C  
ATOM   2307  HA  PHE   145     -27.049   2.223   7.975  1.00  0.00           H  
ATOM   2308  CB  PHE   145     -28.040   4.044   7.499  1.00  0.00           C  
ATOM   2309  HB2 PHE   145     -29.035   3.672   7.745  1.00  0.00           H  
ATOM   2310  HB3 PHE   145     -28.190   5.080   7.803  1.00  0.00           H  
ATOM   2311  CG  PHE   145     -27.803   3.915   5.993  1.00  0.00           C  
ATOM   2312  CD1 PHE   145     -28.575   3.003   5.345  1.00  0.00           C  
ATOM   2313  HD1 PHE   145     -29.063   2.195   5.870  1.00  0.00           H  
ATOM   2314  CE1 PHE   145     -28.648   3.070   3.937  1.00  0.00           C  
ATOM   2315  HE1 PHE   145     -29.206   2.345   3.362  1.00  0.00           H  
ATOM   2316  CZ  PHE   145     -27.932   4.009   3.169  1.00  0.00           C  
ATOM   2317  HZ  PHE   145     -27.956   4.011   2.090  1.00  0.00           H  
ATOM   2318  CE2 PHE   145     -27.115   4.902   3.883  1.00  0.00           C  
ATOM   2319  HE2 PHE   145     -26.455   5.545   3.322  1.00  0.00           H  
ATOM   2320  CD2 PHE   145     -27.070   4.856   5.309  1.00  0.00           C  
ATOM   2321  HD2 PHE   145     -26.437   5.508   5.892  1.00  0.00           H  
ATOM   2322  C   PHE   145     -25.619   3.713   8.187  1.00  0.00           C  
ATOM   2323  O   PHE   145     -24.844   3.117   7.402  1.00  0.00           O  
ATOM   2324  N   GLY   146     -25.181   4.745   9.010  1.00  0.00           N  
ATOM   2325  H   GLY   146     -25.825   5.062   9.721  1.00  0.00           H  
ATOM   2326  CA  GLY   146     -23.765   5.160   9.197  1.00  0.00           C  
ATOM   2327  HA2 GLY   146     -23.281   5.498   8.281  1.00  0.00           H  
ATOM   2328  HA3 GLY   146     -23.780   6.060   9.812  1.00  0.00           H  
ATOM   2329  C   GLY   146     -22.830   4.206   9.966  1.00  0.00           C  
ATOM   2330  O   GLY   146     -23.317   3.610  10.954  1.00  0.00           O  
ATOM   2331  N   PRO   147     -21.510   4.193   9.670  1.00  0.00           N  
ATOM   2332  CD  PRO   147     -20.485   3.832  10.606  1.00  0.00           C  
ATOM   2333  HD2 PRO   147     -20.337   2.753  10.560  1.00  0.00           H  
ATOM   2334  HD3 PRO   147     -20.705   3.940  11.668  1.00  0.00           H  
ATOM   2335  CG  PRO   147     -19.311   4.723  10.242  1.00  0.00           C  
ATOM   2336  HG2 PRO   147     -18.360   4.310  10.577  1.00  0.00           H  
ATOM   2337  HG3 PRO   147     -19.517   5.750  10.542  1.00  0.00           H  
ATOM   2338  CB  PRO   147     -19.374   4.616   8.729  1.00  0.00           C  
ATOM   2339  HB2 PRO   147     -19.052   3.656   8.327  1.00  0.00           H  
ATOM   2340  HB3 PRO   147     -18.864   5.467   8.280  1.00  0.00           H  
ATOM   2341  CA  PRO   147     -20.882   4.818   8.522  1.00  0.00           C  
ATOM   2342  HA  PRO   147     -21.065   5.889   8.611  1.00  0.00           H  
ATOM   2343  C   PRO   147     -21.333   4.213   7.152  1.00  0.00           C  
ATOM   2344  O   PRO   147     -21.881   3.168   7.103  1.00  0.00           O  
ATOM   2345  N   HIE   148     -21.396   5.086   6.182  1.00  0.00           N  
ATOM   2346  H   HIE   148     -21.247   6.047   6.456  1.00  0.00           H  
ATOM   2347  CA  HIE   148     -22.199   4.835   5.065  1.00  0.00           C  
ATOM   2348  HA  HIE   148     -22.773   3.909   5.018  1.00  0.00           H  
ATOM   2349  CB  HIE   148     -23.373   5.775   5.117  1.00  0.00           C  
ATOM   2350  HB2 HIE   148     -23.965   5.705   4.204  1.00  0.00           H  
ATOM   2351  HB3 HIE   148     -23.974   5.485   5.979  1.00  0.00           H  
ATOM   2352  CG  HIE   148     -22.880   7.227   5.047  1.00  0.00           C  
ATOM   2353  ND1 HIE   148     -22.496   8.009   6.179  1.00  0.00           N  
ATOM   2354  CE1 HIE   148     -22.281   9.255   5.666  1.00  0.00           C  
ATOM   2355  HE1 HIE   148     -21.995  10.153   6.193  1.00  0.00           H  
ATOM   2356  NE2 HIE   148     -22.419   9.247   4.337  1.00  0.00           N  
ATOM   2357  HE2 HIE   148     -22.216  10.064   3.780  1.00  0.00           H  
ATOM   2358  CD2 HIE   148     -22.849   8.023   3.928  1.00  0.00           C  
ATOM   2359  HD2 HIE   148     -23.021   7.716   2.907  1.00  0.00           H  
ATOM   2360  C   HIE   148     -21.407   4.916   3.754  1.00  0.00           C  
ATOM   2361  O   HIE   148     -20.191   5.150   3.659  1.00  0.00           O  
ATOM   2362  N   GLN   149     -22.007   4.776   2.552  1.00  0.00           N  
ATOM   2363  H   GLN   149     -23.008   4.702   2.666  1.00  0.00           H  
ATOM   2364  CA  GLN   149     -21.367   4.687   1.245  1.00  0.00           C  
ATOM   2365  HA  GLN   149     -20.372   5.126   1.319  1.00  0.00           H  
ATOM   2366  CB  GLN   149     -21.377   3.166   0.818  1.00  0.00           C  
ATOM   2367  HB2 GLN   149     -22.175   2.600   1.298  1.00  0.00           H  
ATOM   2368  HB3 GLN   149     -21.444   3.078  -0.267  1.00  0.00           H  
ATOM   2369  CG  GLN   149     -20.079   2.541   1.176  1.00  0.00           C  
ATOM   2370  HG2 GLN   149     -19.287   3.252   0.941  1.00  0.00           H  
ATOM   2371  HG3 GLN   149     -20.163   2.462   2.260  1.00  0.00           H  
ATOM   2372  CD  GLN   149     -19.616   1.313   0.483  1.00  0.00           C  
ATOM   2373  OE1 GLN   149     -20.370   0.513   0.072  1.00  0.00           O  
ATOM   2374  NE2 GLN   149     -18.327   1.225   0.246  1.00  0.00           N  
ATOM   2375 HE21 GLN   149     -18.067   0.462  -0.363  1.00  0.00           H  
ATOM   2376 HE22 GLN   149     -17.641   1.802   0.709  1.00  0.00           H  
ATOM   2377  C   GLN   149     -22.142   5.471   0.133  1.00  0.00           C  
ATOM   2378  O   GLN   149     -23.210   6.039   0.390  1.00  0.00           O  
ATOM   2379  N   ASP   150     -21.613   5.540  -1.090  1.00  0.00           N  
ATOM   2380  H   ASP   150     -20.678   5.200  -1.267  1.00  0.00           H  
ATOM   2381  CA  ASP   150     -22.121   6.417  -2.130  1.00  0.00           C  
ATOM   2382  HA  ASP   150     -22.213   7.438  -1.758  1.00  0.00           H  
ATOM   2383  CB  ASP   150     -21.106   6.526  -3.267  1.00  0.00           C  
ATOM   2384  HB2 ASP   150     -20.092   6.626  -2.881  1.00  0.00           H  
ATOM   2385  HB3 ASP   150     -21.141   5.636  -3.895  1.00  0.00           H  
ATOM   2386  CG  ASP   150     -21.412   7.751  -4.246  1.00  0.00           C  
ATOM   2387  OD1 ASP   150     -20.741   7.827  -5.322  1.00  0.00           O  
ATOM   2388  OD2 ASP   150     -22.391   8.564  -3.973  1.00  0.00           O  
ATOM   2389  C   ASP   150     -23.565   6.098  -2.585  1.00  0.00           C  
ATOM   2390  O   ASP   150     -23.893   4.908  -2.751  1.00  0.00           O  
ATOM   2391  N   MET   151     -24.488   7.021  -2.869  1.00  0.00           N  
ATOM   2392  H   MET   151     -24.232   7.996  -2.802  1.00  0.00           H  
ATOM   2393  CA  MET   151     -25.760   6.655  -3.542  1.00  0.00           C  
ATOM   2394  HA  MET   151     -25.816   5.596  -3.794  1.00  0.00           H  
ATOM   2395  CB  MET   151     -26.923   6.807  -2.534  1.00  0.00           C  
ATOM   2396  HB2 MET   151     -26.927   7.840  -2.188  1.00  0.00           H  
ATOM   2397  HB3 MET   151     -27.832   6.508  -3.057  1.00  0.00           H  
ATOM   2398  CG  MET   151     -26.894   5.932  -1.249  1.00  0.00           C  
ATOM   2399  HG2 MET   151     -27.088   4.882  -1.470  1.00  0.00           H  
ATOM   2400  HG3 MET   151     -25.834   6.031  -1.016  1.00  0.00           H  
ATOM   2401  SD  MET   151     -27.826   6.331   0.148  1.00  0.00           S  
ATOM   2402  CE  MET   151     -26.615   7.402   0.958  1.00  0.00           C  
ATOM   2403  HE1 MET   151     -27.139   7.996   1.708  1.00  0.00           H  
ATOM   2404  HE2 MET   151     -25.764   6.866   1.377  1.00  0.00           H  
ATOM   2405  HE3 MET   151     -26.296   8.178   0.262  1.00  0.00           H  
ATOM   2406  C   MET   151     -26.041   7.499  -4.841  1.00  0.00           C  
ATOM   2407  O   MET   151     -27.160   7.503  -5.386  1.00  0.00           O  
ATOM   2408  N   MET   152     -25.010   8.291  -5.268  1.00  0.00           N  
ATOM   2409  H   MET   152     -24.215   8.277  -4.645  1.00  0.00           H  
ATOM   2410  CA  MET   152     -24.881   9.085  -6.544  1.00  0.00           C  
ATOM   2411  HA  MET   152     -23.914   9.551  -6.349  1.00  0.00           H  
ATOM   2412  CB  MET   152     -24.700   8.238  -7.820  1.00  0.00           C  
ATOM   2413  HB2 MET   152     -25.670   7.787  -8.031  1.00  0.00           H  
ATOM   2414  HB3 MET   152     -24.462   8.844  -8.694  1.00  0.00           H  
ATOM   2415  CG  MET   152     -23.598   7.138  -7.882  1.00  0.00           C  
ATOM   2416  HG2 MET   152     -23.466   6.793  -8.907  1.00  0.00           H  
ATOM   2417  HG3 MET   152     -22.674   7.576  -7.504  1.00  0.00           H  
ATOM   2418  SD  MET   152     -24.014   5.638  -7.005  1.00  0.00           S  
ATOM   2419  CE  MET   152     -22.411   4.830  -6.948  1.00  0.00           C  
ATOM   2420  HE1 MET   152     -22.352   4.085  -6.155  1.00  0.00           H  
ATOM   2421  HE2 MET   152     -22.241   4.398  -7.934  1.00  0.00           H  
ATOM   2422  HE3 MET   152     -21.671   5.597  -6.716  1.00  0.00           H  
ATOM   2423  C   MET   152     -25.926  10.156  -6.880  1.00  0.00           C  
ATOM   2424  O   MET   152     -25.699  10.959  -7.771  1.00  0.00           O  
ATOM   2425  N   PHE   153     -27.098  10.161  -6.325  1.00  0.00           N  
ATOM   2426  H   PHE   153     -27.341   9.370  -5.746  1.00  0.00           H  
ATOM   2427  CA  PHE   153     -28.122  11.172  -6.677  1.00  0.00           C  
ATOM   2428  HA  PHE   153     -28.384  11.048  -7.728  1.00  0.00           H  
ATOM   2429  CB  PHE   153     -29.376  10.912  -5.787  1.00  0.00           C  
ATOM   2430  HB2 PHE   153     -30.084  11.666  -6.133  1.00  0.00           H  
ATOM   2431  HB3 PHE   153     -29.844   9.944  -5.963  1.00  0.00           H  
ATOM   2432  CG  PHE   153     -29.332  11.044  -4.284  1.00  0.00           C  
ATOM   2433  CD1 PHE   153     -29.258  12.299  -3.712  1.00  0.00           C  
ATOM   2434  HD1 PHE   153     -29.440  13.158  -4.341  1.00  0.00           H  
ATOM   2435  CE1 PHE   153     -29.139  12.485  -2.319  1.00  0.00           C  
ATOM   2436  HE1 PHE   153     -29.156  13.471  -1.879  1.00  0.00           H  
ATOM   2437  CZ  PHE   153     -28.976  11.367  -1.479  1.00  0.00           C  
ATOM   2438  HZ  PHE   153     -29.002  11.453  -0.403  1.00  0.00           H  
ATOM   2439  CE2 PHE   153     -29.050  10.102  -2.064  1.00  0.00           C  
ATOM   2440  HE2 PHE   153     -29.066   9.297  -1.344  1.00  0.00           H  
ATOM   2441  CD2 PHE   153     -29.235   9.918  -3.457  1.00  0.00           C  
ATOM   2442  HD2 PHE   153     -29.349   8.931  -3.880  1.00  0.00           H  
ATOM   2443  C   PHE   153     -27.597  12.598  -6.469  1.00  0.00           C  
ATOM   2444  O   PHE   153     -28.001  13.378  -7.316  1.00  0.00           O  
ATOM   2445  N   LYS   154     -26.689  12.900  -5.504  1.00  0.00           N  
ATOM   2446  H   LYS   154     -26.228  12.111  -5.073  1.00  0.00           H  
ATOM   2447  CA  LYS   154     -26.269  14.296  -5.332  1.00  0.00           C  
ATOM   2448  HA  LYS   154     -27.131  14.886  -5.021  1.00  0.00           H  
ATOM   2449  CB  LYS   154     -25.092  14.261  -4.311  1.00  0.00           C  
ATOM   2450  HB2 LYS   154     -25.491  13.769  -3.424  1.00  0.00           H  
ATOM   2451  HB3 LYS   154     -24.203  13.670  -4.528  1.00  0.00           H  
ATOM   2452  CG  LYS   154     -24.698  15.662  -3.741  1.00  0.00           C  
ATOM   2453  HG2 LYS   154     -24.828  16.468  -4.463  1.00  0.00           H  
ATOM   2454  HG3 LYS   154     -25.351  15.857  -2.890  1.00  0.00           H  
ATOM   2455  CD  LYS   154     -23.218  15.698  -3.171  1.00  0.00           C  
ATOM   2456  HD2 LYS   154     -23.228  14.857  -2.477  1.00  0.00           H  
ATOM   2457  HD3 LYS   154     -22.538  15.483  -3.995  1.00  0.00           H  
ATOM   2458  CE  LYS   154     -23.025  17.085  -2.510  1.00  0.00           C  
ATOM   2459  HE2 LYS   154     -23.079  17.921  -3.208  1.00  0.00           H  
ATOM   2460  HE3 LYS   154     -23.762  17.280  -1.731  1.00  0.00           H  
ATOM   2461  NZ  LYS   154     -21.684  17.043  -1.827  1.00  0.00           N  
ATOM   2462  HZ1 LYS   154     -21.034  16.922  -2.590  1.00  0.00           H  
ATOM   2463  HZ2 LYS   154     -21.470  17.920  -1.375  1.00  0.00           H  
ATOM   2464  HZ3 LYS   154     -21.585  16.300  -1.150  1.00  0.00           H  
ATOM   2465  C   LYS   154     -25.775  14.901  -6.648  1.00  0.00           C  
ATOM   2466  O   LYS   154     -25.888  16.066  -6.935  1.00  0.00           O  
ATOM   2467  N   ASP   155     -25.051  14.138  -7.424  1.00  0.00           N  
ATOM   2468  H   ASP   155     -25.007  13.177  -7.115  1.00  0.00           H  
ATOM   2469  CA  ASP   155     -24.496  14.587  -8.650  1.00  0.00           C  
ATOM   2470  HA  ASP   155     -23.776  15.368  -8.405  1.00  0.00           H  
ATOM   2471  CB  ASP   155     -23.649  13.575  -9.426  1.00  0.00           C  
ATOM   2472  HB2 ASP   155     -24.312  12.771  -9.745  1.00  0.00           H  
ATOM   2473  HB3 ASP   155     -23.172  14.030 -10.294  1.00  0.00           H  
ATOM   2474  CG  ASP   155     -22.477  12.999  -8.588  1.00  0.00           C  
ATOM   2475  OD1 ASP   155     -21.279  13.406  -8.867  1.00  0.00           O  
ATOM   2476  OD2 ASP   155     -22.690  12.351  -7.531  1.00  0.00           O  
ATOM   2477  C   ASP   155     -25.537  15.144  -9.591  1.00  0.00           C  
ATOM   2478  O   ASP   155     -25.169  15.987 -10.447  1.00  0.00           O  
ATOM   2479  N   LEU   156     -26.822  14.829  -9.442  1.00  0.00           N  
ATOM   2480  H   LEU   156     -27.140  14.217  -8.704  1.00  0.00           H  
ATOM   2481  CA  LEU   156     -27.912  15.095 -10.368  1.00  0.00           C  
ATOM   2482  HA  LEU   156     -27.530  15.235 -11.379  1.00  0.00           H  
ATOM   2483  CB  LEU   156     -28.863  13.922 -10.349  1.00  0.00           C  
ATOM   2484  HB2 LEU   156     -29.522  13.764  -9.495  1.00  0.00           H  
ATOM   2485  HB3 LEU   156     -29.478  14.028 -11.242  1.00  0.00           H  
ATOM   2486  CG  LEU   156     -28.096  12.545 -10.636  1.00  0.00           C  
ATOM   2487  HG  LEU   156     -27.374  12.369  -9.838  1.00  0.00           H  
ATOM   2488  CD1 LEU   156     -29.013  11.358 -10.812  1.00  0.00           C  
ATOM   2489 HD11 LEU   156     -29.785  11.509 -11.567  1.00  0.00           H  
ATOM   2490 HD12 LEU   156     -28.279  10.560 -10.927  1.00  0.00           H  
ATOM   2491 HD13 LEU   156     -29.568  11.283  -9.876  1.00  0.00           H  
ATOM   2492  CD2 LEU   156     -27.298  12.537 -11.921  1.00  0.00           C  
ATOM   2493 HD21 LEU   156     -26.368  13.089 -11.786  1.00  0.00           H  
ATOM   2494 HD22 LEU   156     -26.875  11.567 -12.184  1.00  0.00           H  
ATOM   2495 HD23 LEU   156     -27.869  13.003 -12.724  1.00  0.00           H  
ATOM   2496  C   LEU   156     -28.712  16.310 -10.037  1.00  0.00           C  
ATOM   2497  O   LEU   156     -29.402  16.764 -10.926  1.00  0.00           O  
ATOM   2498  N   ASN   157     -28.510  16.907  -8.828  1.00  0.00           N  
ATOM   2499  H   ASN   157     -27.748  16.567  -8.259  1.00  0.00           H  
ATOM   2500  CA  ASN   157     -29.280  17.977  -8.219  1.00  0.00           C  
ATOM   2501  HA  ASN   157     -29.247  17.758  -7.151  1.00  0.00           H  
ATOM   2502  CB  ASN   157     -28.547  19.315  -8.499  1.00  0.00           C  
ATOM   2503  HB2 ASN   157     -27.610  19.217  -7.951  1.00  0.00           H  
ATOM   2504  HB3 ASN   157     -28.297  19.484  -9.547  1.00  0.00           H  
ATOM   2505  CG  ASN   157     -29.293  20.469  -7.943  1.00  0.00           C  
ATOM   2506  OD1 ASN   157     -29.956  20.350  -6.930  1.00  0.00           O  
ATOM   2507  ND2 ASN   157     -29.099  21.605  -8.550  1.00  0.00           N  
ATOM   2508 HD21 ASN   157     -29.643  22.388  -8.215  1.00  0.00           H  
ATOM   2509 HD22 ASN   157     -28.377  21.709  -9.248  1.00  0.00           H  
ATOM   2510  C   ASN   157     -30.817  17.917  -8.580  1.00  0.00           C  
ATOM   2511  O   ASN   157     -31.308  18.809  -9.291  1.00  0.00           O  
ATOM   2512  N   LEU   158     -31.480  16.776  -8.155  1.00  0.00           N  
ATOM   2513  H   LEU   158     -30.940  16.074  -7.669  1.00  0.00           H  
ATOM   2514  CA  LEU   158     -32.920  16.515  -8.234  1.00  0.00           C  
ATOM   2515  HA  LEU   158     -33.177  16.541  -9.293  1.00  0.00           H  
ATOM   2516  CB  LEU   158     -33.343  15.265  -7.451  1.00  0.00           C  
ATOM   2517  HB2 LEU   158     -33.091  15.416  -6.401  1.00  0.00           H  
ATOM   2518  HB3 LEU   158     -34.421  15.120  -7.383  1.00  0.00           H  
ATOM   2519  CG  LEU   158     -32.561  14.044  -7.986  1.00  0.00           C  
ATOM   2520  HG  LEU   158     -31.481  14.186  -7.961  1.00  0.00           H  
ATOM   2521  CD1 LEU   158     -32.973  12.883  -6.938  1.00  0.00           C  
ATOM   2522 HD11 LEU   158     -32.635  11.908  -7.289  1.00  0.00           H  
ATOM   2523 HD12 LEU   158     -32.623  13.085  -5.926  1.00  0.00           H  
ATOM   2524 HD13 LEU   158     -34.059  12.823  -7.022  1.00  0.00           H  
ATOM   2525  CD2 LEU   158     -32.987  13.583  -9.407  1.00  0.00           C  
ATOM   2526 HD21 LEU   158     -32.651  14.284 -10.171  1.00  0.00           H  
ATOM   2527 HD22 LEU   158     -32.373  12.725  -9.680  1.00  0.00           H  
ATOM   2528 HD23 LEU   158     -34.077  13.565  -9.409  1.00  0.00           H  
ATOM   2529  C   LEU   158     -33.733  17.627  -7.615  1.00  0.00           C  
ATOM   2530  O   LEU   158     -33.146  18.345  -6.725  1.00  0.00           O  
ATOM   2531  N   THR   159     -35.049  17.651  -7.906  1.00  0.00           N  
ATOM   2532  H   THR   159     -35.355  17.108  -8.701  1.00  0.00           H  
ATOM   2533  CA  THR   159     -35.989  18.610  -7.282  1.00  0.00           C  
ATOM   2534  HA  THR   159     -35.572  19.617  -7.290  1.00  0.00           H  
ATOM   2535  CB  THR   159     -37.432  18.653  -7.883  1.00  0.00           C  
ATOM   2536  HB  THR   159     -38.079  19.332  -7.328  1.00  0.00           H  
ATOM   2537  CG2 THR   159     -37.415  19.464  -9.175  1.00  0.00           C  
ATOM   2538 HG21 THR   159     -38.461  19.578  -9.460  1.00  0.00           H  
ATOM   2539 HG22 THR   159     -37.075  20.492  -9.050  1.00  0.00           H  
ATOM   2540 HG23 THR   159     -36.778  18.956  -9.899  1.00  0.00           H  
ATOM   2541  OG1 THR   159     -38.175  17.430  -8.048  1.00  0.00           O  
ATOM   2542  HG1 THR   159     -37.768  16.969  -8.785  1.00  0.00           H  
ATOM   2543  C   THR   159     -36.233  18.340  -5.806  1.00  0.00           C  
ATOM   2544  O   THR   159     -36.083  17.265  -5.308  1.00  0.00           O  
ATOM   2545  N   ASP   160     -36.664  19.353  -5.034  1.00  0.00           N  
ATOM   2546  H   ASP   160     -36.669  20.296  -5.397  1.00  0.00           H  
ATOM   2547  CA  ASP   160     -36.799  19.284  -3.510  1.00  0.00           C  
ATOM   2548  HA  ASP   160     -35.831  18.850  -3.260  1.00  0.00           H  
ATOM   2549  CB  ASP   160     -37.077  20.728  -2.994  1.00  0.00           C  
ATOM   2550  HB2 ASP   160     -37.450  20.651  -1.973  1.00  0.00           H  
ATOM   2551  HB3 ASP   160     -36.153  21.302  -3.076  1.00  0.00           H  
ATOM   2552  CG  ASP   160     -38.173  21.548  -3.707  1.00  0.00           C  
ATOM   2553  OD1 ASP   160     -39.173  20.899  -4.105  1.00  0.00           O  
ATOM   2554  OD2 ASP   160     -37.968  22.780  -3.819  1.00  0.00           O  
ATOM   2555  C   ASP   160     -37.766  18.201  -3.013  1.00  0.00           C  
ATOM   2556  O   ASP   160     -37.584  17.626  -1.985  1.00  0.00           O  
ATOM   2557  N   ALA   161     -38.861  18.057  -3.711  1.00  0.00           N  
ATOM   2558  H   ALA   161     -39.039  18.705  -4.465  1.00  0.00           H  
ATOM   2559  CA  ALA   161     -39.843  17.016  -3.417  1.00  0.00           C  
ATOM   2560  HA  ALA   161     -40.158  17.141  -2.382  1.00  0.00           H  
ATOM   2561  CB  ALA   161     -41.013  17.315  -4.357  1.00  0.00           C  
ATOM   2562  HB1 ALA   161     -41.811  16.573  -4.320  1.00  0.00           H  
ATOM   2563  HB2 ALA   161     -41.416  18.302  -4.130  1.00  0.00           H  
ATOM   2564  HB3 ALA   161     -40.626  17.387  -5.373  1.00  0.00           H  
ATOM   2565  C   ALA   161     -39.144  15.607  -3.688  1.00  0.00           C  
ATOM   2566  O   ALA   161     -39.479  14.625  -3.024  1.00  0.00           O  
ATOM   2567  N   GLN   162     -38.217  15.536  -4.676  1.00  0.00           N  
ATOM   2568  H   GLN   162     -37.815  16.348  -5.121  1.00  0.00           H  
ATOM   2569  CA  GLN   162     -37.594  14.244  -4.961  1.00  0.00           C  
ATOM   2570  HA  GLN   162     -38.334  13.489  -4.695  1.00  0.00           H  
ATOM   2571  CB  GLN   162     -37.344  14.195  -6.477  1.00  0.00           C  
ATOM   2572  HB2 GLN   162     -38.086  14.717  -7.080  1.00  0.00           H  
ATOM   2573  HB3 GLN   162     -36.421  14.700  -6.760  1.00  0.00           H  
ATOM   2574  CG  GLN   162     -37.196  12.764  -6.931  1.00  0.00           C  
ATOM   2575  HG2 GLN   162     -36.389  12.326  -6.343  1.00  0.00           H  
ATOM   2576  HG3 GLN   162     -38.109  12.220  -6.690  1.00  0.00           H  
ATOM   2577  CD  GLN   162     -36.957  12.650  -8.377  1.00  0.00           C  
ATOM   2578  OE1 GLN   162     -36.973  13.610  -9.130  1.00  0.00           O  
ATOM   2579  NE2 GLN   162     -36.777  11.454  -8.903  1.00  0.00           N  
ATOM   2580 HE21 GLN   162     -36.510  11.506  -9.876  1.00  0.00           H  
ATOM   2581 HE22 GLN   162     -37.051  10.604  -8.431  1.00  0.00           H  
ATOM   2582  C   GLN   162     -36.447  13.961  -4.061  1.00  0.00           C  
ATOM   2583  O   GLN   162     -36.281  12.796  -3.714  1.00  0.00           O  
ATOM   2584  N   LYS   163     -35.625  14.933  -3.637  1.00  0.00           N  
ATOM   2585  H   LYS   163     -35.932  15.818  -4.013  1.00  0.00           H  
ATOM   2586  CA  LYS   163     -34.718  14.812  -2.483  1.00  0.00           C  
ATOM   2587  HA  LYS   163     -33.931  14.067  -2.595  1.00  0.00           H  
ATOM   2588  CB  LYS   163     -33.990  16.175  -2.280  1.00  0.00           C  
ATOM   2589  HB2 LYS   163     -34.685  16.975  -2.023  1.00  0.00           H  
ATOM   2590  HB3 LYS   163     -33.327  16.021  -1.429  1.00  0.00           H  
ATOM   2591  CG  LYS   163     -33.104  16.684  -3.437  1.00  0.00           C  
ATOM   2592  HG2 LYS   163     -32.239  16.039  -3.590  1.00  0.00           H  
ATOM   2593  HG3 LYS   163     -33.607  16.691  -4.403  1.00  0.00           H  
ATOM   2594  CD  LYS   163     -32.516  18.039  -3.182  1.00  0.00           C  
ATOM   2595  HD2 LYS   163     -33.315  18.774  -3.280  1.00  0.00           H  
ATOM   2596  HD3 LYS   163     -32.159  18.027  -2.152  1.00  0.00           H  
ATOM   2597  CE  LYS   163     -31.418  18.455  -4.155  1.00  0.00           C  
ATOM   2598  HE2 LYS   163     -30.474  18.573  -3.622  1.00  0.00           H  
ATOM   2599  HE3 LYS   163     -31.337  17.753  -4.984  1.00  0.00           H  
ATOM   2600  NZ  LYS   163     -31.651  19.765  -4.787  1.00  0.00           N  
ATOM   2601  HZ1 LYS   163     -32.313  19.590  -5.529  1.00  0.00           H  
ATOM   2602  HZ2 LYS   163     -32.085  20.432  -4.166  1.00  0.00           H  
ATOM   2603  HZ3 LYS   163     -30.807  20.170  -5.166  1.00  0.00           H  
ATOM   2604  C   LYS   163     -35.430  14.388  -1.185  1.00  0.00           C  
ATOM   2605  O   LYS   163     -34.950  13.488  -0.451  1.00  0.00           O  
ATOM   2606  N   GLN   164     -36.578  14.970  -0.823  1.00  0.00           N  
ATOM   2607  H   GLN   164     -36.916  15.753  -1.364  1.00  0.00           H  
ATOM   2608  CA  GLN   164     -37.332  14.457   0.376  1.00  0.00           C  
ATOM   2609  HA  GLN   164     -36.653  14.666   1.203  1.00  0.00           H  
ATOM   2610  CB  GLN   164     -38.516  15.339   0.504  1.00  0.00           C  
ATOM   2611  HB2 GLN   164     -38.189  16.379   0.515  1.00  0.00           H  
ATOM   2612  HB3 GLN   164     -39.145  15.213  -0.377  1.00  0.00           H  
ATOM   2613  CG  GLN   164     -39.280  15.222   1.830  1.00  0.00           C  
ATOM   2614  HG2 GLN   164     -38.485  15.223   2.575  1.00  0.00           H  
ATOM   2615  HG3 GLN   164     -39.950  16.079   1.897  1.00  0.00           H  
ATOM   2616  CD  GLN   164     -40.209  14.007   1.959  1.00  0.00           C  
ATOM   2617  OE1 GLN   164     -40.362  13.208   1.089  1.00  0.00           O  
ATOM   2618  NE2 GLN   164     -40.923  13.859   3.059  1.00  0.00           N  
ATOM   2619 HE21 GLN   164     -41.299  12.929   3.179  1.00  0.00           H  
ATOM   2620 HE22 GLN   164     -40.797  14.586   3.749  1.00  0.00           H  
ATOM   2621  C   GLN   164     -37.668  12.960   0.255  1.00  0.00           C  
ATOM   2622  O   GLN   164     -37.399  12.190   1.192  1.00  0.00           O  
ATOM   2623  N   GLN   165     -38.171  12.511  -0.821  1.00  0.00           N  
ATOM   2624  H   GLN   165     -38.265  13.199  -1.554  1.00  0.00           H  
ATOM   2625  CA  GLN   165     -38.453  11.119  -1.134  1.00  0.00           C  
ATOM   2626  HA  GLN   165     -39.150  10.804  -0.357  1.00  0.00           H  
ATOM   2627  CB  GLN   165     -39.110  11.037  -2.485  1.00  0.00           C  
ATOM   2628  HB2 GLN   165     -39.973  11.702  -2.454  1.00  0.00           H  
ATOM   2629  HB3 GLN   165     -38.400  11.385  -3.235  1.00  0.00           H  
ATOM   2630  CG  GLN   165     -39.710   9.708  -2.962  1.00  0.00           C  
ATOM   2631  HG2 GLN   165     -39.149   8.808  -2.711  1.00  0.00           H  
ATOM   2632  HG3 GLN   165     -40.672   9.646  -2.454  1.00  0.00           H  
ATOM   2633  CD  GLN   165     -40.125   9.569  -4.440  1.00  0.00           C  
ATOM   2634  OE1 GLN   165     -39.759  10.359  -5.288  1.00  0.00           O  
ATOM   2635  NE2 GLN   165     -40.929   8.635  -4.664  1.00  0.00           N  
ATOM   2636 HE21 GLN   165     -41.304   8.552  -5.598  1.00  0.00           H  
ATOM   2637 HE22 GLN   165     -41.325   8.110  -3.897  1.00  0.00           H  
ATOM   2638  C   GLN   165     -37.253  10.134  -1.023  1.00  0.00           C  
ATOM   2639  O   GLN   165     -37.390   9.093  -0.364  1.00  0.00           O  
ATOM   2640  N   ILE   166     -36.094  10.596  -1.471  1.00  0.00           N  
ATOM   2641  H   ILE   166     -35.993  11.460  -1.984  1.00  0.00           H  
ATOM   2642  CA  ILE   166     -34.883   9.819  -1.231  1.00  0.00           C  
ATOM   2643  HA  ILE   166     -35.041   8.799  -1.582  1.00  0.00           H  
ATOM   2644  CB  ILE   166     -33.760  10.390  -2.103  1.00  0.00           C  
ATOM   2645  HB  ILE   166     -33.846  11.464  -2.266  1.00  0.00           H  
ATOM   2646  CG2 ILE   166     -32.358  10.089  -1.561  1.00  0.00           C  
ATOM   2647 HG21 ILE   166     -32.172  10.326  -0.514  1.00  0.00           H  
ATOM   2648 HG22 ILE   166     -32.127   9.034  -1.708  1.00  0.00           H  
ATOM   2649 HG23 ILE   166     -31.676  10.708  -2.144  1.00  0.00           H  
ATOM   2650  CG1 ILE   166     -33.913   9.787  -3.499  1.00  0.00           C  
ATOM   2651 HG12 ILE   166     -33.970   8.699  -3.484  1.00  0.00           H  
ATOM   2652 HG13 ILE   166     -34.794  10.197  -3.994  1.00  0.00           H  
ATOM   2653  CD1 ILE   166     -32.829  10.290  -4.451  1.00  0.00           C  
ATOM   2654 HD11 ILE   166     -31.841   9.883  -4.238  1.00  0.00           H  
ATOM   2655 HD12 ILE   166     -33.136  10.028  -5.463  1.00  0.00           H  
ATOM   2656 HD13 ILE   166     -32.729  11.375  -4.403  1.00  0.00           H  
ATOM   2657  C   ILE   166     -34.531   9.786   0.288  1.00  0.00           C  
ATOM   2658  O   ILE   166     -34.157   8.703   0.724  1.00  0.00           O  
ATOM   2659  N   ARG   167     -34.707  10.864   1.095  1.00  0.00           N  
ATOM   2660  H   ARG   167     -35.040  11.735   0.708  1.00  0.00           H  
ATOM   2661  CA  ARG   167     -34.489  10.692   2.564  1.00  0.00           C  
ATOM   2662  HA  ARG   167     -33.557  10.149   2.724  1.00  0.00           H  
ATOM   2663  CB  ARG   167     -34.503  12.097   3.236  1.00  0.00           C  
ATOM   2664  HB2 ARG   167     -35.222  12.726   2.712  1.00  0.00           H  
ATOM   2665  HB3 ARG   167     -34.744  12.091   4.299  1.00  0.00           H  
ATOM   2666  CG  ARG   167     -33.126  12.894   3.215  1.00  0.00           C  
ATOM   2667  HG2 ARG   167     -33.372  13.836   3.705  1.00  0.00           H  
ATOM   2668  HG3 ARG   167     -32.364  12.389   3.809  1.00  0.00           H  
ATOM   2669  CD  ARG   167     -32.514  13.013   1.835  1.00  0.00           C  
ATOM   2670  HD2 ARG   167     -31.836  12.165   1.735  1.00  0.00           H  
ATOM   2671  HD3 ARG   167     -33.263  12.899   1.052  1.00  0.00           H  
ATOM   2672  NE  ARG   167     -31.722  14.257   1.618  1.00  0.00           N  
ATOM   2673  HE  ARG   167     -32.266  15.108   1.596  1.00  0.00           H  
ATOM   2674  CZ  ARG   167     -30.435  14.418   1.639  1.00  0.00           C  
ATOM   2675  NH1 ARG   167     -29.651  13.415   1.722  1.00  0.00           N  
ATOM   2676 HH11 ARG   167     -29.925  12.444   1.762  1.00  0.00           H  
ATOM   2677 HH12 ARG   167     -28.670  13.555   1.917  1.00  0.00           H  
ATOM   2678  NH2 ARG   167     -29.907  15.627   1.629  1.00  0.00           N  
ATOM   2679 HH21 ARG   167     -30.538  16.396   1.456  1.00  0.00           H  
ATOM   2680 HH22 ARG   167     -28.928  15.795   1.814  1.00  0.00           H  
ATOM   2681  C   ARG   167     -35.515   9.738   3.184  1.00  0.00           C  
ATOM   2682  O   ARG   167     -35.191   9.077   4.176  1.00  0.00           O  
ATOM   2683  N   GLU   168     -36.689   9.588   2.605  1.00  0.00           N  
ATOM   2684  H   GLU   168     -36.969  10.149   1.813  1.00  0.00           H  
ATOM   2685  CA  GLU   168     -37.691   8.555   3.052  1.00  0.00           C  
ATOM   2686  HA  GLU   168     -37.843   8.640   4.128  1.00  0.00           H  
ATOM   2687  CB  GLU   168     -39.038   8.833   2.295  1.00  0.00           C  
ATOM   2688  HB2 GLU   168     -39.310   9.888   2.322  1.00  0.00           H  
ATOM   2689  HB3 GLU   168     -38.902   8.586   1.242  1.00  0.00           H  
ATOM   2690  CG  GLU   168     -40.278   8.045   2.688  1.00  0.00           C  
ATOM   2691  HG2 GLU   168     -41.105   8.336   2.040  1.00  0.00           H  
ATOM   2692  HG3 GLU   168     -40.145   6.981   2.491  1.00  0.00           H  
ATOM   2693  CD  GLU   168     -40.652   8.221   4.152  1.00  0.00           C  
ATOM   2694  OE1 GLU   168     -40.290   9.179   4.850  1.00  0.00           O  
ATOM   2695  OE2 GLU   168     -41.525   7.456   4.592  1.00  0.00           O  
ATOM   2696  C   GLU   168     -37.163   7.119   2.832  1.00  0.00           C  
ATOM   2697  O   GLU   168     -37.187   6.243   3.708  1.00  0.00           O  
ATOM   2698  N   ILE   169     -36.452   6.933   1.703  1.00  0.00           N  
ATOM   2699  H   ILE   169     -36.533   7.633   0.979  1.00  0.00           H  
ATOM   2700  CA  ILE   169     -36.064   5.567   1.195  1.00  0.00           C  
ATOM   2701  HA  ILE   169     -36.858   4.836   1.342  1.00  0.00           H  
ATOM   2702  CB  ILE   169     -35.652   5.490  -0.277  1.00  0.00           C  
ATOM   2703  HB  ILE   169     -34.829   6.174  -0.488  1.00  0.00           H  
ATOM   2704  CG2 ILE   169     -35.048   4.145  -0.665  1.00  0.00           C  
ATOM   2705 HG21 ILE   169     -34.161   3.943  -0.063  1.00  0.00           H  
ATOM   2706 HG22 ILE   169     -35.695   3.270  -0.717  1.00  0.00           H  
ATOM   2707 HG23 ILE   169     -34.713   4.188  -1.701  1.00  0.00           H  
ATOM   2708  CG1 ILE   169     -36.887   5.696  -1.171  1.00  0.00           C  
ATOM   2709 HG12 ILE   169     -37.654   4.922  -1.195  1.00  0.00           H  
ATOM   2710 HG13 ILE   169     -37.458   6.516  -0.735  1.00  0.00           H  
ATOM   2711  CD1 ILE   169     -36.508   6.169  -2.619  1.00  0.00           C  
ATOM   2712 HD11 ILE   169     -35.944   5.367  -3.095  1.00  0.00           H  
ATOM   2713 HD12 ILE   169     -37.455   6.229  -3.155  1.00  0.00           H  
ATOM   2714 HD13 ILE   169     -35.887   7.064  -2.592  1.00  0.00           H  
ATOM   2715  C   ILE   169     -34.877   5.141   2.087  1.00  0.00           C  
ATOM   2716  O   ILE   169     -34.887   3.937   2.529  1.00  0.00           O  
ATOM   2717  N   MET   170     -33.896   6.025   2.366  1.00  0.00           N  
ATOM   2718  H   MET   170     -34.003   6.969   2.025  1.00  0.00           H  
ATOM   2719  CA  MET   170     -32.848   5.562   3.271  1.00  0.00           C  
ATOM   2720  HA  MET   170     -32.483   4.572   2.997  1.00  0.00           H  
ATOM   2721  CB  MET   170     -31.664   6.482   3.138  1.00  0.00           C  
ATOM   2722  HB2 MET   170     -30.720   5.954   3.265  1.00  0.00           H  
ATOM   2723  HB3 MET   170     -31.701   6.854   2.114  1.00  0.00           H  
ATOM   2724  CG  MET   170     -31.579   7.720   4.020  1.00  0.00           C  
ATOM   2725  HG2 MET   170     -32.426   8.308   3.667  1.00  0.00           H  
ATOM   2726  HG3 MET   170     -31.701   7.398   5.054  1.00  0.00           H  
ATOM   2727  SD  MET   170     -30.052   8.703   3.856  1.00  0.00           S  
ATOM   2728  CE  MET   170     -28.731   7.754   4.667  1.00  0.00           C  
ATOM   2729  HE1 MET   170     -28.490   6.988   3.929  1.00  0.00           H  
ATOM   2730  HE2 MET   170     -27.803   8.262   4.927  1.00  0.00           H  
ATOM   2731  HE3 MET   170     -29.227   7.214   5.474  1.00  0.00           H  
ATOM   2732  C   MET   170     -33.430   5.279   4.733  1.00  0.00           C  
ATOM   2733  O   MET   170     -32.812   4.460   5.471  1.00  0.00           O  
ATOM   2734  N   LYS   171     -34.518   5.930   5.232  1.00  0.00           N  
ATOM   2735  H   LYS   171     -34.903   6.616   4.598  1.00  0.00           H  
ATOM   2736  CA  LYS   171     -35.265   5.462   6.469  1.00  0.00           C  
ATOM   2737  HA  LYS   171     -34.691   5.563   7.390  1.00  0.00           H  
ATOM   2738  CB  LYS   171     -36.522   6.315   6.708  1.00  0.00           C  
ATOM   2739  HB2 LYS   171     -36.278   7.329   6.392  1.00  0.00           H  
ATOM   2740  HB3 LYS   171     -37.336   5.901   6.114  1.00  0.00           H  
ATOM   2741  CG  LYS   171     -36.845   6.516   8.214  1.00  0.00           C  
ATOM   2742  HG2 LYS   171     -37.085   5.538   8.630  1.00  0.00           H  
ATOM   2743  HG3 LYS   171     -36.060   7.019   8.780  1.00  0.00           H  
ATOM   2744  CD  LYS   171     -38.195   7.360   8.262  1.00  0.00           C  
ATOM   2745  HD2 LYS   171     -38.495   7.502   9.300  1.00  0.00           H  
ATOM   2746  HD3 LYS   171     -38.015   8.395   7.972  1.00  0.00           H  
ATOM   2747  CE  LYS   171     -39.502   6.854   7.512  1.00  0.00           C  
ATOM   2748  HE2 LYS   171     -39.232   6.506   6.515  1.00  0.00           H  
ATOM   2749  HE3 LYS   171     -39.933   6.017   8.062  1.00  0.00           H  
ATOM   2750  NZ  LYS   171     -40.448   7.968   7.406  1.00  0.00           N  
ATOM   2751  HZ1 LYS   171     -40.497   8.353   8.338  1.00  0.00           H  
ATOM   2752  HZ2 LYS   171     -40.151   8.691   6.766  1.00  0.00           H  
ATOM   2753  HZ3 LYS   171     -41.351   7.690   7.048  1.00  0.00           H  
ATOM   2754  C   LYS   171     -35.813   4.066   6.340  1.00  0.00           C  
ATOM   2755  O   LYS   171     -35.682   3.283   7.331  1.00  0.00           O  
ATOM   2756  N   GLY   172     -36.253   3.689   5.120  1.00  0.00           N  
ATOM   2757  H   GLY   172     -36.334   4.358   4.368  1.00  0.00           H  
ATOM   2758  CA  GLY   172     -36.620   2.276   4.841  1.00  0.00           C  
ATOM   2759  HA2 GLY   172     -37.633   2.203   5.237  1.00  0.00           H  
ATOM   2760  HA3 GLY   172     -36.697   2.255   3.754  1.00  0.00           H  
ATOM   2761  C   GLY   172     -35.709   1.158   5.204  1.00  0.00           C  
ATOM   2762  O   GLY   172     -36.037   0.073   5.660  1.00  0.00           O  
ATOM   2763  N   GLN   173     -34.426   1.425   4.974  1.00  0.00           N  
ATOM   2764  H   GLN   173     -34.168   2.249   4.450  1.00  0.00           H  
ATOM   2765  CA  GLN   173     -33.244   0.584   5.188  1.00  0.00           C  
ATOM   2766  HA  GLN   173     -33.572  -0.451   5.289  1.00  0.00           H  
ATOM   2767  CB  GLN   173     -32.423   0.643   3.857  1.00  0.00           C  
ATOM   2768  HB2 GLN   173     -31.799   1.537   3.838  1.00  0.00           H  
ATOM   2769  HB3 GLN   173     -31.699  -0.172   3.858  1.00  0.00           H  
ATOM   2770  CG  GLN   173     -33.132   0.613   2.462  1.00  0.00           C  
ATOM   2771  HG2 GLN   173     -33.599   1.549   2.155  1.00  0.00           H  
ATOM   2772  HG3 GLN   173     -32.401   0.286   1.723  1.00  0.00           H  
ATOM   2773  CD  GLN   173     -34.273  -0.391   2.411  1.00  0.00           C  
ATOM   2774  OE1 GLN   173     -35.368  -0.060   1.991  1.00  0.00           O  
ATOM   2775  NE2 GLN   173     -34.083  -1.560   3.027  1.00  0.00           N  
ATOM   2776 HE21 GLN   173     -34.911  -2.114   3.196  1.00  0.00           H  
ATOM   2777 HE22 GLN   173     -33.202  -1.982   3.282  1.00  0.00           H  
ATOM   2778  C   GLN   173     -32.385   1.003   6.419  1.00  0.00           C  
ATOM   2779  O   GLN   173     -31.262   0.551   6.571  1.00  0.00           O  
ATOM   2780  N   ARG   174     -32.855   1.925   7.293  1.00  0.00           N  
ATOM   2781  H   ARG   174     -33.780   2.292   7.120  1.00  0.00           H  
ATOM   2782  CA  ARG   174     -32.092   2.524   8.349  1.00  0.00           C  
ATOM   2783  HA  ARG   174     -31.223   3.059   7.967  1.00  0.00           H  
ATOM   2784  CB  ARG   174     -33.094   3.455   9.159  1.00  0.00           C  
ATOM   2785  HB2 ARG   174     -33.671   4.045   8.447  1.00  0.00           H  
ATOM   2786  HB3 ARG   174     -33.856   2.791   9.567  1.00  0.00           H  
ATOM   2787  CG  ARG   174     -32.348   4.371  10.182  1.00  0.00           C  
ATOM   2788  HG2 ARG   174     -31.833   3.690  10.860  1.00  0.00           H  
ATOM   2789  HG3 ARG   174     -31.689   4.968   9.552  1.00  0.00           H  
ATOM   2790  CD  ARG   174     -33.228   5.211  11.175  1.00  0.00           C  
ATOM   2791  HD2 ARG   174     -32.508   5.881  11.645  1.00  0.00           H  
ATOM   2792  HD3 ARG   174     -34.062   5.732  10.706  1.00  0.00           H  
ATOM   2793  NE  ARG   174     -33.718   4.264  12.227  1.00  0.00           N  
ATOM   2794  HE  ARG   174     -33.491   3.302  12.023  1.00  0.00           H  
ATOM   2795  CZ  ARG   174     -34.597   4.442  13.161  1.00  0.00           C  
ATOM   2796  NH1 ARG   174     -35.171   5.610  13.322  1.00  0.00           N  
ATOM   2797 HH11 ARG   174     -35.051   6.330  12.623  1.00  0.00           H  
ATOM   2798 HH12 ARG   174     -35.922   5.856  13.950  1.00  0.00           H  
ATOM   2799  NH2 ARG   174     -35.006   3.428  13.877  1.00  0.00           N  
ATOM   2800 HH21 ARG   174     -34.818   2.493  13.542  1.00  0.00           H  
ATOM   2801 HH22 ARG   174     -35.452   3.672  14.749  1.00  0.00           H  
ATOM   2802  C   ARG   174     -31.617   1.530   9.338  1.00  0.00           C  
ATOM   2803  O   ARG   174     -30.593   1.825   9.909  1.00  0.00           O  
ATOM   2804  N   ASP   175     -32.367   0.508   9.662  1.00  0.00           N  
ATOM   2805  H   ASP   175     -33.088   0.418   8.960  1.00  0.00           H  
ATOM   2806  CA  ASP   175     -32.063  -0.466  10.662  1.00  0.00           C  
ATOM   2807  HA  ASP   175     -31.325  -0.068  11.357  1.00  0.00           H  
ATOM   2808  CB  ASP   175     -33.471  -0.613  11.510  1.00  0.00           C  
ATOM   2809  HB2 ASP   175     -34.265  -0.816  10.793  1.00  0.00           H  
ATOM   2810  HB3 ASP   175     -33.403  -1.564  12.039  1.00  0.00           H  
ATOM   2811  CG  ASP   175     -33.767   0.442  12.652  1.00  0.00           C  
ATOM   2812  OD1 ASP   175     -33.168   1.550  12.746  1.00  0.00           O  
ATOM   2813  OD2 ASP   175     -34.752   0.210  13.398  1.00  0.00           O  
ATOM   2814  C   ASP   175     -31.454  -1.771  10.125  1.00  0.00           C  
ATOM   2815  O   ASP   175     -31.251  -2.820  10.756  1.00  0.00           O  
ATOM   2816  N   GLN   176     -31.148  -1.773   8.829  1.00  0.00           N  
ATOM   2817  H   GLN   176     -31.237  -0.936   8.272  1.00  0.00           H  
ATOM   2818  CA  GLN   176     -30.756  -2.972   8.014  1.00  0.00           C  
ATOM   2819  HA  GLN   176     -31.279  -3.854   8.383  1.00  0.00           H  
ATOM   2820  CB  GLN   176     -31.327  -2.841   6.571  1.00  0.00           C  
ATOM   2821  HB2 GLN   176     -32.328  -2.420   6.661  1.00  0.00           H  
ATOM   2822  HB3 GLN   176     -30.722  -2.144   5.991  1.00  0.00           H  
ATOM   2823  CG  GLN   176     -31.580  -4.153   5.821  1.00  0.00           C  
ATOM   2824  HG2 GLN   176     -30.715  -4.813   5.894  1.00  0.00           H  
ATOM   2825  HG3 GLN   176     -32.440  -4.624   6.298  1.00  0.00           H  
ATOM   2826  CD  GLN   176     -31.920  -3.946   4.296  1.00  0.00           C  
ATOM   2827  OE1 GLN   176     -31.521  -2.929   3.772  1.00  0.00           O  
ATOM   2828  NE2 GLN   176     -32.725  -4.773   3.663  1.00  0.00           N  
ATOM   2829 HE21 GLN   176     -32.780  -4.691   2.657  1.00  0.00           H  
ATOM   2830 HE22 GLN   176     -33.122  -5.530   4.201  1.00  0.00           H  
ATOM   2831  C   GLN   176     -29.259  -3.330   8.123  1.00  0.00           C  
ATOM   2832  O   GLN   176     -28.949  -4.483   7.810  1.00  0.00           O  
ATOM   2833  N   MET   177     -28.479  -2.334   8.579  1.00  0.00           N  
ATOM   2834  H   MET   177     -28.951  -1.491   8.873  1.00  0.00           H  
ATOM   2835  CA  MET   177     -27.005  -2.453   8.798  1.00  0.00           C  
ATOM   2836  HA  MET   177     -26.651  -3.322   8.243  1.00  0.00           H  
ATOM   2837  CB  MET   177     -26.228  -1.296   8.274  1.00  0.00           C  
ATOM   2838  HB2 MET   177     -26.519  -0.374   8.778  1.00  0.00           H  
ATOM   2839  HB3 MET   177     -25.167  -1.463   8.457  1.00  0.00           H  
ATOM   2840  CG  MET   177     -26.438  -1.089   6.809  1.00  0.00           C  
ATOM   2841  HG2 MET   177     -26.160  -1.999   6.278  1.00  0.00           H  
ATOM   2842  HG3 MET   177     -27.464  -0.807   6.574  1.00  0.00           H  
ATOM   2843  SD  MET   177     -25.548   0.264   5.964  1.00  0.00           S  
ATOM   2844  CE  MET   177     -26.168   0.079   4.250  1.00  0.00           C  
ATOM   2845  HE1 MET   177     -25.765   0.849   3.592  1.00  0.00           H  
ATOM   2846  HE2 MET   177     -26.080  -0.952   3.905  1.00  0.00           H  
ATOM   2847  HE3 MET   177     -27.234   0.305   4.271  1.00  0.00           H  
ATOM   2848  C   MET   177     -26.632  -2.761  10.288  1.00  0.00           C  
ATOM   2849  O   MET   177     -27.351  -2.332  11.210  1.00  0.00           O  
ATOM   2850  N   LYS   178     -25.570  -3.531  10.553  1.00  0.00           N  
ATOM   2851  H   LYS   178     -25.154  -3.965   9.740  1.00  0.00           H  
ATOM   2852  CA  LYS   178     -25.010  -3.881  11.933  1.00  0.00           C  
ATOM   2853  HA  LYS   178     -25.382  -3.202  12.700  1.00  0.00           H  
ATOM   2854  CB  LYS   178     -25.664  -5.278  12.302  1.00  0.00           C  
ATOM   2855  HB2 LYS   178     -26.721  -5.043  12.425  1.00  0.00           H  
ATOM   2856  HB3 LYS   178     -25.557  -5.944  11.446  1.00  0.00           H  
ATOM   2857  CG  LYS   178     -24.956  -5.859  13.560  1.00  0.00           C  
ATOM   2858  HG2 LYS   178     -23.934  -6.137  13.303  1.00  0.00           H  
ATOM   2859  HG3 LYS   178     -24.891  -5.092  14.332  1.00  0.00           H  
ATOM   2860  CD  LYS   178     -25.792  -7.033  14.044  1.00  0.00           C  
ATOM   2861  HD2 LYS   178     -25.516  -7.429  15.022  1.00  0.00           H  
ATOM   2862  HD3 LYS   178     -26.764  -6.543  14.111  1.00  0.00           H  
ATOM   2863  CE  LYS   178     -25.992  -8.118  13.010  1.00  0.00           C  
ATOM   2864  HE2 LYS   178     -26.612  -7.674  12.232  1.00  0.00           H  
ATOM   2865  HE3 LYS   178     -25.019  -8.494  12.693  1.00  0.00           H  
ATOM   2866  NZ  LYS   178     -26.795  -9.299  13.478  1.00  0.00           N  
ATOM   2867  HZ1 LYS   178     -26.983  -9.898  12.687  1.00  0.00           H  
ATOM   2868  HZ2 LYS   178     -26.244  -9.737  14.202  1.00  0.00           H  
ATOM   2869  HZ3 LYS   178     -27.674  -9.141  13.949  1.00  0.00           H  
ATOM   2870  C   LYS   178     -23.470  -3.997  11.713  1.00  0.00           C  
ATOM   2871  O   LYS   178     -23.049  -4.711  10.819  1.00  0.00           O  
ATOM   2872  N   ARG   179     -22.698  -3.368  12.570  1.00  0.00           N  
ATOM   2873  H   ARG   179     -23.192  -2.954  13.348  1.00  0.00           H  
ATOM   2874  CA  ARG   179     -21.208  -3.379  12.435  1.00  0.00           C  
ATOM   2875  HA  ARG   179     -21.051  -3.320  11.358  1.00  0.00           H  
ATOM   2876  CB  ARG   179     -20.485  -2.166  13.073  1.00  0.00           C  
ATOM   2877  HB2 ARG   179     -20.551  -2.398  14.136  1.00  0.00           H  
ATOM   2878  HB3 ARG   179     -19.446  -2.296  12.771  1.00  0.00           H  
ATOM   2879  CG  ARG   179     -21.143  -0.868  12.625  1.00  0.00           C  
ATOM   2880  HG2 ARG   179     -22.211  -0.859  12.843  1.00  0.00           H  
ATOM   2881  HG3 ARG   179     -20.684  -0.056  13.189  1.00  0.00           H  
ATOM   2882  CD  ARG   179     -20.872  -0.464  11.142  1.00  0.00           C  
ATOM   2883  HD2 ARG   179     -19.952   0.101  10.990  1.00  0.00           H  
ATOM   2884  HD3 ARG   179     -20.607  -1.413  10.677  1.00  0.00           H  
ATOM   2885  NE  ARG   179     -22.126   0.103  10.592  1.00  0.00           N  
ATOM   2886  HE  ARG   179     -22.870   0.338  11.233  1.00  0.00           H  
ATOM   2887  CZ  ARG   179     -22.323   0.546   9.391  1.00  0.00           C  
ATOM   2888  NH1 ARG   179     -21.327   0.688   8.520  1.00  0.00           N  
ATOM   2889 HH11 ARG   179     -20.356   0.480   8.703  1.00  0.00           H  
ATOM   2890 HH12 ARG   179     -21.596   1.371   7.826  1.00  0.00           H  
ATOM   2891  NH2 ARG   179     -23.365   1.160   9.079  1.00  0.00           N  
ATOM   2892 HH21 ARG   179     -24.017   1.250   9.845  1.00  0.00           H  
ATOM   2893 HH22 ARG   179     -23.489   1.821   8.325  1.00  0.00           H  
ATOM   2894  C   ARG   179     -20.573  -4.731  12.982  1.00  0.00           C  
ATOM   2895  O   ARG   179     -21.035  -5.216  13.990  1.00  0.00           O  
ATOM   2896  N   PRO   180     -19.487  -5.284  12.419  1.00  0.00           N  
ATOM   2897  CD  PRO   180     -18.851  -4.901  11.147  1.00  0.00           C  
ATOM   2898  HD2 PRO   180     -18.346  -3.936  11.178  1.00  0.00           H  
ATOM   2899  HD3 PRO   180     -19.560  -4.931  10.320  1.00  0.00           H  
ATOM   2900  CG  PRO   180     -17.858  -6.008  10.835  1.00  0.00           C  
ATOM   2901  HG2 PRO   180     -17.050  -5.555  10.261  1.00  0.00           H  
ATOM   2902  HG3 PRO   180     -18.203  -6.851  10.237  1.00  0.00           H  
ATOM   2903  CB  PRO   180     -17.394  -6.543  12.239  1.00  0.00           C  
ATOM   2904  HB2 PRO   180     -16.565  -5.906  12.550  1.00  0.00           H  
ATOM   2905  HB3 PRO   180     -17.154  -7.594  12.399  1.00  0.00           H  
ATOM   2906  CA  PRO   180     -18.738  -6.342  13.108  1.00  0.00           C  
ATOM   2907  HA  PRO   180     -19.362  -7.236  13.141  1.00  0.00           H  
ATOM   2908  C   PRO   180     -18.382  -6.068  14.590  1.00  0.00           C  
ATOM   2909  O   PRO   180     -18.224  -4.858  14.906  1.00  0.00           O  
ATOM   2910  N   PRO   181     -18.320  -7.093  15.461  1.00  0.00           N  
ATOM   2911  CD  PRO   181     -18.895  -8.453  15.377  1.00  0.00           C  
ATOM   2912  HD2 PRO   181     -18.123  -9.112  14.978  1.00  0.00           H  
ATOM   2913  HD3 PRO   181     -19.827  -8.530  14.817  1.00  0.00           H  
ATOM   2914  CG  PRO   181     -19.119  -8.957  16.799  1.00  0.00           C  
ATOM   2915  HG2 PRO   181     -18.731  -9.969  16.914  1.00  0.00           H  
ATOM   2916  HG3 PRO   181     -20.187  -8.893  17.008  1.00  0.00           H  
ATOM   2917  CB  PRO   181     -18.284  -8.076  17.743  1.00  0.00           C  
ATOM   2918  HB2 PRO   181     -17.321  -8.533  17.969  1.00  0.00           H  
ATOM   2919  HB3 PRO   181     -18.844  -7.794  18.635  1.00  0.00           H  
ATOM   2920  CA  PRO   181     -18.008  -6.794  16.838  1.00  0.00           C  
ATOM   2921  HA  PRO   181     -18.685  -5.968  17.056  1.00  0.00           H  
ATOM   2922  C   PRO   181     -16.586  -6.253  16.995  1.00  0.00           C  
ATOM   2923  O   PRO   181     -15.655  -6.717  16.372  1.00  0.00           O  
ATOM   2924  N   LEU   182     -16.500  -5.330  17.983  1.00  0.00           N  
ATOM   2925  H   LEU   182     -17.411  -4.958  18.209  1.00  0.00           H  
ATOM   2926  CA  LEU   182     -15.202  -4.608  18.279  1.00  0.00           C  
ATOM   2927  HA  LEU   182     -14.855  -3.997  17.446  1.00  0.00           H  
ATOM   2928  CB  LEU   182     -15.557  -3.614  19.393  1.00  0.00           C  
ATOM   2929  HB2 LEU   182     -16.409  -3.038  19.032  1.00  0.00           H  
ATOM   2930  HB3 LEU   182     -15.931  -4.151  20.265  1.00  0.00           H  
ATOM   2931  CG  LEU   182     -14.401  -2.717  19.980  1.00  0.00           C  
ATOM   2932  HG  LEU   182     -13.744  -3.226  20.685  1.00  0.00           H  
ATOM   2933  CD1 LEU   182     -13.636  -2.009  18.963  1.00  0.00           C  
ATOM   2934 HD11 LEU   182     -14.126  -1.146  18.513  1.00  0.00           H  
ATOM   2935 HD12 LEU   182     -12.685  -1.650  19.356  1.00  0.00           H  
ATOM   2936 HD13 LEU   182     -13.348  -2.715  18.185  1.00  0.00           H  
ATOM   2937  CD2 LEU   182     -15.092  -1.726  20.885  1.00  0.00           C  
ATOM   2938 HD21 LEU   182     -15.743  -1.082  20.294  1.00  0.00           H  
ATOM   2939 HD22 LEU   182     -15.685  -2.213  21.660  1.00  0.00           H  
ATOM   2940 HD23 LEU   182     -14.444  -0.942  21.277  1.00  0.00           H  
ATOM   2941  C   LEU   182     -14.056  -5.529  18.819  1.00  0.00           C  
ATOM   2942  O   LEU   182     -12.897  -5.333  18.508  1.00  0.00           O  
ATOM   2943  N   GLU   183     -14.476  -6.587  19.519  1.00  0.00           N  
ATOM   2944  H   GLU   183     -15.397  -6.471  19.916  1.00  0.00           H  
ATOM   2945  CA  GLU   183     -13.536  -7.679  19.832  1.00  0.00           C  
ATOM   2946  HA  GLU   183     -12.781  -7.146  20.410  1.00  0.00           H  
ATOM   2947  CB  GLU   183     -14.123  -8.791  20.760  1.00  0.00           C  
ATOM   2948  HB2 GLU   183     -15.023  -9.094  20.225  1.00  0.00           H  
ATOM   2949  HB3 GLU   183     -13.475  -9.668  20.761  1.00  0.00           H  
ATOM   2950  CG  GLU   183     -14.246  -8.410  22.239  1.00  0.00           C  
ATOM   2951  HG2 GLU   183     -15.012  -7.648  22.387  1.00  0.00           H  
ATOM   2952  HG3 GLU   183     -14.578  -9.297  22.779  1.00  0.00           H  
ATOM   2953  CD  GLU   183     -12.928  -8.146  22.911  1.00  0.00           C  
ATOM   2954  OE1 GLU   183     -12.660  -7.091  23.527  1.00  0.00           O  
ATOM   2955  OE2 GLU   183     -12.039  -8.992  22.824  1.00  0.00           O  
ATOM   2956  C   GLU   183     -12.859  -8.302  18.600  1.00  0.00           C  
ATOM   2957  O   GLU   183     -11.619  -8.525  18.635  1.00  0.00           O  
ATOM   2958  N   GLU   184     -13.528  -8.571  17.481  1.00  0.00           N  
ATOM   2959  H   GLU   184     -14.535  -8.578  17.404  1.00  0.00           H  
ATOM   2960  CA  GLU   184     -12.943  -9.081  16.284  1.00  0.00           C  
ATOM   2961  HA  GLU   184     -12.247  -9.849  16.624  1.00  0.00           H  
ATOM   2962  CB  GLU   184     -14.025  -9.708  15.395  1.00  0.00           C  
ATOM   2963  HB2 GLU   184     -14.744  -8.974  15.031  1.00  0.00           H  
ATOM   2964  HB3 GLU   184     -13.593 -10.024  14.446  1.00  0.00           H  
ATOM   2965  CG  GLU   184     -14.746 -10.901  15.923  1.00  0.00           C  
ATOM   2966  HG2 GLU   184     -15.536 -10.518  16.569  1.00  0.00           H  
ATOM   2967  HG3 GLU   184     -15.152 -11.421  15.055  1.00  0.00           H  
ATOM   2968  CD  GLU   184     -13.840 -11.893  16.737  1.00  0.00           C  
ATOM   2969  OE1 GLU   184     -14.222 -12.294  17.889  1.00  0.00           O  
ATOM   2970  OE2 GLU   184     -12.705 -12.288  16.360  1.00  0.00           O  
ATOM   2971  C   GLU   184     -12.158  -7.993  15.516  1.00  0.00           C  
ATOM   2972  O   GLU   184     -11.058  -8.214  14.953  1.00  0.00           O  
ATOM   2973  N   ARG   185     -12.680  -6.739  15.455  1.00  0.00           N  
ATOM   2974  H   ARG   185     -13.604  -6.698  15.862  1.00  0.00           H  
ATOM   2975  CA  ARG   185     -11.967  -5.693  14.767  1.00  0.00           C  
ATOM   2976  HA  ARG   185     -11.762  -5.835  13.706  1.00  0.00           H  
ATOM   2977  CB  ARG   185     -12.905  -4.416  14.675  1.00  0.00           C  
ATOM   2978  HB2 ARG   185     -13.206  -4.199  15.700  1.00  0.00           H  
ATOM   2979  HB3 ARG   185     -12.256  -3.654  14.244  1.00  0.00           H  
ATOM   2980  CG  ARG   185     -14.093  -4.672  13.798  1.00  0.00           C  
ATOM   2981  HG2 ARG   185     -13.845  -4.724  12.738  1.00  0.00           H  
ATOM   2982  HG3 ARG   185     -14.620  -5.555  14.159  1.00  0.00           H  
ATOM   2983  CD  ARG   185     -15.215  -3.618  13.883  1.00  0.00           C  
ATOM   2984  HD2 ARG   185     -16.034  -3.985  13.265  1.00  0.00           H  
ATOM   2985  HD3 ARG   185     -15.688  -3.740  14.858  1.00  0.00           H  
ATOM   2986  NE  ARG   185     -14.703  -2.230  13.520  1.00  0.00           N  
ATOM   2987  HE  ARG   185     -14.224  -2.057  12.648  1.00  0.00           H  
ATOM   2988  CZ  ARG   185     -14.585  -1.219  14.372  1.00  0.00           C  
ATOM   2989  NH1 ARG   185     -15.214  -1.165  15.507  1.00  0.00           N  
ATOM   2990 HH11 ARG   185     -15.770  -1.934  15.852  1.00  0.00           H  
ATOM   2991 HH12 ARG   185     -15.194  -0.378  16.140  1.00  0.00           H  
ATOM   2992  NH2 ARG   185     -13.769  -0.219  13.976  1.00  0.00           N  
ATOM   2993 HH21 ARG   185     -13.151  -0.322  13.184  1.00  0.00           H  
ATOM   2994 HH22 ARG   185     -13.853   0.696  14.396  1.00  0.00           H  
ATOM   2995  C   ARG   185     -10.696  -5.266  15.492  1.00  0.00           C  
ATOM   2996  O   ARG   185      -9.744  -4.816  14.815  1.00  0.00           O  
ATOM   2997  N   ARG   186     -10.582  -5.495  16.804  1.00  0.00           N  
ATOM   2998  H   ARG   186     -11.418  -5.645  17.351  1.00  0.00           H  
ATOM   2999  CA  ARG   186      -9.382  -5.429  17.692  1.00  0.00           C  
ATOM   3000  HA  ARG   186      -8.857  -4.500  17.469  1.00  0.00           H  
ATOM   3001  CB  ARG   186      -9.709  -5.255  19.182  1.00  0.00           C  
ATOM   3002  HB2 ARG   186     -10.357  -4.383  19.264  1.00  0.00           H  
ATOM   3003  HB3 ARG   186     -10.246  -6.112  19.588  1.00  0.00           H  
ATOM   3004  CG  ARG   186      -8.508  -5.045  20.099  1.00  0.00           C  
ATOM   3005  HG2 ARG   186      -7.886  -5.921  20.286  1.00  0.00           H  
ATOM   3006  HG3 ARG   186      -7.878  -4.266  19.670  1.00  0.00           H  
ATOM   3007  CD  ARG   186      -9.039  -4.336  21.304  1.00  0.00           C  
ATOM   3008  HD2 ARG   186      -9.849  -4.862  21.810  1.00  0.00           H  
ATOM   3009  HD3 ARG   186      -8.240  -4.249  22.041  1.00  0.00           H  
ATOM   3010  NE  ARG   186      -9.460  -2.901  21.254  1.00  0.00           N  
ATOM   3011  HE  ARG   186     -10.458  -2.750  21.258  1.00  0.00           H  
ATOM   3012  CZ  ARG   186      -8.661  -1.862  21.141  1.00  0.00           C  
ATOM   3013  NH1 ARG   186      -9.150  -0.695  21.432  1.00  0.00           N  
ATOM   3014 HH11 ARG   186     -10.125  -0.606  21.679  1.00  0.00           H  
ATOM   3015 HH12 ARG   186      -8.502   0.076  21.358  1.00  0.00           H  
ATOM   3016  NH2 ARG   186      -7.407  -1.911  20.900  1.00  0.00           N  
ATOM   3017 HH21 ARG   186      -6.865  -2.738  20.694  1.00  0.00           H  
ATOM   3018 HH22 ARG   186      -6.997  -0.996  20.776  1.00  0.00           H  
ATOM   3019  C   ARG   186      -8.429  -6.494  17.373  1.00  0.00           C  
ATOM   3020  O   ARG   186      -7.204  -6.258  17.306  1.00  0.00           O  
ATOM   3021  N   ALA   187      -8.915  -7.722  17.264  1.00  0.00           N  
ATOM   3022  H   ALA   187      -9.922  -7.789  17.280  1.00  0.00           H  
ATOM   3023  CA  ALA   187      -8.139  -8.883  16.901  1.00  0.00           C  
ATOM   3024  HA  ALA   187      -7.403  -9.096  17.675  1.00  0.00           H  
ATOM   3025  CB  ALA   187      -8.985 -10.111  16.844  1.00  0.00           C  
ATOM   3026  HB1 ALA   187      -9.402 -10.324  17.828  1.00  0.00           H  
ATOM   3027  HB2 ALA   187      -9.807  -9.932  16.150  1.00  0.00           H  
ATOM   3028  HB3 ALA   187      -8.379 -10.959  16.526  1.00  0.00           H  
ATOM   3029  C   ALA   187      -7.418  -8.730  15.518  1.00  0.00           C  
ATOM   3030  O   ALA   187      -6.247  -9.180  15.383  1.00  0.00           O  
ATOM   3031  N   MET   188      -8.020  -8.090  14.485  1.00  0.00           N  
ATOM   3032  H   MET   188      -9.001  -7.886  14.614  1.00  0.00           H  
ATOM   3033  CA  MET   188      -7.395  -7.653  13.170  1.00  0.00           C  
ATOM   3034  HA  MET   188      -7.038  -8.533  12.635  1.00  0.00           H  
ATOM   3035  CB  MET   188      -8.397  -7.093  12.206  1.00  0.00           C  
ATOM   3036  HB2 MET   188      -8.856  -6.210  12.650  1.00  0.00           H  
ATOM   3037  HB3 MET   188      -7.797  -6.621  11.427  1.00  0.00           H  
ATOM   3038  CG  MET   188      -9.455  -8.139  11.806  1.00  0.00           C  
ATOM   3039  HG2 MET   188      -8.946  -8.992  11.358  1.00  0.00           H  
ATOM   3040  HG3 MET   188     -10.026  -8.486  12.667  1.00  0.00           H  
ATOM   3041  SD  MET   188     -10.528  -7.566  10.565  1.00  0.00           S  
ATOM   3042  CE  MET   188     -11.111  -9.108   9.789  1.00  0.00           C  
ATOM   3043  HE1 MET   188     -11.739  -8.905   8.921  1.00  0.00           H  
ATOM   3044  HE2 MET   188     -10.319  -9.815   9.541  1.00  0.00           H  
ATOM   3045  HE3 MET   188     -11.630  -9.654  10.577  1.00  0.00           H  
ATOM   3046  C   MET   188      -6.239  -6.621  13.430  1.00  0.00           C  
ATOM   3047  O   MET   188      -5.311  -6.507  12.648  1.00  0.00           O  
ATOM   3048  N   HIE   189      -6.288  -5.845  14.528  1.00  0.00           N  
ATOM   3049  H   HIE   189      -7.120  -5.731  15.088  1.00  0.00           H  
ATOM   3050  CA  HIE   189      -5.126  -4.956  14.847  1.00  0.00           C  
ATOM   3051  HA  HIE   189      -4.759  -4.447  13.955  1.00  0.00           H  
ATOM   3052  CB  HIE   189      -5.658  -3.769  15.808  1.00  0.00           C  
ATOM   3053  HB2 HIE   189      -6.477  -3.179  15.396  1.00  0.00           H  
ATOM   3054  HB3 HIE   189      -6.085  -4.208  16.709  1.00  0.00           H  
ATOM   3055  CG  HIE   189      -4.598  -2.786  16.333  1.00  0.00           C  
ATOM   3056  ND1 HIE   189      -4.622  -2.105  17.517  1.00  0.00           N  
ATOM   3057  CE1 HIE   189      -3.470  -1.471  17.636  1.00  0.00           C  
ATOM   3058  HE1 HIE   189      -3.130  -0.948  18.517  1.00  0.00           H  
ATOM   3059  NE2 HIE   189      -2.734  -1.696  16.574  1.00  0.00           N  
ATOM   3060  HE2 HIE   189      -1.763  -1.455  16.440  1.00  0.00           H  
ATOM   3061  CD2 HIE   189      -3.426  -2.455  15.642  1.00  0.00           C  
ATOM   3062  HD2 HIE   189      -3.020  -2.905  14.748  1.00  0.00           H  
ATOM   3063  C   HIE   189      -3.911  -5.700  15.521  1.00  0.00           C  
ATOM   3064  O   HIE   189      -2.802  -5.373  15.217  1.00  0.00           O  
ATOM   3065  N   ASP   190      -4.179  -6.748  16.410  1.00  0.00           N  
ATOM   3066  H   ASP   190      -5.135  -6.867  16.714  1.00  0.00           H  
ATOM   3067  CA  ASP   190      -3.215  -7.681  16.990  1.00  0.00           C  
ATOM   3068  HA  ASP   190      -2.414  -7.037  17.352  1.00  0.00           H  
ATOM   3069  CB  ASP   190      -3.848  -8.392  18.227  1.00  0.00           C  
ATOM   3070  HB2 ASP   190      -4.744  -8.943  17.942  1.00  0.00           H  
ATOM   3071  HB3 ASP   190      -3.082  -9.114  18.509  1.00  0.00           H  
ATOM   3072  CG  ASP   190      -4.228  -7.509  19.453  1.00  0.00           C  
ATOM   3073  OD1 ASP   190      -3.810  -6.302  19.536  1.00  0.00           O  
ATOM   3074  OD2 ASP   190      -5.059  -7.940  20.230  1.00  0.00           O  
ATOM   3075  C   ASP   190      -2.646  -8.691  15.937  1.00  0.00           C  
ATOM   3076  O   ASP   190      -1.586  -9.221  16.178  1.00  0.00           O  
ATOM   3077  N   ILE   191      -3.288  -8.819  14.778  1.00  0.00           N  
ATOM   3078  H   ILE   191      -4.113  -8.277  14.565  1.00  0.00           H  
ATOM   3079  CA  ILE   191      -2.591  -9.367  13.560  1.00  0.00           C  
ATOM   3080  HA  ILE   191      -2.108 -10.312  13.808  1.00  0.00           H  
ATOM   3081  CB  ILE   191      -3.688  -9.719  12.596  1.00  0.00           C  
ATOM   3082  HB  ILE   191      -4.303  -8.822  12.525  1.00  0.00           H  
ATOM   3083  CG2 ILE   191      -3.226  -9.885  11.157  1.00  0.00           C  
ATOM   3084 HG21 ILE   191      -2.389 -10.583  11.136  1.00  0.00           H  
ATOM   3085 HG22 ILE   191      -3.988 -10.256  10.472  1.00  0.00           H  
ATOM   3086 HG23 ILE   191      -2.819  -8.967  10.732  1.00  0.00           H  
ATOM   3087  CG1 ILE   191      -4.491 -10.948  13.053  1.00  0.00           C  
ATOM   3088 HG12 ILE   191      -3.784 -11.778  13.034  1.00  0.00           H  
ATOM   3089 HG13 ILE   191      -4.774 -10.888  14.104  1.00  0.00           H  
ATOM   3090  CD1 ILE   191      -5.824 -11.236  12.360  1.00  0.00           C  
ATOM   3091 HD11 ILE   191      -6.186 -12.189  12.745  1.00  0.00           H  
ATOM   3092 HD12 ILE   191      -6.610 -10.528  12.622  1.00  0.00           H  
ATOM   3093 HD13 ILE   191      -5.689 -11.445  11.299  1.00  0.00           H  
ATOM   3094  C   ILE   191      -1.596  -8.399  12.971  1.00  0.00           C  
ATOM   3095  O   ILE   191      -0.491  -8.829  12.681  1.00  0.00           O  
ATOM   3096  N   ILE   192      -1.962  -7.080  12.832  1.00  0.00           N  
ATOM   3097  H   ILE   192      -2.953  -6.889  12.880  1.00  0.00           H  
ATOM   3098  CA  ILE   192      -0.958  -6.014  12.425  1.00  0.00           C  
ATOM   3099  HA  ILE   192      -0.498  -6.250  11.466  1.00  0.00           H  
ATOM   3100  CB  ILE   192      -1.699  -4.658  12.182  1.00  0.00           C  
ATOM   3101  HB  ILE   192      -2.414  -4.513  12.992  1.00  0.00           H  
ATOM   3102  CG2 ILE   192      -0.717  -3.432  12.155  1.00  0.00           C  
ATOM   3103 HG21 ILE   192      -0.015  -3.514  11.325  1.00  0.00           H  
ATOM   3104 HG22 ILE   192      -1.305  -2.518  12.075  1.00  0.00           H  
ATOM   3105 HG23 ILE   192      -0.047  -3.343  13.010  1.00  0.00           H  
ATOM   3106  CG1 ILE   192      -2.321  -4.698  10.845  1.00  0.00           C  
ATOM   3107 HG12 ILE   192      -1.578  -4.419  10.098  1.00  0.00           H  
ATOM   3108 HG13 ILE   192      -2.490  -5.758  10.651  1.00  0.00           H  
ATOM   3109  CD1 ILE   192      -3.596  -3.913  10.733  1.00  0.00           C  
ATOM   3110 HD11 ILE   192      -4.349  -4.313  11.413  1.00  0.00           H  
ATOM   3111 HD12 ILE   192      -3.468  -2.976  11.275  1.00  0.00           H  
ATOM   3112 HD13 ILE   192      -3.961  -3.858   9.707  1.00  0.00           H  
ATOM   3113  C   ILE   192       0.174  -5.870  13.501  1.00  0.00           C  
ATOM   3114  O   ILE   192       1.362  -5.948  13.065  1.00  0.00           O  
ATOM   3115  N   ALA   193      -0.087  -5.830  14.776  1.00  0.00           N  
ATOM   3116  H   ALA   193      -1.069  -5.973  14.963  1.00  0.00           H  
ATOM   3117  CA  ALA   193       0.836  -5.826  15.876  1.00  0.00           C  
ATOM   3118  HA  ALA   193       1.727  -5.319  15.506  1.00  0.00           H  
ATOM   3119  CB  ALA   193       0.352  -4.986  17.090  1.00  0.00           C  
ATOM   3120  HB1 ALA   193      -0.006  -4.021  16.730  1.00  0.00           H  
ATOM   3121  HB2 ALA   193      -0.417  -5.526  17.642  1.00  0.00           H  
ATOM   3122  HB3 ALA   193       1.264  -4.900  17.681  1.00  0.00           H  
ATOM   3123  C   ALA   193       1.175  -7.298  16.229  1.00  0.00           C  
ATOM   3124  O   ALA   193       0.815  -7.810  17.336  1.00  0.00           O  
ATOM   3125  N   SER   194       1.983  -7.912  15.352  1.00  0.00           N  
ATOM   3126  H   SER   194       2.422  -7.409  14.594  1.00  0.00           H  
ATOM   3127  CA  SER   194       2.553  -9.284  15.417  1.00  0.00           C  
ATOM   3128  HA  SER   194       2.649  -9.486  16.484  1.00  0.00           H  
ATOM   3129  CB  SER   194       1.476 -10.256  14.873  1.00  0.00           C  
ATOM   3130  HB2 SER   194       0.531 -10.012  15.357  1.00  0.00           H  
ATOM   3131  HB3 SER   194       1.403 -10.068  13.801  1.00  0.00           H  
ATOM   3132  OG  SER   194       1.859 -11.597  15.123  1.00  0.00           O  
ATOM   3133  HG  SER   194       1.111 -12.170  14.942  1.00  0.00           H  
ATOM   3134  C   SER   194       3.942  -9.441  14.697  1.00  0.00           C  
ATOM   3135  O   SER   194       4.080  -8.899  13.648  1.00  0.00           O  
ATOM   3136  N   ASP   195       4.856 -10.188  15.308  1.00  0.00           N  
ATOM   3137  H   ASP   195       4.562 -10.622  16.171  1.00  0.00           H  
ATOM   3138  CA  ASP   195       6.205 -10.491  14.684  1.00  0.00           C  
ATOM   3139  HA  ASP   195       6.653  -9.582  14.283  1.00  0.00           H  
ATOM   3140  CB  ASP   195       7.162 -11.090  15.754  1.00  0.00           C  
ATOM   3141  HB2 ASP   195       6.921 -12.131  15.965  1.00  0.00           H  
ATOM   3142  HB3 ASP   195       8.120 -11.133  15.236  1.00  0.00           H  
ATOM   3143  CG  ASP   195       7.396 -10.213  17.014  1.00  0.00           C  
ATOM   3144  OD1 ASP   195       7.201  -8.966  16.932  1.00  0.00           O  
ATOM   3145  OD2 ASP   195       7.717 -10.818  18.049  1.00  0.00           O  
ATOM   3146  C   ASP   195       6.232 -11.373  13.442  1.00  0.00           C  
ATOM   3147  O   ASP   195       7.259 -11.758  12.840  1.00  0.00           O  
ATOM   3148  N   THR   196       5.002 -11.735  12.954  1.00  0.00           N  
ATOM   3149  H   THR   196       4.218 -11.662  13.586  1.00  0.00           H  
ATOM   3150  CA  THR   196       4.852 -12.518  11.674  1.00  0.00           C  
ATOM   3151  HA  THR   196       5.395 -12.028  10.865  1.00  0.00           H  
ATOM   3152  CB  THR   196       5.343 -14.049  11.850  1.00  0.00           C  
ATOM   3153  HB  THR   196       6.356 -14.066  12.253  1.00  0.00           H  
ATOM   3154  CG2 THR   196       4.515 -14.781  12.895  1.00  0.00           C  
ATOM   3155 HG21 THR   196       5.163 -15.500  13.397  1.00  0.00           H  
ATOM   3156 HG22 THR   196       4.087 -14.139  13.663  1.00  0.00           H  
ATOM   3157 HG23 THR   196       3.694 -15.320  12.423  1.00  0.00           H  
ATOM   3158  OG1 THR   196       5.310 -14.741  10.585  1.00  0.00           O  
ATOM   3159  HG1 THR   196       5.791 -14.254   9.913  1.00  0.00           H  
ATOM   3160  C   THR   196       3.435 -12.352  11.232  1.00  0.00           C  
ATOM   3161  O   THR   196       2.473 -12.677  11.959  1.00  0.00           O  
ATOM   3162  N   PHE   197       3.178 -11.956   9.909  1.00  0.00           N  
ATOM   3163  H   PHE   197       4.025 -11.643   9.457  1.00  0.00           H  
ATOM   3164  CA  PHE   197       1.923 -11.899   9.255  1.00  0.00           C  
ATOM   3165  HA  PHE   197       1.226 -11.278   9.819  1.00  0.00           H  
ATOM   3166  CB  PHE   197       2.028 -11.413   7.808  1.00  0.00           C  
ATOM   3167  HB2 PHE   197       2.343 -10.370   7.774  1.00  0.00           H  
ATOM   3168  HB3 PHE   197       2.706 -12.035   7.224  1.00  0.00           H  
ATOM   3169  CG  PHE   197       0.665 -11.312   7.179  1.00  0.00           C  
ATOM   3170  CD1 PHE   197      -0.301 -10.529   7.775  1.00  0.00           C  
ATOM   3171  HD1 PHE   197      -0.092 -10.040   8.715  1.00  0.00           H  
ATOM   3172  CE1 PHE   197      -1.574 -10.507   7.234  1.00  0.00           C  
ATOM   3173  HE1 PHE   197      -2.265  -9.790   7.652  1.00  0.00           H  
ATOM   3174  CZ  PHE   197      -1.851 -11.199   6.005  1.00  0.00           C  
ATOM   3175  HZ  PHE   197      -2.825 -11.011   5.577  1.00  0.00           H  
ATOM   3176  CE2 PHE   197      -0.920 -11.994   5.447  1.00  0.00           C  
ATOM   3177  HE2 PHE   197      -1.151 -12.508   4.526  1.00  0.00           H  
ATOM   3178  CD2 PHE   197       0.373 -11.977   5.933  1.00  0.00           C  
ATOM   3179  HD2 PHE   197       1.073 -12.604   5.402  1.00  0.00           H  
ATOM   3180  C   PHE   197       1.359 -13.335   9.262  1.00  0.00           C  
ATOM   3181  O   PHE   197       1.807 -14.174   8.489  1.00  0.00           O  
ATOM   3182  N   ASP   198       0.321 -13.648  10.064  1.00  0.00           N  
ATOM   3183  H   ASP   198       0.035 -12.966  10.752  1.00  0.00           H  
ATOM   3184  CA  ASP   198      -0.290 -15.004  10.171  1.00  0.00           C  
ATOM   3185  HA  ASP   198       0.478 -15.724   9.887  1.00  0.00           H  
ATOM   3186  CB  ASP   198      -0.812 -15.274  11.532  1.00  0.00           C  
ATOM   3187  HB2 ASP   198       0.034 -15.114  12.200  1.00  0.00           H  
ATOM   3188  HB3 ASP   198      -1.584 -14.537  11.755  1.00  0.00           H  
ATOM   3189  CG  ASP   198      -1.247 -16.674  11.691  1.00  0.00           C  
ATOM   3190  OD1 ASP   198      -1.666 -17.330  10.694  1.00  0.00           O  
ATOM   3191  OD2 ASP   198      -1.139 -17.220  12.801  1.00  0.00           O  
ATOM   3192  C   ASP   198      -1.327 -15.064   9.032  1.00  0.00           C  
ATOM   3193  O   ASP   198      -2.534 -14.807   9.203  1.00  0.00           O  
ATOM   3194  N   LYS   199      -0.795 -15.458   7.873  1.00  0.00           N  
ATOM   3195  H   LYS   199       0.199 -15.628   7.818  1.00  0.00           H  
ATOM   3196  CA  LYS   199      -1.520 -15.481   6.619  1.00  0.00           C  
ATOM   3197  HA  LYS   199      -1.741 -14.427   6.452  1.00  0.00           H  
ATOM   3198  CB  LYS   199      -0.723 -16.008   5.370  1.00  0.00           C  
ATOM   3199  HB2 LYS   199       0.324 -15.724   5.479  1.00  0.00           H  
ATOM   3200  HB3 LYS   199      -0.799 -17.096   5.391  1.00  0.00           H  
ATOM   3201  CG  LYS   199      -1.239 -15.423   4.029  1.00  0.00           C  
ATOM   3202  HG2 LYS   199      -2.315 -15.291   4.141  1.00  0.00           H  
ATOM   3203  HG3 LYS   199      -0.717 -14.528   3.690  1.00  0.00           H  
ATOM   3204  CD  LYS   199      -1.008 -16.487   2.961  1.00  0.00           C  
ATOM   3205  HD2 LYS   199       0.033 -16.381   2.657  1.00  0.00           H  
ATOM   3206  HD3 LYS   199      -1.205 -17.467   3.396  1.00  0.00           H  
ATOM   3207  CE  LYS   199      -2.080 -16.415   1.873  1.00  0.00           C  
ATOM   3208  HE2 LYS   199      -2.101 -17.294   1.229  1.00  0.00           H  
ATOM   3209  HE3 LYS   199      -3.032 -16.439   2.403  1.00  0.00           H  
ATOM   3210  NZ  LYS   199      -1.798 -15.129   1.134  1.00  0.00           N  
ATOM   3211  HZ1 LYS   199      -0.875 -15.145   0.722  1.00  0.00           H  
ATOM   3212  HZ2 LYS   199      -2.440 -14.953   0.375  1.00  0.00           H  
ATOM   3213  HZ3 LYS   199      -1.710 -14.312   1.722  1.00  0.00           H  
ATOM   3214  C   LYS   199      -2.917 -16.176   6.726  1.00  0.00           C  
ATOM   3215  O   LYS   199      -3.939 -15.699   6.230  1.00  0.00           O  
ATOM   3216  N   ALA   200      -2.933 -17.280   7.430  1.00  0.00           N  
ATOM   3217  H   ALA   200      -2.015 -17.470   7.805  1.00  0.00           H  
ATOM   3218  CA  ALA   200      -4.129 -18.075   7.747  1.00  0.00           C  
ATOM   3219  HA  ALA   200      -4.721 -18.251   6.849  1.00  0.00           H  
ATOM   3220  CB  ALA   200      -3.669 -19.523   8.203  1.00  0.00           C  
ATOM   3221  HB1 ALA   200      -2.981 -19.911   7.452  1.00  0.00           H  
ATOM   3222  HB2 ALA   200      -3.259 -19.494   9.212  1.00  0.00           H  
ATOM   3223  HB3 ALA   200      -4.589 -20.109   8.227  1.00  0.00           H  
ATOM   3224  C   ALA   200      -5.017 -17.498   8.860  1.00  0.00           C  
ATOM   3225  O   ALA   200      -6.236 -17.484   8.631  1.00  0.00           O  
ATOM   3226  N   LYS   201      -4.446 -16.970   9.971  1.00  0.00           N  
ATOM   3227  H   LYS   201      -3.529 -17.325  10.200  1.00  0.00           H  
ATOM   3228  CA  LYS   201      -5.228 -16.356  11.110  1.00  0.00           C  
ATOM   3229  HA  LYS   201      -6.060 -17.020  11.343  1.00  0.00           H  
ATOM   3230  CB  LYS   201      -4.382 -15.979  12.317  1.00  0.00           C  
ATOM   3231  HB2 LYS   201      -3.719 -16.793  12.611  1.00  0.00           H  
ATOM   3232  HB3 LYS   201      -3.781 -15.132  11.986  1.00  0.00           H  
ATOM   3233  CG  LYS   201      -5.282 -15.598  13.520  1.00  0.00           C  
ATOM   3234  HG2 LYS   201      -5.841 -14.695  13.279  1.00  0.00           H  
ATOM   3235  HG3 LYS   201      -5.913 -16.423  13.852  1.00  0.00           H  
ATOM   3236  CD  LYS   201      -4.320 -15.265  14.700  1.00  0.00           C  
ATOM   3237  HD2 LYS   201      -3.689 -16.139  14.858  1.00  0.00           H  
ATOM   3238  HD3 LYS   201      -3.731 -14.372  14.490  1.00  0.00           H  
ATOM   3239  CE  LYS   201      -5.072 -15.096  16.036  1.00  0.00           C  
ATOM   3240  HE2 LYS   201      -5.813 -14.310  15.891  1.00  0.00           H  
ATOM   3241  HE3 LYS   201      -5.600 -15.984  16.384  1.00  0.00           H  
ATOM   3242  NZ  LYS   201      -4.194 -14.679  17.119  1.00  0.00           N  
ATOM   3243  HZ1 LYS   201      -4.592 -14.655  18.047  1.00  0.00           H  
ATOM   3244  HZ2 LYS   201      -3.319 -15.172  17.227  1.00  0.00           H  
ATOM   3245  HZ3 LYS   201      -3.838 -13.758  16.909  1.00  0.00           H  
ATOM   3246  C   LYS   201      -5.890 -15.130  10.579  1.00  0.00           C  
ATOM   3247  O   LYS   201      -7.037 -14.878  10.987  1.00  0.00           O  
ATOM   3248  N   ALA   202      -5.244 -14.372   9.677  1.00  0.00           N  
ATOM   3249  H   ALA   202      -4.286 -14.637   9.496  1.00  0.00           H  
ATOM   3250  CA  ALA   202      -5.946 -13.349   8.955  1.00  0.00           C  
ATOM   3251  HA  ALA   202      -6.370 -12.638   9.663  1.00  0.00           H  
ATOM   3252  CB  ALA   202      -4.987 -12.501   8.149  1.00  0.00           C  
ATOM   3253  HB1 ALA   202      -4.268 -13.128   7.622  1.00  0.00           H  
ATOM   3254  HB2 ALA   202      -5.440 -11.843   7.408  1.00  0.00           H  
ATOM   3255  HB3 ALA   202      -4.387 -11.899   8.832  1.00  0.00           H  
ATOM   3256  C   ALA   202      -7.098 -13.887   8.091  1.00  0.00           C  
ATOM   3257  O   ALA   202      -8.193 -13.335   8.246  1.00  0.00           O  
ATOM   3258  N   GLU   203      -6.991 -14.966   7.294  1.00  0.00           N  
ATOM   3259  H   GLU   203      -6.173 -15.551   7.197  1.00  0.00           H  
ATOM   3260  CA  GLU   203      -8.068 -15.542   6.520  1.00  0.00           C  
ATOM   3261  HA  GLU   203      -8.567 -14.684   6.069  1.00  0.00           H  
ATOM   3262  CB  GLU   203      -7.459 -16.489   5.426  1.00  0.00           C  
ATOM   3263  HB2 GLU   203      -6.530 -16.057   5.054  1.00  0.00           H  
ATOM   3264  HB3 GLU   203      -7.303 -17.498   5.809  1.00  0.00           H  
ATOM   3265  CG  GLU   203      -8.337 -16.603   4.216  1.00  0.00           C  
ATOM   3266  HG2 GLU   203      -9.293 -17.071   4.448  1.00  0.00           H  
ATOM   3267  HG3 GLU   203      -8.651 -15.605   3.910  1.00  0.00           H  
ATOM   3268  CD  GLU   203      -7.666 -17.373   3.137  1.00  0.00           C  
ATOM   3269  OE1 GLU   203      -8.048 -17.156   1.978  1.00  0.00           O  
ATOM   3270  OE2 GLU   203      -6.839 -18.252   3.385  1.00  0.00           O  
ATOM   3271  C   GLU   203      -9.192 -16.216   7.317  1.00  0.00           C  
ATOM   3272  O   GLU   203     -10.367 -16.228   6.870  1.00  0.00           O  
ATOM   3273  N   ALA   204      -8.873 -16.788   8.405  1.00  0.00           N  
ATOM   3274  H   ALA   204      -7.916 -17.100   8.498  1.00  0.00           H  
ATOM   3275  CA  ALA   204      -9.812 -17.114   9.439  1.00  0.00           C  
ATOM   3276  HA  ALA   204     -10.566 -17.792   9.040  1.00  0.00           H  
ATOM   3277  CB  ALA   204      -9.069 -17.912  10.575  1.00  0.00           C  
ATOM   3278  HB1 ALA   204      -8.851 -18.916  10.209  1.00  0.00           H  
ATOM   3279  HB2 ALA   204      -8.088 -17.523  10.844  1.00  0.00           H  
ATOM   3280  HB3 ALA   204      -9.826 -18.008  11.353  1.00  0.00           H  
ATOM   3281  C   ALA   204     -10.573 -15.884  10.016  1.00  0.00           C  
ATOM   3282  O   ALA   204     -11.802 -15.953  10.221  1.00  0.00           O  
ATOM   3283  N   GLN   205      -9.883 -14.802  10.260  1.00  0.00           N  
ATOM   3284  H   GLN   205      -8.911 -14.886  10.521  1.00  0.00           H  
ATOM   3285  CA  GLN   205     -10.499 -13.609  10.774  1.00  0.00           C  
ATOM   3286  HA  GLN   205     -11.223 -13.854  11.551  1.00  0.00           H  
ATOM   3287  CB  GLN   205      -9.299 -12.795  11.364  1.00  0.00           C  
ATOM   3288  HB2 GLN   205      -8.641 -13.467  11.915  1.00  0.00           H  
ATOM   3289  HB3 GLN   205      -8.747 -12.315  10.556  1.00  0.00           H  
ATOM   3290  CG  GLN   205      -9.824 -11.699  12.280  1.00  0.00           C  
ATOM   3291  HG2 GLN   205      -8.972 -11.072  12.541  1.00  0.00           H  
ATOM   3292  HG3 GLN   205     -10.535 -11.031  11.795  1.00  0.00           H  
ATOM   3293  CD  GLN   205     -10.402 -12.145  13.618  1.00  0.00           C  
ATOM   3294  OE1 GLN   205     -10.330 -13.326  13.974  1.00  0.00           O  
ATOM   3295  NE2 GLN   205     -11.023 -11.259  14.355  1.00  0.00           N  
ATOM   3296 HE21 GLN   205     -11.443 -11.658  15.182  1.00  0.00           H  
ATOM   3297 HE22 GLN   205     -11.097 -10.265  14.187  1.00  0.00           H  
ATOM   3298  C   GLN   205     -11.310 -12.791   9.784  1.00  0.00           C  
ATOM   3299  O   GLN   205     -12.262 -12.122  10.193  1.00  0.00           O  
ATOM   3300  N   ILE   206     -11.032 -12.861   8.472  1.00  0.00           N  
ATOM   3301  H   ILE   206     -10.366 -13.584   8.241  1.00  0.00           H  
ATOM   3302  CA  ILE   206     -11.914 -12.434   7.414  1.00  0.00           C  
ATOM   3303  HA  ILE   206     -12.042 -11.365   7.584  1.00  0.00           H  
ATOM   3304  CB  ILE   206     -11.239 -12.532   6.028  1.00  0.00           C  
ATOM   3305  HB  ILE   206     -10.876 -13.555   5.936  1.00  0.00           H  
ATOM   3306  CG2 ILE   206     -12.169 -12.324   4.804  1.00  0.00           C  
ATOM   3307 HG21 ILE   206     -12.875 -13.116   4.558  1.00  0.00           H  
ATOM   3308 HG22 ILE   206     -12.695 -11.379   4.942  1.00  0.00           H  
ATOM   3309 HG23 ILE   206     -11.600 -12.264   3.877  1.00  0.00           H  
ATOM   3310  CG1 ILE   206     -10.110 -11.503   5.979  1.00  0.00           C  
ATOM   3311 HG12 ILE   206     -10.512 -10.518   5.740  1.00  0.00           H  
ATOM   3312 HG13 ILE   206      -9.609 -11.524   6.946  1.00  0.00           H  
ATOM   3313  CD1 ILE   206      -9.076 -11.798   4.863  1.00  0.00           C  
ATOM   3314 HD11 ILE   206      -8.444 -10.926   4.692  1.00  0.00           H  
ATOM   3315 HD12 ILE   206      -8.562 -12.673   5.260  1.00  0.00           H  
ATOM   3316 HD13 ILE   206      -9.400 -12.092   3.865  1.00  0.00           H  
ATOM   3317  C   ILE   206     -13.281 -13.156   7.438  1.00  0.00           C  
ATOM   3318  O   ILE   206     -14.369 -12.606   7.391  1.00  0.00           O  
ATOM   3319  N   ALA   207     -13.232 -14.483   7.453  1.00  0.00           N  
ATOM   3320  H   ALA   207     -12.304 -14.816   7.235  1.00  0.00           H  
ATOM   3321  CA  ALA   207     -14.396 -15.326   7.574  1.00  0.00           C  
ATOM   3322  HA  ALA   207     -15.053 -15.217   6.711  1.00  0.00           H  
ATOM   3323  CB  ALA   207     -13.907 -16.840   7.518  1.00  0.00           C  
ATOM   3324  HB1 ALA   207     -14.767 -17.509   7.472  1.00  0.00           H  
ATOM   3325  HB2 ALA   207     -13.357 -16.931   6.581  1.00  0.00           H  
ATOM   3326  HB3 ALA   207     -13.354 -17.118   8.415  1.00  0.00           H  
ATOM   3327  C   ALA   207     -15.237 -14.997   8.769  1.00  0.00           C  
ATOM   3328  O   ALA   207     -16.500 -15.065   8.627  1.00  0.00           O  
ATOM   3329  N   LYS   208     -14.630 -14.460   9.790  1.00  0.00           N  
ATOM   3330  H   LYS   208     -13.633 -14.422   9.633  1.00  0.00           H  
ATOM   3331  CA  LYS   208     -15.233 -14.313  11.087  1.00  0.00           C  
ATOM   3332  HA  LYS   208     -15.797 -15.220  11.303  1.00  0.00           H  
ATOM   3333  CB  LYS   208     -14.111 -14.156  12.077  1.00  0.00           C  
ATOM   3334  HB2 LYS   208     -13.350 -14.917  11.902  1.00  0.00           H  
ATOM   3335  HB3 LYS   208     -13.565 -13.213  12.076  1.00  0.00           H  
ATOM   3336  CG  LYS   208     -14.658 -14.436  13.514  1.00  0.00           C  
ATOM   3337  HG2 LYS   208     -13.798 -14.174  14.130  1.00  0.00           H  
ATOM   3338  HG3 LYS   208     -15.580 -13.890  13.712  1.00  0.00           H  
ATOM   3339  CD  LYS   208     -14.935 -15.922  13.733  1.00  0.00           C  
ATOM   3340  HD2 LYS   208     -15.539 -16.367  12.942  1.00  0.00           H  
ATOM   3341  HD3 LYS   208     -13.985 -16.457  13.708  1.00  0.00           H  
ATOM   3342  CE  LYS   208     -15.679 -16.190  15.046  1.00  0.00           C  
ATOM   3343  HE2 LYS   208     -15.383 -15.378  15.710  1.00  0.00           H  
ATOM   3344  HE3 LYS   208     -16.727 -16.126  14.755  1.00  0.00           H  
ATOM   3345  NZ  LYS   208     -15.365 -17.542  15.522  1.00  0.00           N  
ATOM   3346  HZ1 LYS   208     -15.366 -18.217  14.771  1.00  0.00           H  
ATOM   3347  HZ2 LYS   208     -14.419 -17.532  15.875  1.00  0.00           H  
ATOM   3348  HZ3 LYS   208     -16.040 -17.876  16.196  1.00  0.00           H  
ATOM   3349  C   LYS   208     -16.229 -13.118  11.063  1.00  0.00           C  
ATOM   3350  O   LYS   208     -17.148 -13.111  11.982  1.00  0.00           O  
ATOM   3351  N   MET   209     -16.000 -12.040  10.208  1.00  0.00           N  
ATOM   3352  H   MET   209     -15.389 -12.233   9.427  1.00  0.00           H  
ATOM   3353  CA  MET   209     -16.819 -10.831  10.155  1.00  0.00           C  
ATOM   3354  HA  MET   209     -17.502 -10.781  11.003  1.00  0.00           H  
ATOM   3355  CB  MET   209     -15.750  -9.672  10.233  1.00  0.00           C  
ATOM   3356  HB2 MET   209     -15.132  -9.718   9.336  1.00  0.00           H  
ATOM   3357  HB3 MET   209     -16.321  -8.744  10.271  1.00  0.00           H  
ATOM   3358  CG  MET   209     -14.770  -9.613  11.381  1.00  0.00           C  
ATOM   3359  HG2 MET   209     -15.411  -9.881  12.222  1.00  0.00           H  
ATOM   3360  HG3 MET   209     -13.992 -10.373  11.310  1.00  0.00           H  
ATOM   3361  SD  MET   209     -14.132  -8.060  12.045  1.00  0.00           S  
ATOM   3362  CE  MET   209     -14.206  -6.892  10.660  1.00  0.00           C  
ATOM   3363  HE1 MET   209     -13.603  -6.005  10.857  1.00  0.00           H  
ATOM   3364  HE2 MET   209     -13.811  -7.536   9.874  1.00  0.00           H  
ATOM   3365  HE3 MET   209     -15.246  -6.611  10.494  1.00  0.00           H  
ATOM   3366  C   MET   209     -17.709 -10.739   8.868  1.00  0.00           C  
ATOM   3367  O   MET   209     -18.523  -9.847   8.844  1.00  0.00           O  
ATOM   3368  N   GLU   210     -17.454 -11.604   7.877  1.00  0.00           N  
ATOM   3369  H   GLU   210     -16.870 -12.418   8.004  1.00  0.00           H  
ATOM   3370  CA  GLU   210     -17.934 -11.484   6.481  1.00  0.00           C  
ATOM   3371  HA  GLU   210     -17.722 -10.460   6.172  1.00  0.00           H  
ATOM   3372  CB  GLU   210     -17.216 -12.423   5.535  1.00  0.00           C  
ATOM   3373  HB2 GLU   210     -16.140 -12.308   5.662  1.00  0.00           H  
ATOM   3374  HB3 GLU   210     -17.496 -13.471   5.636  1.00  0.00           H  
ATOM   3375  CG  GLU   210     -17.562 -12.017   4.061  1.00  0.00           C  
ATOM   3376  HG2 GLU   210     -17.146 -12.856   3.502  1.00  0.00           H  
ATOM   3377  HG3 GLU   210     -18.626 -12.063   3.830  1.00  0.00           H  
ATOM   3378  CD  GLU   210     -17.065 -10.699   3.451  1.00  0.00           C  
ATOM   3379  OE1 GLU   210     -17.497 -10.275   2.334  1.00  0.00           O  
ATOM   3380  OE2 GLU   210     -16.380  -9.890   4.130  1.00  0.00           O  
ATOM   3381  C   GLU   210     -19.498 -11.508   6.497  1.00  0.00           C  
ATOM   3382  O   GLU   210     -20.089 -10.760   5.789  1.00  0.00           O  
ATOM   3383  N   GLU   211     -20.145 -12.204   7.443  1.00  0.00           N  
ATOM   3384  H   GLU   211     -19.748 -12.962   7.979  1.00  0.00           H  
ATOM   3385  CA  GLU   211     -21.612 -12.185   7.694  1.00  0.00           C  
ATOM   3386  HA  GLU   211     -22.000 -12.598   6.764  1.00  0.00           H  
ATOM   3387  CB  GLU   211     -21.938 -13.257   8.852  1.00  0.00           C  
ATOM   3388  HB2 GLU   211     -21.534 -12.882   9.793  1.00  0.00           H  
ATOM   3389  HB3 GLU   211     -23.021 -13.172   8.937  1.00  0.00           H  
ATOM   3390  CG  GLU   211     -21.581 -14.715   8.569  1.00  0.00           C  
ATOM   3391  HG2 GLU   211     -20.520 -14.721   8.317  1.00  0.00           H  
ATOM   3392  HG3 GLU   211     -21.650 -15.241   9.520  1.00  0.00           H  
ATOM   3393  CD  GLU   211     -22.266 -15.407   7.411  1.00  0.00           C  
ATOM   3394  OE1 GLU   211     -22.916 -14.767   6.525  1.00  0.00           O  
ATOM   3395  OE2 GLU   211     -22.183 -16.664   7.435  1.00  0.00           O  
ATOM   3396  C   GLU   211     -22.303 -10.881   8.023  1.00  0.00           C  
ATOM   3397  O   GLU   211     -23.366 -10.600   7.609  1.00  0.00           O  
ATOM   3398  N   GLN   212     -21.512 -10.079   8.841  1.00  0.00           N  
ATOM   3399  H   GLN   212     -20.601 -10.398   9.140  1.00  0.00           H  
ATOM   3400  CA  GLN   212     -22.036  -8.702   9.101  1.00  0.00           C  
ATOM   3401  HA  GLN   212     -23.099  -8.712   9.339  1.00  0.00           H  
ATOM   3402  CB  GLN   212     -21.307  -8.133  10.315  1.00  0.00           C  
ATOM   3403  HB2 GLN   212     -20.258  -8.164  10.022  1.00  0.00           H  
ATOM   3404  HB3 GLN   212     -21.585  -7.089  10.460  1.00  0.00           H  
ATOM   3405  CG  GLN   212     -21.670  -8.905  11.630  1.00  0.00           C  
ATOM   3406  HG2 GLN   212     -21.484  -8.248  12.480  1.00  0.00           H  
ATOM   3407  HG3 GLN   212     -22.737  -9.123  11.609  1.00  0.00           H  
ATOM   3408  CD  GLN   212     -20.869 -10.189  11.925  1.00  0.00           C  
ATOM   3409  OE1 GLN   212     -19.646 -10.211  12.013  1.00  0.00           O  
ATOM   3410  NE2 GLN   212     -21.547 -11.325  11.920  1.00  0.00           N  
ATOM   3411 HE21 GLN   212     -21.082 -12.196  12.137  1.00  0.00           H  
ATOM   3412 HE22 GLN   212     -22.533 -11.176  11.760  1.00  0.00           H  
ATOM   3413  C   GLN   212     -21.790  -7.914   7.829  1.00  0.00           C  
ATOM   3414  O   GLN   212     -22.672  -7.278   7.244  1.00  0.00           O  
ATOM   3415  N   ARG   213     -20.586  -7.966   7.193  1.00  0.00           N  
ATOM   3416  H   ARG   213     -19.889  -8.549   7.634  1.00  0.00           H  
ATOM   3417  CA  ARG   213     -20.139  -7.077   5.976  1.00  0.00           C  
ATOM   3418  HA  ARG   213     -20.256  -6.013   6.181  1.00  0.00           H  
ATOM   3419  CB  ARG   213     -18.602  -7.171   5.708  1.00  0.00           C  
ATOM   3420  HB2 ARG   213     -18.333  -8.224   5.637  1.00  0.00           H  
ATOM   3421  HB3 ARG   213     -18.498  -6.597   4.788  1.00  0.00           H  
ATOM   3422  CG  ARG   213     -17.613  -6.527   6.744  1.00  0.00           C  
ATOM   3423  HG2 ARG   213     -17.700  -5.441   6.717  1.00  0.00           H  
ATOM   3424  HG3 ARG   213     -17.941  -6.773   7.754  1.00  0.00           H  
ATOM   3425  CD  ARG   213     -16.132  -7.038   6.576  1.00  0.00           C  
ATOM   3426  HD2 ARG   213     -16.017  -7.972   7.126  1.00  0.00           H  
ATOM   3427  HD3 ARG   213     -15.958  -7.153   5.506  1.00  0.00           H  
ATOM   3428  NE  ARG   213     -15.164  -6.071   7.081  1.00  0.00           N  
ATOM   3429  HE  ARG   213     -15.469  -5.131   7.289  1.00  0.00           H  
ATOM   3430  CZ  ARG   213     -13.864  -6.352   7.209  1.00  0.00           C  
ATOM   3431  NH1 ARG   213     -13.302  -7.417   6.913  1.00  0.00           N  
ATOM   3432 HH11 ARG   213     -13.825  -8.189   6.526  1.00  0.00           H  
ATOM   3433 HH12 ARG   213     -12.336  -7.484   7.199  1.00  0.00           H  
ATOM   3434  NH2 ARG   213     -13.074  -5.431   7.628  1.00  0.00           N  
ATOM   3435 HH21 ARG   213     -13.545  -4.656   8.071  1.00  0.00           H  
ATOM   3436 HH22 ARG   213     -12.084  -5.607   7.726  1.00  0.00           H  
ATOM   3437  C   ARG   213     -20.923  -7.361   4.646  1.00  0.00           C  
ATOM   3438  O   ARG   213     -21.289  -6.425   3.922  1.00  0.00           O  
ATOM   3439  N   LYS   214     -21.372  -8.576   4.418  1.00  0.00           N  
ATOM   3440  H   LYS   214     -20.868  -9.294   4.919  1.00  0.00           H  
ATOM   3441  CA  LYS   214     -22.255  -9.062   3.312  1.00  0.00           C  
ATOM   3442  HA  LYS   214     -21.879  -8.738   2.341  1.00  0.00           H  
ATOM   3443  CB  LYS   214     -22.358 -10.551   3.270  1.00  0.00           C  
ATOM   3444  HB2 LYS   214     -22.510 -11.016   4.244  1.00  0.00           H  
ATOM   3445  HB3 LYS   214     -23.179 -10.839   2.614  1.00  0.00           H  
ATOM   3446  CG  LYS   214     -21.086 -11.133   2.537  1.00  0.00           C  
ATOM   3447  HG2 LYS   214     -21.096 -10.825   1.492  1.00  0.00           H  
ATOM   3448  HG3 LYS   214     -20.183 -10.959   3.123  1.00  0.00           H  
ATOM   3449  CD  LYS   214     -21.090 -12.617   2.283  1.00  0.00           C  
ATOM   3450  HD2 LYS   214     -22.011 -12.853   1.750  1.00  0.00           H  
ATOM   3451  HD3 LYS   214     -20.233 -13.034   1.755  1.00  0.00           H  
ATOM   3452  CE  LYS   214     -21.237 -13.352   3.640  1.00  0.00           C  
ATOM   3453  HE2 LYS   214     -20.281 -13.198   4.140  1.00  0.00           H  
ATOM   3454  HE3 LYS   214     -21.959 -12.834   4.272  1.00  0.00           H  
ATOM   3455  NZ  LYS   214     -21.441 -14.879   3.602  1.00  0.00           N  
ATOM   3456  HZ1 LYS   214     -20.597 -15.291   3.230  1.00  0.00           H  
ATOM   3457  HZ2 LYS   214     -21.472 -15.274   4.531  1.00  0.00           H  
ATOM   3458  HZ3 LYS   214     -22.224 -15.129   3.016  1.00  0.00           H  
ATOM   3459  C   LYS   214     -23.711  -8.582   3.655  1.00  0.00           C  
ATOM   3460  O   LYS   214     -24.415  -8.199   2.737  1.00  0.00           O  
ATOM   3461  N   ALA   215     -24.144  -8.598   4.939  1.00  0.00           N  
ATOM   3462  H   ALA   215     -23.541  -9.053   5.610  1.00  0.00           H  
ATOM   3463  CA  ALA   215     -25.287  -7.890   5.301  1.00  0.00           C  
ATOM   3464  HA  ALA   215     -26.086  -8.200   4.627  1.00  0.00           H  
ATOM   3465  CB  ALA   215     -25.687  -8.197   6.654  1.00  0.00           C  
ATOM   3466  HB1 ALA   215     -26.498  -8.924   6.597  1.00  0.00           H  
ATOM   3467  HB2 ALA   215     -24.891  -8.448   7.355  1.00  0.00           H  
ATOM   3468  HB3 ALA   215     -26.179  -7.410   7.226  1.00  0.00           H  
ATOM   3469  C   ALA   215     -25.242  -6.417   5.028  1.00  0.00           C  
ATOM   3470  O   ALA   215     -26.150  -5.863   4.476  1.00  0.00           O  
ATOM   3471  N   ASN   216     -24.170  -5.672   5.392  1.00  0.00           N  
ATOM   3472  H   ASN   216     -23.601  -6.138   6.084  1.00  0.00           H  
ATOM   3473  CA  ASN   216     -24.058  -4.253   5.144  1.00  0.00           C  
ATOM   3474  HA  ASN   216     -24.920  -3.732   5.562  1.00  0.00           H  
ATOM   3475  CB  ASN   216     -22.903  -3.747   6.062  1.00  0.00           C  
ATOM   3476  HB2 ASN   216     -21.995  -4.283   5.787  1.00  0.00           H  
ATOM   3477  HB3 ASN   216     -22.699  -2.693   5.871  1.00  0.00           H  
ATOM   3478  CG  ASN   216     -23.253  -3.867   7.533  1.00  0.00           C  
ATOM   3479  OD1 ASN   216     -24.364  -4.143   7.935  1.00  0.00           O  
ATOM   3480  ND2 ASN   216     -22.253  -3.875   8.343  1.00  0.00           N  
ATOM   3481 HD21 ASN   216     -22.528  -4.409   9.154  1.00  0.00           H  
ATOM   3482 HD22 ASN   216     -21.334  -3.847   7.923  1.00  0.00           H  
ATOM   3483  C   ASN   216     -23.930  -3.827   3.630  1.00  0.00           C  
ATOM   3484  O   ASN   216     -24.569  -2.915   3.187  1.00  0.00           O  
ATOM   3485  N   MET   217     -23.334  -4.713   2.811  1.00  0.00           N  
ATOM   3486  H   MET   217     -22.832  -5.504   3.189  1.00  0.00           H  
ATOM   3487  CA  MET   217     -23.264  -4.617   1.377  1.00  0.00           C  
ATOM   3488  HA  MET   217     -22.956  -3.587   1.204  1.00  0.00           H  
ATOM   3489  CB  MET   217     -22.148  -5.499   0.852  1.00  0.00           C  
ATOM   3490  HB2 MET   217     -21.189  -5.148   1.235  1.00  0.00           H  
ATOM   3491  HB3 MET   217     -22.281  -6.525   1.193  1.00  0.00           H  
ATOM   3492  CG  MET   217     -21.985  -5.631  -0.634  1.00  0.00           C  
ATOM   3493  HG2 MET   217     -22.686  -6.377  -1.008  1.00  0.00           H  
ATOM   3494  HG3 MET   217     -22.087  -4.641  -1.080  1.00  0.00           H  
ATOM   3495  SD  MET   217     -20.336  -6.348  -1.042  1.00  0.00           S  
ATOM   3496  CE  MET   217     -19.459  -4.757  -1.331  1.00  0.00           C  
ATOM   3497  HE1 MET   217     -18.419  -5.003  -1.116  1.00  0.00           H  
ATOM   3498  HE2 MET   217     -19.564  -4.378  -2.348  1.00  0.00           H  
ATOM   3499  HE3 MET   217     -19.735  -4.009  -0.588  1.00  0.00           H  
ATOM   3500  C   MET   217     -24.655  -4.928   0.773  1.00  0.00           C  
ATOM   3501  O   MET   217     -25.052  -4.130  -0.101  1.00  0.00           O  
ATOM   3502  N   LEU   218     -25.354  -6.003   1.220  1.00  0.00           N  
ATOM   3503  H   LEU   218     -24.897  -6.609   1.886  1.00  0.00           H  
ATOM   3504  CA  LEU   218     -26.661  -6.333   0.629  1.00  0.00           C  
ATOM   3505  HA  LEU   218     -26.576  -6.390  -0.457  1.00  0.00           H  
ATOM   3506  CB  LEU   218     -27.195  -7.684   1.137  1.00  0.00           C  
ATOM   3507  HB2 LEU   218     -26.912  -7.869   2.174  1.00  0.00           H  
ATOM   3508  HB3 LEU   218     -28.278  -7.797   1.092  1.00  0.00           H  
ATOM   3509  CG  LEU   218     -26.676  -8.917   0.309  1.00  0.00           C  
ATOM   3510  HG  LEU   218     -25.596  -8.869   0.170  1.00  0.00           H  
ATOM   3511  CD1 LEU   218     -27.075 -10.191   1.114  1.00  0.00           C  
ATOM   3512 HD11 LEU   218     -26.195 -10.547   1.649  1.00  0.00           H  
ATOM   3513 HD12 LEU   218     -27.934 -10.035   1.766  1.00  0.00           H  
ATOM   3514 HD13 LEU   218     -27.346 -10.979   0.410  1.00  0.00           H  
ATOM   3515  CD2 LEU   218     -27.343  -9.063  -1.072  1.00  0.00           C  
ATOM   3516 HD21 LEU   218     -28.305  -9.574  -1.060  1.00  0.00           H  
ATOM   3517 HD22 LEU   218     -27.423  -8.185  -1.713  1.00  0.00           H  
ATOM   3518 HD23 LEU   218     -26.683  -9.737  -1.618  1.00  0.00           H  
ATOM   3519  C   LEU   218     -27.620  -5.212   0.995  1.00  0.00           C  
ATOM   3520  O   LEU   218     -28.509  -4.848   0.166  1.00  0.00           O  
ATOM   3521  N   ALA   219     -27.492  -4.614   2.176  1.00  0.00           N  
ATOM   3522  H   ALA   219     -26.876  -5.025   2.863  1.00  0.00           H  
ATOM   3523  CA  ALA   219     -28.359  -3.519   2.572  1.00  0.00           C  
ATOM   3524  HA  ALA   219     -29.415  -3.698   2.373  1.00  0.00           H  
ATOM   3525  CB  ALA   219     -28.072  -3.240   4.011  1.00  0.00           C  
ATOM   3526  HB1 ALA   219     -28.895  -2.601   4.332  1.00  0.00           H  
ATOM   3527  HB2 ALA   219     -28.150  -4.175   4.566  1.00  0.00           H  
ATOM   3528  HB3 ALA   219     -27.127  -2.758   4.260  1.00  0.00           H  
ATOM   3529  C   ALA   219     -28.198  -2.244   1.637  1.00  0.00           C  
ATOM   3530  O   ALA   219     -29.123  -1.551   1.196  1.00  0.00           O  
ATOM   3531  N   HIE   220     -26.954  -1.847   1.310  1.00  0.00           N  
ATOM   3532  H   HIE   220     -26.156  -2.339   1.686  1.00  0.00           H  
ATOM   3533  CA  HIE   220     -26.611  -0.683   0.467  1.00  0.00           C  
ATOM   3534  HA  HIE   220     -27.174   0.209   0.739  1.00  0.00           H  
ATOM   3535  CB  HIE   220     -25.183  -0.366   0.621  1.00  0.00           C  
ATOM   3536  HB2 HIE   220     -24.873  -0.386   1.666  1.00  0.00           H  
ATOM   3537  HB3 HIE   220     -24.436  -1.033   0.190  1.00  0.00           H  
ATOM   3538  CG  HIE   220     -24.867   1.048   0.085  1.00  0.00           C  
ATOM   3539  ND1 HIE   220     -25.214   2.245   0.800  1.00  0.00           N  
ATOM   3540  CE1 HIE   220     -24.706   3.233   0.101  1.00  0.00           C  
ATOM   3541  HE1 HIE   220     -24.773   4.277   0.369  1.00  0.00           H  
ATOM   3542  NE2 HIE   220     -24.160   2.701  -1.054  1.00  0.00           N  
ATOM   3543  HE2 HIE   220     -23.687   3.259  -1.751  1.00  0.00           H  
ATOM   3544  CD2 HIE   220     -24.284   1.360  -1.079  1.00  0.00           C  
ATOM   3545  HD2 HIE   220     -23.820   0.690  -1.788  1.00  0.00           H  
ATOM   3546  C   HIE   220     -27.054  -0.912  -0.950  1.00  0.00           C  
ATOM   3547  O   HIE   220     -27.467   0.004  -1.647  1.00  0.00           O  
ATOM   3548  N   MET   221     -26.959  -2.150  -1.394  1.00  0.00           N  
ATOM   3549  H   MET   221     -26.619  -2.905  -0.816  1.00  0.00           H  
ATOM   3550  CA  MET   221     -27.284  -2.527  -2.692  1.00  0.00           C  
ATOM   3551  HA  MET   221     -26.674  -1.974  -3.406  1.00  0.00           H  
ATOM   3552  CB  MET   221     -26.926  -4.113  -2.927  1.00  0.00           C  
ATOM   3553  HB2 MET   221     -26.010  -4.382  -2.401  1.00  0.00           H  
ATOM   3554  HB3 MET   221     -27.679  -4.697  -2.397  1.00  0.00           H  
ATOM   3555  CG  MET   221     -26.941  -4.423  -4.423  1.00  0.00           C  
ATOM   3556  HG2 MET   221     -27.991  -4.484  -4.710  1.00  0.00           H  
ATOM   3557  HG3 MET   221     -26.411  -3.686  -5.026  1.00  0.00           H  
ATOM   3558  SD  MET   221     -26.222  -6.046  -4.786  1.00  0.00           S  
ATOM   3559  CE  MET   221     -26.466  -6.112  -6.578  1.00  0.00           C  
ATOM   3560  HE1 MET   221     -26.065  -7.077  -6.888  1.00  0.00           H  
ATOM   3561  HE2 MET   221     -27.530  -5.987  -6.775  1.00  0.00           H  
ATOM   3562  HE3 MET   221     -25.856  -5.367  -7.089  1.00  0.00           H  
ATOM   3563  C   MET   221     -28.773  -2.274  -2.913  1.00  0.00           C  
ATOM   3564  O   MET   221     -29.275  -1.718  -3.940  1.00  0.00           O  
ATOM   3565  N   GLU   222     -29.627  -2.702  -1.956  1.00  0.00           N  
ATOM   3566  H   GLU   222     -29.248  -3.165  -1.142  1.00  0.00           H  
ATOM   3567  CA  GLU   222     -31.082  -2.392  -1.992  1.00  0.00           C  
ATOM   3568  HA  GLU   222     -31.345  -2.811  -2.963  1.00  0.00           H  
ATOM   3569  CB  GLU   222     -31.802  -3.185  -0.847  1.00  0.00           C  
ATOM   3570  HB2 GLU   222     -31.518  -4.192  -1.154  1.00  0.00           H  
ATOM   3571  HB3 GLU   222     -31.259  -3.112   0.095  1.00  0.00           H  
ATOM   3572  CG  GLU   222     -33.238  -2.910  -0.681  1.00  0.00           C  
ATOM   3573  HG2 GLU   222     -33.484  -1.866  -0.483  1.00  0.00           H  
ATOM   3574  HG3 GLU   222     -33.750  -3.194  -1.601  1.00  0.00           H  
ATOM   3575  CD  GLU   222     -33.886  -3.744   0.440  1.00  0.00           C  
ATOM   3576  OE1 GLU   222     -33.272  -4.639   1.008  1.00  0.00           O  
ATOM   3577  OE2 GLU   222     -35.080  -3.574   0.710  1.00  0.00           O  
ATOM   3578  C   GLU   222     -31.312  -0.950  -2.073  1.00  0.00           C  
ATOM   3579  O   GLU   222     -32.142  -0.549  -2.865  1.00  0.00           O  
ATOM   3580  N   THR   223     -30.687  -0.209  -1.191  1.00  0.00           N  
ATOM   3581  H   THR   223     -30.012  -0.692  -0.616  1.00  0.00           H  
ATOM   3582  CA  THR   223     -30.797   1.238  -1.047  1.00  0.00           C  
ATOM   3583  HA  THR   223     -31.821   1.341  -0.688  1.00  0.00           H  
ATOM   3584  CB  THR   223     -29.894   1.852   0.013  1.00  0.00           C  
ATOM   3585  HB  THR   223     -28.894   1.983  -0.402  1.00  0.00           H  
ATOM   3586  CG2 THR   223     -30.469   3.221   0.411  1.00  0.00           C  
ATOM   3587 HG21 THR   223     -30.240   3.952  -0.365  1.00  0.00           H  
ATOM   3588 HG22 THR   223     -31.555   3.175   0.495  1.00  0.00           H  
ATOM   3589 HG23 THR   223     -30.042   3.631   1.326  1.00  0.00           H  
ATOM   3590  OG1 THR   223     -29.949   1.107   1.237  1.00  0.00           O  
ATOM   3591  HG1 THR   223     -29.701   0.194   1.077  1.00  0.00           H  
ATOM   3592  C   THR   223     -30.633   1.920  -2.420  1.00  0.00           C  
ATOM   3593  O   THR   223     -31.568   2.420  -3.003  1.00  0.00           O  
ATOM   3594  N   GLN   224     -29.447   1.944  -2.999  1.00  0.00           N  
ATOM   3595  H   GLN   224     -28.647   1.642  -2.461  1.00  0.00           H  
ATOM   3596  CA  GLN   224     -29.132   2.386  -4.350  1.00  0.00           C  
ATOM   3597  HA  GLN   224     -29.104   3.475  -4.306  1.00  0.00           H  
ATOM   3598  CB  GLN   224     -27.771   2.040  -4.895  1.00  0.00           C  
ATOM   3599  HB2 GLN   224     -27.681   0.967  -4.728  1.00  0.00           H  
ATOM   3600  HB3 GLN   224     -27.654   2.252  -5.958  1.00  0.00           H  
ATOM   3601  CG  GLN   224     -26.571   2.646  -4.174  1.00  0.00           C  
ATOM   3602  HG2 GLN   224     -26.439   3.651  -4.575  1.00  0.00           H  
ATOM   3603  HG3 GLN   224     -26.785   2.710  -3.107  1.00  0.00           H  
ATOM   3604  CD  GLN   224     -25.257   1.823  -4.366  1.00  0.00           C  
ATOM   3605  OE1 GLN   224     -25.273   0.612  -4.353  1.00  0.00           O  
ATOM   3606  NE2 GLN   224     -24.123   2.458  -4.271  1.00  0.00           N  
ATOM   3607 HE21 GLN   224     -23.249   1.953  -4.289  1.00  0.00           H  
ATOM   3608 HE22 GLN   224     -24.038   3.463  -4.216  1.00  0.00           H  
ATOM   3609  C   GLN   224     -30.205   1.988  -5.452  1.00  0.00           C  
ATOM   3610  O   GLN   224     -30.556   2.828  -6.265  1.00  0.00           O  
ATOM   3611  N   ASN   225     -30.668   0.710  -5.480  1.00  0.00           N  
ATOM   3612  H   ASN   225     -30.272   0.050  -4.825  1.00  0.00           H  
ATOM   3613  CA  ASN   225     -31.797   0.215  -6.291  1.00  0.00           C  
ATOM   3614  HA  ASN   225     -31.568   0.437  -7.333  1.00  0.00           H  
ATOM   3615  CB  ASN   225     -31.995  -1.340  -6.120  1.00  0.00           C  
ATOM   3616  HB2 ASN   225     -31.141  -1.932  -6.449  1.00  0.00           H  
ATOM   3617  HB3 ASN   225     -32.167  -1.544  -5.063  1.00  0.00           H  
ATOM   3618  CG  ASN   225     -33.212  -1.836  -6.875  1.00  0.00           C  
ATOM   3619  OD1 ASN   225     -34.334  -1.807  -6.388  1.00  0.00           O  
ATOM   3620  ND2 ASN   225     -32.996  -2.397  -8.025  1.00  0.00           N  
ATOM   3621 HD21 ASN   225     -33.738  -2.633  -8.669  1.00  0.00           H  
ATOM   3622 HD22 ASN   225     -32.089  -2.463  -8.463  1.00  0.00           H  
ATOM   3623  C   ASN   225     -33.123   0.967  -6.012  1.00  0.00           C  
ATOM   3624  O   ASN   225     -33.786   1.390  -6.956  1.00  0.00           O  
ATOM   3625  N   LYS   226     -33.612   1.183  -4.790  1.00  0.00           N  
ATOM   3626  H   LYS   226     -33.054   0.856  -4.013  1.00  0.00           H  
ATOM   3627  CA  LYS   226     -34.883   1.904  -4.507  1.00  0.00           C  
ATOM   3628  HA  LYS   226     -35.642   1.515  -5.185  1.00  0.00           H  
ATOM   3629  CB  LYS   226     -35.273   1.660  -3.029  1.00  0.00           C  
ATOM   3630  HB2 LYS   226     -34.420   1.681  -2.352  1.00  0.00           H  
ATOM   3631  HB3 LYS   226     -35.984   2.455  -2.805  1.00  0.00           H  
ATOM   3632  CG  LYS   226     -35.874   0.290  -2.914  1.00  0.00           C  
ATOM   3633  HG2 LYS   226     -36.624   0.083  -3.678  1.00  0.00           H  
ATOM   3634  HG3 LYS   226     -35.146  -0.470  -3.199  1.00  0.00           H  
ATOM   3635  CD  LYS   226     -36.495   0.103  -1.572  1.00  0.00           C  
ATOM   3636  HD2 LYS   226     -35.927   0.659  -0.826  1.00  0.00           H  
ATOM   3637  HD3 LYS   226     -37.475   0.575  -1.496  1.00  0.00           H  
ATOM   3638  CE  LYS   226     -36.407  -1.428  -1.291  1.00  0.00           C  
ATOM   3639  HE2 LYS   226     -36.891  -1.957  -2.112  1.00  0.00           H  
ATOM   3640  HE3 LYS   226     -35.361  -1.724  -1.370  1.00  0.00           H  
ATOM   3641  NZ  LYS   226     -37.057  -1.593  -0.030  1.00  0.00           N  
ATOM   3642  HZ1 LYS   226     -36.543  -2.287   0.493  1.00  0.00           H  
ATOM   3643  HZ2 LYS   226     -36.931  -0.762   0.531  1.00  0.00           H  
ATOM   3644  HZ3 LYS   226     -38.040  -1.807  -0.114  1.00  0.00           H  
ATOM   3645  C   LYS   226     -34.761   3.357  -4.861  1.00  0.00           C  
ATOM   3646  O   LYS   226     -35.735   3.981  -5.197  1.00  0.00           O  
ATOM   3647  N   ILE   227     -33.600   3.913  -4.847  1.00  0.00           N  
ATOM   3648  H   ILE   227     -32.796   3.370  -4.567  1.00  0.00           H  
ATOM   3649  CA  ILE   227     -33.184   5.205  -5.453  1.00  0.00           C  
ATOM   3650  HA  ILE   227     -33.938   5.924  -5.132  1.00  0.00           H  
ATOM   3651  CB  ILE   227     -31.845   5.820  -4.892  1.00  0.00           C  
ATOM   3652  HB  ILE   227     -31.104   5.029  -5.000  1.00  0.00           H  
ATOM   3653  CG2 ILE   227     -31.401   7.076  -5.727  1.00  0.00           C  
ATOM   3654 HG21 ILE   227     -31.128   6.872  -6.763  1.00  0.00           H  
ATOM   3655 HG22 ILE   227     -32.216   7.795  -5.654  1.00  0.00           H  
ATOM   3656 HG23 ILE   227     -30.487   7.502  -5.313  1.00  0.00           H  
ATOM   3657  CG1 ILE   227     -31.916   5.962  -3.331  1.00  0.00           C  
ATOM   3658 HG12 ILE   227     -32.671   6.738  -3.208  1.00  0.00           H  
ATOM   3659 HG13 ILE   227     -32.269   4.974  -3.033  1.00  0.00           H  
ATOM   3660  CD1 ILE   227     -30.589   6.286  -2.629  1.00  0.00           C  
ATOM   3661 HD11 ILE   227     -30.774   6.908  -1.754  1.00  0.00           H  
ATOM   3662 HD12 ILE   227     -30.152   5.329  -2.344  1.00  0.00           H  
ATOM   3663 HD13 ILE   227     -29.982   6.993  -3.195  1.00  0.00           H  
ATOM   3664  C   ILE   227     -33.293   5.317  -6.968  1.00  0.00           C  
ATOM   3665  O   ILE   227     -34.207   5.984  -7.455  1.00  0.00           O  
ATOM   3666  N   TYR   228     -32.546   4.434  -7.654  1.00  0.00           N  
ATOM   3667  H   TYR   228     -32.119   3.688  -7.124  1.00  0.00           H  
ATOM   3668  CA  TYR   228     -32.777   4.256  -9.123  1.00  0.00           C  
ATOM   3669  HA  TYR   228     -32.306   5.007  -9.758  1.00  0.00           H  
ATOM   3670  CB  TYR   228     -32.008   3.064  -9.567  1.00  0.00           C  
ATOM   3671  HB2 TYR   228     -30.977   3.330  -9.335  1.00  0.00           H  
ATOM   3672  HB3 TYR   228     -32.344   2.168  -9.044  1.00  0.00           H  
ATOM   3673  CG  TYR   228     -31.980   2.786 -11.076  1.00  0.00           C  
ATOM   3674  CD1 TYR   228     -31.139   3.501 -11.932  1.00  0.00           C  
ATOM   3675  HD1 TYR   228     -30.437   4.225 -11.544  1.00  0.00           H  
ATOM   3676  CE1 TYR   228     -31.037   3.088 -13.347  1.00  0.00           C  
ATOM   3677  HE1 TYR   228     -30.281   3.614 -13.911  1.00  0.00           H  
ATOM   3678  CZ  TYR   228     -31.855   2.064 -13.819  1.00  0.00           C  
ATOM   3679  OH  TYR   228     -31.674   1.736 -15.126  1.00  0.00           O  
ATOM   3680  HH  TYR   228     -32.333   1.092 -15.395  1.00  0.00           H  
ATOM   3681  CE2 TYR   228     -32.763   1.426 -12.987  1.00  0.00           C  
ATOM   3682  HE2 TYR   228     -33.378   0.640 -13.400  1.00  0.00           H  
ATOM   3683  CD2 TYR   228     -32.862   1.778 -11.626  1.00  0.00           C  
ATOM   3684  HD2 TYR   228     -33.587   1.261 -11.014  1.00  0.00           H  
ATOM   3685  C   TYR   228     -34.273   4.156  -9.554  1.00  0.00           C  
ATOM   3686  O   TYR   228     -34.729   4.813 -10.504  1.00  0.00           O  
ATOM   3687  N   ASN   229     -35.056   3.330  -8.880  1.00  0.00           N  
ATOM   3688  H   ASN   229     -34.557   2.899  -8.115  1.00  0.00           H  
ATOM   3689  CA  ASN   229     -36.509   2.993  -9.030  1.00  0.00           C  
ATOM   3690  HA  ASN   229     -36.496   2.819 -10.106  1.00  0.00           H  
ATOM   3691  CB  ASN   229     -36.865   1.819  -8.185  1.00  0.00           C  
ATOM   3692  HB2 ASN   229     -36.378   1.906  -7.214  1.00  0.00           H  
ATOM   3693  HB3 ASN   229     -37.950   1.843  -8.084  1.00  0.00           H  
ATOM   3694  CG  ASN   229     -36.488   0.566  -8.942  1.00  0.00           C  
ATOM   3695  OD1 ASN   229     -36.800   0.418 -10.126  1.00  0.00           O  
ATOM   3696  ND2 ASN   229     -35.809  -0.322  -8.336  1.00  0.00           N  
ATOM   3697 HD21 ASN   229     -35.425  -1.003  -8.975  1.00  0.00           H  
ATOM   3698 HD22 ASN   229     -35.341  -0.297  -7.441  1.00  0.00           H  
ATOM   3699  C   ASN   229     -37.474   4.208  -8.756  1.00  0.00           C  
ATOM   3700  O   ASN   229     -38.701   4.072  -9.056  1.00  0.00           O  
ATOM   3701  N   ILE   230     -37.048   5.347  -8.159  1.00  0.00           N  
ATOM   3702  H   ILE   230     -36.133   5.373  -7.733  1.00  0.00           H  
ATOM   3703  CA  ILE   230     -37.854   6.596  -8.238  1.00  0.00           C  
ATOM   3704  HA  ILE   230     -38.822   6.389  -8.694  1.00  0.00           H  
ATOM   3705  CB  ILE   230     -38.052   7.334  -6.878  1.00  0.00           C  
ATOM   3706  HB  ILE   230     -38.683   8.216  -6.980  1.00  0.00           H  
ATOM   3707  CG2 ILE   230     -38.723   6.405  -5.982  1.00  0.00           C  
ATOM   3708 HG21 ILE   230     -39.507   6.093  -6.672  1.00  0.00           H  
ATOM   3709 HG22 ILE   230     -38.111   5.554  -5.685  1.00  0.00           H  
ATOM   3710 HG23 ILE   230     -39.046   6.897  -5.064  1.00  0.00           H  
ATOM   3711  CG1 ILE   230     -36.772   7.710  -6.153  1.00  0.00           C  
ATOM   3712 HG12 ILE   230     -36.795   7.387  -5.112  1.00  0.00           H  
ATOM   3713 HG13 ILE   230     -35.940   7.159  -6.592  1.00  0.00           H  
ATOM   3714  CD1 ILE   230     -36.428   9.154  -6.286  1.00  0.00           C  
ATOM   3715 HD11 ILE   230     -36.186   9.433  -7.311  1.00  0.00           H  
ATOM   3716 HD12 ILE   230     -37.179   9.836  -5.886  1.00  0.00           H  
ATOM   3717 HD13 ILE   230     -35.520   9.323  -5.707  1.00  0.00           H  
ATOM   3718  C   ILE   230     -37.344   7.569  -9.246  1.00  0.00           C  
ATOM   3719  O   ILE   230     -37.927   8.662  -9.346  1.00  0.00           O  
ATOM   3720  N   LEU   231     -36.233   7.314  -9.946  1.00  0.00           N  
ATOM   3721  H   LEU   231     -35.819   6.400  -9.836  1.00  0.00           H  
ATOM   3722  CA  LEU   231     -35.629   8.262 -10.969  1.00  0.00           C  
ATOM   3723  HA  LEU   231     -35.844   9.262 -10.592  1.00  0.00           H  
ATOM   3724  CB  LEU   231     -34.176   8.047 -11.219  1.00  0.00           C  
ATOM   3725  HB2 LEU   231     -33.900   7.131 -11.741  1.00  0.00           H  
ATOM   3726  HB3 LEU   231     -33.832   8.793 -11.935  1.00  0.00           H  
ATOM   3727  CG  LEU   231     -33.320   8.070  -9.952  1.00  0.00           C  
ATOM   3728  HG  LEU   231     -33.744   7.285  -9.326  1.00  0.00           H  
ATOM   3729  CD1 LEU   231     -31.751   7.849 -10.314  1.00  0.00           C  
ATOM   3730 HD11 LEU   231     -31.281   7.620  -9.358  1.00  0.00           H  
ATOM   3731 HD12 LEU   231     -31.667   6.982 -10.969  1.00  0.00           H  
ATOM   3732 HD13 LEU   231     -31.374   8.793 -10.709  1.00  0.00           H  
ATOM   3733  CD2 LEU   231     -33.320   9.381  -9.215  1.00  0.00           C  
ATOM   3734 HD21 LEU   231     -34.376   9.542  -8.997  1.00  0.00           H  
ATOM   3735 HD22 LEU   231     -32.744   9.388  -8.289  1.00  0.00           H  
ATOM   3736 HD23 LEU   231     -33.029  10.233  -9.830  1.00  0.00           H  
ATOM   3737  C   LEU   231     -36.456   8.146 -12.310  1.00  0.00           C  
ATOM   3738  O   LEU   231     -36.811   6.985 -12.728  1.00  0.00           O  
ATOM   3739  N   THR   232     -36.618   9.246 -13.043  1.00  0.00           N  
ATOM   3740  H   THR   232     -36.246  10.123 -12.710  1.00  0.00           H  
ATOM   3741  CA  THR   232     -37.340   9.312 -14.360  1.00  0.00           C  
ATOM   3742  HA  THR   232     -38.272   8.750 -14.308  1.00  0.00           H  
ATOM   3743  CB  THR   232     -37.577  10.862 -14.706  1.00  0.00           C  
ATOM   3744  HB  THR   232     -37.933  11.053 -15.718  1.00  0.00           H  
ATOM   3745  CG2 THR   232     -38.649  11.497 -13.808  1.00  0.00           C  
ATOM   3746 HG21 THR   232     -38.760  12.567 -13.986  1.00  0.00           H  
ATOM   3747 HG22 THR   232     -39.591  10.953 -13.877  1.00  0.00           H  
ATOM   3748 HG23 THR   232     -38.471  11.405 -12.736  1.00  0.00           H  
ATOM   3749  OG1 THR   232     -36.399  11.564 -14.654  1.00  0.00           O  
ATOM   3750  HG1 THR   232     -36.523  12.484 -14.901  1.00  0.00           H  
ATOM   3751  C   THR   232     -36.307   8.670 -15.285  1.00  0.00           C  
ATOM   3752  O   THR   232     -35.131   8.474 -14.891  1.00  0.00           O  
ATOM   3753  N   PRO   233     -36.702   8.353 -16.545  1.00  0.00           N  
ATOM   3754  CD  PRO   233     -38.060   8.466 -17.149  1.00  0.00           C  
ATOM   3755  HD2 PRO   233     -38.549   9.421 -16.956  1.00  0.00           H  
ATOM   3756  HD3 PRO   233     -38.651   7.625 -16.783  1.00  0.00           H  
ATOM   3757  CG  PRO   233     -37.837   8.454 -18.627  1.00  0.00           C  
ATOM   3758  HG2 PRO   233     -37.464   9.455 -18.842  1.00  0.00           H  
ATOM   3759  HG3 PRO   233     -38.746   8.282 -19.205  1.00  0.00           H  
ATOM   3760  CB  PRO   233     -36.715   7.455 -18.767  1.00  0.00           C  
ATOM   3761  HB2 PRO   233     -36.209   7.422 -19.733  1.00  0.00           H  
ATOM   3762  HB3 PRO   233     -37.219   6.517 -18.535  1.00  0.00           H  
ATOM   3763  CA  PRO   233     -35.832   7.739 -17.570  1.00  0.00           C  
ATOM   3764  HA  PRO   233     -35.575   6.773 -17.136  1.00  0.00           H  
ATOM   3765  C   PRO   233     -34.632   8.574 -17.927  1.00  0.00           C  
ATOM   3766  O   PRO   233     -33.618   8.083 -18.206  1.00  0.00           O  
ATOM   3767  N   GLU   234     -34.711   9.869 -17.735  1.00  0.00           N  
ATOM   3768  H   GLU   234     -35.571  10.233 -17.351  1.00  0.00           H  
ATOM   3769  CA  GLU   234     -33.647  10.794 -17.923  1.00  0.00           C  
ATOM   3770  HA  GLU   234     -33.183  10.482 -18.859  1.00  0.00           H  
ATOM   3771  CB  GLU   234     -34.300  12.189 -18.053  1.00  0.00           C  
ATOM   3772  HB2 GLU   234     -34.759  12.396 -17.087  1.00  0.00           H  
ATOM   3773  HB3 GLU   234     -33.457  12.857 -18.231  1.00  0.00           H  
ATOM   3774  CG  GLU   234     -35.344  12.404 -19.107  1.00  0.00           C  
ATOM   3775  HG2 GLU   234     -36.182  11.714 -19.013  1.00  0.00           H  
ATOM   3776  HG3 GLU   234     -35.542  13.471 -18.998  1.00  0.00           H  
ATOM   3777  CD  GLU   234     -34.778  12.329 -20.559  1.00  0.00           C  
ATOM   3778  OE1 GLU   234     -35.531  11.749 -21.382  1.00  0.00           O  
ATOM   3779  OE2 GLU   234     -33.592  12.693 -20.803  1.00  0.00           O  
ATOM   3780  C   GLU   234     -32.555  10.774 -16.823  1.00  0.00           C  
ATOM   3781  O   GLU   234     -31.359  10.750 -17.105  1.00  0.00           O  
ATOM   3782  N   GLN   235     -32.979  10.911 -15.579  1.00  0.00           N  
ATOM   3783  H   GLN   235     -33.977  10.768 -15.520  1.00  0.00           H  
ATOM   3784  CA  GLN   235     -32.269  10.942 -14.253  1.00  0.00           C  
ATOM   3785  HA  GLN   235     -31.439  11.646 -14.195  1.00  0.00           H  
ATOM   3786  CB  GLN   235     -33.260  11.162 -13.032  1.00  0.00           C  
ATOM   3787  HB2 GLN   235     -34.064  10.437 -13.165  1.00  0.00           H  
ATOM   3788  HB3 GLN   235     -32.744  11.026 -12.081  1.00  0.00           H  
ATOM   3789  CG  GLN   235     -33.824  12.568 -13.041  1.00  0.00           C  
ATOM   3790  HG2 GLN   235     -33.077  13.331 -12.827  1.00  0.00           H  
ATOM   3791  HG3 GLN   235     -34.193  12.760 -14.049  1.00  0.00           H  
ATOM   3792  CD  GLN   235     -35.064  12.687 -12.162  1.00  0.00           C  
ATOM   3793  OE1 GLN   235     -35.692  11.758 -11.717  1.00  0.00           O  
ATOM   3794  NE2 GLN   235     -35.672  13.881 -12.068  1.00  0.00           N  
ATOM   3795 HE21 GLN   235     -36.453  14.016 -11.441  1.00  0.00           H  
ATOM   3796 HE22 GLN   235     -35.206  14.620 -12.574  1.00  0.00           H  
ATOM   3797  C   GLN   235     -31.590   9.497 -14.132  1.00  0.00           C  
ATOM   3798  O   GLN   235     -30.347   9.399 -14.002  1.00  0.00           O  
ATOM   3799  N   LYS   236     -32.362   8.423 -14.305  1.00  0.00           N  
ATOM   3800  H   LYS   236     -33.311   8.634 -14.579  1.00  0.00           H  
ATOM   3801  CA  LYS   236     -31.871   7.052 -14.297  1.00  0.00           C  
ATOM   3802  HA  LYS   236     -31.537   6.838 -13.282  1.00  0.00           H  
ATOM   3803  CB  LYS   236     -32.946   6.094 -14.842  1.00  0.00           C  
ATOM   3804  HB2 LYS   236     -33.523   6.544 -15.650  1.00  0.00           H  
ATOM   3805  HB3 LYS   236     -32.540   5.172 -15.258  1.00  0.00           H  
ATOM   3806  CG  LYS   236     -33.966   5.620 -13.800  1.00  0.00           C  
ATOM   3807  HG2 LYS   236     -33.453   5.204 -12.933  1.00  0.00           H  
ATOM   3808  HG3 LYS   236     -34.657   6.441 -13.609  1.00  0.00           H  
ATOM   3809  CD  LYS   236     -34.991   4.625 -14.480  1.00  0.00           C  
ATOM   3810  HD2 LYS   236     -35.622   5.208 -15.150  1.00  0.00           H  
ATOM   3811  HD3 LYS   236     -34.360   3.881 -14.966  1.00  0.00           H  
ATOM   3812  CE  LYS   236     -35.915   4.041 -13.466  1.00  0.00           C  
ATOM   3813  HE2 LYS   236     -35.301   3.298 -12.957  1.00  0.00           H  
ATOM   3814  HE3 LYS   236     -36.391   4.781 -12.823  1.00  0.00           H  
ATOM   3815  NZ  LYS   236     -37.075   3.348 -14.077  1.00  0.00           N  
ATOM   3816  HZ1 LYS   236     -37.444   2.724 -13.374  1.00  0.00           H  
ATOM   3817  HZ2 LYS   236     -37.780   4.034 -14.308  1.00  0.00           H  
ATOM   3818  HZ3 LYS   236     -36.861   2.862 -14.936  1.00  0.00           H  
ATOM   3819  C   LYS   236     -30.628   6.827 -15.114  1.00  0.00           C  
ATOM   3820  O   LYS   236     -29.680   6.152 -14.685  1.00  0.00           O  
ATOM   3821  N   LYS   237     -30.498   7.420 -16.264  1.00  0.00           N  
ATOM   3822  H   LYS   237     -31.240   8.030 -16.578  1.00  0.00           H  
ATOM   3823  CA  LYS   237     -29.362   7.255 -17.124  1.00  0.00           C  
ATOM   3824  HA  LYS   237     -29.179   6.181 -17.094  1.00  0.00           H  
ATOM   3825  CB  LYS   237     -29.681   7.725 -18.534  1.00  0.00           C  
ATOM   3826  HB2 LYS   237     -30.103   8.729 -18.581  1.00  0.00           H  
ATOM   3827  HB3 LYS   237     -28.686   7.764 -18.977  1.00  0.00           H  
ATOM   3828  CG  LYS   237     -30.548   6.799 -19.362  1.00  0.00           C  
ATOM   3829  HG2 LYS   237     -30.120   5.798 -19.423  1.00  0.00           H  
ATOM   3830  HG3 LYS   237     -31.510   6.836 -18.851  1.00  0.00           H  
ATOM   3831  CD  LYS   237     -30.598   7.384 -20.714  1.00  0.00           C  
ATOM   3832  HD2 LYS   237     -30.679   8.470 -20.767  1.00  0.00           H  
ATOM   3833  HD3 LYS   237     -29.725   7.031 -21.262  1.00  0.00           H  
ATOM   3834  CE  LYS   237     -31.918   6.809 -21.292  1.00  0.00           C  
ATOM   3835  HE2 LYS   237     -31.885   6.830 -22.382  1.00  0.00           H  
ATOM   3836  HE3 LYS   237     -32.045   5.784 -20.946  1.00  0.00           H  
ATOM   3837  NZ  LYS   237     -32.998   7.633 -20.758  1.00  0.00           N  
ATOM   3838  HZ1 LYS   237     -33.917   7.348 -21.064  1.00  0.00           H  
ATOM   3839  HZ2 LYS   237     -32.976   7.609 -19.748  1.00  0.00           H  
ATOM   3840  HZ3 LYS   237     -33.020   8.611 -21.011  1.00  0.00           H  
ATOM   3841  C   LYS   237     -28.121   7.888 -16.587  1.00  0.00           C  
ATOM   3842  O   LYS   237     -27.053   7.291 -16.684  1.00  0.00           O  
ATOM   3843  N   GLN   238     -28.317   9.030 -15.937  1.00  0.00           N  
ATOM   3844  H   GLN   238     -29.245   9.426 -15.965  1.00  0.00           H  
ATOM   3845  CA  GLN   238     -27.258   9.917 -15.393  1.00  0.00           C  
ATOM   3846  HA  GLN   238     -26.441   9.886 -16.113  1.00  0.00           H  
ATOM   3847  CB  GLN   238     -27.762  11.387 -15.237  1.00  0.00           C  
ATOM   3848  HB2 GLN   238     -28.710  11.457 -14.704  1.00  0.00           H  
ATOM   3849  HB3 GLN   238     -27.067  12.003 -14.666  1.00  0.00           H  
ATOM   3850  CG  GLN   238     -27.926  12.006 -16.687  1.00  0.00           C  
ATOM   3851  HG2 GLN   238     -28.892  11.828 -17.158  1.00  0.00           H  
ATOM   3852  HG3 GLN   238     -27.990  13.092 -16.618  1.00  0.00           H  
ATOM   3853  CD  GLN   238     -26.897  11.683 -17.800  1.00  0.00           C  
ATOM   3854  OE1 GLN   238     -25.650  11.862 -17.706  1.00  0.00           O  
ATOM   3855  NE2 GLN   238     -27.260  11.317 -19.008  1.00  0.00           N  
ATOM   3856 HE21 GLN   238     -26.562  11.097 -19.704  1.00  0.00           H  
ATOM   3857 HE22 GLN   238     -28.220  11.395 -19.312  1.00  0.00           H  
ATOM   3858  C   GLN   238     -26.736   9.242 -14.105  1.00  0.00           C  
ATOM   3859  O   GLN   238     -25.545   9.440 -13.768  1.00  0.00           O  
ATOM   3860  N   PHE   239     -27.536   8.527 -13.403  1.00  0.00           N  
ATOM   3861  H   PHE   239     -28.523   8.497 -13.615  1.00  0.00           H  
ATOM   3862  CA  PHE   239     -27.197   7.826 -12.186  1.00  0.00           C  
ATOM   3863  HA  PHE   239     -26.779   8.510 -11.448  1.00  0.00           H  
ATOM   3864  CB  PHE   239     -28.517   7.100 -11.666  1.00  0.00           C  
ATOM   3865  HB2 PHE   239     -29.381   7.745 -11.509  1.00  0.00           H  
ATOM   3866  HB3 PHE   239     -28.874   6.406 -12.427  1.00  0.00           H  
ATOM   3867  CG  PHE   239     -28.289   6.295 -10.399  1.00  0.00           C  
ATOM   3868  CD1 PHE   239     -28.608   6.838  -9.148  1.00  0.00           C  
ATOM   3869  HD1 PHE   239     -28.927   7.869  -9.152  1.00  0.00           H  
ATOM   3870  CE1 PHE   239     -28.542   6.035  -7.997  1.00  0.00           C  
ATOM   3871  HE1 PHE   239     -28.778   6.512  -7.057  1.00  0.00           H  
ATOM   3872  CZ  PHE   239     -28.169   4.684  -8.072  1.00  0.00           C  
ATOM   3873  HZ  PHE   239     -28.112   4.053  -7.197  1.00  0.00           H  
ATOM   3874  CE2 PHE   239     -27.841   4.078  -9.256  1.00  0.00           C  
ATOM   3875  HE2 PHE   239     -27.430   3.088  -9.390  1.00  0.00           H  
ATOM   3876  CD2 PHE   239     -28.038   4.892 -10.404  1.00  0.00           C  
ATOM   3877  HD2 PHE   239     -27.989   4.456 -11.391  1.00  0.00           H  
ATOM   3878  C   PHE   239     -26.213   6.748 -12.581  1.00  0.00           C  
ATOM   3879  O   PHE   239     -25.176   6.539 -11.970  1.00  0.00           O  
ATOM   3880  N   ASN   240     -26.456   6.038 -13.689  1.00  0.00           N  
ATOM   3881  H   ASN   240     -27.233   6.263 -14.294  1.00  0.00           H  
ATOM   3882  CA  ASN   240     -25.451   5.111 -14.263  1.00  0.00           C  
ATOM   3883  HA  ASN   240     -25.097   4.519 -13.419  1.00  0.00           H  
ATOM   3884  CB  ASN   240     -26.226   4.103 -15.186  1.00  0.00           C  
ATOM   3885  HB2 ASN   240     -26.852   4.717 -15.833  1.00  0.00           H  
ATOM   3886  HB3 ASN   240     -25.415   3.559 -15.669  1.00  0.00           H  
ATOM   3887  CG  ASN   240     -27.169   3.076 -14.541  1.00  0.00           C  
ATOM   3888  OD1 ASN   240     -27.254   2.863 -13.357  1.00  0.00           O  
ATOM   3889  ND2 ASN   240     -28.092   2.498 -15.292  1.00  0.00           N  
ATOM   3890 HD21 ASN   240     -28.767   1.958 -14.769  1.00  0.00           H  
ATOM   3891 HD22 ASN   240     -28.425   2.802 -16.196  1.00  0.00           H  
ATOM   3892  C   ASN   240     -24.163   5.628 -14.905  1.00  0.00           C  
ATOM   3893  O   ASN   240     -23.052   5.077 -14.750  1.00  0.00           O  
ATOM   3894  N   ALA   241     -24.292   6.785 -15.612  1.00  0.00           N  
ATOM   3895  H   ALA   241     -25.107   7.365 -15.475  1.00  0.00           H  
ATOM   3896  CA  ALA   241     -23.059   7.587 -15.940  1.00  0.00           C  
ATOM   3897  HA  ALA   241     -22.327   7.000 -16.496  1.00  0.00           H  
ATOM   3898  CB  ALA   241     -23.542   8.712 -16.767  1.00  0.00           C  
ATOM   3899  HB1 ALA   241     -22.719   9.345 -17.099  1.00  0.00           H  
ATOM   3900  HB2 ALA   241     -24.041   8.435 -17.696  1.00  0.00           H  
ATOM   3901  HB3 ALA   241     -24.219   9.292 -16.139  1.00  0.00           H  
ATOM   3902  C   ALA   241     -22.203   8.139 -14.776  1.00  0.00           C  
ATOM   3903  O   ALA   241     -20.984   8.297 -14.901  1.00  0.00           O  
ATOM   3904  N   ASN   242     -22.789   8.286 -13.571  1.00  0.00           N  
ATOM   3905  H   ASN   242     -23.783   8.117 -13.512  1.00  0.00           H  
ATOM   3906  CA  ASN   242     -22.123   8.545 -12.348  1.00  0.00           C  
ATOM   3907  HA  ASN   242     -21.308   9.251 -12.510  1.00  0.00           H  
ATOM   3908  CB  ASN   242     -23.004   9.207 -11.247  1.00  0.00           C  
ATOM   3909  HB2 ASN   242     -23.993   8.769 -11.113  1.00  0.00           H  
ATOM   3910  HB3 ASN   242     -22.601   9.047 -10.247  1.00  0.00           H  
ATOM   3911  CG  ASN   242     -23.014  10.704 -11.460  1.00  0.00           C  
ATOM   3912  OD1 ASN   242     -22.130  11.416 -11.059  1.00  0.00           O  
ATOM   3913  ND2 ASN   242     -23.837  11.128 -12.406  1.00  0.00           N  
ATOM   3914 HD21 ASN   242     -23.751  12.085 -12.719  1.00  0.00           H  
ATOM   3915 HD22 ASN   242     -24.447  10.498 -12.907  1.00  0.00           H  
ATOM   3916  C   ASN   242     -21.434   7.238 -11.929  1.00  0.00           C  
ATOM   3917  O   ASN   242     -20.242   7.178 -11.676  1.00  0.00           O  
ATOM   3918  N   PHE   243     -22.213   6.148 -11.756  1.00  0.00           N  
ATOM   3919  H   PHE   243     -23.198   6.372 -11.740  1.00  0.00           H  
ATOM   3920  CA  PHE   243     -21.831   4.872 -11.262  1.00  0.00           C  
ATOM   3921  HA  PHE   243     -21.378   5.050 -10.287  1.00  0.00           H  
ATOM   3922  CB  PHE   243     -23.074   3.884 -11.244  1.00  0.00           C  
ATOM   3923  HB2 PHE   243     -23.951   4.525 -11.328  1.00  0.00           H  
ATOM   3924  HB3 PHE   243     -23.021   3.226 -12.111  1.00  0.00           H  
ATOM   3925  CG  PHE   243     -23.165   3.064 -10.022  1.00  0.00           C  
ATOM   3926  CD1 PHE   243     -22.151   2.100  -9.734  1.00  0.00           C  
ATOM   3927  HD1 PHE   243     -21.307   1.952 -10.390  1.00  0.00           H  
ATOM   3928  CE1 PHE   243     -22.378   1.180  -8.640  1.00  0.00           C  
ATOM   3929  HE1 PHE   243     -21.566   0.546  -8.316  1.00  0.00           H  
ATOM   3930  CZ  PHE   243     -23.492   1.285  -7.791  1.00  0.00           C  
ATOM   3931  HZ  PHE   243     -23.527   0.709  -6.878  1.00  0.00           H  
ATOM   3932  CE2 PHE   243     -24.521   2.176  -8.134  1.00  0.00           C  
ATOM   3933  HE2 PHE   243     -25.446   2.086  -7.585  1.00  0.00           H  
ATOM   3934  CD2 PHE   243     -24.391   3.033  -9.254  1.00  0.00           C  
ATOM   3935  HD2 PHE   243     -25.260   3.606  -9.543  1.00  0.00           H  
ATOM   3936  C   PHE   243     -20.622   4.218 -11.994  1.00  0.00           C  
ATOM   3937  O   PHE   243     -19.576   3.858 -11.449  1.00  0.00           O  
ATOM   3938  N   GLU   244     -20.627   4.180 -13.340  1.00  0.00           N  
ATOM   3939  H   GLU   244     -21.475   4.505 -13.782  1.00  0.00           H  
ATOM   3940  CA  GLU   244     -19.566   3.806 -14.231  1.00  0.00           C  
ATOM   3941  HA  GLU   244     -19.336   2.762 -14.016  1.00  0.00           H  
ATOM   3942  CB  GLU   244     -19.976   4.075 -15.698  1.00  0.00           C  
ATOM   3943  HB2 GLU   244     -20.335   5.105 -15.681  1.00  0.00           H  
ATOM   3944  HB3 GLU   244     -19.042   3.821 -16.198  1.00  0.00           H  
ATOM   3945  CG  GLU   244     -21.015   2.978 -16.142  1.00  0.00           C  
ATOM   3946  HG2 GLU   244     -21.645   2.663 -15.310  1.00  0.00           H  
ATOM   3947  HG3 GLU   244     -21.641   3.453 -16.898  1.00  0.00           H  
ATOM   3948  CD  GLU   244     -20.375   1.748 -16.657  1.00  0.00           C  
ATOM   3949  OE1 GLU   244     -20.642   1.387 -17.804  1.00  0.00           O  
ATOM   3950  OE2 GLU   244     -19.459   1.208 -16.007  1.00  0.00           O  
ATOM   3951  C   GLU   244     -18.279   4.667 -14.019  1.00  0.00           C  
ATOM   3952  O   GLU   244     -17.178   4.146 -13.917  1.00  0.00           O  
ATOM   3953  N   LYS   245     -18.500   5.933 -13.818  1.00  0.00           N  
ATOM   3954  H   LYS   245     -19.433   6.319 -13.770  1.00  0.00           H  
ATOM   3955  CA  LYS   245     -17.426   6.957 -13.403  1.00  0.00           C  
ATOM   3956  HA  LYS   245     -16.582   6.889 -14.089  1.00  0.00           H  
ATOM   3957  CB  LYS   245     -17.933   8.392 -13.554  1.00  0.00           C  
ATOM   3958  HB2 LYS   245     -19.008   8.480 -13.401  1.00  0.00           H  
ATOM   3959  HB3 LYS   245     -17.446   8.953 -12.756  1.00  0.00           H  
ATOM   3960  CG  LYS   245     -17.664   8.930 -14.961  1.00  0.00           C  
ATOM   3961  HG2 LYS   245     -16.609   8.939 -15.231  1.00  0.00           H  
ATOM   3962  HG3 LYS   245     -18.232   8.416 -15.737  1.00  0.00           H  
ATOM   3963  CD  LYS   245     -18.025  10.375 -14.996  1.00  0.00           C  
ATOM   3964  HD2 LYS   245     -19.077  10.629 -14.862  1.00  0.00           H  
ATOM   3965  HD3 LYS   245     -17.611  10.806 -14.085  1.00  0.00           H  
ATOM   3966  CE  LYS   245     -17.496  11.073 -16.299  1.00  0.00           C  
ATOM   3967  HE2 LYS   245     -17.444  12.154 -16.171  1.00  0.00           H  
ATOM   3968  HE3 LYS   245     -16.481  10.708 -16.456  1.00  0.00           H  
ATOM   3969  NZ  LYS   245     -18.398  10.842 -17.500  1.00  0.00           N  
ATOM   3970  HZ1 LYS   245     -18.013  11.301 -18.312  1.00  0.00           H  
ATOM   3971  HZ2 LYS   245     -18.578   9.878 -17.742  1.00  0.00           H  
ATOM   3972  HZ3 LYS   245     -19.301  11.228 -17.263  1.00  0.00           H  
ATOM   3973  C   LYS   245     -16.848   6.536 -12.077  1.00  0.00           C  
ATOM   3974  O   LYS   245     -15.624   6.647 -11.886  1.00  0.00           O  
ATOM   3975  N   ARG   246     -17.618   5.958 -11.114  1.00  0.00           N  
ATOM   3976  H   ARG   246     -18.598   5.884 -11.345  1.00  0.00           H  
ATOM   3977  CA  ARG   246     -17.025   5.370  -9.934  1.00  0.00           C  
ATOM   3978  HA  ARG   246     -16.192   6.029  -9.688  1.00  0.00           H  
ATOM   3979  CB  ARG   246     -17.917   5.499  -8.673  1.00  0.00           C  
ATOM   3980  HB2 ARG   246     -18.927   5.093  -8.723  1.00  0.00           H  
ATOM   3981  HB3 ARG   246     -17.326   4.949  -7.941  1.00  0.00           H  
ATOM   3982  CG  ARG   246     -18.034   6.853  -8.160  1.00  0.00           C  
ATOM   3983  HG2 ARG   246     -18.252   6.933  -7.095  1.00  0.00           H  
ATOM   3984  HG3 ARG   246     -17.058   7.333  -8.228  1.00  0.00           H  
ATOM   3985  CD  ARG   246     -19.113   7.750  -8.800  1.00  0.00           C  
ATOM   3986  HD2 ARG   246     -18.628   8.445  -9.486  1.00  0.00           H  
ATOM   3987  HD3 ARG   246     -19.844   7.117  -9.302  1.00  0.00           H  
ATOM   3988  NE  ARG   246     -19.851   8.518  -7.795  1.00  0.00           N  
ATOM   3989  HE  ARG   246     -20.127   8.102  -6.918  1.00  0.00           H  
ATOM   3990  CZ  ARG   246     -20.436   9.670  -7.926  1.00  0.00           C  
ATOM   3991  NH1 ARG   246     -20.326  10.414  -8.918  1.00  0.00           N  
ATOM   3992 HH11 ARG   246     -19.603  10.167  -9.579  1.00  0.00           H  
ATOM   3993 HH12 ARG   246     -20.790  11.311  -8.936  1.00  0.00           H  
ATOM   3994  NH2 ARG   246     -21.196  10.088  -6.958  1.00  0.00           N  
ATOM   3995 HH21 ARG   246     -21.288   9.447  -6.183  1.00  0.00           H  
ATOM   3996 HH22 ARG   246     -21.812  10.871  -7.127  1.00  0.00           H  
ATOM   3997  C   ARG   246     -16.340   3.990 -10.172  1.00  0.00           C  
ATOM   3998  O   ARG   246     -15.240   3.810  -9.592  1.00  0.00           O  
ATOM   3999  N   LEU   247     -16.818   3.117 -10.932  1.00  0.00           N  
ATOM   4000  H   LEU   247     -17.755   3.329 -11.245  1.00  0.00           H  
ATOM   4001  CA  LEU   247     -16.171   1.783 -11.244  1.00  0.00           C  
ATOM   4002  HA  LEU   247     -15.928   1.339 -10.279  1.00  0.00           H  
ATOM   4003  CB  LEU   247     -16.956   0.716 -12.066  1.00  0.00           C  
ATOM   4004  HB2 LEU   247     -17.021   1.068 -13.096  1.00  0.00           H  
ATOM   4005  HB3 LEU   247     -16.327  -0.153 -12.257  1.00  0.00           H  
ATOM   4006  CG  LEU   247     -18.334   0.293 -11.662  1.00  0.00           C  
ATOM   4007  HG  LEU   247     -18.968   1.176 -11.729  1.00  0.00           H  
ATOM   4008  CD1 LEU   247     -18.855  -0.834 -12.589  1.00  0.00           C  
ATOM   4009 HD11 LEU   247     -19.876  -1.045 -12.270  1.00  0.00           H  
ATOM   4010 HD12 LEU   247     -18.909  -0.543 -13.638  1.00  0.00           H  
ATOM   4011 HD13 LEU   247     -18.104  -1.611 -12.437  1.00  0.00           H  
ATOM   4012  CD2 LEU   247     -18.487  -0.094 -10.194  1.00  0.00           C  
ATOM   4013 HD21 LEU   247     -17.672  -0.746  -9.880  1.00  0.00           H  
ATOM   4014 HD22 LEU   247     -18.585   0.832  -9.629  1.00  0.00           H  
ATOM   4015 HD23 LEU   247     -19.418  -0.648 -10.074  1.00  0.00           H  
ATOM   4016  C   LEU   247     -14.815   2.023 -11.889  1.00  0.00           C  
ATOM   4017  O   LEU   247     -14.000   1.065 -11.939  1.00  0.00           O  
ATOM   4018  N   THR   248     -14.516   3.204 -12.404  1.00  0.00           N  
ATOM   4019  H   THR   248     -15.189   3.957 -12.436  1.00  0.00           H  
ATOM   4020  CA  THR   248     -13.282   3.460 -13.181  1.00  0.00           C  
ATOM   4021  HA  THR   248     -13.151   2.486 -13.653  1.00  0.00           H  
ATOM   4022  CB  THR   248     -13.528   4.518 -14.301  1.00  0.00           C  
ATOM   4023  HB  THR   248     -13.575   5.419 -13.690  1.00  0.00           H  
ATOM   4024  CG2 THR   248     -12.357   4.641 -15.263  1.00  0.00           C  
ATOM   4025 HG21 THR   248     -12.361   3.750 -15.892  1.00  0.00           H  
ATOM   4026 HG22 THR   248     -12.389   5.585 -15.807  1.00  0.00           H  
ATOM   4027 HG23 THR   248     -11.419   4.749 -14.718  1.00  0.00           H  
ATOM   4028  OG1 THR   248     -14.757   4.312 -15.027  1.00  0.00           O  
ATOM   4029  HG1 THR   248     -15.529   4.327 -14.458  1.00  0.00           H  
ATOM   4030  C   THR   248     -11.982   3.498 -12.350  1.00  0.00           C  
ATOM   4031  O   THR   248     -11.973   3.975 -11.191  1.00  0.00           O  
ATOM   4032  OXT THR   248     -11.038   2.863 -12.740  1.00  0.00           O  
TER    4033      THR   248 
END   
