# Supplementary material for: Insights into the client protein release mechanism of the ATP-independent chaperone Spy
Source: Nat Commun. 2022 May 20;13:2818. doi: 10.1038/s41467-022-30499-x (PMC9122904; doi:10.1038/s41467-022-30499-x)
Supplement: Supplementary file 4 — Supplementary Data 1 [file 41467_2022_30499_MOESM4_ESM.zip › MD-structure/Spy_CI_K54D_R55D_initial.pdb]

CRYST1   85.509   85.509   85.509 109.47 109.47 109.47 P 1           1
ATOM      1  N   SER     1      20.367  -3.723  -7.758  1.00  0.00           N  
ATOM      2  H1  SER     1      19.693  -3.695  -7.007  1.00  0.00           H  
ATOM      3  H2  SER     1      20.519  -2.822  -8.188  1.00  0.00           H  
ATOM      4  H3  SER     1      21.270  -4.144  -7.590  1.00  0.00           H  
ATOM      5  CA  SER     1      19.705  -4.637  -8.734  1.00  0.00           C  
ATOM      6  HA  SER     1      19.173  -5.375  -8.134  1.00  0.00           H  
ATOM      7  CB  SER     1      18.625  -3.891  -9.448  1.00  0.00           C  
ATOM      8  HB2 SER     1      19.082  -3.087 -10.026  1.00  0.00           H  
ATOM      9  HB3 SER     1      18.111  -4.596 -10.101  1.00  0.00           H  
ATOM     10  OG  SER     1      17.786  -3.404  -8.447  1.00  0.00           O  
ATOM     11  HG  SER     1      17.166  -4.126  -8.318  1.00  0.00           H  
ATOM     12  C   SER     1      20.830  -5.242  -9.686  1.00  0.00           C  
ATOM     13  O   SER     1      21.993  -4.805  -9.601  1.00  0.00           O  
ATOM     14  N   ALA     2      20.634  -6.356 -10.457  1.00  0.00           N  
ATOM     15  H   ALA     2      19.722  -6.779 -10.553  1.00  0.00           H  
ATOM     16  CA  ALA     2      21.638  -7.017 -11.211  1.00  0.00           C  
ATOM     17  HA  ALA     2      22.593  -6.499 -11.122  1.00  0.00           H  
ATOM     18  CB  ALA     2      21.845  -8.494 -10.646  1.00  0.00           C  
ATOM     19  HB1 ALA     2      22.633  -8.965 -11.235  1.00  0.00           H  
ATOM     20  HB2 ALA     2      21.849  -8.449  -9.557  1.00  0.00           H  
ATOM     21  HB3 ALA     2      20.915  -8.977 -10.945  1.00  0.00           H  
ATOM     22  C   ALA     2      21.291  -6.886 -12.684  1.00  0.00           C  
ATOM     23  O   ALA     2      20.114  -6.929 -13.052  1.00  0.00           O  
ATOM     24  N   ASP     3      22.314  -6.759 -13.552  1.00  0.00           N  
ATOM     25  H   ASP     3      23.239  -6.634 -13.165  1.00  0.00           H  
ATOM     26  CA  ASP     3      22.151  -6.380 -14.969  1.00  0.00           C  
ATOM     27  HA  ASP     3      21.532  -5.485 -15.043  1.00  0.00           H  
ATOM     28  CB  ASP     3      23.526  -6.013 -15.619  1.00  0.00           C  
ATOM     29  HB2 ASP     3      24.241  -6.772 -15.303  1.00  0.00           H  
ATOM     30  HB3 ASP     3      23.499  -6.168 -16.698  1.00  0.00           H  
ATOM     31  CG  ASP     3      24.009  -4.582 -15.172  1.00  0.00           C  
ATOM     32  OD1 ASP     3      23.306  -3.790 -14.460  1.00  0.00           O  
ATOM     33  OD2 ASP     3      25.121  -4.147 -15.538  1.00  0.00           O  
ATOM     34  C   ASP     3      21.436  -7.589 -15.759  1.00  0.00           C  
ATOM     35  O   ASP     3      20.639  -7.303 -16.580  1.00  0.00           O  
ATOM     36  N   THR     4      21.543  -8.833 -15.303  1.00  0.00           N  
ATOM     37  H   THR     4      22.162  -9.014 -14.525  1.00  0.00           H  
ATOM     38  CA  THR     4      20.730  -9.957 -15.709  1.00  0.00           C  
ATOM     39  HA  THR     4      21.209 -10.869 -15.353  1.00  0.00           H  
ATOM     40  CB  THR     4      19.428 -10.070 -15.006  1.00  0.00           C  
ATOM     41  HB  THR     4      18.678  -9.461 -15.512  1.00  0.00           H  
ATOM     42  CG2 THR     4      18.801 -11.458 -14.879  1.00  0.00           C  
ATOM     43 HG21 THR     4      19.329 -12.058 -14.138  1.00  0.00           H  
ATOM     44 HG22 THR     4      17.788 -11.299 -14.511  1.00  0.00           H  
ATOM     45 HG23 THR     4      18.832 -12.057 -15.789  1.00  0.00           H  
ATOM     46  OG1 THR     4      19.660  -9.623 -13.663  1.00  0.00           O  
ATOM     47  HG1 THR     4      19.827  -8.683 -13.761  1.00  0.00           H  
ATOM     48  C   THR     4      20.517 -10.056 -17.215  1.00  0.00           C  
ATOM     49  O   THR     4      19.372 -10.181 -17.661  1.00  0.00           O  
ATOM     50  N   THR     5      21.566  -9.918 -18.032  1.00  0.00           N  
ATOM     51  H   THR     5      22.461  -9.968 -17.565  1.00  0.00           H  
ATOM     52  CA  THR     5      21.539 -10.063 -19.506  1.00  0.00           C  
ATOM     53  HA  THR     5      20.842  -9.292 -19.835  1.00  0.00           H  
ATOM     54  CB  THR     5      22.796  -9.657 -20.265  1.00  0.00           C  
ATOM     55  HB  THR     5      22.554  -9.478 -21.312  1.00  0.00           H  
ATOM     56  CG2 THR     5      23.414  -8.381 -19.611  1.00  0.00           C  
ATOM     57 HG21 THR     5      23.967  -8.715 -18.734  1.00  0.00           H  
ATOM     58 HG22 THR     5      24.154  -7.995 -20.313  1.00  0.00           H  
ATOM     59 HG23 THR     5      22.617  -7.672 -19.390  1.00  0.00           H  
ATOM     60  OG1 THR     5      23.764 -10.629 -20.187  1.00  0.00           O  
ATOM     61  HG1 THR     5      23.413 -11.319 -20.754  1.00  0.00           H  
ATOM     62  C   THR     5      20.899 -11.420 -19.860  1.00  0.00           C  
ATOM     63  O   THR     5      20.896 -12.378 -19.008  1.00  0.00           O  
ATOM     64  N   THR     6      20.369 -11.495 -21.047  1.00  0.00           N  
ATOM     65  H   THR     6      20.224 -10.662 -21.599  1.00  0.00           H  
ATOM     66  CA  THR     6      19.447 -12.610 -21.526  1.00  0.00           C  
ATOM     67  HA  THR     6      19.339 -13.390 -20.772  1.00  0.00           H  
ATOM     68  CB  THR     6      18.056 -12.156 -21.845  1.00  0.00           C  
ATOM     69  HB  THR     6      17.596 -13.094 -22.154  1.00  0.00           H  
ATOM     70  CG2 THR     6      17.292 -11.493 -20.787  1.00  0.00           C  
ATOM     71 HG21 THR     6      16.416 -11.000 -21.209  1.00  0.00           H  
ATOM     72 HG22 THR     6      17.020 -12.158 -19.967  1.00  0.00           H  
ATOM     73 HG23 THR     6      17.909 -10.742 -20.294  1.00  0.00           H  
ATOM     74  OG1 THR     6      18.052 -11.469 -23.012  1.00  0.00           O  
ATOM     75  HG1 THR     6      17.170 -11.608 -23.365  1.00  0.00           H  
ATOM     76  C   THR     6      20.068 -13.282 -22.732  1.00  0.00           C  
ATOM     77  O   THR     6      19.780 -14.478 -22.977  1.00  0.00           O  
ATOM     78  N   ALA     7      20.827 -12.548 -23.563  1.00  0.00           N  
ATOM     79  H   ALA     7      21.022 -11.618 -23.222  1.00  0.00           H  
ATOM     80  CA  ALA     7      21.264 -12.872 -24.939  1.00  0.00           C  
ATOM     81  HA  ALA     7      20.384 -13.101 -25.540  1.00  0.00           H  
ATOM     82  CB  ALA     7      21.880 -11.594 -25.497  1.00  0.00           C  
ATOM     83  HB1 ALA     7      21.184 -10.756 -25.550  1.00  0.00           H  
ATOM     84  HB2 ALA     7      22.718 -11.298 -24.866  1.00  0.00           H  
ATOM     85  HB3 ALA     7      22.266 -11.787 -26.497  1.00  0.00           H  
ATOM     86  C   ALA     7      22.169 -14.122 -25.007  1.00  0.00           C  
ATOM     87  O   ALA     7      23.068 -14.375 -24.188  1.00  0.00           O  
ATOM     88  N   ALA     8      21.998 -14.887 -26.063  1.00  0.00           N  
ATOM     89  H   ALA     8      21.241 -14.620 -26.676  1.00  0.00           H  
ATOM     90  CA  ALA     8      22.855 -15.960 -26.480  1.00  0.00           C  
ATOM     91  HA  ALA     8      23.250 -16.563 -25.662  1.00  0.00           H  
ATOM     92  CB  ALA     8      22.211 -16.980 -27.443  1.00  0.00           C  
ATOM     93  HB1 ALA     8      21.487 -16.506 -28.106  1.00  0.00           H  
ATOM     94  HB2 ALA     8      22.949 -17.584 -27.970  1.00  0.00           H  
ATOM     95  HB3 ALA     8      21.623 -17.692 -26.863  1.00  0.00           H  
ATOM     96  C   ALA     8      24.117 -15.319 -27.131  1.00  0.00           C  
ATOM     97  O   ALA     8      24.046 -14.194 -27.580  1.00  0.00           O  
ATOM     98  N   PRO     9      25.315 -15.928 -27.180  1.00  0.00           N  
ATOM     99  CD  PRO     9      25.549 -17.300 -26.758  1.00  0.00           C  
ATOM    100  HD2 PRO     9      25.290 -17.928 -27.611  1.00  0.00           H  
ATOM    101  HD3 PRO     9      24.975 -17.507 -25.855  1.00  0.00           H  
ATOM    102  CG  PRO     9      26.975 -17.242 -26.352  1.00  0.00           C  
ATOM    103  HG2 PRO     9      27.435 -18.229 -26.310  1.00  0.00           H  
ATOM    104  HG3 PRO     9      27.062 -16.789 -25.365  1.00  0.00           H  
ATOM    105  CB  PRO     9      27.702 -16.332 -27.383  1.00  0.00           C  
ATOM    106  HB2 PRO     9      27.927 -16.941 -28.258  1.00  0.00           H  
ATOM    107  HB3 PRO     9      28.609 -15.802 -27.095  1.00  0.00           H  
ATOM    108  CA  PRO     9      26.477 -15.359 -27.624  1.00  0.00           C  
ATOM    109  HA  PRO     9      26.725 -14.451 -27.074  1.00  0.00           H  
ATOM    110  C   PRO     9      26.398 -15.086 -29.119  1.00  0.00           C  
ATOM    111  O   PRO     9      27.031 -14.224 -29.609  1.00  0.00           O  
ATOM    112  N   ALA    10      25.553 -15.803 -29.872  1.00  0.00           N  
ATOM    113  H   ALA    10      25.012 -16.482 -29.356  1.00  0.00           H  
ATOM    114  CA  ALA    10      25.271 -15.370 -31.270  1.00  0.00           C  
ATOM    115  HA  ALA    10      25.691 -14.373 -31.402  1.00  0.00           H  
ATOM    116  CB  ALA    10      25.874 -16.326 -32.387  1.00  0.00           C  
ATOM    117  HB1 ALA    10      25.316 -16.192 -33.313  1.00  0.00           H  
ATOM    118  HB2 ALA    10      26.934 -16.075 -32.432  1.00  0.00           H  
ATOM    119  HB3 ALA    10      25.704 -17.386 -32.197  1.00  0.00           H  
ATOM    120  C   ALA    10      23.704 -15.263 -31.412  1.00  0.00           C  
ATOM    121  O   ALA    10      22.911 -15.958 -30.754  1.00  0.00           O  
ATOM    122  N   ASP    11      23.306 -14.288 -32.243  1.00  0.00           N  
ATOM    123  H   ASP    11      24.067 -13.865 -32.756  1.00  0.00           H  
ATOM    124  CA  ASP    11      21.884 -14.057 -32.553  1.00  0.00           C  
ATOM    125  HA  ASP    11      21.367 -14.088 -31.594  1.00  0.00           H  
ATOM    126  CB  ASP    11      21.782 -12.578 -32.978  1.00  0.00           C  
ATOM    127  HB2 ASP    11      22.322 -12.428 -33.913  1.00  0.00           H  
ATOM    128  HB3 ASP    11      20.734 -12.498 -33.268  1.00  0.00           H  
ATOM    129  CG  ASP    11      21.973 -11.507 -31.925  1.00  0.00           C  
ATOM    130  OD1 ASP    11      21.704 -11.795 -30.732  1.00  0.00           O  
ATOM    131  OD2 ASP    11      22.427 -10.380 -32.306  1.00  0.00           O  
ATOM    132  C   ASP    11      21.249 -15.068 -33.530  1.00  0.00           C  
ATOM    133  O   ASP    11      20.643 -14.700 -34.597  1.00  0.00           O  
ATOM    134  N   ALA    12      21.484 -16.323 -33.260  1.00  0.00           N  
ATOM    135  H   ALA    12      22.110 -16.484 -32.483  1.00  0.00           H  
ATOM    136  CA  ALA    12      21.054 -17.466 -34.115  1.00  0.00           C  
ATOM    137  HA  ALA    12      20.893 -17.123 -35.137  1.00  0.00           H  
ATOM    138  CB  ALA    12      22.347 -18.330 -34.037  1.00  0.00           C  
ATOM    139  HB1 ALA    12      23.196 -17.792 -34.460  1.00  0.00           H  
ATOM    140  HB2 ALA    12      22.461 -18.636 -32.997  1.00  0.00           H  
ATOM    141  HB3 ALA    12      22.123 -19.153 -34.715  1.00  0.00           H  
ATOM    142  C   ALA    12      19.792 -18.133 -33.568  1.00  0.00           C  
ATOM    143  O   ALA    12      19.661 -18.446 -32.412  1.00  0.00           O  
ATOM    144  N   LYS    13      18.760 -18.370 -34.394  1.00  0.00           N  
ATOM    145  H   LYS    13      19.051 -18.323 -35.361  1.00  0.00           H  
ATOM    146  CA  LYS    13      17.531 -19.011 -34.111  1.00  0.00           C  
ATOM    147  HA  LYS    13      17.153 -18.528 -33.210  1.00  0.00           H  
ATOM    148  CB  LYS    13      16.616 -19.066 -35.336  1.00  0.00           C  
ATOM    149  HB2 LYS    13      17.160 -19.463 -36.193  1.00  0.00           H  
ATOM    150  HB3 LYS    13      15.804 -19.753 -35.100  1.00  0.00           H  
ATOM    151  CG  LYS    13      16.127 -17.803 -35.644  1.00  0.00           C  
ATOM    152  HG2 LYS    13      15.731 -17.458 -34.689  1.00  0.00           H  
ATOM    153  HG3 LYS    13      16.995 -17.276 -36.038  1.00  0.00           H  
ATOM    154  CD  LYS    13      15.057 -17.773 -36.511  1.00  0.00           C  
ATOM    155  HD2 LYS    13      14.208 -18.274 -36.046  1.00  0.00           H  
ATOM    156  HD3 LYS    13      14.760 -16.741 -36.693  1.00  0.00           H  
ATOM    157  CE  LYS    13      15.126 -18.403 -37.694  1.00  0.00           C  
ATOM    158  HE2 LYS    13      15.972 -17.923 -38.185  1.00  0.00           H  
ATOM    159  HE3 LYS    13      15.271 -19.465 -37.492  1.00  0.00           H  
ATOM    160  NZ  LYS    13      13.904 -18.333 -38.587  1.00  0.00           N  
ATOM    161  HZ1 LYS    13      13.657 -17.373 -38.781  1.00  0.00           H  
ATOM    162  HZ2 LYS    13      14.067 -18.698 -39.515  1.00  0.00           H  
ATOM    163  HZ3 LYS    13      13.055 -18.811 -38.319  1.00  0.00           H  
ATOM    164  C   LYS    13      17.738 -20.451 -33.582  1.00  0.00           C  
ATOM    165  O   LYS    13      17.004 -20.791 -32.700  1.00  0.00           O  
ATOM    166  N   PRO    14      18.814 -21.189 -33.962  1.00  0.00           N  
ATOM    167  CD  PRO    14      19.414 -21.209 -35.250  1.00  0.00           C  
ATOM    168  HD2 PRO    14      20.133 -20.393 -35.188  1.00  0.00           H  
ATOM    169  HD3 PRO    14      18.655 -21.012 -36.007  1.00  0.00           H  
ATOM    170  CG  PRO    14      20.076 -22.577 -35.365  1.00  0.00           C  
ATOM    171  HG2 PRO    14      21.023 -22.628 -35.902  1.00  0.00           H  
ATOM    172  HG3 PRO    14      19.426 -23.210 -35.968  1.00  0.00           H  
ATOM    173  CB  PRO    14      20.234 -23.061 -33.892  1.00  0.00           C  
ATOM    174  HB2 PRO    14      21.168 -22.638 -33.521  1.00  0.00           H  
ATOM    175  HB3 PRO    14      20.156 -24.147 -33.937  1.00  0.00           H  
ATOM    176  CA  PRO    14      19.126 -22.380 -33.089  1.00  0.00           C  
ATOM    177  HA  PRO    14      18.264 -23.043 -33.005  1.00  0.00           H  
ATOM    178  C   PRO    14      19.722 -22.132 -31.692  1.00  0.00           C  
ATOM    179  O   PRO    14      19.732 -23.031 -30.867  1.00  0.00           O  
ATOM    180  N   MET    15      20.315 -20.963 -31.391  1.00  0.00           N  
ATOM    181  H   MET    15      20.331 -20.259 -32.115  1.00  0.00           H  
ATOM    182  CA  MET    15      20.568 -20.616 -29.962  1.00  0.00           C  
ATOM    183  HA  MET    15      20.994 -21.451 -29.405  1.00  0.00           H  
ATOM    184  CB  MET    15      21.797 -19.578 -29.858  1.00  0.00           C  
ATOM    185  HB2 MET    15      21.548 -18.584 -30.229  1.00  0.00           H  
ATOM    186  HB3 MET    15      21.933 -19.468 -28.782  1.00  0.00           H  
ATOM    187  CG  MET    15      23.068 -20.165 -30.422  1.00  0.00           C  
ATOM    188  HG2 MET    15      23.161 -21.046 -29.788  1.00  0.00           H  
ATOM    189  HG3 MET    15      23.032 -20.464 -31.469  1.00  0.00           H  
ATOM    190  SD  MET    15      24.632 -19.179 -30.221  1.00  0.00           S  
ATOM    191  CE  MET    15      25.861 -20.318 -30.887  1.00  0.00           C  
ATOM    192  HE1 MET    15      25.787 -21.351 -30.545  1.00  0.00           H  
ATOM    193  HE2 MET    15      25.567 -20.352 -31.936  1.00  0.00           H  
ATOM    194  HE3 MET    15      26.854 -19.891 -30.748  1.00  0.00           H  
ATOM    195  C   MET    15      19.313 -20.253 -29.212  1.00  0.00           C  
ATOM    196  O   MET    15      18.880 -20.977 -28.279  1.00  0.00           O  
ATOM    197  N   MET    16      18.758 -19.175 -29.587  1.00  0.00           N  
ATOM    198  H   MET    16      19.088 -18.599 -30.348  1.00  0.00           H  
ATOM    199  CA  MET    16      17.383 -18.788 -29.085  1.00  0.00           C  
ATOM    200  HA  MET    16      16.814 -19.715 -29.007  1.00  0.00           H  
ATOM    201  CB  MET    16      17.467 -18.178 -27.641  1.00  0.00           C  
ATOM    202  HB2 MET    16      16.432 -18.082 -27.313  1.00  0.00           H  
ATOM    203  HB3 MET    16      17.994 -18.861 -26.973  1.00  0.00           H  
ATOM    204  CG  MET    16      18.039 -16.780 -27.495  1.00  0.00           C  
ATOM    205  HG2 MET    16      19.114 -16.905 -27.622  1.00  0.00           H  
ATOM    206  HG3 MET    16      17.578 -16.144 -28.251  1.00  0.00           H  
ATOM    207  SD  MET    16      18.108 -16.136 -25.886  1.00  0.00           S  
ATOM    208  CE  MET    16      17.820 -14.371 -26.390  1.00  0.00           C  
ATOM    209  HE1 MET    16      18.714 -13.944 -26.845  1.00  0.00           H  
ATOM    210  HE2 MET    16      16.952 -14.399 -27.048  1.00  0.00           H  
ATOM    211  HE3 MET    16      17.638 -13.701 -25.549  1.00  0.00           H  
ATOM    212  C   MET    16      16.485 -17.972 -30.000  1.00  0.00           C  
ATOM    213  O   MET    16      15.294 -18.207 -30.142  1.00  0.00           O  
ATOM    214  N   HIE    17      17.122 -16.946 -30.613  1.00  0.00           N  
ATOM    215  H   HIE    17      18.109 -16.862 -30.416  1.00  0.00           H  
ATOM    216  CA  HIE    17      16.378 -15.810 -31.391  1.00  0.00           C  
ATOM    217  HA  HIE    17      15.544 -16.330 -31.863  1.00  0.00           H  
ATOM    218  CB  HIE    17      15.860 -14.778 -30.391  1.00  0.00           C  
ATOM    219  HB2 HIE    17      15.449 -15.286 -29.519  1.00  0.00           H  
ATOM    220  HB3 HIE    17      16.700 -14.249 -29.941  1.00  0.00           H  
ATOM    221  CG  HIE    17      14.729 -13.907 -30.848  1.00  0.00           C  
ATOM    222  ND1 HIE    17      14.307 -12.733 -30.262  1.00  0.00           N  
ATOM    223  CE1 HIE    17      13.233 -12.278 -30.890  1.00  0.00           C  
ATOM    224  HE1 HIE    17      12.528 -11.563 -30.492  1.00  0.00           H  
ATOM    225  NE2 HIE    17      12.956 -13.162 -31.896  1.00  0.00           N  
ATOM    226  HE2 HIE    17      12.242 -13.106 -32.608  1.00  0.00           H  
ATOM    227  CD2 HIE    17      13.933 -14.167 -31.859  1.00  0.00           C  
ATOM    228  HD2 HIE    17      13.939 -15.079 -32.437  1.00  0.00           H  
ATOM    229  C   HIE    17      17.189 -15.193 -32.544  1.00  0.00           C  
ATOM    230  O   HIE    17      18.441 -15.239 -32.499  1.00  0.00           O  
ATOM    231  N   HIE    18      16.545 -14.606 -33.480  1.00  0.00           N  
ATOM    232  H   HIE    18      15.564 -14.367 -33.468  1.00  0.00           H  
ATOM    233  CA  HIE    18      17.246 -13.999 -34.632  1.00  0.00           C  
ATOM    234  HA  HIE    18      18.166 -14.541 -34.851  1.00  0.00           H  
ATOM    235  CB  HIE    18      16.301 -14.096 -35.818  1.00  0.00           C  
ATOM    236  HB2 HIE    18      16.702 -13.581 -36.691  1.00  0.00           H  
ATOM    237  HB3 HIE    18      16.314 -15.145 -36.115  1.00  0.00           H  
ATOM    238  CG  HIE    18      14.942 -13.452 -35.616  1.00  0.00           C  
ATOM    239  ND1 HIE    18      13.819 -14.112 -35.088  1.00  0.00           N  
ATOM    240  CE1 HIE    18      12.871 -13.289 -35.403  1.00  0.00           C  
ATOM    241  HE1 HIE    18      11.833 -13.383 -35.117  1.00  0.00           H  
ATOM    242  NE2 HIE    18      13.305 -12.171 -36.008  1.00  0.00           N  
ATOM    243  HE2 HIE    18      12.742 -11.459 -36.451  1.00  0.00           H  
ATOM    244  CD2 HIE    18      14.650 -12.240 -36.055  1.00  0.00           C  
ATOM    245  HD2 HIE    18      15.287 -11.603 -36.651  1.00  0.00           H  
ATOM    246  C   HIE    18      17.720 -12.545 -34.272  1.00  0.00           C  
ATOM    247  O   HIE    18      17.312 -11.872 -33.337  1.00  0.00           O  
ATOM    248  N   LYS    19      18.660 -12.087 -35.072  1.00  0.00           N  
ATOM    249  H   LYS    19      19.071 -12.801 -35.657  1.00  0.00           H  
ATOM    250  CA  LYS    19      19.221 -10.734 -35.153  1.00  0.00           C  
ATOM    251  HA  LYS    19      19.536 -10.463 -34.145  1.00  0.00           H  
ATOM    252  CB  LYS    19      20.387 -10.720 -36.149  1.00  0.00           C  
ATOM    253  HB2 LYS    19      20.850 -11.701 -36.043  1.00  0.00           H  
ATOM    254  HB3 LYS    19      19.983 -10.731 -37.161  1.00  0.00           H  
ATOM    255  CG  LYS    19      21.304  -9.697 -36.073  1.00  0.00           C  
ATOM    256  HG2 LYS    19      20.787  -8.783 -36.366  1.00  0.00           H  
ATOM    257  HG3 LYS    19      21.375  -9.486 -35.006  1.00  0.00           H  
ATOM    258  CD  LYS    19      22.541  -9.736 -36.723  1.00  0.00           C  
ATOM    259  HD2 LYS    19      23.224 -10.391 -36.183  1.00  0.00           H  
ATOM    260  HD3 LYS    19      22.496 -10.026 -37.773  1.00  0.00           H  
ATOM    261  CE  LYS    19      23.175  -8.528 -36.603  1.00  0.00           C  
ATOM    262  HE2 LYS    19      22.419  -7.785 -36.856  1.00  0.00           H  
ATOM    263  HE3 LYS    19      23.540  -8.506 -35.576  1.00  0.00           H  
ATOM    264  NZ  LYS    19      24.343  -8.485 -37.497  1.00  0.00           N  
ATOM    265  HZ1 LYS    19      24.937  -7.672 -37.422  1.00  0.00           H  
ATOM    266  HZ2 LYS    19      24.905  -9.295 -37.278  1.00  0.00           H  
ATOM    267  HZ3 LYS    19      23.998  -8.629 -38.435  1.00  0.00           H  
ATOM    268  C   LYS    19      18.066  -9.822 -35.608  1.00  0.00           C  
ATOM    269  O   LYS    19      17.515 -10.045 -36.654  1.00  0.00           O  
ATOM    270  N   GLY    20      17.778  -8.820 -34.810  1.00  0.00           N  
ATOM    271  H   GLY    20      18.277  -8.796 -33.931  1.00  0.00           H  
ATOM    272  CA  GLY    20      16.897  -7.727 -35.152  1.00  0.00           C  
ATOM    273  HA2 GLY    20      17.521  -6.996 -35.666  1.00  0.00           H  
ATOM    274  HA3 GLY    20      16.201  -8.094 -35.906  1.00  0.00           H  
ATOM    275  C   GLY    20      16.027  -7.166 -34.062  1.00  0.00           C  
ATOM    276  O   GLY    20      15.380  -6.078 -34.285  1.00  0.00           O  
ATOM    277  N   LYS    21      15.904  -7.772 -32.868  1.00  0.00           N  
ATOM    278  H   LYS    21      16.414  -8.638 -32.768  1.00  0.00           H  
ATOM    279  CA  LYS    21      15.155  -7.238 -31.708  1.00  0.00           C  
ATOM    280  HA  LYS    21      14.283  -6.674 -32.040  1.00  0.00           H  
ATOM    281  CB  LYS    21      14.765  -8.444 -30.715  1.00  0.00           C  
ATOM    282  HB2 LYS    21      14.298  -9.174 -31.375  1.00  0.00           H  
ATOM    283  HB3 LYS    21      15.718  -8.861 -30.389  1.00  0.00           H  
ATOM    284  CG  LYS    21      13.895  -8.307 -29.716  1.00  0.00           C  
ATOM    285  HG2 LYS    21      13.944  -9.188 -29.076  1.00  0.00           H  
ATOM    286  HG3 LYS    21      14.250  -7.453 -29.139  1.00  0.00           H  
ATOM    287  CD  LYS    21      12.586  -8.017 -29.991  1.00  0.00           C  
ATOM    288  HD2 LYS    21      12.454  -7.295 -30.797  1.00  0.00           H  
ATOM    289  HD3 LYS    21      12.105  -8.922 -30.363  1.00  0.00           H  
ATOM    290  CE  LYS    21      11.843  -7.686 -28.866  1.00  0.00           C  
ATOM    291  HE2 LYS    21      11.883  -8.515 -28.161  1.00  0.00           H  
ATOM    292  HE3 LYS    21      12.314  -6.884 -28.298  1.00  0.00           H  
ATOM    293  NZ  LYS    21      10.448  -7.345 -29.259  1.00  0.00           N  
ATOM    294  HZ1 LYS    21       9.835  -7.445 -28.462  1.00  0.00           H  
ATOM    295  HZ2 LYS    21      10.256  -6.400 -29.562  1.00  0.00           H  
ATOM    296  HZ3 LYS    21      10.211  -7.928 -30.049  1.00  0.00           H  
ATOM    297  C   LYS    21      15.940  -6.130 -30.910  1.00  0.00           C  
ATOM    298  O   LYS    21      15.432  -5.156 -30.405  1.00  0.00           O  
ATOM    299  N   PHE    22      17.312  -6.289 -30.840  1.00  0.00           N  
ATOM    300  H   PHE    22      17.573  -7.232 -31.092  1.00  0.00           H  
ATOM    301  CA  PHE    22      18.322  -5.319 -30.236  1.00  0.00           C  
ATOM    302  HA  PHE    22      19.245  -5.877 -30.077  1.00  0.00           H  
ATOM    303  CB  PHE    22      18.777  -4.251 -31.287  1.00  0.00           C  
ATOM    304  HB2 PHE    22      17.985  -3.508 -31.376  1.00  0.00           H  
ATOM    305  HB3 PHE    22      19.592  -3.650 -30.883  1.00  0.00           H  
ATOM    306  CG  PHE    22      19.360  -4.731 -32.678  1.00  0.00           C  
ATOM    307  CD1 PHE    22      20.314  -5.736 -32.832  1.00  0.00           C  
ATOM    308  HD1 PHE    22      20.795  -6.144 -31.956  1.00  0.00           H  
ATOM    309  CE1 PHE    22      20.760  -6.124 -34.092  1.00  0.00           C  
ATOM    310  HE1 PHE    22      21.388  -7.000 -34.158  1.00  0.00           H  
ATOM    311  CZ  PHE    22      20.142  -5.607 -35.202  1.00  0.00           C  
ATOM    312  HZ  PHE    22      20.329  -6.024 -36.180  1.00  0.00           H  
ATOM    313  CE2 PHE    22      19.274  -4.501 -35.130  1.00  0.00           C  
ATOM    314  HE2 PHE    22      18.828  -3.975 -35.961  1.00  0.00           H  
ATOM    315  CD2 PHE    22      18.765  -4.225 -33.867  1.00  0.00           C  
ATOM    316  HD2 PHE    22      17.867  -3.632 -33.776  1.00  0.00           H  
ATOM    317  C   PHE    22      17.820  -4.646 -28.920  1.00  0.00           C  
ATOM    318  O   PHE    22      17.865  -3.408 -28.851  1.00  0.00           O  
ATOM    319  N   GLY    23      17.384  -5.424 -27.866  1.00  0.00           N  
ATOM    320  H   GLY    23      17.482  -6.426 -27.948  1.00  0.00           H  
ATOM    321  CA  GLY    23      16.524  -5.056 -26.703  1.00  0.00           C  
ATOM    322  HA2 GLY    23      15.616  -4.561 -27.047  1.00  0.00           H  
ATOM    323  HA3 GLY    23      16.310  -5.858 -25.997  1.00  0.00           H  
ATOM    324  C   GLY    23      17.244  -4.012 -25.854  1.00  0.00           C  
ATOM    325  O   GLY    23      18.331  -4.305 -25.376  1.00  0.00           O  
ATOM    326  N   PRO    24      16.758  -2.797 -25.560  1.00  0.00           N  
ATOM    327  CD  PRO    24      15.700  -2.156 -26.222  1.00  0.00           C  
ATOM    328  HD2 PRO    24      14.738  -2.505 -25.846  1.00  0.00           H  
ATOM    329  HD3 PRO    24      15.744  -2.306 -27.301  1.00  0.00           H  
ATOM    330  CG  PRO    24      15.839  -0.590 -25.931  1.00  0.00           C  
ATOM    331  HG2 PRO    24      14.886  -0.129 -25.671  1.00  0.00           H  
ATOM    332  HG3 PRO    24      16.195  -0.053 -26.811  1.00  0.00           H  
ATOM    333  CB  PRO    24      16.839  -0.487 -24.791  1.00  0.00           C  
ATOM    334  HB2 PRO    24      16.236  -0.257 -23.913  1.00  0.00           H  
ATOM    335  HB3 PRO    24      17.552   0.328 -24.918  1.00  0.00           H  
ATOM    336  CA  PRO    24      17.525  -1.869 -24.712  1.00  0.00           C  
ATOM    337  HA  PRO    24      18.482  -1.718 -25.212  1.00  0.00           H  
ATOM    338  C   PRO    24      17.771  -2.355 -23.264  1.00  0.00           C  
ATOM    339  O   PRO    24      18.386  -1.707 -22.405  1.00  0.00           O  
ATOM    340  N   HIE    25      17.392  -3.595 -22.866  1.00  0.00           N  
ATOM    341  H   HIE    25      16.913  -4.286 -23.426  1.00  0.00           H  
ATOM    342  CA  HIE    25      17.612  -4.101 -21.390  1.00  0.00           C  
ATOM    343  HA  HIE    25      17.474  -3.247 -20.727  1.00  0.00           H  
ATOM    344  CB  HIE    25      16.542  -5.096 -21.068  1.00  0.00           C  
ATOM    345  HB2 HIE    25      16.732  -5.363 -20.029  1.00  0.00           H  
ATOM    346  HB3 HIE    25      15.574  -4.596 -21.106  1.00  0.00           H  
ATOM    347  CG  HIE    25      16.656  -6.403 -21.803  1.00  0.00           C  
ATOM    348  ND1 HIE    25      16.151  -6.621 -23.114  1.00  0.00           N  
ATOM    349  CE1 HIE    25      16.582  -7.863 -23.419  1.00  0.00           C  
ATOM    350  HE1 HIE    25      16.350  -8.411 -24.320  1.00  0.00           H  
ATOM    351  NE2 HIE    25      17.224  -8.469 -22.392  1.00  0.00           N  
ATOM    352  HE2 HIE    25      17.426  -9.459 -22.396  1.00  0.00           H  
ATOM    353  CD2 HIE    25      17.291  -7.537 -21.334  1.00  0.00           C  
ATOM    354  HD2 HIE    25      17.764  -7.706 -20.378  1.00  0.00           H  
ATOM    355  C   HIE    25      19.052  -4.550 -21.126  1.00  0.00           C  
ATOM    356  O   HIE    25      19.340  -4.888 -19.934  1.00  0.00           O  
ATOM    357  N   GLN    26      19.949  -4.574 -22.089  1.00  0.00           N  
ATOM    358  H   GLN    26      19.610  -4.338 -23.011  1.00  0.00           H  
ATOM    359  CA  GLN    26      21.306  -5.159 -21.946  1.00  0.00           C  
ATOM    360  HA  GLN    26      21.639  -5.037 -20.916  1.00  0.00           H  
ATOM    361  CB  GLN    26      21.277  -6.653 -22.307  1.00  0.00           C  
ATOM    362  HB2 GLN    26      22.264  -7.107 -22.395  1.00  0.00           H  
ATOM    363  HB3 GLN    26      20.717  -7.152 -21.517  1.00  0.00           H  
ATOM    364  CG  GLN    26      20.480  -6.979 -23.579  1.00  0.00           C  
ATOM    365  HG2 GLN    26      19.480  -6.545 -23.544  1.00  0.00           H  
ATOM    366  HG3 GLN    26      20.922  -6.575 -24.489  1.00  0.00           H  
ATOM    367  CD  GLN    26      20.267  -8.476 -23.659  1.00  0.00           C  
ATOM    368  OE1 GLN    26      20.714  -9.365 -22.887  1.00  0.00           O  
ATOM    369  NE2 GLN    26      19.426  -8.828 -24.534  1.00  0.00           N  
ATOM    370 HE21 GLN    26      19.262  -9.822 -24.606  1.00  0.00           H  
ATOM    371 HE22 GLN    26      19.083  -8.319 -25.336  1.00  0.00           H  
ATOM    372  C   GLN    26      22.301  -4.489 -22.905  1.00  0.00           C  
ATOM    373  O   GLN    26      21.894  -3.972 -23.940  1.00  0.00           O  
ATOM    374  N   CML    27      23.584  -4.571 -22.666  1.00  0.00           N  
ATOM    375  H   CML    27      23.864  -5.072 -21.835  1.00  0.00           H  
ATOM    376  CA  CML    27      24.636  -4.138 -23.607  1.00  0.00           C  
ATOM    377  HA  CML    27      25.513  -4.353 -22.995  1.00  0.00           H  
ATOM    378  CB  CML    27      24.668  -4.933 -24.877  1.00  0.00           C  
ATOM    379  HB2 CML    27      25.666  -4.851 -25.307  1.00  0.00           H  
ATOM    380  HB3 CML    27      23.952  -4.541 -25.600  1.00  0.00           H  
ATOM    381  SG  CML    27      24.402  -6.675 -24.601  1.00  0.00           S  
ATOM    382  S1L CML    27      24.268  -7.332 -26.525  1.00  0.00           S  
ATOM    383  C1L CML    27      25.762  -8.092 -27.093  1.00  0.00           C  
ATOM    384  H1L CML    27      26.579  -7.377 -27.330  1.00  0.00           H  
ATOM    385  H1M CML    27      25.673  -8.618 -28.068  1.00  0.00           H  
ATOM    386  C1R CML    27      26.289  -9.202 -26.217  1.00  0.00           C  
ATOM    387  C2R CML    27      25.533 -10.091 -25.605  1.00  0.00           C  
ATOM    388  H2R CML    27      24.440 -10.181 -25.685  1.00  0.00           H  
ATOM    389  C1  CML    27      27.791  -9.556 -26.013  1.00  0.00           C  
ATOM    390  C2  CML    27      26.245 -11.059 -24.745  1.00  0.00           C  
ATOM    391  N1  CML    27      27.646 -10.499 -24.919  1.00  0.00           N  
ATOM    392  O1  CML    27      28.700 -11.091 -24.365  1.00  0.00           O  
ATOM    393  C1A CML    27      28.698  -8.385 -25.432  1.00  0.00           C  
ATOM    394  H1A CML    27      28.385  -7.988 -24.442  1.00  0.00           H  
ATOM    395  H1B CML    27      28.690  -7.530 -26.140  1.00  0.00           H  
ATOM    396  H1C CML    27      29.741  -8.626 -25.134  1.00  0.00           H  
ATOM    397  C2A CML    27      25.716 -11.086 -23.304  1.00  0.00           C  
ATOM    398  H2A CML    27      26.323 -11.810 -22.720  1.00  0.00           H  
ATOM    399  H2B CML    27      24.627 -11.288 -23.209  1.00  0.00           H  
ATOM    400  H2C CML    27      25.923 -10.118 -22.799  1.00  0.00           H  
ATOM    401  C1D CML    27      28.369 -10.233 -27.296  1.00  0.00           C  
ATOM    402  H1D CML    27      28.806  -9.534 -28.041  1.00  0.00           H  
ATOM    403  H1E CML    27      27.697 -10.991 -27.753  1.00  0.00           H  
ATOM    404  H1F CML    27      29.257 -10.755 -26.881  1.00  0.00           H  
ATOM    405  C2D CML    27      26.167 -12.443 -25.456  1.00  0.00           C  
ATOM    406  H2D CML    27      26.744 -12.482 -26.405  1.00  0.00           H  
ATOM    407  H2E CML    27      25.116 -12.794 -25.539  1.00  0.00           H  
ATOM    408  H2F CML    27      26.698 -13.220 -24.867  1.00  0.00           H  
ATOM    409  C   CML    27      24.713  -2.583 -23.930  1.00  0.00           C  
ATOM    410  O   CML    27      24.084  -2.057 -24.930  1.00  0.00           O  
ATOM    411  N   ASP    28      25.460  -1.815 -23.183  1.00  0.00           N  
ATOM    412  H   ASP    28      25.849  -2.277 -22.373  1.00  0.00           H  
ATOM    413  CA  ASP    28      25.692  -0.339 -23.280  1.00  0.00           C  
ATOM    414  HA  ASP    28      24.712   0.107 -23.111  1.00  0.00           H  
ATOM    415  CB  ASP    28      26.604   0.126 -22.121  1.00  0.00           C  
ATOM    416  HB2 ASP    28      27.551  -0.410 -22.170  1.00  0.00           H  
ATOM    417  HB3 ASP    28      26.793   1.197 -22.194  1.00  0.00           H  
ATOM    418  CG  ASP    28      26.018  -0.051 -20.728  1.00  0.00           C  
ATOM    419  OD1 ASP    28      24.834  -0.318 -20.576  1.00  0.00           O  
ATOM    420  OD2 ASP    28      26.758   0.082 -19.612  1.00  0.00           O  
ATOM    421  C   ASP    28      26.172  -0.017 -24.655  1.00  0.00           C  
ATOM    422  O   ASP    28      27.271  -0.416 -25.012  1.00  0.00           O  
ATOM    423  N   MET    29      25.379   0.696 -25.400  1.00  0.00           N  
ATOM    424  H   MET    29      24.431   0.899 -25.117  1.00  0.00           H  
ATOM    425  CA  MET    29      25.798   0.913 -26.766  1.00  0.00           C  
ATOM    426  HA  MET    29      26.021  -0.079 -27.160  1.00  0.00           H  
ATOM    427  CB  MET    29      24.539   1.251 -27.570  1.00  0.00           C  
ATOM    428  HB2 MET    29      23.898   0.374 -27.486  1.00  0.00           H  
ATOM    429  HB3 MET    29      24.078   2.084 -27.040  1.00  0.00           H  
ATOM    430  CG  MET    29      24.759   1.516 -29.006  1.00  0.00           C  
ATOM    431  HG2 MET    29      25.219   2.489 -29.178  1.00  0.00           H  
ATOM    432  HG3 MET    29      25.439   0.798 -29.464  1.00  0.00           H  
ATOM    433  SD  MET    29      23.287   1.547 -30.129  1.00  0.00           S  
ATOM    434  CE  MET    29      22.491   3.118 -29.740  1.00  0.00           C  
ATOM    435  HE1 MET    29      22.112   3.086 -28.718  1.00  0.00           H  
ATOM    436  HE2 MET    29      23.305   3.842 -29.785  1.00  0.00           H  
ATOM    437  HE3 MET    29      21.799   3.405 -30.532  1.00  0.00           H  
ATOM    438  C   MET    29      27.018   1.802 -27.057  1.00  0.00           C  
ATOM    439  O   MET    29      26.964   2.981 -26.756  1.00  0.00           O  
ATOM    440  N   MET    30      28.100   1.229 -27.551  1.00  0.00           N  
ATOM    441  H   MET    30      28.122   0.222 -27.624  1.00  0.00           H  
ATOM    442  CA  MET    30      29.410   1.872 -27.561  1.00  0.00           C  
ATOM    443  HA  MET    30      29.521   2.393 -26.611  1.00  0.00           H  
ATOM    444  CB  MET    30      30.493   0.840 -27.631  1.00  0.00           C  
ATOM    445  HB2 MET    30      30.518   0.232 -28.535  1.00  0.00           H  
ATOM    446  HB3 MET    30      31.427   1.398 -27.562  1.00  0.00           H  
ATOM    447  CG  MET    30      30.372  -0.194 -26.529  1.00  0.00           C  
ATOM    448  HG2 MET    30      29.785   0.053 -25.644  1.00  0.00           H  
ATOM    449  HG3 MET    30      29.810  -1.039 -26.927  1.00  0.00           H  
ATOM    450  SD  MET    30      31.849  -1.096 -25.899  1.00  0.00           S  
ATOM    451  CE  MET    30      32.672  -1.483 -27.390  1.00  0.00           C  
ATOM    452  HE1 MET    30      33.203  -0.549 -27.574  1.00  0.00           H  
ATOM    453  HE2 MET    30      33.396  -2.291 -27.280  1.00  0.00           H  
ATOM    454  HE3 MET    30      31.981  -1.678 -28.211  1.00  0.00           H  
ATOM    455  C   MET    30      29.523   3.020 -28.553  1.00  0.00           C  
ATOM    456  O   MET    30      29.887   4.110 -28.201  1.00  0.00           O  
ATOM    457  N   PHE    31      29.357   2.875 -29.897  1.00  0.00           N  
ATOM    458  H   PHE    31      29.332   3.677 -30.511  1.00  0.00           H  
ATOM    459  CA  PHE    31      28.783   1.688 -30.591  1.00  0.00           C  
ATOM    460  HA  PHE    31      28.475   0.845 -29.974  1.00  0.00           H  
ATOM    461  CB  PHE    31      27.561   2.221 -31.449  1.00  0.00           C  
ATOM    462  HB2 PHE    31      27.517   1.682 -32.396  1.00  0.00           H  
ATOM    463  HB3 PHE    31      26.593   1.976 -31.012  1.00  0.00           H  
ATOM    464  CG  PHE    31      27.488   3.657 -31.853  1.00  0.00           C  
ATOM    465  CD1 PHE    31      28.092   4.056 -33.099  1.00  0.00           C  
ATOM    466  HD1 PHE    31      28.522   3.293 -33.732  1.00  0.00           H  
ATOM    467  CE1 PHE    31      28.194   5.384 -33.420  1.00  0.00           C  
ATOM    468  HE1 PHE    31      28.530   5.709 -34.394  1.00  0.00           H  
ATOM    469  CZ  PHE    31      27.667   6.368 -32.554  1.00  0.00           C  
ATOM    470  HZ  PHE    31      27.639   7.381 -32.926  1.00  0.00           H  
ATOM    471  CE2 PHE    31      26.955   5.990 -31.448  1.00  0.00           C  
ATOM    472  HE2 PHE    31      26.432   6.787 -30.940  1.00  0.00           H  
ATOM    473  CD2 PHE    31      26.981   4.654 -31.000  1.00  0.00           C  
ATOM    474  HD2 PHE    31      26.375   4.359 -30.156  1.00  0.00           H  
ATOM    475  C   PHE    31      29.981   1.042 -31.441  1.00  0.00           C  
ATOM    476  O   PHE    31      30.783   1.730 -32.005  1.00  0.00           O  
ATOM    477  N   LYS    32      29.976  -0.325 -31.542  1.00  0.00           N  
ATOM    478  H   LYS    32      29.204  -0.821 -31.120  1.00  0.00           H  
ATOM    479  CA  LYS    32      31.209  -1.091 -31.943  1.00  0.00           C  
ATOM    480  HA  LYS    32      32.132  -0.760 -31.468  1.00  0.00           H  
ATOM    481  CB  LYS    32      31.139  -2.596 -31.511  1.00  0.00           C  
ATOM    482  HB2 LYS    32      32.022  -3.148 -31.833  1.00  0.00           H  
ATOM    483  HB3 LYS    32      30.989  -2.557 -30.432  1.00  0.00           H  
ATOM    484  CG  LYS    32      30.080  -3.239 -32.093  1.00  0.00           C  
ATOM    485  HG2 LYS    32      29.226  -2.567 -31.998  1.00  0.00           H  
ATOM    486  HG3 LYS    32      30.264  -3.283 -33.167  1.00  0.00           H  
ATOM    487  CD  LYS    32      29.676  -4.496 -31.686  1.00  0.00           C  
ATOM    488  HD2 LYS    32      30.644  -4.996 -31.632  1.00  0.00           H  
ATOM    489  HD3 LYS    32      29.288  -4.449 -30.669  1.00  0.00           H  
ATOM    490  CE  LYS    32      28.872  -4.986 -32.585  1.00  0.00           C  
ATOM    491  HE2 LYS    32      27.886  -4.535 -32.478  1.00  0.00           H  
ATOM    492  HE3 LYS    32      29.289  -4.910 -33.589  1.00  0.00           H  
ATOM    493  NZ  LYS    32      28.668  -6.460 -32.338  1.00  0.00           N  
ATOM    494  HZ1 LYS    32      28.051  -6.636 -31.557  1.00  0.00           H  
ATOM    495  HZ2 LYS    32      28.302  -6.918 -33.160  1.00  0.00           H  
ATOM    496  HZ3 LYS    32      29.625  -6.742 -32.182  1.00  0.00           H  
ATOM    497  C   LYS    32      31.488  -1.059 -33.428  1.00  0.00           C  
ATOM    498  O   LYS    32      32.533  -1.521 -33.918  1.00  0.00           O  
ATOM    499  N   ASP    33      30.606  -0.474 -34.233  1.00  0.00           N  
ATOM    500  H   ASP    33      29.705  -0.239 -33.841  1.00  0.00           H  
ATOM    501  CA  ASP    33      30.542  -0.597 -35.729  1.00  0.00           C  
ATOM    502  HA  ASP    33      30.409  -1.652 -35.969  1.00  0.00           H  
ATOM    503  CB  ASP    33      29.363   0.127 -36.226  1.00  0.00           C  
ATOM    504  HB2 ASP    33      29.488   1.198 -36.070  1.00  0.00           H  
ATOM    505  HB3 ASP    33      29.309  -0.046 -37.301  1.00  0.00           H  
ATOM    506  CG  ASP    33      27.938  -0.213 -35.631  1.00  0.00           C  
ATOM    507  OD1 ASP    33      27.842  -0.610 -34.440  1.00  0.00           O  
ATOM    508  OD2 ASP    33      26.961   0.051 -36.320  1.00  0.00           O  
ATOM    509  C   ASP    33      31.765  -0.148 -36.493  1.00  0.00           C  
ATOM    510  O   ASP    33      32.044  -0.588 -37.604  1.00  0.00           O  
ATOM    511  N   LEU    34      32.498   0.797 -35.922  1.00  0.00           N  
ATOM    512  H   LEU    34      32.049   1.194 -35.109  1.00  0.00           H  
ATOM    513  CA  LEU    34      33.382   1.594 -36.611  1.00  0.00           C  
ATOM    514  HA  LEU    34      32.972   1.624 -37.621  1.00  0.00           H  
ATOM    515  CB  LEU    34      33.459   3.053 -36.028  1.00  0.00           C  
ATOM    516  HB2 LEU    34      34.063   3.127 -35.125  1.00  0.00           H  
ATOM    517  HB3 LEU    34      34.103   3.608 -36.710  1.00  0.00           H  
ATOM    518  CG  LEU    34      32.211   3.959 -35.891  1.00  0.00           C  
ATOM    519  HG  LEU    34      32.563   4.989 -35.952  1.00  0.00           H  
ATOM    520  CD1 LEU    34      31.249   3.676 -36.992  1.00  0.00           C  
ATOM    521 HD11 LEU    34      30.759   2.705 -36.916  1.00  0.00           H  
ATOM    522 HD12 LEU    34      30.454   4.419 -37.053  1.00  0.00           H  
ATOM    523 HD13 LEU    34      31.790   3.740 -37.936  1.00  0.00           H  
ATOM    524  CD2 LEU    34      31.543   3.775 -34.581  1.00  0.00           C  
ATOM    525 HD21 LEU    34      30.613   4.342 -34.552  1.00  0.00           H  
ATOM    526 HD22 LEU    34      31.420   2.702 -34.435  1.00  0.00           H  
ATOM    527 HD23 LEU    34      32.240   4.090 -33.805  1.00  0.00           H  
ATOM    528  C   LEU    34      34.799   0.990 -36.838  1.00  0.00           C  
ATOM    529  O   LEU    34      35.746   1.677 -36.910  1.00  0.00           O  
ATOM    530  N   ASN    35      34.878  -0.310 -36.819  1.00  0.00           N  
ATOM    531  H   ASN    35      34.021  -0.836 -36.910  1.00  0.00           H  
ATOM    532  CA  ASN    35      36.120  -1.112 -36.647  1.00  0.00           C  
ATOM    533  HA  ASN    35      35.678  -2.089 -36.451  1.00  0.00           H  
ATOM    534  CB  ASN    35      36.923  -1.161 -37.967  1.00  0.00           C  
ATOM    535  HB2 ASN    35      37.334  -0.154 -38.033  1.00  0.00           H  
ATOM    536  HB3 ASN    35      37.676  -1.949 -38.000  1.00  0.00           H  
ATOM    537  CG  ASN    35      36.075  -1.410 -39.232  1.00  0.00           C  
ATOM    538  OD1 ASN    35      35.494  -0.497 -39.809  1.00  0.00           O  
ATOM    539  ND2 ASN    35      35.793  -2.604 -39.473  1.00  0.00           N  
ATOM    540 HD21 ASN    35      35.231  -2.832 -40.281  1.00  0.00           H  
ATOM    541 HD22 ASN    35      36.290  -3.354 -39.015  1.00  0.00           H  
ATOM    542  C   ASN    35      36.943  -0.821 -35.385  1.00  0.00           C  
ATOM    543  O   ASN    35      38.206  -0.658 -35.413  1.00  0.00           O  
ATOM    544  N   LEU    36      36.275  -0.674 -34.246  1.00  0.00           N  
ATOM    545  H   LEU    36      35.270  -0.694 -34.349  1.00  0.00           H  
ATOM    546  CA  LEU    36      36.953  -0.405 -33.000  1.00  0.00           C  
ATOM    547  HA  LEU    36      37.556   0.498 -33.096  1.00  0.00           H  
ATOM    548  CB  LEU    36      35.933  -0.142 -31.873  1.00  0.00           C  
ATOM    549  HB2 LEU    36      35.374  -1.032 -31.582  1.00  0.00           H  
ATOM    550  HB3 LEU    36      36.416   0.220 -30.966  1.00  0.00           H  
ATOM    551  CG  LEU    36      34.795   0.866 -32.199  1.00  0.00           C  
ATOM    552  HG  LEU    36      34.107   0.425 -32.920  1.00  0.00           H  
ATOM    553  CD1 LEU    36      34.111   1.386 -30.964  1.00  0.00           C  
ATOM    554 HD11 LEU    36      33.351   2.118 -31.240  1.00  0.00           H  
ATOM    555 HD12 LEU    36      33.720   0.527 -30.418  1.00  0.00           H  
ATOM    556 HD13 LEU    36      34.849   1.919 -30.365  1.00  0.00           H  
ATOM    557  CD2 LEU    36      35.460   2.038 -32.851  1.00  0.00           C  
ATOM    558 HD21 LEU    36      36.416   2.189 -32.348  1.00  0.00           H  
ATOM    559 HD22 LEU    36      35.611   1.885 -33.919  1.00  0.00           H  
ATOM    560 HD23 LEU    36      34.850   2.926 -32.681  1.00  0.00           H  
ATOM    561  C   LEU    36      37.908  -1.588 -32.588  1.00  0.00           C  
ATOM    562  O   LEU    36      37.509  -2.750 -32.658  1.00  0.00           O  
ATOM    563  N   THR    37      39.169  -1.389 -32.344  1.00  0.00           N  
ATOM    564  H   THR    37      39.485  -0.438 -32.215  1.00  0.00           H  
ATOM    565  CA  THR    37      40.171  -2.397 -31.995  1.00  0.00           C  
ATOM    566  HA  THR    37      39.966  -3.247 -32.646  1.00  0.00           H  
ATOM    567  CB  THR    37      41.599  -1.875 -32.204  1.00  0.00           C  
ATOM    568  HB  THR    37      42.321  -2.630 -31.894  1.00  0.00           H  
ATOM    569  CG2 THR    37      41.856  -1.639 -33.686  1.00  0.00           C  
ATOM    570 HG21 THR    37      41.537  -2.439 -34.355  1.00  0.00           H  
ATOM    571 HG22 THR    37      41.238  -0.816 -34.045  1.00  0.00           H  
ATOM    572 HG23 THR    37      42.910  -1.404 -33.839  1.00  0.00           H  
ATOM    573  OG1 THR    37      41.969  -0.672 -31.504  1.00  0.00           O  
ATOM    574  HG1 THR    37      42.604  -0.187 -32.036  1.00  0.00           H  
ATOM    575  C   THR    37      40.014  -2.774 -30.528  1.00  0.00           C  
ATOM    576  O   THR    37      39.404  -2.000 -29.798  1.00  0.00           O  
ATOM    577  N   ASP    38      40.518  -3.890 -30.021  1.00  0.00           N  
ATOM    578  H   ASP    38      40.932  -4.504 -30.707  1.00  0.00           H  
ATOM    579  CA  ASP    38      40.568  -4.256 -28.524  1.00  0.00           C  
ATOM    580  HA  ASP    38      39.588  -4.477 -28.101  1.00  0.00           H  
ATOM    581  CB  ASP    38      41.396  -5.495 -28.290  1.00  0.00           C  
ATOM    582  HB2 ASP    38      42.404  -5.339 -28.674  1.00  0.00           H  
ATOM    583  HB3 ASP    38      41.363  -5.788 -27.240  1.00  0.00           H  
ATOM    584  CG  ASP    38      40.840  -6.653 -29.059  1.00  0.00           C  
ATOM    585  OD1 ASP    38      41.411  -6.965 -30.137  1.00  0.00           O  
ATOM    586  OD2 ASP    38      39.967  -7.389 -28.516  1.00  0.00           O  
ATOM    587  C   ASP    38      41.195  -3.132 -27.661  1.00  0.00           C  
ATOM    588  O   ASP    38      40.805  -2.960 -26.492  1.00  0.00           O  
ATOM    589  N   ALA    39      42.238  -2.466 -28.183  1.00  0.00           N  
ATOM    590  H   ALA    39      42.506  -2.689 -29.131  1.00  0.00           H  
ATOM    591  CA  ALA    39      42.902  -1.388 -27.559  1.00  0.00           C  
ATOM    592  HA  ALA    39      43.467  -1.768 -26.707  1.00  0.00           H  
ATOM    593  CB  ALA    39      44.111  -0.972 -28.441  1.00  0.00           C  
ATOM    594  HB1 ALA    39      44.784  -1.828 -28.489  1.00  0.00           H  
ATOM    595  HB2 ALA    39      43.739  -0.774 -29.446  1.00  0.00           H  
ATOM    596  HB3 ALA    39      44.566  -0.061 -28.053  1.00  0.00           H  
ATOM    597  C   ALA    39      41.962  -0.232 -27.177  1.00  0.00           C  
ATOM    598  O   ALA    39      41.894   0.200 -26.027  1.00  0.00           O  
ATOM    599  N   GLN    40      41.225   0.373 -28.152  1.00  0.00           N  
ATOM    600  H   GLN    40      41.356   0.088 -29.113  1.00  0.00           H  
ATOM    601  CA  GLN    40      40.271   1.484 -27.998  1.00  0.00           C  
ATOM    602  HA  GLN    40      40.800   2.331 -27.561  1.00  0.00           H  
ATOM    603  CB  GLN    40      39.730   1.934 -29.354  1.00  0.00           C  
ATOM    604  HB2 GLN    40      39.384   1.073 -29.927  1.00  0.00           H  
ATOM    605  HB3 GLN    40      38.944   2.667 -29.174  1.00  0.00           H  
ATOM    606  CG  GLN    40      40.827   2.734 -30.194  1.00  0.00           C  
ATOM    607  HG2 GLN    40      40.760   3.795 -29.953  1.00  0.00           H  
ATOM    608  HG3 GLN    40      41.834   2.420 -29.919  1.00  0.00           H  
ATOM    609  CD  GLN    40      40.694   2.432 -31.739  1.00  0.00           C  
ATOM    610  OE1 GLN    40      39.829   1.779 -32.252  1.00  0.00           O  
ATOM    611  NE2 GLN    40      41.761   2.744 -32.515  1.00  0.00           N  
ATOM    612 HE21 GLN    40      41.661   2.846 -33.515  1.00  0.00           H  
ATOM    613 HE22 GLN    40      42.577   3.145 -32.076  1.00  0.00           H  
ATOM    614  C   GLN    40      39.046   0.990 -27.102  1.00  0.00           C  
ATOM    615  O   GLN    40      38.559   1.745 -26.344  1.00  0.00           O  
ATOM    616  N   LYS    41      38.620  -0.294 -27.338  1.00  0.00           N  
ATOM    617  H   LYS    41      39.028  -0.679 -28.177  1.00  0.00           H  
ATOM    618  CA  LYS    41      37.545  -1.008 -26.583  1.00  0.00           C  
ATOM    619  HA  LYS    41      36.592  -0.484 -26.520  1.00  0.00           H  
ATOM    620  CB  LYS    41      37.286  -2.440 -27.039  1.00  0.00           C  
ATOM    621  HB2 LYS    41      38.176  -3.045 -27.208  1.00  0.00           H  
ATOM    622  HB3 LYS    41      36.772  -2.995 -26.254  1.00  0.00           H  
ATOM    623  CG  LYS    41      36.519  -2.481 -28.211  1.00  0.00           C  
ATOM    624  HG2 LYS    41      35.488  -2.281 -27.919  1.00  0.00           H  
ATOM    625  HG3 LYS    41      36.872  -1.688 -28.871  1.00  0.00           H  
ATOM    626  CD  LYS    41      36.532  -3.622 -28.980  1.00  0.00           C  
ATOM    627  HD2 LYS    41      37.538  -3.819 -29.350  1.00  0.00           H  
ATOM    628  HD3 LYS    41      36.184  -4.544 -28.513  1.00  0.00           H  
ATOM    629  CE  LYS    41      35.719  -3.475 -30.055  1.00  0.00           C  
ATOM    630  HE2 LYS    41      34.714  -3.414 -29.636  1.00  0.00           H  
ATOM    631  HE3 LYS    41      35.936  -2.555 -30.597  1.00  0.00           H  
ATOM    632  NZ  LYS    41      35.807  -4.545 -31.013  1.00  0.00           N  
ATOM    633  HZ1 LYS    41      35.217  -5.300 -30.696  1.00  0.00           H  
ATOM    634  HZ2 LYS    41      35.335  -4.258 -31.858  1.00  0.00           H  
ATOM    635  HZ3 LYS    41      36.726  -4.957 -31.096  1.00  0.00           H  
ATOM    636  C   LYS    41      37.974  -1.001 -25.131  1.00  0.00           C  
ATOM    637  O   LYS    41      37.218  -0.534 -24.337  1.00  0.00           O  
ATOM    638  N   GLN    42      39.257  -1.254 -24.789  1.00  0.00           N  
ATOM    639  H   GLN    42      39.934  -1.526 -25.487  1.00  0.00           H  
ATOM    640  CA  GLN    42      39.749  -1.152 -23.381  1.00  0.00           C  
ATOM    641  HA  GLN    42      38.978  -1.620 -22.770  1.00  0.00           H  
ATOM    642  CB  GLN    42      41.009  -1.947 -23.346  1.00  0.00           C  
ATOM    643  HB2 GLN    42      40.818  -2.931 -23.774  1.00  0.00           H  
ATOM    644  HB3 GLN    42      41.820  -1.458 -23.885  1.00  0.00           H  
ATOM    645  CG  GLN    42      41.700  -2.055 -21.958  1.00  0.00           C  
ATOM    646  HG2 GLN    42      42.632  -2.568 -22.192  1.00  0.00           H  
ATOM    647  HG3 GLN    42      42.102  -1.154 -21.495  1.00  0.00           H  
ATOM    648  CD  GLN    42      40.837  -2.768 -20.850  1.00  0.00           C  
ATOM    649  OE1 GLN    42      39.970  -3.569 -21.149  1.00  0.00           O  
ATOM    650  NE2 GLN    42      40.952  -2.498 -19.571  1.00  0.00           N  
ATOM    651 HE21 GLN    42      40.277  -3.065 -19.078  1.00  0.00           H  
ATOM    652 HE22 GLN    42      41.744  -1.994 -19.198  1.00  0.00           H  
ATOM    653  C   GLN    42      39.874   0.308 -22.839  1.00  0.00           C  
ATOM    654  O   GLN    42      39.908   0.445 -21.616  1.00  0.00           O  
ATOM    655  N   GLN    43      39.972   1.351 -23.675  1.00  0.00           N  
ATOM    656  H   GLN    43      40.018   1.145 -24.663  1.00  0.00           H  
ATOM    657  CA  GLN    43      39.890   2.712 -23.178  1.00  0.00           C  
ATOM    658  HA  GLN    43      40.479   2.787 -22.264  1.00  0.00           H  
ATOM    659  CB  GLN    43      40.597   3.708 -24.130  1.00  0.00           C  
ATOM    660  HB2 GLN    43      40.207   3.641 -25.145  1.00  0.00           H  
ATOM    661  HB3 GLN    43      40.524   4.730 -23.758  1.00  0.00           H  
ATOM    662  CG  GLN    43      42.107   3.428 -24.346  1.00  0.00           C  
ATOM    663  HG2 GLN    43      42.226   2.404 -24.700  1.00  0.00           H  
ATOM    664  HG3 GLN    43      42.371   4.076 -25.181  1.00  0.00           H  
ATOM    665  CD  GLN    43      42.996   3.656 -23.070  1.00  0.00           C  
ATOM    666  OE1 GLN    43      42.680   4.265 -22.060  1.00  0.00           O  
ATOM    667  NE2 GLN    43      44.084   2.866 -23.033  1.00  0.00           N  
ATOM    668 HE21 GLN    43      44.679   2.953 -22.221  1.00  0.00           H  
ATOM    669 HE22 GLN    43      44.303   2.198 -23.758  1.00  0.00           H  
ATOM    670  C   GLN    43      38.434   3.235 -23.012  1.00  0.00           C  
ATOM    671  O   GLN    43      38.113   3.899 -22.006  1.00  0.00           O  
ATOM    672  N   ILE    44      37.478   2.884 -23.936  1.00  0.00           N  
ATOM    673  H   ILE    44      37.843   2.474 -24.784  1.00  0.00           H  
ATOM    674  CA  ILE    44      36.094   3.377 -23.890  1.00  0.00           C  
ATOM    675  HA  ILE    44      36.199   4.446 -23.701  1.00  0.00           H  
ATOM    676  CB  ILE    44      35.397   3.476 -25.274  1.00  0.00           C  
ATOM    677  HB  ILE    44      34.458   4.003 -25.103  1.00  0.00           H  
ATOM    678  CG2 ILE    44      36.181   4.402 -26.247  1.00  0.00           C  
ATOM    679 HG21 ILE    44      37.079   3.935 -26.652  1.00  0.00           H  
ATOM    680 HG22 ILE    44      35.569   4.489 -27.145  1.00  0.00           H  
ATOM    681 HG23 ILE    44      36.401   5.378 -25.813  1.00  0.00           H  
ATOM    682  CG1 ILE    44      34.913   2.106 -25.926  1.00  0.00           C  
ATOM    683 HG12 ILE    44      35.453   1.295 -25.438  1.00  0.00           H  
ATOM    684 HG13 ILE    44      33.883   1.979 -25.593  1.00  0.00           H  
ATOM    685  CD1 ILE    44      34.914   1.909 -27.394  1.00  0.00           C  
ATOM    686 HD11 ILE    44      34.170   2.572 -27.837  1.00  0.00           H  
ATOM    687 HD12 ILE    44      35.852   2.177 -27.881  1.00  0.00           H  
ATOM    688 HD13 ILE    44      34.838   0.839 -27.585  1.00  0.00           H  
ATOM    689  C   ILE    44      35.299   2.786 -22.781  1.00  0.00           C  
ATOM    690  O   ILE    44      34.568   3.486 -22.154  1.00  0.00           O  
ATOM    691  N   ARG    45      35.511   1.529 -22.390  1.00  0.00           N  
ATOM    692  H   ARG    45      36.243   1.038 -22.883  1.00  0.00           H  
ATOM    693  CA  ARG    45      34.861   0.983 -21.225  1.00  0.00           C  
ATOM    694  HA  ARG    45      33.810   1.042 -21.509  1.00  0.00           H  
ATOM    695  CB  ARG    45      35.266  -0.524 -21.179  1.00  0.00           C  
ATOM    696  HB2 ARG    45      36.349  -0.507 -21.293  1.00  0.00           H  
ATOM    697  HB3 ARG    45      35.002  -0.876 -20.181  1.00  0.00           H  
ATOM    698  CG  ARG    45      34.574  -1.353 -22.028  1.00  0.00           C  
ATOM    699  HG2 ARG    45      33.572  -1.528 -21.635  1.00  0.00           H  
ATOM    700  HG3 ARG    45      34.530  -0.729 -22.920  1.00  0.00           H  
ATOM    701  CD  ARG    45      35.068  -2.526 -22.283  1.00  0.00           C  
ATOM    702  HD2 ARG    45      36.012  -2.425 -22.818  1.00  0.00           H  
ATOM    703  HD3 ARG    45      35.271  -3.117 -21.390  1.00  0.00           H  
ATOM    704  NE  ARG    45      34.213  -3.418 -23.138  1.00  0.00           N  
ATOM    705  HE  ARG    45      33.223  -3.334 -22.954  1.00  0.00           H  
ATOM    706  CZ  ARG    45      34.508  -4.393 -24.021  1.00  0.00           C  
ATOM    707  NH1 ARG    45      33.545  -4.996 -24.638  1.00  0.00           N  
ATOM    708 HH11 ARG    45      32.562  -4.763 -24.668  1.00  0.00           H  
ATOM    709 HH12 ARG    45      33.905  -5.613 -25.352  1.00  0.00           H  
ATOM    710  NH2 ARG    45      35.703  -4.895 -24.086  1.00  0.00           N  
ATOM    711 HH21 ARG    45      36.390  -4.436 -23.506  1.00  0.00           H  
ATOM    712 HH22 ARG    45      35.908  -5.562 -24.816  1.00  0.00           H  
ATOM    713  C   ARG    45      35.188   1.675 -19.884  1.00  0.00           C  
ATOM    714  O   ARG    45      34.238   2.123 -19.228  1.00  0.00           O  
ATOM    715  N   GLU    46      36.481   1.857 -19.544  1.00  0.00           N  
ATOM    716  H   GLU    46      37.164   1.451 -20.167  1.00  0.00           H  
ATOM    717  CA  GLU    46      36.982   2.712 -18.480  1.00  0.00           C  
ATOM    718  HA  GLU    46      36.731   2.180 -17.563  1.00  0.00           H  
ATOM    719  CB  GLU    46      38.503   2.980 -18.547  1.00  0.00           C  
ATOM    720  HB2 GLU    46      39.049   2.036 -18.553  1.00  0.00           H  
ATOM    721  HB3 GLU    46      38.577   3.405 -19.548  1.00  0.00           H  
ATOM    722  CG  GLU    46      39.036   3.956 -17.487  1.00  0.00           C  
ATOM    723  HG2 GLU    46      40.122   4.031 -17.549  1.00  0.00           H  
ATOM    724  HG3 GLU    46      38.586   4.927 -17.693  1.00  0.00           H  
ATOM    725  CD  GLU    46      38.677   3.549 -16.074  1.00  0.00           C  
ATOM    726  OE1 GLU    46      38.743   2.321 -15.700  1.00  0.00           O  
ATOM    727  OE2 GLU    46      38.348   4.442 -15.224  1.00  0.00           O  
ATOM    728  C   GLU    46      36.275   4.104 -18.567  1.00  0.00           C  
ATOM    729  O   GLU    46      35.904   4.693 -17.589  1.00  0.00           O  
ATOM    730  N   ILE    47      36.161   4.719 -19.737  1.00  0.00           N  
ATOM    731  H   ILE    47      36.445   4.224 -20.570  1.00  0.00           H  
ATOM    732  CA  ILE    47      35.535   6.035 -19.843  1.00  0.00           C  
ATOM    733  HA  ILE    47      35.893   6.703 -19.060  1.00  0.00           H  
ATOM    734  CB  ILE    47      35.849   6.605 -21.281  1.00  0.00           C  
ATOM    735  HB  ILE    47      35.840   5.792 -22.007  1.00  0.00           H  
ATOM    736  CG2 ILE    47      34.779   7.609 -21.862  1.00  0.00           C  
ATOM    737 HG21 ILE    47      34.936   7.891 -22.903  1.00  0.00           H  
ATOM    738 HG22 ILE    47      33.776   7.181 -21.841  1.00  0.00           H  
ATOM    739 HG23 ILE    47      34.790   8.527 -21.276  1.00  0.00           H  
ATOM    740  CG1 ILE    47      37.230   7.373 -21.451  1.00  0.00           C  
ATOM    741 HG12 ILE    47      38.099   6.716 -21.406  1.00  0.00           H  
ATOM    742 HG13 ILE    47      37.231   7.853 -22.430  1.00  0.00           H  
ATOM    743  CD1 ILE    47      37.509   8.442 -20.370  1.00  0.00           C  
ATOM    744 HD11 ILE    47      36.679   9.131 -20.214  1.00  0.00           H  
ATOM    745 HD12 ILE    47      37.824   8.012 -19.419  1.00  0.00           H  
ATOM    746 HD13 ILE    47      38.357   9.068 -20.648  1.00  0.00           H  
ATOM    747  C   ILE    47      33.987   5.965 -19.567  1.00  0.00           C  
ATOM    748  O   ILE    47      33.463   6.951 -19.013  1.00  0.00           O  
ATOM    749  N   MET    48      33.325   4.912 -20.037  1.00  0.00           N  
ATOM    750  H   MET    48      33.815   4.218 -20.583  1.00  0.00           H  
ATOM    751  CA  MET    48      31.906   4.711 -19.874  1.00  0.00           C  
ATOM    752  HA  MET    48      31.467   5.663 -20.173  1.00  0.00           H  
ATOM    753  CB  MET    48      31.391   3.667 -20.934  1.00  0.00           C  
ATOM    754  HB2 MET    48      32.062   2.818 -20.802  1.00  0.00           H  
ATOM    755  HB3 MET    48      30.372   3.422 -20.636  1.00  0.00           H  
ATOM    756  CG  MET    48      31.306   4.086 -22.434  1.00  0.00           C  
ATOM    757  HG2 MET    48      30.582   4.897 -22.515  1.00  0.00           H  
ATOM    758  HG3 MET    48      32.271   4.386 -22.843  1.00  0.00           H  
ATOM    759  SD  MET    48      30.853   2.760 -23.765  1.00  0.00           S  
ATOM    760  CE  MET    48      29.241   2.363 -23.127  1.00  0.00           C  
ATOM    761  HE1 MET    48      29.309   1.709 -22.258  1.00  0.00           H  
ATOM    762  HE2 MET    48      28.697   3.233 -22.759  1.00  0.00           H  
ATOM    763  HE3 MET    48      28.693   1.863 -23.926  1.00  0.00           H  
ATOM    764  C   MET    48      31.450   4.378 -18.452  1.00  0.00           C  
ATOM    765  O   MET    48      30.226   4.402 -18.200  1.00  0.00           O  
ATOM    766  N   LYS    49      32.326   3.954 -17.528  1.00  0.00           N  
ATOM    767  H   LYS    49      33.305   3.912 -17.774  1.00  0.00           H  
ATOM    768  CA  LYS    49      31.998   4.054 -16.094  1.00  0.00           C  
ATOM    769  HA  LYS    49      31.232   3.348 -15.774  1.00  0.00           H  
ATOM    770  CB  LYS    49      33.241   3.931 -15.161  1.00  0.00           C  
ATOM    771  HB2 LYS    49      33.857   4.818 -15.308  1.00  0.00           H  
ATOM    772  HB3 LYS    49      32.825   3.922 -14.154  1.00  0.00           H  
ATOM    773  CG  LYS    49      33.961   2.776 -15.399  1.00  0.00           C  
ATOM    774  HG2 LYS    49      33.293   1.947 -15.162  1.00  0.00           H  
ATOM    775  HG3 LYS    49      34.350   2.760 -16.417  1.00  0.00           H  
ATOM    776  CD  LYS    49      35.068   2.746 -14.576  1.00  0.00           C  
ATOM    777  HD2 LYS    49      35.756   3.465 -15.021  1.00  0.00           H  
ATOM    778  HD3 LYS    49      34.782   3.007 -13.557  1.00  0.00           H  
ATOM    779  CE  LYS    49      35.623   1.507 -14.536  1.00  0.00           C  
ATOM    780  HE2 LYS    49      34.923   0.867 -13.998  1.00  0.00           H  
ATOM    781  HE3 LYS    49      35.687   1.104 -15.547  1.00  0.00           H  
ATOM    782  NZ  LYS    49      36.962   1.557 -13.917  1.00  0.00           N  
ATOM    783  HZ1 LYS    49      37.374   0.659 -13.704  1.00  0.00           H  
ATOM    784  HZ2 LYS    49      37.608   2.090 -14.481  1.00  0.00           H  
ATOM    785  HZ3 LYS    49      36.930   2.049 -13.035  1.00  0.00           H  
ATOM    786  C   LYS    49      31.329   5.393 -15.807  1.00  0.00           C  
ATOM    787  O   LYS    49      30.350   5.462 -14.997  1.00  0.00           O  
ATOM    788  N   GLY    50      31.900   6.520 -16.347  1.00  0.00           N  
ATOM    789  H   GLY    50      32.696   6.305 -16.930  1.00  0.00           H  
ATOM    790  CA  GLY    50      31.508   7.960 -16.205  1.00  0.00           C  
ATOM    791  HA2 GLY    50      31.556   8.089 -15.124  1.00  0.00           H  
ATOM    792  HA3 GLY    50      32.272   8.630 -16.601  1.00  0.00           H  
ATOM    793  C   GLY    50      30.087   8.266 -16.507  1.00  0.00           C  
ATOM    794  O   GLY    50      29.538   9.138 -15.826  1.00  0.00           O  
ATOM    795  N   GLN    51      29.476   7.675 -17.460  1.00  0.00           N  
ATOM    796  H   GLN    51      30.026   6.982 -17.947  1.00  0.00           H  
ATOM    797  CA  GLN    51      28.053   7.877 -17.878  1.00  0.00           C  
ATOM    798  HA  GLN    51      27.702   8.863 -17.572  1.00  0.00           H  
ATOM    799  CB  GLN    51      27.808   7.891 -19.438  1.00  0.00           C  
ATOM    800  HB2 GLN    51      26.902   8.466 -19.627  1.00  0.00           H  
ATOM    801  HB3 GLN    51      28.687   8.349 -19.891  1.00  0.00           H  
ATOM    802  CG  GLN    51      27.649   6.473 -20.009  1.00  0.00           C  
ATOM    803  HG2 GLN    51      28.607   6.044 -19.715  1.00  0.00           H  
ATOM    804  HG3 GLN    51      26.887   5.857 -19.533  1.00  0.00           H  
ATOM    805  CD  GLN    51      27.433   6.417 -21.531  1.00  0.00           C  
ATOM    806  OE1 GLN    51      27.660   7.256 -22.299  1.00  0.00           O  
ATOM    807  NE2 GLN    51      26.898   5.378 -22.073  1.00  0.00           N  
ATOM    808 HE21 GLN    51      26.788   5.412 -23.076  1.00  0.00           H  
ATOM    809 HE22 GLN    51      26.493   4.668 -21.480  1.00  0.00           H  
ATOM    810  C   GLN    51      27.223   6.905 -17.094  1.00  0.00           C  
ATOM    811  O   GLN    51      26.159   7.343 -16.699  1.00  0.00           O  
ATOM    812  N   ARG    52      27.650   5.677 -16.786  1.00  0.00           N  
ATOM    813  H   ARG    52      28.581   5.407 -17.070  1.00  0.00           H  
ATOM    814  CA  ARG    52      26.878   4.661 -15.883  1.00  0.00           C  
ATOM    815  HA  ARG    52      25.903   4.635 -16.371  1.00  0.00           H  
ATOM    816  CB  ARG    52      27.455   3.233 -16.083  1.00  0.00           C  
ATOM    817  HB2 ARG    52      27.607   3.089 -17.153  1.00  0.00           H  
ATOM    818  HB3 ARG    52      28.410   3.258 -15.558  1.00  0.00           H  
ATOM    819  CG  ARG    52      26.634   2.255 -15.592  1.00  0.00           C  
ATOM    820  HG2 ARG    52      26.584   2.396 -14.512  1.00  0.00           H  
ATOM    821  HG3 ARG    52      25.640   2.261 -16.040  1.00  0.00           H  
ATOM    822  CD  ARG    52      27.131   0.975 -15.740  1.00  0.00           C  
ATOM    823  HD2 ARG    52      27.382   0.675 -16.757  1.00  0.00           H  
ATOM    824  HD3 ARG    52      28.111   0.920 -15.265  1.00  0.00           H  
ATOM    825  NE  ARG    52      26.305  -0.094 -15.056  1.00  0.00           N  
ATOM    826  HE  ARG    52      25.529  -0.531 -15.532  1.00  0.00           H  
ATOM    827  CZ  ARG    52      26.497  -0.667 -13.935  1.00  0.00           C  
ATOM    828  NH1 ARG    52      27.402  -0.324 -13.078  1.00  0.00           N  
ATOM    829 HH11 ARG    52      27.885   0.551 -13.223  1.00  0.00           H  
ATOM    830 HH12 ARG    52      27.543  -0.828 -12.214  1.00  0.00           H  
ATOM    831  NH2 ARG    52      25.885  -1.768 -13.641  1.00  0.00           N  
ATOM    832 HH21 ARG    52      25.337  -2.165 -14.391  1.00  0.00           H  
ATOM    833 HH22 ARG    52      26.197  -2.148 -12.759  1.00  0.00           H  
ATOM    834  C   ARG    52      26.719   5.208 -14.479  1.00  0.00           C  
ATOM    835  O   ARG    52      25.616   5.438 -13.969  1.00  0.00           O  
ATOM    836  N   ASP    53      27.837   5.701 -13.892  1.00  0.00           N  
ATOM    837  H   ASP    53      28.695   5.707 -14.425  1.00  0.00           H  
ATOM    838  CA  ASP    53      27.735   6.445 -12.583  1.00  0.00           C  
ATOM    839  HA  ASP    53      27.294   5.810 -11.815  1.00  0.00           H  
ATOM    840  CB  ASP    53      29.186   6.767 -12.246  1.00  0.00           C  
ATOM    841  HB2 ASP    53      29.642   7.169 -13.151  1.00  0.00           H  
ATOM    842  HB3 ASP    53      29.258   7.425 -11.380  1.00  0.00           H  
ATOM    843  CG  ASP    53      29.898   5.388 -11.952  1.00  0.00           C  
ATOM    844  OD1 ASP    53      31.029   5.437 -11.371  1.00  0.00           O  
ATOM    845  OD2 ASP    53      29.318   4.255 -12.068  1.00  0.00           O  
ATOM    846  C   ASP    53      26.958   7.749 -12.514  1.00  0.00           C  
ATOM    847  O   ASP    53      26.854   8.336 -11.360  1.00  0.00           O  
ATOM    848  N   GLN    54      26.378   8.273 -13.600  1.00  0.00           N  
ATOM    849  H   GLN    54      26.463   7.756 -14.463  1.00  0.00           H  
ATOM    850  CA  GLN    54      25.635   9.553 -13.656  1.00  0.00           C  
ATOM    851  HA  GLN    54      25.517  10.058 -12.698  1.00  0.00           H  
ATOM    852  CB  GLN    54      26.386  10.560 -14.491  1.00  0.00           C  
ATOM    853  HB2 GLN    54      26.601  10.045 -15.427  1.00  0.00           H  
ATOM    854  HB3 GLN    54      25.847  11.476 -14.734  1.00  0.00           H  
ATOM    855  CG  GLN    54      27.728  11.016 -13.875  1.00  0.00           C  
ATOM    856  HG2 GLN    54      28.359  10.133 -13.770  1.00  0.00           H  
ATOM    857  HG3 GLN    54      28.186  11.648 -14.636  1.00  0.00           H  
ATOM    858  CD  GLN    54      27.474  11.864 -12.655  1.00  0.00           C  
ATOM    859  OE1 GLN    54      26.361  12.367 -12.415  1.00  0.00           O  
ATOM    860  NE2 GLN    54      28.534  12.177 -11.824  1.00  0.00           N  
ATOM    861 HE21 GLN    54      28.377  12.730 -10.993  1.00  0.00           H  
ATOM    862 HE22 GLN    54      29.408  11.676 -11.904  1.00  0.00           H  
ATOM    863  C   GLN    54      24.181   9.416 -14.197  1.00  0.00           C  
ATOM    864  O   GLN    54      23.360  10.341 -13.968  1.00  0.00           O  
ATOM    865  N   MET    55      23.975   8.434 -14.999  1.00  0.00           N  
ATOM    866  H   MET    55      24.707   7.758 -15.162  1.00  0.00           H  
ATOM    867  CA  MET    55      22.713   8.080 -15.635  1.00  0.00           C  
ATOM    868  HA  MET    55      22.171   9.002 -15.846  1.00  0.00           H  
ATOM    869  CB  MET    55      22.933   7.365 -16.951  1.00  0.00           C  
ATOM    870  HB2 MET    55      23.566   6.524 -16.669  1.00  0.00           H  
ATOM    871  HB3 MET    55      21.952   7.029 -17.286  1.00  0.00           H  
ATOM    872  CG  MET    55      23.626   8.287 -17.993  1.00  0.00           C  
ATOM    873  HG2 MET    55      22.946   9.054 -18.365  1.00  0.00           H  
ATOM    874  HG3 MET    55      24.517   8.735 -17.554  1.00  0.00           H  
ATOM    875  SD  MET    55      24.020   7.402 -19.611  1.00  0.00           S  
ATOM    876  CE  MET    55      22.315   7.065 -20.192  1.00  0.00           C  
ATOM    877  HE1 MET    55      21.909   8.045 -20.444  1.00  0.00           H  
ATOM    878  HE2 MET    55      22.358   6.406 -21.059  1.00  0.00           H  
ATOM    879  HE3 MET    55      21.776   6.493 -19.437  1.00  0.00           H  
ATOM    880  C   MET    55      21.845   7.269 -14.660  1.00  0.00           C  
ATOM    881  O   MET    55      22.215   6.256 -14.146  1.00  0.00           O  
ATOM    882  N   ASP    56      20.641   7.696 -14.396  1.00  0.00           N  
ATOM    883  H   ASP    56      20.339   8.606 -14.716  1.00  0.00           H  
ATOM    884  CA  ASP    56      19.721   6.973 -13.452  1.00  0.00           C  
ATOM    885  HA  ASP    56      19.783   5.894 -13.594  1.00  0.00           H  
ATOM    886  CB  ASP    56      20.163   7.281 -11.968  1.00  0.00           C  
ATOM    887  HB2 ASP    56      21.250   7.294 -11.884  1.00  0.00           H  
ATOM    888  HB3 ASP    56      19.780   8.254 -11.661  1.00  0.00           H  
ATOM    889  CG  ASP    56      19.626   6.371 -10.889  1.00  0.00           C  
ATOM    890  OD1 ASP    56      18.885   5.364 -11.102  1.00  0.00           O  
ATOM    891  OD2 ASP    56      19.936   6.656  -9.768  1.00  0.00           O  
ATOM    892  C   ASP    56      18.264   7.288 -13.683  1.00  0.00           C  
ATOM    893  O   ASP    56      17.894   8.129 -14.471  1.00  0.00           O  
ATOM    894  N   ASP    57      17.337   6.640 -12.922  1.00  0.00           N  
ATOM    895  H   ASP    57      17.741   6.026 -12.229  1.00  0.00           H  
ATOM    896  CA  ASP    57      15.902   6.808 -12.894  1.00  0.00           C  
ATOM    897  HA  ASP    57      15.524   6.740 -13.914  1.00  0.00           H  
ATOM    898  CB  ASP    57      15.295   5.617 -12.029  1.00  0.00           C  
ATOM    899  HB2 ASP    57      15.659   5.615 -11.001  1.00  0.00           H  
ATOM    900  HB3 ASP    57      14.223   5.779 -12.139  1.00  0.00           H  
ATOM    901  CG  ASP    57      15.715   4.223 -12.520  1.00  0.00           C  
ATOM    902  OD1 ASP    57      16.685   4.043 -13.369  1.00  0.00           O  
ATOM    903  OD2 ASP    57      15.020   3.287 -12.065  1.00  0.00           O  
ATOM    904  C   ASP    57      15.583   8.074 -12.121  1.00  0.00           C  
ATOM    905  O   ASP    57      16.244   8.362 -11.113  1.00  0.00           O  
ATOM    906  N   PRO    58      14.403   8.753 -12.359  1.00  0.00           N  
ATOM    907  CD  PRO    58      13.516   8.485 -13.486  1.00  0.00           C  
ATOM    908  HD2 PRO    58      13.271   7.428 -13.587  1.00  0.00           H  
ATOM    909  HD3 PRO    58      13.980   8.871 -14.394  1.00  0.00           H  
ATOM    910  CG  PRO    58      12.172   9.170 -13.259  1.00  0.00           C  
ATOM    911  HG2 PRO    58      11.531   8.460 -12.738  1.00  0.00           H  
ATOM    912  HG3 PRO    58      11.725   9.453 -14.212  1.00  0.00           H  
ATOM    913  CB  PRO    58      12.612  10.349 -12.334  1.00  0.00           C  
ATOM    914  HB2 PRO    58      11.830  10.723 -11.673  1.00  0.00           H  
ATOM    915  HB3 PRO    58      12.891  11.174 -12.988  1.00  0.00           H  
ATOM    916  CA  PRO    58      13.889   9.870 -11.626  1.00  0.00           C  
ATOM    917  HA  PRO    58      14.532  10.738 -11.476  1.00  0.00           H  
ATOM    918  C   PRO    58      13.535   9.480 -10.165  1.00  0.00           C  
ATOM    919  O   PRO    58      13.436   8.264  -9.860  1.00  0.00           O  
ATOM    920  N   PRO    59      13.408  10.378  -9.213  1.00  0.00           N  
ATOM    921  CD  PRO    59      13.654  11.802  -9.322  1.00  0.00           C  
ATOM    922  HD2 PRO    59      12.744  12.291  -9.668  1.00  0.00           H  
ATOM    923  HD3 PRO    59      14.546  11.962  -9.927  1.00  0.00           H  
ATOM    924  CG  PRO    59      14.022  12.327  -7.920  1.00  0.00           C  
ATOM    925  HG2 PRO    59      13.703  13.367  -7.856  1.00  0.00           H  
ATOM    926  HG3 PRO    59      15.110  12.266  -7.901  1.00  0.00           H  
ATOM    927  CB  PRO    59      13.205  11.321  -7.038  1.00  0.00           C  
ATOM    928  HB2 PRO    59      12.184  11.702  -7.028  1.00  0.00           H  
ATOM    929  HB3 PRO    59      13.463  11.204  -5.986  1.00  0.00           H  
ATOM    930  CA  PRO    59      13.130   9.979  -7.777  1.00  0.00           C  
ATOM    931  HA  PRO    59      14.066   9.464  -7.560  1.00  0.00           H  
ATOM    932  C   PRO    59      11.850   9.122  -7.584  1.00  0.00           C  
ATOM    933  O   PRO    59      10.835   9.291  -8.355  1.00  0.00           O  
ATOM    934  N   LEU    60      11.663   8.434  -6.434  1.00  0.00           N  
ATOM    935  H   LEU    60      12.455   8.381  -5.809  1.00  0.00           H  
ATOM    936  CA  LEU    60      10.418   7.663  -6.031  1.00  0.00           C  
ATOM    937  HA  LEU    60      10.119   7.085  -6.905  1.00  0.00           H  
ATOM    938  CB  LEU    60      10.702   6.655  -4.795  1.00  0.00           C  
ATOM    939  HB2 LEU    60      11.500   6.002  -5.146  1.00  0.00           H  
ATOM    940  HB3 LEU    60      11.016   7.204  -3.907  1.00  0.00           H  
ATOM    941  CG  LEU    60       9.477   5.728  -4.520  1.00  0.00           C  
ATOM    942  HG  LEU    60       8.743   6.279  -3.931  1.00  0.00           H  
ATOM    943  CD1 LEU    60       8.790   5.125  -5.769  1.00  0.00           C  
ATOM    944 HD11 LEU    60       9.488   4.643  -6.453  1.00  0.00           H  
ATOM    945 HD12 LEU    60       8.100   4.378  -5.375  1.00  0.00           H  
ATOM    946 HD13 LEU    60       8.190   5.899  -6.249  1.00  0.00           H  
ATOM    947  CD2 LEU    60       9.892   4.587  -3.544  1.00  0.00           C  
ATOM    948 HD21 LEU    60       8.940   4.144  -3.249  1.00  0.00           H  
ATOM    949 HD22 LEU    60      10.602   3.832  -3.881  1.00  0.00           H  
ATOM    950 HD23 LEU    60      10.290   4.970  -2.604  1.00  0.00           H  
ATOM    951  C   LEU    60       9.269   8.576  -5.545  1.00  0.00           C  
ATOM    952  O   LEU    60       8.098   8.464  -6.084  1.00  0.00           O  
ATOM    953  N   GLU    61       9.497   9.362  -4.523  1.00  0.00           N  
ATOM    954  H   GLU    61      10.449   9.481  -4.210  1.00  0.00           H  
ATOM    955  CA  GLU    61       8.405  10.037  -3.743  1.00  0.00           C  
ATOM    956  HA  GLU    61       7.672   9.234  -3.664  1.00  0.00           H  
ATOM    957  CB  GLU    61       8.918  10.549  -2.354  1.00  0.00           C  
ATOM    958  HB2 GLU    61       9.641  11.255  -2.760  1.00  0.00           H  
ATOM    959  HB3 GLU    61       8.168  11.066  -1.755  1.00  0.00           H  
ATOM    960  CG  GLU    61       9.700   9.579  -1.499  1.00  0.00           C  
ATOM    961  HG2 GLU    61      10.527   9.183  -2.090  1.00  0.00           H  
ATOM    962  HG3 GLU    61      10.280  10.093  -0.732  1.00  0.00           H  
ATOM    963  CD  GLU    61       8.852   8.398  -0.946  1.00  0.00           C  
ATOM    964  OE1 GLU    61       7.998   7.853  -1.664  1.00  0.00           O  
ATOM    965  OE2 GLU    61       9.058   7.915   0.182  1.00  0.00           O  
ATOM    966  C   GLU    61       7.658  11.169  -4.451  1.00  0.00           C  
ATOM    967  O   GLU    61       6.431  11.213  -4.327  1.00  0.00           O  
ATOM    968  N   GLU    62       8.322  12.074  -5.246  1.00  0.00           N  
ATOM    969  H   GLU    62       9.321  11.977  -5.359  1.00  0.00           H  
ATOM    970  CA  GLU    62       7.717  13.066  -6.144  1.00  0.00           C  
ATOM    971  HA  GLU    62       7.103  13.713  -5.519  1.00  0.00           H  
ATOM    972  CB  GLU    62       8.793  13.972  -6.784  1.00  0.00           C  
ATOM    973  HB2 GLU    62       8.650  13.934  -7.864  1.00  0.00           H  
ATOM    974  HB3 GLU    62       8.595  15.033  -6.631  1.00  0.00           H  
ATOM    975  CG  GLU    62      10.300  13.756  -6.676  1.00  0.00           C  
ATOM    976  HG2 GLU    62      10.342  12.681  -6.854  1.00  0.00           H  
ATOM    977  HG3 GLU    62      10.690  14.339  -7.510  1.00  0.00           H  
ATOM    978  CD  GLU    62      11.069  14.176  -5.425  1.00  0.00           C  
ATOM    979  OE1 GLU    62      11.359  15.318  -5.109  1.00  0.00           O  
ATOM    980  OE2 GLU    62      11.497  13.226  -4.709  1.00  0.00           O  
ATOM    981  C   GLU    62       6.859  12.414  -7.265  1.00  0.00           C  
ATOM    982  O   GLU    62       5.866  13.008  -7.661  1.00  0.00           O  
ATOM    983  N   ARG    63       7.317  11.247  -7.835  1.00  0.00           N  
ATOM    984  H   ARG    63       8.149  10.836  -7.437  1.00  0.00           H  
ATOM    985  CA  ARG    63       6.472  10.354  -8.696  1.00  0.00           C  
ATOM    986  HA  ARG    63       5.957  10.964  -9.438  1.00  0.00           H  
ATOM    987  CB  ARG    63       7.238   9.195  -9.375  1.00  0.00           C  
ATOM    988  HB2 ARG    63       7.627   8.541  -8.595  1.00  0.00           H  
ATOM    989  HB3 ARG    63       6.492   8.518  -9.791  1.00  0.00           H  
ATOM    990  CG  ARG    63       8.110   9.550 -10.370  1.00  0.00           C  
ATOM    991  HG2 ARG    63       7.391   9.977 -11.068  1.00  0.00           H  
ATOM    992  HG3 ARG    63       8.826  10.244  -9.931  1.00  0.00           H  
ATOM    993  CD  ARG    63       8.783   8.568 -11.087  1.00  0.00           C  
ATOM    994  HD2 ARG    63       8.028   7.904 -11.507  1.00  0.00           H  
ATOM    995  HD3 ARG    63       9.225   9.179 -11.875  1.00  0.00           H  
ATOM    996  NE  ARG    63       9.781   7.800 -10.326  1.00  0.00           N  
ATOM    997  HE  ARG    63      10.178   8.216  -9.496  1.00  0.00           H  
ATOM    998  CZ  ARG    63      10.332   6.681 -10.704  1.00  0.00           C  
ATOM    999  NH1 ARG    63      10.039   5.828 -11.647  1.00  0.00           N  
ATOM   1000 HH11 ARG    63       9.344   6.048 -12.345  1.00  0.00           H  
ATOM   1001 HH12 ARG    63      10.668   5.049 -11.776  1.00  0.00           H  
ATOM   1002  NH2 ARG    63      11.325   6.347 -10.011  1.00  0.00           N  
ATOM   1003 HH21 ARG    63      11.799   7.032  -9.440  1.00  0.00           H  
ATOM   1004 HH22 ARG    63      11.845   5.559 -10.371  1.00  0.00           H  
ATOM   1005  C   ARG    63       5.285   9.873  -7.872  1.00  0.00           C  
ATOM   1006  O   ARG    63       4.189   9.964  -8.400  1.00  0.00           O  
ATOM   1007  N   ARG    64       5.359   9.372  -6.643  1.00  0.00           N  
ATOM   1008  H   ARG    64       6.247   9.474  -6.173  1.00  0.00           H  
ATOM   1009  CA  ARG    64       4.160   8.852  -5.850  1.00  0.00           C  
ATOM   1010  HA  ARG    64       3.529   8.142  -6.384  1.00  0.00           H  
ATOM   1011  CB  ARG    64       4.575   7.947  -4.516  1.00  0.00           C  
ATOM   1012  HB2 ARG    64       5.120   8.561  -3.800  1.00  0.00           H  
ATOM   1013  HB3 ARG    64       3.651   7.609  -4.047  1.00  0.00           H  
ATOM   1014  CG  ARG    64       5.283   6.825  -4.862  1.00  0.00           C  
ATOM   1015  HG2 ARG    64       4.923   6.485  -5.833  1.00  0.00           H  
ATOM   1016  HG3 ARG    64       6.299   7.215  -4.915  1.00  0.00           H  
ATOM   1017  CD  ARG    64       5.296   5.763  -4.033  1.00  0.00           C  
ATOM   1018  HD2 ARG    64       4.267   5.524  -3.766  1.00  0.00           H  
ATOM   1019  HD3 ARG    64       5.695   4.931  -4.614  1.00  0.00           H  
ATOM   1020  NE  ARG    64       6.058   6.002  -2.828  1.00  0.00           N  
ATOM   1021  HE  ARG    64       6.667   6.787  -2.649  1.00  0.00           H  
ATOM   1022  CZ  ARG    64       6.268   5.224  -1.823  1.00  0.00           C  
ATOM   1023  NH1 ARG    64       7.247   5.405  -1.074  1.00  0.00           N  
ATOM   1024 HH11 ARG    64       7.896   6.152  -1.280  1.00  0.00           H  
ATOM   1025 HH12 ARG    64       7.546   4.698  -0.418  1.00  0.00           H  
ATOM   1026  NH2 ARG    64       5.551   4.211  -1.504  1.00  0.00           N  
ATOM   1027 HH21 ARG    64       4.610   4.259  -1.869  1.00  0.00           H  
ATOM   1028 HH22 ARG    64       5.714   3.542  -0.765  1.00  0.00           H  
ATOM   1029  C   ARG    64       3.170   9.993  -5.502  1.00  0.00           C  
ATOM   1030  O   ARG    64       1.985   9.668  -5.458  1.00  0.00           O  
ATOM   1031  N   ALA    65       3.606  11.230  -5.369  1.00  0.00           N  
ATOM   1032  H   ALA    65       4.612  11.261  -5.285  1.00  0.00           H  
ATOM   1033  CA  ALA    65       2.861  12.462  -5.179  1.00  0.00           C  
ATOM   1034  HA  ALA    65       2.103  12.343  -4.404  1.00  0.00           H  
ATOM   1035  CB  ALA    65       3.791  13.606  -4.702  1.00  0.00           C  
ATOM   1036  HB1 ALA    65       4.706  13.620  -5.294  1.00  0.00           H  
ATOM   1037  HB2 ALA    65       3.291  14.558  -4.881  1.00  0.00           H  
ATOM   1038  HB3 ALA    65       3.973  13.466  -3.636  1.00  0.00           H  
ATOM   1039  C   ALA    65       2.168  12.799  -6.561  1.00  0.00           C  
ATOM   1040  O   ALA    65       1.014  13.152  -6.576  1.00  0.00           O  
ATOM   1041  N   MET    66       2.929  12.769  -7.652  1.00  0.00           N  
ATOM   1042  H   MET    66       3.899  12.489  -7.614  1.00  0.00           H  
ATOM   1043  CA  MET    66       2.378  13.107  -8.987  1.00  0.00           C  
ATOM   1044  HA  MET    66       1.959  14.109  -8.898  1.00  0.00           H  
ATOM   1045  CB  MET    66       3.570  13.007  -9.955  1.00  0.00           C  
ATOM   1046  HB2 MET    66       4.438  13.501  -9.517  1.00  0.00           H  
ATOM   1047  HB3 MET    66       3.941  11.990 -10.078  1.00  0.00           H  
ATOM   1048  CG  MET    66       3.354  13.575 -11.314  1.00  0.00           C  
ATOM   1049  HG2 MET    66       2.706  12.857 -11.816  1.00  0.00           H  
ATOM   1050  HG3 MET    66       2.878  14.552 -11.232  1.00  0.00           H  
ATOM   1051  SD  MET    66       4.585  13.550 -12.587  1.00  0.00           S  
ATOM   1052  CE  MET    66       5.429  15.094 -12.129  1.00  0.00           C  
ATOM   1053  HE1 MET    66       5.481  15.133 -11.041  1.00  0.00           H  
ATOM   1054  HE2 MET    66       6.472  15.218 -12.420  1.00  0.00           H  
ATOM   1055  HE3 MET    66       4.873  15.939 -12.535  1.00  0.00           H  
ATOM   1056  C   MET    66       1.305  12.101  -9.444  1.00  0.00           C  
ATOM   1057  O   MET    66       0.482  12.551 -10.299  1.00  0.00           O  
ATOM   1058  N   HIE    67       1.293  10.811  -8.962  1.00  0.00           N  
ATOM   1059  H   HIE    67       1.989  10.569  -8.272  1.00  0.00           H  
ATOM   1060  CA  HIE    67       0.196   9.794  -9.145  1.00  0.00           C  
ATOM   1061  HA  HIE    67      -0.162   9.712 -10.171  1.00  0.00           H  
ATOM   1062  CB  HIE    67       0.656   8.480  -8.625  1.00  0.00           C  
ATOM   1063  HB2 HIE    67       1.522   8.090  -9.160  1.00  0.00           H  
ATOM   1064  HB3 HIE    67       0.936   8.592  -7.577  1.00  0.00           H  
ATOM   1065  CG  HIE    67      -0.381   7.406  -8.646  1.00  0.00           C  
ATOM   1066  ND1 HIE    67      -0.703   6.517  -7.602  1.00  0.00           N  
ATOM   1067  CE1 HIE    67      -1.806   5.840  -8.114  1.00  0.00           C  
ATOM   1068  HE1 HIE    67      -2.494   5.199  -7.582  1.00  0.00           H  
ATOM   1069  NE2 HIE    67      -2.095   6.181  -9.393  1.00  0.00           N  
ATOM   1070  HE2 HIE    67      -2.795   5.819 -10.025  1.00  0.00           H  
ATOM   1071  CD2 HIE    67      -1.162   7.127  -9.741  1.00  0.00           C  
ATOM   1072  HD2 HIE    67      -1.024   7.574 -10.714  1.00  0.00           H  
ATOM   1073  C   HIE    67      -1.002  10.166  -8.437  1.00  0.00           C  
ATOM   1074  O   HIE    67      -2.097  10.002  -8.959  1.00  0.00           O  
ATOM   1075  N   ASP    68      -0.921  10.925  -7.312  1.00  0.00           N  
ATOM   1076  H   ASP    68       0.039  10.970  -7.002  1.00  0.00           H  
ATOM   1077  CA  ASP    68      -2.027  11.525  -6.569  1.00  0.00           C  
ATOM   1078  HA  ASP    68      -2.788  10.745  -6.603  1.00  0.00           H  
ATOM   1079  CB  ASP    68      -1.632  11.728  -5.094  1.00  0.00           C  
ATOM   1080  HB2 ASP    68      -1.005  12.617  -5.023  1.00  0.00           H  
ATOM   1081  HB3 ASP    68      -2.581  11.933  -4.600  1.00  0.00           H  
ATOM   1082  CG  ASP    68      -0.953  10.559  -4.380  1.00  0.00           C  
ATOM   1083  OD1 ASP    68      -1.199   9.382  -4.708  1.00  0.00           O  
ATOM   1084  OD2 ASP    68      -0.278  10.762  -3.401  1.00  0.00           O  
ATOM   1085  C   ASP    68      -2.589  12.745  -7.319  1.00  0.00           C  
ATOM   1086  O   ASP    68      -3.727  13.138  -7.003  1.00  0.00           O  
ATOM   1087  N   ILE    69      -2.007  13.200  -8.448  1.00  0.00           N  
ATOM   1088  H   ILE    69      -1.143  12.794  -8.780  1.00  0.00           H  
ATOM   1089  CA  ILE    69      -2.668  14.214  -9.297  1.00  0.00           C  
ATOM   1090  HA  ILE    69      -3.347  14.797  -8.674  1.00  0.00           H  
ATOM   1091  CB  ILE    69      -1.742  15.197 -10.019  1.00  0.00           C  
ATOM   1092  HB  ILE    69      -1.065  14.552 -10.577  1.00  0.00           H  
ATOM   1093  CG2 ILE    69      -2.386  16.262 -10.983  1.00  0.00           C  
ATOM   1094 HG21 ILE    69      -2.760  15.800 -11.897  1.00  0.00           H  
ATOM   1095 HG22 ILE    69      -3.271  16.748 -10.573  1.00  0.00           H  
ATOM   1096 HG23 ILE    69      -1.705  17.061 -11.277  1.00  0.00           H  
ATOM   1097  CG1 ILE    69      -0.684  15.913  -9.076  1.00  0.00           C  
ATOM   1098 HG12 ILE    69      -1.116  16.810  -8.633  1.00  0.00           H  
ATOM   1099 HG13 ILE    69      -0.331  15.266  -8.273  1.00  0.00           H  
ATOM   1100  CD1 ILE    69       0.552  16.345  -9.789  1.00  0.00           C  
ATOM   1101 HD11 ILE    69       1.088  15.567 -10.333  1.00  0.00           H  
ATOM   1102 HD12 ILE    69       0.415  17.201 -10.450  1.00  0.00           H  
ATOM   1103 HD13 ILE    69       1.260  16.832  -9.118  1.00  0.00           H  
ATOM   1104  C   ILE    69      -3.423  13.470 -10.504  1.00  0.00           C  
ATOM   1105  O   ILE    69      -4.573  13.873 -10.954  1.00  0.00           O  
ATOM   1106  N   ILE    70      -2.844  12.381 -11.029  1.00  0.00           N  
ATOM   1107  H   ILE    70      -2.044  12.012 -10.536  1.00  0.00           H  
ATOM   1108  CA  ILE    70      -3.397  11.526 -12.109  1.00  0.00           C  
ATOM   1109  HA  ILE    70      -3.807  12.178 -12.880  1.00  0.00           H  
ATOM   1110  CB  ILE    70      -2.223  10.657 -12.666  1.00  0.00           C  
ATOM   1111  HB  ILE    70      -1.778  10.266 -11.751  1.00  0.00           H  
ATOM   1112  CG2 ILE    70      -2.741   9.404 -13.427  1.00  0.00           C  
ATOM   1113 HG21 ILE    70      -1.864   8.863 -13.783  1.00  0.00           H  
ATOM   1114 HG22 ILE    70      -3.216   8.668 -12.778  1.00  0.00           H  
ATOM   1115 HG23 ILE    70      -3.509   9.663 -14.156  1.00  0.00           H  
ATOM   1116  CG1 ILE    70      -1.217  11.504 -13.518  1.00  0.00           C  
ATOM   1117 HG12 ILE    70      -1.505  11.781 -14.532  1.00  0.00           H  
ATOM   1118 HG13 ILE    70      -0.937  12.444 -13.041  1.00  0.00           H  
ATOM   1119  CD1 ILE    70       0.092  10.662 -13.586  1.00  0.00           C  
ATOM   1120 HD11 ILE    70       0.152  10.085 -12.663  1.00  0.00           H  
ATOM   1121 HD12 ILE    70       0.038  10.069 -14.499  1.00  0.00           H  
ATOM   1122 HD13 ILE    70       1.024  11.227 -13.621  1.00  0.00           H  
ATOM   1123  C   ILE    70      -4.585  10.712 -11.503  1.00  0.00           C  
ATOM   1124  O   ILE    70      -5.485  10.402 -12.248  1.00  0.00           O  
ATOM   1125  N   ALA    71      -4.623  10.366 -10.242  1.00  0.00           N  
ATOM   1126  H   ALA    71      -3.780  10.411  -9.687  1.00  0.00           H  
ATOM   1127  CA  ALA    71      -5.791   9.805  -9.595  1.00  0.00           C  
ATOM   1128  HA  ALA    71      -6.275   9.091 -10.262  1.00  0.00           H  
ATOM   1129  CB  ALA    71      -5.229   8.950  -8.416  1.00  0.00           C  
ATOM   1130  HB1 ALA    71      -6.038   8.344  -8.009  1.00  0.00           H  
ATOM   1131  HB2 ALA    71      -4.475   8.277  -8.827  1.00  0.00           H  
ATOM   1132  HB3 ALA    71      -4.746   9.494  -7.605  1.00  0.00           H  
ATOM   1133  C   ALA    71      -6.884  10.745  -9.162  1.00  0.00           C  
ATOM   1134  O   ALA    71      -7.723  10.452  -8.311  1.00  0.00           O  
ATOM   1135  N   SER    72      -6.981  11.935  -9.752  1.00  0.00           N  
ATOM   1136  H   SER    72      -6.215  12.046 -10.401  1.00  0.00           H  
ATOM   1137  CA  SER    72      -7.978  13.040  -9.523  1.00  0.00           C  
ATOM   1138  HA  SER    72      -8.257  12.942  -8.474  1.00  0.00           H  
ATOM   1139  CB  SER    72      -7.329  14.380  -9.841  1.00  0.00           C  
ATOM   1140  HB2 SER    72      -6.362  14.324  -9.341  1.00  0.00           H  
ATOM   1141  HB3 SER    72      -7.323  14.562 -10.916  1.00  0.00           H  
ATOM   1142  OG  SER    72      -8.052  15.505  -9.371  1.00  0.00           O  
ATOM   1143  HG  SER    72      -7.983  16.180 -10.051  1.00  0.00           H  
ATOM   1144  C   SER    72      -9.378  12.857 -10.239  1.00  0.00           C  
ATOM   1145  O   SER    72      -9.371  12.264 -11.330  1.00  0.00           O  
ATOM   1146  N   ASP    73     -10.504  13.363  -9.807  1.00  0.00           N  
ATOM   1147  H   ASP    73     -10.578  13.803  -8.901  1.00  0.00           H  
ATOM   1148  CA  ASP    73     -11.799  13.276 -10.613  1.00  0.00           C  
ATOM   1149  HA  ASP    73     -11.953  12.229 -10.873  1.00  0.00           H  
ATOM   1150  CB  ASP    73     -13.012  13.539  -9.622  1.00  0.00           C  
ATOM   1151  HB2 ASP    73     -12.760  14.450  -9.078  1.00  0.00           H  
ATOM   1152  HB3 ASP    73     -13.918  13.696 -10.207  1.00  0.00           H  
ATOM   1153  CG  ASP    73     -13.251  12.530  -8.647  1.00  0.00           C  
ATOM   1154  OD1 ASP    73     -12.865  11.365  -8.797  1.00  0.00           O  
ATOM   1155  OD2 ASP    73     -13.971  12.871  -7.716  1.00  0.00           O  
ATOM   1156  C   ASP    73     -11.786  14.302 -11.726  1.00  0.00           C  
ATOM   1157  O   ASP    73     -12.447  14.098 -12.743  1.00  0.00           O  
ATOM   1158  N   THR    74     -10.921  15.336 -11.685  1.00  0.00           N  
ATOM   1159  H   THR    74     -10.475  15.500 -10.794  1.00  0.00           H  
ATOM   1160  CA  THR    74     -10.640  16.211 -12.811  1.00  0.00           C  
ATOM   1161  HA  THR    74     -10.785  15.669 -13.746  1.00  0.00           H  
ATOM   1162  CB  THR    74     -11.629  17.362 -12.911  1.00  0.00           C  
ATOM   1163  HB  THR    74     -12.615  16.949 -12.697  1.00  0.00           H  
ATOM   1164  CG2 THR    74     -11.366  18.510 -11.937  1.00  0.00           C  
ATOM   1165 HG21 THR    74     -10.874  18.142 -11.037  1.00  0.00           H  
ATOM   1166 HG22 THR    74     -10.602  19.151 -12.376  1.00  0.00           H  
ATOM   1167 HG23 THR    74     -12.297  19.069 -11.844  1.00  0.00           H  
ATOM   1168  OG1 THR    74     -11.613  17.756 -14.283  1.00  0.00           O  
ATOM   1169  HG1 THR    74     -12.291  17.211 -14.689  1.00  0.00           H  
ATOM   1170  C   THR    74      -9.224  16.701 -12.761  1.00  0.00           C  
ATOM   1171  O   THR    74      -8.629  16.812 -11.721  1.00  0.00           O  
ATOM   1172  N   PHE    75      -8.666  17.038 -13.878  1.00  0.00           N  
ATOM   1173  H   PHE    75      -9.234  17.023 -14.713  1.00  0.00           H  
ATOM   1174  CA  PHE    75      -7.182  17.341 -14.005  1.00  0.00           C  
ATOM   1175  HA  PHE    75      -6.628  16.557 -13.487  1.00  0.00           H  
ATOM   1176  CB  PHE    75      -6.746  17.383 -15.451  1.00  0.00           C  
ATOM   1177  HB2 PHE    75      -6.995  16.454 -15.965  1.00  0.00           H  
ATOM   1178  HB3 PHE    75      -7.362  18.083 -16.014  1.00  0.00           H  
ATOM   1179  CG  PHE    75      -5.249  17.540 -15.654  1.00  0.00           C  
ATOM   1180  CD1 PHE    75      -4.515  16.550 -15.028  1.00  0.00           C  
ATOM   1181  HD1 PHE    75      -5.061  15.763 -14.529  1.00  0.00           H  
ATOM   1182  CE1 PHE    75      -3.121  16.624 -15.104  1.00  0.00           C  
ATOM   1183  HE1 PHE    75      -2.531  15.842 -14.649  1.00  0.00           H  
ATOM   1184  CZ  PHE    75      -2.518  17.579 -15.869  1.00  0.00           C  
ATOM   1185  HZ  PHE    75      -1.452  17.608 -16.043  1.00  0.00           H  
ATOM   1186  CE2 PHE    75      -3.270  18.716 -16.384  1.00  0.00           C  
ATOM   1187  HE2 PHE    75      -2.899  19.484 -17.047  1.00  0.00           H  
ATOM   1188  CD2 PHE    75      -4.630  18.612 -16.316  1.00  0.00           C  
ATOM   1189  HD2 PHE    75      -5.167  19.491 -16.641  1.00  0.00           H  
ATOM   1190  C   PHE    75      -6.873  18.714 -13.237  1.00  0.00           C  
ATOM   1191  O   PHE    75      -7.681  19.601 -13.122  1.00  0.00           O  
ATOM   1192  N   ASP    76      -5.642  18.976 -12.958  1.00  0.00           N  
ATOM   1193  H   ASP    76      -4.939  18.255 -13.036  1.00  0.00           H  
ATOM   1194  CA  ASP    76      -5.150  20.253 -12.371  1.00  0.00           C  
ATOM   1195  HA  ASP    76      -5.825  21.062 -12.650  1.00  0.00           H  
ATOM   1196  CB  ASP    76      -5.165  20.148 -10.854  1.00  0.00           C  
ATOM   1197  HB2 ASP    76      -6.158  19.999 -10.431  1.00  0.00           H  
ATOM   1198  HB3 ASP    76      -4.466  19.370 -10.546  1.00  0.00           H  
ATOM   1199  CG  ASP    76      -4.658  21.432 -10.124  1.00  0.00           C  
ATOM   1200  OD1 ASP    76      -4.775  21.543  -8.873  1.00  0.00           O  
ATOM   1201  OD2 ASP    76      -4.167  22.423 -10.729  1.00  0.00           O  
ATOM   1202  C   ASP    76      -3.753  20.607 -12.983  1.00  0.00           C  
ATOM   1203  O   ASP    76      -2.672  20.141 -12.616  1.00  0.00           O  
ATOM   1204  N   LYS    77      -3.764  21.459 -13.985  1.00  0.00           N  
ATOM   1205  H   LYS    77      -4.633  21.858 -14.309  1.00  0.00           H  
ATOM   1206  CA  LYS    77      -2.640  22.054 -14.660  1.00  0.00           C  
ATOM   1207  HA  LYS    77      -2.189  21.178 -15.125  1.00  0.00           H  
ATOM   1208  CB  LYS    77      -3.085  22.998 -15.835  1.00  0.00           C  
ATOM   1209  HB2 LYS    77      -3.684  22.380 -16.504  1.00  0.00           H  
ATOM   1210  HB3 LYS    77      -3.708  23.700 -15.282  1.00  0.00           H  
ATOM   1211  CG  LYS    77      -2.070  23.703 -16.469  1.00  0.00           C  
ATOM   1212  HG2 LYS    77      -1.400  24.188 -15.760  1.00  0.00           H  
ATOM   1213  HG3 LYS    77      -1.435  22.979 -16.979  1.00  0.00           H  
ATOM   1214  CD  LYS    77      -2.516  24.729 -17.350  1.00  0.00           C  
ATOM   1215  HD2 LYS    77      -3.285  24.361 -18.030  1.00  0.00           H  
ATOM   1216  HD3 LYS    77      -3.068  25.387 -16.678  1.00  0.00           H  
ATOM   1217  CE  LYS    77      -1.601  25.411 -17.968  1.00  0.00           C  
ATOM   1218  HE2 LYS    77      -0.860  24.703 -18.340  1.00  0.00           H  
ATOM   1219  HE3 LYS    77      -2.052  25.878 -18.844  1.00  0.00           H  
ATOM   1220  NZ  LYS    77      -0.941  26.523 -17.159  1.00  0.00           N  
ATOM   1221  HZ1 LYS    77      -0.557  26.161 -16.298  1.00  0.00           H  
ATOM   1222  HZ2 LYS    77      -0.171  26.941 -17.661  1.00  0.00           H  
ATOM   1223  HZ3 LYS    77      -1.510  27.324 -16.924  1.00  0.00           H  
ATOM   1224  C   LYS    77      -1.636  22.549 -13.693  1.00  0.00           C  
ATOM   1225  O   LYS    77      -0.495  22.260 -13.843  1.00  0.00           O  
ATOM   1226  N   ALA    78      -1.986  23.436 -12.724  1.00  0.00           N  
ATOM   1227  H   ALA    78      -2.947  23.684 -12.538  1.00  0.00           H  
ATOM   1228  CA  ALA    78      -1.062  24.247 -11.937  1.00  0.00           C  
ATOM   1229  HA  ALA    78      -0.386  24.646 -12.693  1.00  0.00           H  
ATOM   1230  CB  ALA    78      -1.794  25.357 -11.233  1.00  0.00           C  
ATOM   1231  HB1 ALA    78      -2.239  26.139 -11.847  1.00  0.00           H  
ATOM   1232  HB2 ALA    78      -2.598  24.863 -10.687  1.00  0.00           H  
ATOM   1233  HB3 ALA    78      -1.116  25.743 -10.471  1.00  0.00           H  
ATOM   1234  C   ALA    78      -0.223  23.332 -11.029  1.00  0.00           C  
ATOM   1235  O   ALA    78       0.984  23.655 -10.925  1.00  0.00           O  
ATOM   1236  N   LYS    79      -0.833  22.319 -10.435  1.00  0.00           N  
ATOM   1237  H   LYS    79      -1.796  22.229 -10.723  1.00  0.00           H  
ATOM   1238  CA  LYS    79      -0.211  21.273  -9.694  1.00  0.00           C  
ATOM   1239  HA  LYS    79       0.468  21.756  -8.992  1.00  0.00           H  
ATOM   1240  CB  LYS    79      -1.393  20.521  -8.967  1.00  0.00           C  
ATOM   1241  HB2 LYS    79      -2.122  21.243  -8.600  1.00  0.00           H  
ATOM   1242  HB3 LYS    79      -1.916  19.860  -9.658  1.00  0.00           H  
ATOM   1243  CG  LYS    79      -0.934  19.807  -7.876  1.00  0.00           C  
ATOM   1244  HG2 LYS    79      -0.293  19.030  -8.292  1.00  0.00           H  
ATOM   1245  HG3 LYS    79      -0.349  20.537  -7.317  1.00  0.00           H  
ATOM   1246  CD  LYS    79      -1.895  19.360  -7.011  1.00  0.00           C  
ATOM   1247  HD2 LYS    79      -2.686  20.103  -6.910  1.00  0.00           H  
ATOM   1248  HD3 LYS    79      -2.322  18.557  -7.612  1.00  0.00           H  
ATOM   1249  CE  LYS    79      -1.502  18.739  -5.818  1.00  0.00           C  
ATOM   1250  HE2 LYS    79      -0.809  17.917  -5.997  1.00  0.00           H  
ATOM   1251  HE3 LYS    79      -1.070  19.479  -5.144  1.00  0.00           H  
ATOM   1252  NZ  LYS    79      -2.607  18.186  -5.053  1.00  0.00           N  
ATOM   1253  HZ1 LYS    79      -2.998  17.350  -5.462  1.00  0.00           H  
ATOM   1254  HZ2 LYS    79      -2.245  17.986  -4.131  1.00  0.00           H  
ATOM   1255  HZ3 LYS    79      -3.335  18.869  -4.898  1.00  0.00           H  
ATOM   1256  C   LYS    79       0.625  20.377 -10.612  1.00  0.00           C  
ATOM   1257  O   LYS    79       1.752  20.098 -10.235  1.00  0.00           O  
ATOM   1258  N   ALA    80       0.190  20.003 -11.784  1.00  0.00           N  
ATOM   1259  H   ALA    80      -0.810  19.913 -11.890  1.00  0.00           H  
ATOM   1260  CA  ALA    80       0.864  19.103 -12.708  1.00  0.00           C  
ATOM   1261  HA  ALA    80       1.187  18.154 -12.280  1.00  0.00           H  
ATOM   1262  CB  ALA    80      -0.018  18.779 -13.924  1.00  0.00           C  
ATOM   1263  HB1 ALA    80       0.472  18.152 -14.669  1.00  0.00           H  
ATOM   1264  HB2 ALA    80      -0.882  18.188 -13.619  1.00  0.00           H  
ATOM   1265  HB3 ALA    80      -0.393  19.652 -14.458  1.00  0.00           H  
ATOM   1266  C   ALA    80       2.158  19.761 -13.173  1.00  0.00           C  
ATOM   1267  O   ALA    80       3.216  19.187 -13.292  1.00  0.00           O  
ATOM   1268  N   GLU    81       2.102  21.104 -13.450  1.00  0.00           N  
ATOM   1269  H   GLU    81       1.197  21.546 -13.372  1.00  0.00           H  
ATOM   1270  CA  GLU    81       3.251  21.912 -13.851  1.00  0.00           C  
ATOM   1271  HA  GLU    81       3.749  21.367 -14.653  1.00  0.00           H  
ATOM   1272  CB  GLU    81       2.886  23.319 -14.265  1.00  0.00           C  
ATOM   1273  HB2 GLU    81       2.095  23.264 -15.014  1.00  0.00           H  
ATOM   1274  HB3 GLU    81       2.428  23.831 -13.418  1.00  0.00           H  
ATOM   1275  CG  GLU    81       3.945  24.089 -15.098  1.00  0.00           C  
ATOM   1276  HG2 GLU    81       4.862  24.090 -14.510  1.00  0.00           H  
ATOM   1277  HG3 GLU    81       4.137  23.485 -15.985  1.00  0.00           H  
ATOM   1278  CD  GLU    81       3.404  25.347 -15.626  1.00  0.00           C  
ATOM   1279  OE1 GLU    81       2.887  26.214 -14.842  1.00  0.00           O  
ATOM   1280  OE2 GLU    81       3.541  25.549 -16.845  1.00  0.00           O  
ATOM   1281  C   GLU    81       4.243  21.887 -12.674  1.00  0.00           C  
ATOM   1282  O   GLU    81       5.436  21.676 -12.890  1.00  0.00           O  
ATOM   1283  N   ALA    82       3.746  22.218 -11.450  1.00  0.00           N  
ATOM   1284  H   ALA    82       2.752  22.383 -11.391  1.00  0.00           H  
ATOM   1285  CA  ALA    82       4.635  22.406 -10.305  1.00  0.00           C  
ATOM   1286  HA  ALA    82       5.428  23.081 -10.627  1.00  0.00           H  
ATOM   1287  CB  ALA    82       3.895  23.064  -9.173  1.00  0.00           C  
ATOM   1288  HB1 ALA    82       4.396  23.149  -8.209  1.00  0.00           H  
ATOM   1289  HB2 ALA    82       3.608  24.085  -9.426  1.00  0.00           H  
ATOM   1290  HB3 ALA    82       2.977  22.478  -9.112  1.00  0.00           H  
ATOM   1291  C   ALA    82       5.313  21.125  -9.869  1.00  0.00           C  
ATOM   1292  O   ALA    82       6.368  21.213  -9.265  1.00  0.00           O  
ATOM   1293  N   GLN    83       4.690  20.022 -10.240  1.00  0.00           N  
ATOM   1294  H   GLN    83       3.785  20.074 -10.685  1.00  0.00           H  
ATOM   1295  CA  GLN    83       5.180  18.712  -9.792  1.00  0.00           C  
ATOM   1296  HA  GLN    83       5.898  18.762  -8.973  1.00  0.00           H  
ATOM   1297  CB  GLN    83       3.941  17.840  -9.341  1.00  0.00           C  
ATOM   1298  HB2 GLN    83       3.280  18.446  -8.721  1.00  0.00           H  
ATOM   1299  HB3 GLN    83       3.377  17.502 -10.210  1.00  0.00           H  
ATOM   1300  CG  GLN    83       4.181  16.485  -8.590  1.00  0.00           C  
ATOM   1301  HG2 GLN    83       3.243  15.931  -8.540  1.00  0.00           H  
ATOM   1302  HG3 GLN    83       4.945  15.878  -9.074  1.00  0.00           H  
ATOM   1303  CD  GLN    83       4.597  16.672  -7.150  1.00  0.00           C  
ATOM   1304  OE1 GLN    83       4.229  17.622  -6.502  1.00  0.00           O  
ATOM   1305  NE2 GLN    83       5.341  15.762  -6.630  1.00  0.00           N  
ATOM   1306 HE21 GLN    83       5.603  15.779  -5.655  1.00  0.00           H  
ATOM   1307 HE22 GLN    83       5.478  15.030  -7.312  1.00  0.00           H  
ATOM   1308  C   GLN    83       6.028  17.968 -10.715  1.00  0.00           C  
ATOM   1309  O   GLN    83       6.882  17.204 -10.383  1.00  0.00           O  
ATOM   1310  N   ILE    84       5.902  18.338 -12.005  1.00  0.00           N  
ATOM   1311  H   ILE    84       5.181  18.998 -12.258  1.00  0.00           H  
ATOM   1312  CA  ILE    84       6.962  18.187 -13.042  1.00  0.00           C  
ATOM   1313  HA  ILE    84       7.172  17.122 -12.941  1.00  0.00           H  
ATOM   1314  CB  ILE    84       6.513  18.628 -14.482  1.00  0.00           C  
ATOM   1315  HB  ILE    84       5.832  19.478 -14.448  1.00  0.00           H  
ATOM   1316  CG2 ILE    84       7.661  19.052 -15.437  1.00  0.00           C  
ATOM   1317 HG21 ILE    84       7.166  19.323 -16.370  1.00  0.00           H  
ATOM   1318 HG22 ILE    84       8.306  19.843 -15.055  1.00  0.00           H  
ATOM   1319 HG23 ILE    84       8.340  18.226 -15.653  1.00  0.00           H  
ATOM   1320  CG1 ILE    84       5.513  17.539 -14.961  1.00  0.00           C  
ATOM   1321 HG12 ILE    84       6.037  16.629 -15.254  1.00  0.00           H  
ATOM   1322 HG13 ILE    84       4.806  17.248 -14.183  1.00  0.00           H  
ATOM   1323  CD1 ILE    84       4.590  17.983 -16.147  1.00  0.00           C  
ATOM   1324 HD11 ILE    84       4.119  18.904 -15.804  1.00  0.00           H  
ATOM   1325 HD12 ILE    84       5.259  18.121 -16.996  1.00  0.00           H  
ATOM   1326 HD13 ILE    84       3.928  17.138 -16.339  1.00  0.00           H  
ATOM   1327  C   ILE    84       8.255  18.914 -12.609  1.00  0.00           C  
ATOM   1328  O   ILE    84       9.304  18.359 -12.762  1.00  0.00           O  
ATOM   1329  N   ALA    85       8.176  20.118 -12.007  1.00  0.00           N  
ATOM   1330  H   ALA    85       7.299  20.569 -11.789  1.00  0.00           H  
ATOM   1331  CA  ALA    85       9.302  20.857 -11.517  1.00  0.00           C  
ATOM   1332  HA  ALA    85       9.949  20.895 -12.393  1.00  0.00           H  
ATOM   1333  CB  ALA    85       8.931  22.264 -11.232  1.00  0.00           C  
ATOM   1334  HB1 ALA    85       8.693  22.705 -12.200  1.00  0.00           H  
ATOM   1335  HB2 ALA    85       8.024  22.237 -10.628  1.00  0.00           H  
ATOM   1336  HB3 ALA    85       9.786  22.746 -10.757  1.00  0.00           H  
ATOM   1337  C   ALA    85      10.196  20.213 -10.471  1.00  0.00           C  
ATOM   1338  O   ALA    85      11.295  20.690 -10.101  1.00  0.00           O  
ATOM   1339  N   LYS    86       9.729  19.061  -9.972  1.00  0.00           N  
ATOM   1340  H   LYS    86       8.944  18.621 -10.429  1.00  0.00           H  
ATOM   1341  CA  LYS    86      10.433  18.275  -8.930  1.00  0.00           C  
ATOM   1342  HA  LYS    86      11.231  18.898  -8.526  1.00  0.00           H  
ATOM   1343  CB  LYS    86       9.451  17.979  -7.753  1.00  0.00           C  
ATOM   1344  HB2 LYS    86       8.696  17.313  -8.172  1.00  0.00           H  
ATOM   1345  HB3 LYS    86       9.998  17.408  -7.003  1.00  0.00           H  
ATOM   1346  CG  LYS    86       8.871  19.053  -7.158  1.00  0.00           C  
ATOM   1347  HG2 LYS    86       9.615  19.759  -6.791  1.00  0.00           H  
ATOM   1348  HG3 LYS    86       8.394  19.566  -7.993  1.00  0.00           H  
ATOM   1349  CD  LYS    86       7.817  18.825  -6.232  1.00  0.00           C  
ATOM   1350  HD2 LYS    86       7.231  17.955  -6.530  1.00  0.00           H  
ATOM   1351  HD3 LYS    86       8.324  18.569  -5.301  1.00  0.00           H  
ATOM   1352  CE  LYS    86       7.018  19.922  -6.027  1.00  0.00           C  
ATOM   1353  HE2 LYS    86       7.718  20.672  -5.659  1.00  0.00           H  
ATOM   1354  HE3 LYS    86       6.448  20.181  -6.920  1.00  0.00           H  
ATOM   1355  NZ  LYS    86       5.967  19.760  -4.920  1.00  0.00           N  
ATOM   1356  HZ1 LYS    86       6.226  19.328  -4.045  1.00  0.00           H  
ATOM   1357  HZ2 LYS    86       5.468  20.597  -4.655  1.00  0.00           H  
ATOM   1358  HZ3 LYS    86       5.209  19.168  -5.229  1.00  0.00           H  
ATOM   1359  C   LYS    86      11.113  16.929  -9.532  1.00  0.00           C  
ATOM   1360  O   LYS    86      11.812  16.236  -8.725  1.00  0.00           O  
ATOM   1361  N   MET    87      10.810  16.575 -10.766  1.00  0.00           N  
ATOM   1362  H   MET    87      10.210  17.131 -11.359  1.00  0.00           H  
ATOM   1363  CA  MET    87      11.356  15.339 -11.334  1.00  0.00           C  
ATOM   1364  HA  MET    87      12.210  15.025 -10.735  1.00  0.00           H  
ATOM   1365  CB  MET    87      10.273  14.262 -11.112  1.00  0.00           C  
ATOM   1366  HB2 MET    87      10.708  13.263 -11.100  1.00  0.00           H  
ATOM   1367  HB3 MET    87       9.959  14.380 -10.074  1.00  0.00           H  
ATOM   1368  CG  MET    87       9.057  14.338 -12.005  1.00  0.00           C  
ATOM   1369  HG2 MET    87       8.327  15.024 -11.575  1.00  0.00           H  
ATOM   1370  HG3 MET    87       9.287  14.776 -12.976  1.00  0.00           H  
ATOM   1371  SD  MET    87       8.392  12.682 -12.322  1.00  0.00           S  
ATOM   1372  CE  MET    87       9.647  11.955 -13.459  1.00  0.00           C  
ATOM   1373  HE1 MET    87      10.679  12.019 -13.114  1.00  0.00           H  
ATOM   1374  HE2 MET    87       9.438  10.942 -13.804  1.00  0.00           H  
ATOM   1375  HE3 MET    87       9.705  12.479 -14.413  1.00  0.00           H  
ATOM   1376  C   MET    87      11.840  15.398 -12.752  1.00  0.00           C  
ATOM   1377  O   MET    87      12.298  14.337 -13.191  1.00  0.00           O  
ATOM   1378  N   GLU    88      12.081  16.567 -13.392  1.00  0.00           N  
ATOM   1379  H   GLU    88      11.839  17.453 -12.970  1.00  0.00           H  
ATOM   1380  CA  GLU    88      12.592  16.766 -14.763  1.00  0.00           C  
ATOM   1381  HA  GLU    88      12.392  15.826 -15.278  1.00  0.00           H  
ATOM   1382  CB  GLU    88      11.750  17.858 -15.340  1.00  0.00           C  
ATOM   1383  HB2 GLU    88      11.617  17.542 -16.374  1.00  0.00           H  
ATOM   1384  HB3 GLU    88      10.765  17.887 -14.874  1.00  0.00           H  
ATOM   1385  CG  GLU    88      12.383  19.268 -15.475  1.00  0.00           C  
ATOM   1386  HG2 GLU    88      13.448  19.216 -15.700  1.00  0.00           H  
ATOM   1387  HG3 GLU    88      11.820  19.814 -16.232  1.00  0.00           H  
ATOM   1388  CD  GLU    88      12.299  20.091 -14.139  1.00  0.00           C  
ATOM   1389  OE1 GLU    88      11.615  21.129 -14.106  1.00  0.00           O  
ATOM   1390  OE2 GLU    88      13.021  19.723 -13.188  1.00  0.00           O  
ATOM   1391  C   GLU    88      14.173  16.828 -14.845  1.00  0.00           C  
ATOM   1392  O   GLU    88      14.772  16.638 -15.902  1.00  0.00           O  
ATOM   1393  N   GLU    89      14.802  17.005 -13.758  1.00  0.00           N  
ATOM   1394  H   GLU    89      14.196  17.225 -12.981  1.00  0.00           H  
ATOM   1395  CA  GLU    89      16.262  17.182 -13.651  1.00  0.00           C  
ATOM   1396  HA  GLU    89      16.596  17.894 -14.406  1.00  0.00           H  
ATOM   1397  CB  GLU    89      16.641  17.788 -12.271  1.00  0.00           C  
ATOM   1398  HB2 GLU    89      15.901  18.576 -12.129  1.00  0.00           H  
ATOM   1399  HB3 GLU    89      16.450  17.081 -11.463  1.00  0.00           H  
ATOM   1400  CG  GLU    89      17.938  18.462 -12.308  1.00  0.00           C  
ATOM   1401  HG2 GLU    89      18.040  18.996 -13.253  1.00  0.00           H  
ATOM   1402  HG3 GLU    89      17.989  19.207 -11.514  1.00  0.00           H  
ATOM   1403  CD  GLU    89      19.109  17.464 -12.166  1.00  0.00           C  
ATOM   1404  OE1 GLU    89      19.015  16.498 -11.410  1.00  0.00           O  
ATOM   1405  OE2 GLU    89      20.139  17.810 -12.748  1.00  0.00           O  
ATOM   1406  C   GLU    89      17.025  15.928 -14.003  1.00  0.00           C  
ATOM   1407  O   GLU    89      17.984  16.003 -14.795  1.00  0.00           O  
ATOM   1408  N   GLN    90      16.569  14.745 -13.639  1.00  0.00           N  
ATOM   1409  H   GLN    90      15.858  14.781 -12.923  1.00  0.00           H  
ATOM   1410  CA  GLN    90      17.476  13.534 -13.625  1.00  0.00           C  
ATOM   1411  HA  GLN    90      18.412  13.691 -13.090  1.00  0.00           H  
ATOM   1412  CB  GLN    90      16.860  12.416 -12.801  1.00  0.00           C  
ATOM   1413  HB2 GLN    90      16.658  12.802 -11.801  1.00  0.00           H  
ATOM   1414  HB3 GLN    90      15.873  12.187 -13.205  1.00  0.00           H  
ATOM   1415  CG  GLN    90      17.650  11.150 -13.059  1.00  0.00           C  
ATOM   1416  HG2 GLN    90      17.143  10.372 -12.488  1.00  0.00           H  
ATOM   1417  HG3 GLN    90      17.752  10.652 -14.023  1.00  0.00           H  
ATOM   1418  CD  GLN    90      18.992  11.167 -12.402  1.00  0.00           C  
ATOM   1419  OE1 GLN    90      19.044  11.385 -11.155  1.00  0.00           O  
ATOM   1420  NE2 GLN    90      20.085  11.210 -13.080  1.00  0.00           N  
ATOM   1421 HE21 GLN    90      20.958  11.508 -12.668  1.00  0.00           H  
ATOM   1422 HE22 GLN    90      20.007  11.166 -14.086  1.00  0.00           H  
ATOM   1423  C   GLN    90      17.862  13.080 -15.000  1.00  0.00           C  
ATOM   1424  O   GLN    90      19.089  13.017 -15.244  1.00  0.00           O  
ATOM   1425  N   ARG    91      16.960  12.948 -16.019  1.00  0.00           N  
ATOM   1426  H   ARG    91      16.005  12.832 -15.710  1.00  0.00           H  
ATOM   1427  CA  ARG    91      17.194  12.672 -17.416  1.00  0.00           C  
ATOM   1428  HA  ARG    91      17.790  11.765 -17.514  1.00  0.00           H  
ATOM   1429  CB  ARG    91      15.881  12.464 -18.168  1.00  0.00           C  
ATOM   1430  HB2 ARG    91      15.085  12.143 -17.496  1.00  0.00           H  
ATOM   1431  HB3 ARG    91      15.518  13.435 -18.504  1.00  0.00           H  
ATOM   1432  CG  ARG    91      16.082  11.590 -19.111  1.00  0.00           C  
ATOM   1433  HG2 ARG    91      16.882  11.920 -19.774  1.00  0.00           H  
ATOM   1434  HG3 ARG    91      16.234  10.659 -18.565  1.00  0.00           H  
ATOM   1435  CD  ARG    91      14.998  11.364 -20.017  1.00  0.00           C  
ATOM   1436  HD2 ARG    91      14.106  11.004 -19.504  1.00  0.00           H  
ATOM   1437  HD3 ARG    91      14.726  12.288 -20.527  1.00  0.00           H  
ATOM   1438  NE  ARG    91      15.433  10.434 -21.038  1.00  0.00           N  
ATOM   1439  HE  ARG    91      15.922  10.888 -21.796  1.00  0.00           H  
ATOM   1440  CZ  ARG    91      15.383   9.139 -21.155  1.00  0.00           C  
ATOM   1441  NH1 ARG    91      15.033   8.275 -20.267  1.00  0.00           N  
ATOM   1442 HH11 ARG    91      15.007   8.569 -19.301  1.00  0.00           H  
ATOM   1443 HH12 ARG    91      15.236   7.315 -20.506  1.00  0.00           H  
ATOM   1444  NH2 ARG    91      15.737   8.608 -22.306  1.00  0.00           N  
ATOM   1445 HH21 ARG    91      16.297   9.210 -22.894  1.00  0.00           H  
ATOM   1446 HH22 ARG    91      15.619   7.629 -22.522  1.00  0.00           H  
ATOM   1447  C   ARG    91      18.047  13.793 -18.086  1.00  0.00           C  
ATOM   1448  O   ARG    91      18.713  13.545 -19.063  1.00  0.00           O  
ATOM   1449  N   LYS    92      17.991  15.036 -17.558  1.00  0.00           N  
ATOM   1450  H   LYS    92      17.685  15.121 -16.599  1.00  0.00           H  
ATOM   1451  CA  LYS    92      18.835  16.145 -18.057  1.00  0.00           C  
ATOM   1452  HA  LYS    92      18.791  16.114 -19.146  1.00  0.00           H  
ATOM   1453  CB  LYS    92      18.349  17.455 -17.455  1.00  0.00           C  
ATOM   1454  HB2 LYS    92      17.265  17.435 -17.343  1.00  0.00           H  
ATOM   1455  HB3 LYS    92      18.774  17.502 -16.453  1.00  0.00           H  
ATOM   1456  CG  LYS    92      18.792  18.567 -18.044  1.00  0.00           C  
ATOM   1457  HG2 LYS    92      19.880  18.507 -18.018  1.00  0.00           H  
ATOM   1458  HG3 LYS    92      18.474  18.487 -19.083  1.00  0.00           H  
ATOM   1459  CD  LYS    92      18.398  19.724 -17.506  1.00  0.00           C  
ATOM   1460  HD2 LYS    92      17.323  19.895 -17.544  1.00  0.00           H  
ATOM   1461  HD3 LYS    92      18.691  19.819 -16.460  1.00  0.00           H  
ATOM   1462  CE  LYS    92      18.883  20.821 -18.069  1.00  0.00           C  
ATOM   1463  HE2 LYS    92      19.966  20.750 -17.979  1.00  0.00           H  
ATOM   1464  HE3 LYS    92      18.568  20.788 -19.112  1.00  0.00           H  
ATOM   1465  NZ  LYS    92      18.432  22.160 -17.561  1.00  0.00           N  
ATOM   1466  HZ1 LYS    92      18.668  22.373 -16.603  1.00  0.00           H  
ATOM   1467  HZ2 LYS    92      18.842  22.896 -18.119  1.00  0.00           H  
ATOM   1468  HZ3 LYS    92      17.433  22.277 -17.656  1.00  0.00           H  
ATOM   1469  C   LYS    92      20.309  15.796 -17.605  1.00  0.00           C  
ATOM   1470  O   LYS    92      21.177  16.052 -18.463  1.00  0.00           O  
ATOM   1471  N   ALA    93      20.421  15.187 -16.441  1.00  0.00           N  
ATOM   1472  H   ALA    93      19.679  15.069 -15.767  1.00  0.00           H  
ATOM   1473  CA  ALA    93      21.699  14.885 -15.802  1.00  0.00           C  
ATOM   1474  HA  ALA    93      22.290  15.730 -16.154  1.00  0.00           H  
ATOM   1475  CB  ALA    93      21.632  14.914 -14.319  1.00  0.00           C  
ATOM   1476  HB1 ALA    93      22.597  14.941 -13.814  1.00  0.00           H  
ATOM   1477  HB2 ALA    93      20.990  15.714 -13.948  1.00  0.00           H  
ATOM   1478  HB3 ALA    93      21.113  14.008 -14.006  1.00  0.00           H  
ATOM   1479  C   ALA    93      22.323  13.672 -16.487  1.00  0.00           C  
ATOM   1480  O   ALA    93      23.568  13.555 -16.563  1.00  0.00           O  
ATOM   1481  N   ASN    94      21.494  12.765 -17.005  1.00  0.00           N  
ATOM   1482  H   ASN    94      20.518  12.823 -16.748  1.00  0.00           H  
ATOM   1483  CA  ASN    94      21.789  11.721 -17.950  1.00  0.00           C  
ATOM   1484  HA  ASN    94      22.616  11.173 -17.498  1.00  0.00           H  
ATOM   1485  CB  ASN    94      20.597  10.716 -18.085  1.00  0.00           C  
ATOM   1486  HB2 ASN    94      19.753  11.207 -18.569  1.00  0.00           H  
ATOM   1487  HB3 ASN    94      21.018  10.101 -18.879  1.00  0.00           H  
ATOM   1488  CG  ASN    94      19.955  10.124 -16.807  1.00  0.00           C  
ATOM   1489  OD1 ASN    94      20.225  10.431 -15.685  1.00  0.00           O  
ATOM   1490  ND2 ASN    94      18.981   9.306 -16.966  1.00  0.00           N  
ATOM   1491 HD21 ASN    94      18.573   8.920 -16.127  1.00  0.00           H  
ATOM   1492 HD22 ASN    94      18.880   8.755 -17.807  1.00  0.00           H  
ATOM   1493  C   ASN    94      22.363  12.210 -19.262  1.00  0.00           C  
ATOM   1494  O   ASN    94      23.488  11.830 -19.584  1.00  0.00           O  
ATOM   1495  N   MET    95      21.666  13.165 -19.878  1.00  0.00           N  
ATOM   1496  H   MET    95      20.763  13.483 -19.555  1.00  0.00           H  
ATOM   1497  CA  MET    95      22.105  13.603 -21.182  1.00  0.00           C  
ATOM   1498  HA  MET    95      22.170  12.703 -21.795  1.00  0.00           H  
ATOM   1499  CB  MET    95      20.949  14.460 -21.675  1.00  0.00           C  
ATOM   1500  HB2 MET    95      20.032  13.871 -21.654  1.00  0.00           H  
ATOM   1501  HB3 MET    95      20.829  15.296 -20.986  1.00  0.00           H  
ATOM   1502  CG  MET    95      21.075  14.951 -23.142  1.00  0.00           C  
ATOM   1503  HG2 MET    95      21.965  15.532 -23.386  1.00  0.00           H  
ATOM   1504  HG3 MET    95      21.132  14.109 -23.832  1.00  0.00           H  
ATOM   1505  SD  MET    95      19.551  15.836 -23.687  1.00  0.00           S  
ATOM   1506  CE  MET    95      18.834  14.639 -24.778  1.00  0.00           C  
ATOM   1507  HE1 MET    95      17.889  14.880 -25.264  1.00  0.00           H  
ATOM   1508  HE2 MET    95      19.569  14.468 -25.565  1.00  0.00           H  
ATOM   1509  HE3 MET    95      18.699  13.707 -24.231  1.00  0.00           H  
ATOM   1510  C   MET    95      23.473  14.225 -21.192  1.00  0.00           C  
ATOM   1511  O   MET    95      24.244  13.849 -22.124  1.00  0.00           O  
ATOM   1512  N   LEU    96      23.786  15.128 -20.291  1.00  0.00           N  
ATOM   1513  H   LEU    96      23.000  15.437 -19.737  1.00  0.00           H  
ATOM   1514  CA  LEU    96      25.050  15.859 -20.242  1.00  0.00           C  
ATOM   1515  HA  LEU    96      25.251  16.413 -21.158  1.00  0.00           H  
ATOM   1516  CB  LEU    96      25.026  16.831 -19.005  1.00  0.00           C  
ATOM   1517  HB2 LEU    96      24.512  16.306 -18.199  1.00  0.00           H  
ATOM   1518  HB3 LEU    96      26.038  17.042 -18.659  1.00  0.00           H  
ATOM   1519  CG  LEU    96      24.236  18.154 -19.272  1.00  0.00           C  
ATOM   1520  HG  LEU    96      23.198  17.912 -19.498  1.00  0.00           H  
ATOM   1521  CD1 LEU    96      24.259  18.974 -17.935  1.00  0.00           C  
ATOM   1522 HD11 LEU    96      25.134  19.620 -17.874  1.00  0.00           H  
ATOM   1523 HD12 LEU    96      23.369  19.603 -17.928  1.00  0.00           H  
ATOM   1524 HD13 LEU    96      24.087  18.388 -17.032  1.00  0.00           H  
ATOM   1525  CD2 LEU    96      24.950  18.998 -20.334  1.00  0.00           C  
ATOM   1526 HD21 LEU    96      24.543  19.998 -20.484  1.00  0.00           H  
ATOM   1527 HD22 LEU    96      25.952  19.284 -20.015  1.00  0.00           H  
ATOM   1528 HD23 LEU    96      24.988  18.583 -21.341  1.00  0.00           H  
ATOM   1529  C   LEU    96      26.217  14.881 -20.059  1.00  0.00           C  
ATOM   1530  O   LEU    96      27.283  15.041 -20.685  1.00  0.00           O  
ATOM   1531  N   ALA    97      26.008  13.830 -19.240  1.00  0.00           N  
ATOM   1532  H   ALA    97      25.057  13.832 -18.898  1.00  0.00           H  
ATOM   1533  CA  ALA    97      27.042  12.842 -18.857  1.00  0.00           C  
ATOM   1534  HA  ALA    97      28.016  13.251 -18.588  1.00  0.00           H  
ATOM   1535  CB  ALA    97      26.491  12.002 -17.663  1.00  0.00           C  
ATOM   1536  HB1 ALA    97      26.239  12.660 -16.831  1.00  0.00           H  
ATOM   1537  HB2 ALA    97      25.595  11.422 -17.885  1.00  0.00           H  
ATOM   1538  HB3 ALA    97      27.210  11.274 -17.289  1.00  0.00           H  
ATOM   1539  C   ALA    97      27.335  11.948 -20.094  1.00  0.00           C  
ATOM   1540  O   ALA    97      28.503  11.943 -20.447  1.00  0.00           O  
ATOM   1541  N   HIE    98      26.272  11.466 -20.780  1.00  0.00           N  
ATOM   1542  H   HIE    98      25.396  11.853 -20.460  1.00  0.00           H  
ATOM   1543  CA  HIE    98      26.354  10.733 -22.104  1.00  0.00           C  
ATOM   1544  HA  HIE    98      26.985   9.857 -21.952  1.00  0.00           H  
ATOM   1545  CB  HIE    98      24.951  10.217 -22.379  1.00  0.00           C  
ATOM   1546  HB2 HIE    98      24.681   9.555 -21.556  1.00  0.00           H  
ATOM   1547  HB3 HIE    98      24.191  10.980 -22.544  1.00  0.00           H  
ATOM   1548  CG  HIE    98      24.908   9.352 -23.614  1.00  0.00           C  
ATOM   1549  ND1 HIE    98      25.026   9.745 -24.977  1.00  0.00           N  
ATOM   1550  CE1 HIE    98      24.951   8.664 -25.684  1.00  0.00           C  
ATOM   1551  HE1 HIE    98      24.925   8.639 -26.764  1.00  0.00           H  
ATOM   1552  NE2 HIE    98      24.842   7.551 -24.882  1.00  0.00           N  
ATOM   1553  HE2 HIE    98      24.890   6.606 -25.235  1.00  0.00           H  
ATOM   1554  CD2 HIE    98      24.902   7.987 -23.635  1.00  0.00           C  
ATOM   1555  HD2 HIE    98      24.744   7.430 -22.723  1.00  0.00           H  
ATOM   1556  C   HIE    98      26.992  11.459 -23.262  1.00  0.00           C  
ATOM   1557  O   HIE    98      27.935  10.881 -23.899  1.00  0.00           O  
ATOM   1558  N   MET    99      26.647  12.757 -23.417  1.00  0.00           N  
ATOM   1559  H   MET    99      25.937  13.153 -22.818  1.00  0.00           H  
ATOM   1560  CA  MET    99      27.170  13.660 -24.499  1.00  0.00           C  
ATOM   1561  HA  MET    99      27.080  13.130 -25.447  1.00  0.00           H  
ATOM   1562  CB  MET    99      26.321  14.896 -24.515  1.00  0.00           C  
ATOM   1563  HB2 MET    99      26.261  15.288 -23.500  1.00  0.00           H  
ATOM   1564  HB3 MET    99      26.775  15.687 -25.111  1.00  0.00           H  
ATOM   1565  CG  MET    99      24.933  14.626 -25.079  1.00  0.00           C  
ATOM   1566  HG2 MET    99      25.113  14.187 -26.060  1.00  0.00           H  
ATOM   1567  HG3 MET    99      24.403  13.912 -24.448  1.00  0.00           H  
ATOM   1568  SD  MET    99      23.829  16.073 -25.358  1.00  0.00           S  
ATOM   1569  CE  MET    99      24.740  16.922 -26.708  1.00  0.00           C  
ATOM   1570  HE1 MET    99      24.362  17.944 -26.679  1.00  0.00           H  
ATOM   1571  HE2 MET    99      25.797  16.913 -26.443  1.00  0.00           H  
ATOM   1572  HE3 MET    99      24.650  16.453 -27.688  1.00  0.00           H  
ATOM   1573  C   MET    99      28.632  13.989 -24.274  1.00  0.00           C  
ATOM   1574  O   MET    99      29.413  13.903 -25.243  1.00  0.00           O  
ATOM   1575  N   GLU   100      29.055  14.286 -23.046  1.00  0.00           N  
ATOM   1576  H   GLU   100      28.434  14.133 -22.264  1.00  0.00           H  
ATOM   1577  CA  GLU   100      30.444  14.508 -22.751  1.00  0.00           C  
ATOM   1578  HA  GLU   100      30.869  15.250 -23.428  1.00  0.00           H  
ATOM   1579  CB  GLU   100      30.654  15.078 -21.262  1.00  0.00           C  
ATOM   1580  HB2 GLU   100      30.147  16.042 -21.305  1.00  0.00           H  
ATOM   1581  HB3 GLU   100      30.257  14.373 -20.533  1.00  0.00           H  
ATOM   1582  CG  GLU   100      32.153  15.240 -20.930  1.00  0.00           C  
ATOM   1583  HG2 GLU   100      32.532  14.429 -20.308  1.00  0.00           H  
ATOM   1584  HG3 GLU   100      32.746  15.305 -21.842  1.00  0.00           H  
ATOM   1585  CD  GLU   100      32.342  16.494 -19.987  1.00  0.00           C  
ATOM   1586  OE1 GLU   100      31.609  16.681 -19.045  1.00  0.00           O  
ATOM   1587  OE2 GLU   100      33.312  17.248 -20.222  1.00  0.00           O  
ATOM   1588  C   GLU   100      31.256  13.236 -22.810  1.00  0.00           C  
ATOM   1589  O   GLU   100      32.306  13.163 -23.434  1.00  0.00           O  
ATOM   1590  N   THR   101      30.688  12.110 -22.329  1.00  0.00           N  
ATOM   1591  H   THR   101      29.734  12.146 -21.999  1.00  0.00           H  
ATOM   1592  CA  THR   101      31.354  10.794 -22.531  1.00  0.00           C  
ATOM   1593  HA  THR   101      32.321  10.871 -22.034  1.00  0.00           H  
ATOM   1594  CB  THR   101      30.546   9.696 -21.833  1.00  0.00           C  
ATOM   1595  HB  THR   101      29.484   9.720 -22.075  1.00  0.00           H  
ATOM   1596  CG2 THR   101      31.047   8.257 -21.959  1.00  0.00           C  
ATOM   1597 HG21 THR   101      31.077   8.084 -23.035  1.00  0.00           H  
ATOM   1598 HG22 THR   101      32.079   8.168 -21.619  1.00  0.00           H  
ATOM   1599 HG23 THR   101      30.395   7.559 -21.434  1.00  0.00           H  
ATOM   1600  OG1 THR   101      30.550   9.945 -20.413  1.00  0.00           O  
ATOM   1601  HG1 THR   101      29.998  10.720 -20.283  1.00  0.00           H  
ATOM   1602  C   THR   101      31.505  10.493 -24.015  1.00  0.00           C  
ATOM   1603  O   THR   101      32.564   9.952 -24.377  1.00  0.00           O  
ATOM   1604  N   GLN   102      30.569  10.729 -24.871  1.00  0.00           N  
ATOM   1605  H   GLN   102      29.702  11.086 -24.495  1.00  0.00           H  
ATOM   1606  CA  GLN   102      30.666  10.509 -26.330  1.00  0.00           C  
ATOM   1607  HA  GLN   102      31.000   9.485 -26.498  1.00  0.00           H  
ATOM   1608  CB  GLN   102      29.217  10.595 -26.978  1.00  0.00           C  
ATOM   1609  HB2 GLN   102      28.491  10.126 -26.314  1.00  0.00           H  
ATOM   1610  HB3 GLN   102      29.045  11.629 -27.275  1.00  0.00           H  
ATOM   1611  CG  GLN   102      29.166   9.771 -28.286  1.00  0.00           C  
ATOM   1612  HG2 GLN   102      29.718  10.167 -29.138  1.00  0.00           H  
ATOM   1613  HG3 GLN   102      29.670   8.829 -28.069  1.00  0.00           H  
ATOM   1614  CD  GLN   102      27.793   9.329 -28.709  1.00  0.00           C  
ATOM   1615  OE1 GLN   102      26.791  10.037 -28.635  1.00  0.00           O  
ATOM   1616  NE2 GLN   102      27.760   8.144 -29.239  1.00  0.00           N  
ATOM   1617 HE21 GLN   102      26.809   7.843 -29.398  1.00  0.00           H  
ATOM   1618 HE22 GLN   102      28.567   7.559 -29.075  1.00  0.00           H  
ATOM   1619  C   GLN   102      31.706  11.470 -27.018  1.00  0.00           C  
ATOM   1620  O   GLN   102      32.206  11.158 -28.107  1.00  0.00           O  
ATOM   1621  N   ASN   103      32.015  12.584 -26.365  1.00  0.00           N  
ATOM   1622  H   ASN   103      31.506  12.845 -25.533  1.00  0.00           H  
ATOM   1623  CA  ASN   103      33.042  13.566 -26.814  1.00  0.00           C  
ATOM   1624  HA  ASN   103      32.816  13.804 -27.853  1.00  0.00           H  
ATOM   1625  CB  ASN   103      32.904  14.917 -26.129  1.00  0.00           C  
ATOM   1626  HB2 ASN   103      31.866  15.204 -26.301  1.00  0.00           H  
ATOM   1627  HB3 ASN   103      33.164  14.738 -25.086  1.00  0.00           H  
ATOM   1628  CG  ASN   103      33.824  15.988 -26.781  1.00  0.00           C  
ATOM   1629  OD1 ASN   103      34.972  15.966 -26.448  1.00  0.00           O  
ATOM   1630  ND2 ASN   103      33.368  16.858 -27.722  1.00  0.00           N  
ATOM   1631 HD21 ASN   103      34.007  17.490 -28.183  1.00  0.00           H  
ATOM   1632 HD22 ASN   103      32.457  16.753 -28.146  1.00  0.00           H  
ATOM   1633  C   ASN   103      34.442  12.909 -26.505  1.00  0.00           C  
ATOM   1634  O   ASN   103      35.305  12.954 -27.391  1.00  0.00           O  
ATOM   1635  N   LYS   104      34.548  12.422 -25.316  1.00  0.00           N  
ATOM   1636  H   LYS   104      33.720  12.477 -24.739  1.00  0.00           H  
ATOM   1637  CA  LYS   104      35.705  11.693 -24.828  1.00  0.00           C  
ATOM   1638  HA  LYS   104      36.581  12.337 -24.899  1.00  0.00           H  
ATOM   1639  CB  LYS   104      35.609  11.355 -23.254  1.00  0.00           C  
ATOM   1640  HB2 LYS   104      34.641  10.896 -23.048  1.00  0.00           H  
ATOM   1641  HB3 LYS   104      36.407  10.667 -22.975  1.00  0.00           H  
ATOM   1642  CG  LYS   104      35.616  12.534 -22.460  1.00  0.00           C  
ATOM   1643  HG2 LYS   104      36.599  12.920 -22.729  1.00  0.00           H  
ATOM   1644  HG3 LYS   104      34.913  13.247 -22.890  1.00  0.00           H  
ATOM   1645  CD  LYS   104      35.549  12.304 -21.175  1.00  0.00           C  
ATOM   1646  HD2 LYS   104      34.577  11.875 -20.930  1.00  0.00           H  
ATOM   1647  HD3 LYS   104      36.313  11.602 -20.840  1.00  0.00           H  
ATOM   1648  CE  LYS   104      35.806  13.513 -20.571  1.00  0.00           C  
ATOM   1649  HE2 LYS   104      36.795  13.887 -20.835  1.00  0.00           H  
ATOM   1650  HE3 LYS   104      35.121  14.281 -20.930  1.00  0.00           H  
ATOM   1651  NZ  LYS   104      35.751  13.409 -19.093  1.00  0.00           N  
ATOM   1652  HZ1 LYS   104      35.799  14.323 -18.665  1.00  0.00           H  
ATOM   1653  HZ2 LYS   104      34.907  13.003 -18.718  1.00  0.00           H  
ATOM   1654  HZ3 LYS   104      36.502  12.827 -18.750  1.00  0.00           H  
ATOM   1655  C   LYS   104      35.930  10.351 -25.578  1.00  0.00           C  
ATOM   1656  O   LYS   104      37.077  10.092 -25.875  1.00  0.00           O  
ATOM   1657  N   ILE   105      34.859   9.655 -26.018  1.00  0.00           N  
ATOM   1658  H   ILE   105      33.985  10.089 -25.756  1.00  0.00           H  
ATOM   1659  CA  ILE   105      34.924   8.572 -26.993  1.00  0.00           C  
ATOM   1660  HA  ILE   105      35.670   7.817 -26.749  1.00  0.00           H  
ATOM   1661  CB  ILE   105      33.626   7.768 -27.096  1.00  0.00           C  
ATOM   1662  HB  ILE   105      32.709   8.357 -27.115  1.00  0.00           H  
ATOM   1663  CG2 ILE   105      33.623   6.973 -28.386  1.00  0.00           C  
ATOM   1664 HG21 ILE   105      33.509   7.603 -29.268  1.00  0.00           H  
ATOM   1665 HG22 ILE   105      34.490   6.314 -28.391  1.00  0.00           H  
ATOM   1666 HG23 ILE   105      32.735   6.349 -28.487  1.00  0.00           H  
ATOM   1667  CG1 ILE   105      33.598   6.835 -25.838  1.00  0.00           C  
ATOM   1668 HG12 ILE   105      34.177   5.932 -26.034  1.00  0.00           H  
ATOM   1669 HG13 ILE   105      34.021   7.390 -25.001  1.00  0.00           H  
ATOM   1670  CD1 ILE   105      32.154   6.323 -25.441  1.00  0.00           C  
ATOM   1671 HD11 ILE   105      31.783   5.912 -26.380  1.00  0.00           H  
ATOM   1672 HD12 ILE   105      32.180   5.591 -24.634  1.00  0.00           H  
ATOM   1673 HD13 ILE   105      31.479   7.146 -25.206  1.00  0.00           H  
ATOM   1674  C   ILE   105      35.419   9.094 -28.419  1.00  0.00           C  
ATOM   1675  O   ILE   105      36.406   8.621 -28.990  1.00  0.00           O  
ATOM   1676  N   TYR   106      34.789  10.172 -28.947  1.00  0.00           N  
ATOM   1677  H   TYR   106      33.930  10.536 -28.558  1.00  0.00           H  
ATOM   1678  CA  TYR   106      35.168  10.696 -30.298  1.00  0.00           C  
ATOM   1679  HA  TYR   106      34.847  10.011 -31.083  1.00  0.00           H  
ATOM   1680  CB  TYR   106      34.316  11.955 -30.555  1.00  0.00           C  
ATOM   1681  HB2 TYR   106      33.262  11.682 -30.610  1.00  0.00           H  
ATOM   1682  HB3 TYR   106      34.522  12.675 -29.763  1.00  0.00           H  
ATOM   1683  CG  TYR   106      34.568  12.657 -31.883  1.00  0.00           C  
ATOM   1684  CD1 TYR   106      33.919  12.118 -33.067  1.00  0.00           C  
ATOM   1685  HD1 TYR   106      33.363  11.193 -33.025  1.00  0.00           H  
ATOM   1686  CE1 TYR   106      34.045  12.826 -34.252  1.00  0.00           C  
ATOM   1687  HE1 TYR   106      33.495  12.493 -35.119  1.00  0.00           H  
ATOM   1688  CZ  TYR   106      34.801  13.994 -34.297  1.00  0.00           C  
ATOM   1689  OH  TYR   106      34.971  14.680 -35.452  1.00  0.00           O  
ATOM   1690  HH  TYR   106      35.728  15.221 -35.218  1.00  0.00           H  
ATOM   1691  CE2 TYR   106      35.394  14.522 -33.195  1.00  0.00           C  
ATOM   1692  HE2 TYR   106      35.991  15.409 -33.350  1.00  0.00           H  
ATOM   1693  CD2 TYR   106      35.336  13.850 -31.967  1.00  0.00           C  
ATOM   1694  HD2 TYR   106      35.834  14.217 -31.081  1.00  0.00           H  
ATOM   1695  C   TYR   106      36.623  11.103 -30.275  1.00  0.00           C  
ATOM   1696  O   TYR   106      37.384  10.869 -31.245  1.00  0.00           O  
ATOM   1697  N   ASN   107      37.127  11.684 -29.218  1.00  0.00           N  
ATOM   1698  H   ASN   107      36.387  11.979 -28.596  1.00  0.00           H  
ATOM   1699  CA  ASN   107      38.533  12.011 -28.959  1.00  0.00           C  
ATOM   1700  HA  ASN   107      39.029  12.443 -29.828  1.00  0.00           H  
ATOM   1701  CB  ASN   107      38.632  13.156 -27.882  1.00  0.00           C  
ATOM   1702  HB2 ASN   107      37.913  13.127 -27.064  1.00  0.00           H  
ATOM   1703  HB3 ASN   107      39.590  13.086 -27.367  1.00  0.00           H  
ATOM   1704  CG  ASN   107      38.373  14.497 -28.594  1.00  0.00           C  
ATOM   1705  OD1 ASN   107      39.217  15.010 -29.221  1.00  0.00           O  
ATOM   1706  ND2 ASN   107      37.151  14.958 -28.398  1.00  0.00           N  
ATOM   1707 HD21 ASN   107      36.744  15.789 -28.803  1.00  0.00           H  
ATOM   1708 HD22 ASN   107      36.532  14.501 -27.744  1.00  0.00           H  
ATOM   1709  C   ASN   107      39.526  10.850 -28.638  1.00  0.00           C  
ATOM   1710  O   ASN   107      40.671  11.080 -28.267  1.00  0.00           O  
ATOM   1711  N   ILE   108      39.094   9.590 -28.713  1.00  0.00           N  
ATOM   1712  H   ILE   108      38.103   9.555 -28.902  1.00  0.00           H  
ATOM   1713  CA  ILE   108      39.884   8.332 -28.748  1.00  0.00           C  
ATOM   1714  HA  ILE   108      40.894   8.450 -28.355  1.00  0.00           H  
ATOM   1715  CB  ILE   108      39.191   7.282 -27.818  1.00  0.00           C  
ATOM   1716  HB  ILE   108      38.124   7.283 -28.039  1.00  0.00           H  
ATOM   1717  CG2 ILE   108      39.678   5.863 -28.022  1.00  0.00           C  
ATOM   1718 HG21 ILE   108      39.363   5.145 -27.265  1.00  0.00           H  
ATOM   1719 HG22 ILE   108      39.333   5.592 -29.020  1.00  0.00           H  
ATOM   1720 HG23 ILE   108      40.764   5.858 -27.932  1.00  0.00           H  
ATOM   1721  CG1 ILE   108      39.417   7.829 -26.333  1.00  0.00           C  
ATOM   1722 HG12 ILE   108      40.487   7.626 -26.277  1.00  0.00           H  
ATOM   1723 HG13 ILE   108      39.162   8.887 -26.290  1.00  0.00           H  
ATOM   1724  CD1 ILE   108      38.675   7.049 -25.295  1.00  0.00           C  
ATOM   1725 HD11 ILE   108      37.667   7.063 -25.710  1.00  0.00           H  
ATOM   1726 HD12 ILE   108      39.029   6.018 -25.263  1.00  0.00           H  
ATOM   1727 HD13 ILE   108      38.868   7.605 -24.378  1.00  0.00           H  
ATOM   1728  C   ILE   108      40.054   7.865 -30.241  1.00  0.00           C  
ATOM   1729  O   ILE   108      41.122   7.407 -30.591  1.00  0.00           O  
ATOM   1730  N   LEU   109      39.046   7.949 -31.129  1.00  0.00           N  
ATOM   1731  H   LEU   109      38.302   8.525 -30.760  1.00  0.00           H  
ATOM   1732  CA  LEU   109      38.984   7.619 -32.492  1.00  0.00           C  
ATOM   1733  HA  LEU   109      39.060   6.533 -32.554  1.00  0.00           H  
ATOM   1734  CB  LEU   109      37.615   7.866 -33.164  1.00  0.00           C  
ATOM   1735  HB2 LEU   109      37.202   8.846 -32.925  1.00  0.00           H  
ATOM   1736  HB3 LEU   109      37.861   7.883 -34.226  1.00  0.00           H  
ATOM   1737  CG  LEU   109      36.611   6.686 -32.786  1.00  0.00           C  
ATOM   1738  HG  LEU   109      37.083   5.734 -33.030  1.00  0.00           H  
ATOM   1739  CD1 LEU   109      36.152   6.637 -31.317  1.00  0.00           C  
ATOM   1740 HD11 LEU   109      36.984   6.481 -30.630  1.00  0.00           H  
ATOM   1741 HD12 LEU   109      35.697   7.603 -31.098  1.00  0.00           H  
ATOM   1742 HD13 LEU   109      35.332   5.940 -31.146  1.00  0.00           H  
ATOM   1743  CD2 LEU   109      35.285   6.702 -33.594  1.00  0.00           C  
ATOM   1744 HD21 LEU   109      34.761   5.747 -33.565  1.00  0.00           H  
ATOM   1745 HD22 LEU   109      34.660   7.518 -33.229  1.00  0.00           H  
ATOM   1746 HD23 LEU   109      35.389   6.941 -34.652  1.00  0.00           H  
ATOM   1747  C   LEU   109      40.227   8.094 -33.388  1.00  0.00           C  
ATOM   1748  O   LEU   109      40.696   9.210 -33.269  1.00  0.00           O  
ATOM   1749  N   THR   110      40.739   7.327 -34.319  1.00  0.00           N  
ATOM   1750  H   THR   110      40.504   6.349 -34.404  1.00  0.00           H  
ATOM   1751  CA  THR   110      41.575   7.848 -35.442  1.00  0.00           C  
ATOM   1752  HA  THR   110      42.505   8.287 -35.083  1.00  0.00           H  
ATOM   1753  CB  THR   110      42.008   6.737 -36.306  1.00  0.00           C  
ATOM   1754  HB  THR   110      42.639   7.026 -37.147  1.00  0.00           H  
ATOM   1755  CG2 THR   110      42.752   5.676 -35.523  1.00  0.00           C  
ATOM   1756 HG21 THR   110      42.108   5.114 -34.847  1.00  0.00           H  
ATOM   1757 HG22 THR   110      43.203   4.952 -36.201  1.00  0.00           H  
ATOM   1758 HG23 THR   110      43.641   6.106 -35.062  1.00  0.00           H  
ATOM   1759  OG1 THR   110      40.924   6.129 -37.014  1.00  0.00           O  
ATOM   1760  HG1 THR   110      41.278   5.237 -37.040  1.00  0.00           H  
ATOM   1761  C   THR   110      40.819   8.901 -36.261  1.00  0.00           C  
ATOM   1762  O   THR   110      39.576   8.895 -36.279  1.00  0.00           O  
ATOM   1763  N   PRO   111      41.489   9.682 -37.164  1.00  0.00           N  
ATOM   1764  CD  PRO   111      42.916   9.952 -37.284  1.00  0.00           C  
ATOM   1765  HD2 PRO   111      43.442   9.215 -37.891  1.00  0.00           H  
ATOM   1766  HD3 PRO   111      43.386  10.062 -36.307  1.00  0.00           H  
ATOM   1767  CG  PRO   111      43.040  11.360 -37.939  1.00  0.00           C  
ATOM   1768  HG2 PRO   111      43.893  11.428 -38.615  1.00  0.00           H  
ATOM   1769  HG3 PRO   111      42.963  12.219 -37.273  1.00  0.00           H  
ATOM   1770  CB  PRO   111      41.873  11.243 -38.897  1.00  0.00           C  
ATOM   1771  HB2 PRO   111      42.090  10.546 -39.707  1.00  0.00           H  
ATOM   1772  HB3 PRO   111      41.555  12.185 -39.342  1.00  0.00           H  
ATOM   1773  CA  PRO   111      40.768  10.663 -38.102  1.00  0.00           C  
ATOM   1774  HA  PRO   111      40.396  11.452 -37.449  1.00  0.00           H  
ATOM   1775  C   PRO   111      39.704   9.991 -39.052  1.00  0.00           C  
ATOM   1776  O   PRO   111      38.585  10.464 -39.137  1.00  0.00           O  
ATOM   1777  N   GLU   112      40.052   8.981 -39.842  1.00  0.00           N  
ATOM   1778  H   GLU   112      41.024   8.740 -39.971  1.00  0.00           H  
ATOM   1779  CA  GLU   112      39.065   8.145 -40.648  1.00  0.00           C  
ATOM   1780  HA  GLU   112      38.611   8.856 -41.338  1.00  0.00           H  
ATOM   1781  CB  GLU   112      39.811   7.096 -41.484  1.00  0.00           C  
ATOM   1782  HB2 GLU   112      40.153   6.261 -40.872  1.00  0.00           H  
ATOM   1783  HB3 GLU   112      38.992   6.678 -42.068  1.00  0.00           H  
ATOM   1784  CG  GLU   112      40.901   7.416 -42.572  1.00  0.00           C  
ATOM   1785  HG2 GLU   112      41.869   7.677 -42.143  1.00  0.00           H  
ATOM   1786  HG3 GLU   112      41.131   6.600 -43.256  1.00  0.00           H  
ATOM   1787  CD  GLU   112      40.595   8.537 -43.622  1.00  0.00           C  
ATOM   1788  OE1 GLU   112      41.228   8.398 -44.703  1.00  0.00           O  
ATOM   1789  OE2 GLU   112      39.909   9.546 -43.290  1.00  0.00           O  
ATOM   1790  C   GLU   112      38.031   7.406 -39.717  1.00  0.00           C  
ATOM   1791  O   GLU   112      36.843   7.337 -40.093  1.00  0.00           O  
ATOM   1792  N   GLN   113      38.309   6.947 -38.480  1.00  0.00           N  
ATOM   1793  H   GLN   113      39.241   6.896 -38.095  1.00  0.00           H  
ATOM   1794  CA  GLN   113      37.169   6.443 -37.483  1.00  0.00           C  
ATOM   1795  HA  GLN   113      36.436   5.852 -38.032  1.00  0.00           H  
ATOM   1796  CB  GLN   113      37.725   5.787 -36.287  1.00  0.00           C  
ATOM   1797  HB2 GLN   113      38.575   6.380 -35.949  1.00  0.00           H  
ATOM   1798  HB3 GLN   113      36.971   5.853 -35.503  1.00  0.00           H  
ATOM   1799  CG  GLN   113      38.112   4.311 -36.438  1.00  0.00           C  
ATOM   1800  HG2 GLN   113      37.174   3.773 -36.576  1.00  0.00           H  
ATOM   1801  HG3 GLN   113      38.669   4.192 -37.368  1.00  0.00           H  
ATOM   1802  CD  GLN   113      38.805   3.832 -35.146  1.00  0.00           C  
ATOM   1803  OE1 GLN   113      39.228   4.608 -34.313  1.00  0.00           O  
ATOM   1804  NE2 GLN   113      39.011   2.540 -35.106  1.00  0.00           N  
ATOM   1805 HE21 GLN   113      39.457   2.084 -34.323  1.00  0.00           H  
ATOM   1806 HE22 GLN   113      38.729   1.934 -35.863  1.00  0.00           H  
ATOM   1807  C   GLN   113      36.281   7.737 -37.104  1.00  0.00           C  
ATOM   1808  O   GLN   113      35.070   7.615 -36.967  1.00  0.00           O  
ATOM   1809  N   LYS   114      36.815   8.922 -36.937  1.00  0.00           N  
ATOM   1810  H   LYS   114      37.817   9.039 -36.990  1.00  0.00           H  
ATOM   1811  CA  LYS   114      36.025  10.156 -36.700  1.00  0.00           C  
ATOM   1812  HA  LYS   114      35.444   9.926 -35.807  1.00  0.00           H  
ATOM   1813  CB  LYS   114      36.975  11.300 -36.256  1.00  0.00           C  
ATOM   1814  HB2 LYS   114      37.844  11.349 -36.912  1.00  0.00           H  
ATOM   1815  HB3 LYS   114      36.461  12.239 -36.462  1.00  0.00           H  
ATOM   1816  CG  LYS   114      37.393  11.323 -35.018  1.00  0.00           C  
ATOM   1817  HG2 LYS   114      36.432  11.338 -34.504  1.00  0.00           H  
ATOM   1818  HG3 LYS   114      37.750  10.317 -34.800  1.00  0.00           H  
ATOM   1819  CD  LYS   114      38.179  12.368 -34.699  1.00  0.00           C  
ATOM   1820  HD2 LYS   114      39.033  12.517 -35.360  1.00  0.00           H  
ATOM   1821  HD3 LYS   114      37.676  13.331 -34.785  1.00  0.00           H  
ATOM   1822  CE  LYS   114      38.626  12.232 -33.412  1.00  0.00           C  
ATOM   1823  HE2 LYS   114      37.771  12.553 -32.818  1.00  0.00           H  
ATOM   1824  HE3 LYS   114      38.882  11.201 -33.170  1.00  0.00           H  
ATOM   1825  NZ  LYS   114      39.733  13.170 -33.086  1.00  0.00           N  
ATOM   1826  HZ1 LYS   114      40.540  13.056 -33.682  1.00  0.00           H  
ATOM   1827  HZ2 LYS   114      39.567  14.161 -33.188  1.00  0.00           H  
ATOM   1828  HZ3 LYS   114      39.931  13.065 -32.101  1.00  0.00           H  
ATOM   1829  C   LYS   114      35.058  10.443 -37.888  1.00  0.00           C  
ATOM   1830  O   LYS   114      33.942  10.950 -37.639  1.00  0.00           O  
ATOM   1831  N   LYS   115      35.450  10.075 -39.122  1.00  0.00           N  
ATOM   1832  H   LYS   115      36.390   9.708 -39.166  1.00  0.00           H  
ATOM   1833  CA  LYS   115      34.609  10.238 -40.371  1.00  0.00           C  
ATOM   1834  HA  LYS   115      34.182  11.239 -40.308  1.00  0.00           H  
ATOM   1835  CB  LYS   115      35.408   9.976 -41.601  1.00  0.00           C  
ATOM   1836  HB2 LYS   115      35.967   9.040 -41.579  1.00  0.00           H  
ATOM   1837  HB3 LYS   115      34.695   9.786 -42.403  1.00  0.00           H  
ATOM   1838  CG  LYS   115      36.295  10.987 -41.934  1.00  0.00           C  
ATOM   1839  HG2 LYS   115      35.630  11.845 -42.023  1.00  0.00           H  
ATOM   1840  HG3 LYS   115      37.097  10.997 -41.195  1.00  0.00           H  
ATOM   1841  CD  LYS   115      36.951  10.921 -43.135  1.00  0.00           C  
ATOM   1842  HD2 LYS   115      37.484   9.980 -43.269  1.00  0.00           H  
ATOM   1843  HD3 LYS   115      36.160  10.953 -43.885  1.00  0.00           H  
ATOM   1844  CE  LYS   115      37.718  11.987 -43.382  1.00  0.00           C  
ATOM   1845  HE2 LYS   115      37.050  12.833 -43.549  1.00  0.00           H  
ATOM   1846  HE3 LYS   115      38.316  12.269 -42.516  1.00  0.00           H  
ATOM   1847  NZ  LYS   115      38.507  11.814 -44.611  1.00  0.00           N  
ATOM   1848  HZ1 LYS   115      38.749  12.755 -44.888  1.00  0.00           H  
ATOM   1849  HZ2 LYS   115      39.271  11.177 -44.434  1.00  0.00           H  
ATOM   1850  HZ3 LYS   115      37.931  11.409 -45.335  1.00  0.00           H  
ATOM   1851  C   LYS   115      33.460   9.264 -40.326  1.00  0.00           C  
ATOM   1852  O   LYS   115      32.335   9.614 -40.602  1.00  0.00           O  
ATOM   1853  N   GLN   116      33.689   7.970 -39.923  1.00  0.00           N  
ATOM   1854  H   GLN   116      34.595   7.754 -39.532  1.00  0.00           H  
ATOM   1855  CA  GLN   116      32.667   6.944 -39.885  1.00  0.00           C  
ATOM   1856  HA  GLN   116      32.058   7.064 -40.780  1.00  0.00           H  
ATOM   1857  CB  GLN   116      33.285   5.590 -39.879  1.00  0.00           C  
ATOM   1858  HB2 GLN   116      33.836   5.451 -38.948  1.00  0.00           H  
ATOM   1859  HB3 GLN   116      32.527   4.807 -39.896  1.00  0.00           H  
ATOM   1860  CG  GLN   116      34.179   5.356 -41.130  1.00  0.00           C  
ATOM   1861  HG2 GLN   116      33.623   4.752 -41.847  1.00  0.00           H  
ATOM   1862  HG3 GLN   116      34.405   6.278 -41.665  1.00  0.00           H  
ATOM   1863  CD  GLN   116      35.440   4.606 -40.888  1.00  0.00           C  
ATOM   1864  OE1 GLN   116      35.724   3.953 -39.932  1.00  0.00           O  
ATOM   1865  NE2 GLN   116      36.433   4.638 -41.798  1.00  0.00           N  
ATOM   1866 HE21 GLN   116      37.285   4.198 -41.480  1.00  0.00           H  
ATOM   1867 HE22 GLN   116      36.312   5.085 -42.696  1.00  0.00           H  
ATOM   1868  C   GLN   116      31.612   7.129 -38.797  1.00  0.00           C  
ATOM   1869  O   GLN   116      30.484   6.704 -39.026  1.00  0.00           O  
ATOM   1870  N   PHE   117      32.060   7.580 -37.644  1.00  0.00           N  
ATOM   1871  H   PHE   117      33.070   7.554 -37.669  1.00  0.00           H  
ATOM   1872  CA  PHE   117      31.245   8.116 -36.506  1.00  0.00           C  
ATOM   1873  HA  PHE   117      30.559   7.449 -35.985  1.00  0.00           H  
ATOM   1874  CB  PHE   117      32.157   8.571 -35.371  1.00  0.00           C  
ATOM   1875  HB2 PHE   117      32.655   7.714 -34.917  1.00  0.00           H  
ATOM   1876  HB3 PHE   117      32.819   9.290 -35.854  1.00  0.00           H  
ATOM   1877  CG  PHE   117      31.268   9.206 -34.271  1.00  0.00           C  
ATOM   1878  CD1 PHE   117      30.635   8.462 -33.224  1.00  0.00           C  
ATOM   1879  HD1 PHE   117      30.720   7.387 -33.158  1.00  0.00           H  
ATOM   1880  CE1 PHE   117      29.979   9.155 -32.193  1.00  0.00           C  
ATOM   1881  HE1 PHE   117      29.369   8.600 -31.496  1.00  0.00           H  
ATOM   1882  CZ  PHE   117      29.817  10.551 -32.255  1.00  0.00           C  
ATOM   1883  HZ  PHE   117      29.140  11.030 -31.562  1.00  0.00           H  
ATOM   1884  CE2 PHE   117      30.484  11.266 -33.272  1.00  0.00           C  
ATOM   1885  HE2 PHE   117      30.406  12.342 -33.326  1.00  0.00           H  
ATOM   1886  CD2 PHE   117      31.244  10.621 -34.246  1.00  0.00           C  
ATOM   1887  HD2 PHE   117      31.729  11.202 -35.017  1.00  0.00           H  
ATOM   1888  C   PHE   117      30.240   9.231 -36.908  1.00  0.00           C  
ATOM   1889  O   PHE   117      29.032   9.141 -36.672  1.00  0.00           O  
ATOM   1890  N   ASN   118      30.709  10.218 -37.688  1.00  0.00           N  
ATOM   1891  H   ASN   118      31.698  10.111 -37.862  1.00  0.00           H  
ATOM   1892  CA  ASN   118      29.987  11.348 -38.257  1.00  0.00           C  
ATOM   1893  HA  ASN   118      29.363  11.755 -37.461  1.00  0.00           H  
ATOM   1894  CB  ASN   118      30.932  12.377 -38.832  1.00  0.00           C  
ATOM   1895  HB2 ASN   118      31.799  11.794 -39.141  1.00  0.00           H  
ATOM   1896  HB3 ASN   118      30.512  12.934 -39.669  1.00  0.00           H  
ATOM   1897  CG  ASN   118      31.404  13.389 -37.802  1.00  0.00           C  
ATOM   1898  OD1 ASN   118      30.590  14.081 -37.261  1.00  0.00           O  
ATOM   1899  ND2 ASN   118      32.672  13.524 -37.663  1.00  0.00           N  
ATOM   1900 HD21 ASN   118      32.979  14.320 -37.122  1.00  0.00           H  
ATOM   1901 HD22 ASN   118      33.306  12.803 -37.974  1.00  0.00           H  
ATOM   1902  C   ASN   118      29.007  10.868 -39.336  1.00  0.00           C  
ATOM   1903  O   ASN   118      27.841  11.159 -39.269  1.00  0.00           O  
ATOM   1904  N   ALA   119      29.435   9.972 -40.214  1.00  0.00           N  
ATOM   1905  H   ALA   119      30.412   9.960 -40.468  1.00  0.00           H  
ATOM   1906  CA  ALA   119      28.497   9.357 -41.232  1.00  0.00           C  
ATOM   1907  HA  ALA   119      27.900  10.119 -41.732  1.00  0.00           H  
ATOM   1908  CB  ALA   119      29.348   8.752 -42.381  1.00  0.00           C  
ATOM   1909  HB1 ALA   119      29.813   7.790 -42.169  1.00  0.00           H  
ATOM   1910  HB2 ALA   119      28.689   8.593 -43.235  1.00  0.00           H  
ATOM   1911  HB3 ALA   119      30.120   9.472 -42.654  1.00  0.00           H  
ATOM   1912  C   ALA   119      27.544   8.263 -40.613  1.00  0.00           C  
ATOM   1913  O   ALA   119      26.519   7.976 -41.246  1.00  0.00           O  
ATOM   1914  N   ASN   120      27.845   7.739 -39.400  1.00  0.00           N  
ATOM   1915  H   ASN   120      28.823   7.590 -39.197  1.00  0.00           H  
ATOM   1916  CA  ASN   120      26.818   6.952 -38.722  1.00  0.00           C  
ATOM   1917  HA  ASN   120      26.331   6.356 -39.494  1.00  0.00           H  
ATOM   1918  CB  ASN   120      27.592   6.041 -37.706  1.00  0.00           C  
ATOM   1919  HB2 ASN   120      28.204   5.299 -38.218  1.00  0.00           H  
ATOM   1920  HB3 ASN   120      28.212   6.577 -36.988  1.00  0.00           H  
ATOM   1921  CG  ASN   120      26.648   5.192 -36.807  1.00  0.00           C  
ATOM   1922  OD1 ASN   120      26.095   5.647 -35.792  1.00  0.00           O  
ATOM   1923  ND2 ASN   120      26.387   3.936 -37.223  1.00  0.00           N  
ATOM   1924 HD21 ASN   120      25.654   3.414 -36.766  1.00  0.00           H  
ATOM   1925 HD22 ASN   120      26.752   3.543 -38.079  1.00  0.00           H  
ATOM   1926  C   ASN   120      25.768   7.914 -38.197  1.00  0.00           C  
ATOM   1927  O   ASN   120      24.581   7.708 -38.286  1.00  0.00           O  
ATOM   1928  N   PHE   121      26.221   9.053 -37.734  1.00  0.00           N  
ATOM   1929  H   PHE   121      27.169   9.061 -37.384  1.00  0.00           H  
ATOM   1930  CA  PHE   121      25.413  10.107 -37.085  1.00  0.00           C  
ATOM   1931  HA  PHE   121      24.780   9.569 -36.379  1.00  0.00           H  
ATOM   1932  CB  PHE   121      26.308  11.063 -36.192  1.00  0.00           C  
ATOM   1933  HB2 PHE   121      27.380  10.960 -36.361  1.00  0.00           H  
ATOM   1934  HB3 PHE   121      26.233  12.052 -36.643  1.00  0.00           H  
ATOM   1935  CG  PHE   121      25.972  10.873 -34.740  1.00  0.00           C  
ATOM   1936  CD1 PHE   121      26.775  10.077 -33.868  1.00  0.00           C  
ATOM   1937  HD1 PHE   121      27.769   9.738 -34.119  1.00  0.00           H  
ATOM   1938  CE1 PHE   121      26.423  10.145 -32.501  1.00  0.00           C  
ATOM   1939  HE1 PHE   121      27.106   9.611 -31.857  1.00  0.00           H  
ATOM   1940  CZ  PHE   121      25.292  10.834 -32.022  1.00  0.00           C  
ATOM   1941  HZ  PHE   121      25.026  10.842 -30.975  1.00  0.00           H  
ATOM   1942  CE2 PHE   121      24.451  11.502 -32.913  1.00  0.00           C  
ATOM   1943  HE2 PHE   121      23.570  11.992 -32.524  1.00  0.00           H  
ATOM   1944  CD2 PHE   121      24.826  11.614 -34.231  1.00  0.00           C  
ATOM   1945  HD2 PHE   121      24.248  12.266 -34.869  1.00  0.00           H  
ATOM   1946  C   PHE   121      24.493  10.826 -37.991  1.00  0.00           C  
ATOM   1947  O   PHE   121      23.280  10.845 -37.723  1.00  0.00           O  
ATOM   1948  N   GLU   122      24.886  11.196 -39.244  1.00  0.00           N  
ATOM   1949  H   GLU   122      25.886  11.071 -39.316  1.00  0.00           H  
ATOM   1950  CA  GLU   122      24.064  11.596 -40.398  1.00  0.00           C  
ATOM   1951  HA  GLU   122      23.736  12.634 -40.336  1.00  0.00           H  
ATOM   1952  CB  GLU   122      24.875  11.527 -41.671  1.00  0.00           C  
ATOM   1953  HB2 GLU   122      25.302  10.525 -41.637  1.00  0.00           H  
ATOM   1954  HB3 GLU   122      24.174  11.393 -42.494  1.00  0.00           H  
ATOM   1955  CG  GLU   122      25.864  12.739 -41.813  1.00  0.00           C  
ATOM   1956  HG2 GLU   122      26.525  12.809 -40.949  1.00  0.00           H  
ATOM   1957  HG3 GLU   122      26.588  12.606 -42.616  1.00  0.00           H  
ATOM   1958  CD  GLU   122      25.087  14.004 -42.081  1.00  0.00           C  
ATOM   1959  OE1 GLU   122      23.983  13.916 -42.693  1.00  0.00           O  
ATOM   1960  OE2 GLU   122      25.521  15.073 -41.529  1.00  0.00           O  
ATOM   1961  C   GLU   122      22.837  10.599 -40.613  1.00  0.00           C  
ATOM   1962  O   GLU   122      21.757  11.103 -40.852  1.00  0.00           O  
ATOM   1963  N   LYS   123      22.947   9.296 -40.307  1.00  0.00           N  
ATOM   1964  H   LYS   123      23.863   8.930 -40.087  1.00  0.00           H  
ATOM   1965  CA  LYS   123      21.750   8.379 -40.382  1.00  0.00           C  
ATOM   1966  HA  LYS   123      21.017   8.906 -40.994  1.00  0.00           H  
ATOM   1967  CB  LYS   123      22.097   6.969 -40.874  1.00  0.00           C  
ATOM   1968  HB2 LYS   123      22.773   6.490 -40.165  1.00  0.00           H  
ATOM   1969  HB3 LYS   123      21.188   6.368 -40.908  1.00  0.00           H  
ATOM   1970  CG  LYS   123      22.693   6.931 -42.118  1.00  0.00           C  
ATOM   1971  HG2 LYS   123      23.627   7.482 -42.005  1.00  0.00           H  
ATOM   1972  HG3 LYS   123      23.068   5.926 -42.308  1.00  0.00           H  
ATOM   1973  CD  LYS   123      22.015   7.475 -43.205  1.00  0.00           C  
ATOM   1974  HD2 LYS   123      21.054   6.966 -43.272  1.00  0.00           H  
ATOM   1975  HD3 LYS   123      21.840   8.551 -43.180  1.00  0.00           H  
ATOM   1976  CE  LYS   123      22.548   7.171 -44.426  1.00  0.00           C  
ATOM   1977  HE2 LYS   123      23.475   7.730 -44.553  1.00  0.00           H  
ATOM   1978  HE3 LYS   123      22.668   6.088 -44.428  1.00  0.00           H  
ATOM   1979  NZ  LYS   123      21.733   7.561 -45.501  1.00  0.00           N  
ATOM   1980  HZ1 LYS   123      21.574   8.551 -45.627  1.00  0.00           H  
ATOM   1981  HZ2 LYS   123      22.092   7.209 -46.376  1.00  0.00           H  
ATOM   1982  HZ3 LYS   123      20.811   7.179 -45.345  1.00  0.00           H  
ATOM   1983  C   LYS   123      21.083   8.278 -38.915  1.00  0.00           C  
ATOM   1984  O   LYS   123      19.882   8.094 -38.807  1.00  0.00           O  
ATOM   1985  N   ARG   124      21.897   8.314 -37.817  1.00  0.00           N  
ATOM   1986  H   ARG   124      22.880   8.477 -37.981  1.00  0.00           H  
ATOM   1987  CA  ARG   124      21.399   8.263 -36.431  1.00  0.00           C  
ATOM   1988  HA  ARG   124      20.844   7.329 -36.513  1.00  0.00           H  
ATOM   1989  CB  ARG   124      22.611   8.179 -35.419  1.00  0.00           C  
ATOM   1990  HB2 ARG   124      23.381   7.563 -35.884  1.00  0.00           H  
ATOM   1991  HB3 ARG   124      23.017   9.155 -35.155  1.00  0.00           H  
ATOM   1992  CG  ARG   124      22.183   7.474 -34.242  1.00  0.00           C  
ATOM   1993  HG2 ARG   124      21.373   8.022 -33.760  1.00  0.00           H  
ATOM   1994  HG3 ARG   124      21.696   6.570 -34.608  1.00  0.00           H  
ATOM   1995  CD  ARG   124      23.134   7.212 -33.305  1.00  0.00           C  
ATOM   1996  HD2 ARG   124      23.602   8.164 -33.051  1.00  0.00           H  
ATOM   1997  HD3 ARG   124      22.577   6.936 -32.410  1.00  0.00           H  
ATOM   1998  NE  ARG   124      24.094   6.161 -33.556  1.00  0.00           N  
ATOM   1999  HE  ARG   124      24.986   6.360 -33.986  1.00  0.00           H  
ATOM   2000  CZ  ARG   124      23.828   4.896 -33.402  1.00  0.00           C  
ATOM   2001  NH1 ARG   124      22.743   4.360 -32.869  1.00  0.00           N  
ATOM   2002 HH11 ARG   124      21.993   5.002 -32.656  1.00  0.00           H  
ATOM   2003 HH12 ARG   124      22.572   3.368 -32.790  1.00  0.00           H  
ATOM   2004  NH2 ARG   124      24.712   4.071 -33.853  1.00  0.00           N  
ATOM   2005 HH21 ARG   124      25.458   4.468 -34.407  1.00  0.00           H  
ATOM   2006 HH22 ARG   124      24.493   3.091 -33.958  1.00  0.00           H  
ATOM   2007  C   ARG   124      20.491   9.372 -36.114  1.00  0.00           C  
ATOM   2008  O   ARG   124      19.433   9.158 -35.445  1.00  0.00           O  
ATOM   2009  N   LEU   125      20.704  10.555 -36.642  1.00  0.00           N  
ATOM   2010  H   LEU   125      21.427  10.565 -37.346  1.00  0.00           H  
ATOM   2011  CA  LEU   125      19.835  11.765 -36.610  1.00  0.00           C  
ATOM   2012  HA  LEU   125      19.518  12.055 -35.608  1.00  0.00           H  
ATOM   2013  CB  LEU   125      20.594  12.926 -37.233  1.00  0.00           C  
ATOM   2014  HB2 LEU   125      20.957  12.547 -38.189  1.00  0.00           H  
ATOM   2015  HB3 LEU   125      19.926  13.726 -37.552  1.00  0.00           H  
ATOM   2016  CG  LEU   125      21.728  13.556 -36.412  1.00  0.00           C  
ATOM   2017  HG  LEU   125      22.319  12.839 -35.842  1.00  0.00           H  
ATOM   2018  CD1 LEU   125      22.581  14.439 -37.193  1.00  0.00           C  
ATOM   2019 HD11 LEU   125      21.978  15.036 -37.878  1.00  0.00           H  
ATOM   2020 HD12 LEU   125      23.223  14.981 -36.499  1.00  0.00           H  
ATOM   2021 HD13 LEU   125      23.333  13.878 -37.748  1.00  0.00           H  
ATOM   2022  CD2 LEU   125      21.126  14.479 -35.318  1.00  0.00           C  
ATOM   2023 HD21 LEU   125      20.568  15.346 -35.671  1.00  0.00           H  
ATOM   2024 HD22 LEU   125      20.470  13.822 -34.745  1.00  0.00           H  
ATOM   2025 HD23 LEU   125      21.861  14.818 -34.588  1.00  0.00           H  
ATOM   2026  C   LEU   125      18.480  11.643 -37.313  1.00  0.00           C  
ATOM   2027  O   LEU   125      17.626  12.536 -37.032  1.00  0.00           O  
ATOM   2028  N   THR   126      18.212  10.648 -38.093  1.00  0.00           N  
ATOM   2029  H   THR   126      18.955   9.977 -38.229  1.00  0.00           H  
ATOM   2030  CA  THR   126      16.877  10.471 -38.739  1.00  0.00           C  
ATOM   2031  HA  THR   126      16.137  11.048 -38.185  1.00  0.00           H  
ATOM   2032  CB  THR   126      16.889  11.097 -40.058  1.00  0.00           C  
ATOM   2033  HB  THR   126      15.900  11.009 -40.507  1.00  0.00           H  
ATOM   2034  CG2 THR   126      17.345  12.605 -40.171  1.00  0.00           C  
ATOM   2035 HG21 THR   126      17.414  12.888 -41.221  1.00  0.00           H  
ATOM   2036 HG22 THR   126      16.595  13.167 -39.614  1.00  0.00           H  
ATOM   2037 HG23 THR   126      18.348  12.608 -39.744  1.00  0.00           H  
ATOM   2038  OG1 THR   126      17.860  10.522 -40.867  1.00  0.00           O  
ATOM   2039  HG1 THR   126      17.696  10.692 -41.797  1.00  0.00           H  
ATOM   2040  C   THR   126      16.287   9.128 -38.904  1.00  0.00           C  
ATOM   2041  O   THR   126      15.088   8.990 -39.226  1.00  0.00           O  
ATOM   2042  N   GLU   127      17.018   8.013 -38.776  1.00  0.00           N  
ATOM   2043  H   GLU   127      18.012   8.122 -38.634  1.00  0.00           H  
ATOM   2044  CA  GLU   127      16.461   6.696 -39.026  1.00  0.00           C  
ATOM   2045  HA  GLU   127      16.213   6.720 -40.088  1.00  0.00           H  
ATOM   2046  CB  GLU   127      17.486   5.661 -38.828  1.00  0.00           C  
ATOM   2047  HB2 GLU   127      18.248   5.981 -39.539  1.00  0.00           H  
ATOM   2048  HB3 GLU   127      17.877   5.676 -37.811  1.00  0.00           H  
ATOM   2049  CG  GLU   127      17.135   4.211 -39.328  1.00  0.00           C  
ATOM   2050  HG2 GLU   127      16.636   4.368 -40.283  1.00  0.00           H  
ATOM   2051  HG3 GLU   127      18.074   3.709 -39.563  1.00  0.00           H  
ATOM   2052  CD  GLU   127      16.295   3.478 -38.280  1.00  0.00           C  
ATOM   2053  OE1 GLU   127      15.502   2.565 -38.704  1.00  0.00           O  
ATOM   2054  OE2 GLU   127      16.540   3.787 -37.085  1.00  0.00           O  
ATOM   2055  C   GLU   127      15.113   6.397 -38.304  1.00  0.00           C  
ATOM   2056  O   GLU   127      14.217   5.899 -39.014  1.00  0.00           O  
ATOM   2057  N   ARG   128      14.915   6.755 -37.022  1.00  0.00           N  
ATOM   2058  H   ARG   128      15.662   7.289 -36.602  1.00  0.00           H  
ATOM   2059  CA  ARG   128      13.640   6.494 -36.345  1.00  0.00           C  
ATOM   2060  HA  ARG   128      13.202   5.587 -36.763  1.00  0.00           H  
ATOM   2061  CB  ARG   128      13.857   6.308 -34.837  1.00  0.00           C  
ATOM   2062  HB2 ARG   128      14.453   7.149 -34.484  1.00  0.00           H  
ATOM   2063  HB3 ARG   128      12.981   6.478 -34.211  1.00  0.00           H  
ATOM   2064  CG  ARG   128      14.451   5.122 -34.475  1.00  0.00           C  
ATOM   2065  HG2 ARG   128      15.424   4.987 -34.947  1.00  0.00           H  
ATOM   2066  HG3 ARG   128      14.601   5.345 -33.419  1.00  0.00           H  
ATOM   2067  CD  ARG   128      13.704   4.064 -34.596  1.00  0.00           C  
ATOM   2068  HD2 ARG   128      12.738   4.295 -34.145  1.00  0.00           H  
ATOM   2069  HD3 ARG   128      13.532   3.877 -35.656  1.00  0.00           H  
ATOM   2070  NE  ARG   128      14.213   2.931 -33.750  1.00  0.00           N  
ATOM   2071  HE  ARG   128      13.852   2.780 -32.819  1.00  0.00           H  
ATOM   2072  CZ  ARG   128      14.825   1.833 -34.259  1.00  0.00           C  
ATOM   2073  NH1 ARG   128      15.256   1.659 -35.478  1.00  0.00           N  
ATOM   2074 HH11 ARG   128      15.376   2.499 -36.026  1.00  0.00           H  
ATOM   2075 HH12 ARG   128      15.571   0.738 -35.747  1.00  0.00           H  
ATOM   2076  NH2 ARG   128      14.850   0.806 -33.431  1.00  0.00           N  
ATOM   2077 HH21 ARG   128      14.368   0.906 -32.550  1.00  0.00           H  
ATOM   2078 HH22 ARG   128      15.359  -0.026 -33.695  1.00  0.00           H  
ATOM   2079  C   ARG   128      12.575   7.579 -36.456  1.00  0.00           C  
ATOM   2080  O   ARG   128      11.464   7.203 -36.712  1.00  0.00           O  
ATOM   2081  N   PRO   129      12.934   8.933 -36.356  1.00  0.00           N  
ATOM   2082  CD  PRO   129      14.220   9.450 -35.784  1.00  0.00           C  
ATOM   2083  HD2 PRO   129      14.943   9.313 -36.588  1.00  0.00           H  
ATOM   2084  HD3 PRO   129      14.428   9.028 -34.800  1.00  0.00           H  
ATOM   2085  CG  PRO   129      13.972  10.932 -35.674  1.00  0.00           C  
ATOM   2086  HG2 PRO   129      14.665  11.443 -36.341  1.00  0.00           H  
ATOM   2087  HG3 PRO   129      13.988  11.164 -34.609  1.00  0.00           H  
ATOM   2088  CB  PRO   129      12.588  11.228 -36.324  1.00  0.00           C  
ATOM   2089  HB2 PRO   129      12.767  11.473 -37.371  1.00  0.00           H  
ATOM   2090  HB3 PRO   129      12.037  11.963 -35.739  1.00  0.00           H  
ATOM   2091  CA  PRO   129      11.902   9.909 -36.462  1.00  0.00           C  
ATOM   2092  HA  PRO   129      11.296   9.731 -35.573  1.00  0.00           H  
ATOM   2093  C   PRO   129      11.050   9.726 -37.744  1.00  0.00           C  
ATOM   2094  O   PRO   129       9.794   9.668 -37.669  1.00  0.00           O  
ATOM   2095  N   ALA   130      11.696   9.441 -38.819  1.00  0.00           N  
ATOM   2096  H   ALA   130      12.705   9.428 -38.763  1.00  0.00           H  
ATOM   2097  CA  ALA   130      11.052   9.284 -40.132  1.00  0.00           C  
ATOM   2098  HA  ALA   130      10.464  10.197 -40.226  1.00  0.00           H  
ATOM   2099  CB  ALA   130      12.147   9.288 -41.179  1.00  0.00           C  
ATOM   2100  HB1 ALA   130      12.712  10.209 -41.039  1.00  0.00           H  
ATOM   2101  HB2 ALA   130      12.846   8.464 -41.031  1.00  0.00           H  
ATOM   2102  HB3 ALA   130      11.728   9.315 -42.185  1.00  0.00           H  
ATOM   2103  C   ALA   130      10.106   8.052 -40.312  1.00  0.00           C  
ATOM   2104  O   ALA   130       9.108   8.144 -41.099  1.00  0.00           O  
ATOM   2105  N   ALA   131      10.523   6.973 -39.660  1.00  0.00           N  
ATOM   2106  H   ALA   131      11.315   7.129 -39.052  1.00  0.00           H  
ATOM   2107  CA  ALA   131       9.773   5.716 -39.476  1.00  0.00           C  
ATOM   2108  HA  ALA   131       9.524   5.272 -40.439  1.00  0.00           H  
ATOM   2109  CB  ALA   131      10.688   4.626 -38.873  1.00  0.00           C  
ATOM   2110  HB1 ALA   131      10.985   4.943 -37.873  1.00  0.00           H  
ATOM   2111  HB2 ALA   131      10.141   3.684 -38.906  1.00  0.00           H  
ATOM   2112  HB3 ALA   131      11.567   4.603 -39.517  1.00  0.00           H  
ATOM   2113  C   ALA   131       8.486   5.830 -38.565  1.00  0.00           C  
ATOM   2114  O   ALA   131       7.758   4.868 -38.430  1.00  0.00           O  
ATOM   2115  N   LYS   132       8.215   6.969 -37.943  1.00  0.00           N  
ATOM   2116  H   LYS   132       8.979   7.590 -37.717  1.00  0.00           H  
ATOM   2117  CA  LYS   132       6.824   7.483 -37.592  1.00  0.00           C  
ATOM   2118  HA  LYS   132       6.142   6.633 -37.607  1.00  0.00           H  
ATOM   2119  CB  LYS   132       6.820   8.230 -36.271  1.00  0.00           C  
ATOM   2120  HB2 LYS   132       6.940   7.379 -35.600  1.00  0.00           H  
ATOM   2121  HB3 LYS   132       7.747   8.799 -36.196  1.00  0.00           H  
ATOM   2122  CG  LYS   132       5.770   9.005 -35.917  1.00  0.00           C  
ATOM   2123  HG2 LYS   132       5.688   9.859 -36.589  1.00  0.00           H  
ATOM   2124  HG3 LYS   132       4.840   8.461 -36.079  1.00  0.00           H  
ATOM   2125  CD  LYS   132       5.756   9.511 -34.677  1.00  0.00           C  
ATOM   2126  HD2 LYS   132       5.517   8.684 -34.009  1.00  0.00           H  
ATOM   2127  HD3 LYS   132       6.733   9.825 -34.308  1.00  0.00           H  
ATOM   2128  CE  LYS   132       5.014  10.620 -34.396  1.00  0.00           C  
ATOM   2129  HE2 LYS   132       5.329  11.460 -35.016  1.00  0.00           H  
ATOM   2130  HE3 LYS   132       3.988  10.466 -34.732  1.00  0.00           H  
ATOM   2131  NZ  LYS   132       5.068  11.103 -33.051  1.00  0.00           N  
ATOM   2132  HZ1 LYS   132       6.014  11.077 -32.697  1.00  0.00           H  
ATOM   2133  HZ2 LYS   132       4.644  12.010 -32.915  1.00  0.00           H  
ATOM   2134  HZ3 LYS   132       4.592  10.511 -32.386  1.00  0.00           H  
ATOM   2135  C   LYS   132       6.368   8.427 -38.680  1.00  0.00           C  
ATOM   2136  O   LYS   132       5.162   8.266 -39.052  1.00  0.00           O  
ATOM   2137  N   GLY   133       7.198   9.396 -39.144  1.00  0.00           N  
ATOM   2138  H   GLY   133       8.102   9.364 -38.693  1.00  0.00           H  
ATOM   2139  CA  GLY   133       6.742  10.636 -39.785  1.00  0.00           C  
ATOM   2140  HA2 GLY   133       5.863  11.042 -39.284  1.00  0.00           H  
ATOM   2141  HA3 GLY   133       7.434  11.439 -39.531  1.00  0.00           H  
ATOM   2142  C   GLY   133       6.268  10.715 -41.212  1.00  0.00           C  
ATOM   2143  O   GLY   133       5.323  11.449 -41.636  1.00  0.00           O  
ATOM   2144  N   LYS   134       6.995   9.904 -42.033  1.00  0.00           N  
ATOM   2145  H   LYS   134       7.710   9.311 -41.637  1.00  0.00           H  
ATOM   2146  CA  LYS   134       6.988   9.998 -43.434  1.00  0.00           C  
ATOM   2147  HA  LYS   134       7.115  11.053 -43.674  1.00  0.00           H  
ATOM   2148  CB  LYS   134       8.128   9.196 -44.049  1.00  0.00           C  
ATOM   2149  HB2 LYS   134       9.078   9.359 -43.539  1.00  0.00           H  
ATOM   2150  HB3 LYS   134       7.740   8.180 -43.979  1.00  0.00           H  
ATOM   2151  CG  LYS   134       8.279   9.565 -45.370  1.00  0.00           C  
ATOM   2152  HG2 LYS   134       7.329   9.787 -45.855  1.00  0.00           H  
ATOM   2153  HG3 LYS   134       8.935  10.435 -45.356  1.00  0.00           H  
ATOM   2154  CD  LYS   134       8.981   8.665 -46.130  1.00  0.00           C  
ATOM   2155  HD2 LYS   134      10.015   8.574 -45.798  1.00  0.00           H  
ATOM   2156  HD3 LYS   134       8.428   7.727 -46.085  1.00  0.00           H  
ATOM   2157  CE  LYS   134       9.208   8.968 -47.495  1.00  0.00           C  
ATOM   2158  HE2 LYS   134       8.256   9.165 -47.987  1.00  0.00           H  
ATOM   2159  HE3 LYS   134       9.835   9.857 -47.422  1.00  0.00           H  
ATOM   2160  NZ  LYS   134       9.934   7.841 -48.215  1.00  0.00           N  
ATOM   2161  HZ1 LYS   134       9.355   7.021 -48.107  1.00  0.00           H  
ATOM   2162  HZ2 LYS   134      10.029   8.088 -49.190  1.00  0.00           H  
ATOM   2163  HZ3 LYS   134      10.835   7.644 -47.805  1.00  0.00           H  
ATOM   2164  C   LYS   134       5.556   9.665 -43.981  1.00  0.00           C  
ATOM   2165  O   LYS   134       5.011  10.288 -44.862  1.00  0.00           O  
ATOM   2166  N   MET   135       4.882   8.708 -43.316  1.00  0.00           N  
ATOM   2167  H   MET   135       5.319   8.117 -42.623  1.00  0.00           H  
ATOM   2168  CA  MET   135       3.634   8.097 -43.766  1.00  0.00           C  
ATOM   2169  HA  MET   135       3.808   7.871 -44.818  1.00  0.00           H  
ATOM   2170  CB  MET   135       3.361   6.716 -43.094  1.00  0.00           C  
ATOM   2171  HB2 MET   135       2.977   6.872 -42.086  1.00  0.00           H  
ATOM   2172  HB3 MET   135       2.598   6.196 -43.673  1.00  0.00           H  
ATOM   2173  CG  MET   135       4.578   5.834 -43.056  1.00  0.00           C  
ATOM   2174  HG2 MET   135       5.080   5.850 -44.024  1.00  0.00           H  
ATOM   2175  HG3 MET   135       4.340   4.777 -42.944  1.00  0.00           H  
ATOM   2176  SD  MET   135       5.670   5.991 -41.786  1.00  0.00           S  
ATOM   2177  CE  MET   135       4.882   4.846 -40.522  1.00  0.00           C  
ATOM   2178  HE1 MET   135       4.962   3.789 -40.776  1.00  0.00           H  
ATOM   2179  HE2 MET   135       5.420   4.825 -39.575  1.00  0.00           H  
ATOM   2180  HE3 MET   135       3.826   5.042 -40.337  1.00  0.00           H  
ATOM   2181  C   MET   135       2.449   9.082 -43.641  1.00  0.00           C  
ATOM   2182  O   MET   135       1.837   9.463 -44.617  1.00  0.00           O  
ATOM   2183  N   PRO   136       2.161   9.586 -42.382  1.00  0.00           N  
ATOM   2184  CD  PRO   136       2.854   9.612 -41.122  1.00  0.00           C  
ATOM   2185  HD2 PRO   136       3.895   9.718 -41.427  1.00  0.00           H  
ATOM   2186  HD3 PRO   136       2.767   8.655 -40.609  1.00  0.00           H  
ATOM   2187  CG  PRO   136       2.369  10.779 -40.254  1.00  0.00           C  
ATOM   2188  HG2 PRO   136       2.961  11.671 -40.457  1.00  0.00           H  
ATOM   2189  HG3 PRO   136       2.496  10.627 -39.182  1.00  0.00           H  
ATOM   2190  CB  PRO   136       1.014  10.944 -40.695  1.00  0.00           C  
ATOM   2191  HB2 PRO   136       0.533  11.907 -40.523  1.00  0.00           H  
ATOM   2192  HB3 PRO   136       0.441  10.209 -40.130  1.00  0.00           H  
ATOM   2193  CA  PRO   136       1.148  10.693 -42.244  1.00  0.00           C  
ATOM   2194  HA  PRO   136       0.187  10.466 -42.704  1.00  0.00           H  
ATOM   2195  C   PRO   136       1.539  12.042 -42.991  1.00  0.00           C  
ATOM   2196  O   PRO   136       0.644  12.831 -43.346  1.00  0.00           O  
ATOM   2197  N   ALA   137       2.793  12.446 -43.231  1.00  0.00           N  
ATOM   2198  H   ALA   137       3.601  11.982 -42.840  1.00  0.00           H  
ATOM   2199  CA  ALA   137       3.019  13.442 -44.408  1.00  0.00           C  
ATOM   2200  HA  ALA   137       2.536  14.408 -44.263  1.00  0.00           H  
ATOM   2201  CB  ALA   137       4.552  13.653 -44.536  1.00  0.00           C  
ATOM   2202  HB1 ALA   137       4.828  14.299 -43.702  1.00  0.00           H  
ATOM   2203  HB2 ALA   137       5.046  12.691 -44.672  1.00  0.00           H  
ATOM   2204  HB3 ALA   137       4.753  14.117 -45.502  1.00  0.00           H  
ATOM   2205  C   ALA   137       2.680  13.062 -45.833  1.00  0.00           C  
ATOM   2206  O   ALA   137       2.549  13.926 -46.672  1.00  0.00           O  
ATOM   2207  N   THR   138       2.602  11.758 -46.133  1.00  0.00           N  
ATOM   2208  H   THR   138       2.608  11.060 -45.402  1.00  0.00           H  
ATOM   2209  CA  THR   138       2.162  11.147 -47.442  1.00  0.00           C  
ATOM   2210  HA  THR   138       2.498  11.730 -48.299  1.00  0.00           H  
ATOM   2211  CB  THR   138       2.855   9.809 -47.587  1.00  0.00           C  
ATOM   2212  HB  THR   138       2.370   9.125 -46.890  1.00  0.00           H  
ATOM   2213  CG2 THR   138       2.801   9.100 -48.957  1.00  0.00           C  
ATOM   2214 HG21 THR   138       3.650   9.281 -49.616  1.00  0.00           H  
ATOM   2215 HG22 THR   138       2.745   8.020 -48.819  1.00  0.00           H  
ATOM   2216 HG23 THR   138       1.931   9.395 -49.543  1.00  0.00           H  
ATOM   2217  OG1 THR   138       4.222   9.865 -47.406  1.00  0.00           O  
ATOM   2218  HG1 THR   138       4.322   9.909 -46.452  1.00  0.00           H  
ATOM   2219  C   THR   138       0.647  10.921 -47.579  1.00  0.00           C  
ATOM   2220  O   THR   138       0.115  11.423 -48.531  1.00  0.00           O  
ATOM   2221  N   ALA   139       0.022  10.304 -46.530  1.00  0.00           N  
ATOM   2222  H   ALA   139       0.651   9.923 -45.837  1.00  0.00           H  
ATOM   2223  CA  ALA   139      -1.445  10.232 -46.339  1.00  0.00           C  
ATOM   2224  HA  ALA   139      -1.912   9.915 -47.271  1.00  0.00           H  
ATOM   2225  CB  ALA   139      -1.687   9.100 -45.258  1.00  0.00           C  
ATOM   2226  HB1 ALA   139      -2.742   8.827 -45.245  1.00  0.00           H  
ATOM   2227  HB2 ALA   139      -1.192   8.174 -45.548  1.00  0.00           H  
ATOM   2228  HB3 ALA   139      -1.424   9.461 -44.264  1.00  0.00           H  
ATOM   2229  C   ALA   139      -2.159  11.574 -45.958  1.00  0.00           C  
ATOM   2230  O   ALA   139      -3.206  11.585 -45.435  1.00  0.00           O  
ATOM   2231  N   GLU   140      -1.611  12.731 -46.447  1.00  0.00           N  
ATOM   2232  H   GLU   140      -0.796  12.635 -47.036  1.00  0.00           H  
ATOM   2233  CA  GLU   140      -2.251  14.092 -46.410  1.00  0.00           C  
ATOM   2234  HA  GLU   140      -2.967  14.139 -45.590  1.00  0.00           H  
ATOM   2235  CB  GLU   140      -1.275  15.355 -46.279  1.00  0.00           C  
ATOM   2236  HB2 GLU   140      -0.535  15.328 -47.079  1.00  0.00           H  
ATOM   2237  HB3 GLU   140      -1.786  16.307 -46.427  1.00  0.00           H  
ATOM   2238  CG  GLU   140      -0.503  15.418 -44.921  1.00  0.00           C  
ATOM   2239  HG2 GLU   140      -0.939  14.887 -44.075  1.00  0.00           H  
ATOM   2240  HG3 GLU   140       0.447  14.906 -45.072  1.00  0.00           H  
ATOM   2241  CD  GLU   140      -0.330  16.878 -44.546  1.00  0.00           C  
ATOM   2242  OE1 GLU   140       0.587  17.469 -45.125  1.00  0.00           O  
ATOM   2243  OE2 GLU   140      -1.109  17.486 -43.797  1.00  0.00           O  
ATOM   2244  C   GLU   140      -3.167  14.353 -47.678  1.00  0.00           C  
ATOM   2245  O   GLU   140      -4.025  15.308 -47.614  1.00  0.00           O  
ATOM   2246  OXT GLU   140      -2.971  13.801 -48.790  1.00  0.00           O  
TER    2247      GLU   140 
ATOM   2247  N   SER   141       2.364  -8.041 -38.395  1.00  0.00           N  
ATOM   2248  H1  SER   141       2.623  -8.957 -38.730  1.00  0.00           H  
ATOM   2249  H2  SER   141       2.499  -7.274 -39.039  1.00  0.00           H  
ATOM   2250  H3  SER   141       1.396  -8.210 -38.165  1.00  0.00           H  
ATOM   2251  CA  SER   141       2.954  -7.793 -37.082  1.00  0.00           C  
ATOM   2252  HA  SER   141       2.543  -6.862 -36.691  1.00  0.00           H  
ATOM   2253  CB  SER   141       2.485  -8.937 -36.235  1.00  0.00           C  
ATOM   2254  HB2 SER   141       1.415  -8.859 -36.041  1.00  0.00           H  
ATOM   2255  HB3 SER   141       2.833  -9.809 -36.788  1.00  0.00           H  
ATOM   2256  OG  SER   141       3.104  -8.969 -34.970  1.00  0.00           O  
ATOM   2257  HG  SER   141       3.696  -9.721 -34.901  1.00  0.00           H  
ATOM   2258  C   SER   141       4.495  -7.632 -37.081  1.00  0.00           C  
ATOM   2259  O   SER   141       5.195  -8.346 -37.695  1.00  0.00           O  
ATOM   2260  N   ALA   142       5.012  -6.698 -36.282  1.00  0.00           N  
ATOM   2261  H   ALA   142       4.351  -6.189 -35.714  1.00  0.00           H  
ATOM   2262  CA  ALA   142       6.461  -6.207 -36.369  1.00  0.00           C  
ATOM   2263  HA  ALA   142       7.037  -6.796 -37.082  1.00  0.00           H  
ATOM   2264  CB  ALA   142       6.466  -4.776 -36.759  1.00  0.00           C  
ATOM   2265  HB1 ALA   142       7.402  -4.489 -37.238  1.00  0.00           H  
ATOM   2266  HB2 ALA   142       5.647  -4.617 -37.459  1.00  0.00           H  
ATOM   2267  HB3 ALA   142       6.218  -4.275 -35.823  1.00  0.00           H  
ATOM   2268  C   ALA   142       7.215  -6.339 -34.989  1.00  0.00           C  
ATOM   2269  O   ALA   142       8.413  -6.040 -34.984  1.00  0.00           O  
ATOM   2270  N   ASP   143       6.576  -6.777 -33.867  1.00  0.00           N  
ATOM   2271  H   ASP   143       5.766  -7.348 -34.064  1.00  0.00           H  
ATOM   2272  CA  ASP   143       7.207  -6.983 -32.545  1.00  0.00           C  
ATOM   2273  HA  ASP   143       7.685  -6.052 -32.238  1.00  0.00           H  
ATOM   2274  CB  ASP   143       6.081  -7.333 -31.559  1.00  0.00           C  
ATOM   2275  HB2 ASP   143       5.437  -8.062 -32.050  1.00  0.00           H  
ATOM   2276  HB3 ASP   143       6.572  -7.823 -30.718  1.00  0.00           H  
ATOM   2277  CG  ASP   143       5.268  -6.121 -31.033  1.00  0.00           C  
ATOM   2278  OD1 ASP   143       4.214  -6.253 -30.376  1.00  0.00           O  
ATOM   2279  OD2 ASP   143       5.590  -4.987 -31.472  1.00  0.00           O  
ATOM   2280  C   ASP   143       8.387  -8.079 -32.574  1.00  0.00           C  
ATOM   2281  O   ASP   143       9.175  -8.104 -31.601  1.00  0.00           O  
ATOM   2282  N   THR   144       8.632  -8.770 -33.726  1.00  0.00           N  
ATOM   2283  H   THR   144       7.877  -8.781 -34.398  1.00  0.00           H  
ATOM   2284  CA  THR   144       9.842  -9.573 -34.048  1.00  0.00           C  
ATOM   2285  HA  THR   144       9.670 -10.196 -34.926  1.00  0.00           H  
ATOM   2286  CB  THR   144      11.059  -8.511 -34.277  1.00  0.00           C  
ATOM   2287  HB  THR   144      11.280  -8.038 -33.321  1.00  0.00           H  
ATOM   2288  CG2 THR   144      12.422  -8.974 -34.816  1.00  0.00           C  
ATOM   2289 HG21 THR   144      13.160  -8.190 -34.645  1.00  0.00           H  
ATOM   2290 HG22 THR   144      12.738  -9.850 -34.251  1.00  0.00           H  
ATOM   2291 HG23 THR   144      12.381  -9.149 -35.891  1.00  0.00           H  
ATOM   2292  OG1 THR   144      10.680  -7.475 -35.090  1.00  0.00           O  
ATOM   2293  HG1 THR   144       9.828  -7.186 -34.756  1.00  0.00           H  
ATOM   2294  C   THR   144      10.195 -10.541 -32.917  1.00  0.00           C  
ATOM   2295  O   THR   144      11.309 -10.892 -32.654  1.00  0.00           O  
ATOM   2296  N   THR   145       9.172 -10.897 -32.083  1.00  0.00           N  
ATOM   2297  H   THR   145       8.250 -10.589 -32.353  1.00  0.00           H  
ATOM   2298  CA  THR   145       9.447 -11.783 -30.864  1.00  0.00           C  
ATOM   2299  HA  THR   145      10.216 -11.225 -30.330  1.00  0.00           H  
ATOM   2300  CB  THR   145       8.251 -11.840 -29.948  1.00  0.00           C  
ATOM   2301  HB  THR   145       8.449 -12.614 -29.206  1.00  0.00           H  
ATOM   2302  CG2 THR   145       7.864 -10.570 -29.204  1.00  0.00           C  
ATOM   2303 HG21 THR   145       8.375  -9.700 -29.618  1.00  0.00           H  
ATOM   2304 HG22 THR   145       6.799 -10.543 -28.973  1.00  0.00           H  
ATOM   2305 HG23 THR   145       8.338 -10.791 -28.247  1.00  0.00           H  
ATOM   2306  OG1 THR   145       7.105 -12.294 -30.662  1.00  0.00           O  
ATOM   2307  HG1 THR   145       6.941 -11.654 -31.358  1.00  0.00           H  
ATOM   2308  C   THR   145       9.853 -13.226 -31.311  1.00  0.00           C  
ATOM   2309  O   THR   145       9.786 -13.512 -32.487  1.00  0.00           O  
ATOM   2310  N   THR   146      10.189 -14.156 -30.391  1.00  0.00           N  
ATOM   2311  H   THR   146      10.127 -13.850 -29.431  1.00  0.00           H  
ATOM   2312  CA  THR   146      10.347 -15.580 -30.720  1.00  0.00           C  
ATOM   2313  HA  THR   146      11.013 -15.555 -31.583  1.00  0.00           H  
ATOM   2314  CB  THR   146      11.101 -16.389 -29.570  1.00  0.00           C  
ATOM   2315  HB  THR   146      11.241 -17.445 -29.801  1.00  0.00           H  
ATOM   2316  CG2 THR   146      12.517 -15.901 -29.359  1.00  0.00           C  
ATOM   2317 HG21 THR   146      12.530 -14.823 -29.199  1.00  0.00           H  
ATOM   2318 HG22 THR   146      12.995 -16.489 -28.575  1.00  0.00           H  
ATOM   2319 HG23 THR   146      13.201 -16.211 -30.148  1.00  0.00           H  
ATOM   2320  OG1 THR   146      10.490 -16.158 -28.293  1.00  0.00           O  
ATOM   2321  HG1 THR   146       9.540 -16.294 -28.327  1.00  0.00           H  
ATOM   2322  C   THR   146       8.954 -16.287 -31.049  1.00  0.00           C  
ATOM   2323  O   THR   146       7.895 -15.776 -30.606  1.00  0.00           O  
ATOM   2324  N   ALA   147       8.964 -17.400 -31.752  1.00  0.00           N  
ATOM   2325  H   ALA   147       9.879 -17.699 -32.058  1.00  0.00           H  
ATOM   2326  CA  ALA   147       7.970 -18.476 -31.800  1.00  0.00           C  
ATOM   2327  HA  ALA   147       7.309 -18.436 -30.934  1.00  0.00           H  
ATOM   2328  CB  ALA   147       6.995 -18.229 -32.966  1.00  0.00           C  
ATOM   2329  HB1 ALA   147       7.465 -18.134 -33.945  1.00  0.00           H  
ATOM   2330  HB2 ALA   147       6.137 -18.900 -33.002  1.00  0.00           H  
ATOM   2331  HB3 ALA   147       6.627 -17.215 -32.812  1.00  0.00           H  
ATOM   2332  C   ALA   147       8.592 -19.874 -31.941  1.00  0.00           C  
ATOM   2333  O   ALA   147       8.086 -20.803 -31.311  1.00  0.00           O  
ATOM   2334  N   ALA   148       9.708 -20.010 -32.628  1.00  0.00           N  
ATOM   2335  H   ALA   148      10.204 -19.184 -32.931  1.00  0.00           H  
ATOM   2336  CA  ALA   148      10.296 -21.350 -32.915  1.00  0.00           C  
ATOM   2337  HA  ALA   148       9.411 -21.931 -33.174  1.00  0.00           H  
ATOM   2338  CB  ALA   148      11.055 -21.315 -34.237  1.00  0.00           C  
ATOM   2339  HB1 ALA   148      11.518 -22.261 -34.520  1.00  0.00           H  
ATOM   2340  HB2 ALA   148      10.423 -20.984 -35.061  1.00  0.00           H  
ATOM   2341  HB3 ALA   148      11.920 -20.652 -34.226  1.00  0.00           H  
ATOM   2342  C   ALA   148      11.042 -22.010 -31.768  1.00  0.00           C  
ATOM   2343  O   ALA   148      11.953 -21.364 -31.227  1.00  0.00           O  
ATOM   2344  N   PRO   149      10.681 -23.201 -31.296  1.00  0.00           N  
ATOM   2345  CD  PRO   149       9.611 -24.005 -31.653  1.00  0.00           C  
ATOM   2346  HD2 PRO   149       9.663 -24.313 -32.697  1.00  0.00           H  
ATOM   2347  HD3 PRO   149       8.615 -23.597 -31.484  1.00  0.00           H  
ATOM   2348  CG  PRO   149       9.633 -25.340 -30.752  1.00  0.00           C  
ATOM   2349  HG2 PRO   149       9.348 -26.221 -31.328  1.00  0.00           H  
ATOM   2350  HG3 PRO   149       9.045 -25.347 -29.835  1.00  0.00           H  
ATOM   2351  CB  PRO   149      11.066 -25.461 -30.359  1.00  0.00           C  
ATOM   2352  HB2 PRO   149      11.597 -26.131 -31.035  1.00  0.00           H  
ATOM   2353  HB3 PRO   149      11.194 -25.744 -29.314  1.00  0.00           H  
ATOM   2354  CA  PRO   149      11.582 -23.991 -30.466  1.00  0.00           C  
ATOM   2355  HA  PRO   149      11.461 -23.578 -29.465  1.00  0.00           H  
ATOM   2356  C   PRO   149      13.094 -23.963 -30.894  1.00  0.00           C  
ATOM   2357  O   PRO   149      13.512 -24.085 -32.069  1.00  0.00           O  
ATOM   2358  N   ALA   150      13.985 -24.018 -29.871  1.00  0.00           N  
ATOM   2359  H   ALA   150      13.664 -23.696 -28.969  1.00  0.00           H  
ATOM   2360  CA  ALA   150      15.493 -24.014 -30.199  1.00  0.00           C  
ATOM   2361  HA  ALA   150      15.770 -24.601 -31.074  1.00  0.00           H  
ATOM   2362  CB  ALA   150      15.966 -22.601 -30.195  1.00  0.00           C  
ATOM   2363  HB1 ALA   150      15.754 -22.104 -29.249  1.00  0.00           H  
ATOM   2364  HB2 ALA   150      17.049 -22.564 -30.320  1.00  0.00           H  
ATOM   2365  HB3 ALA   150      15.407 -22.127 -31.002  1.00  0.00           H  
ATOM   2366  C   ALA   150      16.214 -24.734 -29.081  1.00  0.00           C  
ATOM   2367  O   ALA   150      17.314 -25.179 -29.373  1.00  0.00           O  
ATOM   2368  N   ASP   151      15.634 -25.013 -27.906  1.00  0.00           N  
ATOM   2369  H   ASP   151      14.662 -24.737 -27.888  1.00  0.00           H  
ATOM   2370  CA  ASP   151      16.093 -25.891 -26.815  1.00  0.00           C  
ATOM   2371  HA  ASP   151      15.623 -25.483 -25.921  1.00  0.00           H  
ATOM   2372  CB  ASP   151      15.537 -27.349 -27.022  1.00  0.00           C  
ATOM   2373  HB2 ASP   151      16.094 -27.908 -27.773  1.00  0.00           H  
ATOM   2374  HB3 ASP   151      15.700 -27.802 -26.044  1.00  0.00           H  
ATOM   2375  CG  ASP   151      14.067 -27.428 -27.347  1.00  0.00           C  
ATOM   2376  OD1 ASP   151      13.641 -28.158 -28.297  1.00  0.00           O  
ATOM   2377  OD2 ASP   151      13.261 -26.924 -26.569  1.00  0.00           O  
ATOM   2378  C   ASP   151      17.534 -25.942 -26.427  1.00  0.00           C  
ATOM   2379  O   ASP   151      17.984 -26.958 -25.983  1.00  0.00           O  
ATOM   2380  N   ALA   152      18.251 -24.849 -26.433  1.00  0.00           N  
ATOM   2381  H   ALA   152      17.827 -23.973 -26.704  1.00  0.00           H  
ATOM   2382  CA  ALA   152      19.689 -24.798 -26.100  1.00  0.00           C  
ATOM   2383  HA  ALA   152      20.168 -25.720 -26.429  1.00  0.00           H  
ATOM   2384  CB  ALA   152      20.282 -23.580 -26.853  1.00  0.00           C  
ATOM   2385  HB1 ALA   152      21.368 -23.668 -26.811  1.00  0.00           H  
ATOM   2386  HB2 ALA   152      19.883 -23.579 -27.867  1.00  0.00           H  
ATOM   2387  HB3 ALA   152      19.857 -22.709 -26.355  1.00  0.00           H  
ATOM   2388  C   ALA   152      20.020 -24.702 -24.555  1.00  0.00           C  
ATOM   2389  O   ALA   152      20.767 -23.824 -24.168  1.00  0.00           O  
ATOM   2390  N   LYS   153      19.421 -25.600 -23.764  1.00  0.00           N  
ATOM   2391  H   LYS   153      18.754 -26.235 -24.177  1.00  0.00           H  
ATOM   2392  CA  LYS   153      19.733 -25.718 -22.287  1.00  0.00           C  
ATOM   2393  HA  LYS   153      19.285 -24.837 -21.827  1.00  0.00           H  
ATOM   2394  CB  LYS   153      19.065 -26.991 -21.642  1.00  0.00           C  
ATOM   2395  HB2 LYS   153      19.589 -27.917 -21.877  1.00  0.00           H  
ATOM   2396  HB3 LYS   153      19.204 -26.752 -20.588  1.00  0.00           H  
ATOM   2397  CG  LYS   153      17.745 -27.254 -21.935  1.00  0.00           C  
ATOM   2398  HG2 LYS   153      17.176 -26.419 -21.525  1.00  0.00           H  
ATOM   2399  HG3 LYS   153      17.677 -27.286 -23.022  1.00  0.00           H  
ATOM   2400  CD  LYS   153      17.112 -28.397 -21.450  1.00  0.00           C  
ATOM   2401  HD2 LYS   153      17.522 -29.277 -21.945  1.00  0.00           H  
ATOM   2402  HD3 LYS   153      17.164 -28.642 -20.389  1.00  0.00           H  
ATOM   2403  CE  LYS   153      15.811 -28.556 -21.782  1.00  0.00           C  
ATOM   2404  HE2 LYS   153      15.762 -28.409 -22.861  1.00  0.00           H  
ATOM   2405  HE3 LYS   153      15.509 -29.587 -21.600  1.00  0.00           H  
ATOM   2406  NZ  LYS   153      14.850 -27.696 -21.093  1.00  0.00           N  
ATOM   2407  HZ1 LYS   153      13.954 -28.161 -21.117  1.00  0.00           H  
ATOM   2408  HZ2 LYS   153      15.055 -27.617 -20.108  1.00  0.00           H  
ATOM   2409  HZ3 LYS   153      14.787 -26.815 -21.583  1.00  0.00           H  
ATOM   2410  C   LYS   153      21.256 -25.637 -21.880  1.00  0.00           C  
ATOM   2411  O   LYS   153      21.437 -25.071 -20.795  1.00  0.00           O  
ATOM   2412  N   PRO   154      22.248 -26.110 -22.636  1.00  0.00           N  
ATOM   2413  CD  PRO   154      22.047 -27.114 -23.680  1.00  0.00           C  
ATOM   2414  HD2 PRO   154      21.727 -26.686 -24.630  1.00  0.00           H  
ATOM   2415  HD3 PRO   154      21.384 -27.914 -23.353  1.00  0.00           H  
ATOM   2416  CG  PRO   154      23.364 -27.908 -23.807  1.00  0.00           C  
ATOM   2417  HG2 PRO   154      23.478 -28.276 -24.827  1.00  0.00           H  
ATOM   2418  HG3 PRO   154      23.415 -28.698 -23.058  1.00  0.00           H  
ATOM   2419  CB  PRO   154      24.340 -26.816 -23.585  1.00  0.00           C  
ATOM   2420  HB2 PRO   154      24.545 -26.203 -24.463  1.00  0.00           H  
ATOM   2421  HB3 PRO   154      25.330 -27.140 -23.265  1.00  0.00           H  
ATOM   2422  CA  PRO   154      23.686 -25.952 -22.417  1.00  0.00           C  
ATOM   2423  HA  PRO   154      23.821 -26.442 -21.453  1.00  0.00           H  
ATOM   2424  C   PRO   154      24.296 -24.532 -22.359  1.00  0.00           C  
ATOM   2425  O   PRO   154      25.327 -24.309 -21.854  1.00  0.00           O  
ATOM   2426  N   MET   155      23.583 -23.570 -22.962  1.00  0.00           N  
ATOM   2427  H   MET   155      22.680 -23.793 -23.357  1.00  0.00           H  
ATOM   2428  CA  MET   155      24.036 -22.219 -23.222  1.00  0.00           C  
ATOM   2429  HA  MET   155      25.122 -22.216 -23.135  1.00  0.00           H  
ATOM   2430  CB  MET   155      23.645 -21.827 -24.649  1.00  0.00           C  
ATOM   2431  HB2 MET   155      22.559 -21.761 -24.716  1.00  0.00           H  
ATOM   2432  HB3 MET   155      23.962 -20.797 -24.811  1.00  0.00           H  
ATOM   2433  CG  MET   155      24.290 -22.800 -25.630  1.00  0.00           C  
ATOM   2434  HG2 MET   155      25.285 -23.083 -25.284  1.00  0.00           H  
ATOM   2435  HG3 MET   155      23.679 -23.701 -25.683  1.00  0.00           H  
ATOM   2436  SD  MET   155      24.391 -22.202 -27.346  1.00  0.00           S  
ATOM   2437  CE  MET   155      25.820 -21.128 -27.334  1.00  0.00           C  
ATOM   2438  HE1 MET   155      25.989 -20.747 -28.341  1.00  0.00           H  
ATOM   2439  HE2 MET   155      25.532 -20.311 -26.674  1.00  0.00           H  
ATOM   2440  HE3 MET   155      26.758 -21.527 -26.947  1.00  0.00           H  
ATOM   2441  C   MET   155      23.402 -21.180 -22.279  1.00  0.00           C  
ATOM   2442  O   MET   155      23.777 -20.007 -22.252  1.00  0.00           O  
ATOM   2443  N   MET   156      22.500 -21.589 -21.367  1.00  0.00           N  
ATOM   2444  H   MET   156      22.200 -22.553 -21.393  1.00  0.00           H  
ATOM   2445  CA  MET   156      21.653 -20.699 -20.555  1.00  0.00           C  
ATOM   2446  HA  MET   156      22.275 -19.823 -20.374  1.00  0.00           H  
ATOM   2447  CB  MET   156      20.319 -20.384 -21.164  1.00  0.00           C  
ATOM   2448  HB2 MET   156      19.817 -19.648 -20.535  1.00  0.00           H  
ATOM   2449  HB3 MET   156      20.500 -20.056 -22.188  1.00  0.00           H  
ATOM   2450  CG  MET   156      19.425 -21.677 -21.222  1.00  0.00           C  
ATOM   2451  HG2 MET   156      19.940 -22.326 -21.929  1.00  0.00           H  
ATOM   2452  HG3 MET   156      19.398 -22.176 -20.253  1.00  0.00           H  
ATOM   2453  SD  MET   156      17.723 -21.465 -21.655  1.00  0.00           S  
ATOM   2454  CE  MET   156      17.874 -21.389 -23.438  1.00  0.00           C  
ATOM   2455  HE1 MET   156      18.342 -20.480 -23.815  1.00  0.00           H  
ATOM   2456  HE2 MET   156      18.627 -22.088 -23.802  1.00  0.00           H  
ATOM   2457  HE3 MET   156      16.918 -21.615 -23.910  1.00  0.00           H  
ATOM   2458  C   MET   156      21.523 -21.311 -19.150  1.00  0.00           C  
ATOM   2459  O   MET   156      21.904 -22.473 -18.935  1.00  0.00           O  
ATOM   2460  N   HIE   157      20.930 -20.594 -18.163  1.00  0.00           N  
ATOM   2461  H   HIE   157      20.605 -19.659 -18.363  1.00  0.00           H  
ATOM   2462  CA  HIE   157      20.871 -20.972 -16.779  1.00  0.00           C  
ATOM   2463  HA  HIE   157      21.851 -21.352 -16.490  1.00  0.00           H  
ATOM   2464  CB  HIE   157      20.636 -19.665 -15.926  1.00  0.00           C  
ATOM   2465  HB2 HIE   157      21.233 -18.834 -16.301  1.00  0.00           H  
ATOM   2466  HB3 HIE   157      19.602 -19.360 -16.089  1.00  0.00           H  
ATOM   2467  CG  HIE   157      20.858 -19.750 -14.363  1.00  0.00           C  
ATOM   2468  ND1 HIE   157      19.918 -20.368 -13.497  1.00  0.00           N  
ATOM   2469  CE1 HIE   157      20.527 -20.255 -12.281  1.00  0.00           C  
ATOM   2470  HE1 HIE   157      20.096 -20.644 -11.371  1.00  0.00           H  
ATOM   2471  NE2 HIE   157      21.718 -19.637 -12.360  1.00  0.00           N  
ATOM   2472  HE2 HIE   157      22.320 -19.529 -11.556  1.00  0.00           H  
ATOM   2473  CD2 HIE   157      21.883 -19.209 -13.646  1.00  0.00           C  
ATOM   2474  HD2 HIE   157      22.678 -18.574 -14.008  1.00  0.00           H  
ATOM   2475  C   HIE   157      19.941 -22.083 -16.404  1.00  0.00           C  
ATOM   2476  O   HIE   157      18.891 -22.235 -17.092  1.00  0.00           O  
ATOM   2477  N   HIE   158      20.057 -22.730 -15.204  1.00  0.00           N  
ATOM   2478  H   HIE   158      20.954 -22.731 -14.740  1.00  0.00           H  
ATOM   2479  CA  HIE   158      19.116 -23.842 -14.830  1.00  0.00           C  
ATOM   2480  HA  HIE   158      18.987 -24.515 -15.678  1.00  0.00           H  
ATOM   2481  CB  HIE   158      19.757 -24.674 -13.712  1.00  0.00           C  
ATOM   2482  HB2 HIE   158      19.106 -25.508 -13.450  1.00  0.00           H  
ATOM   2483  HB3 HIE   158      20.654 -25.168 -14.085  1.00  0.00           H  
ATOM   2484  CG  HIE   158      19.999 -23.889 -12.441  1.00  0.00           C  
ATOM   2485  ND1 HIE   158      21.186 -23.460 -11.938  1.00  0.00           N  
ATOM   2486  CE1 HIE   158      21.016 -23.047 -10.657  1.00  0.00           C  
ATOM   2487  HE1 HIE   158      21.769 -22.760  -9.938  1.00  0.00           H  
ATOM   2488  NE2 HIE   158      19.738 -23.238 -10.319  1.00  0.00           N  
ATOM   2489  HE2 HIE   158      19.417 -23.112  -9.370  1.00  0.00           H  
ATOM   2490  CD2 HIE   158      19.068 -23.788 -11.379  1.00  0.00           C  
ATOM   2491  HD2 HIE   158      18.172 -24.376 -11.243  1.00  0.00           H  
ATOM   2492  C   HIE   158      17.759 -23.410 -14.423  1.00  0.00           C  
ATOM   2493  O   HIE   158      16.890 -24.237 -14.139  1.00  0.00           O  
ATOM   2494  N   LYS   159      17.431 -22.102 -14.322  1.00  0.00           N  
ATOM   2495  H   LYS   159      18.155 -21.417 -14.482  1.00  0.00           H  
ATOM   2496  CA  LYS   159      16.134 -21.521 -14.003  1.00  0.00           C  
ATOM   2497  HA  LYS   159      15.388 -22.139 -14.503  1.00  0.00           H  
ATOM   2498  CB  LYS   159      15.835 -21.515 -12.430  1.00  0.00           C  
ATOM   2499  HB2 LYS   159      14.892 -21.133 -12.038  1.00  0.00           H  
ATOM   2500  HB3 LYS   159      15.860 -22.559 -12.118  1.00  0.00           H  
ATOM   2501  CG  LYS   159      16.770 -20.837 -11.647  1.00  0.00           C  
ATOM   2502  HG2 LYS   159      17.781 -21.150 -11.905  1.00  0.00           H  
ATOM   2503  HG3 LYS   159      16.680 -19.784 -11.915  1.00  0.00           H  
ATOM   2504  CD  LYS   159      16.813 -21.001 -10.275  1.00  0.00           C  
ATOM   2505  HD2 LYS   159      16.423 -21.980  -9.997  1.00  0.00           H  
ATOM   2506  HD3 LYS   159      17.825 -20.905  -9.881  1.00  0.00           H  
ATOM   2507  CE  LYS   159      16.143 -20.046  -9.572  1.00  0.00           C  
ATOM   2508  HE2 LYS   159      16.613 -19.064  -9.630  1.00  0.00           H  
ATOM   2509  HE3 LYS   159      15.143 -19.968 -10.000  1.00  0.00           H  
ATOM   2510  NZ  LYS   159      16.033 -20.408  -8.107  1.00  0.00           N  
ATOM   2511  HZ1 LYS   159      15.827 -19.619  -7.511  1.00  0.00           H  
ATOM   2512  HZ2 LYS   159      15.398 -21.186  -8.006  1.00  0.00           H  
ATOM   2513  HZ3 LYS   159      16.930 -20.758  -7.803  1.00  0.00           H  
ATOM   2514  C   LYS   159      16.008 -20.095 -14.541  1.00  0.00           C  
ATOM   2515  O   LYS   159      16.979 -19.382 -14.858  1.00  0.00           O  
ATOM   2516  N   GLY   160      14.779 -19.638 -14.454  1.00  0.00           N  
ATOM   2517  H   GLY   160      14.086 -20.282 -14.100  1.00  0.00           H  
ATOM   2518  CA  GLY   160      14.357 -18.207 -14.697  1.00  0.00           C  
ATOM   2519  HA2 GLY   160      14.992 -17.686 -15.415  1.00  0.00           H  
ATOM   2520  HA3 GLY   160      13.312 -18.207 -15.006  1.00  0.00           H  
ATOM   2521  C   GLY   160      14.471 -17.445 -13.393  1.00  0.00           C  
ATOM   2522  O   GLY   160      14.783 -17.976 -12.315  1.00  0.00           O  
ATOM   2523  N   LYS   161      14.086 -16.164 -13.478  1.00  0.00           N  
ATOM   2524  H   LYS   161      14.086 -15.751 -14.399  1.00  0.00           H  
ATOM   2525  CA  LYS   161      13.989 -15.264 -12.334  1.00  0.00           C  
ATOM   2526  HA  LYS   161      14.531 -15.619 -11.457  1.00  0.00           H  
ATOM   2527  CB  LYS   161      14.772 -13.927 -12.735  1.00  0.00           C  
ATOM   2528  HB2 LYS   161      14.117 -13.552 -13.522  1.00  0.00           H  
ATOM   2529  HB3 LYS   161      14.663 -13.168 -11.961  1.00  0.00           H  
ATOM   2530  CG  LYS   161      16.129 -14.066 -13.048  1.00  0.00           C  
ATOM   2531  HG2 LYS   161      16.244 -14.730 -13.905  1.00  0.00           H  
ATOM   2532  HG3 LYS   161      16.392 -13.047 -13.330  1.00  0.00           H  
ATOM   2533  CD  LYS   161      17.040 -14.346 -12.126  1.00  0.00           C  
ATOM   2534  HD2 LYS   161      17.104 -13.630 -11.306  1.00  0.00           H  
ATOM   2535  HD3 LYS   161      16.610 -15.210 -11.618  1.00  0.00           H  
ATOM   2536  CE  LYS   161      18.341 -14.529 -12.512  1.00  0.00           C  
ATOM   2537  HE2 LYS   161      18.257 -15.329 -13.248  1.00  0.00           H  
ATOM   2538  HE3 LYS   161      18.818 -13.594 -12.804  1.00  0.00           H  
ATOM   2539  NZ  LYS   161      19.096 -15.194 -11.473  1.00  0.00           N  
ATOM   2540  HZ1 LYS   161      19.978 -15.472 -11.878  1.00  0.00           H  
ATOM   2541  HZ2 LYS   161      19.279 -14.507 -10.756  1.00  0.00           H  
ATOM   2542  HZ3 LYS   161      18.598 -15.941 -11.011  1.00  0.00           H  
ATOM   2543  C   LYS   161      12.521 -14.845 -12.081  1.00  0.00           C  
ATOM   2544  O   LYS   161      12.119 -14.182 -11.139  1.00  0.00           O  
ATOM   2545  N   PHE   162      11.676 -15.383 -12.992  1.00  0.00           N  
ATOM   2546  H   PHE   162      12.047 -15.909 -13.770  1.00  0.00           H  
ATOM   2547  CA  PHE   162      10.134 -15.434 -12.707  1.00  0.00           C  
ATOM   2548  HA  PHE   162       9.666 -15.806 -13.618  1.00  0.00           H  
ATOM   2549  CB  PHE   162       9.992 -16.551 -11.634  1.00  0.00           C  
ATOM   2550  HB2 PHE   162      10.399 -16.179 -10.694  1.00  0.00           H  
ATOM   2551  HB3 PHE   162       8.952 -16.840 -11.484  1.00  0.00           H  
ATOM   2552  CG  PHE   162      10.693 -17.863 -11.877  1.00  0.00           C  
ATOM   2553  CD1 PHE   162      10.306 -18.562 -13.047  1.00  0.00           C  
ATOM   2554  HD1 PHE   162       9.536 -18.087 -13.637  1.00  0.00           H  
ATOM   2555  CE1 PHE   162      11.020 -19.723 -13.410  1.00  0.00           C  
ATOM   2556  HE1 PHE   162      10.727 -20.303 -14.272  1.00  0.00           H  
ATOM   2557  CZ  PHE   162      12.003 -20.200 -12.527  1.00  0.00           C  
ATOM   2558  HZ  PHE   162      12.417 -21.165 -12.781  1.00  0.00           H  
ATOM   2559  CE2 PHE   162      12.351 -19.530 -11.406  1.00  0.00           C  
ATOM   2560  HE2 PHE   162      13.167 -19.923 -10.817  1.00  0.00           H  
ATOM   2561  CD2 PHE   162      11.807 -18.278 -11.122  1.00  0.00           C  
ATOM   2562  HD2 PHE   162      12.155 -17.683 -10.290  1.00  0.00           H  
ATOM   2563  C   PHE   162       9.523 -14.118 -12.294  1.00  0.00           C  
ATOM   2564  O   PHE   162       8.658 -13.974 -11.407  1.00  0.00           O  
ATOM   2565  N   GLY   163      10.146 -13.084 -12.854  1.00  0.00           N  
ATOM   2566  H   GLY   163      10.941 -13.411 -13.383  1.00  0.00           H  
ATOM   2567  CA  GLY   163       9.825 -11.720 -12.735  1.00  0.00           C  
ATOM   2568  HA2 GLY   163       8.736 -11.670 -12.731  1.00  0.00           H  
ATOM   2569  HA3 GLY   163      10.130 -11.410 -11.736  1.00  0.00           H  
ATOM   2570  C   GLY   163      10.372 -10.905 -13.915  1.00  0.00           C  
ATOM   2571  O   GLY   163      11.441 -11.223 -14.442  1.00  0.00           O  
ATOM   2572  N   PRO   164       9.694  -9.797 -14.314  1.00  0.00           N  
ATOM   2573  CD  PRO   164       8.388  -9.398 -13.821  1.00  0.00           C  
ATOM   2574  HD2 PRO   164       8.482  -9.116 -12.773  1.00  0.00           H  
ATOM   2575  HD3 PRO   164       7.725 -10.263 -13.859  1.00  0.00           H  
ATOM   2576  CG  PRO   164       7.902  -8.212 -14.598  1.00  0.00           C  
ATOM   2577  HG2 PRO   164       8.397  -7.297 -14.272  1.00  0.00           H  
ATOM   2578  HG3 PRO   164       6.817  -8.173 -14.701  1.00  0.00           H  
ATOM   2579  CB  PRO   164       8.510  -8.466 -16.033  1.00  0.00           C  
ATOM   2580  HB2 PRO   164       8.541  -7.441 -16.401  1.00  0.00           H  
ATOM   2581  HB3 PRO   164       7.876  -9.095 -16.658  1.00  0.00           H  
ATOM   2582  CA  PRO   164       9.880  -9.187 -15.670  1.00  0.00           C  
ATOM   2583  HA  PRO   164      10.139  -9.876 -16.474  1.00  0.00           H  
ATOM   2584  C   PRO   164      11.013  -8.154 -15.878  1.00  0.00           C  
ATOM   2585  O   PRO   164      11.123  -7.335 -14.952  1.00  0.00           O  
ATOM   2586  N   HIE   165      11.714  -8.182 -16.964  1.00  0.00           N  
ATOM   2587  H   HIE   165      11.534  -8.979 -17.557  1.00  0.00           H  
ATOM   2588  CA  HIE   165      12.752  -7.203 -17.245  1.00  0.00           C  
ATOM   2589  HA  HIE   165      12.373  -6.211 -16.997  1.00  0.00           H  
ATOM   2590  CB  HIE   165      13.954  -7.423 -16.398  1.00  0.00           C  
ATOM   2591  HB2 HIE   165      14.544  -6.512 -16.490  1.00  0.00           H  
ATOM   2592  HB3 HIE   165      13.713  -7.494 -15.337  1.00  0.00           H  
ATOM   2593  CG  HIE   165      14.725  -8.693 -16.693  1.00  0.00           C  
ATOM   2594  ND1 HIE   165      15.668  -8.760 -17.701  1.00  0.00           N  
ATOM   2595  CE1 HIE   165      16.057  -9.981 -17.614  1.00  0.00           C  
ATOM   2596  HE1 HIE   165      16.821 -10.362 -18.275  1.00  0.00           H  
ATOM   2597  NE2 HIE   165      15.482 -10.679 -16.671  1.00  0.00           N  
ATOM   2598  HE2 HIE   165      15.566 -11.675 -16.524  1.00  0.00           H  
ATOM   2599  CD2 HIE   165      14.603  -9.867 -16.037  1.00  0.00           C  
ATOM   2600  HD2 HIE   165      13.832 -10.178 -15.348  1.00  0.00           H  
ATOM   2601  C   HIE   165      13.236  -6.980 -18.685  1.00  0.00           C  
ATOM   2602  O   HIE   165      13.788  -5.919 -18.980  1.00  0.00           O  
ATOM   2603  N   GLN   166      13.139  -7.985 -19.569  1.00  0.00           N  
ATOM   2604  H   GLN   166      12.685  -8.859 -19.343  1.00  0.00           H  
ATOM   2605  CA  GLN   166      13.484  -7.832 -21.045  1.00  0.00           C  
ATOM   2606  HA  GLN   166      14.488  -7.413 -21.098  1.00  0.00           H  
ATOM   2607  CB  GLN   166      13.487  -9.275 -21.619  1.00  0.00           C  
ATOM   2608  HB2 GLN   166      13.833  -9.155 -22.646  1.00  0.00           H  
ATOM   2609  HB3 GLN   166      14.148  -9.996 -21.138  1.00  0.00           H  
ATOM   2610  CG  GLN   166      12.000  -9.797 -21.693  1.00  0.00           C  
ATOM   2611  HG2 GLN   166      11.941 -10.872 -21.524  1.00  0.00           H  
ATOM   2612  HG3 GLN   166      11.419  -9.333 -20.896  1.00  0.00           H  
ATOM   2613  CD  GLN   166      11.313  -9.426 -22.998  1.00  0.00           C  
ATOM   2614  OE1 GLN   166      11.823  -8.827 -23.969  1.00  0.00           O  
ATOM   2615  NE2 GLN   166      10.088  -9.856 -23.193  1.00  0.00           N  
ATOM   2616 HE21 GLN   166       9.504  -9.310 -23.810  1.00  0.00           H  
ATOM   2617 HE22 GLN   166       9.584 -10.172 -22.377  1.00  0.00           H  
ATOM   2618  C   GLN   166      12.529  -6.943 -21.725  1.00  0.00           C  
ATOM   2619  O   GLN   166      11.316  -6.764 -21.415  1.00  0.00           O  
ATOM   2620  N   CML   167      13.091  -6.271 -22.709  1.00  0.00           N  
ATOM   2621  H   CML   167      14.096  -6.192 -22.663  1.00  0.00           H  
ATOM   2622  CA  CML   167      12.411  -5.288 -23.609  1.00  0.00           C  
ATOM   2623  HA  CML   167      11.438  -5.731 -23.822  1.00  0.00           H  
ATOM   2624  CB  CML   167      13.240  -5.393 -24.914  1.00  0.00           C  
ATOM   2625  HB2 CML   167      13.210  -6.441 -25.212  1.00  0.00           H  
ATOM   2626  HB3 CML   167      14.284  -5.123 -24.753  1.00  0.00           H  
ATOM   2627  SG  CML   167      12.700  -4.427 -26.332  1.00  0.00           S  
ATOM   2628  S1L CML   167      10.870  -5.113 -27.056  1.00  0.00           S  
ATOM   2629  C1L CML   167       9.683  -4.177 -26.173  1.00  0.00           C  
ATOM   2630  H1L CML   167       9.679  -3.111 -26.484  1.00  0.00           H  
ATOM   2631  H1M CML   167       9.944  -3.946 -25.118  1.00  0.00           H  
ATOM   2632  C1R CML   167       8.276  -4.743 -26.166  1.00  0.00           C  
ATOM   2633  C2R CML   167       7.506  -4.974 -27.241  1.00  0.00           C  
ATOM   2634  H2R CML   167       7.641  -4.515 -28.231  1.00  0.00           H  
ATOM   2635  C1  CML   167       7.698  -5.393 -24.934  1.00  0.00           C  
ATOM   2636  C2  CML   167       6.243  -5.743 -26.901  1.00  0.00           C  
ATOM   2637  N1  CML   167       6.421  -5.962 -25.391  1.00  0.00           N  
ATOM   2638  O1  CML   167       5.650  -6.723 -24.690  1.00  0.00           O  
ATOM   2639  C1A CML   167       7.293  -4.148 -24.096  1.00  0.00           C  
ATOM   2640  H1A CML   167       8.145  -3.987 -23.402  1.00  0.00           H  
ATOM   2641  H1B CML   167       6.569  -4.564 -23.364  1.00  0.00           H  
ATOM   2642  H1C CML   167       7.042  -3.152 -24.522  1.00  0.00           H  
ATOM   2643  C2A CML   167       5.014  -4.886 -27.227  1.00  0.00           C  
ATOM   2644  H2A CML   167       4.569  -5.077 -28.227  1.00  0.00           H  
ATOM   2645  H2B CML   167       4.959  -3.794 -27.032  1.00  0.00           H  
ATOM   2646  H2C CML   167       4.231  -5.212 -26.509  1.00  0.00           H  
ATOM   2647  C1D CML   167       8.544  -6.338 -24.147  1.00  0.00           C  
ATOM   2648  H1D CML   167       7.815  -6.848 -23.481  1.00  0.00           H  
ATOM   2649  H1E CML   167       9.332  -5.854 -23.532  1.00  0.00           H  
ATOM   2650  H1F CML   167       8.999  -7.132 -24.777  1.00  0.00           H  
ATOM   2651  C2D CML   167       6.062  -7.147 -27.491  1.00  0.00           C  
ATOM   2652  H2D CML   167       6.039  -7.236 -28.598  1.00  0.00           H  
ATOM   2653  H2E CML   167       5.026  -7.366 -27.155  1.00  0.00           H  
ATOM   2654  H2F CML   167       6.712  -7.865 -26.946  1.00  0.00           H  
ATOM   2655  C   CML   167      12.227  -3.871 -22.972  1.00  0.00           C  
ATOM   2656  O   CML   167      13.039  -3.005 -22.983  1.00  0.00           O  
ATOM   2657  N   ASP   168      11.161  -3.750 -22.206  1.00  0.00           N  
ATOM   2658  H   ASP   168      10.650  -4.602 -22.029  1.00  0.00           H  
ATOM   2659  CA  ASP   168      10.795  -2.561 -21.406  1.00  0.00           C  
ATOM   2660  HA  ASP   168      11.614  -2.149 -20.817  1.00  0.00           H  
ATOM   2661  CB  ASP   168      10.412  -1.314 -22.362  1.00  0.00           C  
ATOM   2662  HB2 ASP   168      10.933  -1.335 -23.319  1.00  0.00           H  
ATOM   2663  HB3 ASP   168       9.366  -1.415 -22.651  1.00  0.00           H  
ATOM   2664  CG  ASP   168      10.573   0.089 -21.725  1.00  0.00           C  
ATOM   2665  OD1 ASP   168      10.933   0.122 -20.530  1.00  0.00           O  
ATOM   2666  OD2 ASP   168      10.222   1.101 -22.408  1.00  0.00           O  
ATOM   2667  C   ASP   168       9.738  -2.898 -20.396  1.00  0.00           C  
ATOM   2668  O   ASP   168       8.934  -3.825 -20.621  1.00  0.00           O  
ATOM   2669  N   MET   169       9.553  -2.109 -19.403  1.00  0.00           N  
ATOM   2670  H   MET   169      10.159  -1.301 -19.383  1.00  0.00           H  
ATOM   2671  CA  MET   169       8.679  -2.384 -18.221  1.00  0.00           C  
ATOM   2672  HA  MET   169       8.657  -1.499 -17.585  1.00  0.00           H  
ATOM   2673  CB  MET   169       9.328  -3.586 -17.470  1.00  0.00           C  
ATOM   2674  HB2 MET   169       9.159  -4.486 -18.061  1.00  0.00           H  
ATOM   2675  HB3 MET   169      10.397  -3.408 -17.590  1.00  0.00           H  
ATOM   2676  CG  MET   169       8.967  -3.784 -16.080  1.00  0.00           C  
ATOM   2677  HG2 MET   169       7.882  -3.680 -16.041  1.00  0.00           H  
ATOM   2678  HG3 MET   169       9.121  -4.820 -15.777  1.00  0.00           H  
ATOM   2679  SD  MET   169       9.845  -2.738 -14.862  1.00  0.00           S  
ATOM   2680  CE  MET   169       9.312  -3.486 -13.365  1.00  0.00           C  
ATOM   2681  HE1 MET   169       8.244  -3.344 -13.198  1.00  0.00           H  
ATOM   2682  HE2 MET   169       9.522  -4.555 -13.405  1.00  0.00           H  
ATOM   2683  HE3 MET   169       9.831  -3.069 -12.502  1.00  0.00           H  
ATOM   2684  C   MET   169       7.198  -2.616 -18.654  1.00  0.00           C  
ATOM   2685  O   MET   169       6.525  -3.439 -18.002  1.00  0.00           O  
ATOM   2686  N   MET   170       6.613  -1.831 -19.589  1.00  0.00           N  
ATOM   2687  H   MET   170       7.278  -1.316 -20.149  1.00  0.00           H  
ATOM   2688  CA  MET   170       5.237  -1.822 -20.060  1.00  0.00           C  
ATOM   2689  HA  MET   170       4.559  -2.254 -19.324  1.00  0.00           H  
ATOM   2690  CB  MET   170       5.074  -2.681 -21.346  1.00  0.00           C  
ATOM   2691  HB2 MET   170       5.669  -2.248 -22.150  1.00  0.00           H  
ATOM   2692  HB3 MET   170       5.547  -3.642 -21.144  1.00  0.00           H  
ATOM   2693  CG  MET   170       3.665  -2.988 -21.839  1.00  0.00           C  
ATOM   2694  HG2 MET   170       3.241  -3.381 -20.915  1.00  0.00           H  
ATOM   2695  HG3 MET   170       3.133  -2.080 -22.125  1.00  0.00           H  
ATOM   2696  SD  MET   170       3.490  -4.165 -23.134  1.00  0.00           S  
ATOM   2697  CE  MET   170       3.705  -3.209 -24.706  1.00  0.00           C  
ATOM   2698  HE1 MET   170       3.224  -3.700 -25.552  1.00  0.00           H  
ATOM   2699  HE2 MET   170       3.199  -2.283 -24.433  1.00  0.00           H  
ATOM   2700  HE3 MET   170       4.784  -3.130 -24.839  1.00  0.00           H  
ATOM   2701  C   MET   170       4.855  -0.351 -20.456  1.00  0.00           C  
ATOM   2702  O   MET   170       5.701   0.342 -20.955  1.00  0.00           O  
ATOM   2703  N   PHE   171       3.670   0.132 -20.133  1.00  0.00           N  
ATOM   2704  H   PHE   171       3.588   1.122 -20.320  1.00  0.00           H  
ATOM   2705  CA  PHE   171       2.617  -0.379 -19.256  1.00  0.00           C  
ATOM   2706  HA  PHE   171       2.678  -1.465 -19.183  1.00  0.00           H  
ATOM   2707  CB  PHE   171       2.818   0.133 -17.845  1.00  0.00           C  
ATOM   2708  HB2 PHE   171       2.691   1.216 -17.859  1.00  0.00           H  
ATOM   2709  HB3 PHE   171       2.027  -0.147 -17.150  1.00  0.00           H  
ATOM   2710  CG  PHE   171       4.162  -0.245 -17.146  1.00  0.00           C  
ATOM   2711  CD1 PHE   171       4.136  -1.274 -16.140  1.00  0.00           C  
ATOM   2712  HD1 PHE   171       3.162  -1.715 -15.988  1.00  0.00           H  
ATOM   2713  CE1 PHE   171       5.286  -1.654 -15.496  1.00  0.00           C  
ATOM   2714  HE1 PHE   171       5.183  -2.456 -14.781  1.00  0.00           H  
ATOM   2715  CZ  PHE   171       6.494  -1.050 -15.781  1.00  0.00           C  
ATOM   2716  HZ  PHE   171       7.441  -1.305 -15.328  1.00  0.00           H  
ATOM   2717  CE2 PHE   171       6.558  -0.033 -16.810  1.00  0.00           C  
ATOM   2718  HE2 PHE   171       7.533   0.350 -17.076  1.00  0.00           H  
ATOM   2719  CD2 PHE   171       5.413   0.357 -17.452  1.00  0.00           C  
ATOM   2720  HD2 PHE   171       5.455   1.149 -18.184  1.00  0.00           H  
ATOM   2721  C   PHE   171       1.177   0.017 -19.731  1.00  0.00           C  
ATOM   2722  O   PHE   171       0.898   1.138 -20.059  1.00  0.00           O  
ATOM   2723  N   LYS   172       0.223  -0.884 -19.745  1.00  0.00           N  
ATOM   2724  H   LYS   172       0.470  -1.825 -19.473  1.00  0.00           H  
ATOM   2725  CA  LYS   172      -1.141  -0.774 -20.324  1.00  0.00           C  
ATOM   2726  HA  LYS   172      -1.559   0.207 -20.098  1.00  0.00           H  
ATOM   2727  CB  LYS   172      -1.065  -0.836 -21.843  1.00  0.00           C  
ATOM   2728  HB2 LYS   172      -2.078  -0.674 -22.212  1.00  0.00           H  
ATOM   2729  HB3 LYS   172      -0.407  -0.092 -22.292  1.00  0.00           H  
ATOM   2730  CG  LYS   172      -0.621  -2.093 -22.290  1.00  0.00           C  
ATOM   2731  HG2 LYS   172       0.449  -2.099 -22.082  1.00  0.00           H  
ATOM   2732  HG3 LYS   172      -1.037  -2.919 -21.713  1.00  0.00           H  
ATOM   2733  CD  LYS   172      -0.754  -2.494 -23.574  1.00  0.00           C  
ATOM   2734  HD2 LYS   172      -1.828  -2.493 -23.758  1.00  0.00           H  
ATOM   2735  HD3 LYS   172      -0.215  -1.775 -24.191  1.00  0.00           H  
ATOM   2736  CE  LYS   172      -0.362  -3.724 -23.900  1.00  0.00           C  
ATOM   2737  HE2 LYS   172       0.652  -3.964 -23.580  1.00  0.00           H  
ATOM   2738  HE3 LYS   172      -1.036  -4.405 -23.381  1.00  0.00           H  
ATOM   2739  NZ  LYS   172      -0.569  -3.953 -25.329  1.00  0.00           N  
ATOM   2740  HZ1 LYS   172      -1.439  -3.573 -25.673  1.00  0.00           H  
ATOM   2741  HZ2 LYS   172       0.192  -3.487 -25.804  1.00  0.00           H  
ATOM   2742  HZ3 LYS   172      -0.427  -4.933 -25.528  1.00  0.00           H  
ATOM   2743  C   LYS   172      -2.215  -1.688 -19.718  1.00  0.00           C  
ATOM   2744  O   LYS   172      -3.235  -1.936 -20.391  1.00  0.00           O  
ATOM   2745  N   ASP   173      -1.951  -2.277 -18.540  1.00  0.00           N  
ATOM   2746  H   ASP   173      -1.196  -1.850 -18.023  1.00  0.00           H  
ATOM   2747  CA  ASP   173      -2.943  -3.225 -17.938  1.00  0.00           C  
ATOM   2748  HA  ASP   173      -3.211  -3.898 -18.752  1.00  0.00           H  
ATOM   2749  CB  ASP   173      -2.397  -4.163 -16.820  1.00  0.00           C  
ATOM   2750  HB2 ASP   173      -1.367  -4.474 -16.993  1.00  0.00           H  
ATOM   2751  HB3 ASP   173      -2.447  -3.654 -15.857  1.00  0.00           H  
ATOM   2752  CG  ASP   173      -3.202  -5.477 -16.777  1.00  0.00           C  
ATOM   2753  OD1 ASP   173      -3.357  -6.096 -17.862  1.00  0.00           O  
ATOM   2754  OD2 ASP   173      -3.610  -5.968 -15.700  1.00  0.00           O  
ATOM   2755  C   ASP   173      -4.121  -2.374 -17.434  1.00  0.00           C  
ATOM   2756  O   ASP   173      -4.001  -1.590 -16.566  1.00  0.00           O  
ATOM   2757  N   LEU   174      -5.315  -2.595 -17.997  1.00  0.00           N  
ATOM   2758  H   LEU   174      -5.326  -3.192 -18.811  1.00  0.00           H  
ATOM   2759  CA  LEU   174      -6.503  -1.790 -17.702  1.00  0.00           C  
ATOM   2760  HA  LEU   174      -6.433  -1.447 -16.670  1.00  0.00           H  
ATOM   2761  CB  LEU   174      -6.637  -0.563 -18.646  1.00  0.00           C  
ATOM   2762  HB2 LEU   174      -6.673  -1.006 -19.641  1.00  0.00           H  
ATOM   2763  HB3 LEU   174      -7.573  -0.021 -18.508  1.00  0.00           H  
ATOM   2764  CG  LEU   174      -5.414   0.423 -18.728  1.00  0.00           C  
ATOM   2765  HG  LEU   174      -4.418  -0.017 -18.681  1.00  0.00           H  
ATOM   2766  CD1 LEU   174      -5.522   1.152 -20.072  1.00  0.00           C  
ATOM   2767 HD11 LEU   174      -5.383   0.374 -20.822  1.00  0.00           H  
ATOM   2768 HD12 LEU   174      -6.479   1.664 -20.173  1.00  0.00           H  
ATOM   2769 HD13 LEU   174      -4.708   1.848 -20.278  1.00  0.00           H  
ATOM   2770  CD2 LEU   174      -5.578   1.573 -17.684  1.00  0.00           C  
ATOM   2771 HD21 LEU   174      -5.633   1.158 -16.678  1.00  0.00           H  
ATOM   2772 HD22 LEU   174      -4.609   2.073 -17.692  1.00  0.00           H  
ATOM   2773 HD23 LEU   174      -6.487   2.092 -17.986  1.00  0.00           H  
ATOM   2774  C   LEU   174      -7.811  -2.589 -17.897  1.00  0.00           C  
ATOM   2775  O   LEU   174      -8.902  -2.071 -17.601  1.00  0.00           O  
ATOM   2776  N   ASN   175      -7.734  -3.797 -18.485  1.00  0.00           N  
ATOM   2777  H   ASN   175      -6.916  -4.389 -18.467  1.00  0.00           H  
ATOM   2778  CA  ASN   175      -8.956  -4.633 -18.746  1.00  0.00           C  
ATOM   2779  HA  ASN   175      -8.891  -5.543 -19.342  1.00  0.00           H  
ATOM   2780  CB  ASN   175      -9.423  -5.236 -17.333  1.00  0.00           C  
ATOM   2781  HB2 ASN   175      -8.652  -5.789 -16.795  1.00  0.00           H  
ATOM   2782  HB3 ASN   175      -9.758  -4.413 -16.702  1.00  0.00           H  
ATOM   2783  CG  ASN   175     -10.593  -6.206 -17.492  1.00  0.00           C  
ATOM   2784  OD1 ASN   175     -10.847  -6.756 -18.557  1.00  0.00           O  
ATOM   2785  ND2 ASN   175     -11.227  -6.539 -16.401  1.00  0.00           N  
ATOM   2786 HD21 ASN   175     -11.943  -7.249 -16.457  1.00  0.00           H  
ATOM   2787 HD22 ASN   175     -11.098  -6.013 -15.549  1.00  0.00           H  
ATOM   2788  C   ASN   175     -10.100  -3.798 -19.383  1.00  0.00           C  
ATOM   2789  O   ASN   175     -11.296  -3.859 -19.017  1.00  0.00           O  
ATOM   2790  N   LEU   176      -9.759  -3.128 -20.471  1.00  0.00           N  
ATOM   2791  H   LEU   176      -8.774  -3.205 -20.680  1.00  0.00           H  
ATOM   2792  CA  LEU   176     -10.697  -2.208 -21.157  1.00  0.00           C  
ATOM   2793  HA  LEU   176     -11.191  -1.493 -20.499  1.00  0.00           H  
ATOM   2794  CB  LEU   176      -9.929  -1.340 -22.197  1.00  0.00           C  
ATOM   2795  HB2 LEU   176      -9.094  -1.856 -22.671  1.00  0.00           H  
ATOM   2796  HB3 LEU   176     -10.610  -0.907 -22.930  1.00  0.00           H  
ATOM   2797  CG  LEU   176      -9.243  -0.048 -21.602  1.00  0.00           C  
ATOM   2798  HG  LEU   176      -8.709  -0.438 -20.735  1.00  0.00           H  
ATOM   2799  CD1 LEU   176      -8.192   0.496 -22.673  1.00  0.00           C  
ATOM   2800 HD11 LEU   176      -8.650   0.729 -23.634  1.00  0.00           H  
ATOM   2801 HD12 LEU   176      -7.613   1.381 -22.407  1.00  0.00           H  
ATOM   2802 HD13 LEU   176      -7.484  -0.288 -22.943  1.00  0.00           H  
ATOM   2803  CD2 LEU   176     -10.250   1.090 -21.307  1.00  0.00           C  
ATOM   2804 HD21 LEU   176     -10.789   1.259 -22.240  1.00  0.00           H  
ATOM   2805 HD22 LEU   176     -10.969   0.820 -20.534  1.00  0.00           H  
ATOM   2806 HD23 LEU   176      -9.691   1.977 -21.011  1.00  0.00           H  
ATOM   2807  C   LEU   176     -11.792  -2.942 -21.924  1.00  0.00           C  
ATOM   2808  O   LEU   176     -11.586  -4.039 -22.409  1.00  0.00           O  
ATOM   2809  N   THR   177     -12.999  -2.332 -22.006  1.00  0.00           N  
ATOM   2810  H   THR   177     -13.211  -1.444 -21.574  1.00  0.00           H  
ATOM   2811  CA  THR   177     -14.248  -2.695 -22.853  1.00  0.00           C  
ATOM   2812  HA  THR   177     -14.115  -3.745 -23.112  1.00  0.00           H  
ATOM   2813  CB  THR   177     -15.521  -2.634 -22.065  1.00  0.00           C  
ATOM   2814  HB  THR   177     -15.628  -1.655 -21.598  1.00  0.00           H  
ATOM   2815  CG2 THR   177     -16.807  -2.854 -22.874  1.00  0.00           C  
ATOM   2816 HG21 THR   177     -16.741  -2.209 -23.750  1.00  0.00           H  
ATOM   2817 HG22 THR   177     -16.907  -3.910 -23.122  1.00  0.00           H  
ATOM   2818 HG23 THR   177     -17.634  -2.410 -22.320  1.00  0.00           H  
ATOM   2819  OG1 THR   177     -15.624  -3.543 -21.049  1.00  0.00           O  
ATOM   2820  HG1 THR   177     -14.814  -3.498 -20.537  1.00  0.00           H  
ATOM   2821  C   THR   177     -14.245  -1.813 -24.157  1.00  0.00           C  
ATOM   2822  O   THR   177     -13.804  -0.650 -24.119  1.00  0.00           O  
ATOM   2823  N   ASP   178     -14.572  -2.380 -25.363  1.00  0.00           N  
ATOM   2824  H   ASP   178     -15.116  -3.231 -25.394  1.00  0.00           H  
ATOM   2825  CA  ASP   178     -14.332  -1.680 -26.605  1.00  0.00           C  
ATOM   2826  HA  ASP   178     -13.264  -1.461 -26.588  1.00  0.00           H  
ATOM   2827  CB  ASP   178     -14.618  -2.797 -27.618  1.00  0.00           C  
ATOM   2828  HB2 ASP   178     -15.638  -3.165 -27.512  1.00  0.00           H  
ATOM   2829  HB3 ASP   178     -14.565  -2.390 -28.628  1.00  0.00           H  
ATOM   2830  CG  ASP   178     -13.757  -4.060 -27.670  1.00  0.00           C  
ATOM   2831  OD1 ASP   178     -12.687  -4.203 -27.034  1.00  0.00           O  
ATOM   2832  OD2 ASP   178     -14.054  -4.879 -28.513  1.00  0.00           O  
ATOM   2833  C   ASP   178     -15.243  -0.376 -26.768  1.00  0.00           C  
ATOM   2834  O   ASP   178     -14.938   0.469 -27.586  1.00  0.00           O  
ATOM   2835  N   ALA   179     -16.380  -0.308 -26.001  1.00  0.00           N  
ATOM   2836  H   ALA   179     -16.605  -1.124 -25.450  1.00  0.00           H  
ATOM   2837  CA  ALA   179     -17.175   0.868 -25.808  1.00  0.00           C  
ATOM   2838  HA  ALA   179     -17.725   1.166 -26.700  1.00  0.00           H  
ATOM   2839  CB  ALA   179     -18.223   0.312 -24.760  1.00  0.00           C  
ATOM   2840  HB1 ALA   179     -17.756   0.077 -23.803  1.00  0.00           H  
ATOM   2841  HB2 ALA   179     -18.916   1.123 -24.539  1.00  0.00           H  
ATOM   2842  HB3 ALA   179     -18.845  -0.463 -25.209  1.00  0.00           H  
ATOM   2843  C   ALA   179     -16.376   2.063 -25.173  1.00  0.00           C  
ATOM   2844  O   ALA   179     -16.527   3.235 -25.579  1.00  0.00           O  
ATOM   2845  N   GLN   180     -15.464   1.772 -24.221  1.00  0.00           N  
ATOM   2846  H   GLN   180     -15.488   0.784 -24.010  1.00  0.00           H  
ATOM   2847  CA  GLN   180     -14.631   2.749 -23.625  1.00  0.00           C  
ATOM   2848  HA  GLN   180     -15.130   3.629 -23.220  1.00  0.00           H  
ATOM   2849  CB  GLN   180     -13.995   2.029 -22.390  1.00  0.00           C  
ATOM   2850  HB2 GLN   180     -13.454   1.150 -22.741  1.00  0.00           H  
ATOM   2851  HB3 GLN   180     -13.241   2.627 -21.877  1.00  0.00           H  
ATOM   2852  CG  GLN   180     -14.963   1.545 -21.329  1.00  0.00           C  
ATOM   2853  HG2 GLN   180     -15.500   2.454 -21.056  1.00  0.00           H  
ATOM   2854  HG3 GLN   180     -15.697   0.842 -21.723  1.00  0.00           H  
ATOM   2855  CD  GLN   180     -14.252   0.813 -20.157  1.00  0.00           C  
ATOM   2856  OE1 GLN   180     -13.371  -0.045 -20.334  1.00  0.00           O  
ATOM   2857  NE2 GLN   180     -14.579   1.141 -18.961  1.00  0.00           N  
ATOM   2858 HE21 GLN   180     -13.977   0.764 -18.243  1.00  0.00           H  
ATOM   2859 HE22 GLN   180     -15.365   1.739 -18.749  1.00  0.00           H  
ATOM   2860  C   GLN   180     -13.531   3.151 -24.569  1.00  0.00           C  
ATOM   2861  O   GLN   180     -13.027   4.303 -24.593  1.00  0.00           O  
ATOM   2862  N   LYS   181     -13.061   2.224 -25.453  1.00  0.00           N  
ATOM   2863  H   LYS   181     -13.449   1.292 -25.493  1.00  0.00           H  
ATOM   2864  CA  LYS   181     -11.967   2.482 -26.436  1.00  0.00           C  
ATOM   2865  HA  LYS   181     -11.185   2.983 -25.866  1.00  0.00           H  
ATOM   2866  CB  LYS   181     -11.414   1.191 -27.051  1.00  0.00           C  
ATOM   2867  HB2 LYS   181     -12.252   0.666 -27.510  1.00  0.00           H  
ATOM   2868  HB3 LYS   181     -10.752   1.489 -27.864  1.00  0.00           H  
ATOM   2869  CG  LYS   181     -10.715   0.413 -26.110  1.00  0.00           C  
ATOM   2870  HG2 LYS   181     -10.033   1.100 -25.608  1.00  0.00           H  
ATOM   2871  HG3 LYS   181     -11.302  -0.051 -25.318  1.00  0.00           H  
ATOM   2872  CD  LYS   181     -10.043  -0.629 -26.644  1.00  0.00           C  
ATOM   2873  HD2 LYS   181     -10.867  -1.262 -26.974  1.00  0.00           H  
ATOM   2874  HD3 LYS   181      -9.433  -0.215 -27.447  1.00  0.00           H  
ATOM   2875  CE  LYS   181      -9.168  -1.290 -25.754  1.00  0.00           C  
ATOM   2876  HE2 LYS   181      -8.280  -0.679 -25.594  1.00  0.00           H  
ATOM   2877  HE3 LYS   181      -9.658  -1.419 -24.788  1.00  0.00           H  
ATOM   2878  NZ  LYS   181      -8.707  -2.639 -26.168  1.00  0.00           N  
ATOM   2879  HZ1 LYS   181      -8.070  -3.017 -25.481  1.00  0.00           H  
ATOM   2880  HZ2 LYS   181      -9.547  -3.197 -26.231  1.00  0.00           H  
ATOM   2881  HZ3 LYS   181      -8.310  -2.702 -27.094  1.00  0.00           H  
ATOM   2882  C   LYS   181     -12.405   3.546 -27.441  1.00  0.00           C  
ATOM   2883  O   LYS   181     -11.640   4.489 -27.697  1.00  0.00           O  
ATOM   2884  N   GLN   182     -13.667   3.530 -27.791  1.00  0.00           N  
ATOM   2885  H   GLN   182     -14.284   2.861 -27.353  1.00  0.00           H  
ATOM   2886  CA  GLN   182     -14.264   4.430 -28.726  1.00  0.00           C  
ATOM   2887  HA  GLN   182     -13.729   4.347 -29.672  1.00  0.00           H  
ATOM   2888  CB  GLN   182     -15.769   3.902 -28.877  1.00  0.00           C  
ATOM   2889  HB2 GLN   182     -15.716   2.887 -29.270  1.00  0.00           H  
ATOM   2890  HB3 GLN   182     -16.421   4.033 -28.014  1.00  0.00           H  
ATOM   2891  CG  GLN   182     -16.447   4.727 -29.979  1.00  0.00           C  
ATOM   2892  HG2 GLN   182     -16.955   5.608 -29.586  1.00  0.00           H  
ATOM   2893  HG3 GLN   182     -15.677   5.125 -30.639  1.00  0.00           H  
ATOM   2894  CD  GLN   182     -17.525   3.926 -30.732  1.00  0.00           C  
ATOM   2895  OE1 GLN   182     -17.358   3.282 -31.774  1.00  0.00           O  
ATOM   2896  NE2 GLN   182     -18.792   4.007 -30.406  1.00  0.00           N  
ATOM   2897 HE21 GLN   182     -19.419   3.424 -30.943  1.00  0.00           H  
ATOM   2898 HE22 GLN   182     -18.963   4.616 -29.619  1.00  0.00           H  
ATOM   2899  C   GLN   182     -14.157   5.945 -28.366  1.00  0.00           C  
ATOM   2900  O   GLN   182     -13.916   6.823 -29.190  1.00  0.00           O  
ATOM   2901  N   GLN   183     -14.348   6.335 -27.085  1.00  0.00           N  
ATOM   2902  H   GLN   183     -14.465   5.574 -26.432  1.00  0.00           H  
ATOM   2903  CA  GLN   183     -14.062   7.614 -26.498  1.00  0.00           C  
ATOM   2904  HA  GLN   183     -14.237   8.421 -27.210  1.00  0.00           H  
ATOM   2905  CB  GLN   183     -14.811   7.910 -25.239  1.00  0.00           C  
ATOM   2906  HB2 GLN   183     -14.666   7.127 -24.494  1.00  0.00           H  
ATOM   2907  HB3 GLN   183     -14.446   8.860 -24.850  1.00  0.00           H  
ATOM   2908  CG  GLN   183     -16.296   8.039 -25.510  1.00  0.00           C  
ATOM   2909  HG2 GLN   183     -16.577   7.045 -25.861  1.00  0.00           H  
ATOM   2910  HG3 GLN   183     -16.749   8.306 -24.555  1.00  0.00           H  
ATOM   2911  CD  GLN   183     -16.613   9.169 -26.389  1.00  0.00           C  
ATOM   2912  OE1 GLN   183     -16.983   8.978 -27.531  1.00  0.00           O  
ATOM   2913  NE2 GLN   183     -16.646  10.410 -25.933  1.00  0.00           N  
ATOM   2914 HE21 GLN   183     -16.804  11.224 -26.510  1.00  0.00           H  
ATOM   2915 HE22 GLN   183     -16.352  10.452 -24.967  1.00  0.00           H  
ATOM   2916  C   GLN   183     -12.562   7.793 -26.311  1.00  0.00           C  
ATOM   2917  O   GLN   183     -11.990   8.856 -26.662  1.00  0.00           O  
ATOM   2918  N   ILE   184     -11.769   6.809 -25.776  1.00  0.00           N  
ATOM   2919  H   ILE   184     -12.282   6.021 -25.407  1.00  0.00           H  
ATOM   2920  CA  ILE   184     -10.326   6.947 -25.571  1.00  0.00           C  
ATOM   2921  HA  ILE   184     -10.141   7.859 -25.004  1.00  0.00           H  
ATOM   2922  CB  ILE   184      -9.916   5.829 -24.612  1.00  0.00           C  
ATOM   2923  HB  ILE   184     -10.557   4.985 -24.864  1.00  0.00           H  
ATOM   2924  CG2 ILE   184      -8.422   5.325 -24.794  1.00  0.00           C  
ATOM   2925 HG21 ILE   184      -7.714   6.051 -24.395  1.00  0.00           H  
ATOM   2926 HG22 ILE   184      -8.383   4.391 -24.235  1.00  0.00           H  
ATOM   2927 HG23 ILE   184      -8.167   5.197 -25.846  1.00  0.00           H  
ATOM   2928  CG1 ILE   184     -10.077   6.224 -23.135  1.00  0.00           C  
ATOM   2929 HG12 ILE   184      -9.552   7.152 -22.910  1.00  0.00           H  
ATOM   2930 HG13 ILE   184     -11.109   6.561 -23.038  1.00  0.00           H  
ATOM   2931  CD1 ILE   184      -9.853   5.114 -22.129  1.00  0.00           C  
ATOM   2932 HD11 ILE   184     -10.574   4.302 -22.220  1.00  0.00           H  
ATOM   2933 HD12 ILE   184      -8.817   4.776 -22.145  1.00  0.00           H  
ATOM   2934 HD13 ILE   184     -10.033   5.492 -21.122  1.00  0.00           H  
ATOM   2935  C   ILE   184      -9.491   7.234 -26.852  1.00  0.00           C  
ATOM   2936  O   ILE   184      -8.626   8.137 -26.875  1.00  0.00           O  
ATOM   2937  N   ARG   185      -9.774   6.566 -27.941  1.00  0.00           N  
ATOM   2938  H   ARG   185     -10.506   5.869 -27.965  1.00  0.00           H  
ATOM   2939  CA  ARG   185      -9.134   6.919 -29.301  1.00  0.00           C  
ATOM   2940  HA  ARG   185      -8.084   6.679 -29.131  1.00  0.00           H  
ATOM   2941  CB  ARG   185      -9.589   5.986 -30.445  1.00  0.00           C  
ATOM   2942  HB2 ARG   185      -8.919   6.157 -31.288  1.00  0.00           H  
ATOM   2943  HB3 ARG   185      -9.267   4.988 -30.144  1.00  0.00           H  
ATOM   2944  CG  ARG   185     -10.841   6.002 -30.880  1.00  0.00           C  
ATOM   2945  HG2 ARG   185     -11.463   5.496 -30.142  1.00  0.00           H  
ATOM   2946  HG3 ARG   185     -11.144   7.035 -31.050  1.00  0.00           H  
ATOM   2947  CD  ARG   185     -10.976   5.328 -32.116  1.00  0.00           C  
ATOM   2948  HD2 ARG   185     -10.466   5.986 -32.820  1.00  0.00           H  
ATOM   2949  HD3 ARG   185     -10.484   4.359 -32.040  1.00  0.00           H  
ATOM   2950  NE  ARG   185     -12.409   5.124 -32.463  1.00  0.00           N  
ATOM   2951  HE  ARG   185     -12.914   5.945 -32.765  1.00  0.00           H  
ATOM   2952  CZ  ARG   185     -13.089   3.994 -32.389  1.00  0.00           C  
ATOM   2953  NH1 ARG   185     -12.537   2.894 -31.970  1.00  0.00           N  
ATOM   2954 HH11 ARG   185     -11.624   3.042 -31.564  1.00  0.00           H  
ATOM   2955 HH12 ARG   185     -13.084   2.078 -31.734  1.00  0.00           H  
ATOM   2956  NH2 ARG   185     -14.295   4.100 -32.804  1.00  0.00           N  
ATOM   2957 HH21 ARG   185     -14.587   4.960 -33.246  1.00  0.00           H  
ATOM   2958 HH22 ARG   185     -14.850   3.286 -33.026  1.00  0.00           H  
ATOM   2959  C   ARG   185      -9.244   8.436 -29.675  1.00  0.00           C  
ATOM   2960  O   ARG   185      -8.433   8.876 -30.446  1.00  0.00           O  
ATOM   2961  N   GLU   186     -10.163   9.234 -29.157  1.00  0.00           N  
ATOM   2962  H   GLU   186     -10.823   8.735 -28.578  1.00  0.00           H  
ATOM   2963  CA  GLU   186     -10.320  10.690 -29.371  1.00  0.00           C  
ATOM   2964  HA  GLU   186      -9.913  10.988 -30.338  1.00  0.00           H  
ATOM   2965  CB  GLU   186     -11.868  11.095 -29.246  1.00  0.00           C  
ATOM   2966  HB2 GLU   186     -12.222  11.212 -28.221  1.00  0.00           H  
ATOM   2967  HB3 GLU   186     -11.894  12.113 -29.635  1.00  0.00           H  
ATOM   2968  CG  GLU   186     -12.799  10.215 -30.075  1.00  0.00           C  
ATOM   2969  HG2 GLU   186     -12.729   9.174 -29.760  1.00  0.00           H  
ATOM   2970  HG3 GLU   186     -13.821  10.572 -29.954  1.00  0.00           H  
ATOM   2971  CD  GLU   186     -12.440  10.334 -31.614  1.00  0.00           C  
ATOM   2972  OE1 GLU   186     -11.865  11.389 -32.006  1.00  0.00           O  
ATOM   2973  OE2 GLU   186     -12.965   9.458 -32.341  1.00  0.00           O  
ATOM   2974  C   GLU   186      -9.495  11.605 -28.338  1.00  0.00           C  
ATOM   2975  O   GLU   186      -8.953  12.585 -28.766  1.00  0.00           O  
ATOM   2976  N   ILE   187      -9.414  11.159 -27.086  1.00  0.00           N  
ATOM   2977  H   ILE   187      -9.785  10.291 -26.728  1.00  0.00           H  
ATOM   2978  CA  ILE   187      -8.555  11.771 -26.058  1.00  0.00           C  
ATOM   2979  HA  ILE   187      -8.838  12.823 -26.025  1.00  0.00           H  
ATOM   2980  CB  ILE   187      -8.944  11.158 -24.596  1.00  0.00           C  
ATOM   2981  HB  ILE   187      -8.746  10.091 -24.698  1.00  0.00           H  
ATOM   2982  CG2 ILE   187      -7.978  11.579 -23.439  1.00  0.00           C  
ATOM   2983 HG21 ILE   187      -8.081  10.921 -22.577  1.00  0.00           H  
ATOM   2984 HG22 ILE   187      -6.960  11.526 -23.825  1.00  0.00           H  
ATOM   2985 HG23 ILE   187      -8.118  12.611 -23.117  1.00  0.00           H  
ATOM   2986  CG1 ILE   187     -10.374  11.465 -24.182  1.00  0.00           C  
ATOM   2987 HG12 ILE   187     -10.457  12.501 -23.854  1.00  0.00           H  
ATOM   2988 HG13 ILE   187     -10.971  11.391 -25.091  1.00  0.00           H  
ATOM   2989  CD1 ILE   187     -10.906  10.528 -23.195  1.00  0.00           C  
ATOM   2990 HD11 ILE   187     -10.137  10.314 -22.452  1.00  0.00           H  
ATOM   2991 HD12 ILE   187     -11.777  11.014 -22.755  1.00  0.00           H  
ATOM   2992 HD13 ILE   187     -11.145   9.601 -23.716  1.00  0.00           H  
ATOM   2993  C   ILE   187      -7.079  11.615 -26.373  1.00  0.00           C  
ATOM   2994  O   ILE   187      -6.301  12.568 -26.285  1.00  0.00           O  
ATOM   2995  N   MET   188      -6.686  10.458 -26.871  1.00  0.00           N  
ATOM   2996  H   MET   188      -7.396   9.740 -26.879  1.00  0.00           H  
ATOM   2997  CA  MET   188      -5.341  10.293 -27.502  1.00  0.00           C  
ATOM   2998  HA  MET   188      -4.577  10.473 -26.746  1.00  0.00           H  
ATOM   2999  CB  MET   188      -5.234   8.870 -28.122  1.00  0.00           C  
ATOM   3000  HB2 MET   188      -6.014   8.701 -28.865  1.00  0.00           H  
ATOM   3001  HB3 MET   188      -4.223   8.773 -28.517  1.00  0.00           H  
ATOM   3002  CG  MET   188      -5.365   7.784 -27.042  1.00  0.00           C  
ATOM   3003  HG2 MET   188      -6.391   7.823 -26.674  1.00  0.00           H  
ATOM   3004  HG3 MET   188      -5.185   6.847 -27.569  1.00  0.00           H  
ATOM   3005  SD  MET   188      -4.196   7.781 -25.665  1.00  0.00           S  
ATOM   3006  CE  MET   188      -2.564   7.372 -26.536  1.00  0.00           C  
ATOM   3007  HE1 MET   188      -2.399   8.138 -27.294  1.00  0.00           H  
ATOM   3008  HE2 MET   188      -1.783   7.388 -25.775  1.00  0.00           H  
ATOM   3009  HE3 MET   188      -2.549   6.405 -27.038  1.00  0.00           H  
ATOM   3010  C   MET   188      -5.046  11.365 -28.504  1.00  0.00           C  
ATOM   3011  O   MET   188      -3.876  11.676 -28.790  1.00  0.00           O  
ATOM   3012  N   LYS   189      -6.062  11.931 -29.299  1.00  0.00           N  
ATOM   3013  H   LYS   189      -6.970  11.553 -29.072  1.00  0.00           H  
ATOM   3014  CA  LYS   189      -5.866  12.907 -30.327  1.00  0.00           C  
ATOM   3015  HA  LYS   189      -4.968  12.655 -30.891  1.00  0.00           H  
ATOM   3016  CB  LYS   189      -7.084  13.045 -31.331  1.00  0.00           C  
ATOM   3017  HB2 LYS   189      -7.877  13.535 -30.767  1.00  0.00           H  
ATOM   3018  HB3 LYS   189      -6.718  13.631 -32.175  1.00  0.00           H  
ATOM   3019  CG  LYS   189      -7.566  11.917 -31.887  1.00  0.00           C  
ATOM   3020  HG2 LYS   189      -6.818  11.524 -32.576  1.00  0.00           H  
ATOM   3021  HG3 LYS   189      -7.634  11.134 -31.131  1.00  0.00           H  
ATOM   3022  CD  LYS   189      -8.746  11.961 -32.617  1.00  0.00           C  
ATOM   3023  HD2 LYS   189      -9.593  12.212 -31.979  1.00  0.00           H  
ATOM   3024  HD3 LYS   189      -8.655  12.738 -33.376  1.00  0.00           H  
ATOM   3025  CE  LYS   189      -8.956  10.741 -33.259  1.00  0.00           C  
ATOM   3026  HE2 LYS   189      -8.103  10.465 -33.879  1.00  0.00           H  
ATOM   3027  HE3 LYS   189      -9.099   9.992 -32.481  1.00  0.00           H  
ATOM   3028  NZ  LYS   189     -10.219  10.812 -34.035  1.00  0.00           N  
ATOM   3029  HZ1 LYS   189     -11.010  10.997 -33.435  1.00  0.00           H  
ATOM   3030  HZ2 LYS   189     -10.195  11.566 -34.707  1.00  0.00           H  
ATOM   3031  HZ3 LYS   189     -10.383   9.909 -34.456  1.00  0.00           H  
ATOM   3032  C   LYS   189      -5.377  14.252 -29.813  1.00  0.00           C  
ATOM   3033  O   LYS   189      -4.546  14.836 -30.469  1.00  0.00           O  
ATOM   3034  N   GLY   190      -5.955  14.783 -28.720  1.00  0.00           N  
ATOM   3035  H   GLY   190      -6.810  14.382 -28.363  1.00  0.00           H  
ATOM   3036  CA  GLY   190      -5.489  16.082 -28.300  1.00  0.00           C  
ATOM   3037  HA2 GLY   190      -5.448  16.643 -29.234  1.00  0.00           H  
ATOM   3038  HA3 GLY   190      -6.121  16.650 -27.618  1.00  0.00           H  
ATOM   3039  C   GLY   190      -4.028  16.014 -27.798  1.00  0.00           C  
ATOM   3040  O   GLY   190      -3.233  16.834 -28.191  1.00  0.00           O  
ATOM   3041  N   GLN   191      -3.645  14.968 -27.092  1.00  0.00           N  
ATOM   3042  H   GLN   191      -4.359  14.344 -26.743  1.00  0.00           H  
ATOM   3043  CA  GLN   191      -2.207  14.758 -26.708  1.00  0.00           C  
ATOM   3044  HA  GLN   191      -2.001  15.536 -25.972  1.00  0.00           H  
ATOM   3045  CB  GLN   191      -2.190  13.367 -26.061  1.00  0.00           C  
ATOM   3046  HB2 GLN   191      -3.141  13.234 -25.545  1.00  0.00           H  
ATOM   3047  HB3 GLN   191      -2.332  12.662 -26.880  1.00  0.00           H  
ATOM   3048  CG  GLN   191      -0.930  12.959 -25.250  1.00  0.00           C  
ATOM   3049  HG2 GLN   191      -0.041  13.235 -25.817  1.00  0.00           H  
ATOM   3050  HG3 GLN   191      -0.966  13.492 -24.300  1.00  0.00           H  
ATOM   3051  CD  GLN   191      -0.840  11.478 -24.886  1.00  0.00           C  
ATOM   3052  OE1 GLN   191      -0.653  11.135 -23.722  1.00  0.00           O  
ATOM   3053  NE2 GLN   191      -0.980  10.442 -25.689  1.00  0.00           N  
ATOM   3054 HE21 GLN   191      -0.969   9.558 -25.201  1.00  0.00           H  
ATOM   3055 HE22 GLN   191      -1.174  10.573 -26.672  1.00  0.00           H  
ATOM   3056  C   GLN   191      -1.334  14.653 -27.949  1.00  0.00           C  
ATOM   3057  O   GLN   191      -0.319  15.288 -27.973  1.00  0.00           O  
ATOM   3058  N   ARG   192      -1.708  13.911 -28.965  1.00  0.00           N  
ATOM   3059  H   ARG   192      -2.571  13.399 -28.847  1.00  0.00           H  
ATOM   3060  CA  ARG   192      -1.096  13.886 -30.327  1.00  0.00           C  
ATOM   3061  HA  ARG   192      -0.034  13.761 -30.114  1.00  0.00           H  
ATOM   3062  CB  ARG   192      -1.736  12.735 -31.186  1.00  0.00           C  
ATOM   3063  HB2 ARG   192      -1.641  11.860 -30.542  1.00  0.00           H  
ATOM   3064  HB3 ARG   192      -2.804  12.945 -31.234  1.00  0.00           H  
ATOM   3065  CG  ARG   192      -1.215  12.624 -32.447  1.00  0.00           C  
ATOM   3066  HG2 ARG   192      -1.587  13.420 -33.090  1.00  0.00           H  
ATOM   3067  HG3 ARG   192      -0.130  12.729 -32.426  1.00  0.00           H  
ATOM   3068  CD  ARG   192      -1.615  11.411 -32.972  1.00  0.00           C  
ATOM   3069  HD2 ARG   192      -1.276  10.464 -32.552  1.00  0.00           H  
ATOM   3070  HD3 ARG   192      -2.702  11.343 -32.943  1.00  0.00           H  
ATOM   3071  NE  ARG   192      -1.326  11.270 -34.384  1.00  0.00           N  
ATOM   3072  HE  ARG   192      -0.437  10.865 -34.643  1.00  0.00           H  
ATOM   3073  CZ  ARG   192      -2.242  11.307 -35.365  1.00  0.00           C  
ATOM   3074  NH1 ARG   192      -3.541  11.682 -35.251  1.00  0.00           N  
ATOM   3075 HH11 ARG   192      -3.895  12.165 -34.438  1.00  0.00           H  
ATOM   3076 HH12 ARG   192      -4.107  11.737 -36.086  1.00  0.00           H  
ATOM   3077  NH2 ARG   192      -1.955  10.819 -36.530  1.00  0.00           N  
ATOM   3078 HH21 ARG   192      -0.996  10.507 -36.581  1.00  0.00           H  
ATOM   3079 HH22 ARG   192      -2.511  10.900 -37.370  1.00  0.00           H  
ATOM   3080  C   ARG   192      -1.169  15.190 -31.090  1.00  0.00           C  
ATOM   3081  O   ARG   192      -0.301  15.462 -31.991  1.00  0.00           O  
ATOM   3082  N   ASP   193      -1.955  16.151 -30.675  1.00  0.00           N  
ATOM   3083  H   ASP   193      -2.816  15.826 -30.258  1.00  0.00           H  
ATOM   3084  CA  ASP   193      -1.893  17.531 -31.084  1.00  0.00           C  
ATOM   3085  HA  ASP   193      -1.520  17.501 -32.108  1.00  0.00           H  
ATOM   3086  CB  ASP   193      -3.267  18.140 -30.962  1.00  0.00           C  
ATOM   3087  HB2 ASP   193      -3.983  17.354 -31.203  1.00  0.00           H  
ATOM   3088  HB3 ASP   193      -3.329  18.507 -29.938  1.00  0.00           H  
ATOM   3089  CG  ASP   193      -3.571  19.193 -32.009  1.00  0.00           C  
ATOM   3090  OD1 ASP   193      -2.996  19.143 -33.132  1.00  0.00           O  
ATOM   3091  OD2 ASP   193      -4.398  20.123 -31.719  1.00  0.00           O  
ATOM   3092  C   ASP   193      -0.932  18.452 -30.310  1.00  0.00           C  
ATOM   3093  O   ASP   193      -0.617  19.565 -30.756  1.00  0.00           O  
ATOM   3094  N   GLN   194      -0.616  18.154 -29.073  1.00  0.00           N  
ATOM   3095  H   GLN   194      -0.988  17.314 -28.653  1.00  0.00           H  
ATOM   3096  CA  GLN   194       0.110  19.063 -28.151  1.00  0.00           C  
ATOM   3097  HA  GLN   194       0.068  20.135 -28.346  1.00  0.00           H  
ATOM   3098  CB  GLN   194      -0.619  18.997 -26.824  1.00  0.00           C  
ATOM   3099  HB2 GLN   194      -0.737  17.977 -26.456  1.00  0.00           H  
ATOM   3100  HB3 GLN   194      -0.055  19.692 -26.201  1.00  0.00           H  
ATOM   3101  CG  GLN   194      -2.058  19.513 -26.839  1.00  0.00           C  
ATOM   3102  HG2 GLN   194      -2.174  20.364 -27.511  1.00  0.00           H  
ATOM   3103  HG3 GLN   194      -2.761  18.778 -27.233  1.00  0.00           H  
ATOM   3104  CD  GLN   194      -2.475  20.040 -25.474  1.00  0.00           C  
ATOM   3105  OE1 GLN   194      -2.220  19.500 -24.420  1.00  0.00           O  
ATOM   3106  NE2 GLN   194      -3.187  21.170 -25.412  1.00  0.00           N  
ATOM   3107 HE21 GLN   194      -3.161  21.565 -24.483  1.00  0.00           H  
ATOM   3108 HE22 GLN   194      -3.389  21.652 -26.277  1.00  0.00           H  
ATOM   3109  C   GLN   194       1.532  18.545 -27.821  1.00  0.00           C  
ATOM   3110  O   GLN   194       2.371  19.340 -27.568  1.00  0.00           O  
ATOM   3111  N   MET   195       1.675  17.222 -27.860  1.00  0.00           N  
ATOM   3112  H   MET   195       0.873  16.709 -28.197  1.00  0.00           H  
ATOM   3113  CA  MET   195       2.902  16.582 -27.766  1.00  0.00           C  
ATOM   3114  HA  MET   195       3.408  17.293 -27.113  1.00  0.00           H  
ATOM   3115  CB  MET   195       2.712  15.188 -27.057  1.00  0.00           C  
ATOM   3116  HB2 MET   195       2.108  15.295 -26.156  1.00  0.00           H  
ATOM   3117  HB3 MET   195       2.155  14.504 -27.697  1.00  0.00           H  
ATOM   3118  CG  MET   195       3.979  14.429 -26.752  1.00  0.00           C  
ATOM   3119  HG2 MET   195       4.317  13.968 -27.681  1.00  0.00           H  
ATOM   3120  HG3 MET   195       4.672  15.185 -26.384  1.00  0.00           H  
ATOM   3121  SD  MET   195       3.471  13.204 -25.464  1.00  0.00           S  
ATOM   3122  CE  MET   195       2.761  11.932 -26.558  1.00  0.00           C  
ATOM   3123  HE1 MET   195       3.458  11.411 -27.214  1.00  0.00           H  
ATOM   3124  HE2 MET   195       2.231  11.173 -25.983  1.00  0.00           H  
ATOM   3125  HE3 MET   195       1.950  12.354 -27.151  1.00  0.00           H  
ATOM   3126  C   MET   195       3.708  16.666 -29.053  1.00  0.00           C  
ATOM   3127  O   MET   195       3.164  16.870 -30.157  1.00  0.00           O  
ATOM   3128  N   ASP   196       5.031  16.748 -28.960  1.00  0.00           N  
ATOM   3129  H   ASP   196       5.407  16.895 -28.034  1.00  0.00           H  
ATOM   3130  CA  ASP   196       5.915  17.189 -30.082  1.00  0.00           C  
ATOM   3131  HA  ASP   196       5.618  16.594 -30.947  1.00  0.00           H  
ATOM   3132  CB  ASP   196       5.690  18.726 -30.321  1.00  0.00           C  
ATOM   3133  HB2 ASP   196       4.687  19.092 -30.101  1.00  0.00           H  
ATOM   3134  HB3 ASP   196       6.185  19.328 -29.560  1.00  0.00           H  
ATOM   3135  CG  ASP   196       6.292  19.348 -31.600  1.00  0.00           C  
ATOM   3136  OD1 ASP   196       6.605  18.522 -32.480  1.00  0.00           O  
ATOM   3137  OD2 ASP   196       6.449  20.574 -31.664  1.00  0.00           O  
ATOM   3138  C   ASP   196       7.377  16.991 -29.772  1.00  0.00           C  
ATOM   3139  O   ASP   196       7.743  17.176 -28.590  1.00  0.00           O  
ATOM   3140  N   ASP   197       8.095  16.530 -30.784  1.00  0.00           N  
ATOM   3141  H   ASP   197       7.647  16.344 -31.670  1.00  0.00           H  
ATOM   3142  CA  ASP   197       9.434  16.106 -30.723  1.00  0.00           C  
ATOM   3143  HA  ASP   197       9.615  15.945 -29.660  1.00  0.00           H  
ATOM   3144  CB  ASP   197       9.469  14.747 -31.418  1.00  0.00           C  
ATOM   3145  HB2 ASP   197       9.153  14.805 -32.460  1.00  0.00           H  
ATOM   3146  HB3 ASP   197      10.475  14.339 -31.515  1.00  0.00           H  
ATOM   3147  CG  ASP   197       8.662  13.752 -30.699  1.00  0.00           C  
ATOM   3148  OD1 ASP   197       8.979  13.323 -29.591  1.00  0.00           O  
ATOM   3149  OD2 ASP   197       7.663  13.220 -31.251  1.00  0.00           O  
ATOM   3150  C   ASP   197      10.479  17.028 -31.332  1.00  0.00           C  
ATOM   3151  O   ASP   197      10.077  17.937 -32.066  1.00  0.00           O  
ATOM   3152  N   PRO   198      11.817  16.903 -31.034  1.00  0.00           N  
ATOM   3153  CD  PRO   198      12.418  16.051 -29.992  1.00  0.00           C  
ATOM   3154  HD2 PRO   198      12.297  14.970 -30.067  1.00  0.00           H  
ATOM   3155  HD3 PRO   198      12.046  16.302 -28.999  1.00  0.00           H  
ATOM   3156  CG  PRO   198      13.888  16.293 -30.127  1.00  0.00           C  
ATOM   3157  HG2 PRO   198      14.373  15.652 -30.863  1.00  0.00           H  
ATOM   3158  HG3 PRO   198      14.387  16.070 -29.184  1.00  0.00           H  
ATOM   3159  CB  PRO   198      13.992  17.734 -30.538  1.00  0.00           C  
ATOM   3160  HB2 PRO   198      14.936  17.866 -31.066  1.00  0.00           H  
ATOM   3161  HB3 PRO   198      14.024  18.352 -29.640  1.00  0.00           H  
ATOM   3162  CA  PRO   198      12.727  18.027 -31.333  1.00  0.00           C  
ATOM   3163  HA  PRO   198      12.397  18.962 -30.878  1.00  0.00           H  
ATOM   3164  C   PRO   198      13.180  18.155 -32.802  1.00  0.00           C  
ATOM   3165  O   PRO   198      13.652  17.171 -33.367  1.00  0.00           O  
ATOM   3166  N   PRO   199      13.140  19.308 -33.510  1.00  0.00           N  
ATOM   3167  CD  PRO   199      12.863  20.551 -32.850  1.00  0.00           C  
ATOM   3168  HD2 PRO   199      13.679  20.810 -32.176  1.00  0.00           H  
ATOM   3169  HD3 PRO   199      11.854  20.415 -32.461  1.00  0.00           H  
ATOM   3170  CG  PRO   199      12.665  21.596 -33.984  1.00  0.00           C  
ATOM   3171  HG2 PRO   199      12.977  22.588 -33.658  1.00  0.00           H  
ATOM   3172  HG3 PRO   199      11.642  21.422 -34.317  1.00  0.00           H  
ATOM   3173  CB  PRO   199      13.585  21.011 -35.044  1.00  0.00           C  
ATOM   3174  HB2 PRO   199      14.559  21.440 -34.807  1.00  0.00           H  
ATOM   3175  HB3 PRO   199      13.181  21.340 -36.001  1.00  0.00           H  
ATOM   3176  CA  PRO   199      13.601  19.484 -34.866  1.00  0.00           C  
ATOM   3177  HA  PRO   199      12.834  19.062 -35.516  1.00  0.00           H  
ATOM   3178  C   PRO   199      15.007  18.916 -35.160  1.00  0.00           C  
ATOM   3179  O   PRO   199      15.944  18.966 -34.370  1.00  0.00           O  
ATOM   3180  N   LEU   200      15.193  18.350 -36.385  1.00  0.00           N  
ATOM   3181  H   LEU   200      14.485  18.490 -37.092  1.00  0.00           H  
ATOM   3182  CA  LEU   200      16.533  17.894 -36.936  1.00  0.00           C  
ATOM   3183  HA  LEU   200      17.042  17.180 -36.288  1.00  0.00           H  
ATOM   3184  CB  LEU   200      16.317  17.365 -38.365  1.00  0.00           C  
ATOM   3185  HB2 LEU   200      15.459  16.696 -38.297  1.00  0.00           H  
ATOM   3186  HB3 LEU   200      16.012  18.185 -39.016  1.00  0.00           H  
ATOM   3187  CG  LEU   200      17.382  16.638 -39.067  1.00  0.00           C  
ATOM   3188  HG  LEU   200      18.239  17.309 -39.113  1.00  0.00           H  
ATOM   3189  CD1 LEU   200      17.958  15.505 -38.122  1.00  0.00           C  
ATOM   3190 HD11 LEU   200      17.128  14.945 -37.691  1.00  0.00           H  
ATOM   3191 HD12 LEU   200      18.576  14.821 -38.704  1.00  0.00           H  
ATOM   3192 HD13 LEU   200      18.483  16.023 -37.320  1.00  0.00           H  
ATOM   3193  CD2 LEU   200      16.938  16.058 -40.375  1.00  0.00           C  
ATOM   3194 HD21 LEU   200      16.419  16.780 -41.005  1.00  0.00           H  
ATOM   3195 HD22 LEU   200      17.802  15.732 -40.953  1.00  0.00           H  
ATOM   3196 HD23 LEU   200      16.256  15.240 -40.143  1.00  0.00           H  
ATOM   3197  C   LEU   200      17.610  18.966 -36.825  1.00  0.00           C  
ATOM   3198  O   LEU   200      18.772  18.605 -36.531  1.00  0.00           O  
ATOM   3199  N   GLU   201      17.292  20.268 -37.103  1.00  0.00           N  
ATOM   3200  H   GLU   201      16.400  20.535 -37.495  1.00  0.00           H  
ATOM   3201  CA  GLU   201      18.357  21.321 -36.974  1.00  0.00           C  
ATOM   3202  HA  GLU   201      19.212  21.017 -37.577  1.00  0.00           H  
ATOM   3203  CB  GLU   201      18.011  22.757 -37.366  1.00  0.00           C  
ATOM   3204  HB2 GLU   201      17.294  23.234 -36.698  1.00  0.00           H  
ATOM   3205  HB3 GLU   201      18.884  23.399 -37.246  1.00  0.00           H  
ATOM   3206  CG  GLU   201      17.517  22.857 -38.841  1.00  0.00           C  
ATOM   3207  HG2 GLU   201      17.497  23.893 -39.179  1.00  0.00           H  
ATOM   3208  HG3 GLU   201      18.198  22.317 -39.499  1.00  0.00           H  
ATOM   3209  CD  GLU   201      16.103  22.364 -39.006  1.00  0.00           C  
ATOM   3210  OE1 GLU   201      15.639  22.312 -40.220  1.00  0.00           O  
ATOM   3211  OE2 GLU   201      15.411  21.947 -38.037  1.00  0.00           O  
ATOM   3212  C   GLU   201      18.860  21.328 -35.544  1.00  0.00           C  
ATOM   3213  O   GLU   201      20.071  21.413 -35.344  1.00  0.00           O  
ATOM   3214  N   GLU   202      18.014  21.138 -34.562  1.00  0.00           N  
ATOM   3215  H   GLU   202      17.015  21.026 -34.660  1.00  0.00           H  
ATOM   3216  CA  GLU   202      18.463  21.123 -33.170  1.00  0.00           C  
ATOM   3217  HA  GLU   202      18.977  22.081 -33.093  1.00  0.00           H  
ATOM   3218  CB  GLU   202      17.241  21.138 -32.163  1.00  0.00           C  
ATOM   3219  HB2 GLU   202      16.768  20.163 -32.050  1.00  0.00           H  
ATOM   3220  HB3 GLU   202      17.732  21.262 -31.198  1.00  0.00           H  
ATOM   3221  CG  GLU   202      16.293  22.306 -32.272  1.00  0.00           C  
ATOM   3222  HG2 GLU   202      15.814  22.239 -33.249  1.00  0.00           H  
ATOM   3223  HG3 GLU   202      15.514  22.141 -31.528  1.00  0.00           H  
ATOM   3224  CD  GLU   202      16.899  23.716 -32.141  1.00  0.00           C  
ATOM   3225  OE1 GLU   202      17.949  23.826 -31.496  1.00  0.00           O  
ATOM   3226  OE2 GLU   202      16.371  24.635 -32.726  1.00  0.00           O  
ATOM   3227  C   GLU   202      19.513  20.004 -32.858  1.00  0.00           C  
ATOM   3228  O   GLU   202      20.377  20.258 -31.991  1.00  0.00           O  
ATOM   3229  N   ARG   203      19.306  18.848 -33.459  1.00  0.00           N  
ATOM   3230  H   ARG   203      18.434  18.796 -33.965  1.00  0.00           H  
ATOM   3231  CA  ARG   203      20.045  17.672 -33.068  1.00  0.00           C  
ATOM   3232  HA  ARG   203      20.365  17.787 -32.032  1.00  0.00           H  
ATOM   3233  CB  ARG   203      19.183  16.445 -33.198  1.00  0.00           C  
ATOM   3234  HB2 ARG   203      18.757  16.486 -34.200  1.00  0.00           H  
ATOM   3235  HB3 ARG   203      19.757  15.520 -33.150  1.00  0.00           H  
ATOM   3236  CG  ARG   203      18.176  16.370 -32.254  1.00  0.00           C  
ATOM   3237  HG2 ARG   203      18.674  16.040 -31.342  1.00  0.00           H  
ATOM   3238  HG3 ARG   203      17.873  17.400 -32.064  1.00  0.00           H  
ATOM   3239  CD  ARG   203      17.135  15.464 -32.481  1.00  0.00           C  
ATOM   3240  HD2 ARG   203      17.593  14.476 -32.537  1.00  0.00           H  
ATOM   3241  HD3 ARG   203      16.416  15.613 -31.675  1.00  0.00           H  
ATOM   3242  NE  ARG   203      16.298  15.838 -33.661  1.00  0.00           N  
ATOM   3243  HE  ARG   203      15.820  16.721 -33.553  1.00  0.00           H  
ATOM   3244  CZ  ARG   203      15.990  15.090 -34.761  1.00  0.00           C  
ATOM   3245  NH1 ARG   203      16.528  13.931 -34.957  1.00  0.00           N  
ATOM   3246 HH11 ARG   203      17.177  13.568 -34.274  1.00  0.00           H  
ATOM   3247 HH12 ARG   203      16.377  13.338 -35.760  1.00  0.00           H  
ATOM   3248  NH2 ARG   203      15.142  15.416 -35.674  1.00  0.00           N  
ATOM   3249 HH21 ARG   203      14.504  16.183 -35.517  1.00  0.00           H  
ATOM   3250 HH22 ARG   203      15.090  14.816 -36.485  1.00  0.00           H  
ATOM   3251  C   ARG   203      21.319  17.582 -33.870  1.00  0.00           C  
ATOM   3252  O   ARG   203      22.376  17.145 -33.348  1.00  0.00           O  
ATOM   3253  N   ARG   204      21.404  18.259 -35.057  1.00  0.00           N  
ATOM   3254  H   ARG   204      20.531  18.437 -35.534  1.00  0.00           H  
ATOM   3255  CA  ARG   204      22.713  18.656 -35.744  1.00  0.00           C  
ATOM   3256  HA  ARG   204      23.376  17.791 -35.771  1.00  0.00           H  
ATOM   3257  CB  ARG   204      22.476  19.226 -37.169  1.00  0.00           C  
ATOM   3258  HB2 ARG   204      21.737  20.027 -37.175  1.00  0.00           H  
ATOM   3259  HB3 ARG   204      23.342  19.864 -37.348  1.00  0.00           H  
ATOM   3260  CG  ARG   204      22.224  18.283 -38.140  1.00  0.00           C  
ATOM   3261  HG2 ARG   204      22.915  17.441 -38.164  1.00  0.00           H  
ATOM   3262  HG3 ARG   204      21.288  17.802 -37.858  1.00  0.00           H  
ATOM   3263  CD  ARG   204      22.160  18.740 -39.413  1.00  0.00           C  
ATOM   3264  HD2 ARG   204      21.762  19.753 -39.338  1.00  0.00           H  
ATOM   3265  HD3 ARG   204      23.128  18.681 -39.910  1.00  0.00           H  
ATOM   3266  NE  ARG   204      21.316  17.947 -40.355  1.00  0.00           N  
ATOM   3267  HE  ARG   204      20.430  18.402 -40.521  1.00  0.00           H  
ATOM   3268  CZ  ARG   204      21.573  16.815 -40.972  1.00  0.00           C  
ATOM   3269  NH1 ARG   204      20.657  16.271 -41.681  1.00  0.00           N  
ATOM   3270 HH11 ARG   204      19.829  16.824 -41.844  1.00  0.00           H  
ATOM   3271 HH12 ARG   204      20.842  15.298 -41.881  1.00  0.00           H  
ATOM   3272  NH2 ARG   204      22.756  16.228 -40.791  1.00  0.00           N  
ATOM   3273 HH21 ARG   204      23.499  16.781 -40.389  1.00  0.00           H  
ATOM   3274 HH22 ARG   204      23.048  15.463 -41.382  1.00  0.00           H  
ATOM   3275  C   ARG   204      23.522  19.556 -34.794  1.00  0.00           C  
ATOM   3276  O   ARG   204      24.695  19.319 -34.586  1.00  0.00           O  
ATOM   3277  N   ALA   205      22.781  20.421 -34.069  1.00  0.00           N  
ATOM   3278  H   ALA   205      21.798  20.551 -34.260  1.00  0.00           H  
ATOM   3279  CA  ALA   205      23.366  21.299 -33.082  1.00  0.00           C  
ATOM   3280  HA  ALA   205      24.367  21.532 -33.443  1.00  0.00           H  
ATOM   3281  CB  ALA   205      22.463  22.535 -33.035  1.00  0.00           C  
ATOM   3282  HB1 ALA   205      22.847  23.281 -33.730  1.00  0.00           H  
ATOM   3283  HB2 ALA   205      21.387  22.362 -33.029  1.00  0.00           H  
ATOM   3284  HB3 ALA   205      22.598  23.030 -32.073  1.00  0.00           H  
ATOM   3285  C   ALA   205      23.611  20.661 -31.761  1.00  0.00           C  
ATOM   3286  O   ALA   205      23.944  21.360 -30.767  1.00  0.00           O  
ATOM   3287  N   MET   206      23.505  19.334 -31.638  1.00  0.00           N  
ATOM   3288  H   MET   206      23.071  18.924 -32.454  1.00  0.00           H  
ATOM   3289  CA  MET   206      23.964  18.505 -30.592  1.00  0.00           C  
ATOM   3290  HA  MET   206      24.396  19.192 -29.864  1.00  0.00           H  
ATOM   3291  CB  MET   206      22.796  17.840 -29.885  1.00  0.00           C  
ATOM   3292  HB2 MET   206      22.288  17.094 -30.497  1.00  0.00           H  
ATOM   3293  HB3 MET   206      23.200  17.210 -29.093  1.00  0.00           H  
ATOM   3294  CG  MET   206      21.699  18.724 -29.260  1.00  0.00           C  
ATOM   3295  HG2 MET   206      22.302  19.198 -28.486  1.00  0.00           H  
ATOM   3296  HG3 MET   206      21.299  19.483 -29.933  1.00  0.00           H  
ATOM   3297  SD  MET   206      20.374  17.669 -28.444  1.00  0.00           S  
ATOM   3298  CE  MET   206      21.215  16.956 -27.031  1.00  0.00           C  
ATOM   3299  HE1 MET   206      21.573  17.761 -26.390  1.00  0.00           H  
ATOM   3300  HE2 MET   206      20.543  16.236 -26.563  1.00  0.00           H  
ATOM   3301  HE3 MET   206      21.968  16.280 -27.436  1.00  0.00           H  
ATOM   3302  C   MET   206      25.062  17.548 -30.996  1.00  0.00           C  
ATOM   3303  O   MET   206      26.088  17.665 -30.356  1.00  0.00           O  
ATOM   3304  N   HIE   207      24.937  16.884 -32.255  1.00  0.00           N  
ATOM   3305  H   HIE   207      24.078  16.863 -32.786  1.00  0.00           H  
ATOM   3306  CA  HIE   207      25.954  16.136 -33.022  1.00  0.00           C  
ATOM   3307  HA  HIE   207      26.231  15.220 -32.499  1.00  0.00           H  
ATOM   3308  CB  HIE   207      25.436  15.688 -34.404  1.00  0.00           C  
ATOM   3309  HB2 HIE   207      24.578  15.035 -34.245  1.00  0.00           H  
ATOM   3310  HB3 HIE   207      25.158  16.556 -35.001  1.00  0.00           H  
ATOM   3311  CG  HIE   207      26.518  14.962 -35.288  1.00  0.00           C  
ATOM   3312  ND1 HIE   207      26.534  15.011 -36.699  1.00  0.00           N  
ATOM   3313  CE1 HIE   207      27.506  14.168 -37.142  1.00  0.00           C  
ATOM   3314  HE1 HIE   207      27.896  13.959 -38.128  1.00  0.00           H  
ATOM   3315  NE2 HIE   207      28.185  13.792 -36.029  1.00  0.00           N  
ATOM   3316  HE2 HIE   207      29.082  13.330 -36.084  1.00  0.00           H  
ATOM   3317  CD2 HIE   207      27.587  14.223 -34.914  1.00  0.00           C  
ATOM   3318  HD2 HIE   207      27.781  13.962 -33.884  1.00  0.00           H  
ATOM   3319  C   HIE   207      27.263  16.959 -33.060  1.00  0.00           C  
ATOM   3320  O   HIE   207      28.286  16.404 -32.645  1.00  0.00           O  
ATOM   3321  N   ASP   208      27.179  18.227 -33.589  1.00  0.00           N  
ATOM   3322  H   ASP   208      26.324  18.647 -33.924  1.00  0.00           H  
ATOM   3323  CA  ASP   208      28.398  19.101 -33.622  1.00  0.00           C  
ATOM   3324  HA  ASP   208      29.114  18.605 -34.278  1.00  0.00           H  
ATOM   3325  CB  ASP   208      28.117  20.440 -34.285  1.00  0.00           C  
ATOM   3326  HB2 ASP   208      27.293  20.835 -33.691  1.00  0.00           H  
ATOM   3327  HB3 ASP   208      28.953  21.125 -34.148  1.00  0.00           H  
ATOM   3328  CG  ASP   208      27.865  20.399 -35.781  1.00  0.00           C  
ATOM   3329  OD1 ASP   208      28.556  19.651 -36.518  1.00  0.00           O  
ATOM   3330  OD2 ASP   208      27.004  21.077 -36.334  1.00  0.00           O  
ATOM   3331  C   ASP   208      29.085  19.471 -32.213  1.00  0.00           C  
ATOM   3332  O   ASP   208      30.200  19.990 -32.239  1.00  0.00           O  
ATOM   3333  N   ILE   209      28.395  19.339 -31.049  1.00  0.00           N  
ATOM   3334  H   ILE   209      27.516  18.846 -30.973  1.00  0.00           H  
ATOM   3335  CA  ILE   209      29.122  19.517 -29.777  1.00  0.00           C  
ATOM   3336  HA  ILE   209      29.879  20.294 -29.882  1.00  0.00           H  
ATOM   3337  CB  ILE   209      28.108  19.876 -28.611  1.00  0.00           C  
ATOM   3338  HB  ILE   209      27.626  18.924 -28.391  1.00  0.00           H  
ATOM   3339  CG2 ILE   209      28.839  20.411 -27.342  1.00  0.00           C  
ATOM   3340 HG21 ILE   209      28.179  20.213 -26.497  1.00  0.00           H  
ATOM   3341 HG22 ILE   209      29.820  19.986 -27.128  1.00  0.00           H  
ATOM   3342 HG23 ILE   209      28.998  21.482 -27.468  1.00  0.00           H  
ATOM   3343  CG1 ILE   209      26.902  20.851 -29.088  1.00  0.00           C  
ATOM   3344 HG12 ILE   209      27.356  21.812 -29.335  1.00  0.00           H  
ATOM   3345 HG13 ILE   209      26.423  20.440 -29.976  1.00  0.00           H  
ATOM   3346  CD1 ILE   209      25.870  20.832 -28.016  1.00  0.00           C  
ATOM   3347 HD11 ILE   209      24.884  21.206 -28.292  1.00  0.00           H  
ATOM   3348 HD12 ILE   209      25.656  19.870 -27.550  1.00  0.00           H  
ATOM   3349 HD13 ILE   209      26.236  21.420 -27.174  1.00  0.00           H  
ATOM   3350  C   ILE   209      29.929  18.189 -29.423  1.00  0.00           C  
ATOM   3351  O   ILE   209      30.856  18.181 -28.652  1.00  0.00           O  
ATOM   3352  N   ILE   210      29.445  17.047 -29.951  1.00  0.00           N  
ATOM   3353  H   ILE   210      28.767  17.130 -30.696  1.00  0.00           H  
ATOM   3354  CA  ILE   210      30.026  15.758 -29.650  1.00  0.00           C  
ATOM   3355  HA  ILE   210      30.382  15.687 -28.622  1.00  0.00           H  
ATOM   3356  CB  ILE   210      28.867  14.700 -29.809  1.00  0.00           C  
ATOM   3357  HB  ILE   210      28.416  14.710 -30.801  1.00  0.00           H  
ATOM   3358  CG2 ILE   210      29.620  13.342 -29.801  1.00  0.00           C  
ATOM   3359 HG21 ILE   210      30.270  13.209 -28.936  1.00  0.00           H  
ATOM   3360 HG22 ILE   210      28.858  12.564 -29.839  1.00  0.00           H  
ATOM   3361 HG23 ILE   210      30.195  13.189 -30.715  1.00  0.00           H  
ATOM   3362  CG1 ILE   210      27.755  14.913 -28.784  1.00  0.00           C  
ATOM   3363 HG12 ILE   210      28.116  14.562 -27.817  1.00  0.00           H  
ATOM   3364 HG13 ILE   210      27.329  15.916 -28.814  1.00  0.00           H  
ATOM   3365  CD1 ILE   210      26.600  14.092 -29.097  1.00  0.00           C  
ATOM   3366 HD11 ILE   210      26.848  13.068 -29.375  1.00  0.00           H  
ATOM   3367 HD12 ILE   210      25.973  14.034 -28.207  1.00  0.00           H  
ATOM   3368 HD13 ILE   210      25.975  14.469 -29.906  1.00  0.00           H  
ATOM   3369  C   ILE   210      31.278  15.489 -30.554  1.00  0.00           C  
ATOM   3370  O   ILE   210      32.307  14.965 -30.112  1.00  0.00           O  
ATOM   3371  N   ALA   211      31.131  15.836 -31.809  1.00  0.00           N  
ATOM   3372  H   ALA   211      30.210  16.224 -31.955  1.00  0.00           H  
ATOM   3373  CA  ALA   211      32.033  15.774 -32.951  1.00  0.00           C  
ATOM   3374  HA  ALA   211      32.474  14.781 -32.867  1.00  0.00           H  
ATOM   3375  CB  ALA   211      31.315  15.817 -34.265  1.00  0.00           C  
ATOM   3376  HB1 ALA   211      31.110  16.848 -34.554  1.00  0.00           H  
ATOM   3377  HB2 ALA   211      31.905  15.266 -34.998  1.00  0.00           H  
ATOM   3378  HB3 ALA   211      30.394  15.239 -34.191  1.00  0.00           H  
ATOM   3379  C   ALA   211      33.125  16.836 -32.718  1.00  0.00           C  
ATOM   3380  O   ALA   211      33.704  17.264 -33.727  1.00  0.00           O  
ATOM   3381  N   SER   212      33.482  17.328 -31.506  1.00  0.00           N  
ATOM   3382  H   SER   212      33.128  16.891 -30.667  1.00  0.00           H  
ATOM   3383  CA  SER   212      34.409  18.411 -31.274  1.00  0.00           C  
ATOM   3384  HA  SER   212      34.829  18.788 -32.207  1.00  0.00           H  
ATOM   3385  CB  SER   212      33.656  19.551 -30.540  1.00  0.00           C  
ATOM   3386  HB2 SER   212      34.411  20.336 -30.500  1.00  0.00           H  
ATOM   3387  HB3 SER   212      32.891  19.907 -31.230  1.00  0.00           H  
ATOM   3388  OG  SER   212      33.312  19.227 -29.231  1.00  0.00           O  
ATOM   3389  HG  SER   212      32.451  18.810 -29.157  1.00  0.00           H  
ATOM   3390  C   SER   212      35.667  17.888 -30.406  1.00  0.00           C  
ATOM   3391  O   SER   212      35.589  16.930 -29.758  1.00  0.00           O  
ATOM   3392  N   ASP   213      36.774  18.631 -30.525  1.00  0.00           N  
ATOM   3393  H   ASP   213      36.804  19.440 -31.129  1.00  0.00           H  
ATOM   3394  CA  ASP   213      38.038  18.294 -29.940  1.00  0.00           C  
ATOM   3395  HA  ASP   213      38.286  17.259 -30.174  1.00  0.00           H  
ATOM   3396  CB  ASP   213      39.180  18.930 -30.693  1.00  0.00           C  
ATOM   3397  HB2 ASP   213      40.084  18.325 -30.623  1.00  0.00           H  
ATOM   3398  HB3 ASP   213      38.920  18.847 -31.748  1.00  0.00           H  
ATOM   3399  CG  ASP   213      39.469  20.370 -30.379  1.00  0.00           C  
ATOM   3400  OD1 ASP   213      38.704  21.016 -29.653  1.00  0.00           O  
ATOM   3401  OD2 ASP   213      40.568  20.900 -30.686  1.00  0.00           O  
ATOM   3402  C   ASP   213      38.133  18.240 -28.449  1.00  0.00           C  
ATOM   3403  O   ASP   213      39.136  17.769 -27.924  1.00  0.00           O  
ATOM   3404  N   THR   214      37.197  18.786 -27.672  1.00  0.00           N  
ATOM   3405  H   THR   214      36.445  19.258 -28.153  1.00  0.00           H  
ATOM   3406  CA  THR   214      37.065  18.830 -26.195  1.00  0.00           C  
ATOM   3407  HA  THR   214      37.174  17.838 -25.757  1.00  0.00           H  
ATOM   3408  CB  THR   214      38.171  19.763 -25.581  1.00  0.00           C  
ATOM   3409  HB  THR   214      39.126  19.802 -26.105  1.00  0.00           H  
ATOM   3410  CG2 THR   214      37.694  21.186 -25.631  1.00  0.00           C  
ATOM   3411 HG21 THR   214      37.430  21.580 -26.612  1.00  0.00           H  
ATOM   3412 HG22 THR   214      36.801  21.212 -25.006  1.00  0.00           H  
ATOM   3413 HG23 THR   214      38.391  21.937 -25.258  1.00  0.00           H  
ATOM   3414  OG1 THR   214      38.509  19.493 -24.209  1.00  0.00           O  
ATOM   3415  HG1 THR   214      39.207  18.834 -24.253  1.00  0.00           H  
ATOM   3416  C   THR   214      35.578  19.174 -25.908  1.00  0.00           C  
ATOM   3417  O   THR   214      34.965  19.768 -26.836  1.00  0.00           O  
ATOM   3418  N   PHE   215      34.924  18.782 -24.805  1.00  0.00           N  
ATOM   3419  H   PHE   215      35.395  18.389 -24.002  1.00  0.00           H  
ATOM   3420  CA  PHE   215      33.468  19.067 -24.508  1.00  0.00           C  
ATOM   3421  HA  PHE   215      32.915  19.129 -25.445  1.00  0.00           H  
ATOM   3422  CB  PHE   215      32.794  18.026 -23.689  1.00  0.00           C  
ATOM   3423  HB2 PHE   215      33.112  17.083 -24.134  1.00  0.00           H  
ATOM   3424  HB3 PHE   215      33.004  17.942 -22.622  1.00  0.00           H  
ATOM   3425  CG  PHE   215      31.279  18.061 -23.804  1.00  0.00           C  
ATOM   3426  CD1 PHE   215      30.548  17.778 -24.979  1.00  0.00           C  
ATOM   3427  HD1 PHE   215      31.096  17.665 -25.903  1.00  0.00           H  
ATOM   3428  CE1 PHE   215      29.174  17.544 -24.884  1.00  0.00           C  
ATOM   3429  HE1 PHE   215      28.643  17.319 -25.797  1.00  0.00           H  
ATOM   3430  CZ  PHE   215      28.538  17.573 -23.611  1.00  0.00           C  
ATOM   3431  HZ  PHE   215      27.472  17.412 -23.543  1.00  0.00           H  
ATOM   3432  CE2 PHE   215      29.204  18.022 -22.522  1.00  0.00           C  
ATOM   3433  HE2 PHE   215      28.656  18.146 -21.599  1.00  0.00           H  
ATOM   3434  CD2 PHE   215      30.598  18.380 -22.612  1.00  0.00           C  
ATOM   3435  HD2 PHE   215      31.177  18.554 -21.717  1.00  0.00           H  
ATOM   3436  C   PHE   215      33.349  20.429 -23.757  1.00  0.00           C  
ATOM   3437  O   PHE   215      34.006  20.665 -22.729  1.00  0.00           O  
ATOM   3438  N   ASP   216      32.402  21.237 -24.203  1.00  0.00           N  
ATOM   3439  H   ASP   216      31.922  20.969 -25.050  1.00  0.00           H  
ATOM   3440  CA  ASP   216      31.822  22.409 -23.578  1.00  0.00           C  
ATOM   3441  HA  ASP   216      32.409  22.640 -22.689  1.00  0.00           H  
ATOM   3442  CB  ASP   216      31.778  23.574 -24.635  1.00  0.00           C  
ATOM   3443  HB2 ASP   216      32.812  23.869 -24.812  1.00  0.00           H  
ATOM   3444  HB3 ASP   216      31.467  23.219 -25.618  1.00  0.00           H  
ATOM   3445  CG  ASP   216      31.111  24.815 -24.089  1.00  0.00           C  
ATOM   3446  OD1 ASP   216      30.855  24.890 -22.831  1.00  0.00           O  
ATOM   3447  OD2 ASP   216      31.074  25.779 -24.822  1.00  0.00           O  
ATOM   3448  C   ASP   216      30.349  22.004 -22.999  1.00  0.00           C  
ATOM   3449  O   ASP   216      29.342  21.872 -23.734  1.00  0.00           O  
ATOM   3450  N   LYS   217      30.282  21.872 -21.690  1.00  0.00           N  
ATOM   3451  H   LYS   217      31.121  22.091 -21.172  1.00  0.00           H  
ATOM   3452  CA  LYS   217      29.070  21.716 -20.874  1.00  0.00           C  
ATOM   3453  HA  LYS   217      28.514  20.953 -21.418  1.00  0.00           H  
ATOM   3454  CB  LYS   217      29.578  21.226 -19.459  1.00  0.00           C  
ATOM   3455  HB2 LYS   217      30.254  20.391 -19.645  1.00  0.00           H  
ATOM   3456  HB3 LYS   217      30.213  21.950 -18.948  1.00  0.00           H  
ATOM   3457  CG  LYS   217      28.593  20.818 -18.602  1.00  0.00           C  
ATOM   3458  HG2 LYS   217      28.099  21.727 -18.260  1.00  0.00           H  
ATOM   3459  HG3 LYS   217      27.858  20.256 -19.180  1.00  0.00           H  
ATOM   3460  CD  LYS   217      29.028  20.088 -17.550  1.00  0.00           C  
ATOM   3461  HD2 LYS   217      29.706  19.302 -17.883  1.00  0.00           H  
ATOM   3462  HD3 LYS   217      29.589  20.753 -16.894  1.00  0.00           H  
ATOM   3463  CE  LYS   217      28.167  19.425 -16.704  1.00  0.00           C  
ATOM   3464  HE2 LYS   217      27.322  20.072 -16.464  1.00  0.00           H  
ATOM   3465  HE3 LYS   217      27.707  18.567 -17.195  1.00  0.00           H  
ATOM   3466  NZ  LYS   217      28.755  19.036 -15.401  1.00  0.00           N  
ATOM   3467  HZ1 LYS   217      28.058  18.687 -14.759  1.00  0.00           H  
ATOM   3468  HZ2 LYS   217      29.432  18.294 -15.506  1.00  0.00           H  
ATOM   3469  HZ3 LYS   217      29.244  19.766 -14.902  1.00  0.00           H  
ATOM   3470  C   LYS   217      28.281  23.010 -20.914  1.00  0.00           C  
ATOM   3471  O   LYS   217      27.089  22.932 -20.666  1.00  0.00           O  
ATOM   3472  N   ALA   218      28.910  24.197 -21.061  1.00  0.00           N  
ATOM   3473  H   ALA   218      29.906  24.215 -21.228  1.00  0.00           H  
ATOM   3474  CA  ALA   218      28.035  25.420 -21.083  1.00  0.00           C  
ATOM   3475  HA  ALA   218      27.361  25.205 -20.254  1.00  0.00           H  
ATOM   3476  CB  ALA   218      28.768  26.680 -20.718  1.00  0.00           C  
ATOM   3477  HB1 ALA   218      29.394  26.602 -19.829  1.00  0.00           H  
ATOM   3478  HB2 ALA   218      29.498  27.010 -21.457  1.00  0.00           H  
ATOM   3479  HB3 ALA   218      28.060  27.471 -20.469  1.00  0.00           H  
ATOM   3480  C   ALA   218      27.127  25.427 -22.399  1.00  0.00           C  
ATOM   3481  O   ALA   218      25.908  25.482 -22.357  1.00  0.00           O  
ATOM   3482  N   LYS   219      27.798  25.249 -23.579  1.00  0.00           N  
ATOM   3483  H   LYS   219      28.805  25.279 -23.504  1.00  0.00           H  
ATOM   3484  CA  LYS   219      27.064  25.138 -24.858  1.00  0.00           C  
ATOM   3485  HA  LYS   219      26.477  26.040 -25.032  1.00  0.00           H  
ATOM   3486  CB  LYS   219      28.014  25.039 -26.079  1.00  0.00           C  
ATOM   3487  HB2 LYS   219      28.831  25.723 -25.854  1.00  0.00           H  
ATOM   3488  HB3 LYS   219      28.386  24.015 -26.100  1.00  0.00           H  
ATOM   3489  CG  LYS   219      27.524  25.240 -27.379  1.00  0.00           C  
ATOM   3490  HG2 LYS   219      26.633  24.629 -27.523  1.00  0.00           H  
ATOM   3491  HG3 LYS   219      27.199  26.281 -27.390  1.00  0.00           H  
ATOM   3492  CD  LYS   219      28.328  25.027 -28.442  1.00  0.00           C  
ATOM   3493  HD2 LYS   219      29.294  25.468 -28.194  1.00  0.00           H  
ATOM   3494  HD3 LYS   219      28.572  23.969 -28.538  1.00  0.00           H  
ATOM   3495  CE  LYS   219      27.939  25.497 -29.673  1.00  0.00           C  
ATOM   3496  HE2 LYS   219      27.098  24.881 -29.991  1.00  0.00           H  
ATOM   3497  HE3 LYS   219      27.703  26.542 -29.474  1.00  0.00           H  
ATOM   3498  NZ  LYS   219      29.036  25.231 -30.613  1.00  0.00           N  
ATOM   3499  HZ1 LYS   219      28.891  25.966 -31.290  1.00  0.00           H  
ATOM   3500  HZ2 LYS   219      29.981  25.280 -30.260  1.00  0.00           H  
ATOM   3501  HZ3 LYS   219      28.934  24.398 -31.174  1.00  0.00           H  
ATOM   3502  C   LYS   219      26.015  24.074 -24.817  1.00  0.00           C  
ATOM   3503  O   LYS   219      24.928  24.331 -25.396  1.00  0.00           O  
ATOM   3504  N   ALA   220      26.366  22.870 -24.263  1.00  0.00           N  
ATOM   3505  H   ALA   220      27.311  22.707 -23.945  1.00  0.00           H  
ATOM   3506  CA  ALA   220      25.408  21.748 -24.099  1.00  0.00           C  
ATOM   3507  HA  ALA   220      24.983  21.502 -25.073  1.00  0.00           H  
ATOM   3508  CB  ALA   220      26.089  20.495 -23.623  1.00  0.00           C  
ATOM   3509  HB1 ALA   220      26.622  20.109 -24.491  1.00  0.00           H  
ATOM   3510  HB2 ALA   220      26.847  20.613 -22.849  1.00  0.00           H  
ATOM   3511  HB3 ALA   220      25.368  19.754 -23.278  1.00  0.00           H  
ATOM   3512  C   ALA   220      24.171  22.108 -23.258  1.00  0.00           C  
ATOM   3513  O   ALA   220      23.081  21.881 -23.716  1.00  0.00           O  
ATOM   3514  N   GLU   221      24.395  22.744 -22.123  1.00  0.00           N  
ATOM   3515  H   GLU   221      25.341  23.023 -21.905  1.00  0.00           H  
ATOM   3516  CA  GLU   221      23.295  23.131 -21.136  1.00  0.00           C  
ATOM   3517  HA  GLU   221      22.780  22.216 -20.842  1.00  0.00           H  
ATOM   3518  CB  GLU   221      24.047  23.773 -19.959  1.00  0.00           C  
ATOM   3519  HB2 GLU   221      24.787  24.482 -20.328  1.00  0.00           H  
ATOM   3520  HB3 GLU   221      23.350  24.394 -19.395  1.00  0.00           H  
ATOM   3521  CG  GLU   221      24.459  22.866 -18.824  1.00  0.00           C  
ATOM   3522  HG2 GLU   221      23.689  22.096 -18.769  1.00  0.00           H  
ATOM   3523  HG3 GLU   221      25.432  22.435 -19.057  1.00  0.00           H  
ATOM   3524  CD  GLU   221      24.636  23.626 -17.480  1.00  0.00           C  
ATOM   3525  OE1 GLU   221      24.803  24.872 -17.416  1.00  0.00           O  
ATOM   3526  OE2 GLU   221      24.461  23.029 -16.421  1.00  0.00           O  
ATOM   3527  C   GLU   221      22.326  24.104 -21.846  1.00  0.00           C  
ATOM   3528  O   GLU   221      21.127  23.960 -21.552  1.00  0.00           O  
ATOM   3529  N   ALA   222      22.794  25.058 -22.731  1.00  0.00           N  
ATOM   3530  H   ALA   222      23.774  25.211 -22.921  1.00  0.00           H  
ATOM   3531  CA  ALA   222      21.852  25.928 -23.492  1.00  0.00           C  
ATOM   3532  HA  ALA   222      21.164  26.418 -22.803  1.00  0.00           H  
ATOM   3533  CB  ALA   222      22.678  26.987 -24.232  1.00  0.00           C  
ATOM   3534  HB1 ALA   222      22.093  27.431 -25.037  1.00  0.00           H  
ATOM   3535  HB2 ALA   222      22.994  27.754 -23.524  1.00  0.00           H  
ATOM   3536  HB3 ALA   222      23.513  26.522 -24.756  1.00  0.00           H  
ATOM   3537  C   ALA   222      21.054  25.162 -24.542  1.00  0.00           C  
ATOM   3538  O   ALA   222      19.829  25.337 -24.675  1.00  0.00           O  
ATOM   3539  N   GLN   223      21.663  24.155 -25.164  1.00  0.00           N  
ATOM   3540  H   GLN   223      22.497  23.693 -24.828  1.00  0.00           H  
ATOM   3541  CA  GLN   223      20.926  23.335 -26.075  1.00  0.00           C  
ATOM   3542  HA  GLN   223      20.342  24.029 -26.679  1.00  0.00           H  
ATOM   3543  CB  GLN   223      22.038  22.603 -26.991  1.00  0.00           C  
ATOM   3544  HB2 GLN   223      22.773  23.302 -27.391  1.00  0.00           H  
ATOM   3545  HB3 GLN   223      22.638  21.925 -26.385  1.00  0.00           H  
ATOM   3546  CG  GLN   223      21.497  21.858 -28.198  1.00  0.00           C  
ATOM   3547  HG2 GLN   223      22.212  21.367 -28.857  1.00  0.00           H  
ATOM   3548  HG3 GLN   223      20.845  21.027 -27.927  1.00  0.00           H  
ATOM   3549  CD  GLN   223      20.747  22.835 -29.109  1.00  0.00           C  
ATOM   3550  OE1 GLN   223      20.881  24.032 -29.132  1.00  0.00           O  
ATOM   3551  NE2 GLN   223      19.883  22.312 -29.935  1.00  0.00           N  
ATOM   3552 HE21 GLN   223      19.323  22.950 -30.484  1.00  0.00           H  
ATOM   3553 HE22 GLN   223      20.065  21.360 -30.217  1.00  0.00           H  
ATOM   3554  C   GLN   223      19.967  22.391 -25.437  1.00  0.00           C  
ATOM   3555  O   GLN   223      18.865  22.291 -25.863  1.00  0.00           O  
ATOM   3556  N   ILE   224      20.246  21.786 -24.269  1.00  0.00           N  
ATOM   3557  H   ILE   224      21.204  21.896 -23.968  1.00  0.00           H  
ATOM   3558  CA  ILE   224      19.411  20.832 -23.520  1.00  0.00           C  
ATOM   3559  HA  ILE   224      18.790  20.295 -24.238  1.00  0.00           H  
ATOM   3560  CB  ILE   224      20.334  19.837 -22.744  1.00  0.00           C  
ATOM   3561  HB  ILE   224      20.951  20.437 -22.076  1.00  0.00           H  
ATOM   3562  CG2 ILE   224      19.402  18.844 -21.926  1.00  0.00           C  
ATOM   3563 HG21 ILE   224      20.066  18.112 -21.465  1.00  0.00           H  
ATOM   3564 HG22 ILE   224      18.863  19.350 -21.126  1.00  0.00           H  
ATOM   3565 HG23 ILE   224      18.675  18.344 -22.567  1.00  0.00           H  
ATOM   3566  CG1 ILE   224      21.298  19.095 -23.611  1.00  0.00           C  
ATOM   3567 HG12 ILE   224      20.741  18.309 -24.121  1.00  0.00           H  
ATOM   3568 HG13 ILE   224      21.755  19.714 -24.382  1.00  0.00           H  
ATOM   3569  CD1 ILE   224      22.475  18.476 -22.914  1.00  0.00           C  
ATOM   3570 HD11 ILE   224      23.129  18.134 -23.716  1.00  0.00           H  
ATOM   3571 HD12 ILE   224      22.943  19.282 -22.349  1.00  0.00           H  
ATOM   3572 HD13 ILE   224      22.248  17.633 -22.262  1.00  0.00           H  
ATOM   3573  C   ILE   224      18.389  21.528 -22.670  1.00  0.00           C  
ATOM   3574  O   ILE   224      17.305  21.016 -22.456  1.00  0.00           O  
ATOM   3575  N   ALA   225      18.599  22.823 -22.407  1.00  0.00           N  
ATOM   3576  H   ALA   225      19.490  23.260 -22.598  1.00  0.00           H  
ATOM   3577  CA  ALA   225      17.506  23.686 -21.918  1.00  0.00           C  
ATOM   3578  HA  ALA   225      17.210  23.352 -20.924  1.00  0.00           H  
ATOM   3579  CB  ALA   225      18.074  25.068 -21.584  1.00  0.00           C  
ATOM   3580  HB1 ALA   225      18.809  25.503 -22.261  1.00  0.00           H  
ATOM   3581  HB2 ALA   225      17.215  25.726 -21.453  1.00  0.00           H  
ATOM   3582  HB3 ALA   225      18.481  24.980 -20.577  1.00  0.00           H  
ATOM   3583  C   ALA   225      16.307  23.749 -22.809  1.00  0.00           C  
ATOM   3584  O   ALA   225      15.130  23.734 -22.336  1.00  0.00           O  
ATOM   3585  N   LYS   226      16.500  23.649 -24.141  1.00  0.00           N  
ATOM   3586  H   LYS   226      17.431  23.597 -24.529  1.00  0.00           H  
ATOM   3587  CA  LYS   226      15.379  23.520 -25.184  1.00  0.00           C  
ATOM   3588  HA  LYS   226      14.718  24.321 -24.852  1.00  0.00           H  
ATOM   3589  CB  LYS   226      15.860  23.673 -26.665  1.00  0.00           C  
ATOM   3590  HB2 LYS   226      16.401  22.738 -26.812  1.00  0.00           H  
ATOM   3591  HB3 LYS   226      15.005  23.647 -27.340  1.00  0.00           H  
ATOM   3592  CG  LYS   226      16.530  24.820 -26.972  1.00  0.00           C  
ATOM   3593  HG2 LYS   226      15.907  25.683 -26.738  1.00  0.00           H  
ATOM   3594  HG3 LYS   226      17.444  24.843 -26.378  1.00  0.00           H  
ATOM   3595  CD  LYS   226      16.866  24.893 -28.285  1.00  0.00           C  
ATOM   3596  HD2 LYS   226      17.396  24.019 -28.663  1.00  0.00           H  
ATOM   3597  HD3 LYS   226      15.964  25.051 -28.876  1.00  0.00           H  
ATOM   3598  CE  LYS   226      17.788  25.922 -28.513  1.00  0.00           C  
ATOM   3599  HE2 LYS   226      17.272  26.813 -28.156  1.00  0.00           H  
ATOM   3600  HE3 LYS   226      18.598  25.821 -27.790  1.00  0.00           H  
ATOM   3601  NZ  LYS   226      18.177  26.094 -29.906  1.00  0.00           N  
ATOM   3602  HZ1 LYS   226      19.147  26.357 -30.005  1.00  0.00           H  
ATOM   3603  HZ2 LYS   226      17.940  25.219 -30.352  1.00  0.00           H  
ATOM   3604  HZ3 LYS   226      17.772  26.867 -30.415  1.00  0.00           H  
ATOM   3605  C   LYS   226      14.634  22.165 -24.936  1.00  0.00           C  
ATOM   3606  O   LYS   226      13.500  22.025 -25.056  1.00  0.00           O  
ATOM   3607  N   MET   227      15.388  21.107 -24.682  1.00  0.00           N  
ATOM   3608  H   MET   227      16.390  21.232 -24.686  1.00  0.00           H  
ATOM   3609  CA  MET   227      14.908  19.747 -24.592  1.00  0.00           C  
ATOM   3610  HA  MET   227      14.240  19.583 -25.438  1.00  0.00           H  
ATOM   3611  CB  MET   227      16.181  18.910 -24.693  1.00  0.00           C  
ATOM   3612  HB2 MET   227      16.917  19.256 -25.419  1.00  0.00           H  
ATOM   3613  HB3 MET   227      16.705  18.733 -23.753  1.00  0.00           H  
ATOM   3614  CG  MET   227      15.846  17.522 -25.228  1.00  0.00           C  
ATOM   3615  HG2 MET   227      16.683  16.825 -25.272  1.00  0.00           H  
ATOM   3616  HG3 MET   227      15.127  17.080 -24.539  1.00  0.00           H  
ATOM   3617  SD  MET   227      15.184  17.594 -26.947  1.00  0.00           S  
ATOM   3618  CE  MET   227      16.699  17.993 -27.927  1.00  0.00           C  
ATOM   3619  HE1 MET   227      17.317  17.103 -28.040  1.00  0.00           H  
ATOM   3620  HE2 MET   227      16.295  18.446 -28.833  1.00  0.00           H  
ATOM   3621  HE3 MET   227      17.264  18.744 -27.374  1.00  0.00           H  
ATOM   3622  C   MET   227      14.110  19.502 -23.338  1.00  0.00           C  
ATOM   3623  O   MET   227      13.138  18.757 -23.300  1.00  0.00           O  
ATOM   3624  N   GLU   228      14.529  20.084 -22.217  1.00  0.00           N  
ATOM   3625  H   GLU   228      15.375  20.631 -22.292  1.00  0.00           H  
ATOM   3626  CA  GLU   228      13.752  20.219 -20.975  1.00  0.00           C  
ATOM   3627  HA  GLU   228      13.538  19.214 -20.610  1.00  0.00           H  
ATOM   3628  CB  GLU   228      14.770  20.934 -19.941  1.00  0.00           C  
ATOM   3629  HB2 GLU   228      15.608  20.259 -19.767  1.00  0.00           H  
ATOM   3630  HB3 GLU   228      15.216  21.776 -20.470  1.00  0.00           H  
ATOM   3631  CG  GLU   228      14.211  21.301 -18.567  1.00  0.00           C  
ATOM   3632  HG2 GLU   228      13.239  21.788 -18.639  1.00  0.00           H  
ATOM   3633  HG3 GLU   228      14.033  20.312 -18.144  1.00  0.00           H  
ATOM   3634  CD  GLU   228      15.180  22.109 -17.672  1.00  0.00           C  
ATOM   3635  OE1 GLU   228      15.903  22.968 -18.297  1.00  0.00           O  
ATOM   3636  OE2 GLU   228      15.213  22.116 -16.419  1.00  0.00           O  
ATOM   3637  C   GLU   228      12.434  20.996 -21.237  1.00  0.00           C  
ATOM   3638  O   GLU   228      11.362  20.585 -20.754  1.00  0.00           O  
ATOM   3639  N   GLU   229      12.514  22.236 -21.812  1.00  0.00           N  
ATOM   3640  H   GLU   229      13.411  22.628 -22.061  1.00  0.00           H  
ATOM   3641  CA  GLU   229      11.347  23.070 -21.992  1.00  0.00           C  
ATOM   3642  HA  GLU   229      10.846  23.316 -21.055  1.00  0.00           H  
ATOM   3643  CB  GLU   229      11.824  24.371 -22.731  1.00  0.00           C  
ATOM   3644  HB2 GLU   229      12.454  24.947 -22.053  1.00  0.00           H  
ATOM   3645  HB3 GLU   229      12.377  24.123 -23.636  1.00  0.00           H  
ATOM   3646  CG  GLU   229      10.761  25.373 -23.144  1.00  0.00           C  
ATOM   3647  HG2 GLU   229      11.132  26.109 -23.858  1.00  0.00           H  
ATOM   3648  HG3 GLU   229       9.973  24.856 -23.691  1.00  0.00           H  
ATOM   3649  CD  GLU   229      10.055  26.182 -22.012  1.00  0.00           C  
ATOM   3650  OE1 GLU   229       9.930  25.653 -20.858  1.00  0.00           O  
ATOM   3651  OE2 GLU   229       9.524  27.246 -22.399  1.00  0.00           O  
ATOM   3652  C   GLU   229      10.299  22.341 -22.854  1.00  0.00           C  
ATOM   3653  O   GLU   229       9.057  22.579 -22.665  1.00  0.00           O  
ATOM   3654  N   GLN   230      10.726  21.615 -23.922  1.00  0.00           N  
ATOM   3655  H   GLN   230      11.725  21.573 -24.064  1.00  0.00           H  
ATOM   3656  CA  GLN   230       9.907  20.744 -24.647  1.00  0.00           C  
ATOM   3657  HA  GLN   230       9.081  21.303 -25.086  1.00  0.00           H  
ATOM   3658  CB  GLN   230      10.783  20.239 -25.750  1.00  0.00           C  
ATOM   3659  HB2 GLN   230      11.391  21.047 -26.156  1.00  0.00           H  
ATOM   3660  HB3 GLN   230      11.442  19.456 -25.375  1.00  0.00           H  
ATOM   3661  CG  GLN   230       9.998  19.481 -26.839  1.00  0.00           C  
ATOM   3662  HG2 GLN   230      10.432  18.485 -26.927  1.00  0.00           H  
ATOM   3663  HG3 GLN   230       8.940  19.404 -26.588  1.00  0.00           H  
ATOM   3664  CD  GLN   230      10.214  20.043 -28.277  1.00  0.00           C  
ATOM   3665  OE1 GLN   230      11.122  20.799 -28.652  1.00  0.00           O  
ATOM   3666  NE2 GLN   230       9.292  19.681 -29.169  1.00  0.00           N  
ATOM   3667 HE21 GLN   230       9.250  20.123 -30.076  1.00  0.00           H  
ATOM   3668 HE22 GLN   230       8.658  18.915 -28.990  1.00  0.00           H  
ATOM   3669  C   GLN   230       9.336  19.533 -23.916  1.00  0.00           C  
ATOM   3670  O   GLN   230       8.140  19.374 -23.937  1.00  0.00           O  
ATOM   3671  N   ARG   231      10.128  18.802 -23.200  1.00  0.00           N  
ATOM   3672  H   ARG   231      11.079  19.138 -23.266  1.00  0.00           H  
ATOM   3673  CA  ARG   231       9.837  17.553 -22.461  1.00  0.00           C  
ATOM   3674  HA  ARG   231       9.319  16.831 -23.093  1.00  0.00           H  
ATOM   3675  CB  ARG   231      11.118  16.910 -21.845  1.00  0.00           C  
ATOM   3676  HB2 ARG   231      11.814  16.619 -22.631  1.00  0.00           H  
ATOM   3677  HB3 ARG   231      11.532  17.649 -21.160  1.00  0.00           H  
ATOM   3678  CG  ARG   231      10.857  15.773 -21.138  1.00  0.00           C  
ATOM   3679  HG2 ARG   231      10.218  15.972 -20.277  1.00  0.00           H  
ATOM   3680  HG3 ARG   231      10.304  15.125 -21.817  1.00  0.00           H  
ATOM   3681  CD  ARG   231      12.005  15.100 -20.716  1.00  0.00           C  
ATOM   3682  HD2 ARG   231      12.819  14.958 -21.427  1.00  0.00           H  
ATOM   3683  HD3 ARG   231      12.501  15.636 -19.907  1.00  0.00           H  
ATOM   3684  NE  ARG   231      11.686  13.722 -20.093  1.00  0.00           N  
ATOM   3685  HE  ARG   231      11.020  13.190 -20.635  1.00  0.00           H  
ATOM   3686  CZ  ARG   231      11.862  13.386 -18.865  1.00  0.00           C  
ATOM   3687  NH1 ARG   231      12.584  14.068 -17.978  1.00  0.00           N  
ATOM   3688 HH11 ARG   231      13.052  14.930 -18.217  1.00  0.00           H  
ATOM   3689 HH12 ARG   231      12.614  13.822 -16.999  1.00  0.00           H  
ATOM   3690  NH2 ARG   231      11.396  12.267 -18.430  1.00  0.00           N  
ATOM   3691 HH21 ARG   231      10.656  11.736 -18.865  1.00  0.00           H  
ATOM   3692 HH22 ARG   231      11.810  11.948 -17.566  1.00  0.00           H  
ATOM   3693  C   ARG   231       8.847  17.839 -21.260  1.00  0.00           C  
ATOM   3694  O   ARG   231       7.907  17.110 -21.054  1.00  0.00           O  
ATOM   3695  N   LYS   232       8.980  19.011 -20.637  1.00  0.00           N  
ATOM   3696  H   LYS   232       9.832  19.524 -20.819  1.00  0.00           H  
ATOM   3697  CA  LYS   232       7.988  19.649 -19.752  1.00  0.00           C  
ATOM   3698  HA  LYS   232       7.829  18.958 -18.925  1.00  0.00           H  
ATOM   3699  CB  LYS   232       8.496  20.985 -19.183  1.00  0.00           C  
ATOM   3700  HB2 LYS   232       9.038  21.547 -19.942  1.00  0.00           H  
ATOM   3701  HB3 LYS   232       7.753  21.732 -18.906  1.00  0.00           H  
ATOM   3702  CG  LYS   232       9.275  20.901 -18.066  1.00  0.00           C  
ATOM   3703  HG2 LYS   232       8.701  20.586 -17.194  1.00  0.00           H  
ATOM   3704  HG3 LYS   232      10.079  20.222 -18.350  1.00  0.00           H  
ATOM   3705  CD  LYS   232       9.966  22.045 -17.666  1.00  0.00           C  
ATOM   3706  HD2 LYS   232      10.552  21.771 -16.789  1.00  0.00           H  
ATOM   3707  HD3 LYS   232      10.722  22.262 -18.420  1.00  0.00           H  
ATOM   3708  CE  LYS   232       9.338  23.223 -17.391  1.00  0.00           C  
ATOM   3709  HE2 LYS   232       8.762  23.635 -18.219  1.00  0.00           H  
ATOM   3710  HE3 LYS   232       8.646  22.865 -16.628  1.00  0.00           H  
ATOM   3711  NZ  LYS   232      10.158  24.265 -16.798  1.00  0.00           N  
ATOM   3712  HZ1 LYS   232      10.849  24.685 -17.403  1.00  0.00           H  
ATOM   3713  HZ2 LYS   232       9.620  25.077 -16.532  1.00  0.00           H  
ATOM   3714  HZ3 LYS   232      10.722  24.002 -16.003  1.00  0.00           H  
ATOM   3715  C   LYS   232       6.705  19.861 -20.433  1.00  0.00           C  
ATOM   3716  O   LYS   232       5.722  19.607 -19.746  1.00  0.00           O  
ATOM   3717  N   ALA   233       6.628  20.312 -21.672  1.00  0.00           N  
ATOM   3718  H   ALA   233       7.484  20.459 -22.188  1.00  0.00           H  
ATOM   3719  CA  ALA   233       5.337  20.448 -22.366  1.00  0.00           C  
ATOM   3720  HA  ALA   233       4.649  20.973 -21.704  1.00  0.00           H  
ATOM   3721  CB  ALA   233       5.484  21.209 -23.715  1.00  0.00           C  
ATOM   3722  HB1 ALA   233       6.290  20.775 -24.307  1.00  0.00           H  
ATOM   3723  HB2 ALA   233       4.616  21.218 -24.374  1.00  0.00           H  
ATOM   3724  HB3 ALA   233       5.812  22.233 -23.536  1.00  0.00           H  
ATOM   3725  C   ALA   233       4.734  19.040 -22.653  1.00  0.00           C  
ATOM   3726  O   ALA   233       3.543  18.761 -22.409  1.00  0.00           O  
ATOM   3727  N   ASN   234       5.636  18.131 -23.042  1.00  0.00           N  
ATOM   3728  H   ASN   234       6.604  18.363 -23.216  1.00  0.00           H  
ATOM   3729  CA  ASN   234       5.177  16.799 -23.490  1.00  0.00           C  
ATOM   3730  HA  ASN   234       4.412  16.859 -24.264  1.00  0.00           H  
ATOM   3731  CB  ASN   234       6.423  16.065 -24.094  1.00  0.00           C  
ATOM   3732  HB2 ASN   234       7.314  15.904 -23.488  1.00  0.00           H  
ATOM   3733  HB3 ASN   234       6.163  15.028 -24.306  1.00  0.00           H  
ATOM   3734  CG  ASN   234       6.835  16.681 -25.345  1.00  0.00           C  
ATOM   3735  OD1 ASN   234       6.071  17.222 -26.117  1.00  0.00           O  
ATOM   3736  ND2 ASN   234       8.019  16.402 -25.877  1.00  0.00           N  
ATOM   3737 HD21 ASN   234       8.092  16.604 -26.864  1.00  0.00           H  
ATOM   3738 HD22 ASN   234       8.606  15.724 -25.413  1.00  0.00           H  
ATOM   3739  C   ASN   234       4.574  16.097 -22.284  1.00  0.00           C  
ATOM   3740  O   ASN   234       3.454  15.713 -22.303  1.00  0.00           O  
ATOM   3741  N   MET   235       5.223  16.037 -21.145  1.00  0.00           N  
ATOM   3742  H   MET   235       6.100  16.534 -21.078  1.00  0.00           H  
ATOM   3743  CA  MET   235       4.707  15.445 -19.923  1.00  0.00           C  
ATOM   3744  HA  MET   235       4.414  14.410 -20.094  1.00  0.00           H  
ATOM   3745  CB  MET   235       5.799  15.464 -18.839  1.00  0.00           C  
ATOM   3746  HB2 MET   235       6.265  16.449 -18.859  1.00  0.00           H  
ATOM   3747  HB3 MET   235       5.476  15.245 -17.821  1.00  0.00           H  
ATOM   3748  CG  MET   235       6.976  14.529 -19.149  1.00  0.00           C  
ATOM   3749  HG2 MET   235       6.606  13.510 -19.036  1.00  0.00           H  
ATOM   3750  HG3 MET   235       7.166  14.779 -20.193  1.00  0.00           H  
ATOM   3751  SD  MET   235       8.498  14.753 -18.288  1.00  0.00           S  
ATOM   3752  CE  MET   235       8.142  14.134 -16.612  1.00  0.00           C  
ATOM   3753  HE1 MET   235       8.077  13.053 -16.740  1.00  0.00           H  
ATOM   3754  HE2 MET   235       8.946  14.481 -15.963  1.00  0.00           H  
ATOM   3755  HE3 MET   235       7.200  14.633 -16.386  1.00  0.00           H  
ATOM   3756  C   MET   235       3.420  16.125 -19.384  1.00  0.00           C  
ATOM   3757  O   MET   235       2.692  15.387 -18.631  1.00  0.00           O  
ATOM   3758  N   LEU   236       3.117  17.313 -19.638  1.00  0.00           N  
ATOM   3759  H   LEU   236       3.628  17.821 -20.345  1.00  0.00           H  
ATOM   3760  CA  LEU   236       1.876  17.983 -19.088  1.00  0.00           C  
ATOM   3761  HA  LEU   236       1.676  17.702 -18.054  1.00  0.00           H  
ATOM   3762  CB  LEU   236       2.126  19.478 -18.968  1.00  0.00           C  
ATOM   3763  HB2 LEU   236       3.019  19.681 -18.376  1.00  0.00           H  
ATOM   3764  HB3 LEU   236       2.385  19.793 -19.979  1.00  0.00           H  
ATOM   3765  CG  LEU   236       0.906  20.303 -18.425  1.00  0.00           C  
ATOM   3766  HG  LEU   236       0.061  20.287 -19.113  1.00  0.00           H  
ATOM   3767  CD1 LEU   236       0.588  19.879 -16.981  1.00  0.00           C  
ATOM   3768 HD11 LEU   236      -0.217  20.531 -16.640  1.00  0.00           H  
ATOM   3769 HD12 LEU   236       0.254  18.844 -16.905  1.00  0.00           H  
ATOM   3770 HD13 LEU   236       1.506  20.021 -16.412  1.00  0.00           H  
ATOM   3771  CD2 LEU   236       1.321  21.688 -18.460  1.00  0.00           C  
ATOM   3772 HD21 LEU   236       2.287  21.975 -18.044  1.00  0.00           H  
ATOM   3773 HD22 LEU   236       1.458  22.009 -19.493  1.00  0.00           H  
ATOM   3774 HD23 LEU   236       0.542  22.288 -17.991  1.00  0.00           H  
ATOM   3775  C   LEU   236       0.664  17.545 -19.907  1.00  0.00           C  
ATOM   3776  O   LEU   236      -0.401  17.260 -19.379  1.00  0.00           O  
ATOM   3777  N   ALA   237       0.810  17.444 -21.235  1.00  0.00           N  
ATOM   3778  H   ALA   237       1.705  17.559 -21.689  1.00  0.00           H  
ATOM   3779  CA  ALA   237      -0.223  16.898 -22.145  1.00  0.00           C  
ATOM   3780  HA  ALA   237      -1.188  17.345 -21.905  1.00  0.00           H  
ATOM   3781  CB  ALA   237       0.097  17.207 -23.618  1.00  0.00           C  
ATOM   3782  HB1 ALA   237       0.928  16.555 -23.885  1.00  0.00           H  
ATOM   3783  HB2 ALA   237      -0.817  16.802 -24.054  1.00  0.00           H  
ATOM   3784  HB3 ALA   237       0.296  18.268 -23.770  1.00  0.00           H  
ATOM   3785  C   ALA   237      -0.434  15.412 -21.806  1.00  0.00           C  
ATOM   3786  O   ALA   237      -1.523  14.868 -21.630  1.00  0.00           O  
ATOM   3787  N   HIE   238       0.700  14.702 -21.641  1.00  0.00           N  
ATOM   3788  H   HIE   238       1.580  15.148 -21.856  1.00  0.00           H  
ATOM   3789  CA  HIE   238       0.728  13.298 -21.375  1.00  0.00           C  
ATOM   3790  HA  HIE   238       0.170  12.795 -22.165  1.00  0.00           H  
ATOM   3791  CB  HIE   238       2.134  12.649 -21.392  1.00  0.00           C  
ATOM   3792  HB2 HIE   238       2.765  12.838 -22.261  1.00  0.00           H  
ATOM   3793  HB3 HIE   238       2.687  13.133 -20.587  1.00  0.00           H  
ATOM   3794  CG  HIE   238       2.158  11.156 -21.152  1.00  0.00           C  
ATOM   3795  ND1 HIE   238       2.059  10.529 -19.939  1.00  0.00           N  
ATOM   3796  CE1 HIE   238       2.210   9.243 -20.195  1.00  0.00           C  
ATOM   3797  HE1 HIE   238       2.454   8.556 -19.399  1.00  0.00           H  
ATOM   3798  NE2 HIE   238       2.178   8.992 -21.473  1.00  0.00           N  
ATOM   3799  HE2 HIE   238       2.404   8.084 -21.852  1.00  0.00           H  
ATOM   3800  CD2 HIE   238       2.178  10.223 -22.133  1.00  0.00           C  
ATOM   3801  HD2 HIE   238       2.303  10.334 -23.200  1.00  0.00           H  
ATOM   3802  C   HIE   238       0.023  12.999 -20.039  1.00  0.00           C  
ATOM   3803  O   HIE   238      -0.854  12.144 -19.914  1.00  0.00           O  
ATOM   3804  N   MET   239       0.356  13.795 -19.002  1.00  0.00           N  
ATOM   3805  H   MET   239       1.012  14.548 -19.157  1.00  0.00           H  
ATOM   3806  CA  MET   239      -0.231  13.675 -17.669  1.00  0.00           C  
ATOM   3807  HA  MET   239      -0.198  12.635 -17.346  1.00  0.00           H  
ATOM   3808  CB  MET   239       0.478  14.583 -16.613  1.00  0.00           C  
ATOM   3809  HB2 MET   239       1.559  14.458 -16.553  1.00  0.00           H  
ATOM   3810  HB3 MET   239       0.298  15.615 -16.914  1.00  0.00           H  
ATOM   3811  CG  MET   239      -0.038  14.242 -15.192  1.00  0.00           C  
ATOM   3812  HG2 MET   239      -1.127  14.234 -15.224  1.00  0.00           H  
ATOM   3813  HG3 MET   239       0.344  13.245 -14.972  1.00  0.00           H  
ATOM   3814  SD  MET   239       0.407  15.426 -13.903  1.00  0.00           S  
ATOM   3815  CE  MET   239       2.115  15.707 -14.309  1.00  0.00           C  
ATOM   3816  HE1 MET   239       2.621  16.360 -13.598  1.00  0.00           H  
ATOM   3817  HE2 MET   239       2.686  14.788 -14.436  1.00  0.00           H  
ATOM   3818  HE3 MET   239       2.214  16.231 -15.260  1.00  0.00           H  
ATOM   3819  C   MET   239      -1.774  14.061 -17.738  1.00  0.00           C  
ATOM   3820  O   MET   239      -2.624  13.472 -17.048  1.00  0.00           O  
ATOM   3821  N   GLU   240      -2.155  15.075 -18.553  1.00  0.00           N  
ATOM   3822  H   GLU   240      -1.490  15.740 -18.921  1.00  0.00           H  
ATOM   3823  CA  GLU   240      -3.596  15.420 -18.745  1.00  0.00           C  
ATOM   3824  HA  GLU   240      -3.975  15.628 -17.744  1.00  0.00           H  
ATOM   3825  CB  GLU   240      -3.734  16.733 -19.546  1.00  0.00           C  
ATOM   3826  HB2 GLU   240      -3.188  17.520 -19.026  1.00  0.00           H  
ATOM   3827  HB3 GLU   240      -3.305  16.588 -20.537  1.00  0.00           H  
ATOM   3828  CG  GLU   240      -5.133  17.185 -19.502  1.00  0.00           C  
ATOM   3829  HG2 GLU   240      -5.656  16.428 -20.086  1.00  0.00           H  
ATOM   3830  HG3 GLU   240      -5.459  17.192 -18.462  1.00  0.00           H  
ATOM   3831  CD  GLU   240      -5.289  18.570 -20.092  1.00  0.00           C  
ATOM   3832  OE1 GLU   240      -4.478  19.017 -20.974  1.00  0.00           O  
ATOM   3833  OE2 GLU   240      -6.182  19.247 -19.584  1.00  0.00           O  
ATOM   3834  C   GLU   240      -4.401  14.194 -19.303  1.00  0.00           C  
ATOM   3835  O   GLU   240      -5.463  13.792 -18.743  1.00  0.00           O  
ATOM   3836  N   THR   241      -3.774  13.469 -20.234  1.00  0.00           N  
ATOM   3837  H   THR   241      -2.856  13.697 -20.589  1.00  0.00           H  
ATOM   3838  CA  THR   241      -4.362  12.203 -20.772  1.00  0.00           C  
ATOM   3839  HA  THR   241      -5.337  12.467 -21.183  1.00  0.00           H  
ATOM   3840  CB  THR   241      -3.441  11.805 -21.946  1.00  0.00           C  
ATOM   3841  HB  THR   241      -2.516  11.538 -21.437  1.00  0.00           H  
ATOM   3842  CG2 THR   241      -3.960  10.602 -22.646  1.00  0.00           C  
ATOM   3843 HG21 THR   241      -5.012  10.737 -22.897  1.00  0.00           H  
ATOM   3844 HG22 THR   241      -3.601  10.480 -23.668  1.00  0.00           H  
ATOM   3845 HG23 THR   241      -3.855   9.681 -22.072  1.00  0.00           H  
ATOM   3846  OG1 THR   241      -3.239  12.918 -22.828  1.00  0.00           O  
ATOM   3847  HG1 THR   241      -2.580  13.536 -22.505  1.00  0.00           H  
ATOM   3848  C   THR   241      -4.442  11.092 -19.764  1.00  0.00           C  
ATOM   3849  O   THR   241      -5.516  10.494 -19.760  1.00  0.00           O  
ATOM   3850  N   GLN   242      -3.442  10.885 -18.938  1.00  0.00           N  
ATOM   3851  H   GLN   242      -2.606  11.452 -18.953  1.00  0.00           H  
ATOM   3852  CA  GLN   242      -3.540   9.818 -17.943  1.00  0.00           C  
ATOM   3853  HA  GLN   242      -3.769   8.920 -18.518  1.00  0.00           H  
ATOM   3854  CB  GLN   242      -2.273   9.540 -17.117  1.00  0.00           C  
ATOM   3855  HB2 GLN   242      -2.137  10.263 -16.313  1.00  0.00           H  
ATOM   3856  HB3 GLN   242      -2.549   8.547 -16.762  1.00  0.00           H  
ATOM   3857  CG  GLN   242      -0.998   9.438 -18.022  1.00  0.00           C  
ATOM   3858  HG2 GLN   242      -0.615  10.433 -18.247  1.00  0.00           H  
ATOM   3859  HG3 GLN   242      -0.328   8.911 -17.343  1.00  0.00           H  
ATOM   3860  CD  GLN   242      -1.306   8.528 -19.254  1.00  0.00           C  
ATOM   3861  OE1 GLN   242      -1.680   7.397 -19.164  1.00  0.00           O  
ATOM   3862  NE2 GLN   242      -1.309   9.067 -20.429  1.00  0.00           N  
ATOM   3863 HE21 GLN   242      -1.315   8.422 -21.207  1.00  0.00           H  
ATOM   3864 HE22 GLN   242      -1.074  10.044 -20.537  1.00  0.00           H  
ATOM   3865  C   GLN   242      -4.817  10.001 -17.080  1.00  0.00           C  
ATOM   3866  O   GLN   242      -5.722   9.181 -16.956  1.00  0.00           O  
ATOM   3867  N   ASN   243      -5.009  11.288 -16.609  1.00  0.00           N  
ATOM   3868  H   ASN   243      -4.265  11.948 -16.787  1.00  0.00           H  
ATOM   3869  CA  ASN   243      -6.173  11.589 -15.823  1.00  0.00           C  
ATOM   3870  HA  ASN   243      -6.164  10.865 -15.008  1.00  0.00           H  
ATOM   3871  CB  ASN   243      -5.992  12.993 -15.087  1.00  0.00           C  
ATOM   3872  HB2 ASN   243      -5.114  13.014 -14.440  1.00  0.00           H  
ATOM   3873  HB3 ASN   243      -5.875  13.833 -15.772  1.00  0.00           H  
ATOM   3874  CG  ASN   243      -7.202  13.260 -14.220  1.00  0.00           C  
ATOM   3875  OD1 ASN   243      -8.089  14.022 -14.534  1.00  0.00           O  
ATOM   3876  ND2 ASN   243      -7.282  12.538 -13.110  1.00  0.00           N  
ATOM   3877 HD21 ASN   243      -8.171  12.537 -12.632  1.00  0.00           H  
ATOM   3878 HD22 ASN   243      -6.727  11.701 -12.998  1.00  0.00           H  
ATOM   3879  C   ASN   243      -7.542  11.585 -16.419  1.00  0.00           C  
ATOM   3880  O   ASN   243      -8.486  11.106 -15.758  1.00  0.00           O  
ATOM   3881  N   LYS   244      -7.649  12.042 -17.655  1.00  0.00           N  
ATOM   3882  H   LYS   244      -6.829  12.572 -17.914  1.00  0.00           H  
ATOM   3883  CA  LYS   244      -8.755  11.938 -18.546  1.00  0.00           C  
ATOM   3884  HA  LYS   244      -9.607  12.342 -18.000  1.00  0.00           H  
ATOM   3885  CB  LYS   244      -8.565  12.718 -19.946  1.00  0.00           C  
ATOM   3886  HB2 LYS   244      -7.554  12.515 -20.298  1.00  0.00           H  
ATOM   3887  HB3 LYS   244      -9.355  12.252 -20.535  1.00  0.00           H  
ATOM   3888  CG  LYS   244      -8.800  14.033 -19.849  1.00  0.00           C  
ATOM   3889  HG2 LYS   244      -9.751  14.189 -19.340  1.00  0.00           H  
ATOM   3890  HG3 LYS   244      -8.106  14.449 -19.118  1.00  0.00           H  
ATOM   3891  CD  LYS   244      -8.810  14.719 -21.053  1.00  0.00           C  
ATOM   3892  HD2 LYS   244      -7.841  14.546 -21.521  1.00  0.00           H  
ATOM   3893  HD3 LYS   244      -9.557  14.247 -21.691  1.00  0.00           H  
ATOM   3894  CE  LYS   244      -9.093  16.022 -20.976  1.00  0.00           C  
ATOM   3895  HE2 LYS   244     -10.114  16.119 -20.608  1.00  0.00           H  
ATOM   3896  HE3 LYS   244      -8.494  16.460 -20.178  1.00  0.00           H  
ATOM   3897  NZ  LYS   244      -8.884  16.778 -22.260  1.00  0.00           N  
ATOM   3898  HZ1 LYS   244      -9.284  17.696 -22.127  1.00  0.00           H  
ATOM   3899  HZ2 LYS   244      -7.896  16.924 -22.410  1.00  0.00           H  
ATOM   3900  HZ3 LYS   244      -9.282  16.292 -23.051  1.00  0.00           H  
ATOM   3901  C   LYS   244      -9.101  10.446 -18.858  1.00  0.00           C  
ATOM   3902  O   LYS   244     -10.279  10.066 -18.854  1.00  0.00           O  
ATOM   3903  N   ILE   245      -8.109   9.558 -19.188  1.00  0.00           N  
ATOM   3904  H   ILE   245      -7.151   9.875 -19.140  1.00  0.00           H  
ATOM   3905  CA  ILE   245      -8.275   8.095 -19.347  1.00  0.00           C  
ATOM   3906  HA  ILE   245      -9.030   7.879 -20.103  1.00  0.00           H  
ATOM   3907  CB  ILE   245      -6.981   7.410 -19.757  1.00  0.00           C  
ATOM   3908  HB  ILE   245      -6.136   7.809 -19.195  1.00  0.00           H  
ATOM   3909  CG2 ILE   245      -6.973   5.816 -19.683  1.00  0.00           C  
ATOM   3910 HG21 ILE   245      -7.842   5.452 -20.232  1.00  0.00           H  
ATOM   3911 HG22 ILE   245      -5.995   5.423 -19.962  1.00  0.00           H  
ATOM   3912 HG23 ILE   245      -7.138   5.475 -18.661  1.00  0.00           H  
ATOM   3913  CG1 ILE   245      -6.650   7.790 -21.196  1.00  0.00           C  
ATOM   3914 HG12 ILE   245      -7.505   7.616 -21.849  1.00  0.00           H  
ATOM   3915 HG13 ILE   245      -6.464   8.855 -21.334  1.00  0.00           H  
ATOM   3916  CD1 ILE   245      -5.460   7.118 -21.795  1.00  0.00           C  
ATOM   3917 HD11 ILE   245      -5.741   6.095 -22.047  1.00  0.00           H  
ATOM   3918 HD12 ILE   245      -5.148   7.698 -22.664  1.00  0.00           H  
ATOM   3919 HD13 ILE   245      -4.668   7.013 -21.054  1.00  0.00           H  
ATOM   3920  C   ILE   245      -8.747   7.540 -17.990  1.00  0.00           C  
ATOM   3921  O   ILE   245      -9.658   6.694 -17.938  1.00  0.00           O  
ATOM   3922  N   TYR   246      -8.185   7.940 -16.812  1.00  0.00           N  
ATOM   3923  H   TYR   246      -7.458   8.639 -16.867  1.00  0.00           H  
ATOM   3924  CA  TYR   246      -8.571   7.508 -15.443  1.00  0.00           C  
ATOM   3925  HA  TYR   246      -8.543   6.425 -15.322  1.00  0.00           H  
ATOM   3926  CB  TYR   246      -7.638   8.163 -14.426  1.00  0.00           C  
ATOM   3927  HB2 TYR   246      -6.631   7.913 -14.761  1.00  0.00           H  
ATOM   3928  HB3 TYR   246      -7.676   9.245 -14.299  1.00  0.00           H  
ATOM   3929  CG  TYR   246      -7.848   7.604 -13.071  1.00  0.00           C  
ATOM   3930  CD1 TYR   246      -7.250   6.444 -12.752  1.00  0.00           C  
ATOM   3931  HD1 TYR   246      -6.654   5.940 -13.500  1.00  0.00           H  
ATOM   3932  CE1 TYR   246      -7.280   5.874 -11.504  1.00  0.00           C  
ATOM   3933  HE1 TYR   246      -6.701   4.991 -11.275  1.00  0.00           H  
ATOM   3934  CZ  TYR   246      -8.230   6.490 -10.545  1.00  0.00           C  
ATOM   3935  OH  TYR   246      -8.445   6.068  -9.272  1.00  0.00           O  
ATOM   3936  HH  TYR   246      -8.756   6.811  -8.748  1.00  0.00           H  
ATOM   3937  CE2 TYR   246      -8.889   7.713 -10.884  1.00  0.00           C  
ATOM   3938  HE2 TYR   246      -9.612   8.215 -10.258  1.00  0.00           H  
ATOM   3939  CD2 TYR   246      -8.633   8.270 -12.149  1.00  0.00           C  
ATOM   3940  HD2 TYR   246      -9.147   9.187 -12.396  1.00  0.00           H  
ATOM   3941  C   TYR   246     -10.005   7.945 -15.079  1.00  0.00           C  
ATOM   3942  O   TYR   246     -10.706   7.204 -14.380  1.00  0.00           O  
ATOM   3943  N   ASN   247     -10.590   9.024 -15.643  1.00  0.00           N  
ATOM   3944  H   ASN   247     -10.007   9.582 -16.250  1.00  0.00           H  
ATOM   3945  CA  ASN   247     -12.066   9.227 -15.520  1.00  0.00           C  
ATOM   3946  HA  ASN   247     -12.424   8.888 -14.548  1.00  0.00           H  
ATOM   3947  CB  ASN   247     -12.345  10.711 -15.344  1.00  0.00           C  
ATOM   3948  HB2 ASN   247     -12.000  11.241 -16.232  1.00  0.00           H  
ATOM   3949  HB3 ASN   247     -13.425  10.846 -15.283  1.00  0.00           H  
ATOM   3950  CG  ASN   247     -11.858  11.119 -14.000  1.00  0.00           C  
ATOM   3951  OD1 ASN   247     -12.475  10.871 -12.939  1.00  0.00           O  
ATOM   3952  ND2 ASN   247     -10.695  11.692 -13.889  1.00  0.00           N  
ATOM   3953 HD21 ASN   247     -10.439  11.829 -12.922  1.00  0.00           H  
ATOM   3954 HD22 ASN   247     -10.020  11.957 -14.592  1.00  0.00           H  
ATOM   3955  C   ASN   247     -12.985   8.488 -16.525  1.00  0.00           C  
ATOM   3956  O   ASN   247     -14.169   8.711 -16.665  1.00  0.00           O  
ATOM   3957  N   ILE   248     -12.476   7.499 -17.264  1.00  0.00           N  
ATOM   3958  H   ILE   248     -11.497   7.405 -17.493  1.00  0.00           H  
ATOM   3959  CA  ILE   248     -13.347   6.633 -18.110  1.00  0.00           C  
ATOM   3960  HA  ILE   248     -14.334   7.060 -18.285  1.00  0.00           H  
ATOM   3961  CB  ILE   248     -12.623   6.354 -19.495  1.00  0.00           C  
ATOM   3962  HB  ILE   248     -11.613   6.003 -19.281  1.00  0.00           H  
ATOM   3963  CG2 ILE   248     -13.226   5.291 -20.428  1.00  0.00           C  
ATOM   3964 HG21 ILE   248     -14.233   5.642 -20.657  1.00  0.00           H  
ATOM   3965 HG22 ILE   248     -12.627   5.195 -21.334  1.00  0.00           H  
ATOM   3966 HG23 ILE   248     -13.423   4.352 -19.911  1.00  0.00           H  
ATOM   3967  CG1 ILE   248     -12.574   7.683 -20.301  1.00  0.00           C  
ATOM   3968 HG12 ILE   248     -11.932   8.379 -19.760  1.00  0.00           H  
ATOM   3969 HG13 ILE   248     -12.174   7.387 -21.271  1.00  0.00           H  
ATOM   3970  CD1 ILE   248     -13.895   8.547 -20.443  1.00  0.00           C  
ATOM   3971 HD11 ILE   248     -14.677   7.860 -20.770  1.00  0.00           H  
ATOM   3972 HD12 ILE   248     -14.200   8.939 -19.473  1.00  0.00           H  
ATOM   3973 HD13 ILE   248     -13.756   9.416 -21.086  1.00  0.00           H  
ATOM   3974  C   ILE   248     -13.573   5.199 -17.533  1.00  0.00           C  
ATOM   3975  O   ILE   248     -14.593   4.530 -17.729  1.00  0.00           O  
ATOM   3976  N   LEU   249     -12.589   4.890 -16.693  1.00  0.00           N  
ATOM   3977  H   LEU   249     -12.002   5.629 -16.334  1.00  0.00           H  
ATOM   3978  CA  LEU   249     -12.481   3.608 -16.018  1.00  0.00           C  
ATOM   3979  HA  LEU   249     -12.665   2.793 -16.717  1.00  0.00           H  
ATOM   3980  CB  LEU   249     -11.103   3.255 -15.386  1.00  0.00           C  
ATOM   3981  HB2 LEU   249     -11.091   3.835 -14.464  1.00  0.00           H  
ATOM   3982  HB3 LEU   249     -11.010   2.206 -15.107  1.00  0.00           H  
ATOM   3983  CG  LEU   249      -9.850   3.695 -16.122  1.00  0.00           C  
ATOM   3984  HG  LEU   249      -9.851   4.785 -16.122  1.00  0.00           H  
ATOM   3985  CD1 LEU   249      -8.577   3.325 -15.259  1.00  0.00           C  
ATOM   3986 HD11 LEU   249      -8.585   2.251 -15.070  1.00  0.00           H  
ATOM   3987 HD12 LEU   249      -7.670   3.680 -15.748  1.00  0.00           H  
ATOM   3988 HD13 LEU   249      -8.522   3.938 -14.359  1.00  0.00           H  
ATOM   3989  CD2 LEU   249      -9.762   3.070 -17.577  1.00  0.00           C  
ATOM   3990 HD21 LEU   249      -9.876   1.987 -17.520  1.00  0.00           H  
ATOM   3991 HD22 LEU   249     -10.588   3.416 -18.198  1.00  0.00           H  
ATOM   3992 HD23 LEU   249      -8.865   3.404 -18.098  1.00  0.00           H  
ATOM   3993  C   LEU   249     -13.443   3.404 -14.826  1.00  0.00           C  
ATOM   3994  O   LEU   249     -13.844   4.342 -14.116  1.00  0.00           O  
ATOM   3995  N   THR   250     -13.842   2.156 -14.499  1.00  0.00           N  
ATOM   3996  H   THR   250     -13.448   1.458 -15.114  1.00  0.00           H  
ATOM   3997  CA  THR   250     -14.690   1.661 -13.322  1.00  0.00           C  
ATOM   3998  HA  THR   250     -15.561   2.313 -13.256  1.00  0.00           H  
ATOM   3999  CB  THR   250     -15.213   0.272 -13.618  1.00  0.00           C  
ATOM   4000  HB  THR   250     -15.934   0.056 -12.830  1.00  0.00           H  
ATOM   4001  CG2 THR   250     -15.940   0.211 -14.922  1.00  0.00           C  
ATOM   4002 HG21 THR   250     -16.625   1.054 -15.005  1.00  0.00           H  
ATOM   4003 HG22 THR   250     -15.211   0.154 -15.731  1.00  0.00           H  
ATOM   4004 HG23 THR   250     -16.549  -0.689 -15.004  1.00  0.00           H  
ATOM   4005  OG1 THR   250     -14.162  -0.711 -13.641  1.00  0.00           O  
ATOM   4006  HG1 THR   250     -14.497  -1.402 -14.217  1.00  0.00           H  
ATOM   4007  C   THR   250     -13.824   1.643 -12.024  1.00  0.00           C  
ATOM   4008  O   THR   250     -12.609   1.530 -12.084  1.00  0.00           O  
ATOM   4009  N   PRO   251     -14.420   1.530 -10.835  1.00  0.00           N  
ATOM   4010  CD  PRO   251     -15.796   1.851 -10.495  1.00  0.00           C  
ATOM   4011  HD2 PRO   251     -16.485   1.076 -10.830  1.00  0.00           H  
ATOM   4012  HD3 PRO   251     -16.171   2.699 -11.068  1.00  0.00           H  
ATOM   4013  CG  PRO   251     -15.855   2.081  -8.968  1.00  0.00           C  
ATOM   4014  HG2 PRO   251     -16.783   1.715  -8.530  1.00  0.00           H  
ATOM   4015  HG3 PRO   251     -15.740   3.132  -8.702  1.00  0.00           H  
ATOM   4016  CB  PRO   251     -14.690   1.309  -8.471  1.00  0.00           C  
ATOM   4017  HB2 PRO   251     -14.984   0.263  -8.386  1.00  0.00           H  
ATOM   4018  HB3 PRO   251     -14.337   1.729  -7.530  1.00  0.00           H  
ATOM   4019  CA  PRO   251     -13.661   1.344  -9.572  1.00  0.00           C  
ATOM   4020  HA  PRO   251     -13.114   2.279  -9.448  1.00  0.00           H  
ATOM   4021  C   PRO   251     -12.625   0.262  -9.478  1.00  0.00           C  
ATOM   4022  O   PRO   251     -11.462   0.459  -9.129  1.00  0.00           O  
ATOM   4023  N   GLU   252     -12.959  -0.878 -10.087  1.00  0.00           N  
ATOM   4024  H   GLU   252     -13.910  -1.069 -10.366  1.00  0.00           H  
ATOM   4025  CA  GLU   252     -12.039  -1.977 -10.211  1.00  0.00           C  
ATOM   4026  HA  GLU   252     -11.454  -2.050  -9.295  1.00  0.00           H  
ATOM   4027  CB  GLU   252     -12.909  -3.271 -10.094  1.00  0.00           C  
ATOM   4028  HB2 GLU   252     -12.208  -4.092 -10.239  1.00  0.00           H  
ATOM   4029  HB3 GLU   252     -13.215  -3.278  -9.048  1.00  0.00           H  
ATOM   4030  CG  GLU   252     -14.019  -3.464 -11.072  1.00  0.00           C  
ATOM   4031  HG2 GLU   252     -13.643  -2.924 -11.941  1.00  0.00           H  
ATOM   4032  HG3 GLU   252     -14.177  -4.537 -11.183  1.00  0.00           H  
ATOM   4033  CD  GLU   252     -15.356  -2.914 -10.593  1.00  0.00           C  
ATOM   4034  OE1 GLU   252     -15.443  -2.268  -9.496  1.00  0.00           O  
ATOM   4035  OE2 GLU   252     -16.457  -3.222 -11.169  1.00  0.00           O  
ATOM   4036  C   GLU   252     -11.046  -1.972 -11.334  1.00  0.00           C  
ATOM   4037  O   GLU   252     -10.017  -2.630 -11.148  1.00  0.00           O  
ATOM   4038  N   GLN   253     -11.236  -1.245 -12.473  1.00  0.00           N  
ATOM   4039  H   GLN   253     -12.147  -0.818 -12.565  1.00  0.00           H  
ATOM   4040  CA  GLN   253     -10.199  -0.800 -13.395  1.00  0.00           C  
ATOM   4041  HA  GLN   253      -9.569  -1.647 -13.664  1.00  0.00           H  
ATOM   4042  CB  GLN   253     -10.820  -0.300 -14.650  1.00  0.00           C  
ATOM   4043  HB2 GLN   253     -11.696   0.326 -14.481  1.00  0.00           H  
ATOM   4044  HB3 GLN   253     -10.092   0.226 -15.268  1.00  0.00           H  
ATOM   4045  CG  GLN   253     -11.435  -1.422 -15.560  1.00  0.00           C  
ATOM   4046  HG2 GLN   253     -10.690  -2.185 -15.785  1.00  0.00           H  
ATOM   4047  HG3 GLN   253     -12.195  -1.914 -14.953  1.00  0.00           H  
ATOM   4048  CD  GLN   253     -12.025  -0.898 -16.828  1.00  0.00           C  
ATOM   4049  OE1 GLN   253     -13.140  -0.327 -16.884  1.00  0.00           O  
ATOM   4050  NE2 GLN   253     -11.277  -0.779 -17.890  1.00  0.00           N  
ATOM   4051 HE21 GLN   253     -11.682  -0.460 -18.758  1.00  0.00           H  
ATOM   4052 HE22 GLN   253     -10.467  -1.353 -18.076  1.00  0.00           H  
ATOM   4053  C   GLN   253      -9.326   0.348 -12.821  1.00  0.00           C  
ATOM   4054  O   GLN   253      -8.131   0.277 -13.056  1.00  0.00           O  
ATOM   4055  N   LYS   254      -9.860   1.174 -11.952  1.00  0.00           N  
ATOM   4056  H   LYS   254     -10.863   1.163 -11.832  1.00  0.00           H  
ATOM   4057  CA  LYS   254      -9.195   2.197 -11.190  1.00  0.00           C  
ATOM   4058  HA  LYS   254      -8.511   2.689 -11.881  1.00  0.00           H  
ATOM   4059  CB  LYS   254     -10.258   3.235 -10.609  1.00  0.00           C  
ATOM   4060  HB2 LYS   254     -11.128   2.634 -10.346  1.00  0.00           H  
ATOM   4061  HB3 LYS   254      -9.940   3.671  -9.662  1.00  0.00           H  
ATOM   4062  CG  LYS   254     -10.697   4.185 -11.434  1.00  0.00           C  
ATOM   4063  HG2 LYS   254      -9.933   4.898 -11.745  1.00  0.00           H  
ATOM   4064  HG3 LYS   254     -10.940   3.691 -12.374  1.00  0.00           H  
ATOM   4065  CD  LYS   254     -11.802   4.916 -11.051  1.00  0.00           C  
ATOM   4066  HD2 LYS   254     -12.667   4.260 -10.956  1.00  0.00           H  
ATOM   4067  HD3 LYS   254     -11.651   5.201 -10.010  1.00  0.00           H  
ATOM   4068  CE  LYS   254     -12.065   6.096 -11.690  1.00  0.00           C  
ATOM   4069  HE2 LYS   254     -11.135   6.657 -11.777  1.00  0.00           H  
ATOM   4070  HE3 LYS   254     -12.446   5.819 -12.673  1.00  0.00           H  
ATOM   4071  NZ  LYS   254     -13.138   6.952 -11.115  1.00  0.00           N  
ATOM   4072  HZ1 LYS   254     -14.051   6.602 -11.368  1.00  0.00           H  
ATOM   4073  HZ2 LYS   254     -13.052   6.949 -10.108  1.00  0.00           H  
ATOM   4074  HZ3 LYS   254     -13.039   7.898 -11.455  1.00  0.00           H  
ATOM   4075  C   LYS   254      -8.305   1.719 -10.093  1.00  0.00           C  
ATOM   4076  O   LYS   254      -7.182   2.213 -10.054  1.00  0.00           O  
ATOM   4077  N   LYS   255      -8.634   0.645  -9.378  1.00  0.00           N  
ATOM   4078  H   LYS   255      -9.621   0.492  -9.227  1.00  0.00           H  
ATOM   4079  CA  LYS   255      -7.677  -0.245  -8.662  1.00  0.00           C  
ATOM   4080  HA  LYS   255      -7.200   0.337  -7.873  1.00  0.00           H  
ATOM   4081  CB  LYS   255      -8.367  -1.377  -7.864  1.00  0.00           C  
ATOM   4082  HB2 LYS   255      -8.860  -2.026  -8.588  1.00  0.00           H  
ATOM   4083  HB3 LYS   255      -7.643  -2.039  -7.390  1.00  0.00           H  
ATOM   4084  CG  LYS   255      -9.190  -0.981  -6.870  1.00  0.00           C  
ATOM   4085  HG2 LYS   255      -8.528  -0.459  -6.178  1.00  0.00           H  
ATOM   4086  HG3 LYS   255      -9.718  -0.179  -7.386  1.00  0.00           H  
ATOM   4087  CD  LYS   255      -9.948  -1.897  -6.187  1.00  0.00           C  
ATOM   4088  HD2 LYS   255     -10.458  -2.523  -6.920  1.00  0.00           H  
ATOM   4089  HD3 LYS   255      -9.205  -2.475  -5.637  1.00  0.00           H  
ATOM   4090  CE  LYS   255     -10.892  -1.315  -5.414  1.00  0.00           C  
ATOM   4091  HE2 LYS   255     -10.444  -0.430  -4.962  1.00  0.00           H  
ATOM   4092  HE3 LYS   255     -11.756  -0.989  -5.994  1.00  0.00           H  
ATOM   4093  NZ  LYS   255     -11.360  -2.260  -4.331  1.00  0.00           N  
ATOM   4094  HZ1 LYS   255     -11.974  -2.942  -4.753  1.00  0.00           H  
ATOM   4095  HZ2 LYS   255     -10.626  -2.670  -3.771  1.00  0.00           H  
ATOM   4096  HZ3 LYS   255     -11.850  -1.686  -3.660  1.00  0.00           H  
ATOM   4097  C   LYS   255      -6.539  -0.732  -9.528  1.00  0.00           C  
ATOM   4098  O   LYS   255      -5.342  -0.539  -9.246  1.00  0.00           O  
ATOM   4099  N   GLN   256      -6.906  -1.481 -10.692  1.00  0.00           N  
ATOM   4100  H   GLN   256      -7.895  -1.683 -10.734  1.00  0.00           H  
ATOM   4101  CA  GLN   256      -5.984  -2.080 -11.596  1.00  0.00           C  
ATOM   4102  HA  GLN   256      -5.357  -2.803 -11.075  1.00  0.00           H  
ATOM   4103  CB  GLN   256      -6.690  -2.793 -12.811  1.00  0.00           C  
ATOM   4104  HB2 GLN   256      -7.397  -3.483 -12.351  1.00  0.00           H  
ATOM   4105  HB3 GLN   256      -7.236  -1.976 -13.283  1.00  0.00           H  
ATOM   4106  CG  GLN   256      -5.768  -3.530 -13.780  1.00  0.00           C  
ATOM   4107  HG2 GLN   256      -5.130  -2.861 -14.357  1.00  0.00           H  
ATOM   4108  HG3 GLN   256      -5.117  -4.094 -13.112  1.00  0.00           H  
ATOM   4109  CD  GLN   256      -6.686  -4.417 -14.686  1.00  0.00           C  
ATOM   4110  OE1 GLN   256      -7.766  -4.039 -15.142  1.00  0.00           O  
ATOM   4111  NE2 GLN   256      -6.272  -5.515 -15.161  1.00  0.00           N  
ATOM   4112 HE21 GLN   256      -6.950  -6.203 -15.456  1.00  0.00           H  
ATOM   4113 HE22 GLN   256      -5.281  -5.709 -15.152  1.00  0.00           H  
ATOM   4114  C   GLN   256      -5.013  -1.062 -12.067  1.00  0.00           C  
ATOM   4115  O   GLN   256      -3.845  -1.439 -12.100  1.00  0.00           O  
ATOM   4116  N   PHE   257      -5.414   0.172 -12.441  1.00  0.00           N  
ATOM   4117  H   PHE   257      -6.402   0.346 -12.328  1.00  0.00           H  
ATOM   4118  CA  PHE   257      -4.540   1.212 -12.902  1.00  0.00           C  
ATOM   4119  HA  PHE   257      -3.953   0.767 -13.706  1.00  0.00           H  
ATOM   4120  CB  PHE   257      -5.386   2.338 -13.404  1.00  0.00           C  
ATOM   4121  HB2 PHE   257      -5.902   2.056 -14.322  1.00  0.00           H  
ATOM   4122  HB3 PHE   257      -6.168   2.492 -12.660  1.00  0.00           H  
ATOM   4123  CG  PHE   257      -4.730   3.693 -13.675  1.00  0.00           C  
ATOM   4124  CD1 PHE   257      -4.185   4.454 -12.720  1.00  0.00           C  
ATOM   4125  HD1 PHE   257      -4.294   4.172 -11.683  1.00  0.00           H  
ATOM   4126  CE1 PHE   257      -3.499   5.634 -13.073  1.00  0.00           C  
ATOM   4127  HE1 PHE   257      -3.127   6.249 -12.267  1.00  0.00           H  
ATOM   4128  CZ  PHE   257      -3.359   6.070 -14.427  1.00  0.00           C  
ATOM   4129  HZ  PHE   257      -2.763   6.923 -14.715  1.00  0.00           H  
ATOM   4130  CE2 PHE   257      -4.006   5.333 -15.393  1.00  0.00           C  
ATOM   4131  HE2 PHE   257      -3.962   5.750 -16.388  1.00  0.00           H  
ATOM   4132  CD2 PHE   257      -4.708   4.133 -14.978  1.00  0.00           C  
ATOM   4133  HD2 PHE   257      -5.218   3.585 -15.757  1.00  0.00           H  
ATOM   4134  C   PHE   257      -3.520   1.603 -11.768  1.00  0.00           C  
ATOM   4135  O   PHE   257      -2.348   1.815 -12.063  1.00  0.00           O  
ATOM   4136  N   ASN   258      -3.965   1.751 -10.513  1.00  0.00           N  
ATOM   4137  H   ASN   258      -4.928   1.558 -10.275  1.00  0.00           H  
ATOM   4138  CA  ASN   258      -3.119   2.209  -9.349  1.00  0.00           C  
ATOM   4139  HA  ASN   258      -2.659   3.146  -9.660  1.00  0.00           H  
ATOM   4140  CB  ASN   258      -3.991   2.381  -8.100  1.00  0.00           C  
ATOM   4141  HB2 ASN   258      -4.713   1.580  -7.943  1.00  0.00           H  
ATOM   4142  HB3 ASN   258      -3.383   2.446  -7.198  1.00  0.00           H  
ATOM   4143  CG  ASN   258      -4.835   3.627  -8.114  1.00  0.00           C  
ATOM   4144  OD1 ASN   258      -4.540   4.524  -8.914  1.00  0.00           O  
ATOM   4145  ND2 ASN   258      -5.943   3.712  -7.464  1.00  0.00           N  
ATOM   4146 HD21 ASN   258      -6.650   4.369  -7.760  1.00  0.00           H  
ATOM   4147 HD22 ASN   258      -6.073   3.061  -6.703  1.00  0.00           H  
ATOM   4148  C   ASN   258      -2.031   1.223  -9.063  1.00  0.00           C  
ATOM   4149  O   ASN   258      -0.889   1.597  -8.882  1.00  0.00           O  
ATOM   4150  N   ALA   259      -2.425  -0.070  -9.116  1.00  0.00           N  
ATOM   4151  H   ALA   259      -3.374  -0.305  -9.370  1.00  0.00           H  
ATOM   4152  CA  ALA   259      -1.628  -1.252  -8.915  1.00  0.00           C  
ATOM   4153  HA  ALA   259      -1.062  -1.248  -7.983  1.00  0.00           H  
ATOM   4154  CB  ALA   259      -2.573  -2.450  -8.784  1.00  0.00           C  
ATOM   4155  HB1 ALA   259      -3.280  -2.232  -7.984  1.00  0.00           H  
ATOM   4156  HB2 ALA   259      -3.141  -2.704  -9.678  1.00  0.00           H  
ATOM   4157  HB3 ALA   259      -1.924  -3.291  -8.537  1.00  0.00           H  
ATOM   4158  C   ALA   259      -0.661  -1.465 -10.153  1.00  0.00           C  
ATOM   4159  O   ALA   259       0.444  -1.943  -9.971  1.00  0.00           O  
ATOM   4160  N   ASN   260      -1.060  -1.187 -11.418  1.00  0.00           N  
ATOM   4161  H   ASN   260      -2.025  -0.898 -11.488  1.00  0.00           H  
ATOM   4162  CA  ASN   260      -0.255  -1.124 -12.604  1.00  0.00           C  
ATOM   4163  HA  ASN   260       0.216  -2.079 -12.836  1.00  0.00           H  
ATOM   4164  CB  ASN   260      -1.153  -0.940 -13.851  1.00  0.00           C  
ATOM   4165  HB2 ASN   260      -1.961  -1.668 -13.771  1.00  0.00           H  
ATOM   4166  HB3 ASN   260      -1.480   0.093 -13.731  1.00  0.00           H  
ATOM   4167  CG  ASN   260      -0.399  -1.068 -15.143  1.00  0.00           C  
ATOM   4168  OD1 ASN   260       0.024  -0.103 -15.734  1.00  0.00           O  
ATOM   4169  ND2 ASN   260       0.048  -2.221 -15.544  1.00  0.00           N  
ATOM   4170 HD21 ASN   260       0.561  -2.319 -16.408  1.00  0.00           H  
ATOM   4171 HD22 ASN   260      -0.207  -3.102 -15.121  1.00  0.00           H  
ATOM   4172  C   ASN   260       0.868  -0.023 -12.630  1.00  0.00           C  
ATOM   4173  O   ASN   260       1.964  -0.210 -13.161  1.00  0.00           O  
ATOM   4174  N   PHE   261       0.606   1.099 -11.887  1.00  0.00           N  
ATOM   4175  H   PHE   261      -0.323   1.149 -11.493  1.00  0.00           H  
ATOM   4176  CA  PHE   261       1.577   2.123 -11.528  1.00  0.00           C  
ATOM   4177  HA  PHE   261       2.255   2.380 -12.342  1.00  0.00           H  
ATOM   4178  CB  PHE   261       0.772   3.299 -11.124  1.00  0.00           C  
ATOM   4179  HB2 PHE   261      -0.073   3.484 -11.789  1.00  0.00           H  
ATOM   4180  HB3 PHE   261       0.280   3.163 -10.161  1.00  0.00           H  
ATOM   4181  CG  PHE   261       1.638   4.589 -11.059  1.00  0.00           C  
ATOM   4182  CD1 PHE   261       1.793   5.358 -12.239  1.00  0.00           C  
ATOM   4183  HD1 PHE   261       1.300   5.119 -13.169  1.00  0.00           H  
ATOM   4184  CE1 PHE   261       2.474   6.572 -12.228  1.00  0.00           C  
ATOM   4185  HE1 PHE   261       2.634   7.192 -13.099  1.00  0.00           H  
ATOM   4186  CZ  PHE   261       2.951   7.061 -11.013  1.00  0.00           C  
ATOM   4187  HZ  PHE   261       3.501   7.989 -10.962  1.00  0.00           H  
ATOM   4188  CE2 PHE   261       2.878   6.251  -9.887  1.00  0.00           C  
ATOM   4189  HE2 PHE   261       3.276   6.586  -8.941  1.00  0.00           H  
ATOM   4190  CD2 PHE   261       2.149   5.042  -9.888  1.00  0.00           C  
ATOM   4191  HD2 PHE   261       1.952   4.536  -8.954  1.00  0.00           H  
ATOM   4192  C   PHE   261       2.577   1.806 -10.388  1.00  0.00           C  
ATOM   4193  O   PHE   261       3.703   2.248 -10.404  1.00  0.00           O  
ATOM   4194  N   GLU   262       2.233   0.961  -9.418  1.00  0.00           N  
ATOM   4195  H   GLU   262       1.273   0.650  -9.397  1.00  0.00           H  
ATOM   4196  CA  GLU   262       3.116   0.398  -8.387  1.00  0.00           C  
ATOM   4197  HA  GLU   262       3.861   1.103  -8.018  1.00  0.00           H  
ATOM   4198  CB  GLU   262       2.216  -0.084  -7.266  1.00  0.00           C  
ATOM   4199  HB2 GLU   262       1.633   0.802  -7.013  1.00  0.00           H  
ATOM   4200  HB3 GLU   262       1.427  -0.779  -7.551  1.00  0.00           H  
ATOM   4201  CG  GLU   262       2.980  -0.641  -6.035  1.00  0.00           C  
ATOM   4202  HG2 GLU   262       2.307  -1.211  -5.394  1.00  0.00           H  
ATOM   4203  HG3 GLU   262       3.661  -1.394  -6.431  1.00  0.00           H  
ATOM   4204  CD  GLU   262       3.644   0.474  -5.257  1.00  0.00           C  
ATOM   4205  OE1 GLU   262       4.838   0.316  -4.869  1.00  0.00           O  
ATOM   4206  OE2 GLU   262       3.065   1.540  -5.040  1.00  0.00           O  
ATOM   4207  C   GLU   262       4.002  -0.707  -8.892  1.00  0.00           C  
ATOM   4208  O   GLU   262       5.173  -0.731  -8.568  1.00  0.00           O  
ATOM   4209  N   LYS   263       3.558  -1.502  -9.849  1.00  0.00           N  
ATOM   4210  H   LYS   263       2.564  -1.408 -10.002  1.00  0.00           H  
ATOM   4211  CA  LYS   263       4.356  -2.465 -10.718  1.00  0.00           C  
ATOM   4212  HA  LYS   263       4.791  -3.250 -10.099  1.00  0.00           H  
ATOM   4213  CB  LYS   263       3.336  -3.002 -11.776  1.00  0.00           C  
ATOM   4214  HB2 LYS   263       2.362  -3.213 -11.336  1.00  0.00           H  
ATOM   4215  HB3 LYS   263       3.162  -2.144 -12.426  1.00  0.00           H  
ATOM   4216  CG  LYS   263       3.789  -4.033 -12.514  1.00  0.00           C  
ATOM   4217  HG2 LYS   263       3.021  -4.135 -13.281  1.00  0.00           H  
ATOM   4218  HG3 LYS   263       4.620  -3.634 -13.095  1.00  0.00           H  
ATOM   4219  CD  LYS   263       4.176  -5.171 -11.979  1.00  0.00           C  
ATOM   4220  HD2 LYS   263       5.124  -5.005 -11.467  1.00  0.00           H  
ATOM   4221  HD3 LYS   263       3.522  -5.505 -11.174  1.00  0.00           H  
ATOM   4222  CE  LYS   263       4.487  -6.219 -12.754  1.00  0.00           C  
ATOM   4223  HE2 LYS   263       3.613  -6.467 -13.356  1.00  0.00           H  
ATOM   4224  HE3 LYS   263       5.308  -6.057 -13.453  1.00  0.00           H  
ATOM   4225  NZ  LYS   263       4.878  -7.423 -12.001  1.00  0.00           N  
ATOM   4226  HZ1 LYS   263       4.243  -7.679 -11.259  1.00  0.00           H  
ATOM   4227  HZ2 LYS   263       4.891  -8.246 -12.587  1.00  0.00           H  
ATOM   4228  HZ3 LYS   263       5.797  -7.340 -11.591  1.00  0.00           H  
ATOM   4229  C   LYS   263       5.552  -1.789 -11.317  1.00  0.00           C  
ATOM   4230  O   LYS   263       6.625  -2.282 -11.339  1.00  0.00           O  
ATOM   4231  N   ARG   264       5.392  -0.600 -11.928  1.00  0.00           N  
ATOM   4232  H   ARG   264       4.419  -0.340 -11.855  1.00  0.00           H  
ATOM   4233  CA  ARG   264       6.495   0.275 -12.451  1.00  0.00           C  
ATOM   4234  HA  ARG   264       7.096  -0.233 -13.205  1.00  0.00           H  
ATOM   4235  CB  ARG   264       5.859   1.485 -13.121  1.00  0.00           C  
ATOM   4236  HB2 ARG   264       4.976   1.138 -13.658  1.00  0.00           H  
ATOM   4237  HB3 ARG   264       5.368   2.071 -12.343  1.00  0.00           H  
ATOM   4238  CG  ARG   264       6.711   2.187 -13.895  1.00  0.00           C  
ATOM   4239  HG2 ARG   264       7.467   2.730 -13.328  1.00  0.00           H  
ATOM   4240  HG3 ARG   264       7.199   1.460 -14.544  1.00  0.00           H  
ATOM   4241  CD  ARG   264       6.061   3.094 -14.747  1.00  0.00           C  
ATOM   4242  HD2 ARG   264       5.580   2.515 -15.536  1.00  0.00           H  
ATOM   4243  HD3 ARG   264       5.263   3.698 -14.315  1.00  0.00           H  
ATOM   4244  NE  ARG   264       7.065   4.048 -15.251  1.00  0.00           N  
ATOM   4245  HE  ARG   264       7.716   4.538 -14.655  1.00  0.00           H  
ATOM   4246  CZ  ARG   264       7.220   4.487 -16.460  1.00  0.00           C  
ATOM   4247  NH1 ARG   264       6.455   4.092 -17.415  1.00  0.00           N  
ATOM   4248 HH11 ARG   264       5.649   3.518 -17.214  1.00  0.00           H  
ATOM   4249 HH12 ARG   264       6.703   4.384 -18.350  1.00  0.00           H  
ATOM   4250  NH2 ARG   264       8.102   5.367 -16.662  1.00  0.00           N  
ATOM   4251 HH21 ARG   264       8.571   5.814 -15.886  1.00  0.00           H  
ATOM   4252 HH22 ARG   264       8.256   5.499 -17.651  1.00  0.00           H  
ATOM   4253  C   ARG   264       7.556   0.681 -11.446  1.00  0.00           C  
ATOM   4254  O   ARG   264       8.719   0.894 -11.843  1.00  0.00           O  
ATOM   4255  N   LEU   265       7.150   0.924 -10.216  1.00  0.00           N  
ATOM   4256  H   LEU   265       6.162   0.926 -10.008  1.00  0.00           H  
ATOM   4257  CA  LEU   265       8.075   1.369  -9.195  1.00  0.00           C  
ATOM   4258  HA  LEU   265       8.767   2.090  -9.630  1.00  0.00           H  
ATOM   4259  CB  LEU   265       7.203   2.002  -8.133  1.00  0.00           C  
ATOM   4260  HB2 LEU   265       6.476   1.318  -7.695  1.00  0.00           H  
ATOM   4261  HB3 LEU   265       7.896   2.288  -7.342  1.00  0.00           H  
ATOM   4262  CG  LEU   265       6.367   3.263  -8.552  1.00  0.00           C  
ATOM   4263  HG  LEU   265       5.732   2.820  -9.319  1.00  0.00           H  
ATOM   4264  CD1 LEU   265       5.625   3.730  -7.340  1.00  0.00           C  
ATOM   4265 HD11 LEU   265       6.253   4.533  -6.954  1.00  0.00           H  
ATOM   4266 HD12 LEU   265       4.646   4.162  -7.549  1.00  0.00           H  
ATOM   4267 HD13 LEU   265       5.465   2.958  -6.586  1.00  0.00           H  
ATOM   4268  CD2 LEU   265       7.193   4.368  -9.210  1.00  0.00           C  
ATOM   4269 HD21 LEU   265       7.739   4.109 -10.118  1.00  0.00           H  
ATOM   4270 HD22 LEU   265       6.452   5.131  -9.448  1.00  0.00           H  
ATOM   4271 HD23 LEU   265       7.926   4.772  -8.512  1.00  0.00           H  
ATOM   4272  C   LEU   265       8.948   0.236  -8.602  1.00  0.00           C  
ATOM   4273  O   LEU   265       9.705   0.472  -7.702  1.00  0.00           O  
ATOM   4274  N   THR   266       8.758  -0.978  -9.054  1.00  0.00           N  
ATOM   4275  H   THR   266       8.172  -1.188  -9.850  1.00  0.00           H  
ATOM   4276  CA  THR   266       9.414  -2.159  -8.473  1.00  0.00           C  
ATOM   4277  HA  THR   266       9.380  -2.042  -7.390  1.00  0.00           H  
ATOM   4278  CB  THR   266       8.653  -3.513  -8.698  1.00  0.00           C  
ATOM   4279  HB  THR   266       9.215  -4.224  -8.092  1.00  0.00           H  
ATOM   4280  CG2 THR   266       7.170  -3.493  -8.295  1.00  0.00           C  
ATOM   4281 HG21 THR   266       6.845  -4.517  -8.110  1.00  0.00           H  
ATOM   4282 HG22 THR   266       6.891  -3.083  -7.324  1.00  0.00           H  
ATOM   4283 HG23 THR   266       6.513  -2.904  -8.934  1.00  0.00           H  
ATOM   4284  OG1 THR   266       8.645  -3.992 -10.004  1.00  0.00           O  
ATOM   4285  HG1 THR   266       8.036  -3.471 -10.533  1.00  0.00           H  
ATOM   4286  C   THR   266      10.881  -2.378  -8.851  1.00  0.00           C  
ATOM   4287  O   THR   266      11.383  -1.857  -9.885  1.00  0.00           O  
ATOM   4288  N   GLU   267      11.649  -3.046  -7.990  1.00  0.00           N  
ATOM   4289  H   GLU   267      11.219  -3.493  -7.192  1.00  0.00           H  
ATOM   4290  CA  GLU   267      13.096  -3.330  -8.142  1.00  0.00           C  
ATOM   4291  HA  GLU   267      13.537  -4.019  -7.421  1.00  0.00           H  
ATOM   4292  CB  GLU   267      13.324  -3.819  -9.635  1.00  0.00           C  
ATOM   4293  HB2 GLU   267      12.616  -4.641  -9.734  1.00  0.00           H  
ATOM   4294  HB3 GLU   267      13.223  -3.038 -10.388  1.00  0.00           H  
ATOM   4295  CG  GLU   267      14.726  -4.458  -9.750  1.00  0.00           C  
ATOM   4296  HG2 GLU   267      14.699  -4.938 -10.729  1.00  0.00           H  
ATOM   4297  HG3 GLU   267      15.415  -3.618  -9.661  1.00  0.00           H  
ATOM   4298  CD  GLU   267      14.974  -5.365  -8.627  1.00  0.00           C  
ATOM   4299  OE1 GLU   267      16.113  -5.236  -8.107  1.00  0.00           O  
ATOM   4300  OE2 GLU   267      14.058  -6.162  -8.257  1.00  0.00           O  
ATOM   4301  C   GLU   267      13.870  -2.026  -7.842  1.00  0.00           C  
ATOM   4302  O   GLU   267      13.998  -1.720  -6.653  1.00  0.00           O  
ATOM   4303  N   ARG   268      14.343  -1.329  -8.827  1.00  0.00           N  
ATOM   4304  H   ARG   268      14.187  -1.649  -9.772  1.00  0.00           H  
ATOM   4305  CA  ARG   268      15.393  -0.304  -8.604  1.00  0.00           C  
ATOM   4306  HA  ARG   268      16.082  -0.943  -8.054  1.00  0.00           H  
ATOM   4307  CB  ARG   268      16.040   0.271  -9.832  1.00  0.00           C  
ATOM   4308  HB2 ARG   268      15.269   0.865 -10.323  1.00  0.00           H  
ATOM   4309  HB3 ARG   268      16.740   1.024  -9.471  1.00  0.00           H  
ATOM   4310  CG  ARG   268      16.622  -0.660 -10.549  1.00  0.00           C  
ATOM   4311  HG2 ARG   268      17.380  -1.093  -9.897  1.00  0.00           H  
ATOM   4312  HG3 ARG   268      15.933  -1.421 -10.916  1.00  0.00           H  
ATOM   4313  CD  ARG   268      17.257  -0.238 -11.643  1.00  0.00           C  
ATOM   4314  HD2 ARG   268      16.680   0.607 -12.017  1.00  0.00           H  
ATOM   4315  HD3 ARG   268      18.187   0.235 -11.328  1.00  0.00           H  
ATOM   4316  NE  ARG   268      17.541  -1.232 -12.685  1.00  0.00           N  
ATOM   4317  HE  ARG   268      17.701  -2.193 -12.418  1.00  0.00           H  
ATOM   4318  CZ  ARG   268      17.755  -0.920 -14.010  1.00  0.00           C  
ATOM   4319  NH1 ARG   268      17.686   0.302 -14.416  1.00  0.00           N  
ATOM   4320 HH11 ARG   268      17.580   1.028 -13.722  1.00  0.00           H  
ATOM   4321 HH12 ARG   268      17.891   0.550 -15.373  1.00  0.00           H  
ATOM   4322  NH2 ARG   268      18.148  -1.829 -14.837  1.00  0.00           N  
ATOM   4323 HH21 ARG   268      18.463  -2.701 -14.436  1.00  0.00           H  
ATOM   4324 HH22 ARG   268      18.570  -1.497 -15.692  1.00  0.00           H  
ATOM   4325  C   ARG   268      15.036   0.799  -7.597  1.00  0.00           C  
ATOM   4326  O   ARG   268      15.864   1.056  -6.734  1.00  0.00           O  
ATOM   4327  N   PRO   269      13.843   1.317  -7.448  1.00  0.00           N  
ATOM   4328  CD  PRO   269      12.746   1.365  -8.413  1.00  0.00           C  
ATOM   4329  HD2 PRO   269      12.116   0.520  -8.137  1.00  0.00           H  
ATOM   4330  HD3 PRO   269      13.052   1.333  -9.459  1.00  0.00           H  
ATOM   4331  CG  PRO   269      12.014   2.558  -8.078  1.00  0.00           C  
ATOM   4332  HG2 PRO   269      10.948   2.546  -8.303  1.00  0.00           H  
ATOM   4333  HG3 PRO   269      12.377   3.427  -8.627  1.00  0.00           H  
ATOM   4334  CB  PRO   269      12.123   2.621  -6.578  1.00  0.00           C  
ATOM   4335  HB2 PRO   269      11.447   1.933  -6.070  1.00  0.00           H  
ATOM   4336  HB3 PRO   269      11.937   3.635  -6.222  1.00  0.00           H  
ATOM   4337  CA  PRO   269      13.524   2.206  -6.285  1.00  0.00           C  
ATOM   4338  HA  PRO   269      14.142   3.103  -6.312  1.00  0.00           H  
ATOM   4339  C   PRO   269      13.637   1.591  -4.923  1.00  0.00           C  
ATOM   4340  O   PRO   269      13.973   2.295  -3.975  1.00  0.00           O  
ATOM   4341  N   ALA   270      13.312   0.316  -4.756  1.00  0.00           N  
ATOM   4342  H   ALA   270      13.064  -0.138  -5.624  1.00  0.00           H  
ATOM   4343  CA  ALA   270      13.456  -0.387  -3.500  1.00  0.00           C  
ATOM   4344  HA  ALA   270      13.106   0.275  -2.708  1.00  0.00           H  
ATOM   4345  CB  ALA   270      12.529  -1.519  -3.607  1.00  0.00           C  
ATOM   4346  HB1 ALA   270      11.481  -1.236  -3.705  1.00  0.00           H  
ATOM   4347  HB2 ALA   270      12.704  -2.206  -4.435  1.00  0.00           H  
ATOM   4348  HB3 ALA   270      12.496  -2.087  -2.677  1.00  0.00           H  
ATOM   4349  C   ALA   270      14.855  -0.887  -3.247  1.00  0.00           C  
ATOM   4350  O   ALA   270      15.177  -0.724  -2.039  1.00  0.00           O  
ATOM   4351  N   ALA   271      15.704  -1.100  -4.243  1.00  0.00           N  
ATOM   4352  H   ALA   271      15.417  -1.190  -5.207  1.00  0.00           H  
ATOM   4353  CA  ALA   271      17.112  -1.221  -4.036  1.00  0.00           C  
ATOM   4354  HA  ALA   271      17.238  -2.114  -3.424  1.00  0.00           H  
ATOM   4355  CB  ALA   271      17.952  -1.434  -5.347  1.00  0.00           C  
ATOM   4356  HB1 ALA   271      19.002  -1.328  -5.075  1.00  0.00           H  
ATOM   4357  HB2 ALA   271      17.666  -2.355  -5.856  1.00  0.00           H  
ATOM   4358  HB3 ALA   271      17.757  -0.688  -6.117  1.00  0.00           H  
ATOM   4359  C   ALA   271      17.677  -0.025  -3.252  1.00  0.00           C  
ATOM   4360  O   ALA   271      18.245  -0.089  -2.167  1.00  0.00           O  
ATOM   4361  N   LYS   272      17.367   1.157  -3.778  1.00  0.00           N  
ATOM   4362  H   LYS   272      17.025   1.170  -4.728  1.00  0.00           H  
ATOM   4363  CA  LYS   272      17.653   2.511  -3.311  1.00  0.00           C  
ATOM   4364  HA  LYS   272      18.731   2.644  -3.228  1.00  0.00           H  
ATOM   4365  CB  LYS   272      17.222   3.600  -4.342  1.00  0.00           C  
ATOM   4366  HB2 LYS   272      16.209   3.311  -4.621  1.00  0.00           H  
ATOM   4367  HB3 LYS   272      17.256   4.535  -3.783  1.00  0.00           H  
ATOM   4368  CG  LYS   272      17.938   3.653  -5.501  1.00  0.00           C  
ATOM   4369  HG2 LYS   272      18.965   3.888  -5.220  1.00  0.00           H  
ATOM   4370  HG3 LYS   272      18.010   2.715  -6.051  1.00  0.00           H  
ATOM   4371  CD  LYS   272      17.545   4.647  -6.340  1.00  0.00           C  
ATOM   4372  HD2 LYS   272      16.467   4.542  -6.464  1.00  0.00           H  
ATOM   4373  HD3 LYS   272      17.785   5.535  -5.755  1.00  0.00           H  
ATOM   4374  CE  LYS   272      18.332   4.677  -7.464  1.00  0.00           C  
ATOM   4375  HE2 LYS   272      19.286   5.121  -7.182  1.00  0.00           H  
ATOM   4376  HE3 LYS   272      18.603   3.752  -7.973  1.00  0.00           H  
ATOM   4377  NZ  LYS   272      17.650   5.299  -8.602  1.00  0.00           N  
ATOM   4378  HZ1 LYS   272      17.447   6.255  -8.347  1.00  0.00           H  
ATOM   4379  HZ2 LYS   272      18.275   5.323  -9.395  1.00  0.00           H  
ATOM   4380  HZ3 LYS   272      16.876   4.695  -8.840  1.00  0.00           H  
ATOM   4381  C   LYS   272      17.182   2.714  -1.885  1.00  0.00           C  
ATOM   4382  O   LYS   272      18.026   3.033  -1.067  1.00  0.00           O  
ATOM   4383  N   GLY   273      15.917   2.390  -1.601  1.00  0.00           N  
ATOM   4384  H   GLY   273      15.327   2.026  -2.336  1.00  0.00           H  
ATOM   4385  CA  GLY   273      15.522   2.491  -0.188  1.00  0.00           C  
ATOM   4386  HA2 GLY   273      15.692   3.553  -0.011  1.00  0.00           H  
ATOM   4387  HA3 GLY   273      14.463   2.268  -0.061  1.00  0.00           H  
ATOM   4388  C   GLY   273      16.321   1.675   0.764  1.00  0.00           C  
ATOM   4389  O   GLY   273      16.438   2.101   1.937  1.00  0.00           O  
ATOM   4390  N   LYS   274      16.695   0.470   0.377  1.00  0.00           N  
ATOM   4391  H   LYS   274      16.470   0.161  -0.558  1.00  0.00           H  
ATOM   4392  CA  LYS   274      17.500  -0.499   1.098  1.00  0.00           C  
ATOM   4393  HA  LYS   274      17.279  -0.490   2.165  1.00  0.00           H  
ATOM   4394  CB  LYS   274      17.282  -1.854   0.480  1.00  0.00           C  
ATOM   4395  HB2 LYS   274      17.531  -1.665  -0.564  1.00  0.00           H  
ATOM   4396  HB3 LYS   274      18.024  -2.471   0.985  1.00  0.00           H  
ATOM   4397  CG  LYS   274      15.974  -2.351   0.600  1.00  0.00           C  
ATOM   4398  HG2 LYS   274      15.904  -2.473   1.681  1.00  0.00           H  
ATOM   4399  HG3 LYS   274      15.238  -1.628   0.249  1.00  0.00           H  
ATOM   4400  CD  LYS   274      15.859  -3.543  -0.128  1.00  0.00           C  
ATOM   4401  HD2 LYS   274      16.086  -3.369  -1.180  1.00  0.00           H  
ATOM   4402  HD3 LYS   274      16.566  -4.262   0.284  1.00  0.00           H  
ATOM   4403  CE  LYS   274      14.571  -3.920   0.069  1.00  0.00           C  
ATOM   4404  HE2 LYS   274      14.512  -4.324   1.080  1.00  0.00           H  
ATOM   4405  HE3 LYS   274      13.870  -3.087   0.138  1.00  0.00           H  
ATOM   4406  NZ  LYS   274      14.248  -5.020  -0.817  1.00  0.00           N  
ATOM   4407  HZ1 LYS   274      14.793  -5.868  -0.749  1.00  0.00           H  
ATOM   4408  HZ2 LYS   274      13.272  -5.235  -0.677  1.00  0.00           H  
ATOM   4409  HZ3 LYS   274      14.351  -4.674  -1.760  1.00  0.00           H  
ATOM   4410  C   LYS   274      18.978  -0.229   1.194  1.00  0.00           C  
ATOM   4411  O   LYS   274      19.683  -0.697   2.080  1.00  0.00           O  
ATOM   4412  N   MET   275      19.534   0.591   0.245  1.00  0.00           N  
ATOM   4413  H   MET   275      18.967   1.104  -0.414  1.00  0.00           H  
ATOM   4414  CA  MET   275      21.022   0.755   0.109  1.00  0.00           C  
ATOM   4415  HA  MET   275      21.364  -0.223  -0.231  1.00  0.00           H  
ATOM   4416  CB  MET   275      21.165   1.827  -0.918  1.00  0.00           C  
ATOM   4417  HB2 MET   275      20.419   1.583  -1.675  1.00  0.00           H  
ATOM   4418  HB3 MET   275      20.831   2.806  -0.573  1.00  0.00           H  
ATOM   4419  CG  MET   275      22.709   1.678  -1.351  1.00  0.00           C  
ATOM   4420  HG2 MET   275      22.984   0.624  -1.389  1.00  0.00           H  
ATOM   4421  HG3 MET   275      23.403   2.206  -0.697  1.00  0.00           H  
ATOM   4422  SD  MET   275      23.044   2.189  -3.065  1.00  0.00           S  
ATOM   4423  CE  MET   275      22.408   4.001  -3.046  1.00  0.00           C  
ATOM   4424  HE1 MET   275      22.864   4.525  -3.886  1.00  0.00           H  
ATOM   4425  HE2 MET   275      21.347   4.105  -3.273  1.00  0.00           H  
ATOM   4426  HE3 MET   275      22.753   4.495  -2.138  1.00  0.00           H  
ATOM   4427  C   MET   275      21.815   1.272   1.386  1.00  0.00           C  
ATOM   4428  O   MET   275      22.972   0.886   1.528  1.00  0.00           O  
ATOM   4429  N   PRO   276      21.221   1.957   2.383  1.00  0.00           N  
ATOM   4430  CD  PRO   276      19.971   2.659   2.239  1.00  0.00           C  
ATOM   4431  HD2 PRO   276      19.172   1.949   2.452  1.00  0.00           H  
ATOM   4432  HD3 PRO   276      19.810   3.108   1.259  1.00  0.00           H  
ATOM   4433  CG  PRO   276      20.006   3.770   3.323  1.00  0.00           C  
ATOM   4434  HG2 PRO   276      19.022   4.124   3.628  1.00  0.00           H  
ATOM   4435  HG3 PRO   276      20.411   4.722   2.978  1.00  0.00           H  
ATOM   4436  CB  PRO   276      20.897   3.219   4.436  1.00  0.00           C  
ATOM   4437  HB2 PRO   276      20.338   2.605   5.142  1.00  0.00           H  
ATOM   4438  HB3 PRO   276      21.443   3.997   4.970  1.00  0.00           H  
ATOM   4439  CA  PRO   276      21.879   2.329   3.643  1.00  0.00           C  
ATOM   4440  HA  PRO   276      22.835   2.785   3.386  1.00  0.00           H  
ATOM   4441  C   PRO   276      22.247   1.161   4.519  1.00  0.00           C  
ATOM   4442  O   PRO   276      23.361   0.979   4.954  1.00  0.00           O  
ATOM   4443  N   ALA   277      21.310   0.305   4.838  1.00  0.00           N  
ATOM   4444  H   ALA   277      20.429   0.419   4.359  1.00  0.00           H  
ATOM   4445  CA  ALA   277      21.472  -0.857   5.746  1.00  0.00           C  
ATOM   4446  HA  ALA   277      22.177  -0.615   6.542  1.00  0.00           H  
ATOM   4447  CB  ALA   277      20.178  -1.070   6.538  1.00  0.00           C  
ATOM   4448  HB1 ALA   277      19.947  -0.177   7.120  1.00  0.00           H  
ATOM   4449  HB2 ALA   277      19.391  -1.182   5.793  1.00  0.00           H  
ATOM   4450  HB3 ALA   277      20.268  -1.986   7.121  1.00  0.00           H  
ATOM   4451  C   ALA   277      21.992  -2.106   4.961  1.00  0.00           C  
ATOM   4452  O   ALA   277      22.433  -3.053   5.604  1.00  0.00           O  
ATOM   4453  N   THR   278      21.971  -2.090   3.601  1.00  0.00           N  
ATOM   4454  H   THR   278      21.525  -1.268   3.220  1.00  0.00           H  
ATOM   4455  CA  THR   278      22.789  -2.852   2.670  1.00  0.00           C  
ATOM   4456  HA  THR   278      22.656  -3.906   2.913  1.00  0.00           H  
ATOM   4457  CB  THR   278      22.301  -2.593   1.167  1.00  0.00           C  
ATOM   4458  HB  THR   278      22.401  -1.580   0.776  1.00  0.00           H  
ATOM   4459  CG2 THR   278      22.885  -3.657   0.255  1.00  0.00           C  
ATOM   4460 HG21 THR   278      22.536  -3.533  -0.770  1.00  0.00           H  
ATOM   4461 HG22 THR   278      23.959  -3.477   0.225  1.00  0.00           H  
ATOM   4462 HG23 THR   278      22.698  -4.644   0.677  1.00  0.00           H  
ATOM   4463  OG1 THR   278      20.953  -2.863   1.187  1.00  0.00           O  
ATOM   4464  HG1 THR   278      20.543  -2.067   1.533  1.00  0.00           H  
ATOM   4465  C   THR   278      24.261  -2.550   2.836  1.00  0.00           C  
ATOM   4466  O   THR   278      24.761  -1.446   3.099  1.00  0.00           O  
ATOM   4467  N   ALA   279      25.080  -3.556   2.738  1.00  0.00           N  
ATOM   4468  H   ALA   279      24.710  -4.475   2.541  1.00  0.00           H  
ATOM   4469  CA  ALA   279      26.552  -3.555   2.692  1.00  0.00           C  
ATOM   4470  HA  ALA   279      26.960  -2.800   3.365  1.00  0.00           H  
ATOM   4471  CB  ALA   279      26.993  -4.916   3.154  1.00  0.00           C  
ATOM   4472  HB1 ALA   279      28.052  -4.966   3.408  1.00  0.00           H  
ATOM   4473  HB2 ALA   279      26.447  -5.170   4.062  1.00  0.00           H  
ATOM   4474  HB3 ALA   279      26.732  -5.642   2.383  1.00  0.00           H  
ATOM   4475  C   ALA   279      26.865  -3.175   1.264  1.00  0.00           C  
ATOM   4476  O   ALA   279      27.141  -4.074   0.461  1.00  0.00           O  
ATOM   4477  N   GLU   280      26.849  -1.844   0.896  1.00  0.00           N  
ATOM   4478  H   GLU   280      26.718  -1.217   1.677  1.00  0.00           H  
ATOM   4479  CA  GLU   280      27.246  -1.196  -0.349  1.00  0.00           C  
ATOM   4480  HA  GLU   280      27.627  -1.901  -1.088  1.00  0.00           H  
ATOM   4481  CB  GLU   280      25.915  -0.819  -0.963  1.00  0.00           C  
ATOM   4482  HB2 GLU   280      25.328  -1.728  -1.090  1.00  0.00           H  
ATOM   4483  HB3 GLU   280      25.294  -0.313  -0.224  1.00  0.00           H  
ATOM   4484  CG  GLU   280      25.999  -0.002  -2.236  1.00  0.00           C  
ATOM   4485  HG2 GLU   280      25.062   0.531  -2.398  1.00  0.00           H  
ATOM   4486  HG3 GLU   280      26.765   0.751  -2.051  1.00  0.00           H  
ATOM   4487  CD  GLU   280      26.316  -0.751  -3.554  1.00  0.00           C  
ATOM   4488  OE1 GLU   280      27.006  -0.143  -4.413  1.00  0.00           O  
ATOM   4489  OE2 GLU   280      26.014  -1.903  -3.712  1.00  0.00           O  
ATOM   4490  C   GLU   280      28.207  -0.001  -0.119  1.00  0.00           C  
ATOM   4491  O   GLU   280      27.803   0.945   0.616  1.00  0.00           O  
ATOM   4492  OXT GLU   280      29.388   0.027  -0.567  1.00  0.00           O  
TER    4493      GLU   280 
END   
