# Supplementary material for: Insights into the client protein release mechanism of the ATP-independent chaperone Spy
Source: Nat Commun. 2022 May 20;13:2818. doi: 10.1038/s41467-022-30499-x (PMC9122904; doi:10.1038/s41467-022-30499-x)
Supplement: Supplementary file 4 — Supplementary Data 1 [file 41467_2022_30499_MOESM4_ESM.zip › MD-structure/Spy_CI_R61D_R62D_final.pdb]

CRYST1   84.484   84.484   84.484 109.47 109.47 109.47 P 1           1
ATOM      1  N   SER     1      -9.701 -14.492  23.079  1.00  0.00           N  
ATOM      2  H1  SER     1      -9.955 -15.254  23.691  1.00  0.00           H  
ATOM      3  H2  SER     1      -9.133 -13.854  23.620  1.00  0.00           H  
ATOM      4  H3  SER     1      -9.213 -14.781  22.243  1.00  0.00           H  
ATOM      5  CA  SER     1     -10.942 -13.825  22.679  1.00  0.00           C  
ATOM      6  HA  SER     1     -11.449 -14.552  22.044  1.00  0.00           H  
ATOM      7  CB  SER     1     -11.940 -13.542  23.794  1.00  0.00           C  
ATOM      8  HB2 SER     1     -12.123 -14.469  24.338  1.00  0.00           H  
ATOM      9  HB3 SER     1     -11.514 -12.819  24.490  1.00  0.00           H  
ATOM     10  OG  SER     1     -13.172 -12.945  23.299  1.00  0.00           O  
ATOM     11  HG  SER     1     -13.633 -12.568  24.052  1.00  0.00           H  
ATOM     12  C   SER     1     -10.655 -12.559  21.836  1.00  0.00           C  
ATOM     13  O   SER     1      -9.846 -11.723  22.201  1.00  0.00           O  
ATOM     14  N   ALA     2     -11.307 -12.544  20.641  1.00  0.00           N  
ATOM     15  H   ALA     2     -11.920 -13.294  20.355  1.00  0.00           H  
ATOM     16  CA  ALA     2     -11.066 -11.490  19.602  1.00  0.00           C  
ATOM     17  HA  ALA     2      -9.997 -11.512  19.389  1.00  0.00           H  
ATOM     18  CB  ALA     2     -11.720 -11.868  18.286  1.00  0.00           C  
ATOM     19  HB1 ALA     2     -11.393 -11.204  17.486  1.00  0.00           H  
ATOM     20  HB2 ALA     2     -11.579 -12.928  18.075  1.00  0.00           H  
ATOM     21  HB3 ALA     2     -12.799 -11.716  18.314  1.00  0.00           H  
ATOM     22  C   ALA     2     -11.547 -10.086  20.088  1.00  0.00           C  
ATOM     23  O   ALA     2     -10.775  -9.162  19.880  1.00  0.00           O  
ATOM     24  N   ASP     3     -12.603  -9.992  20.935  1.00  0.00           N  
ATOM     25  H   ASP     3     -13.176 -10.816  21.051  1.00  0.00           H  
ATOM     26  CA  ASP     3     -13.171  -8.720  21.495  1.00  0.00           C  
ATOM     27  HA  ASP     3     -13.222  -7.938  20.737  1.00  0.00           H  
ATOM     28  CB  ASP     3     -14.592  -8.994  21.950  1.00  0.00           C  
ATOM     29  HB2 ASP     3     -14.724  -9.934  22.485  1.00  0.00           H  
ATOM     30  HB3 ASP     3     -14.841  -8.123  22.556  1.00  0.00           H  
ATOM     31  CG  ASP     3     -15.574  -9.028  20.767  1.00  0.00           C  
ATOM     32  OD1 ASP     3     -16.038 -10.189  20.493  1.00  0.00           O  
ATOM     33  OD2 ASP     3     -15.870  -7.994  20.118  1.00  0.00           O  
ATOM     34  C   ASP     3     -12.236  -8.010  22.511  1.00  0.00           C  
ATOM     35  O   ASP     3     -12.712  -6.967  23.043  1.00  0.00           O  
ATOM     36  N   THR     4     -11.042  -8.416  22.765  1.00  0.00           N  
ATOM     37  H   THR     4     -10.727  -9.069  22.061  1.00  0.00           H  
ATOM     38  CA  THR     4     -10.102  -7.957  23.771  1.00  0.00           C  
ATOM     39  HA  THR     4     -10.706  -7.967  24.679  1.00  0.00           H  
ATOM     40  CB  THR     4      -8.877  -8.868  23.781  1.00  0.00           C  
ATOM     41  HB  THR     4      -8.492  -8.984  22.767  1.00  0.00           H  
ATOM     42  CG2 THR     4      -7.696  -8.330  24.606  1.00  0.00           C  
ATOM     43 HG21 THR     4      -6.861  -9.020  24.483  1.00  0.00           H  
ATOM     44 HG22 THR     4      -7.397  -7.356  24.217  1.00  0.00           H  
ATOM     45 HG23 THR     4      -7.854  -8.242  25.681  1.00  0.00           H  
ATOM     46  OG1 THR     4      -9.197 -10.083  24.310  1.00  0.00           O  
ATOM     47  HG1 THR     4      -9.547 -10.552  23.549  1.00  0.00           H  
ATOM     48  C   THR     4      -9.712  -6.496  23.573  1.00  0.00           C  
ATOM     49  O   THR     4      -9.177  -6.137  22.539  1.00  0.00           O  
ATOM     50  N   THR     5      -9.732  -5.641  24.631  1.00  0.00           N  
ATOM     51  H   THR     5      -9.857  -6.005  25.565  1.00  0.00           H  
ATOM     52  CA  THR     5      -9.516  -4.164  24.441  1.00  0.00           C  
ATOM     53  HA  THR     5     -10.003  -3.841  23.521  1.00  0.00           H  
ATOM     54  CB  THR     5     -10.111  -3.210  25.468  1.00  0.00           C  
ATOM     55  HB  THR     5     -10.092  -2.147  25.227  1.00  0.00           H  
ATOM     56  CG2 THR     5     -11.656  -3.601  25.608  1.00  0.00           C  
ATOM     57 HG21 THR     5     -12.122  -3.258  26.532  1.00  0.00           H  
ATOM     58 HG22 THR     5     -12.139  -3.218  24.708  1.00  0.00           H  
ATOM     59 HG23 THR     5     -11.834  -4.673  25.519  1.00  0.00           H  
ATOM     60  OG1 THR     5      -9.450  -3.467  26.705  1.00  0.00           O  
ATOM     61  HG1 THR     5      -8.667  -2.912  26.668  1.00  0.00           H  
ATOM     62  C   THR     5      -8.044  -3.689  24.211  1.00  0.00           C  
ATOM     63  O   THR     5      -7.782  -2.475  23.947  1.00  0.00           O  
ATOM     64  N   THR     6      -7.117  -4.646  24.134  1.00  0.00           N  
ATOM     65  H   THR     6      -7.346  -5.627  24.057  1.00  0.00           H  
ATOM     66  CA  THR     6      -5.678  -4.303  23.962  1.00  0.00           C  
ATOM     67  HA  THR     6      -5.651  -3.215  24.033  1.00  0.00           H  
ATOM     68  CB  THR     6      -4.686  -5.100  24.824  1.00  0.00           C  
ATOM     69  HB  THR     6      -3.713  -4.652  24.620  1.00  0.00           H  
ATOM     70  CG2 THR     6      -4.844  -5.054  26.333  1.00  0.00           C  
ATOM     71 HG21 THR     6      -5.055  -4.047  26.695  1.00  0.00           H  
ATOM     72 HG22 THR     6      -5.454  -5.848  26.763  1.00  0.00           H  
ATOM     73 HG23 THR     6      -3.880  -5.392  26.715  1.00  0.00           H  
ATOM     74  OG1 THR     6      -4.673  -6.506  24.516  1.00  0.00           O  
ATOM     75  HG1 THR     6      -3.798  -6.797  24.783  1.00  0.00           H  
ATOM     76  C   THR     6      -5.312  -4.589  22.469  1.00  0.00           C  
ATOM     77  O   THR     6      -5.941  -5.400  21.782  1.00  0.00           O  
ATOM     78  N   ALA     7      -4.180  -3.950  22.094  1.00  0.00           N  
ATOM     79  H   ALA     7      -3.719  -3.398  22.803  1.00  0.00           H  
ATOM     80  CA  ALA     7      -3.484  -4.349  20.821  1.00  0.00           C  
ATOM     81  HA  ALA     7      -4.284  -4.474  20.092  1.00  0.00           H  
ATOM     82  CB  ALA     7      -2.537  -3.194  20.464  1.00  0.00           C  
ATOM     83  HB1 ALA     7      -2.200  -3.437  19.456  1.00  0.00           H  
ATOM     84  HB2 ALA     7      -3.096  -2.266  20.343  1.00  0.00           H  
ATOM     85  HB3 ALA     7      -1.656  -3.009  21.078  1.00  0.00           H  
ATOM     86  C   ALA     7      -2.810  -5.755  20.945  1.00  0.00           C  
ATOM     87  O   ALA     7      -1.610  -5.927  20.628  1.00  0.00           O  
ATOM     88  N   ALA     8      -3.442  -6.808  21.482  1.00  0.00           N  
ATOM     89  H   ALA     8      -4.384  -6.657  21.813  1.00  0.00           H  
ATOM     90  CA  ALA     8      -2.987  -8.176  21.619  1.00  0.00           C  
ATOM     91  HA  ALA     8      -2.289  -8.167  22.456  1.00  0.00           H  
ATOM     92  CB  ALA     8      -4.125  -9.012  22.111  1.00  0.00           C  
ATOM     93  HB1 ALA     8      -4.518  -8.813  23.108  1.00  0.00           H  
ATOM     94  HB2 ALA     8      -4.968  -8.921  21.427  1.00  0.00           H  
ATOM     95  HB3 ALA     8      -3.920 -10.080  22.180  1.00  0.00           H  
ATOM     96  C   ALA     8      -2.363  -8.627  20.308  1.00  0.00           C  
ATOM     97  O   ALA     8      -3.078  -8.797  19.311  1.00  0.00           O  
ATOM     98  N   PRO     9      -1.067  -8.993  20.287  1.00  0.00           N  
ATOM     99  CD  PRO     9      -0.094  -8.604  21.284  1.00  0.00           C  
ATOM    100  HD2 PRO     9      -0.258  -9.138  22.220  1.00  0.00           H  
ATOM    101  HD3 PRO     9      -0.063  -7.531  21.479  1.00  0.00           H  
ATOM    102  CG  PRO     9       1.268  -8.974  20.631  1.00  0.00           C  
ATOM    103  HG2 PRO     9       1.840  -9.575  21.337  1.00  0.00           H  
ATOM    104  HG3 PRO     9       1.793  -8.065  20.336  1.00  0.00           H  
ATOM    105  CB  PRO     9       1.069  -9.906  19.489  1.00  0.00           C  
ATOM    106  HB2 PRO     9       1.072 -10.975  19.700  1.00  0.00           H  
ATOM    107  HB3 PRO     9       1.733  -9.752  18.639  1.00  0.00           H  
ATOM    108  CA  PRO     9      -0.431  -9.590  19.076  1.00  0.00           C  
ATOM    109  HA  PRO     9      -0.451  -8.901  18.231  1.00  0.00           H  
ATOM    110  C   PRO     9      -1.062 -10.868  18.688  1.00  0.00           C  
ATOM    111  O   PRO     9      -1.730 -11.515  19.465  1.00  0.00           O  
ATOM    112  N   ALA    10      -0.881 -11.187  17.413  1.00  0.00           N  
ATOM    113  H   ALA    10      -0.145 -10.742  16.884  1.00  0.00           H  
ATOM    114  CA  ALA    10      -1.663 -12.161  16.836  1.00  0.00           C  
ATOM    115  HA  ALA    10      -2.693 -11.874  17.048  1.00  0.00           H  
ATOM    116  CB  ALA    10      -1.428 -12.149  15.330  1.00  0.00           C  
ATOM    117  HB1 ALA    10      -2.193 -12.703  14.786  1.00  0.00           H  
ATOM    118  HB2 ALA    10      -1.422 -11.111  14.998  1.00  0.00           H  
ATOM    119  HB3 ALA    10      -0.479 -12.658  15.159  1.00  0.00           H  
ATOM    120  C   ALA    10      -1.548 -13.614  17.409  1.00  0.00           C  
ATOM    121  O   ALA    10      -2.396 -14.403  17.120  1.00  0.00           O  
ATOM    122  N   ASP    11      -0.513 -13.946  18.199  1.00  0.00           N  
ATOM    123  H   ASP    11       0.215 -13.261  18.338  1.00  0.00           H  
ATOM    124  CA  ASP    11      -0.504 -15.150  19.084  1.00  0.00           C  
ATOM    125  HA  ASP    11      -1.123 -15.903  18.597  1.00  0.00           H  
ATOM    126  CB  ASP    11       0.935 -15.773  19.278  1.00  0.00           C  
ATOM    127  HB2 ASP    11       0.989 -16.664  19.902  1.00  0.00           H  
ATOM    128  HB3 ASP    11       1.403 -15.948  18.309  1.00  0.00           H  
ATOM    129  CG  ASP    11       1.918 -14.746  19.834  1.00  0.00           C  
ATOM    130  OD1 ASP    11       1.974 -13.575  19.467  1.00  0.00           O  
ATOM    131  OD2 ASP    11       2.622 -15.117  20.748  1.00  0.00           O  
ATOM    132  C   ASP    11      -1.119 -14.984  20.454  1.00  0.00           C  
ATOM    133  O   ASP    11      -1.675 -15.915  21.023  1.00  0.00           O  
ATOM    134  N   ALA    12      -1.044 -13.755  20.948  1.00  0.00           N  
ATOM    135  H   ALA    12      -0.729 -13.049  20.299  1.00  0.00           H  
ATOM    136  CA  ALA    12      -1.657 -13.319  22.271  1.00  0.00           C  
ATOM    137  HA  ALA    12      -1.298 -14.087  22.957  1.00  0.00           H  
ATOM    138  CB  ALA    12      -1.022 -11.990  22.788  1.00  0.00           C  
ATOM    139  HB1 ALA    12      -1.346 -11.196  22.116  1.00  0.00           H  
ATOM    140  HB2 ALA    12      -1.500 -11.772  23.744  1.00  0.00           H  
ATOM    141  HB3 ALA    12       0.060 -12.048  22.912  1.00  0.00           H  
ATOM    142  C   ALA    12      -3.211 -13.378  22.212  1.00  0.00           C  
ATOM    143  O   ALA    12      -3.798 -13.747  23.169  1.00  0.00           O  
ATOM    144  N   LYS    13      -3.884 -12.876  21.190  1.00  0.00           N  
ATOM    145  H   LYS    13      -3.320 -12.446  20.471  1.00  0.00           H  
ATOM    146  CA  LYS    13      -5.332 -12.627  21.141  1.00  0.00           C  
ATOM    147  HA  LYS    13      -5.603 -11.908  21.914  1.00  0.00           H  
ATOM    148  CB  LYS    13      -5.550 -11.769  19.856  1.00  0.00           C  
ATOM    149  HB2 LYS    13      -4.713 -11.071  19.869  1.00  0.00           H  
ATOM    150  HB3 LYS    13      -5.575 -12.400  18.968  1.00  0.00           H  
ATOM    151  CG  LYS    13      -6.664 -10.911  19.884  1.00  0.00           C  
ATOM    152  HG2 LYS    13      -7.507 -11.599  19.946  1.00  0.00           H  
ATOM    153  HG3 LYS    13      -6.646 -10.328  20.805  1.00  0.00           H  
ATOM    154  CD  LYS    13      -6.826 -10.022  18.820  1.00  0.00           C  
ATOM    155  HD2 LYS    13      -5.916  -9.423  18.791  1.00  0.00           H  
ATOM    156  HD3 LYS    13      -6.953 -10.604  17.908  1.00  0.00           H  
ATOM    157  CE  LYS    13      -7.862  -9.250  19.070  1.00  0.00           C  
ATOM    158  HE2 LYS    13      -8.729  -9.899  19.191  1.00  0.00           H  
ATOM    159  HE3 LYS    13      -7.927  -8.676  19.995  1.00  0.00           H  
ATOM    160  NZ  LYS    13      -8.011  -8.195  18.085  1.00  0.00           N  
ATOM    161  HZ1 LYS    13      -7.917  -8.476  17.120  1.00  0.00           H  
ATOM    162  HZ2 LYS    13      -8.888  -7.720  18.249  1.00  0.00           H  
ATOM    163  HZ3 LYS    13      -7.214  -7.596  18.247  1.00  0.00           H  
ATOM    164  C   LYS    13      -6.233 -13.835  21.213  1.00  0.00           C  
ATOM    165  O   LYS    13      -7.287 -13.665  21.813  1.00  0.00           O  
ATOM    166  N   PRO    14      -5.713 -14.980  20.763  1.00  0.00           N  
ATOM    167  CD  PRO    14      -4.636 -15.239  19.826  1.00  0.00           C  
ATOM    168  HD2 PRO    14      -3.735 -15.543  20.358  1.00  0.00           H  
ATOM    169  HD3 PRO    14      -4.450 -14.445  19.103  1.00  0.00           H  
ATOM    170  CG  PRO    14      -5.115 -16.544  19.047  1.00  0.00           C  
ATOM    171  HG2 PRO    14      -4.252 -17.113  18.701  1.00  0.00           H  
ATOM    172  HG3 PRO    14      -5.819 -16.325  18.245  1.00  0.00           H  
ATOM    173  CB  PRO    14      -5.696 -17.366  20.176  1.00  0.00           C  
ATOM    174  HB2 PRO    14      -4.816 -17.752  20.691  1.00  0.00           H  
ATOM    175  HB3 PRO    14      -6.425 -18.128  19.899  1.00  0.00           H  
ATOM    176  CA  PRO    14      -6.416 -16.294  21.019  1.00  0.00           C  
ATOM    177  HA  PRO    14      -7.398 -16.106  20.586  1.00  0.00           H  
ATOM    178  C   PRO    14      -6.597 -16.577  22.526  1.00  0.00           C  
ATOM    179  O   PRO    14      -7.603 -17.235  22.847  1.00  0.00           O  
ATOM    180  N   MET    15      -5.763 -15.864  23.307  1.00  0.00           N  
ATOM    181  H   MET    15      -5.137 -15.215  22.852  1.00  0.00           H  
ATOM    182  CA  MET    15      -5.550 -16.214  24.731  1.00  0.00           C  
ATOM    183  HA  MET    15      -6.167 -17.064  25.023  1.00  0.00           H  
ATOM    184  CB  MET    15      -4.193 -16.753  25.103  1.00  0.00           C  
ATOM    185  HB2 MET    15      -3.433 -15.978  25.005  1.00  0.00           H  
ATOM    186  HB3 MET    15      -4.215 -17.010  26.162  1.00  0.00           H  
ATOM    187  CG  MET    15      -3.844 -17.990  24.316  1.00  0.00           C  
ATOM    188  HG2 MET    15      -3.946 -17.917  23.233  1.00  0.00           H  
ATOM    189  HG3 MET    15      -2.811 -18.269  24.523  1.00  0.00           H  
ATOM    190  SD  MET    15      -4.943 -19.434  24.741  1.00  0.00           S  
ATOM    191  CE  MET    15      -4.527 -20.595  23.431  1.00  0.00           C  
ATOM    192  HE1 MET    15      -3.449 -20.600  23.275  1.00  0.00           H  
ATOM    193  HE2 MET    15      -4.911 -21.604  23.580  1.00  0.00           H  
ATOM    194  HE3 MET    15      -4.967 -20.204  22.513  1.00  0.00           H  
ATOM    195  C   MET    15      -6.009 -15.066  25.593  1.00  0.00           C  
ATOM    196  O   MET    15      -6.667 -15.386  26.598  1.00  0.00           O  
ATOM    197  N   MET    16      -5.708 -13.839  25.275  1.00  0.00           N  
ATOM    198  H   MET    16      -5.116 -13.695  24.470  1.00  0.00           H  
ATOM    199  CA  MET    16      -6.200 -12.662  25.939  1.00  0.00           C  
ATOM    200  HA  MET    16      -5.877 -12.737  26.977  1.00  0.00           H  
ATOM    201  CB  MET    16      -5.628 -11.334  25.360  1.00  0.00           C  
ATOM    202  HB2 MET    16      -5.978 -11.254  24.331  1.00  0.00           H  
ATOM    203  HB3 MET    16      -6.127 -10.555  25.937  1.00  0.00           H  
ATOM    204  CG  MET    16      -4.098 -11.162  25.345  1.00  0.00           C  
ATOM    205  HG2 MET    16      -3.582 -12.073  25.043  1.00  0.00           H  
ATOM    206  HG3 MET    16      -3.888 -10.352  24.646  1.00  0.00           H  
ATOM    207  SD  MET    16      -3.462 -10.757  27.033  1.00  0.00           S  
ATOM    208  CE  MET    16      -4.033  -9.000  27.225  1.00  0.00           C  
ATOM    209  HE1 MET    16      -3.497  -8.239  26.658  1.00  0.00           H  
ATOM    210  HE2 MET    16      -5.077  -8.853  26.945  1.00  0.00           H  
ATOM    211  HE3 MET    16      -3.863  -8.750  28.272  1.00  0.00           H  
ATOM    212  C   MET    16      -7.730 -12.585  25.895  1.00  0.00           C  
ATOM    213  O   MET    16      -8.327 -12.966  24.928  1.00  0.00           O  
ATOM    214  N   HIE    17      -8.267 -11.871  26.897  1.00  0.00           N  
ATOM    215  H   HIE    17      -7.614 -11.480  27.561  1.00  0.00           H  
ATOM    216  CA  HIE    17      -9.699 -11.662  27.123  1.00  0.00           C  
ATOM    217  HA  HIE    17     -10.108 -11.391  26.150  1.00  0.00           H  
ATOM    218  CB  HIE    17     -10.416 -12.819  27.663  1.00  0.00           C  
ATOM    219  HB2 HIE    17     -11.489 -12.629  27.662  1.00  0.00           H  
ATOM    220  HB3 HIE    17     -10.125 -13.645  27.013  1.00  0.00           H  
ATOM    221  CG  HIE    17     -10.226 -13.420  29.023  1.00  0.00           C  
ATOM    222  ND1 HIE    17     -10.400 -14.811  29.337  1.00  0.00           N  
ATOM    223  CE1 HIE    17     -10.079 -14.906  30.632  1.00  0.00           C  
ATOM    224  HE1 HIE    17     -10.161 -15.865  31.123  1.00  0.00           H  
ATOM    225  NE2 HIE    17      -9.903 -13.639  31.186  1.00  0.00           N  
ATOM    226  HE2 HIE    17      -9.782 -13.450  32.171  1.00  0.00           H  
ATOM    227  CD2 HIE    17     -10.005 -12.649  30.189  1.00  0.00           C  
ATOM    228  HD2 HIE    17     -10.036 -11.580  30.341  1.00  0.00           H  
ATOM    229  C   HIE    17     -10.019 -10.393  27.860  1.00  0.00           C  
ATOM    230  O   HIE    17     -11.117 -10.176  28.355  1.00  0.00           O  
ATOM    231  N   HIE    18      -9.010  -9.516  28.023  1.00  0.00           N  
ATOM    232  H   HIE    18      -8.087  -9.831  27.761  1.00  0.00           H  
ATOM    233  CA  HIE    18      -9.051  -8.293  28.828  1.00  0.00           C  
ATOM    234  HA  HIE    18      -9.145  -8.526  29.888  1.00  0.00           H  
ATOM    235  CB  HIE    18      -7.609  -7.724  28.803  1.00  0.00           C  
ATOM    236  HB2 HIE    18      -6.819  -8.347  29.222  1.00  0.00           H  
ATOM    237  HB3 HIE    18      -7.490  -7.528  27.737  1.00  0.00           H  
ATOM    238  CG  HIE    18      -7.561  -6.380  29.479  1.00  0.00           C  
ATOM    239  ND1 HIE    18      -7.593  -6.118  30.840  1.00  0.00           N  
ATOM    240  CE1 HIE    18      -7.689  -4.772  30.997  1.00  0.00           C  
ATOM    241  HE1 HIE    18      -7.725  -4.370  31.999  1.00  0.00           H  
ATOM    242  NE2 HIE    18      -7.761  -4.159  29.827  1.00  0.00           N  
ATOM    243  HE2 HIE    18      -7.890  -3.168  29.681  1.00  0.00           H  
ATOM    244  CD2 HIE    18      -7.661  -5.158  28.865  1.00  0.00           C  
ATOM    245  HD2 HIE    18      -7.642  -4.984  27.799  1.00  0.00           H  
ATOM    246  C   HIE    18     -10.046  -7.241  28.272  1.00  0.00           C  
ATOM    247  O   HIE    18     -10.018  -7.052  27.087  1.00  0.00           O  
ATOM    248  N   LYS    19     -10.920  -6.723  29.145  1.00  0.00           N  
ATOM    249  H   LYS    19     -10.809  -6.827  30.143  1.00  0.00           H  
ATOM    250  CA  LYS    19     -11.942  -5.819  28.674  1.00  0.00           C  
ATOM    251  HA  LYS    19     -11.613  -5.482  27.691  1.00  0.00           H  
ATOM    252  CB  LYS    19     -13.272  -6.629  28.452  1.00  0.00           C  
ATOM    253  HB2 LYS    19     -13.983  -6.055  27.858  1.00  0.00           H  
ATOM    254  HB3 LYS    19     -12.948  -7.499  27.881  1.00  0.00           H  
ATOM    255  CG  LYS    19     -13.742  -7.123  29.657  1.00  0.00           C  
ATOM    256  HG2 LYS    19     -13.044  -7.940  29.840  1.00  0.00           H  
ATOM    257  HG3 LYS    19     -13.727  -6.341  30.417  1.00  0.00           H  
ATOM    258  CD  LYS    19     -15.017  -7.642  29.633  1.00  0.00           C  
ATOM    259  HD2 LYS    19     -15.734  -6.941  29.206  1.00  0.00           H  
ATOM    260  HD3 LYS    19     -15.038  -8.501  28.962  1.00  0.00           H  
ATOM    261  CE  LYS    19     -15.526  -8.010  30.891  1.00  0.00           C  
ATOM    262  HE2 LYS    19     -14.820  -8.714  31.331  1.00  0.00           H  
ATOM    263  HE3 LYS    19     -15.491  -7.140  31.547  1.00  0.00           H  
ATOM    264  NZ  LYS    19     -16.892  -8.584  30.770  1.00  0.00           N  
ATOM    265  HZ1 LYS    19     -17.118  -9.044  31.640  1.00  0.00           H  
ATOM    266  HZ2 LYS    19     -17.598  -7.862  30.755  1.00  0.00           H  
ATOM    267  HZ3 LYS    19     -17.022  -9.170  29.958  1.00  0.00           H  
ATOM    268  C   LYS    19     -12.095  -4.567  29.548  1.00  0.00           C  
ATOM    269  O   LYS    19     -13.165  -3.948  29.564  1.00  0.00           O  
ATOM    270  N   GLY    20     -11.137  -4.237  30.412  1.00  0.00           N  
ATOM    271  H   GLY    20     -10.269  -4.746  30.332  1.00  0.00           H  
ATOM    272  CA  GLY    20     -11.150  -3.302  31.433  1.00  0.00           C  
ATOM    273  HA2 GLY    20     -11.919  -3.621  32.137  1.00  0.00           H  
ATOM    274  HA3 GLY    20     -10.226  -3.415  32.000  1.00  0.00           H  
ATOM    275  C   GLY    20     -11.430  -1.832  31.026  1.00  0.00           C  
ATOM    276  O   GLY    20     -10.883  -1.360  29.953  1.00  0.00           O  
ATOM    277  N   LYS    21     -12.297  -1.112  31.786  1.00  0.00           N  
ATOM    278  H   LYS    21     -12.788  -1.750  32.395  1.00  0.00           H  
ATOM    279  CA  LYS    21     -12.912   0.191  31.668  1.00  0.00           C  
ATOM    280  HA  LYS    21     -13.384   0.110  30.689  1.00  0.00           H  
ATOM    281  CB  LYS    21     -13.930   0.435  32.814  1.00  0.00           C  
ATOM    282  HB2 LYS    21     -13.524   0.124  33.776  1.00  0.00           H  
ATOM    283  HB3 LYS    21     -14.300   1.460  32.851  1.00  0.00           H  
ATOM    284  CG  LYS    21     -15.129  -0.225  32.828  1.00  0.00           C  
ATOM    285  HG2 LYS    21     -15.549   0.066  31.865  1.00  0.00           H  
ATOM    286  HG3 LYS    21     -14.977  -1.302  32.763  1.00  0.00           H  
ATOM    287  CD  LYS    21     -16.110   0.081  33.736  1.00  0.00           C  
ATOM    288  HD2 LYS    21     -15.796  -0.378  34.674  1.00  0.00           H  
ATOM    289  HD3 LYS    21     -16.195   1.167  33.716  1.00  0.00           H  
ATOM    290  CE  LYS    21     -17.314  -0.478  33.419  1.00  0.00           C  
ATOM    291  HE2 LYS    21     -17.750  -0.056  32.514  1.00  0.00           H  
ATOM    292  HE3 LYS    21     -17.226  -1.554  33.273  1.00  0.00           H  
ATOM    293  NZ  LYS    21     -18.266  -0.229  34.557  1.00  0.00           N  
ATOM    294  HZ1 LYS    21     -18.224  -0.922  35.291  1.00  0.00           H  
ATOM    295  HZ2 LYS    21     -17.911   0.632  34.948  1.00  0.00           H  
ATOM    296  HZ3 LYS    21     -19.263  -0.323  34.429  1.00  0.00           H  
ATOM    297  C   LYS    21     -11.838   1.317  31.691  1.00  0.00           C  
ATOM    298  O   LYS    21     -10.877   1.122  32.428  1.00  0.00           O  
ATOM    299  N   PHE    22     -12.237   2.539  31.229  1.00  0.00           N  
ATOM    300  H   PHE    22     -13.186   2.657  30.903  1.00  0.00           H  
ATOM    301  CA  PHE    22     -11.359   3.718  31.215  1.00  0.00           C  
ATOM    302  HA  PHE    22     -10.346   3.373  31.418  1.00  0.00           H  
ATOM    303  CB  PHE    22     -11.371   4.378  29.875  1.00  0.00           C  
ATOM    304  HB2 PHE    22     -11.386   3.663  29.053  1.00  0.00           H  
ATOM    305  HB3 PHE    22     -12.384   4.758  29.740  1.00  0.00           H  
ATOM    306  CG  PHE    22     -10.364   5.486  29.626  1.00  0.00           C  
ATOM    307  CD1 PHE    22     -10.928   6.629  29.130  1.00  0.00           C  
ATOM    308  HD1 PHE    22     -11.982   6.768  28.940  1.00  0.00           H  
ATOM    309  CE1 PHE    22     -10.075   7.725  28.830  1.00  0.00           C  
ATOM    310  HE1 PHE    22     -10.444   8.647  28.406  1.00  0.00           H  
ATOM    311  CZ  PHE    22      -8.685   7.584  29.056  1.00  0.00           C  
ATOM    312  HZ  PHE    22      -7.983   8.370  28.822  1.00  0.00           H  
ATOM    313  CE2 PHE    22      -8.216   6.401  29.627  1.00  0.00           C  
ATOM    314  HE2 PHE    22      -7.162   6.279  29.826  1.00  0.00           H  
ATOM    315  CD2 PHE    22      -9.026   5.297  29.871  1.00  0.00           C  
ATOM    316  HD2 PHE    22      -8.608   4.372  30.239  1.00  0.00           H  
ATOM    317  C   PHE    22     -11.926   4.573  32.354  1.00  0.00           C  
ATOM    318  O   PHE    22     -11.284   5.494  32.846  1.00  0.00           O  
ATOM    319  N   GLY    23     -13.043   4.228  33.014  1.00  0.00           N  
ATOM    320  H   GLY    23     -13.664   3.581  32.548  1.00  0.00           H  
ATOM    321  CA  GLY    23     -13.419   4.689  34.333  1.00  0.00           C  
ATOM    322  HA2 GLY    23     -13.230   5.759  34.243  1.00  0.00           H  
ATOM    323  HA3 GLY    23     -14.374   4.269  34.648  1.00  0.00           H  
ATOM    324  C   GLY    23     -12.531   4.134  35.487  1.00  0.00           C  
ATOM    325  O   GLY    23     -11.801   3.101  35.306  1.00  0.00           O  
ATOM    326  N   PRO    24     -12.533   4.731  36.729  1.00  0.00           N  
ATOM    327  CD  PRO    24     -13.042   6.067  37.024  1.00  0.00           C  
ATOM    328  HD2 PRO    24     -14.096   6.063  37.303  1.00  0.00           H  
ATOM    329  HD3 PRO    24     -12.957   6.702  36.142  1.00  0.00           H  
ATOM    330  CG  PRO    24     -12.135   6.484  38.183  1.00  0.00           C  
ATOM    331  HG2 PRO    24     -12.644   7.316  38.670  1.00  0.00           H  
ATOM    332  HG3 PRO    24     -11.165   6.791  37.794  1.00  0.00           H  
ATOM    333  CB  PRO    24     -12.126   5.265  38.990  1.00  0.00           C  
ATOM    334  HB2 PRO    24     -13.125   5.085  39.388  1.00  0.00           H  
ATOM    335  HB3 PRO    24     -11.397   5.302  39.800  1.00  0.00           H  
ATOM    336  CA  PRO    24     -11.837   4.249  37.891  1.00  0.00           C  
ATOM    337  HA  PRO    24     -10.752   4.209  37.787  1.00  0.00           H  
ATOM    338  C   PRO    24     -12.299   2.892  38.385  1.00  0.00           C  
ATOM    339  O   PRO    24     -13.470   2.510  38.161  1.00  0.00           O  
ATOM    340  N   HIE    25     -11.386   2.179  39.055  1.00  0.00           N  
ATOM    341  H   HIE    25     -10.427   2.495  39.056  1.00  0.00           H  
ATOM    342  CA  HIE    25     -11.779   1.040  39.871  1.00  0.00           C  
ATOM    343  HA  HIE    25     -12.270   0.347  39.187  1.00  0.00           H  
ATOM    344  CB  HIE    25     -10.554   0.325  40.459  1.00  0.00           C  
ATOM    345  HB2 HIE    25     -10.915  -0.616  40.873  1.00  0.00           H  
ATOM    346  HB3 HIE    25      -9.881   0.014  39.659  1.00  0.00           H  
ATOM    347  CG  HIE    25      -9.786   1.049  41.484  1.00  0.00           C  
ATOM    348  ND1 HIE    25     -10.115   1.289  42.856  1.00  0.00           N  
ATOM    349  CE1 HIE    25      -8.966   1.833  43.344  1.00  0.00           C  
ATOM    350  HE1 HIE    25      -8.695   1.936  44.385  1.00  0.00           H  
ATOM    351  NE2 HIE    25      -8.082   2.074  42.388  1.00  0.00           N  
ATOM    352  HE2 HIE    25      -7.162   2.473  42.510  1.00  0.00           H  
ATOM    353  CD2 HIE    25      -8.563   1.603  41.184  1.00  0.00           C  
ATOM    354  HD2 HIE    25      -8.174   1.696  40.181  1.00  0.00           H  
ATOM    355  C   HIE    25     -12.763   1.387  41.028  1.00  0.00           C  
ATOM    356  O   HIE    25     -12.882   2.585  41.411  1.00  0.00           O  
ATOM    357  N   GLN    26     -13.354   0.391  41.669  1.00  0.00           N  
ATOM    358  H   GLN    26     -13.238  -0.539  41.294  1.00  0.00           H  
ATOM    359  CA  GLN    26     -14.410   0.537  42.654  1.00  0.00           C  
ATOM    360  HA  GLN    26     -15.069   1.296  42.233  1.00  0.00           H  
ATOM    361  CB  GLN    26     -15.264  -0.738  42.871  1.00  0.00           C  
ATOM    362  HB2 GLN    26     -16.247  -0.464  43.254  1.00  0.00           H  
ATOM    363  HB3 GLN    26     -15.431  -1.147  41.875  1.00  0.00           H  
ATOM    364  CG  GLN    26     -14.750  -1.809  43.843  1.00  0.00           C  
ATOM    365  HG2 GLN    26     -13.935  -2.325  43.335  1.00  0.00           H  
ATOM    366  HG3 GLN    26     -14.255  -1.301  44.671  1.00  0.00           H  
ATOM    367  CD  GLN    26     -15.793  -2.871  44.238  1.00  0.00           C  
ATOM    368  OE1 GLN    26     -15.861  -3.998  43.751  1.00  0.00           O  
ATOM    369  NE2 GLN    26     -16.631  -2.553  45.176  1.00  0.00           N  
ATOM    370 HE21 GLN    26     -17.318  -3.249  45.429  1.00  0.00           H  
ATOM    371 HE22 GLN    26     -16.561  -1.648  45.617  1.00  0.00           H  
ATOM    372  C   GLN    26     -13.988   1.194  43.986  1.00  0.00           C  
ATOM    373  O   GLN    26     -14.833   1.790  44.646  1.00  0.00           O  
ATOM    374  N   CML    27     -12.625   1.188  44.288  1.00  0.00           N  
ATOM    375  H   CML    27     -11.905   0.814  43.687  1.00  0.00           H  
ATOM    376  CA  CML    27     -12.024   1.642  45.580  1.00  0.00           C  
ATOM    377  HA  CML    27     -10.970   1.364  45.559  1.00  0.00           H  
ATOM    378  CB  CML    27     -12.025   3.204  45.451  1.00  0.00           C  
ATOM    379  HB2 CML    27     -13.037   3.602  45.373  1.00  0.00           H  
ATOM    380  HB3 CML    27     -11.449   3.590  44.610  1.00  0.00           H  
ATOM    381  SG  CML    27     -11.264   4.137  46.827  1.00  0.00           S  
ATOM    382  S1L CML    27      -9.304   3.315  46.836  1.00  0.00           S  
ATOM    383  C1L CML    27      -9.480   1.897  47.911  1.00  0.00           C  
ATOM    384  H1L CML    27      -9.747   1.064  47.226  1.00  0.00           H  
ATOM    385  H1M CML    27     -10.360   1.927  48.589  1.00  0.00           H  
ATOM    386  C1R CML    27      -8.145   1.594  48.663  1.00  0.00           C  
ATOM    387  C2R CML    27      -6.928   1.504  48.072  1.00  0.00           C  
ATOM    388  H2R CML    27      -6.682   1.088  47.084  1.00  0.00           H  
ATOM    389  C1  CML    27      -8.067   2.010  50.157  1.00  0.00           C  
ATOM    390  C2  CML    27      -5.784   1.604  49.120  1.00  0.00           C  
ATOM    391  N1  CML    27      -6.556   1.965  50.385  1.00  0.00           N  
ATOM    392  O1  CML    27      -5.971   2.402  51.453  1.00  0.00           O  
ATOM    393  C1A CML    27      -8.714   0.921  50.969  1.00  0.00           C  
ATOM    394  H1A CML    27      -9.580   0.395  50.513  1.00  0.00           H  
ATOM    395  H1B CML    27      -8.846   1.166  52.045  1.00  0.00           H  
ATOM    396  H1C CML    27      -7.984   0.084  50.923  1.00  0.00           H  
ATOM    397  C2A CML    27      -5.121   0.298  49.253  1.00  0.00           C  
ATOM    398  H2A CML    27      -4.587   0.038  48.314  1.00  0.00           H  
ATOM    399  H2B CML    27      -5.739  -0.581  49.536  1.00  0.00           H  
ATOM    400  H2C CML    27      -4.410   0.303  50.106  1.00  0.00           H  
ATOM    401  C1D CML    27      -8.614   3.436  50.571  1.00  0.00           C  
ATOM    402  H1D CML    27      -8.551   4.116  49.694  1.00  0.00           H  
ATOM    403  H1E CML    27      -7.931   3.816  51.360  1.00  0.00           H  
ATOM    404  H1F CML    27      -9.675   3.352  50.892  1.00  0.00           H  
ATOM    405  C2D CML    27      -4.902   2.800  48.721  1.00  0.00           C  
ATOM    406  H2D CML    27      -5.458   3.762  48.744  1.00  0.00           H  
ATOM    407  H2E CML    27      -4.478   2.696  47.700  1.00  0.00           H  
ATOM    408  H2F CML    27      -4.170   3.082  49.508  1.00  0.00           H  
ATOM    409  C   CML    27     -12.676   1.075  46.889  1.00  0.00           C  
ATOM    410  O   CML    27     -13.617   1.672  47.411  1.00  0.00           O  
ATOM    411  N   ASP    28     -12.342  -0.235  47.149  1.00  0.00           N  
ATOM    412  H   ASP    28     -11.652  -0.682  46.562  1.00  0.00           H  
ATOM    413  CA  ASP    28     -12.862  -0.980  48.337  1.00  0.00           C  
ATOM    414  HA  ASP    28     -13.155  -0.230  49.073  1.00  0.00           H  
ATOM    415  CB  ASP    28     -14.019  -1.926  47.894  1.00  0.00           C  
ATOM    416  HB2 ASP    28     -14.569  -2.323  48.747  1.00  0.00           H  
ATOM    417  HB3 ASP    28     -14.679  -1.246  47.356  1.00  0.00           H  
ATOM    418  CG  ASP    28     -13.588  -3.154  47.076  1.00  0.00           C  
ATOM    419  OD1 ASP    28     -14.294  -4.146  47.180  1.00  0.00           O  
ATOM    420  OD2 ASP    28     -12.483  -3.206  46.462  1.00  0.00           O  
ATOM    421  C   ASP    28     -11.743  -1.671  49.099  1.00  0.00           C  
ATOM    422  O   ASP    28     -10.632  -1.529  48.626  1.00  0.00           O  
ATOM    423  N   MET    29     -12.020  -2.204  50.244  1.00  0.00           N  
ATOM    424  H   MET    29     -13.010  -2.281  50.431  1.00  0.00           H  
ATOM    425  CA  MET    29     -11.073  -2.796  51.209  1.00  0.00           C  
ATOM    426  HA  MET    29     -10.073  -2.884  50.786  1.00  0.00           H  
ATOM    427  CB  MET    29     -10.934  -1.807  52.367  1.00  0.00           C  
ATOM    428  HB2 MET    29     -11.138  -0.808  51.983  1.00  0.00           H  
ATOM    429  HB3 MET    29     -11.804  -1.828  53.023  1.00  0.00           H  
ATOM    430  CG  MET    29      -9.590  -1.836  53.065  1.00  0.00           C  
ATOM    431  HG2 MET    29      -9.228  -2.850  53.233  1.00  0.00           H  
ATOM    432  HG3 MET    29      -8.784  -1.432  52.453  1.00  0.00           H  
ATOM    433  SD  MET    29      -9.456  -0.824  54.554  1.00  0.00           S  
ATOM    434  CE  MET    29      -7.649  -0.815  54.619  1.00  0.00           C  
ATOM    435  HE1 MET    29      -7.221  -1.788  54.860  1.00  0.00           H  
ATOM    436  HE2 MET    29      -7.103  -0.330  53.810  1.00  0.00           H  
ATOM    437  HE3 MET    29      -7.425  -0.210  55.497  1.00  0.00           H  
ATOM    438  C   MET    29     -11.609  -4.194  51.761  1.00  0.00           C  
ATOM    439  O   MET    29     -12.794  -4.605  51.755  1.00  0.00           O  
ATOM    440  N   MET    30     -10.581  -4.941  52.308  1.00  0.00           N  
ATOM    441  H   MET    30      -9.706  -4.444  52.397  1.00  0.00           H  
ATOM    442  CA  MET    30     -10.854  -6.271  52.836  1.00  0.00           C  
ATOM    443  HA  MET    30     -11.920  -6.398  53.025  1.00  0.00           H  
ATOM    444  CB  MET    30     -10.368  -7.332  51.735  1.00  0.00           C  
ATOM    445  HB2 MET    30      -9.579  -6.850  51.158  1.00  0.00           H  
ATOM    446  HB3 MET    30     -10.031  -8.245  52.226  1.00  0.00           H  
ATOM    447  CG  MET    30     -11.501  -7.716  50.793  1.00  0.00           C  
ATOM    448  HG2 MET    30     -12.314  -7.835  51.509  1.00  0.00           H  
ATOM    449  HG3 MET    30     -11.694  -6.929  50.064  1.00  0.00           H  
ATOM    450  SD  MET    30     -11.212  -9.196  49.832  1.00  0.00           S  
ATOM    451  CE  MET    30      -9.906  -8.680  48.692  1.00  0.00           C  
ATOM    452  HE1 MET    30      -9.289  -7.901  49.138  1.00  0.00           H  
ATOM    453  HE2 MET    30      -9.334  -9.523  48.305  1.00  0.00           H  
ATOM    454  HE3 MET    30     -10.442  -8.323  47.813  1.00  0.00           H  
ATOM    455  C   MET    30     -10.085  -6.463  54.129  1.00  0.00           C  
ATOM    456  O   MET    30      -9.026  -5.871  54.365  1.00  0.00           O  
ATOM    457  N   PHE    31     -10.491  -7.250  55.124  1.00  0.00           N  
ATOM    458  H   PHE    31      -9.889  -7.450  55.910  1.00  0.00           H  
ATOM    459  CA  PHE    31     -11.677  -8.146  55.134  1.00  0.00           C  
ATOM    460  HA  PHE    31     -11.769  -8.456  54.093  1.00  0.00           H  
ATOM    461  CB  PHE    31     -11.587  -9.413  55.965  1.00  0.00           C  
ATOM    462  HB2 PHE    31     -12.294 -10.168  55.624  1.00  0.00           H  
ATOM    463  HB3 PHE    31     -10.591  -9.844  55.858  1.00  0.00           H  
ATOM    464  CG  PHE    31     -11.933  -9.191  57.395  1.00  0.00           C  
ATOM    465  CD1 PHE    31     -12.726 -10.138  58.009  1.00  0.00           C  
ATOM    466  HD1 PHE    31     -13.064 -10.983  57.428  1.00  0.00           H  
ATOM    467  CE1 PHE    31     -13.034 -10.152  59.351  1.00  0.00           C  
ATOM    468  HE1 PHE    31     -13.551 -10.996  59.782  1.00  0.00           H  
ATOM    469  CZ  PHE    31     -12.494  -9.131  60.169  1.00  0.00           C  
ATOM    470  HZ  PHE    31     -12.701  -9.073  61.227  1.00  0.00           H  
ATOM    471  CE2 PHE    31     -11.719  -8.114  59.620  1.00  0.00           C  
ATOM    472  HE2 PHE    31     -11.243  -7.331  60.192  1.00  0.00           H  
ATOM    473  CD2 PHE    31     -11.365  -8.198  58.251  1.00  0.00           C  
ATOM    474  HD2 PHE    31     -10.718  -7.450  57.816  1.00  0.00           H  
ATOM    475  C   PHE    31     -13.086  -7.429  55.282  1.00  0.00           C  
ATOM    476  O   PHE    31     -14.160  -7.998  55.006  1.00  0.00           O  
ATOM    477  N   LYS    32     -13.069  -6.109  55.523  1.00  0.00           N  
ATOM    478  H   LYS    32     -12.177  -5.721  55.795  1.00  0.00           H  
ATOM    479  CA  LYS    32     -14.248  -5.211  55.655  1.00  0.00           C  
ATOM    480  HA  LYS    32     -15.107  -5.671  55.167  1.00  0.00           H  
ATOM    481  CB  LYS    32     -14.553  -4.896  57.190  1.00  0.00           C  
ATOM    482  HB2 LYS    32     -13.694  -4.333  57.553  1.00  0.00           H  
ATOM    483  HB3 LYS    32     -15.436  -4.257  57.184  1.00  0.00           H  
ATOM    484  CG  LYS    32     -14.649  -6.057  57.980  1.00  0.00           C  
ATOM    485  HG2 LYS    32     -15.216  -6.813  57.436  1.00  0.00           H  
ATOM    486  HG3 LYS    32     -13.645  -6.462  58.107  1.00  0.00           H  
ATOM    487  CD  LYS    32     -15.144  -5.882  59.230  1.00  0.00           C  
ATOM    488  HD2 LYS    32     -14.372  -5.296  59.727  1.00  0.00           H  
ATOM    489  HD3 LYS    32     -16.021  -5.235  59.229  1.00  0.00           H  
ATOM    490  CE  LYS    32     -15.445  -7.066  59.898  1.00  0.00           C  
ATOM    491  HE2 LYS    32     -15.871  -7.764  59.177  1.00  0.00           H  
ATOM    492  HE3 LYS    32     -14.569  -7.641  60.197  1.00  0.00           H  
ATOM    493  NZ  LYS    32     -16.401  -6.816  61.055  1.00  0.00           N  
ATOM    494  HZ1 LYS    32     -15.966  -6.237  61.759  1.00  0.00           H  
ATOM    495  HZ2 LYS    32     -17.208  -6.336  60.682  1.00  0.00           H  
ATOM    496  HZ3 LYS    32     -16.752  -7.731  61.301  1.00  0.00           H  
ATOM    497  C   LYS    32     -14.037  -3.947  54.850  1.00  0.00           C  
ATOM    498  O   LYS    32     -13.016  -3.219  54.953  1.00  0.00           O  
ATOM    499  N   ASP    33     -15.056  -3.626  54.105  1.00  0.00           N  
ATOM    500  H   ASP    33     -15.810  -4.297  54.065  1.00  0.00           H  
ATOM    501  CA  ASP    33     -14.979  -2.295  53.370  1.00  0.00           C  
ATOM    502  HA  ASP    33     -14.035  -2.131  52.851  1.00  0.00           H  
ATOM    503  CB  ASP    33     -16.071  -2.452  52.216  1.00  0.00           C  
ATOM    504  HB2 ASP    33     -15.975  -3.486  51.883  1.00  0.00           H  
ATOM    505  HB3 ASP    33     -17.053  -2.342  52.674  1.00  0.00           H  
ATOM    506  CG  ASP    33     -16.085  -1.395  51.093  1.00  0.00           C  
ATOM    507  OD1 ASP    33     -16.955  -1.499  50.195  1.00  0.00           O  
ATOM    508  OD2 ASP    33     -15.211  -0.522  51.041  1.00  0.00           O  
ATOM    509  C   ASP    33     -15.164  -1.047  54.257  1.00  0.00           C  
ATOM    510  O   ASP    33     -16.087  -0.987  55.153  1.00  0.00           O  
ATOM    511  N   LEU    34     -14.437   0.013  53.930  1.00  0.00           N  
ATOM    512  H   LEU    34     -13.857  -0.073  53.108  1.00  0.00           H  
ATOM    513  CA  LEU    34     -14.559   1.389  54.514  1.00  0.00           C  
ATOM    514  HA  LEU    34     -14.614   1.072  55.555  1.00  0.00           H  
ATOM    515  CB  LEU    34     -13.312   2.290  54.386  1.00  0.00           C  
ATOM    516  HB2 LEU    34     -13.362   2.656  53.361  1.00  0.00           H  
ATOM    517  HB3 LEU    34     -13.396   3.085  55.127  1.00  0.00           H  
ATOM    518  CG  LEU    34     -11.968   1.603  54.616  1.00  0.00           C  
ATOM    519  HG  LEU    34     -11.918   0.701  54.007  1.00  0.00           H  
ATOM    520  CD1 LEU    34     -10.889   2.498  54.199  1.00  0.00           C  
ATOM    521 HD11 LEU    34      -9.947   1.952  54.247  1.00  0.00           H  
ATOM    522 HD12 LEU    34     -10.925   2.834  53.163  1.00  0.00           H  
ATOM    523 HD13 LEU    34     -10.774   3.343  54.878  1.00  0.00           H  
ATOM    524  CD2 LEU    34     -11.796   1.289  56.136  1.00  0.00           C  
ATOM    525 HD21 LEU    34     -12.522   0.542  56.457  1.00  0.00           H  
ATOM    526 HD22 LEU    34     -10.824   0.798  56.155  1.00  0.00           H  
ATOM    527 HD23 LEU    34     -11.786   2.174  56.773  1.00  0.00           H  
ATOM    528  C   LEU    34     -15.942   2.099  54.162  1.00  0.00           C  
ATOM    529  O   LEU    34     -16.294   3.059  54.822  1.00  0.00           O  
ATOM    530  N   ASN    35     -16.576   1.567  53.198  1.00  0.00           N  
ATOM    531  H   ASN    35     -16.231   0.687  52.843  1.00  0.00           H  
ATOM    532  CA  ASN    35     -17.791   2.024  52.633  1.00  0.00           C  
ATOM    533  HA  ASN    35     -17.882   1.497  51.684  1.00  0.00           H  
ATOM    534  CB  ASN    35     -19.103   1.595  53.525  1.00  0.00           C  
ATOM    535  HB2 ASN    35     -19.192   1.921  54.562  1.00  0.00           H  
ATOM    536  HB3 ASN    35     -19.947   2.059  53.014  1.00  0.00           H  
ATOM    537  CG  ASN    35     -19.366   0.086  53.518  1.00  0.00           C  
ATOM    538  OD1 ASN    35     -19.301  -0.507  52.489  1.00  0.00           O  
ATOM    539  ND2 ASN    35     -19.565  -0.559  54.673  1.00  0.00           N  
ATOM    540 HD21 ASN    35     -19.488  -1.566  54.697  1.00  0.00           H  
ATOM    541 HD22 ASN    35     -19.592  -0.010  55.520  1.00  0.00           H  
ATOM    542  C   ASN    35     -17.744   3.541  52.306  1.00  0.00           C  
ATOM    543  O   ASN    35     -18.422   4.378  52.886  1.00  0.00           O  
ATOM    544  N   LEU    36     -16.837   3.872  51.403  1.00  0.00           N  
ATOM    545  H   LEU    36     -16.201   3.142  51.114  1.00  0.00           H  
ATOM    546  CA  LEU    36     -16.448   5.181  50.966  1.00  0.00           C  
ATOM    547  HA  LEU    36     -16.409   5.939  51.749  1.00  0.00           H  
ATOM    548  CB  LEU    36     -15.122   4.963  50.165  1.00  0.00           C  
ATOM    549  HB2 LEU    36     -15.445   4.129  49.542  1.00  0.00           H  
ATOM    550  HB3 LEU    36     -14.944   5.876  49.597  1.00  0.00           H  
ATOM    551  CG  LEU    36     -13.955   4.537  51.053  1.00  0.00           C  
ATOM    552  HG  LEU    36     -14.099   3.469  51.222  1.00  0.00           H  
ATOM    553  CD1 LEU    36     -12.703   4.715  50.177  1.00  0.00           C  
ATOM    554 HD11 LEU    36     -11.859   4.357  50.766  1.00  0.00           H  
ATOM    555 HD12 LEU    36     -12.945   4.047  49.350  1.00  0.00           H  
ATOM    556 HD13 LEU    36     -12.620   5.682  49.681  1.00  0.00           H  
ATOM    557  CD2 LEU    36     -13.827   5.290  52.260  1.00  0.00           C  
ATOM    558 HD21 LEU    36     -13.967   6.331  51.967  1.00  0.00           H  
ATOM    559 HD22 LEU    36     -14.536   4.997  53.035  1.00  0.00           H  
ATOM    560 HD23 LEU    36     -12.842   5.150  52.704  1.00  0.00           H  
ATOM    561  C   LEU    36     -17.579   5.723  50.086  1.00  0.00           C  
ATOM    562  O   LEU    36     -17.930   5.209  49.082  1.00  0.00           O  
ATOM    563  N   THR    37     -18.228   6.786  50.472  1.00  0.00           N  
ATOM    564  H   THR    37     -18.008   7.125  51.397  1.00  0.00           H  
ATOM    565  CA  THR    37     -19.212   7.606  49.680  1.00  0.00           C  
ATOM    566  HA  THR    37     -20.063   6.934  49.565  1.00  0.00           H  
ATOM    567  CB  THR    37     -19.723   8.794  50.449  1.00  0.00           C  
ATOM    568  HB  THR    37     -20.407   9.387  49.842  1.00  0.00           H  
ATOM    569  CG2 THR    37     -20.551   8.554  51.754  1.00  0.00           C  
ATOM    570 HG21 THR    37     -21.489   8.024  51.589  1.00  0.00           H  
ATOM    571 HG22 THR    37     -19.975   7.932  52.439  1.00  0.00           H  
ATOM    572 HG23 THR    37     -20.779   9.524  52.198  1.00  0.00           H  
ATOM    573  OG1 THR    37     -18.669   9.652  50.804  1.00  0.00           O  
ATOM    574  HG1 THR    37     -18.855  10.085  51.641  1.00  0.00           H  
ATOM    575  C   THR    37     -18.580   8.091  48.374  1.00  0.00           C  
ATOM    576  O   THR    37     -17.450   8.442  48.373  1.00  0.00           O  
ATOM    577  N   ASP    38     -19.282   8.227  47.220  1.00  0.00           N  
ATOM    578  H   ASP    38     -20.247   7.935  47.279  1.00  0.00           H  
ATOM    579  CA  ASP    38     -18.608   8.603  45.954  1.00  0.00           C  
ATOM    580  HA  ASP    38     -17.848   7.864  45.699  1.00  0.00           H  
ATOM    581  CB  ASP    38     -19.724   8.701  44.870  1.00  0.00           C  
ATOM    582  HB2 ASP    38     -20.490   9.420  45.161  1.00  0.00           H  
ATOM    583  HB3 ASP    38     -19.147   9.195  44.088  1.00  0.00           H  
ATOM    584  CG  ASP    38     -20.272   7.366  44.376  1.00  0.00           C  
ATOM    585  OD1 ASP    38     -21.267   7.270  43.580  1.00  0.00           O  
ATOM    586  OD2 ASP    38     -19.669   6.328  44.744  1.00  0.00           O  
ATOM    587  C   ASP    38     -17.990  10.018  46.102  1.00  0.00           C  
ATOM    588  O   ASP    38     -17.033  10.248  45.371  1.00  0.00           O  
ATOM    589  N   ALA    39     -18.498  10.927  46.899  1.00  0.00           N  
ATOM    590  H   ALA    39     -19.235  10.641  47.527  1.00  0.00           H  
ATOM    591  CA  ALA    39     -17.736  12.028  47.404  1.00  0.00           C  
ATOM    592  HA  ALA    39     -17.531  12.678  46.553  1.00  0.00           H  
ATOM    593  CB  ALA    39     -18.648  12.856  48.323  1.00  0.00           C  
ATOM    594  HB1 ALA    39     -18.235  13.849  48.504  1.00  0.00           H  
ATOM    595  HB2 ALA    39     -19.584  13.039  47.796  1.00  0.00           H  
ATOM    596  HB3 ALA    39     -18.780  12.304  49.254  1.00  0.00           H  
ATOM    597  C   ALA    39     -16.368  11.779  48.104  1.00  0.00           C  
ATOM    598  O   ALA    39     -15.343  12.419  47.879  1.00  0.00           O  
ATOM    599  N   GLN    40     -16.316  10.792  48.969  1.00  0.00           N  
ATOM    600  H   GLN    40     -17.215  10.605  49.392  1.00  0.00           H  
ATOM    601  CA  GLN    40     -15.103  10.296  49.753  1.00  0.00           C  
ATOM    602  HA  GLN    40     -14.552  11.186  50.058  1.00  0.00           H  
ATOM    603  CB  GLN    40     -15.386   9.473  51.010  1.00  0.00           C  
ATOM    604  HB2 GLN    40     -16.100   8.728  50.659  1.00  0.00           H  
ATOM    605  HB3 GLN    40     -14.570   8.847  51.369  1.00  0.00           H  
ATOM    606  CG  GLN    40     -15.859  10.214  52.271  1.00  0.00           C  
ATOM    607  HG2 GLN    40     -15.154  10.975  52.606  1.00  0.00           H  
ATOM    608  HG3 GLN    40     -16.781  10.781  52.141  1.00  0.00           H  
ATOM    609  CD  GLN    40     -16.212   9.240  53.383  1.00  0.00           C  
ATOM    610  OE1 GLN    40     -16.576   8.034  53.093  1.00  0.00           O  
ATOM    611  NE2 GLN    40     -16.116   9.505  54.673  1.00  0.00           N  
ATOM    612 HE21 GLN    40     -16.333   8.769  55.330  1.00  0.00           H  
ATOM    613 HE22 GLN    40     -16.096  10.478  54.943  1.00  0.00           H  
ATOM    614  C   GLN    40     -14.199   9.601  48.769  1.00  0.00           C  
ATOM    615  O   GLN    40     -12.970   9.615  48.911  1.00  0.00           O  
ATOM    616  N   LYS    41     -14.728   8.917  47.744  1.00  0.00           N  
ATOM    617  H   LYS    41     -15.734   8.844  47.708  1.00  0.00           H  
ATOM    618  CA  LYS    41     -13.890   8.268  46.707  1.00  0.00           C  
ATOM    619  HA  LYS    41     -13.005   7.781  47.116  1.00  0.00           H  
ATOM    620  CB  LYS    41     -14.610   7.153  45.876  1.00  0.00           C  
ATOM    621  HB2 LYS    41     -15.515   7.550  45.415  1.00  0.00           H  
ATOM    622  HB3 LYS    41     -13.926   6.966  45.048  1.00  0.00           H  
ATOM    623  CG  LYS    41     -14.978   6.040  46.569  1.00  0.00           C  
ATOM    624  HG2 LYS    41     -14.137   5.621  47.122  1.00  0.00           H  
ATOM    625  HG3 LYS    41     -15.684   6.323  47.349  1.00  0.00           H  
ATOM    626  CD  LYS    41     -15.612   4.998  45.961  1.00  0.00           C  
ATOM    627  HD2 LYS    41     -16.596   5.321  45.623  1.00  0.00           H  
ATOM    628  HD3 LYS    41     -15.085   4.664  45.068  1.00  0.00           H  
ATOM    629  CE  LYS    41     -15.871   3.878  46.752  1.00  0.00           C  
ATOM    630  HE2 LYS    41     -14.938   3.405  47.057  1.00  0.00           H  
ATOM    631  HE3 LYS    41     -16.477   4.247  47.580  1.00  0.00           H  
ATOM    632  NZ  LYS    41     -16.764   2.944  46.108  1.00  0.00           N  
ATOM    633  HZ1 LYS    41     -16.338   2.374  45.391  1.00  0.00           H  
ATOM    634  HZ2 LYS    41     -17.259   2.322  46.731  1.00  0.00           H  
ATOM    635  HZ3 LYS    41     -17.465   3.471  45.608  1.00  0.00           H  
ATOM    636  C   LYS    41     -13.210   9.217  45.764  1.00  0.00           C  
ATOM    637  O   LYS    41     -12.024   9.233  45.423  1.00  0.00           O  
ATOM    638  N   GLN    42     -13.914  10.353  45.551  1.00  0.00           N  
ATOM    639  H   GLN    42     -14.804  10.378  46.028  1.00  0.00           H  
ATOM    640  CA  GLN    42     -13.435  11.531  44.902  1.00  0.00           C  
ATOM    641  HA  GLN    42     -13.237  11.255  43.867  1.00  0.00           H  
ATOM    642  CB  GLN    42     -14.534  12.616  44.789  1.00  0.00           C  
ATOM    643  HB2 GLN    42     -15.418  12.175  44.329  1.00  0.00           H  
ATOM    644  HB3 GLN    42     -14.770  13.048  45.762  1.00  0.00           H  
ATOM    645  CG  GLN    42     -14.264  13.829  43.912  1.00  0.00           C  
ATOM    646  HG2 GLN    42     -13.808  13.416  43.013  1.00  0.00           H  
ATOM    647  HG3 GLN    42     -15.137  14.387  43.575  1.00  0.00           H  
ATOM    648  CD  GLN    42     -13.283  14.925  44.450  1.00  0.00           C  
ATOM    649  OE1 GLN    42     -12.063  14.953  44.112  1.00  0.00           O  
ATOM    650  NE2 GLN    42     -13.705  15.748  45.362  1.00  0.00           N  
ATOM    651 HE21 GLN    42     -13.027  16.441  45.643  1.00  0.00           H  
ATOM    652 HE22 GLN    42     -14.638  15.679  45.742  1.00  0.00           H  
ATOM    653  C   GLN    42     -12.199  12.160  45.486  1.00  0.00           C  
ATOM    654  O   GLN    42     -11.103  12.142  44.837  1.00  0.00           O  
ATOM    655  N   GLN    43     -12.364  12.672  46.666  1.00  0.00           N  
ATOM    656  H   GLN    43     -13.293  12.772  47.050  1.00  0.00           H  
ATOM    657  CA  GLN    43     -11.168  13.066  47.446  1.00  0.00           C  
ATOM    658  HA  GLN    43     -10.826  13.907  46.843  1.00  0.00           H  
ATOM    659  CB  GLN    43     -11.538  13.693  48.795  1.00  0.00           C  
ATOM    660  HB2 GLN    43     -12.089  12.932  49.347  1.00  0.00           H  
ATOM    661  HB3 GLN    43     -10.621  13.962  49.321  1.00  0.00           H  
ATOM    662  CG  GLN    43     -12.371  14.946  48.615  1.00  0.00           C  
ATOM    663  HG2 GLN    43     -11.769  15.681  48.081  1.00  0.00           H  
ATOM    664  HG3 GLN    43     -13.273  14.804  48.021  1.00  0.00           H  
ATOM    665  CD  GLN    43     -12.876  15.573  49.878  1.00  0.00           C  
ATOM    666  OE1 GLN    43     -13.016  14.929  50.911  1.00  0.00           O  
ATOM    667  NE2 GLN    43     -13.520  16.712  49.890  1.00  0.00           N  
ATOM    668 HE21 GLN    43     -13.620  17.048  50.837  1.00  0.00           H  
ATOM    669 HE22 GLN    43     -13.383  17.427  49.190  1.00  0.00           H  
ATOM    670  C   GLN    43     -10.055  12.020  47.447  1.00  0.00           C  
ATOM    671  O   GLN    43      -8.929  12.415  47.147  1.00  0.00           O  
ATOM    672  N   ILE    44     -10.386  10.772  47.737  1.00  0.00           N  
ATOM    673  H   ILE    44     -11.293  10.616  48.154  1.00  0.00           H  
ATOM    674  CA  ILE    44      -9.272   9.754  47.863  1.00  0.00           C  
ATOM    675  HA  ILE    44      -8.406  10.164  48.382  1.00  0.00           H  
ATOM    676  CB  ILE    44      -9.829   8.538  48.629  1.00  0.00           C  
ATOM    677  HB  ILE    44     -10.815   8.458  48.172  1.00  0.00           H  
ATOM    678  CG2 ILE    44      -9.051   7.236  48.552  1.00  0.00           C  
ATOM    679 HG21 ILE    44      -9.478   6.403  49.111  1.00  0.00           H  
ATOM    680 HG22 ILE    44      -9.065   6.961  47.497  1.00  0.00           H  
ATOM    681 HG23 ILE    44      -7.991   7.342  48.784  1.00  0.00           H  
ATOM    682  CG1 ILE    44     -10.000   8.876  50.125  1.00  0.00           C  
ATOM    683 HG12 ILE    44      -9.024   9.011  50.590  1.00  0.00           H  
ATOM    684 HG13 ILE    44     -10.415   9.872  50.286  1.00  0.00           H  
ATOM    685  CD1 ILE    44     -10.920   7.901  51.052  1.00  0.00           C  
ATOM    686 HD11 ILE    44     -11.002   8.268  52.075  1.00  0.00           H  
ATOM    687 HD12 ILE    44     -11.921   7.888  50.622  1.00  0.00           H  
ATOM    688 HD13 ILE    44     -10.341   6.983  50.953  1.00  0.00           H  
ATOM    689  C   ILE    44      -8.594   9.374  46.583  1.00  0.00           C  
ATOM    690  O   ILE    44      -7.418   9.071  46.670  1.00  0.00           O  
ATOM    691  N   ARG    45      -9.174   9.542  45.396  1.00  0.00           N  
ATOM    692  H   ARG    45     -10.138   9.837  45.342  1.00  0.00           H  
ATOM    693  CA  ARG    45      -8.440   9.384  44.102  1.00  0.00           C  
ATOM    694  HA  ARG    45      -7.806   8.499  44.154  1.00  0.00           H  
ATOM    695  CB  ARG    45      -9.411   9.281  42.903  1.00  0.00           C  
ATOM    696  HB2 ARG    45     -10.073  10.146  42.903  1.00  0.00           H  
ATOM    697  HB3 ARG    45      -8.829   9.261  41.982  1.00  0.00           H  
ATOM    698  CG  ARG    45     -10.065   8.071  42.986  1.00  0.00           C  
ATOM    699  HG2 ARG    45      -9.394   7.248  42.739  1.00  0.00           H  
ATOM    700  HG3 ARG    45     -10.514   7.873  43.959  1.00  0.00           H  
ATOM    701  CD  ARG    45     -11.082   7.978  42.119  1.00  0.00           C  
ATOM    702  HD2 ARG    45     -11.831   8.746  42.309  1.00  0.00           H  
ATOM    703  HD3 ARG    45     -10.573   8.123  41.166  1.00  0.00           H  
ATOM    704  NE  ARG    45     -11.759   6.667  42.153  1.00  0.00           N  
ATOM    705  HE  ARG    45     -11.156   5.858  42.185  1.00  0.00           H  
ATOM    706  CZ  ARG    45     -13.033   6.336  42.268  1.00  0.00           C  
ATOM    707  NH1 ARG    45     -13.358   5.118  42.269  1.00  0.00           N  
ATOM    708 HH11 ARG    45     -12.723   4.381  41.999  1.00  0.00           H  
ATOM    709 HH12 ARG    45     -14.323   4.822  42.306  1.00  0.00           H  
ATOM    710  NH2 ARG    45     -13.957   7.246  42.409  1.00  0.00           N  
ATOM    711 HH21 ARG    45     -13.709   8.220  42.315  1.00  0.00           H  
ATOM    712 HH22 ARG    45     -14.896   6.924  42.596  1.00  0.00           H  
ATOM    713  C   ARG    45      -7.593  10.637  43.821  1.00  0.00           C  
ATOM    714  O   ARG    45      -6.480  10.468  43.320  1.00  0.00           O  
ATOM    715  N   GLU    46      -8.077  11.845  44.174  1.00  0.00           N  
ATOM    716  H   GLU    46      -9.000  11.835  44.585  1.00  0.00           H  
ATOM    717  CA  GLU    46      -7.335  13.084  44.119  1.00  0.00           C  
ATOM    718  HA  GLU    46      -6.772  13.137  43.187  1.00  0.00           H  
ATOM    719  CB  GLU    46      -8.287  14.232  44.367  1.00  0.00           C  
ATOM    720  HB2 GLU    46      -9.240  14.066  43.864  1.00  0.00           H  
ATOM    721  HB3 GLU    46      -8.389  14.423  45.435  1.00  0.00           H  
ATOM    722  CG  GLU    46      -7.800  15.532  43.626  1.00  0.00           C  
ATOM    723  HG2 GLU    46      -8.438  16.366  43.918  1.00  0.00           H  
ATOM    724  HG3 GLU    46      -6.803  15.886  43.889  1.00  0.00           H  
ATOM    725  CD  GLU    46      -7.878  15.380  42.123  1.00  0.00           C  
ATOM    726  OE1 GLU    46      -7.724  14.340  41.422  1.00  0.00           O  
ATOM    727  OE2 GLU    46      -8.313  16.418  41.498  1.00  0.00           O  
ATOM    728  C   GLU    46      -6.117  13.145  45.135  1.00  0.00           C  
ATOM    729  O   GLU    46      -5.149  13.842  44.864  1.00  0.00           O  
ATOM    730  N   ILE    47      -6.104  12.328  46.193  1.00  0.00           N  
ATOM    731  H   ILE    47      -6.870  11.687  46.343  1.00  0.00           H  
ATOM    732  CA  ILE    47      -5.001  12.151  47.071  1.00  0.00           C  
ATOM    733  HA  ILE    47      -4.417  13.064  47.191  1.00  0.00           H  
ATOM    734  CB  ILE    47      -5.612  11.645  48.400  1.00  0.00           C  
ATOM    735  HB  ILE    47      -6.494  11.010  48.313  1.00  0.00           H  
ATOM    736  CG2 ILE    47      -4.551  10.866  49.146  1.00  0.00           C  
ATOM    737 HG21 ILE    47      -3.571  11.328  49.021  1.00  0.00           H  
ATOM    738 HG22 ILE    47      -4.773  10.862  50.213  1.00  0.00           H  
ATOM    739 HG23 ILE    47      -4.571   9.865  48.716  1.00  0.00           H  
ATOM    740  CG1 ILE    47      -6.006  12.999  49.133  1.00  0.00           C  
ATOM    741 HG12 ILE    47      -5.097  13.395  49.586  1.00  0.00           H  
ATOM    742 HG13 ILE    47      -6.424  13.752  48.466  1.00  0.00           H  
ATOM    743  CD1 ILE    47      -6.985  12.726  50.291  1.00  0.00           C  
ATOM    744 HD11 ILE    47      -6.510  12.770  51.272  1.00  0.00           H  
ATOM    745 HD12 ILE    47      -7.715  13.535  50.291  1.00  0.00           H  
ATOM    746 HD13 ILE    47      -7.512  11.803  50.051  1.00  0.00           H  
ATOM    747  C   ILE    47      -4.043  11.197  46.466  1.00  0.00           C  
ATOM    748  O   ILE    47      -2.851  11.470  46.483  1.00  0.00           O  
ATOM    749  N   MET    48      -4.472  10.061  45.848  1.00  0.00           N  
ATOM    750  H   MET    48      -5.468  10.020  45.687  1.00  0.00           H  
ATOM    751  CA  MET    48      -3.598   9.064  45.237  1.00  0.00           C  
ATOM    752  HA  MET    48      -2.738   8.861  45.875  1.00  0.00           H  
ATOM    753  CB  MET    48      -4.442   7.832  45.073  1.00  0.00           C  
ATOM    754  HB2 MET    48      -4.735   7.593  46.096  1.00  0.00           H  
ATOM    755  HB3 MET    48      -5.356   8.121  44.556  1.00  0.00           H  
ATOM    756  CG  MET    48      -3.862   6.585  44.314  1.00  0.00           C  
ATOM    757  HG2 MET    48      -4.296   6.512  43.317  1.00  0.00           H  
ATOM    758  HG3 MET    48      -2.784   6.741  44.287  1.00  0.00           H  
ATOM    759  SD  MET    48      -4.138   5.050  45.198  1.00  0.00           S  
ATOM    760  CE  MET    48      -5.955   4.806  45.181  1.00  0.00           C  
ATOM    761  HE1 MET    48      -6.237   4.358  44.227  1.00  0.00           H  
ATOM    762  HE2 MET    48      -6.254   4.027  45.883  1.00  0.00           H  
ATOM    763  HE3 MET    48      -6.421   5.743  45.485  1.00  0.00           H  
ATOM    764  C   MET    48      -3.033   9.561  43.879  1.00  0.00           C  
ATOM    765  O   MET    48      -1.818   9.357  43.663  1.00  0.00           O  
ATOM    766  N   LYS    49      -3.769  10.375  43.128  1.00  0.00           N  
ATOM    767  H   LYS    49      -4.774  10.369  43.224  1.00  0.00           H  
ATOM    768  CA  LYS    49      -3.095  11.096  42.007  1.00  0.00           C  
ATOM    769  HA  LYS    49      -2.706  10.330  41.336  1.00  0.00           H  
ATOM    770  CB  LYS    49      -4.215  11.836  41.189  1.00  0.00           C  
ATOM    771  HB2 LYS    49      -4.900  11.045  40.882  1.00  0.00           H  
ATOM    772  HB3 LYS    49      -4.674  12.532  41.891  1.00  0.00           H  
ATOM    773  CG  LYS    49      -3.929  12.466  40.036  1.00  0.00           C  
ATOM    774  HG2 LYS    49      -3.231  13.254  40.319  1.00  0.00           H  
ATOM    775  HG3 LYS    49      -3.472  11.809  39.296  1.00  0.00           H  
ATOM    776  CD  LYS    49      -4.985  13.180  39.508  1.00  0.00           C  
ATOM    777  HD2 LYS    49      -5.827  12.598  39.133  1.00  0.00           H  
ATOM    778  HD3 LYS    49      -5.420  13.802  40.290  1.00  0.00           H  
ATOM    779  CE  LYS    49      -4.593  13.975  38.475  1.00  0.00           C  
ATOM    780  HE2 LYS    49      -3.750  14.579  38.813  1.00  0.00           H  
ATOM    781  HE3 LYS    49      -4.413  13.437  37.544  1.00  0.00           H  
ATOM    782  NZ  LYS    49      -5.633  14.882  38.019  1.00  0.00           N  
ATOM    783  HZ1 LYS    49      -6.470  14.340  37.857  1.00  0.00           H  
ATOM    784  HZ2 LYS    49      -5.889  15.640  38.635  1.00  0.00           H  
ATOM    785  HZ3 LYS    49      -5.402  15.327  37.143  1.00  0.00           H  
ATOM    786  C   LYS    49      -1.887  12.025  42.476  1.00  0.00           C  
ATOM    787  O   LYS    49      -0.996  12.108  41.603  1.00  0.00           O  
ATOM    788  N   GLY    50      -1.783  12.411  43.715  1.00  0.00           N  
ATOM    789  H   GLY    50      -2.432  12.092  44.421  1.00  0.00           H  
ATOM    790  CA  GLY    50      -0.589  13.061  44.210  1.00  0.00           C  
ATOM    791  HA2 GLY    50      -0.352  13.853  43.500  1.00  0.00           H  
ATOM    792  HA3 GLY    50      -0.846  13.373  45.222  1.00  0.00           H  
ATOM    793  C   GLY    50       0.670  12.145  44.367  1.00  0.00           C  
ATOM    794  O   GLY    50       1.760  12.682  44.486  1.00  0.00           O  
ATOM    795  N   GLN    51       0.595  10.778  44.434  1.00  0.00           N  
ATOM    796  H   GLN    51      -0.292  10.342  44.227  1.00  0.00           H  
ATOM    797  CA  GLN    51       1.767   9.837  44.763  1.00  0.00           C  
ATOM    798  HA  GLN    51       2.702  10.383  44.631  1.00  0.00           H  
ATOM    799  CB  GLN    51       1.682   9.311  46.145  1.00  0.00           C  
ATOM    800  HB2 GLN    51       0.709   8.847  46.301  1.00  0.00           H  
ATOM    801  HB3 GLN    51       2.442   8.531  46.190  1.00  0.00           H  
ATOM    802  CG  GLN    51       2.033  10.201  47.302  1.00  0.00           C  
ATOM    803  HG2 GLN    51       2.331   9.562  48.134  1.00  0.00           H  
ATOM    804  HG3 GLN    51       2.974  10.688  47.046  1.00  0.00           H  
ATOM    805  CD  GLN    51       0.962  11.162  47.736  1.00  0.00           C  
ATOM    806  OE1 GLN    51       1.180  12.346  47.961  1.00  0.00           O  
ATOM    807  NE2 GLN    51      -0.274  10.750  47.733  1.00  0.00           N  
ATOM    808 HE21 GLN    51      -1.018  11.429  47.807  1.00  0.00           H  
ATOM    809 HE22 GLN    51      -0.509   9.768  47.710  1.00  0.00           H  
ATOM    810  C   GLN    51       1.925   8.750  43.713  1.00  0.00           C  
ATOM    811  O   GLN    51       3.069   8.216  43.610  1.00  0.00           O  
ATOM    812  N   ARG    52       0.801   8.517  42.973  1.00  0.00           N  
ATOM    813  H   ARG    52       0.003   9.091  43.202  1.00  0.00           H  
ATOM    814  CA  ARG    52       0.730   7.527  41.966  1.00  0.00           C  
ATOM    815  HA  ARG    52       0.671   6.571  42.485  1.00  0.00           H  
ATOM    816  CB  ARG    52      -0.505   7.656  41.034  1.00  0.00           C  
ATOM    817  HB2 ARG    52      -0.622   6.652  40.626  1.00  0.00           H  
ATOM    818  HB3 ARG    52      -1.461   7.803  41.536  1.00  0.00           H  
ATOM    819  CG  ARG    52      -0.446   8.578  39.981  1.00  0.00           C  
ATOM    820  HG2 ARG    52      -0.229   9.497  40.526  1.00  0.00           H  
ATOM    821  HG3 ARG    52       0.384   8.380  39.302  1.00  0.00           H  
ATOM    822  CD  ARG    52      -1.451   8.785  39.088  1.00  0.00           C  
ATOM    823  HD2 ARG    52      -1.425   7.896  38.458  1.00  0.00           H  
ATOM    824  HD3 ARG    52      -2.427   8.747  39.572  1.00  0.00           H  
ATOM    825  NE  ARG    52      -1.333   9.948  38.179  1.00  0.00           N  
ATOM    826  HE  ARG    52      -0.704  10.656  38.530  1.00  0.00           H  
ATOM    827  CZ  ARG    52      -1.852  10.150  37.027  1.00  0.00           C  
ATOM    828  NH1 ARG    52      -2.693   9.411  36.434  1.00  0.00           N  
ATOM    829 HH11 ARG    52      -2.852   8.469  36.763  1.00  0.00           H  
ATOM    830 HH12 ARG    52      -3.274   9.780  35.695  1.00  0.00           H  
ATOM    831  NH2 ARG    52      -1.610  11.256  36.342  1.00  0.00           N  
ATOM    832 HH21 ARG    52      -1.112  11.902  36.938  1.00  0.00           H  
ATOM    833 HH22 ARG    52      -1.875  11.396  35.378  1.00  0.00           H  
ATOM    834  C   ARG    52       2.008   7.358  41.036  1.00  0.00           C  
ATOM    835  O   ARG    52       2.434   6.238  40.729  1.00  0.00           O  
ATOM    836  N   ASP    53       2.805   8.394  40.772  1.00  0.00           N  
ATOM    837  H   ASP    53       2.399   9.291  40.997  1.00  0.00           H  
ATOM    838  CA  ASP    53       4.072   8.421  40.007  1.00  0.00           C  
ATOM    839  HA  ASP    53       3.944   7.953  39.031  1.00  0.00           H  
ATOM    840  CB  ASP    53       4.635   9.862  39.896  1.00  0.00           C  
ATOM    841  HB2 ASP    53       4.708  10.219  40.923  1.00  0.00           H  
ATOM    842  HB3 ASP    53       5.661   9.811  39.532  1.00  0.00           H  
ATOM    843  CG  ASP    53       3.849  10.831  38.990  1.00  0.00           C  
ATOM    844  OD1 ASP    53       2.703  10.548  38.634  1.00  0.00           O  
ATOM    845  OD2 ASP    53       4.396  11.882  38.650  1.00  0.00           O  
ATOM    846  C   ASP    53       5.190   7.568  40.697  1.00  0.00           C  
ATOM    847  O   ASP    53       5.989   6.941  40.005  1.00  0.00           O  
ATOM    848  N   GLN    54       5.125   7.461  42.030  1.00  0.00           N  
ATOM    849  H   GLN    54       4.425   8.026  42.488  1.00  0.00           H  
ATOM    850  CA  GLN    54       6.019   6.709  42.944  1.00  0.00           C  
ATOM    851  HA  GLN    54       6.930   6.554  42.366  1.00  0.00           H  
ATOM    852  CB  GLN    54       6.395   7.546  44.153  1.00  0.00           C  
ATOM    853  HB2 GLN    54       5.597   7.480  44.892  1.00  0.00           H  
ATOM    854  HB3 GLN    54       7.238   6.995  44.569  1.00  0.00           H  
ATOM    855  CG  GLN    54       6.955   9.026  43.942  1.00  0.00           C  
ATOM    856  HG2 GLN    54       7.750   8.868  43.213  1.00  0.00           H  
ATOM    857  HG3 GLN    54       6.198   9.653  43.470  1.00  0.00           H  
ATOM    858  CD  GLN    54       7.368   9.673  45.209  1.00  0.00           C  
ATOM    859  OE1 GLN    54       7.562   9.076  46.254  1.00  0.00           O  
ATOM    860  NE2 GLN    54       7.434  10.991  45.229  1.00  0.00           N  
ATOM    861 HE21 GLN    54       7.915  11.458  45.984  1.00  0.00           H  
ATOM    862 HE22 GLN    54       7.325  11.521  44.376  1.00  0.00           H  
ATOM    863  C   GLN    54       5.541   5.289  43.295  1.00  0.00           C  
ATOM    864  O   GLN    54       6.312   4.413  43.718  1.00  0.00           O  
ATOM    865  N   MET    55       4.254   5.079  43.114  1.00  0.00           N  
ATOM    866  H   MET    55       3.659   5.861  42.881  1.00  0.00           H  
ATOM    867  CA  MET    55       3.577   3.741  43.398  1.00  0.00           C  
ATOM    868  HA  MET    55       4.225   3.197  44.085  1.00  0.00           H  
ATOM    869  CB  MET    55       2.256   4.030  44.105  1.00  0.00           C  
ATOM    870  HB2 MET    55       1.743   4.738  43.454  1.00  0.00           H  
ATOM    871  HB3 MET    55       1.779   3.050  44.108  1.00  0.00           H  
ATOM    872  CG  MET    55       2.427   4.593  45.517  1.00  0.00           C  
ATOM    873  HG2 MET    55       2.639   3.765  46.193  1.00  0.00           H  
ATOM    874  HG3 MET    55       3.191   5.359  45.654  1.00  0.00           H  
ATOM    875  SD  MET    55       0.849   5.386  46.092  1.00  0.00           S  
ATOM    876  CE  MET    55      -0.115   3.886  46.284  1.00  0.00           C  
ATOM    877  HE1 MET    55       0.404   3.211  46.965  1.00  0.00           H  
ATOM    878  HE2 MET    55      -1.005   4.114  46.870  1.00  0.00           H  
ATOM    879  HE3 MET    55      -0.298   3.411  45.320  1.00  0.00           H  
ATOM    880  C   MET    55       3.537   2.731  42.223  1.00  0.00           C  
ATOM    881  O   MET    55       2.514   2.405  41.794  1.00  0.00           O  
ATOM    882  N   LYS    56       4.700   2.425  41.625  1.00  0.00           N  
ATOM    883  H   LYS    56       5.478   2.648  42.229  1.00  0.00           H  
ATOM    884  CA  LYS    56       4.834   1.714  40.379  1.00  0.00           C  
ATOM    885  HA  LYS    56       3.965   1.091  40.164  1.00  0.00           H  
ATOM    886  CB  LYS    56       5.034   2.683  39.202  1.00  0.00           C  
ATOM    887  HB2 LYS    56       5.944   3.244  39.413  1.00  0.00           H  
ATOM    888  HB3 LYS    56       5.227   2.010  38.367  1.00  0.00           H  
ATOM    889  CG  LYS    56       4.014   3.524  38.978  1.00  0.00           C  
ATOM    890  HG2 LYS    56       3.059   3.001  39.018  1.00  0.00           H  
ATOM    891  HG3 LYS    56       4.000   4.259  39.783  1.00  0.00           H  
ATOM    892  CD  LYS    56       4.065   4.136  37.752  1.00  0.00           C  
ATOM    893  HD2 LYS    56       4.918   4.815  37.774  1.00  0.00           H  
ATOM    894  HD3 LYS    56       4.194   3.411  36.948  1.00  0.00           H  
ATOM    895  CE  LYS    56       3.016   4.980  37.424  1.00  0.00           C  
ATOM    896  HE2 LYS    56       2.097   4.446  37.665  1.00  0.00           H  
ATOM    897  HE3 LYS    56       3.132   5.874  38.037  1.00  0.00           H  
ATOM    898  NZ  LYS    56       2.986   5.416  36.023  1.00  0.00           N  
ATOM    899  HZ1 LYS    56       3.693   6.065  35.709  1.00  0.00           H  
ATOM    900  HZ2 LYS    56       3.026   4.661  35.354  1.00  0.00           H  
ATOM    901  HZ3 LYS    56       2.142   5.957  35.895  1.00  0.00           H  
ATOM    902  C   LYS    56       6.027   0.724  40.483  1.00  0.00           C  
ATOM    903  O   LYS    56       6.943   0.963  41.282  1.00  0.00           O  
ATOM    904  N   ARG    57       5.871  -0.322  39.657  1.00  0.00           N  
ATOM    905  H   ARG    57       4.994  -0.474  39.180  1.00  0.00           H  
ATOM    906  CA  ARG    57       6.863  -1.441  39.544  1.00  0.00           C  
ATOM    907  HA  ARG    57       6.930  -2.150  40.369  1.00  0.00           H  
ATOM    908  CB  ARG    57       6.384  -2.426  38.410  1.00  0.00           C  
ATOM    909  HB2 ARG    57       6.899  -3.383  38.485  1.00  0.00           H  
ATOM    910  HB3 ARG    57       5.349  -2.745  38.534  1.00  0.00           H  
ATOM    911  CG  ARG    57       6.485  -2.018  37.138  1.00  0.00           C  
ATOM    912  HG2 ARG    57       6.078  -1.012  37.037  1.00  0.00           H  
ATOM    913  HG3 ARG    57       7.533  -1.888  36.868  1.00  0.00           H  
ATOM    914  CD  ARG    57       5.877  -2.692  36.095  1.00  0.00           C  
ATOM    915  HD2 ARG    57       6.338  -3.679  36.072  1.00  0.00           H  
ATOM    916  HD3 ARG    57       4.822  -2.814  36.341  1.00  0.00           H  
ATOM    917  NE  ARG    57       6.050  -2.092  34.736  1.00  0.00           N  
ATOM    918  HE  ARG    57       6.354  -1.129  34.740  1.00  0.00           H  
ATOM    919  CZ  ARG    57       5.473  -2.405  33.599  1.00  0.00           C  
ATOM    920  NH1 ARG    57       5.582  -1.690  32.554  1.00  0.00           N  
ATOM    921 HH11 ARG    57       6.030  -0.784  32.545  1.00  0.00           H  
ATOM    922 HH12 ARG    57       5.279  -2.072  31.670  1.00  0.00           H  
ATOM    923  NH2 ARG    57       4.832  -3.502  33.421  1.00  0.00           N  
ATOM    924 HH21 ARG    57       4.634  -4.098  34.212  1.00  0.00           H  
ATOM    925 HH22 ARG    57       4.355  -3.552  32.533  1.00  0.00           H  
ATOM    926  C   ARG    57       8.336  -0.973  39.185  1.00  0.00           C  
ATOM    927  O   ARG    57       8.489   0.142  38.623  1.00  0.00           O  
ATOM    928  N   PRO    58       9.392  -1.719  39.514  1.00  0.00           N  
ATOM    929  CD  PRO    58       9.345  -2.965  40.241  1.00  0.00           C  
ATOM    930  HD2 PRO    58       8.615  -3.729  39.973  1.00  0.00           H  
ATOM    931  HD3 PRO    58       9.091  -2.684  41.263  1.00  0.00           H  
ATOM    932  CG  PRO    58      10.776  -3.515  40.213  1.00  0.00           C  
ATOM    933  HG2 PRO    58      10.977  -4.080  39.303  1.00  0.00           H  
ATOM    934  HG3 PRO    58      11.020  -4.175  41.046  1.00  0.00           H  
ATOM    935  CB  PRO    58      11.609  -2.222  40.109  1.00  0.00           C  
ATOM    936  HB2 PRO    58      12.529  -2.513  39.602  1.00  0.00           H  
ATOM    937  HB3 PRO    58      11.851  -1.856  41.107  1.00  0.00           H  
ATOM    938  CA  PRO    58      10.790  -1.340  39.148  1.00  0.00           C  
ATOM    939  HA  PRO    58      10.946  -0.285  39.373  1.00  0.00           H  
ATOM    940  C   PRO    58      11.144  -1.499  37.648  1.00  0.00           C  
ATOM    941  O   PRO    58      10.363  -2.097  36.827  1.00  0.00           O  
ATOM    942  N   PRO    59      12.266  -0.908  37.191  1.00  0.00           N  
ATOM    943  CD  PRO    59      13.110  -0.025  38.015  1.00  0.00           C  
ATOM    944  HD2 PRO    59      13.699  -0.548  38.768  1.00  0.00           H  
ATOM    945  HD3 PRO    59      12.537   0.735  38.547  1.00  0.00           H  
ATOM    946  CG  PRO    59      14.128   0.560  36.986  1.00  0.00           C  
ATOM    947  HG2 PRO    59      15.042  -0.017  37.129  1.00  0.00           H  
ATOM    948  HG3 PRO    59      14.265   1.630  37.138  1.00  0.00           H  
ATOM    949  CB  PRO    59      13.611   0.163  35.592  1.00  0.00           C  
ATOM    950  HB2 PRO    59      14.404  -0.145  34.910  1.00  0.00           H  
ATOM    951  HB3 PRO    59      13.161   1.083  35.220  1.00  0.00           H  
ATOM    952  CA  PRO    59      12.540  -0.908  35.762  1.00  0.00           C  
ATOM    953  HA  PRO    59      11.586  -0.620  35.320  1.00  0.00           H  
ATOM    954  C   PRO    59      12.862  -2.394  35.311  1.00  0.00           C  
ATOM    955  O   PRO    59      13.761  -3.071  35.866  1.00  0.00           O  
ATOM    956  N   LEU    60      12.143  -2.841  34.240  1.00  0.00           N  
ATOM    957  H   LEU    60      11.432  -2.189  33.941  1.00  0.00           H  
ATOM    958  CA  LEU    60      12.179  -4.149  33.613  1.00  0.00           C  
ATOM    959  HA  LEU    60      12.131  -4.893  34.408  1.00  0.00           H  
ATOM    960  CB  LEU    60      11.021  -4.390  32.645  1.00  0.00           C  
ATOM    961  HB2 LEU    60      11.012  -3.600  31.894  1.00  0.00           H  
ATOM    962  HB3 LEU    60      11.189  -5.358  32.173  1.00  0.00           H  
ATOM    963  CG  LEU    60       9.621  -4.554  33.402  1.00  0.00           C  
ATOM    964  HG  LEU    60       9.599  -4.254  34.449  1.00  0.00           H  
ATOM    965  CD1 LEU    60       8.567  -3.871  32.571  1.00  0.00           C  
ATOM    966 HD11 LEU    60       8.599  -2.813  32.829  1.00  0.00           H  
ATOM    967 HD12 LEU    60       8.721  -4.132  31.524  1.00  0.00           H  
ATOM    968 HD13 LEU    60       7.639  -4.285  32.965  1.00  0.00           H  
ATOM    969  CD2 LEU    60       9.229  -6.022  33.545  1.00  0.00           C  
ATOM    970 HD21 LEU    60       9.856  -6.517  34.286  1.00  0.00           H  
ATOM    971 HD22 LEU    60       8.271  -6.089  34.062  1.00  0.00           H  
ATOM    972 HD23 LEU    60       9.251  -6.627  32.638  1.00  0.00           H  
ATOM    973  C   LEU    60      13.579  -4.454  33.010  1.00  0.00           C  
ATOM    974  O   LEU    60      13.929  -5.612  32.852  1.00  0.00           O  
ATOM    975  N   GLU    61      14.361  -3.457  32.583  1.00  0.00           N  
ATOM    976  H   GLU    61      13.940  -2.541  32.520  1.00  0.00           H  
ATOM    977  CA  GLU    61      15.713  -3.629  32.003  1.00  0.00           C  
ATOM    978  HA  GLU    61      15.700  -4.569  31.451  1.00  0.00           H  
ATOM    979  CB  GLU    61      16.056  -2.517  31.019  1.00  0.00           C  
ATOM    980  HB2 GLU    61      15.922  -1.596  31.586  1.00  0.00           H  
ATOM    981  HB3 GLU    61      17.039  -2.626  30.560  1.00  0.00           H  
ATOM    982  CG  GLU    61      15.193  -2.352  29.725  1.00  0.00           C  
ATOM    983  HG2 GLU    61      14.181  -2.185  30.095  1.00  0.00           H  
ATOM    984  HG3 GLU    61      15.504  -1.418  29.258  1.00  0.00           H  
ATOM    985  CD  GLU    61      15.264  -3.490  28.712  1.00  0.00           C  
ATOM    986  OE1 GLU    61      16.345  -4.057  28.607  1.00  0.00           O  
ATOM    987  OE2 GLU    61      14.249  -3.831  28.096  1.00  0.00           O  
ATOM    988  C   GLU    61      16.796  -3.853  33.073  1.00  0.00           C  
ATOM    989  O   GLU    61      17.820  -4.411  32.766  1.00  0.00           O  
ATOM    990  N   GLU    62      16.496  -3.591  34.370  1.00  0.00           N  
ATOM    991  H   GLU    62      15.610  -3.191  34.644  1.00  0.00           H  
ATOM    992  CA  GLU    62      17.276  -4.005  35.505  1.00  0.00           C  
ATOM    993  HA  GLU    62      18.323  -4.094  35.216  1.00  0.00           H  
ATOM    994  CB  GLU    62      17.006  -2.967  36.617  1.00  0.00           C  
ATOM    995  HB2 GLU    62      15.973  -2.925  36.964  1.00  0.00           H  
ATOM    996  HB3 GLU    62      17.523  -3.308  37.513  1.00  0.00           H  
ATOM    997  CG  GLU    62      17.513  -1.526  36.263  1.00  0.00           C  
ATOM    998  HG2 GLU    62      16.774  -1.142  35.559  1.00  0.00           H  
ATOM    999  HG3 GLU    62      17.557  -0.964  37.196  1.00  0.00           H  
ATOM   1000  CD  GLU    62      18.839  -1.544  35.530  1.00  0.00           C  
ATOM   1001  OE1 GLU    62      18.796  -1.240  34.277  1.00  0.00           O  
ATOM   1002  OE2 GLU    62      19.880  -1.948  36.153  1.00  0.00           O  
ATOM   1003  C   GLU    62      16.905  -5.471  35.963  1.00  0.00           C  
ATOM   1004  O   GLU    62      17.723  -6.232  36.465  1.00  0.00           O  
ATOM   1005  N   ASP    63      15.583  -5.767  35.822  1.00  0.00           N  
ATOM   1006  H   ASP    63      14.993  -5.023  35.478  1.00  0.00           H  
ATOM   1007  CA  ASP    63      15.053  -7.122  36.161  1.00  0.00           C  
ATOM   1008  HA  ASP    63      15.258  -7.269  37.222  1.00  0.00           H  
ATOM   1009  CB  ASP    63      13.504  -7.116  36.052  1.00  0.00           C  
ATOM   1010  HB2 ASP    63      13.098  -6.273  36.610  1.00  0.00           H  
ATOM   1011  HB3 ASP    63      13.242  -7.092  34.995  1.00  0.00           H  
ATOM   1012  CG  ASP    63      12.940  -8.278  36.777  1.00  0.00           C  
ATOM   1013  OD1 ASP    63      11.958  -8.847  36.207  1.00  0.00           O  
ATOM   1014  OD2 ASP    63      13.372  -8.664  37.871  1.00  0.00           O  
ATOM   1015  C   ASP    63      15.634  -8.137  35.221  1.00  0.00           C  
ATOM   1016  O   ASP    63      16.134  -9.170  35.633  1.00  0.00           O  
ATOM   1017  N   ASP    64      15.661  -7.785  33.925  1.00  0.00           N  
ATOM   1018  H   ASP    64      15.025  -7.050  33.652  1.00  0.00           H  
ATOM   1019  CA  ASP    64      16.392  -8.404  32.757  1.00  0.00           C  
ATOM   1020  HA  ASP    64      16.002  -9.400  32.547  1.00  0.00           H  
ATOM   1021  CB  ASP    64      16.019  -7.680  31.442  1.00  0.00           C  
ATOM   1022  HB2 ASP    64      14.935  -7.615  31.347  1.00  0.00           H  
ATOM   1023  HB3 ASP    64      16.522  -6.714  31.404  1.00  0.00           H  
ATOM   1024  CG  ASP    64      16.510  -8.474  30.242  1.00  0.00           C  
ATOM   1025  OD1 ASP    64      16.587  -7.873  29.137  1.00  0.00           O  
ATOM   1026  OD2 ASP    64      16.627  -9.712  30.259  1.00  0.00           O  
ATOM   1027  C   ASP    64      17.894  -8.574  32.912  1.00  0.00           C  
ATOM   1028  O   ASP    64      18.471  -9.532  32.364  1.00  0.00           O  
ATOM   1029  N   ALA    65      18.513  -7.731  33.726  1.00  0.00           N  
ATOM   1030  H   ALA    65      17.900  -7.115  34.242  1.00  0.00           H  
ATOM   1031  CA  ALA    65      19.922  -7.821  34.050  1.00  0.00           C  
ATOM   1032  HA  ALA    65      20.413  -8.485  33.337  1.00  0.00           H  
ATOM   1033  CB  ALA    65      20.396  -6.432  34.111  1.00  0.00           C  
ATOM   1034  HB1 ALA    65      20.191  -5.885  35.031  1.00  0.00           H  
ATOM   1035  HB2 ALA    65      21.479  -6.453  33.993  1.00  0.00           H  
ATOM   1036  HB3 ALA    65      19.902  -5.873  33.317  1.00  0.00           H  
ATOM   1037  C   ALA    65      20.098  -8.646  35.418  1.00  0.00           C  
ATOM   1038  O   ALA    65      21.147  -9.265  35.625  1.00  0.00           O  
ATOM   1039  N   MET    66      19.118  -8.650  36.251  1.00  0.00           N  
ATOM   1040  H   MET    66      18.310  -8.051  36.157  1.00  0.00           H  
ATOM   1041  CA  MET    66      19.055  -9.485  37.457  1.00  0.00           C  
ATOM   1042  HA  MET    66      20.030  -9.589  37.932  1.00  0.00           H  
ATOM   1043  CB  MET    66      18.050  -8.813  38.532  1.00  0.00           C  
ATOM   1044  HB2 MET    66      18.452  -7.823  38.749  1.00  0.00           H  
ATOM   1045  HB3 MET    66      17.099  -8.697  38.012  1.00  0.00           H  
ATOM   1046  CG  MET    66      18.083  -9.678  39.835  1.00  0.00           C  
ATOM   1047  HG2 MET    66      17.526 -10.605  39.694  1.00  0.00           H  
ATOM   1048  HG3 MET    66      19.134  -9.918  40.003  1.00  0.00           H  
ATOM   1049  SD  MET    66      17.233  -8.839  41.184  1.00  0.00           S  
ATOM   1050  CE  MET    66      15.501  -8.824  40.478  1.00  0.00           C  
ATOM   1051  HE1 MET    66      15.183  -9.856  40.327  1.00  0.00           H  
ATOM   1052  HE2 MET    66      14.833  -8.381  41.216  1.00  0.00           H  
ATOM   1053  HE3 MET    66      15.403  -8.214  39.580  1.00  0.00           H  
ATOM   1054  C   MET    66      18.680 -10.863  37.045  1.00  0.00           C  
ATOM   1055  O   MET    66      19.112 -11.812  37.695  1.00  0.00           O  
ATOM   1056  N   HIE    67      17.924 -11.131  35.960  1.00  0.00           N  
ATOM   1057  H   HIE    67      17.408 -10.377  35.529  1.00  0.00           H  
ATOM   1058  CA  HIE    67      17.723 -12.446  35.411  1.00  0.00           C  
ATOM   1059  HA  HIE    67      17.384 -13.049  36.254  1.00  0.00           H  
ATOM   1060  CB  HIE    67      16.622 -12.524  34.373  1.00  0.00           C  
ATOM   1061  HB2 HIE    67      15.747 -12.111  34.876  1.00  0.00           H  
ATOM   1062  HB3 HIE    67      16.824 -11.965  33.459  1.00  0.00           H  
ATOM   1063  CG  HIE    67      16.399 -13.971  34.024  1.00  0.00           C  
ATOM   1064  ND1 HIE    67      17.153 -14.783  33.203  1.00  0.00           N  
ATOM   1065  CE1 HIE    67      16.481 -15.913  33.188  1.00  0.00           C  
ATOM   1066  HE1 HIE    67      16.878 -16.732  32.607  1.00  0.00           H  
ATOM   1067  NE2 HIE    67      15.409 -15.957  33.919  1.00  0.00           N  
ATOM   1068  HE2 HIE    67      14.842 -16.773  34.101  1.00  0.00           H  
ATOM   1069  CD2 HIE    67      15.365 -14.708  34.506  1.00  0.00           C  
ATOM   1070  HD2 HIE    67      14.584 -14.296  35.128  1.00  0.00           H  
ATOM   1071  C   HIE    67      19.059 -13.040  34.927  1.00  0.00           C  
ATOM   1072  O   HIE    67      19.335 -14.119  35.369  1.00  0.00           O  
ATOM   1073  N   ASP    68      19.878 -12.325  34.229  1.00  0.00           N  
ATOM   1074  H   ASP    68      19.591 -11.370  34.068  1.00  0.00           H  
ATOM   1075  CA  ASP    68      21.233 -12.735  33.813  1.00  0.00           C  
ATOM   1076  HA  ASP    68      20.999 -13.619  33.219  1.00  0.00           H  
ATOM   1077  CB  ASP    68      21.865 -11.761  32.840  1.00  0.00           C  
ATOM   1078  HB2 ASP    68      21.943 -10.789  33.326  1.00  0.00           H  
ATOM   1079  HB3 ASP    68      22.868 -12.047  32.523  1.00  0.00           H  
ATOM   1080  CG  ASP    68      21.200 -11.545  31.415  1.00  0.00           C  
ATOM   1081  OD1 ASP    68      20.251 -12.234  31.011  1.00  0.00           O  
ATOM   1082  OD2 ASP    68      21.754 -10.767  30.630  1.00  0.00           O  
ATOM   1083  C   ASP    68      22.257 -13.118  34.848  1.00  0.00           C  
ATOM   1084  O   ASP    68      23.369 -13.476  34.543  1.00  0.00           O  
ATOM   1085  N   ILE    69      21.871 -13.062  36.125  1.00  0.00           N  
ATOM   1086  H   ILE    69      20.933 -12.713  36.260  1.00  0.00           H  
ATOM   1087  CA  ILE    69      22.651 -13.636  37.288  1.00  0.00           C  
ATOM   1088  HA  ILE    69      23.657 -13.910  36.971  1.00  0.00           H  
ATOM   1089  CB  ILE    69      22.671 -12.489  38.348  1.00  0.00           C  
ATOM   1090  HB  ILE    69      21.656 -12.136  38.533  1.00  0.00           H  
ATOM   1091  CG2 ILE    69      23.105 -12.981  39.773  1.00  0.00           C  
ATOM   1092 HG21 ILE    69      23.017 -12.153  40.477  1.00  0.00           H  
ATOM   1093 HG22 ILE    69      22.457 -13.808  40.064  1.00  0.00           H  
ATOM   1094 HG23 ILE    69      24.152 -13.277  39.846  1.00  0.00           H  
ATOM   1095  CG1 ILE    69      23.512 -11.247  37.911  1.00  0.00           C  
ATOM   1096 HG12 ILE    69      24.553 -11.552  37.806  1.00  0.00           H  
ATOM   1097 HG13 ILE    69      23.133 -10.906  36.948  1.00  0.00           H  
ATOM   1098  CD1 ILE    69      23.552 -10.046  38.912  1.00  0.00           C  
ATOM   1099 HD11 ILE    69      24.072 -10.222  39.853  1.00  0.00           H  
ATOM   1100 HD12 ILE    69      24.070  -9.179  38.503  1.00  0.00           H  
ATOM   1101 HD13 ILE    69      22.528  -9.760  39.153  1.00  0.00           H  
ATOM   1102  C   ILE    69      22.069 -14.933  37.846  1.00  0.00           C  
ATOM   1103  O   ILE    69      22.813 -15.760  38.336  1.00  0.00           O  
ATOM   1104  N   ILE    70      20.748 -15.116  37.723  1.00  0.00           N  
ATOM   1105  H   ILE    70      20.286 -14.276  37.407  1.00  0.00           H  
ATOM   1106  CA  ILE    70      19.984 -16.405  37.919  1.00  0.00           C  
ATOM   1107  HA  ILE    70      20.299 -16.847  38.865  1.00  0.00           H  
ATOM   1108  CB  ILE    70      18.479 -16.104  38.005  1.00  0.00           C  
ATOM   1109  HB  ILE    70      18.176 -15.371  37.258  1.00  0.00           H  
ATOM   1110  CG2 ILE    70      17.651 -17.407  37.880  1.00  0.00           C  
ATOM   1111 HG21 ILE    70      16.581 -17.222  37.790  1.00  0.00           H  
ATOM   1112 HG22 ILE    70      17.893 -17.977  36.983  1.00  0.00           H  
ATOM   1113 HG23 ILE    70      17.876 -17.934  38.807  1.00  0.00           H  
ATOM   1114  CG1 ILE    70      18.165 -15.490  39.408  1.00  0.00           C  
ATOM   1115 HG12 ILE    70      18.459 -16.186  40.194  1.00  0.00           H  
ATOM   1116 HG13 ILE    70      18.748 -14.569  39.448  1.00  0.00           H  
ATOM   1117  CD1 ILE    70      16.722 -15.144  39.567  1.00  0.00           C  
ATOM   1118 HD11 ILE    70      16.212 -15.083  38.605  1.00  0.00           H  
ATOM   1119 HD12 ILE    70      16.256 -15.788  40.313  1.00  0.00           H  
ATOM   1120 HD13 ILE    70      16.708 -14.127  39.958  1.00  0.00           H  
ATOM   1121  C   ILE    70      20.432 -17.368  36.814  1.00  0.00           C  
ATOM   1122  O   ILE    70      20.975 -18.346  37.154  1.00  0.00           O  
ATOM   1123  N   ALA    71      20.320 -16.837  35.581  1.00  0.00           N  
ATOM   1124  H   ALA    71      19.820 -15.963  35.495  1.00  0.00           H  
ATOM   1125  CA  ALA    71      20.748 -17.484  34.372  1.00  0.00           C  
ATOM   1126  HA  ALA    71      20.522 -18.513  34.652  1.00  0.00           H  
ATOM   1127  CB  ALA    71      19.747 -17.251  33.197  1.00  0.00           C  
ATOM   1128  HB1 ALA    71      20.009 -17.881  32.348  1.00  0.00           H  
ATOM   1129  HB2 ALA    71      18.793 -17.622  33.571  1.00  0.00           H  
ATOM   1130  HB3 ALA    71      19.716 -16.202  32.902  1.00  0.00           H  
ATOM   1131  C   ALA    71      22.201 -17.528  34.070  1.00  0.00           C  
ATOM   1132  O   ALA    71      22.675 -16.984  33.080  1.00  0.00           O  
ATOM   1133  N   SER    72      23.062 -17.957  35.057  1.00  0.00           N  
ATOM   1134  H   SER    72      22.596 -18.304  35.883  1.00  0.00           H  
ATOM   1135  CA  SER    72      24.527 -17.932  34.956  1.00  0.00           C  
ATOM   1136  HA  SER    72      24.799 -17.845  33.904  1.00  0.00           H  
ATOM   1137  CB  SER    72      25.056 -16.737  35.793  1.00  0.00           C  
ATOM   1138  HB2 SER    72      24.496 -15.880  35.417  1.00  0.00           H  
ATOM   1139  HB3 SER    72      24.967 -17.023  36.841  1.00  0.00           H  
ATOM   1140  OG  SER    72      26.394 -16.518  35.520  1.00  0.00           O  
ATOM   1141  HG  SER    72      26.423 -16.018  34.701  1.00  0.00           H  
ATOM   1142  C   SER    72      25.151 -19.227  35.342  1.00  0.00           C  
ATOM   1143  O   SER    72      24.606 -19.866  36.206  1.00  0.00           O  
ATOM   1144  N   ASP    73      26.276 -19.634  34.768  1.00  0.00           N  
ATOM   1145  H   ASP    73      26.701 -19.078  34.039  1.00  0.00           H  
ATOM   1146  CA  ASP    73      26.899 -20.912  35.051  1.00  0.00           C  
ATOM   1147  HA  ASP    73      26.183 -21.703  34.826  1.00  0.00           H  
ATOM   1148  CB  ASP    73      28.114 -21.054  34.088  1.00  0.00           C  
ATOM   1149  HB2 ASP    73      27.555 -21.273  33.178  1.00  0.00           H  
ATOM   1150  HB3 ASP    73      28.575 -20.070  34.003  1.00  0.00           H  
ATOM   1151  CG  ASP    73      29.059 -22.137  34.493  1.00  0.00           C  
ATOM   1152  OD1 ASP    73      28.625 -23.248  34.854  1.00  0.00           O  
ATOM   1153  OD2 ASP    73      30.314 -21.970  34.346  1.00  0.00           O  
ATOM   1154  C   ASP    73      27.402 -21.013  36.524  1.00  0.00           C  
ATOM   1155  O   ASP    73      27.463 -22.200  36.973  1.00  0.00           O  
ATOM   1156  N   THR    74      27.685 -19.912  37.299  1.00  0.00           N  
ATOM   1157  H   THR    74      27.752 -19.054  36.771  1.00  0.00           H  
ATOM   1158  CA  THR    74      27.804 -19.940  38.767  1.00  0.00           C  
ATOM   1159  HA  THR    74      27.463 -20.907  39.137  1.00  0.00           H  
ATOM   1160  CB  THR    74      29.237 -19.791  39.269  1.00  0.00           C  
ATOM   1161  HB  THR    74      29.190 -19.862  40.355  1.00  0.00           H  
ATOM   1162  CG2 THR    74      30.318 -20.693  38.689  1.00  0.00           C  
ATOM   1163 HG21 THR    74      30.606 -20.394  37.681  1.00  0.00           H  
ATOM   1164 HG22 THR    74      31.195 -20.673  39.336  1.00  0.00           H  
ATOM   1165 HG23 THR    74      29.990 -21.728  38.595  1.00  0.00           H  
ATOM   1166  OG1 THR    74      29.639 -18.486  38.900  1.00  0.00           O  
ATOM   1167  HG1 THR    74      29.606 -18.534  37.941  1.00  0.00           H  
ATOM   1168  C   THR    74      26.880 -18.903  39.338  1.00  0.00           C  
ATOM   1169  O   THR    74      26.403 -18.007  38.625  1.00  0.00           O  
ATOM   1170  N   PHE    75      26.580 -18.869  40.651  1.00  0.00           N  
ATOM   1171  H   PHE    75      26.760 -19.663  41.250  1.00  0.00           H  
ATOM   1172  CA  PHE    75      26.056 -17.688  41.368  1.00  0.00           C  
ATOM   1173  HA  PHE    75      25.394 -17.095  40.738  1.00  0.00           H  
ATOM   1174  CB  PHE    75      25.266 -18.270  42.572  1.00  0.00           C  
ATOM   1175  HB2 PHE    75      24.671 -19.135  42.280  1.00  0.00           H  
ATOM   1176  HB3 PHE    75      25.934 -18.593  43.371  1.00  0.00           H  
ATOM   1177  CG  PHE    75      24.251 -17.244  43.116  1.00  0.00           C  
ATOM   1178  CD1 PHE    75      23.457 -16.610  42.259  1.00  0.00           C  
ATOM   1179  HD1 PHE    75      23.515 -16.860  41.210  1.00  0.00           H  
ATOM   1180  CE1 PHE    75      22.584 -15.599  42.713  1.00  0.00           C  
ATOM   1181  HE1 PHE    75      21.886 -15.209  41.986  1.00  0.00           H  
ATOM   1182  CZ  PHE    75      22.443 -15.370  44.047  1.00  0.00           C  
ATOM   1183  HZ  PHE    75      21.779 -14.569  44.335  1.00  0.00           H  
ATOM   1184  CE2 PHE    75      23.369 -15.996  44.958  1.00  0.00           C  
ATOM   1185  HE2 PHE    75      23.382 -15.822  46.023  1.00  0.00           H  
ATOM   1186  CD2 PHE    75      24.281 -16.987  44.479  1.00  0.00           C  
ATOM   1187  HD2 PHE    75      24.978 -17.468  45.150  1.00  0.00           H  
ATOM   1188  C   PHE    75      27.193 -16.795  41.908  1.00  0.00           C  
ATOM   1189  O   PHE    75      28.325 -17.186  42.001  1.00  0.00           O  
ATOM   1190  N   ASP    76      26.830 -15.586  42.404  1.00  0.00           N  
ATOM   1191  H   ASP    76      25.850 -15.344  42.432  1.00  0.00           H  
ATOM   1192  CA  ASP    76      27.744 -14.822  43.339  1.00  0.00           C  
ATOM   1193  HA  ASP    76      28.218 -15.590  43.951  1.00  0.00           H  
ATOM   1194  CB  ASP    76      28.686 -13.996  42.455  1.00  0.00           C  
ATOM   1195  HB2 ASP    76      29.245 -14.722  41.865  1.00  0.00           H  
ATOM   1196  HB3 ASP    76      28.253 -13.437  41.626  1.00  0.00           H  
ATOM   1197  CG  ASP    76      29.708 -13.145  43.262  1.00  0.00           C  
ATOM   1198  OD1 ASP    76      29.954 -13.289  44.495  1.00  0.00           O  
ATOM   1199  OD2 ASP    76      30.413 -12.354  42.603  1.00  0.00           O  
ATOM   1200  C   ASP    76      26.942 -13.848  44.243  1.00  0.00           C  
ATOM   1201  O   ASP    76      26.344 -12.910  43.740  1.00  0.00           O  
ATOM   1202  N   LYS    77      26.937 -14.072  45.588  1.00  0.00           N  
ATOM   1203  H   LYS    77      27.363 -14.915  45.947  1.00  0.00           H  
ATOM   1204  CA  LYS    77      26.195 -13.219  46.545  1.00  0.00           C  
ATOM   1205  HA  LYS    77      25.153 -13.268  46.227  1.00  0.00           H  
ATOM   1206  CB  LYS    77      26.473 -13.689  48.031  1.00  0.00           C  
ATOM   1207  HB2 LYS    77      27.510 -13.549  48.336  1.00  0.00           H  
ATOM   1208  HB3 LYS    77      25.827 -12.976  48.544  1.00  0.00           H  
ATOM   1209  CG  LYS    77      26.004 -14.950  48.276  1.00  0.00           C  
ATOM   1210  HG2 LYS    77      24.948 -14.890  48.013  1.00  0.00           H  
ATOM   1211  HG3 LYS    77      26.609 -15.556  47.602  1.00  0.00           H  
ATOM   1212  CD  LYS    77      26.133 -15.509  49.524  1.00  0.00           C  
ATOM   1213  HD2 LYS    77      27.183 -15.580  49.807  1.00  0.00           H  
ATOM   1214  HD3 LYS    77      25.719 -14.748  50.186  1.00  0.00           H  
ATOM   1215  CE  LYS    77      25.528 -16.683  49.791  1.00  0.00           C  
ATOM   1216  HE2 LYS    77      24.529 -16.624  49.358  1.00  0.00           H  
ATOM   1217  HE3 LYS    77      26.040 -17.509  49.296  1.00  0.00           H  
ATOM   1218  NZ  LYS    77      25.433 -16.951  51.210  1.00  0.00           N  
ATOM   1219  HZ1 LYS    77      26.315 -16.887  51.698  1.00  0.00           H  
ATOM   1220  HZ2 LYS    77      24.783 -16.354  51.701  1.00  0.00           H  
ATOM   1221  HZ3 LYS    77      25.009 -17.844  51.416  1.00  0.00           H  
ATOM   1222  C   LYS    77      26.502 -11.716  46.406  1.00  0.00           C  
ATOM   1223  O   LYS    77      25.530 -10.911  46.421  1.00  0.00           O  
ATOM   1224  N   ALA    78      27.810 -11.404  46.065  1.00  0.00           N  
ATOM   1225  H   ALA    78      28.475 -12.140  45.874  1.00  0.00           H  
ATOM   1226  CA  ALA    78      28.239 -10.026  45.758  1.00  0.00           C  
ATOM   1227  HA  ALA    78      27.743  -9.385  46.487  1.00  0.00           H  
ATOM   1228  CB  ALA    78      29.724  -9.910  45.851  1.00  0.00           C  
ATOM   1229  HB1 ALA    78      30.157 -10.556  45.087  1.00  0.00           H  
ATOM   1230  HB2 ALA    78      29.999  -8.882  45.614  1.00  0.00           H  
ATOM   1231  HB3 ALA    78      30.095 -10.213  46.831  1.00  0.00           H  
ATOM   1232  C   ALA    78      27.730  -9.462  44.427  1.00  0.00           C  
ATOM   1233  O   ALA    78      27.322  -8.279  44.369  1.00  0.00           O  
ATOM   1234  N   LYS    79      27.848 -10.293  43.378  1.00  0.00           N  
ATOM   1235  H   LYS    79      28.149 -11.253  43.457  1.00  0.00           H  
ATOM   1236  CA  LYS    79      27.259  -9.778  42.094  1.00  0.00           C  
ATOM   1237  HA  LYS    79      27.657  -8.782  41.902  1.00  0.00           H  
ATOM   1238  CB  LYS    79      27.694 -10.699  40.952  1.00  0.00           C  
ATOM   1239  HB2 LYS    79      28.725 -11.037  41.051  1.00  0.00           H  
ATOM   1240  HB3 LYS    79      27.121 -11.610  41.126  1.00  0.00           H  
ATOM   1241  CG  LYS    79      27.528 -10.039  39.767  1.00  0.00           C  
ATOM   1242  HG2 LYS    79      26.565  -9.541  39.646  1.00  0.00           H  
ATOM   1243  HG3 LYS    79      28.216  -9.200  39.662  1.00  0.00           H  
ATOM   1244  CD  LYS    79      27.695 -10.737  38.642  1.00  0.00           C  
ATOM   1245  HD2 LYS    79      28.592 -11.340  38.782  1.00  0.00           H  
ATOM   1246  HD3 LYS    79      26.835 -11.404  38.587  1.00  0.00           H  
ATOM   1247  CE  LYS    79      27.800 -10.099  37.525  1.00  0.00           C  
ATOM   1248  HE2 LYS    79      27.012  -9.352  37.432  1.00  0.00           H  
ATOM   1249  HE3 LYS    79      28.741  -9.551  37.505  1.00  0.00           H  
ATOM   1250  NZ  LYS    79      27.757 -11.023  36.342  1.00  0.00           N  
ATOM   1251  HZ1 LYS    79      28.483 -11.724  36.309  1.00  0.00           H  
ATOM   1252  HZ2 LYS    79      26.856 -11.479  36.359  1.00  0.00           H  
ATOM   1253  HZ3 LYS    79      27.809 -10.462  35.503  1.00  0.00           H  
ATOM   1254  C   LYS    79      25.708  -9.645  42.007  1.00  0.00           C  
ATOM   1255  O   LYS    79      25.264  -8.595  41.543  1.00  0.00           O  
ATOM   1256  N   ALA    80      25.000 -10.563  42.636  1.00  0.00           N  
ATOM   1257  H   ALA    80      25.573 -11.285  43.051  1.00  0.00           H  
ATOM   1258  CA  ALA    80      23.606 -10.499  42.975  1.00  0.00           C  
ATOM   1259  HA  ALA    80      23.027 -10.503  42.051  1.00  0.00           H  
ATOM   1260  CB  ALA    80      23.280 -11.836  43.592  1.00  0.00           C  
ATOM   1261  HB1 ALA    80      22.225 -11.881  43.859  1.00  0.00           H  
ATOM   1262  HB2 ALA    80      23.572 -12.575  42.846  1.00  0.00           H  
ATOM   1263  HB3 ALA    80      23.725 -11.892  44.585  1.00  0.00           H  
ATOM   1264  C   ALA    80      23.239  -9.268  43.782  1.00  0.00           C  
ATOM   1265  O   ALA    80      22.482  -8.427  43.290  1.00  0.00           O  
ATOM   1266  N   GLU    81      23.881  -9.077  44.881  1.00  0.00           N  
ATOM   1267  H   GLU    81      24.489  -9.742  45.338  1.00  0.00           H  
ATOM   1268  CA  GLU    81      23.527  -7.904  45.676  1.00  0.00           C  
ATOM   1269  HA  GLU    81      22.473  -7.993  45.937  1.00  0.00           H  
ATOM   1270  CB  GLU    81      24.247  -7.864  47.025  1.00  0.00           C  
ATOM   1271  HB2 GLU    81      23.849  -8.682  47.626  1.00  0.00           H  
ATOM   1272  HB3 GLU    81      25.309  -8.090  46.934  1.00  0.00           H  
ATOM   1273  CG  GLU    81      24.045  -6.592  47.817  1.00  0.00           C  
ATOM   1274  HG2 GLU    81      24.696  -5.823  47.400  1.00  0.00           H  
ATOM   1275  HG3 GLU    81      23.003  -6.303  47.678  1.00  0.00           H  
ATOM   1276  CD  GLU    81      24.328  -6.730  49.260  1.00  0.00           C  
ATOM   1277  OE1 GLU    81      25.134  -7.593  49.652  1.00  0.00           O  
ATOM   1278  OE2 GLU    81      23.838  -5.903  50.052  1.00  0.00           O  
ATOM   1279  C   GLU    81      23.789  -6.524  45.020  1.00  0.00           C  
ATOM   1280  O   GLU    81      23.038  -5.548  45.252  1.00  0.00           O  
ATOM   1281  N   ALA    82      24.700  -6.360  44.088  1.00  0.00           N  
ATOM   1282  H   ALA    82      25.238  -7.147  43.754  1.00  0.00           H  
ATOM   1283  CA  ALA    82      24.914  -5.055  43.513  1.00  0.00           C  
ATOM   1284  HA  ALA    82      24.970  -4.270  44.267  1.00  0.00           H  
ATOM   1285  CB  ALA    82      26.240  -5.018  42.801  1.00  0.00           C  
ATOM   1286  HB1 ALA    82      26.365  -4.001  42.427  1.00  0.00           H  
ATOM   1287  HB2 ALA    82      27.017  -5.352  43.488  1.00  0.00           H  
ATOM   1288  HB3 ALA    82      26.180  -5.730  41.978  1.00  0.00           H  
ATOM   1289  C   ALA    82      23.698  -4.603  42.626  1.00  0.00           C  
ATOM   1290  O   ALA    82      23.311  -3.428  42.732  1.00  0.00           O  
ATOM   1291  N   GLN    83      23.126  -5.599  41.976  1.00  0.00           N  
ATOM   1292  H   GLN    83      23.259  -6.555  42.274  1.00  0.00           H  
ATOM   1293  CA  GLN    83      21.914  -5.410  41.146  1.00  0.00           C  
ATOM   1294  HA  GLN    83      22.006  -4.435  40.668  1.00  0.00           H  
ATOM   1295  CB  GLN    83      21.870  -6.464  40.051  1.00  0.00           C  
ATOM   1296  HB2 GLN    83      22.817  -6.563  39.521  1.00  0.00           H  
ATOM   1297  HB3 GLN    83      21.655  -7.417  40.534  1.00  0.00           H  
ATOM   1298  CG  GLN    83      20.869  -6.286  38.938  1.00  0.00           C  
ATOM   1299  HG2 GLN    83      20.855  -7.161  38.289  1.00  0.00           H  
ATOM   1300  HG3 GLN    83      19.858  -6.123  39.312  1.00  0.00           H  
ATOM   1301  CD  GLN    83      21.219  -5.033  38.116  1.00  0.00           C  
ATOM   1302  OE1 GLN    83      22.353  -4.578  38.104  1.00  0.00           O  
ATOM   1303  NE2 GLN    83      20.255  -4.551  37.415  1.00  0.00           N  
ATOM   1304 HE21 GLN    83      20.483  -3.667  36.981  1.00  0.00           H  
ATOM   1305 HE22 GLN    83      19.422  -5.103  37.270  1.00  0.00           H  
ATOM   1306  C   GLN    83      20.650  -5.399  41.948  1.00  0.00           C  
ATOM   1307  O   GLN    83      19.652  -4.790  41.502  1.00  0.00           O  
ATOM   1308  N   ILE    84      20.668  -5.909  43.166  1.00  0.00           N  
ATOM   1309  H   ILE    84      21.568  -6.240  43.485  1.00  0.00           H  
ATOM   1310  CA  ILE    84      19.608  -5.785  44.130  1.00  0.00           C  
ATOM   1311  HA  ILE    84      18.583  -5.846  43.765  1.00  0.00           H  
ATOM   1312  CB  ILE    84      19.691  -6.910  45.099  1.00  0.00           C  
ATOM   1313  HB  ILE    84      20.702  -6.949  45.505  1.00  0.00           H  
ATOM   1314  CG2 ILE    84      18.810  -6.764  46.348  1.00  0.00           C  
ATOM   1315 HG21 ILE    84      19.063  -7.530  47.081  1.00  0.00           H  
ATOM   1316 HG22 ILE    84      18.995  -5.855  46.920  1.00  0.00           H  
ATOM   1317 HG23 ILE    84      17.739  -6.824  46.158  1.00  0.00           H  
ATOM   1318  CG1 ILE    84      19.240  -8.222  44.444  1.00  0.00           C  
ATOM   1319 HG12 ILE    84      18.193  -8.367  44.179  1.00  0.00           H  
ATOM   1320 HG13 ILE    84      19.658  -8.300  43.441  1.00  0.00           H  
ATOM   1321  CD1 ILE    84      19.616  -9.417  45.291  1.00  0.00           C  
ATOM   1322 HD11 ILE    84      19.240  -9.428  46.314  1.00  0.00           H  
ATOM   1323 HD12 ILE    84      19.216 -10.299  44.791  1.00  0.00           H  
ATOM   1324 HD13 ILE    84      20.696  -9.547  45.356  1.00  0.00           H  
ATOM   1325  C   ILE    84      19.607  -4.373  44.815  1.00  0.00           C  
ATOM   1326  O   ILE    84      18.581  -3.606  44.799  1.00  0.00           O  
ATOM   1327  N   ALA    85      20.752  -3.898  45.237  1.00  0.00           N  
ATOM   1328  H   ALA    85      21.538  -4.513  45.083  1.00  0.00           H  
ATOM   1329  CA  ALA    85      20.909  -2.607  45.831  1.00  0.00           C  
ATOM   1330  HA  ALA    85      20.191  -2.627  46.651  1.00  0.00           H  
ATOM   1331  CB  ALA    85      22.357  -2.421  46.391  1.00  0.00           C  
ATOM   1332  HB1 ALA    85      22.446  -1.493  46.956  1.00  0.00           H  
ATOM   1333  HB2 ALA    85      22.543  -3.219  47.109  1.00  0.00           H  
ATOM   1334  HB3 ALA    85      23.080  -2.442  45.575  1.00  0.00           H  
ATOM   1335  C   ALA    85      20.658  -1.392  44.821  1.00  0.00           C  
ATOM   1336  O   ALA    85      20.151  -0.347  45.282  1.00  0.00           O  
ATOM   1337  N   LYS    86      20.757  -1.673  43.496  1.00  0.00           N  
ATOM   1338  H   LYS    86      21.268  -2.517  43.278  1.00  0.00           H  
ATOM   1339  CA  LYS    86      20.366  -0.674  42.446  1.00  0.00           C  
ATOM   1340  HA  LYS    86      21.038   0.171  42.594  1.00  0.00           H  
ATOM   1341  CB  LYS    86      20.783  -1.312  41.107  1.00  0.00           C  
ATOM   1342  HB2 LYS    86      21.343  -2.222  41.324  1.00  0.00           H  
ATOM   1343  HB3 LYS    86      19.875  -1.715  40.657  1.00  0.00           H  
ATOM   1344  CG  LYS    86      21.443  -0.480  40.238  1.00  0.00           C  
ATOM   1345  HG2 LYS    86      20.794   0.396  40.214  1.00  0.00           H  
ATOM   1346  HG3 LYS    86      22.352  -0.262  40.798  1.00  0.00           H  
ATOM   1347  CD  LYS    86      21.616  -1.081  38.994  1.00  0.00           C  
ATOM   1348  HD2 LYS    86      22.293  -1.920  39.161  1.00  0.00           H  
ATOM   1349  HD3 LYS    86      20.720  -1.461  38.504  1.00  0.00           H  
ATOM   1350  CE  LYS    86      22.183  -0.294  38.051  1.00  0.00           C  
ATOM   1351  HE2 LYS    86      21.562   0.578  37.844  1.00  0.00           H  
ATOM   1352  HE3 LYS    86      23.135   0.036  38.467  1.00  0.00           H  
ATOM   1353  NZ  LYS    86      22.436  -1.136  36.796  1.00  0.00           N  
ATOM   1354  HZ1 LYS    86      23.137  -1.836  36.993  1.00  0.00           H  
ATOM   1355  HZ2 LYS    86      21.602  -1.590  36.451  1.00  0.00           H  
ATOM   1356  HZ3 LYS    86      22.762  -0.636  35.981  1.00  0.00           H  
ATOM   1357  C   LYS    86      18.893  -0.312  42.373  1.00  0.00           C  
ATOM   1358  O   LYS    86      18.580   0.644  41.665  1.00  0.00           O  
ATOM   1359  N   MET    87      18.042  -1.076  43.045  1.00  0.00           N  
ATOM   1360  H   MET    87      18.440  -1.792  43.635  1.00  0.00           H  
ATOM   1361  CA  MET    87      16.561  -0.966  43.021  1.00  0.00           C  
ATOM   1362  HA  MET    87      16.378  -0.097  42.389  1.00  0.00           H  
ATOM   1363  CB  MET    87      15.846  -2.041  42.295  1.00  0.00           C  
ATOM   1364  HB2 MET    87      15.888  -2.974  42.858  1.00  0.00           H  
ATOM   1365  HB3 MET    87      14.785  -1.861  42.119  1.00  0.00           H  
ATOM   1366  CG  MET    87      16.481  -2.355  40.863  1.00  0.00           C  
ATOM   1367  HG2 MET    87      16.587  -1.404  40.341  1.00  0.00           H  
ATOM   1368  HG3 MET    87      17.487  -2.741  41.027  1.00  0.00           H  
ATOM   1369  SD  MET    87      15.438  -3.506  39.908  1.00  0.00           S  
ATOM   1370  CE  MET    87      16.427  -5.023  40.040  1.00  0.00           C  
ATOM   1371  HE1 MET    87      16.274  -5.600  40.953  1.00  0.00           H  
ATOM   1372  HE2 MET    87      16.053  -5.668  39.245  1.00  0.00           H  
ATOM   1373  HE3 MET    87      17.476  -4.880  39.781  1.00  0.00           H  
ATOM   1374  C   MET    87      15.924  -0.729  44.458  1.00  0.00           C  
ATOM   1375  O   MET    87      14.716  -0.408  44.527  1.00  0.00           O  
ATOM   1376  N   GLU    88      16.753  -0.658  45.468  1.00  0.00           N  
ATOM   1377  H   GLU    88      17.691  -1.006  45.330  1.00  0.00           H  
ATOM   1378  CA  GLU    88      16.397  -0.378  46.900  1.00  0.00           C  
ATOM   1379  HA  GLU    88      15.713  -1.114  47.322  1.00  0.00           H  
ATOM   1380  CB  GLU    88      17.653  -0.393  47.831  1.00  0.00           C  
ATOM   1381  HB2 GLU    88      18.056  -1.386  48.027  1.00  0.00           H  
ATOM   1382  HB3 GLU    88      18.365   0.233  47.293  1.00  0.00           H  
ATOM   1383  CG  GLU    88      17.445   0.200  49.202  1.00  0.00           C  
ATOM   1384  HG2 GLU    88      17.335   1.278  49.085  1.00  0.00           H  
ATOM   1385  HG3 GLU    88      16.463  -0.201  49.454  1.00  0.00           H  
ATOM   1386  CD  GLU    88      18.524  -0.124  50.250  1.00  0.00           C  
ATOM   1387  OE1 GLU    88      18.385   0.148  51.449  1.00  0.00           O  
ATOM   1388  OE2 GLU    88      19.526  -0.794  49.934  1.00  0.00           O  
ATOM   1389  C   GLU    88      15.652   1.029  47.098  1.00  0.00           C  
ATOM   1390  O   GLU    88      14.531   1.013  47.723  1.00  0.00           O  
ATOM   1391  N   GLU    89      16.152   2.186  46.611  1.00  0.00           N  
ATOM   1392  H   GLU    89      17.028   2.123  46.112  1.00  0.00           H  
ATOM   1393  CA  GLU    89      15.454   3.480  46.827  1.00  0.00           C  
ATOM   1394  HA  GLU    89      15.097   3.598  47.850  1.00  0.00           H  
ATOM   1395  CB  GLU    89      16.340   4.709  46.505  1.00  0.00           C  
ATOM   1396  HB2 GLU    89      16.765   4.703  45.501  1.00  0.00           H  
ATOM   1397  HB3 GLU    89      15.754   5.622  46.609  1.00  0.00           H  
ATOM   1398  CG  GLU    89      17.569   4.927  47.449  1.00  0.00           C  
ATOM   1399  HG2 GLU    89      18.136   3.998  47.511  1.00  0.00           H  
ATOM   1400  HG3 GLU    89      18.271   5.627  46.996  1.00  0.00           H  
ATOM   1401  CD  GLU    89      17.213   5.312  48.874  1.00  0.00           C  
ATOM   1402  OE1 GLU    89      17.976   4.949  49.784  1.00  0.00           O  
ATOM   1403  OE2 GLU    89      16.150   5.892  49.139  1.00  0.00           O  
ATOM   1404  C   GLU    89      14.182   3.489  45.948  1.00  0.00           C  
ATOM   1405  O   GLU    89      13.355   4.360  46.191  1.00  0.00           O  
ATOM   1406  N   GLN    90      14.008   2.680  44.939  1.00  0.00           N  
ATOM   1407  H   GLN    90      14.620   1.876  44.909  1.00  0.00           H  
ATOM   1408  CA  GLN    90      12.832   2.660  44.077  1.00  0.00           C  
ATOM   1409  HA  GLN    90      12.516   3.673  43.828  1.00  0.00           H  
ATOM   1410  CB  GLN    90      13.206   1.924  42.733  1.00  0.00           C  
ATOM   1411  HB2 GLN    90      14.027   2.458  42.256  1.00  0.00           H  
ATOM   1412  HB3 GLN    90      13.492   0.888  42.914  1.00  0.00           H  
ATOM   1413  CG  GLN    90      12.015   2.081  41.781  1.00  0.00           C  
ATOM   1414  HG2 GLN    90      11.571   3.070  41.672  1.00  0.00           H  
ATOM   1415  HG3 GLN    90      12.381   1.795  40.795  1.00  0.00           H  
ATOM   1416  CD  GLN    90      10.912   1.081  41.954  1.00  0.00           C  
ATOM   1417  OE1 GLN    90      11.012   0.006  42.572  1.00  0.00           O  
ATOM   1418  NE2 GLN    90       9.813   1.394  41.471  1.00  0.00           N  
ATOM   1419 HE21 GLN    90       8.986   0.861  41.699  1.00  0.00           H  
ATOM   1420 HE22 GLN    90       9.792   2.205  40.868  1.00  0.00           H  
ATOM   1421  C   GLN    90      11.771   1.855  44.839  1.00  0.00           C  
ATOM   1422  O   GLN    90      10.651   2.325  45.049  1.00  0.00           O  
ATOM   1423  N   ARG    91      12.153   0.646  45.316  1.00  0.00           N  
ATOM   1424  H   ARG    91      13.099   0.319  45.182  1.00  0.00           H  
ATOM   1425  CA  ARG    91      11.262  -0.191  46.166  1.00  0.00           C  
ATOM   1426  HA  ARG    91      10.393  -0.386  45.537  1.00  0.00           H  
ATOM   1427  CB  ARG    91      12.061  -1.469  46.633  1.00  0.00           C  
ATOM   1428  HB2 ARG    91      12.146  -2.207  45.834  1.00  0.00           H  
ATOM   1429  HB3 ARG    91      13.073  -1.206  46.941  1.00  0.00           H  
ATOM   1430  CG  ARG    91      11.529  -2.260  47.668  1.00  0.00           C  
ATOM   1431  HG2 ARG    91      12.245  -3.082  47.717  1.00  0.00           H  
ATOM   1432  HG3 ARG    91      11.680  -1.691  48.585  1.00  0.00           H  
ATOM   1433  CD  ARG    91      10.304  -2.785  47.672  1.00  0.00           C  
ATOM   1434  HD2 ARG    91       9.544  -2.013  47.555  1.00  0.00           H  
ATOM   1435  HD3 ARG    91      10.165  -3.499  46.860  1.00  0.00           H  
ATOM   1436  NE  ARG    91      10.012  -3.357  49.060  1.00  0.00           N  
ATOM   1437  HE  ARG    91      10.735  -3.369  49.765  1.00  0.00           H  
ATOM   1438  CZ  ARG    91       8.897  -3.872  49.478  1.00  0.00           C  
ATOM   1439  NH1 ARG    91       7.924  -3.997  48.731  1.00  0.00           N  
ATOM   1440 HH11 ARG    91       7.945  -3.476  47.866  1.00  0.00           H  
ATOM   1441 HH12 ARG    91       7.010  -4.208  49.105  1.00  0.00           H  
ATOM   1442  NH2 ARG    91       8.758  -4.356  50.704  1.00  0.00           N  
ATOM   1443 HH21 ARG    91       9.540  -4.240  51.333  1.00  0.00           H  
ATOM   1444 HH22 ARG    91       7.910  -4.846  50.951  1.00  0.00           H  
ATOM   1445  C   ARG    91      10.826   0.649  47.386  1.00  0.00           C  
ATOM   1446  O   ARG    91       9.608   0.766  47.646  1.00  0.00           O  
ATOM   1447  N   LYS    92      11.761   1.277  48.147  1.00  0.00           N  
ATOM   1448  H   LYS    92      12.734   1.216  47.884  1.00  0.00           H  
ATOM   1449  CA  LYS    92      11.415   2.010  49.374  1.00  0.00           C  
ATOM   1450  HA  LYS    92      10.724   1.386  49.941  1.00  0.00           H  
ATOM   1451  CB  LYS    92      12.736   2.350  50.164  1.00  0.00           C  
ATOM   1452  HB2 LYS    92      13.444   2.850  49.503  1.00  0.00           H  
ATOM   1453  HB3 LYS    92      12.371   3.036  50.928  1.00  0.00           H  
ATOM   1454  CG  LYS    92      13.272   1.251  50.752  1.00  0.00           C  
ATOM   1455  HG2 LYS    92      12.511   0.936  51.466  1.00  0.00           H  
ATOM   1456  HG3 LYS    92      13.297   0.398  50.073  1.00  0.00           H  
ATOM   1457  CD  LYS    92      14.469   1.472  51.399  1.00  0.00           C  
ATOM   1458  HD2 LYS    92      15.173   1.944  50.713  1.00  0.00           H  
ATOM   1459  HD3 LYS    92      14.313   2.181  52.211  1.00  0.00           H  
ATOM   1460  CE  LYS    92      15.014   0.295  51.886  1.00  0.00           C  
ATOM   1461  HE2 LYS    92      14.195  -0.269  52.334  1.00  0.00           H  
ATOM   1462  HE3 LYS    92      15.456  -0.302  51.088  1.00  0.00           H  
ATOM   1463  NZ  LYS    92      15.981   0.613  52.881  1.00  0.00           N  
ATOM   1464  HZ1 LYS    92      15.744   1.355  53.524  1.00  0.00           H  
ATOM   1465  HZ2 LYS    92      16.320  -0.210  53.359  1.00  0.00           H  
ATOM   1466  HZ3 LYS    92      16.821   0.910  52.405  1.00  0.00           H  
ATOM   1467  C   LYS    92      10.582   3.252  49.002  1.00  0.00           C  
ATOM   1468  O   LYS    92       9.788   3.646  49.874  1.00  0.00           O  
ATOM   1469  N   ALA    93      10.626   3.808  47.767  1.00  0.00           N  
ATOM   1470  H   ALA    93      11.116   3.334  47.022  1.00  0.00           H  
ATOM   1471  CA  ALA    93       9.823   5.025  47.348  1.00  0.00           C  
ATOM   1472  HA  ALA    93       9.906   5.762  48.146  1.00  0.00           H  
ATOM   1473  CB  ALA    93      10.412   5.605  46.024  1.00  0.00           C  
ATOM   1474  HB1 ALA    93       9.564   5.987  45.455  1.00  0.00           H  
ATOM   1475  HB2 ALA    93      11.116   6.422  46.185  1.00  0.00           H  
ATOM   1476  HB3 ALA    93      10.757   4.819  45.353  1.00  0.00           H  
ATOM   1477  C   ALA    93       8.394   4.608  47.131  1.00  0.00           C  
ATOM   1478  O   ALA    93       7.496   5.306  47.565  1.00  0.00           O  
ATOM   1479  N   ASN    94       8.148   3.443  46.544  1.00  0.00           N  
ATOM   1480  H   ASN    94       8.974   2.907  46.319  1.00  0.00           H  
ATOM   1481  CA  ASN    94       6.796   2.760  46.372  1.00  0.00           C  
ATOM   1482  HA  ASN    94       6.059   3.449  45.961  1.00  0.00           H  
ATOM   1483  CB  ASN    94       7.035   1.555  45.417  1.00  0.00           C  
ATOM   1484  HB2 ASN    94       7.717   1.794  44.601  1.00  0.00           H  
ATOM   1485  HB3 ASN    94       7.584   0.857  46.050  1.00  0.00           H  
ATOM   1486  CG  ASN    94       5.691   0.877  44.973  1.00  0.00           C  
ATOM   1487  OD1 ASN    94       4.598   1.166  45.529  1.00  0.00           O  
ATOM   1488  ND2 ASN    94       5.656   0.221  43.854  1.00  0.00           N  
ATOM   1489 HD21 ASN    94       4.792  -0.166  43.502  1.00  0.00           H  
ATOM   1490 HD22 ASN    94       6.470  -0.198  43.429  1.00  0.00           H  
ATOM   1491  C   ASN    94       6.258   2.393  47.793  1.00  0.00           C  
ATOM   1492  O   ASN    94       5.053   2.557  47.997  1.00  0.00           O  
ATOM   1493  N   MET    95       7.063   1.903  48.712  1.00  0.00           N  
ATOM   1494  H   MET    95       8.021   1.658  48.506  1.00  0.00           H  
ATOM   1495  CA  MET    95       6.640   1.706  50.102  1.00  0.00           C  
ATOM   1496  HA  MET    95       5.812   1.000  50.168  1.00  0.00           H  
ATOM   1497  CB  MET    95       7.738   1.044  50.985  1.00  0.00           C  
ATOM   1498  HB2 MET    95       8.694   1.553  50.860  1.00  0.00           H  
ATOM   1499  HB3 MET    95       7.433   1.001  52.030  1.00  0.00           H  
ATOM   1500  CG  MET    95       8.114  -0.335  50.531  1.00  0.00           C  
ATOM   1501  HG2 MET    95       7.267  -1.017  50.594  1.00  0.00           H  
ATOM   1502  HG3 MET    95       8.426  -0.319  49.486  1.00  0.00           H  
ATOM   1503  SD  MET    95       9.625  -0.846  51.287  1.00  0.00           S  
ATOM   1504  CE  MET    95       8.850  -1.728  52.757  1.00  0.00           C  
ATOM   1505  HE1 MET    95       9.606  -2.048  53.474  1.00  0.00           H  
ATOM   1506  HE2 MET    95       8.170  -0.984  53.172  1.00  0.00           H  
ATOM   1507  HE3 MET    95       8.167  -2.447  52.304  1.00  0.00           H  
ATOM   1508  C   MET    95       6.169   2.959  50.795  1.00  0.00           C  
ATOM   1509  O   MET    95       5.012   3.096  51.201  1.00  0.00           O  
ATOM   1510  N   LEU    96       7.108   3.911  50.895  1.00  0.00           N  
ATOM   1511  H   LEU    96       7.936   3.648  50.378  1.00  0.00           H  
ATOM   1512  CA  LEU    96       7.015   5.205  51.538  1.00  0.00           C  
ATOM   1513  HA  LEU    96       6.593   5.028  52.527  1.00  0.00           H  
ATOM   1514  CB  LEU    96       8.364   5.851  51.597  1.00  0.00           C  
ATOM   1515  HB2 LEU    96       8.730   5.852  50.570  1.00  0.00           H  
ATOM   1516  HB3 LEU    96       8.256   6.874  51.958  1.00  0.00           H  
ATOM   1517  CG  LEU    96       9.397   5.103  52.512  1.00  0.00           C  
ATOM   1518  HG  LEU    96       9.397   4.037  52.288  1.00  0.00           H  
ATOM   1519  CD1 LEU    96      10.794   5.564  52.238  1.00  0.00           C  
ATOM   1520 HD11 LEU    96      11.028   5.398  51.187  1.00  0.00           H  
ATOM   1521 HD12 LEU    96      10.935   6.603  52.537  1.00  0.00           H  
ATOM   1522 HD13 LEU    96      11.455   4.979  52.878  1.00  0.00           H  
ATOM   1523  CD2 LEU    96       9.073   5.363  54.039  1.00  0.00           C  
ATOM   1524 HD21 LEU    96       8.922   6.429  54.208  1.00  0.00           H  
ATOM   1525 HD22 LEU    96       8.142   4.899  54.365  1.00  0.00           H  
ATOM   1526 HD23 LEU    96       9.948   5.017  54.589  1.00  0.00           H  
ATOM   1527  C   LEU    96       5.942   6.111  50.815  1.00  0.00           C  
ATOM   1528  O   LEU    96       5.495   7.022  51.449  1.00  0.00           O  
ATOM   1529  N   ALA    97       5.595   5.972  49.519  1.00  0.00           N  
ATOM   1530  H   ALA    97       6.003   5.230  48.968  1.00  0.00           H  
ATOM   1531  CA  ALA    97       4.331   6.522  48.887  1.00  0.00           C  
ATOM   1532  HA  ALA    97       4.311   7.553  49.237  1.00  0.00           H  
ATOM   1533  CB  ALA    97       4.740   6.569  47.435  1.00  0.00           C  
ATOM   1534  HB1 ALA    97       4.902   5.510  47.234  1.00  0.00           H  
ATOM   1535  HB2 ALA    97       3.850   6.982  46.959  1.00  0.00           H  
ATOM   1536  HB3 ALA    97       5.584   7.187  47.129  1.00  0.00           H  
ATOM   1537  C   ALA    97       2.988   5.918  49.227  1.00  0.00           C  
ATOM   1538  O   ALA    97       2.040   6.603  49.379  1.00  0.00           O  
ATOM   1539  N   HIE    98       2.936   4.593  49.383  1.00  0.00           N  
ATOM   1540  H   HIE    98       3.757   4.019  49.259  1.00  0.00           H  
ATOM   1541  CA  HIE    98       1.732   3.972  49.985  1.00  0.00           C  
ATOM   1542  HA  HIE    98       0.854   4.231  49.394  1.00  0.00           H  
ATOM   1543  CB  HIE    98       1.850   2.480  49.704  1.00  0.00           C  
ATOM   1544  HB2 HIE    98       2.139   2.313  48.666  1.00  0.00           H  
ATOM   1545  HB3 HIE    98       2.754   2.167  50.227  1.00  0.00           H  
ATOM   1546  CG  HIE    98       0.673   1.645  50.178  1.00  0.00           C  
ATOM   1547  ND1 HIE    98      -0.583   1.604  49.554  1.00  0.00           N  
ATOM   1548  CE1 HIE    98      -1.317   0.737  50.385  1.00  0.00           C  
ATOM   1549  HE1 HIE    98      -2.377   0.555  50.290  1.00  0.00           H  
ATOM   1550  NE2 HIE    98      -0.572   0.325  51.373  1.00  0.00           N  
ATOM   1551  HE2 HIE    98      -0.913  -0.208  52.160  1.00  0.00           H  
ATOM   1552  CD2 HIE    98       0.644   0.913  51.355  1.00  0.00           C  
ATOM   1553  HD2 HIE    98       1.440   0.663  52.040  1.00  0.00           H  
ATOM   1554  C   HIE    98       1.530   4.378  51.407  1.00  0.00           C  
ATOM   1555  O   HIE    98       0.394   4.661  51.803  1.00  0.00           O  
ATOM   1556  N   MET    99       2.555   4.416  52.233  1.00  0.00           N  
ATOM   1557  H   MET    99       3.457   4.133  51.878  1.00  0.00           H  
ATOM   1558  CA  MET    99       2.599   4.771  53.641  1.00  0.00           C  
ATOM   1559  HA  MET    99       1.899   4.137  54.185  1.00  0.00           H  
ATOM   1560  CB  MET    99       4.086   4.485  54.133  1.00  0.00           C  
ATOM   1561  HB2 MET    99       4.865   4.909  53.500  1.00  0.00           H  
ATOM   1562  HB3 MET    99       4.165   5.027  55.075  1.00  0.00           H  
ATOM   1563  CG  MET    99       4.274   2.961  54.237  1.00  0.00           C  
ATOM   1564  HG2 MET    99       3.840   2.717  55.206  1.00  0.00           H  
ATOM   1565  HG3 MET    99       3.755   2.390  53.467  1.00  0.00           H  
ATOM   1566  SD  MET    99       6.046   2.374  54.185  1.00  0.00           S  
ATOM   1567  CE  MET    99       5.796   0.551  54.421  1.00  0.00           C  
ATOM   1568  HE1 MET    99       5.342   0.342  55.389  1.00  0.00           H  
ATOM   1569  HE2 MET    99       5.070   0.262  53.661  1.00  0.00           H  
ATOM   1570  HE3 MET    99       6.715  -0.029  54.335  1.00  0.00           H  
ATOM   1571  C   MET    99       2.237   6.217  53.797  1.00  0.00           C  
ATOM   1572  O   MET    99       1.653   6.618  54.740  1.00  0.00           O  
ATOM   1573  N   GLU   100       2.702   7.071  52.825  1.00  0.00           N  
ATOM   1574  H   GLU   100       3.285   6.692  52.093  1.00  0.00           H  
ATOM   1575  CA  GLU   100       2.286   8.453  52.728  1.00  0.00           C  
ATOM   1576  HA  GLU   100       2.498   8.973  53.662  1.00  0.00           H  
ATOM   1577  CB  GLU   100       3.210   9.242  51.736  1.00  0.00           C  
ATOM   1578  HB2 GLU   100       4.152   9.290  52.282  1.00  0.00           H  
ATOM   1579  HB3 GLU   100       3.319   8.768  50.761  1.00  0.00           H  
ATOM   1580  CG  GLU   100       2.737  10.636  51.539  1.00  0.00           C  
ATOM   1581  HG2 GLU   100       1.861  10.697  50.892  1.00  0.00           H  
ATOM   1582  HG3 GLU   100       2.376  11.083  52.465  1.00  0.00           H  
ATOM   1583  CD  GLU   100       3.720  11.629  51.017  1.00  0.00           C  
ATOM   1584  OE1 GLU   100       4.768  11.215  50.518  1.00  0.00           O  
ATOM   1585  OE2 GLU   100       3.407  12.834  51.064  1.00  0.00           O  
ATOM   1586  C   GLU   100       0.823   8.644  52.431  1.00  0.00           C  
ATOM   1587  O   GLU   100       0.100   9.296  53.187  1.00  0.00           O  
ATOM   1588  N   THR   101       0.438   7.899  51.356  1.00  0.00           N  
ATOM   1589  H   THR   101       1.188   7.417  50.880  1.00  0.00           H  
ATOM   1590  CA  THR   101      -0.877   7.909  50.728  1.00  0.00           C  
ATOM   1591  HA  THR   101      -1.048   8.939  50.413  1.00  0.00           H  
ATOM   1592  CB  THR   101      -0.941   7.131  49.382  1.00  0.00           C  
ATOM   1593  HB  THR   101      -0.387   6.209  49.556  1.00  0.00           H  
ATOM   1594  CG2 THR   101      -2.322   7.118  48.672  1.00  0.00           C  
ATOM   1595 HG21 THR   101      -2.252   6.561  47.737  1.00  0.00           H  
ATOM   1596 HG22 THR   101      -3.131   6.685  49.260  1.00  0.00           H  
ATOM   1597 HG23 THR   101      -2.633   8.133  48.423  1.00  0.00           H  
ATOM   1598  OG1 THR   101      -0.228   7.909  48.450  1.00  0.00           O  
ATOM   1599  HG1 THR   101       0.655   7.551  48.331  1.00  0.00           H  
ATOM   1600  C   THR   101      -2.017   7.442  51.659  1.00  0.00           C  
ATOM   1601  O   THR   101      -2.948   8.267  51.794  1.00  0.00           O  
ATOM   1602  N   GLN   102      -1.864   6.269  52.324  1.00  0.00           N  
ATOM   1603  H   GLN   102      -0.971   5.803  52.238  1.00  0.00           H  
ATOM   1604  CA  GLN   102      -2.757   5.825  53.382  1.00  0.00           C  
ATOM   1605  HA  GLN   102      -3.792   5.764  53.047  1.00  0.00           H  
ATOM   1606  CB  GLN   102      -2.360   4.369  53.784  1.00  0.00           C  
ATOM   1607  HB2 GLN   102      -1.290   4.160  53.790  1.00  0.00           H  
ATOM   1608  HB3 GLN   102      -2.849   4.113  54.724  1.00  0.00           H  
ATOM   1609  CG  GLN   102      -3.022   3.326  52.797  1.00  0.00           C  
ATOM   1610  HG2 GLN   102      -4.091   3.490  52.664  1.00  0.00           H  
ATOM   1611  HG3 GLN   102      -2.584   3.344  51.799  1.00  0.00           H  
ATOM   1612  CD  GLN   102      -2.798   1.907  53.354  1.00  0.00           C  
ATOM   1613  OE1 GLN   102      -1.861   1.629  54.107  1.00  0.00           O  
ATOM   1614  NE2 GLN   102      -3.782   1.061  53.103  1.00  0.00           N  
ATOM   1615 HE21 GLN   102      -3.769   0.103  53.424  1.00  0.00           H  
ATOM   1616 HE22 GLN   102      -4.538   1.429  52.544  1.00  0.00           H  
ATOM   1617  C   GLN   102      -2.748   6.788  54.606  1.00  0.00           C  
ATOM   1618  O   GLN   102      -3.880   7.065  55.115  1.00  0.00           O  
ATOM   1619  N   ASN   103      -1.626   7.470  55.006  1.00  0.00           N  
ATOM   1620  H   ASN   103      -0.712   7.442  54.576  1.00  0.00           H  
ATOM   1621  CA  ASN   103      -1.651   8.427  56.111  1.00  0.00           C  
ATOM   1622  HA  ASN   103      -2.305   7.945  56.838  1.00  0.00           H  
ATOM   1623  CB  ASN   103      -0.290   8.780  56.546  1.00  0.00           C  
ATOM   1624  HB2 ASN   103       0.145   7.830  56.860  1.00  0.00           H  
ATOM   1625  HB3 ASN   103       0.276   9.213  55.721  1.00  0.00           H  
ATOM   1626  CG  ASN   103      -0.200   9.685  57.713  1.00  0.00           C  
ATOM   1627  OD1 ASN   103      -0.356  10.907  57.595  1.00  0.00           O  
ATOM   1628  ND2 ASN   103      -0.085   9.209  58.972  1.00  0.00           N  
ATOM   1629 HD21 ASN   103      -0.262   9.736  59.816  1.00  0.00           H  
ATOM   1630 HD22 ASN   103      -0.258   8.216  59.028  1.00  0.00           H  
ATOM   1631  C   ASN   103      -2.427   9.713  55.708  1.00  0.00           C  
ATOM   1632  O   ASN   103      -3.327  10.137  56.432  1.00  0.00           O  
ATOM   1633  N   LYS   104      -2.334  10.305  54.534  1.00  0.00           N  
ATOM   1634  H   LYS   104      -1.537  10.029  53.978  1.00  0.00           H  
ATOM   1635  CA  LYS   104      -3.163  11.314  53.924  1.00  0.00           C  
ATOM   1636  HA  LYS   104      -3.128  12.155  54.618  1.00  0.00           H  
ATOM   1637  CB  LYS   104      -2.583  11.719  52.561  1.00  0.00           C  
ATOM   1638  HB2 LYS   104      -2.644  10.872  51.878  1.00  0.00           H  
ATOM   1639  HB3 LYS   104      -3.319  12.416  52.160  1.00  0.00           H  
ATOM   1640  CG  LYS   104      -1.375  12.393  52.631  1.00  0.00           C  
ATOM   1641  HG2 LYS   104      -1.398  13.303  53.229  1.00  0.00           H  
ATOM   1642  HG3 LYS   104      -0.613  11.695  52.977  1.00  0.00           H  
ATOM   1643  CD  LYS   104      -1.027  12.882  51.426  1.00  0.00           C  
ATOM   1644  HD2 LYS   104      -1.042  12.114  50.652  1.00  0.00           H  
ATOM   1645  HD3 LYS   104      -1.832  13.575  51.183  1.00  0.00           H  
ATOM   1646  CE  LYS   104       0.205  13.411  51.333  1.00  0.00           C  
ATOM   1647  HE2 LYS   104       0.408  13.986  52.237  1.00  0.00           H  
ATOM   1648  HE3 LYS   104       0.824  12.514  51.307  1.00  0.00           H  
ATOM   1649  NZ  LYS   104       0.541  14.177  50.096  1.00  0.00           N  
ATOM   1650  HZ1 LYS   104      -0.004  14.997  49.870  1.00  0.00           H  
ATOM   1651  HZ2 LYS   104       1.474  14.536  50.245  1.00  0.00           H  
ATOM   1652  HZ3 LYS   104       0.608  13.549  49.308  1.00  0.00           H  
ATOM   1653  C   LYS   104      -4.582  10.864  53.690  1.00  0.00           C  
ATOM   1654  O   LYS   104      -5.424  11.770  53.604  1.00  0.00           O  
ATOM   1655  N   ILE   105      -4.922   9.597  53.471  1.00  0.00           N  
ATOM   1656  H   ILE   105      -4.112   9.002  53.361  1.00  0.00           H  
ATOM   1657  CA  ILE   105      -6.228   9.018  53.436  1.00  0.00           C  
ATOM   1658  HA  ILE   105      -6.885   9.545  52.744  1.00  0.00           H  
ATOM   1659  CB  ILE   105      -6.302   7.641  52.611  1.00  0.00           C  
ATOM   1660  HB  ILE   105      -5.454   7.077  52.998  1.00  0.00           H  
ATOM   1661  CG2 ILE   105      -7.589   6.814  52.974  1.00  0.00           C  
ATOM   1662 HG21 ILE   105      -7.903   6.232  52.108  1.00  0.00           H  
ATOM   1663 HG22 ILE   105      -7.415   6.404  53.969  1.00  0.00           H  
ATOM   1664 HG23 ILE   105      -8.369   7.568  53.084  1.00  0.00           H  
ATOM   1665  CG1 ILE   105      -6.117   7.902  51.079  1.00  0.00           C  
ATOM   1666 HG12 ILE   105      -6.955   8.452  50.649  1.00  0.00           H  
ATOM   1667 HG13 ILE   105      -5.222   8.503  50.919  1.00  0.00           H  
ATOM   1668  CD1 ILE   105      -5.785   6.488  50.473  1.00  0.00           C  
ATOM   1669 HD11 ILE   105      -6.660   5.839  50.446  1.00  0.00           H  
ATOM   1670 HD12 ILE   105      -5.639   6.611  49.400  1.00  0.00           H  
ATOM   1671 HD13 ILE   105      -4.887   6.032  50.890  1.00  0.00           H  
ATOM   1672  C   ILE   105      -6.804   9.018  54.802  1.00  0.00           C  
ATOM   1673  O   ILE   105      -8.025   9.325  54.838  1.00  0.00           O  
ATOM   1674  N   TYR   106      -6.108   8.658  55.871  1.00  0.00           N  
ATOM   1675  H   TYR   106      -5.161   8.454  55.587  1.00  0.00           H  
ATOM   1676  CA  TYR   106      -6.585   8.557  57.267  1.00  0.00           C  
ATOM   1677  HA  TYR   106      -7.455   7.918  57.117  1.00  0.00           H  
ATOM   1678  CB  TYR   106      -5.574   7.829  58.089  1.00  0.00           C  
ATOM   1679  HB2 TYR   106      -5.357   6.924  57.521  1.00  0.00           H  
ATOM   1680  HB3 TYR   106      -4.655   8.400  58.222  1.00  0.00           H  
ATOM   1681  CG  TYR   106      -6.004   7.399  59.501  1.00  0.00           C  
ATOM   1682  CD1 TYR   106      -6.625   6.198  59.678  1.00  0.00           C  
ATOM   1683  HD1 TYR   106      -6.895   5.645  58.790  1.00  0.00           H  
ATOM   1684  CE1 TYR   106      -6.790   5.632  61.007  1.00  0.00           C  
ATOM   1685  HE1 TYR   106      -7.213   4.643  61.109  1.00  0.00           H  
ATOM   1686  CZ  TYR   106      -6.265   6.324  62.153  1.00  0.00           C  
ATOM   1687  OH  TYR   106      -6.320   5.786  63.378  1.00  0.00           O  
ATOM   1688  HH  TYR   106      -5.560   6.128  63.855  1.00  0.00           H  
ATOM   1689  CE2 TYR   106      -5.767   7.651  61.920  1.00  0.00           C  
ATOM   1690  HE2 TYR   106      -5.427   8.278  62.731  1.00  0.00           H  
ATOM   1691  CD2 TYR   106      -5.590   8.159  60.605  1.00  0.00           C  
ATOM   1692  HD2 TYR   106      -5.051   9.089  60.500  1.00  0.00           H  
ATOM   1693  C   TYR   106      -6.921   9.979  57.854  1.00  0.00           C  
ATOM   1694  O   TYR   106      -7.697  10.075  58.818  1.00  0.00           O  
ATOM   1695  N   ASN   107      -6.486  11.030  57.175  1.00  0.00           N  
ATOM   1696  H   ASN   107      -5.968  10.961  56.311  1.00  0.00           H  
ATOM   1697  CA  ASN   107      -7.036  12.398  57.439  1.00  0.00           C  
ATOM   1698  HA  ASN   107      -7.030  12.470  58.526  1.00  0.00           H  
ATOM   1699  CB  ASN   107      -6.027  13.454  57.007  1.00  0.00           C  
ATOM   1700  HB2 ASN   107      -5.029  13.120  57.290  1.00  0.00           H  
ATOM   1701  HB3 ASN   107      -6.048  13.298  55.929  1.00  0.00           H  
ATOM   1702  CG  ASN   107      -6.359  14.908  57.330  1.00  0.00           C  
ATOM   1703  OD1 ASN   107      -6.901  15.788  56.680  1.00  0.00           O  
ATOM   1704  ND2 ASN   107      -5.888  15.261  58.463  1.00  0.00           N  
ATOM   1705 HD21 ASN   107      -5.983  16.252  58.634  1.00  0.00           H  
ATOM   1706 HD22 ASN   107      -5.402  14.629  59.083  1.00  0.00           H  
ATOM   1707  C   ASN   107      -8.527  12.576  56.914  1.00  0.00           C  
ATOM   1708  O   ASN   107      -9.347  13.279  57.544  1.00  0.00           O  
ATOM   1709  N   ILE   108      -8.854  11.873  55.887  1.00  0.00           N  
ATOM   1710  H   ILE   108      -8.275  11.094  55.608  1.00  0.00           H  
ATOM   1711  CA  ILE   108     -10.228  11.854  55.226  1.00  0.00           C  
ATOM   1712  HA  ILE   108     -10.722  12.816  55.362  1.00  0.00           H  
ATOM   1713  CB  ILE   108     -10.100  11.591  53.734  1.00  0.00           C  
ATOM   1714  HB  ILE   108      -9.560  10.655  53.591  1.00  0.00           H  
ATOM   1715  CG2 ILE   108     -11.455  11.486  52.896  1.00  0.00           C  
ATOM   1716 HG21 ILE   108     -12.069  12.330  53.210  1.00  0.00           H  
ATOM   1717 HG22 ILE   108     -11.270  11.510  51.822  1.00  0.00           H  
ATOM   1718 HG23 ILE   108     -12.161  10.716  53.207  1.00  0.00           H  
ATOM   1719  CG1 ILE   108      -9.257  12.694  52.994  1.00  0.00           C  
ATOM   1720 HG12 ILE   108      -8.278  12.664  53.473  1.00  0.00           H  
ATOM   1721 HG13 ILE   108      -9.209  12.437  51.936  1.00  0.00           H  
ATOM   1722  CD1 ILE   108      -9.729  14.131  53.048  1.00  0.00           C  
ATOM   1723 HD11 ILE   108      -8.983  14.766  52.570  1.00  0.00           H  
ATOM   1724 HD12 ILE   108     -10.576  14.252  52.373  1.00  0.00           H  
ATOM   1725 HD13 ILE   108     -10.102  14.470  54.015  1.00  0.00           H  
ATOM   1726  C   ILE   108     -11.193  10.981  55.920  1.00  0.00           C  
ATOM   1727  O   ILE   108     -12.360  11.375  55.883  1.00  0.00           O  
ATOM   1728  N   LEU   109     -10.863   9.795  56.450  1.00  0.00           N  
ATOM   1729  H   LEU   109      -9.873   9.598  56.477  1.00  0.00           H  
ATOM   1730  CA  LEU   109     -11.833   8.897  57.073  1.00  0.00           C  
ATOM   1731  HA  LEU   109     -12.505   8.593  56.270  1.00  0.00           H  
ATOM   1732  CB  LEU   109     -11.084   7.667  57.461  1.00  0.00           C  
ATOM   1733  HB2 LEU   109     -10.194   7.978  58.009  1.00  0.00           H  
ATOM   1734  HB3 LEU   109     -11.780   7.101  58.079  1.00  0.00           H  
ATOM   1735  CG  LEU   109     -10.430   6.859  56.344  1.00  0.00           C  
ATOM   1736  HG  LEU   109      -9.760   7.522  55.797  1.00  0.00           H  
ATOM   1737  CD1 LEU   109      -9.571   5.728  56.887  1.00  0.00           C  
ATOM   1738 HD11 LEU   109     -10.139   4.923  57.355  1.00  0.00           H  
ATOM   1739 HD12 LEU   109      -8.822   5.405  56.165  1.00  0.00           H  
ATOM   1740 HD13 LEU   109      -9.060   6.161  57.746  1.00  0.00           H  
ATOM   1741  CD2 LEU   109     -11.183   6.038  55.322  1.00  0.00           C  
ATOM   1742 HD21 LEU   109     -10.723   5.776  54.369  1.00  0.00           H  
ATOM   1743 HD22 LEU   109     -11.678   5.227  55.856  1.00  0.00           H  
ATOM   1744 HD23 LEU   109     -12.046   6.615  54.988  1.00  0.00           H  
ATOM   1745  C   LEU   109     -12.614   9.422  58.317  1.00  0.00           C  
ATOM   1746  O   LEU   109     -11.990  10.078  59.217  1.00  0.00           O  
ATOM   1747  N   THR   110     -13.942   9.209  58.479  1.00  0.00           N  
ATOM   1748  H   THR   110     -14.438   8.656  57.796  1.00  0.00           H  
ATOM   1749  CA  THR   110     -14.748   9.528  59.730  1.00  0.00           C  
ATOM   1750  HA  THR   110     -14.750  10.595  59.953  1.00  0.00           H  
ATOM   1751  CB  THR   110     -16.179   9.122  59.683  1.00  0.00           C  
ATOM   1752  HB  THR   110     -16.596   9.522  60.607  1.00  0.00           H  
ATOM   1753  CG2 THR   110     -16.858   9.813  58.493  1.00  0.00           C  
ATOM   1754 HG21 THR   110     -16.313   9.740  57.552  1.00  0.00           H  
ATOM   1755 HG22 THR   110     -17.869   9.427  58.364  1.00  0.00           H  
ATOM   1756 HG23 THR   110     -16.981  10.863  58.759  1.00  0.00           H  
ATOM   1757  OG1 THR   110     -16.420   7.725  59.559  1.00  0.00           O  
ATOM   1758  HG1 THR   110     -17.336   7.591  59.305  1.00  0.00           H  
ATOM   1759  C   THR   110     -14.085   8.735  60.896  1.00  0.00           C  
ATOM   1760  O   THR   110     -13.459   7.642  60.617  1.00  0.00           O  
ATOM   1761  N   PRO   111     -14.382   9.061  62.149  1.00  0.00           N  
ATOM   1762  CD  PRO   111     -14.944  10.349  62.662  1.00  0.00           C  
ATOM   1763  HD2 PRO   111     -16.030  10.290  62.586  1.00  0.00           H  
ATOM   1764  HD3 PRO   111     -14.578  11.215  62.109  1.00  0.00           H  
ATOM   1765  CG  PRO   111     -14.509  10.356  64.115  1.00  0.00           C  
ATOM   1766  HG2 PRO   111     -15.115  10.999  64.753  1.00  0.00           H  
ATOM   1767  HG3 PRO   111     -13.483  10.721  64.151  1.00  0.00           H  
ATOM   1768  CB  PRO   111     -14.624   8.890  64.532  1.00  0.00           C  
ATOM   1769  HB2 PRO   111     -15.668   8.604  64.652  1.00  0.00           H  
ATOM   1770  HB3 PRO   111     -14.025   8.587  65.391  1.00  0.00           H  
ATOM   1771  CA  PRO   111     -14.057   8.184  63.282  1.00  0.00           C  
ATOM   1772  HA  PRO   111     -12.982   8.003  63.298  1.00  0.00           H  
ATOM   1773  C   PRO   111     -14.697   6.773  63.209  1.00  0.00           C  
ATOM   1774  O   PRO   111     -14.002   5.852  63.761  1.00  0.00           O  
ATOM   1775  N   GLU   112     -15.895   6.461  62.611  1.00  0.00           N  
ATOM   1776  H   GLU   112     -16.466   7.205  62.236  1.00  0.00           H  
ATOM   1777  CA  GLU   112     -16.240   5.037  62.482  1.00  0.00           C  
ATOM   1778  HA  GLU   112     -16.092   4.532  63.437  1.00  0.00           H  
ATOM   1779  CB  GLU   112     -17.650   4.967  61.997  1.00  0.00           C  
ATOM   1780  HB2 GLU   112     -18.196   5.412  62.829  1.00  0.00           H  
ATOM   1781  HB3 GLU   112     -17.654   5.689  61.181  1.00  0.00           H  
ATOM   1782  CG  GLU   112     -18.273   3.661  61.561  1.00  0.00           C  
ATOM   1783  HG2 GLU   112     -17.631   3.185  60.820  1.00  0.00           H  
ATOM   1784  HG3 GLU   112     -18.232   3.048  62.462  1.00  0.00           H  
ATOM   1785  CD  GLU   112     -19.689   3.881  61.031  1.00  0.00           C  
ATOM   1786  OE1 GLU   112     -19.955   4.814  60.218  1.00  0.00           O  
ATOM   1787  OE2 GLU   112     -20.590   3.047  61.356  1.00  0.00           O  
ATOM   1788  C   GLU   112     -15.359   4.300  61.469  1.00  0.00           C  
ATOM   1789  O   GLU   112     -15.087   3.081  61.534  1.00  0.00           O  
ATOM   1790  N   GLN   113     -15.033   5.024  60.368  1.00  0.00           N  
ATOM   1791  H   GLN   113     -15.275   6.003  60.412  1.00  0.00           H  
ATOM   1792  CA  GLN   113     -14.244   4.599  59.212  1.00  0.00           C  
ATOM   1793  HA  GLN   113     -14.525   3.596  58.888  1.00  0.00           H  
ATOM   1794  CB  GLN   113     -14.382   5.529  57.988  1.00  0.00           C  
ATOM   1795  HB2 GLN   113     -14.256   6.566  58.300  1.00  0.00           H  
ATOM   1796  HB3 GLN   113     -13.521   5.263  57.375  1.00  0.00           H  
ATOM   1797  CG  GLN   113     -15.667   5.375  57.215  1.00  0.00           C  
ATOM   1798  HG2 GLN   113     -15.862   4.361  56.865  1.00  0.00           H  
ATOM   1799  HG3 GLN   113     -16.421   5.602  57.968  1.00  0.00           H  
ATOM   1800  CD  GLN   113     -15.763   6.387  56.126  1.00  0.00           C  
ATOM   1801  OE1 GLN   113     -15.363   7.550  56.359  1.00  0.00           O  
ATOM   1802  NE2 GLN   113     -16.154   5.987  54.976  1.00  0.00           N  
ATOM   1803 HE21 GLN   113     -16.152   6.722  54.283  1.00  0.00           H  
ATOM   1804 HE22 GLN   113     -16.527   5.064  54.806  1.00  0.00           H  
ATOM   1805  C   GLN   113     -12.792   4.440  59.645  1.00  0.00           C  
ATOM   1806  O   GLN   113     -12.199   3.578  59.110  1.00  0.00           O  
ATOM   1807  N   LYS   114     -12.212   5.188  60.604  1.00  0.00           N  
ATOM   1808  H   LYS   114     -12.770   5.996  60.837  1.00  0.00           H  
ATOM   1809  CA  LYS   114     -10.947   4.907  61.413  1.00  0.00           C  
ATOM   1810  HA  LYS   114     -10.057   4.728  60.810  1.00  0.00           H  
ATOM   1811  CB  LYS   114     -10.488   6.197  62.196  1.00  0.00           C  
ATOM   1812  HB2 LYS   114     -11.383   6.585  62.681  1.00  0.00           H  
ATOM   1813  HB3 LYS   114      -9.683   5.963  62.894  1.00  0.00           H  
ATOM   1814  CG  LYS   114     -10.064   7.264  61.438  1.00  0.00           C  
ATOM   1815  HG2 LYS   114      -9.195   6.815  60.956  1.00  0.00           H  
ATOM   1816  HG3 LYS   114     -10.902   7.634  60.849  1.00  0.00           H  
ATOM   1817  CD  LYS   114      -9.531   8.341  62.022  1.00  0.00           C  
ATOM   1818  HD2 LYS   114     -10.161   8.775  62.799  1.00  0.00           H  
ATOM   1819  HD3 LYS   114      -8.578   8.067  62.475  1.00  0.00           H  
ATOM   1820  CE  LYS   114      -9.149   9.305  61.163  1.00  0.00           C  
ATOM   1821  HE2 LYS   114      -8.274   8.956  60.614  1.00  0.00           H  
ATOM   1822  HE3 LYS   114      -9.938   9.476  60.431  1.00  0.00           H  
ATOM   1823  NZ  LYS   114      -8.919  10.654  61.871  1.00  0.00           N  
ATOM   1824  HZ1 LYS   114      -9.727  10.937  62.408  1.00  0.00           H  
ATOM   1825  HZ2 LYS   114      -8.154  10.622  62.529  1.00  0.00           H  
ATOM   1826  HZ3 LYS   114      -8.830  11.329  61.125  1.00  0.00           H  
ATOM   1827  C   LYS   114     -11.062   3.630  62.220  1.00  0.00           C  
ATOM   1828  O   LYS   114     -10.122   2.799  62.024  1.00  0.00           O  
ATOM   1829  N   LYS   115     -12.147   3.287  62.869  1.00  0.00           N  
ATOM   1830  H   LYS   115     -12.786   4.007  63.173  1.00  0.00           H  
ATOM   1831  CA  LYS   115     -12.364   2.044  63.521  1.00  0.00           C  
ATOM   1832  HA  LYS   115     -11.453   1.958  64.113  1.00  0.00           H  
ATOM   1833  CB  LYS   115     -13.551   2.041  64.482  1.00  0.00           C  
ATOM   1834  HB2 LYS   115     -14.458   2.497  64.085  1.00  0.00           H  
ATOM   1835  HB3 LYS   115     -13.795   0.981  64.560  1.00  0.00           H  
ATOM   1836  CG  LYS   115     -13.319   2.650  65.690  1.00  0.00           C  
ATOM   1837  HG2 LYS   115     -12.425   2.156  66.069  1.00  0.00           H  
ATOM   1838  HG3 LYS   115     -13.221   3.725  65.540  1.00  0.00           H  
ATOM   1839  CD  LYS   115     -14.262   2.417  66.631  1.00  0.00           C  
ATOM   1840  HD2 LYS   115     -15.273   2.686  66.325  1.00  0.00           H  
ATOM   1841  HD3 LYS   115     -14.225   1.344  66.818  1.00  0.00           H  
ATOM   1842  CE  LYS   115     -13.980   2.988  67.836  1.00  0.00           C  
ATOM   1843  HE2 LYS   115     -14.683   2.585  68.565  1.00  0.00           H  
ATOM   1844  HE3 LYS   115     -12.971   2.694  68.123  1.00  0.00           H  
ATOM   1845  NZ  LYS   115     -14.077   4.463  67.786  1.00  0.00           N  
ATOM   1846  HZ1 LYS   115     -13.216   4.886  67.471  1.00  0.00           H  
ATOM   1847  HZ2 LYS   115     -14.814   4.838  67.206  1.00  0.00           H  
ATOM   1848  HZ3 LYS   115     -14.147   4.896  68.696  1.00  0.00           H  
ATOM   1849  C   LYS   115     -12.358   0.852  62.510  1.00  0.00           C  
ATOM   1850  O   LYS   115     -11.730  -0.182  62.759  1.00  0.00           O  
ATOM   1851  N   GLN   116     -12.942   1.084  61.310  1.00  0.00           N  
ATOM   1852  H   GLN   116     -13.689   1.764  61.316  1.00  0.00           H  
ATOM   1853  CA  GLN   116     -12.847   0.117  60.233  1.00  0.00           C  
ATOM   1854  HA  GLN   116     -13.217  -0.778  60.733  1.00  0.00           H  
ATOM   1855  CB  GLN   116     -13.837   0.465  59.050  1.00  0.00           C  
ATOM   1856  HB2 GLN   116     -14.755   0.886  59.459  1.00  0.00           H  
ATOM   1857  HB3 GLN   116     -13.500   1.263  58.389  1.00  0.00           H  
ATOM   1858  CG  GLN   116     -14.331  -0.739  58.218  1.00  0.00           C  
ATOM   1859  HG2 GLN   116     -14.977  -0.432  57.396  1.00  0.00           H  
ATOM   1860  HG3 GLN   116     -13.435  -1.266  57.888  1.00  0.00           H  
ATOM   1861  CD  GLN   116     -14.951  -1.892  59.034  1.00  0.00           C  
ATOM   1862  OE1 GLN   116     -14.361  -2.735  59.723  1.00  0.00           O  
ATOM   1863  NE2 GLN   116     -16.234  -1.783  59.056  1.00  0.00           N  
ATOM   1864 HE21 GLN   116     -16.811  -2.447  59.552  1.00  0.00           H  
ATOM   1865 HE22 GLN   116     -16.690  -0.966  58.675  1.00  0.00           H  
ATOM   1866  C   GLN   116     -11.428  -0.152  59.669  1.00  0.00           C  
ATOM   1867  O   GLN   116     -10.947  -1.267  59.603  1.00  0.00           O  
ATOM   1868  N   PHE   117     -10.648   0.928  59.476  1.00  0.00           N  
ATOM   1869  H   PHE   117     -11.154   1.774  59.699  1.00  0.00           H  
ATOM   1870  CA  PHE   117      -9.211   0.901  59.006  1.00  0.00           C  
ATOM   1871  HA  PHE   117      -9.095   0.316  58.094  1.00  0.00           H  
ATOM   1872  CB  PHE   117      -8.676   2.257  58.741  1.00  0.00           C  
ATOM   1873  HB2 PHE   117      -9.426   2.834  58.200  1.00  0.00           H  
ATOM   1874  HB3 PHE   117      -8.448   2.771  59.674  1.00  0.00           H  
ATOM   1875  CG  PHE   117      -7.323   2.324  57.966  1.00  0.00           C  
ATOM   1876  CD1 PHE   117      -6.075   2.799  58.516  1.00  0.00           C  
ATOM   1877  HD1 PHE   117      -5.985   2.908  59.587  1.00  0.00           H  
ATOM   1878  CE1 PHE   117      -4.959   3.037  57.719  1.00  0.00           C  
ATOM   1879  HE1 PHE   117      -4.055   3.448  58.145  1.00  0.00           H  
ATOM   1880  CZ  PHE   117      -4.971   2.802  56.402  1.00  0.00           C  
ATOM   1881  HZ  PHE   117      -4.124   3.049  55.779  1.00  0.00           H  
ATOM   1882  CE2 PHE   117      -6.176   2.313  55.837  1.00  0.00           C  
ATOM   1883  HE2 PHE   117      -6.130   2.108  54.778  1.00  0.00           H  
ATOM   1884  CD2 PHE   117      -7.336   2.100  56.586  1.00  0.00           C  
ATOM   1885  HD2 PHE   117      -8.230   1.835  56.043  1.00  0.00           H  
ATOM   1886  C   PHE   117      -8.414   0.196  60.040  1.00  0.00           C  
ATOM   1887  O   PHE   117      -7.832  -0.776  59.693  1.00  0.00           O  
ATOM   1888  N   ASN   118      -8.463   0.608  61.330  1.00  0.00           N  
ATOM   1889  H   ASN   118      -8.897   1.493  61.549  1.00  0.00           H  
ATOM   1890  CA  ASN   118      -7.672  -0.102  62.380  1.00  0.00           C  
ATOM   1891  HA  ASN   118      -6.662  -0.110  61.970  1.00  0.00           H  
ATOM   1892  CB  ASN   118      -7.860   0.719  63.702  1.00  0.00           C  
ATOM   1893  HB2 ASN   118      -8.891   1.034  63.857  1.00  0.00           H  
ATOM   1894  HB3 ASN   118      -7.516   0.060  64.499  1.00  0.00           H  
ATOM   1895  CG  ASN   118      -7.043   2.026  63.733  1.00  0.00           C  
ATOM   1896  OD1 ASN   118      -6.031   2.160  63.056  1.00  0.00           O  
ATOM   1897  ND2 ASN   118      -7.398   3.000  64.507  1.00  0.00           N  
ATOM   1898 HD21 ASN   118      -6.834   3.832  64.412  1.00  0.00           H  
ATOM   1899 HD22 ASN   118      -8.104   2.926  65.225  1.00  0.00           H  
ATOM   1900  C   ASN   118      -7.983  -1.621  62.571  1.00  0.00           C  
ATOM   1901  O   ASN   118      -7.126  -2.403  62.934  1.00  0.00           O  
ATOM   1902  N   ALA   119      -9.284  -1.998  62.379  1.00  0.00           N  
ATOM   1903  H   ALA   119     -10.003  -1.290  62.356  1.00  0.00           H  
ATOM   1904  CA  ALA   119      -9.755  -3.307  62.215  1.00  0.00           C  
ATOM   1905  HA  ALA   119      -9.482  -3.727  63.183  1.00  0.00           H  
ATOM   1906  CB  ALA   119     -11.308  -3.382  62.261  1.00  0.00           C  
ATOM   1907  HB1 ALA   119     -11.627  -4.421  62.175  1.00  0.00           H  
ATOM   1908  HB2 ALA   119     -11.639  -2.989  63.222  1.00  0.00           H  
ATOM   1909  HB3 ALA   119     -11.705  -2.741  61.474  1.00  0.00           H  
ATOM   1910  C   ALA   119      -9.095  -4.136  61.012  1.00  0.00           C  
ATOM   1911  O   ALA   119      -8.783  -5.310  61.170  1.00  0.00           O  
ATOM   1912  N   ASN   120      -8.912  -3.558  59.844  1.00  0.00           N  
ATOM   1913  H   ASN   120      -9.181  -2.590  59.744  1.00  0.00           H  
ATOM   1914  CA  ASN   120      -8.331  -4.238  58.691  1.00  0.00           C  
ATOM   1915  HA  ASN   120      -8.534  -5.307  58.749  1.00  0.00           H  
ATOM   1916  CB  ASN   120      -8.791  -3.638  57.472  1.00  0.00           C  
ATOM   1917  HB2 ASN   120      -8.671  -2.563  57.341  1.00  0.00           H  
ATOM   1918  HB3 ASN   120      -8.269  -3.986  56.581  1.00  0.00           H  
ATOM   1919  CG  ASN   120     -10.241  -3.904  57.139  1.00  0.00           C  
ATOM   1920  OD1 ASN   120     -10.650  -5.031  56.854  1.00  0.00           O  
ATOM   1921  ND2 ASN   120     -11.085  -2.895  57.119  1.00  0.00           N  
ATOM   1922 HD21 ASN   120     -11.962  -3.195  56.717  1.00  0.00           H  
ATOM   1923 HD22 ASN   120     -10.812  -1.970  57.419  1.00  0.00           H  
ATOM   1924  C   ASN   120      -6.748  -4.338  58.736  1.00  0.00           C  
ATOM   1925  O   ASN   120      -6.134  -5.243  58.148  1.00  0.00           O  
ATOM   1926  N   PHE   121      -6.194  -3.519  59.637  1.00  0.00           N  
ATOM   1927  H   PHE   121      -6.747  -2.787  60.061  1.00  0.00           H  
ATOM   1928  CA  PHE   121      -4.737  -3.548  60.083  1.00  0.00           C  
ATOM   1929  HA  PHE   121      -4.164  -3.783  59.186  1.00  0.00           H  
ATOM   1930  CB  PHE   121      -4.304  -2.171  60.554  1.00  0.00           C  
ATOM   1931  HB2 PHE   121      -5.203  -1.598  60.782  1.00  0.00           H  
ATOM   1932  HB3 PHE   121      -3.801  -2.170  61.521  1.00  0.00           H  
ATOM   1933  CG  PHE   121      -3.481  -1.452  59.530  1.00  0.00           C  
ATOM   1934  CD1 PHE   121      -4.143  -0.668  58.601  1.00  0.00           C  
ATOM   1935  HD1 PHE   121      -5.219  -0.669  58.683  1.00  0.00           H  
ATOM   1936  CE1 PHE   121      -3.414   0.005  57.666  1.00  0.00           C  
ATOM   1937  HE1 PHE   121      -3.824   0.376  56.739  1.00  0.00           H  
ATOM   1938  CZ  PHE   121      -2.005  -0.020  57.800  1.00  0.00           C  
ATOM   1939  HZ  PHE   121      -1.409   0.468  57.043  1.00  0.00           H  
ATOM   1940  CE2 PHE   121      -1.324  -0.768  58.776  1.00  0.00           C  
ATOM   1941  HE2 PHE   121      -0.260  -0.933  58.856  1.00  0.00           H  
ATOM   1942  CD2 PHE   121      -2.082  -1.504  59.664  1.00  0.00           C  
ATOM   1943  HD2 PHE   121      -1.675  -2.073  60.486  1.00  0.00           H  
ATOM   1944  C   PHE   121      -4.546  -4.621  61.163  1.00  0.00           C  
ATOM   1945  O   PHE   121      -3.728  -5.461  61.016  1.00  0.00           O  
ATOM   1946  N   GLU   122      -5.401  -4.652  62.107  1.00  0.00           N  
ATOM   1947  H   GLU   122      -6.216  -4.056  62.089  1.00  0.00           H  
ATOM   1948  CA  GLU   122      -5.298  -5.563  63.247  1.00  0.00           C  
ATOM   1949  HA  GLU   122      -4.353  -5.370  63.754  1.00  0.00           H  
ATOM   1950  CB  GLU   122      -6.475  -5.399  64.232  1.00  0.00           C  
ATOM   1951  HB2 GLU   122      -6.703  -4.374  64.525  1.00  0.00           H  
ATOM   1952  HB3 GLU   122      -7.407  -5.526  63.681  1.00  0.00           H  
ATOM   1953  CG  GLU   122      -6.299  -6.280  65.449  1.00  0.00           C  
ATOM   1954  HG2 GLU   122      -6.832  -5.783  66.260  1.00  0.00           H  
ATOM   1955  HG3 GLU   122      -6.705  -7.280  65.294  1.00  0.00           H  
ATOM   1956  CD  GLU   122      -4.844  -6.566  65.992  1.00  0.00           C  
ATOM   1957  OE1 GLU   122      -3.951  -5.666  66.049  1.00  0.00           O  
ATOM   1958  OE2 GLU   122      -4.636  -7.723  66.324  1.00  0.00           O  
ATOM   1959  C   GLU   122      -5.421  -6.962  62.750  1.00  0.00           C  
ATOM   1960  O   GLU   122      -4.826  -7.880  63.286  1.00  0.00           O  
ATOM   1961  N   LYS   123      -6.270  -7.215  61.751  1.00  0.00           N  
ATOM   1962  H   LYS   123      -6.713  -6.429  61.297  1.00  0.00           H  
ATOM   1963  CA  LYS   123      -6.543  -8.485  61.049  1.00  0.00           C  
ATOM   1964  HA  LYS   123      -6.804  -9.212  61.819  1.00  0.00           H  
ATOM   1965  CB  LYS   123      -7.735  -8.263  60.045  1.00  0.00           C  
ATOM   1966  HB2 LYS   123      -8.567  -7.835  60.603  1.00  0.00           H  
ATOM   1967  HB3 LYS   123      -7.374  -7.614  59.247  1.00  0.00           H  
ATOM   1968  CG  LYS   123      -8.211  -9.378  59.362  1.00  0.00           C  
ATOM   1969  HG2 LYS   123      -8.990  -9.019  58.690  1.00  0.00           H  
ATOM   1970  HG3 LYS   123      -7.371  -9.656  58.725  1.00  0.00           H  
ATOM   1971  CD  LYS   123      -8.672 -10.442  60.084  1.00  0.00           C  
ATOM   1972  HD2 LYS   123      -7.847 -10.845  60.670  1.00  0.00           H  
ATOM   1973  HD3 LYS   123      -9.479 -10.051  60.705  1.00  0.00           H  
ATOM   1974  CE  LYS   123      -9.215 -11.416  59.271  1.00  0.00           C  
ATOM   1975  HE2 LYS   123      -9.741 -10.834  58.513  1.00  0.00           H  
ATOM   1976  HE3 LYS   123      -8.446 -11.951  58.713  1.00  0.00           H  
ATOM   1977  NZ  LYS   123     -10.149 -12.233  60.015  1.00  0.00           N  
ATOM   1978  HZ1 LYS   123     -11.006 -12.181  59.483  1.00  0.00           H  
ATOM   1979  HZ2 LYS   123      -9.716 -13.145  59.989  1.00  0.00           H  
ATOM   1980  HZ3 LYS   123     -10.314 -11.915  60.960  1.00  0.00           H  
ATOM   1981  C   LYS   123      -5.278  -9.003  60.425  1.00  0.00           C  
ATOM   1982  O   LYS   123      -5.045 -10.228  60.307  1.00  0.00           O  
ATOM   1983  N   ARG   124      -4.340  -8.184  60.011  1.00  0.00           N  
ATOM   1984  H   ARG   124      -4.487  -7.198  60.176  1.00  0.00           H  
ATOM   1985  CA  ARG   124      -3.040  -8.575  59.569  1.00  0.00           C  
ATOM   1986  HA  ARG   124      -3.168  -9.583  59.175  1.00  0.00           H  
ATOM   1987  CB  ARG   124      -2.495  -7.694  58.379  1.00  0.00           C  
ATOM   1988  HB2 ARG   124      -3.331  -7.592  57.687  1.00  0.00           H  
ATOM   1989  HB3 ARG   124      -2.252  -6.725  58.815  1.00  0.00           H  
ATOM   1990  CG  ARG   124      -1.468  -8.197  57.718  1.00  0.00           C  
ATOM   1991  HG2 ARG   124      -0.628  -8.340  58.398  1.00  0.00           H  
ATOM   1992  HG3 ARG   124      -1.721  -9.176  57.310  1.00  0.00           H  
ATOM   1993  CD  ARG   124      -1.003  -7.337  56.748  1.00  0.00           C  
ATOM   1994  HD2 ARG   124      -0.214  -7.868  56.217  1.00  0.00           H  
ATOM   1995  HD3 ARG   124      -1.719  -7.177  55.942  1.00  0.00           H  
ATOM   1996  NE  ARG   124      -0.375  -6.079  57.279  1.00  0.00           N  
ATOM   1997  HE  ARG   124      -0.948  -5.249  57.240  1.00  0.00           H  
ATOM   1998  CZ  ARG   124       0.876  -5.921  57.663  1.00  0.00           C  
ATOM   1999  NH1 ARG   124       1.659  -6.905  57.646  1.00  0.00           N  
ATOM   2000 HH11 ARG   124       1.466  -7.856  57.364  1.00  0.00           H  
ATOM   2001 HH12 ARG   124       2.636  -6.727  57.826  1.00  0.00           H  
ATOM   2002  NH2 ARG   124       1.296  -4.726  58.029  1.00  0.00           N  
ATOM   2003 HH21 ARG   124       0.741  -3.898  57.869  1.00  0.00           H  
ATOM   2004 HH22 ARG   124       2.294  -4.720  58.186  1.00  0.00           H  
ATOM   2005  C   ARG   124      -1.979  -8.771  60.705  1.00  0.00           C  
ATOM   2006  O   ARG   124      -1.095  -9.653  60.657  1.00  0.00           O  
ATOM   2007  N   LEU   125      -2.032  -7.863  61.665  1.00  0.00           N  
ATOM   2008  H   LEU   125      -2.704  -7.119  61.545  1.00  0.00           H  
ATOM   2009  CA  LEU   125      -1.187  -7.845  62.858  1.00  0.00           C  
ATOM   2010  HA  LEU   125      -0.210  -8.252  62.600  1.00  0.00           H  
ATOM   2011  CB  LEU   125      -1.024  -6.354  63.266  1.00  0.00           C  
ATOM   2012  HB2 LEU   125      -2.028  -5.930  63.241  1.00  0.00           H  
ATOM   2013  HB3 LEU   125      -0.644  -6.081  64.250  1.00  0.00           H  
ATOM   2014  CG  LEU   125      -0.320  -5.378  62.263  1.00  0.00           C  
ATOM   2015  HG  LEU   125      -0.799  -5.429  61.286  1.00  0.00           H  
ATOM   2016  CD1 LEU   125      -0.430  -3.858  62.595  1.00  0.00           C  
ATOM   2017 HD11 LEU   125      -1.424  -3.570  62.937  1.00  0.00           H  
ATOM   2018 HD12 LEU   125       0.214  -3.779  63.471  1.00  0.00           H  
ATOM   2019 HD13 LEU   125      -0.004  -3.216  61.824  1.00  0.00           H  
ATOM   2020  CD2 LEU   125       1.137  -5.676  61.972  1.00  0.00           C  
ATOM   2021 HD21 LEU   125       1.733  -5.570  62.878  1.00  0.00           H  
ATOM   2022 HD22 LEU   125       1.184  -6.700  61.600  1.00  0.00           H  
ATOM   2023 HD23 LEU   125       1.476  -5.008  61.181  1.00  0.00           H  
ATOM   2024  C   LEU   125      -1.742  -8.740  63.984  1.00  0.00           C  
ATOM   2025  O   LEU   125      -1.386  -8.473  65.097  1.00  0.00           O  
ATOM   2026  N   THR   126      -2.634  -9.744  63.671  1.00  0.00           N  
ATOM   2027  H   THR   126      -2.913  -9.991  62.732  1.00  0.00           H  
ATOM   2028  CA  THR   126      -3.234 -10.709  64.706  1.00  0.00           C  
ATOM   2029  HA  THR   126      -3.583 -10.016  65.471  1.00  0.00           H  
ATOM   2030  CB  THR   126      -4.441 -11.341  64.075  1.00  0.00           C  
ATOM   2031  HB  THR   126      -4.144 -11.590  63.056  1.00  0.00           H  
ATOM   2032  CG2 THR   126      -5.130 -12.577  64.726  1.00  0.00           C  
ATOM   2033 HG21 THR   126      -5.431 -12.296  65.735  1.00  0.00           H  
ATOM   2034 HG22 THR   126      -5.930 -12.847  64.037  1.00  0.00           H  
ATOM   2035 HG23 THR   126      -4.367 -13.354  64.782  1.00  0.00           H  
ATOM   2036  OG1 THR   126      -5.476 -10.382  63.872  1.00  0.00           O  
ATOM   2037  HG1 THR   126      -5.061  -9.523  63.769  1.00  0.00           H  
ATOM   2038  C   THR   126      -2.211 -11.763  65.200  1.00  0.00           C  
ATOM   2039  O   THR   126      -1.349 -12.204  64.431  1.00  0.00           O  
ATOM   2040  N   GLU   127      -2.209 -12.123  66.493  1.00  0.00           N  
ATOM   2041  H   GLU   127      -2.938 -11.684  67.037  1.00  0.00           H  
ATOM   2042  CA  GLU   127      -1.353 -13.188  67.130  1.00  0.00           C  
ATOM   2043  HA  GLU   127      -0.462 -12.616  67.390  1.00  0.00           H  
ATOM   2044  CB  GLU   127      -1.971 -13.469  68.495  1.00  0.00           C  
ATOM   2045  HB2 GLU   127      -1.883 -12.531  69.043  1.00  0.00           H  
ATOM   2046  HB3 GLU   127      -2.966 -13.913  68.465  1.00  0.00           H  
ATOM   2047  CG  GLU   127      -1.088 -14.354  69.483  1.00  0.00           C  
ATOM   2048  HG2 GLU   127      -1.568 -14.374  70.462  1.00  0.00           H  
ATOM   2049  HG3 GLU   127      -1.049 -15.361  69.066  1.00  0.00           H  
ATOM   2050  CD  GLU   127       0.309 -13.932  69.785  1.00  0.00           C  
ATOM   2051  OE1 GLU   127       0.893 -12.959  69.249  1.00  0.00           O  
ATOM   2052  OE2 GLU   127       1.003 -14.556  70.571  1.00  0.00           O  
ATOM   2053  C   GLU   127      -1.062 -14.457  66.352  1.00  0.00           C  
ATOM   2054  O   GLU   127      -1.935 -15.256  65.961  1.00  0.00           O  
ATOM   2055  N   ARG   128       0.262 -14.644  66.002  1.00  0.00           N  
ATOM   2056  H   ARG   128       0.887 -13.890  66.247  1.00  0.00           H  
ATOM   2057  CA  ARG   128       0.857 -15.861  65.506  1.00  0.00           C  
ATOM   2058  HA  ARG   128       0.545 -15.864  64.462  1.00  0.00           H  
ATOM   2059  CB  ARG   128       2.398 -15.820  65.516  1.00  0.00           C  
ATOM   2060  HB2 ARG   128       2.704 -16.600  64.819  1.00  0.00           H  
ATOM   2061  HB3 ARG   128       2.743 -14.858  65.139  1.00  0.00           H  
ATOM   2062  CG  ARG   128       3.063 -16.103  66.719  1.00  0.00           C  
ATOM   2063  HG2 ARG   128       2.627 -15.364  67.390  1.00  0.00           H  
ATOM   2064  HG3 ARG   128       2.813 -17.105  67.067  1.00  0.00           H  
ATOM   2065  CD  ARG   128       4.389 -15.907  66.834  1.00  0.00           C  
ATOM   2066  HD2 ARG   128       4.773 -16.264  67.789  1.00  0.00           H  
ATOM   2067  HD3 ARG   128       4.867 -16.473  66.034  1.00  0.00           H  
ATOM   2068  NE  ARG   128       4.784 -14.459  66.842  1.00  0.00           N  
ATOM   2069  HE  ARG   128       4.191 -13.719  66.493  1.00  0.00           H  
ATOM   2070  CZ  ARG   128       5.940 -14.020  67.296  1.00  0.00           C  
ATOM   2071  NH1 ARG   128       6.936 -14.828  67.552  1.00  0.00           N  
ATOM   2072 HH11 ARG   128       6.735 -15.817  67.511  1.00  0.00           H  
ATOM   2073 HH12 ARG   128       7.764 -14.435  67.976  1.00  0.00           H  
ATOM   2074  NH2 ARG   128       6.134 -12.804  67.541  1.00  0.00           N  
ATOM   2075 HH21 ARG   128       5.510 -12.034  67.346  1.00  0.00           H  
ATOM   2076 HH22 ARG   128       7.047 -12.568  67.904  1.00  0.00           H  
ATOM   2077  C   ARG   128       0.394 -17.140  66.183  1.00  0.00           C  
ATOM   2078  O   ARG   128      -0.112 -17.081  67.304  1.00  0.00           O  
ATOM   2079  N   PRO   129       0.398 -18.310  65.453  1.00  0.00           N  
ATOM   2080  CD  PRO   129       0.655 -18.480  63.998  1.00  0.00           C  
ATOM   2081  HD2 PRO   129       1.724 -18.682  63.938  1.00  0.00           H  
ATOM   2082  HD3 PRO   129       0.457 -17.579  63.418  1.00  0.00           H  
ATOM   2083  CG  PRO   129       0.015 -19.783  63.591  1.00  0.00           C  
ATOM   2084  HG2 PRO   129       0.516 -20.290  62.766  1.00  0.00           H  
ATOM   2085  HG3 PRO   129      -1.058 -19.659  63.445  1.00  0.00           H  
ATOM   2086  CB  PRO   129       0.111 -20.597  64.852  1.00  0.00           C  
ATOM   2087  HB2 PRO   129       1.014 -21.207  64.867  1.00  0.00           H  
ATOM   2088  HB3 PRO   129      -0.761 -21.244  64.949  1.00  0.00           H  
ATOM   2089  CA  PRO   129       0.040 -19.625  66.029  1.00  0.00           C  
ATOM   2090  HA  PRO   129      -0.944 -19.566  66.494  1.00  0.00           H  
ATOM   2091  C   PRO   129       1.002 -19.872  67.214  1.00  0.00           C  
ATOM   2092  O   PRO   129       2.199 -19.487  67.183  1.00  0.00           O  
ATOM   2093  N   ALA   130       0.562 -20.689  68.178  1.00  0.00           N  
ATOM   2094  H   ALA   130      -0.333 -21.097  67.947  1.00  0.00           H  
ATOM   2095  CA  ALA   130       1.347 -21.256  69.299  1.00  0.00           C  
ATOM   2096  HA  ALA   130       1.757 -20.441  69.896  1.00  0.00           H  
ATOM   2097  CB  ALA   130       0.473 -21.976  70.279  1.00  0.00           C  
ATOM   2098  HB1 ALA   130      -0.405 -21.383  70.532  1.00  0.00           H  
ATOM   2099  HB2 ALA   130       0.076 -22.852  69.766  1.00  0.00           H  
ATOM   2100  HB3 ALA   130       1.032 -22.242  71.177  1.00  0.00           H  
ATOM   2101  C   ALA   130       2.381 -22.355  68.850  1.00  0.00           C  
ATOM   2102  O   ALA   130       3.527 -22.260  69.228  1.00  0.00           O  
ATOM   2103  N   ALA   131       1.999 -23.206  67.868  1.00  0.00           N  
ATOM   2104  H   ALA   131       1.030 -23.223  67.583  1.00  0.00           H  
ATOM   2105  CA  ALA   131       2.943 -24.052  67.151  1.00  0.00           C  
ATOM   2106  HA  ALA   131       3.574 -24.543  67.891  1.00  0.00           H  
ATOM   2107  CB  ALA   131       2.311 -25.202  66.312  1.00  0.00           C  
ATOM   2108  HB1 ALA   131       1.824 -24.783  65.431  1.00  0.00           H  
ATOM   2109  HB2 ALA   131       3.021 -25.993  66.072  1.00  0.00           H  
ATOM   2110  HB3 ALA   131       1.614 -25.855  66.838  1.00  0.00           H  
ATOM   2111  C   ALA   131       3.859 -23.186  66.244  1.00  0.00           C  
ATOM   2112  O   ALA   131       3.423 -22.306  65.463  1.00  0.00           O  
ATOM   2113  N   LYS   132       5.118 -23.513  66.218  1.00  0.00           N  
ATOM   2114  H   LYS   132       5.382 -24.257  66.848  1.00  0.00           H  
ATOM   2115  CA  LYS   132       6.189 -22.970  65.380  1.00  0.00           C  
ATOM   2116  HA  LYS   132       5.763 -22.149  64.803  1.00  0.00           H  
ATOM   2117  CB  LYS   132       7.281 -22.256  66.225  1.00  0.00           C  
ATOM   2118  HB2 LYS   132       7.889 -23.042  66.673  1.00  0.00           H  
ATOM   2119  HB3 LYS   132       7.946 -21.749  65.526  1.00  0.00           H  
ATOM   2120  CG  LYS   132       6.936 -21.437  67.213  1.00  0.00           C  
ATOM   2121  HG2 LYS   132       6.406 -20.631  66.706  1.00  0.00           H  
ATOM   2122  HG3 LYS   132       6.222 -21.935  67.868  1.00  0.00           H  
ATOM   2123  CD  LYS   132       7.968 -20.876  67.936  1.00  0.00           C  
ATOM   2124  HD2 LYS   132       8.475 -21.623  68.547  1.00  0.00           H  
ATOM   2125  HD3 LYS   132       8.721 -20.524  67.231  1.00  0.00           H  
ATOM   2126  CE  LYS   132       7.616 -19.753  68.781  1.00  0.00           C  
ATOM   2127  HE2 LYS   132       8.503 -19.291  69.216  1.00  0.00           H  
ATOM   2128  HE3 LYS   132       7.094 -19.018  68.169  1.00  0.00           H  
ATOM   2129  NZ  LYS   132       6.781 -20.107  69.896  1.00  0.00           N  
ATOM   2130  HZ1 LYS   132       7.024 -19.561  70.710  1.00  0.00           H  
ATOM   2131  HZ2 LYS   132       5.814 -19.994  69.626  1.00  0.00           H  
ATOM   2132  HZ3 LYS   132       6.967 -21.078  70.104  1.00  0.00           H  
ATOM   2133  C   LYS   132       6.847 -23.841  64.395  1.00  0.00           C  
ATOM   2134  O   LYS   132       6.769 -25.100  64.539  1.00  0.00           O  
ATOM   2135  N   GLY   133       7.286 -23.289  63.301  1.00  0.00           N  
ATOM   2136  H   GLY   133       7.099 -22.300  63.218  1.00  0.00           H  
ATOM   2137  CA  GLY   133       8.202 -23.902  62.286  1.00  0.00           C  
ATOM   2138  HA2 GLY   133       9.064 -24.297  62.824  1.00  0.00           H  
ATOM   2139  HA3 GLY   133       7.845 -24.846  61.874  1.00  0.00           H  
ATOM   2140  C   GLY   133       8.775 -22.880  61.279  1.00  0.00           C  
ATOM   2141  O   GLY   133       8.769 -21.687  61.538  1.00  0.00           O  
ATOM   2142  N   LYS   134       9.523 -23.345  60.208  1.00  0.00           N  
ATOM   2143  H   LYS   134       9.687 -24.341  60.208  1.00  0.00           H  
ATOM   2144  CA  LYS   134      10.315 -22.551  59.290  1.00  0.00           C  
ATOM   2145  HA  LYS   134      10.978 -21.840  59.782  1.00  0.00           H  
ATOM   2146  CB  LYS   134      11.188 -23.598  58.503  1.00  0.00           C  
ATOM   2147  HB2 LYS   134      10.499 -24.420  58.311  1.00  0.00           H  
ATOM   2148  HB3 LYS   134      11.575 -23.083  57.624  1.00  0.00           H  
ATOM   2149  CG  LYS   134      12.206 -24.139  59.242  1.00  0.00           C  
ATOM   2150  HG2 LYS   134      12.780 -23.257  59.527  1.00  0.00           H  
ATOM   2151  HG3 LYS   134      11.827 -24.587  60.160  1.00  0.00           H  
ATOM   2152  CD  LYS   134      12.974 -25.102  58.609  1.00  0.00           C  
ATOM   2153  HD2 LYS   134      12.352 -25.970  58.389  1.00  0.00           H  
ATOM   2154  HD3 LYS   134      13.457 -24.684  57.726  1.00  0.00           H  
ATOM   2155  CE  LYS   134      13.938 -25.591  59.460  1.00  0.00           C  
ATOM   2156  HE2 LYS   134      14.591 -24.762  59.733  1.00  0.00           H  
ATOM   2157  HE3 LYS   134      13.420 -25.969  60.342  1.00  0.00           H  
ATOM   2158  NZ  LYS   134      14.705 -26.680  58.806  1.00  0.00           N  
ATOM   2159  HZ1 LYS   134      15.501 -27.017  59.329  1.00  0.00           H  
ATOM   2160  HZ2 LYS   134      14.201 -27.540  58.641  1.00  0.00           H  
ATOM   2161  HZ3 LYS   134      15.149 -26.495  57.918  1.00  0.00           H  
ATOM   2162  C   LYS   134       9.445 -21.592  58.445  1.00  0.00           C  
ATOM   2163  O   LYS   134       8.210 -21.782  58.347  1.00  0.00           O  
ATOM   2164  N   MET   135      10.061 -20.737  57.672  1.00  0.00           N  
ATOM   2165  H   MET   135      11.067 -20.789  57.746  1.00  0.00           H  
ATOM   2166  CA  MET   135       9.395 -19.912  56.615  1.00  0.00           C  
ATOM   2167  HA  MET   135       8.438 -19.700  57.093  1.00  0.00           H  
ATOM   2168  CB  MET   135      10.321 -18.716  56.305  1.00  0.00           C  
ATOM   2169  HB2 MET   135      10.490 -18.103  57.190  1.00  0.00           H  
ATOM   2170  HB3 MET   135      11.337 -19.041  56.080  1.00  0.00           H  
ATOM   2171  CG  MET   135       9.757 -17.913  55.050  1.00  0.00           C  
ATOM   2172  HG2 MET   135       8.706 -17.750  55.286  1.00  0.00           H  
ATOM   2173  HG3 MET   135      10.072 -18.481  54.175  1.00  0.00           H  
ATOM   2174  SD  MET   135      10.601 -16.351  54.844  1.00  0.00           S  
ATOM   2175  CE  MET   135       9.124 -15.500  54.247  1.00  0.00           C  
ATOM   2176  HE1 MET   135       8.845 -15.905  53.274  1.00  0.00           H  
ATOM   2177  HE2 MET   135       8.378 -15.429  55.038  1.00  0.00           H  
ATOM   2178  HE3 MET   135       9.386 -14.453  54.096  1.00  0.00           H  
ATOM   2179  C   MET   135       9.323 -20.825  55.349  1.00  0.00           C  
ATOM   2180  O   MET   135      10.380 -21.144  54.820  1.00  0.00           O  
ATOM   2181  N   PRO   136       8.143 -20.967  54.694  1.00  0.00           N  
ATOM   2182  CD  PRO   136       6.987 -20.319  55.076  1.00  0.00           C  
ATOM   2183  HD2 PRO   136       7.013 -19.297  55.455  1.00  0.00           H  
ATOM   2184  HD3 PRO   136       6.534 -20.920  55.865  1.00  0.00           H  
ATOM   2185  CG  PRO   136       5.990 -20.404  53.827  1.00  0.00           C  
ATOM   2186  HG2 PRO   136       6.125 -19.609  53.093  1.00  0.00           H  
ATOM   2187  HG3 PRO   136       4.963 -20.447  54.188  1.00  0.00           H  
ATOM   2188  CB  PRO   136       6.422 -21.683  53.243  1.00  0.00           C  
ATOM   2189  HB2 PRO   136       6.212 -21.740  52.175  1.00  0.00           H  
ATOM   2190  HB3 PRO   136       6.046 -22.499  53.859  1.00  0.00           H  
ATOM   2191  CA  PRO   136       7.981 -21.730  53.443  1.00  0.00           C  
ATOM   2192  HA  PRO   136       8.217 -22.788  53.563  1.00  0.00           H  
ATOM   2193  C   PRO   136       8.770 -21.127  52.265  1.00  0.00           C  
ATOM   2194  O   PRO   136       8.844 -19.910  52.142  1.00  0.00           O  
ATOM   2195  N   ALA   137       9.339 -21.932  51.321  1.00  0.00           N  
ATOM   2196  H   ALA   137       9.334 -22.931  51.472  1.00  0.00           H  
ATOM   2197  CA  ALA   137      10.153 -21.507  50.202  1.00  0.00           C  
ATOM   2198  HA  ALA   137      10.666 -20.589  50.487  1.00  0.00           H  
ATOM   2199  CB  ALA   137      11.202 -22.616  49.910  1.00  0.00           C  
ATOM   2200  HB1 ALA   137      11.852 -22.744  50.776  1.00  0.00           H  
ATOM   2201  HB2 ALA   137      10.685 -23.572  49.822  1.00  0.00           H  
ATOM   2202  HB3 ALA   137      11.770 -22.482  48.989  1.00  0.00           H  
ATOM   2203  C   ALA   137       9.272 -21.246  48.968  1.00  0.00           C  
ATOM   2204  O   ALA   137       9.741 -21.030  47.811  1.00  0.00           O  
ATOM   2205  N   THR   138       7.921 -21.164  49.139  1.00  0.00           N  
ATOM   2206  H   THR   138       7.635 -21.392  50.081  1.00  0.00           H  
ATOM   2207  CA  THR   138       6.954 -20.954  48.028  1.00  0.00           C  
ATOM   2208  HA  THR   138       7.430 -20.361  47.247  1.00  0.00           H  
ATOM   2209  CB  THR   138       6.512 -22.413  47.517  1.00  0.00           C  
ATOM   2210  HB  THR   138       5.678 -22.297  46.826  1.00  0.00           H  
ATOM   2211  CG2 THR   138       7.649 -23.195  46.833  1.00  0.00           C  
ATOM   2212 HG21 THR   138       7.682 -22.717  45.854  1.00  0.00           H  
ATOM   2213 HG22 THR   138       8.637 -23.015  47.256  1.00  0.00           H  
ATOM   2214 HG23 THR   138       7.437 -24.264  46.842  1.00  0.00           H  
ATOM   2215  OG1 THR   138       6.074 -23.165  48.659  1.00  0.00           O  
ATOM   2216  HG1 THR   138       5.121 -23.164  48.547  1.00  0.00           H  
ATOM   2217  C   THR   138       5.654 -20.154  48.350  1.00  0.00           C  
ATOM   2218  O   THR   138       5.444 -19.578  49.411  1.00  0.00           O  
ATOM   2219  N   ALA   139       4.829 -20.029  47.307  1.00  0.00           N  
ATOM   2220  H   ALA   139       4.868 -20.656  46.516  1.00  0.00           H  
ATOM   2221  CA  ALA   139       3.966 -18.843  47.230  1.00  0.00           C  
ATOM   2222  HA  ALA   139       4.600 -17.973  47.400  1.00  0.00           H  
ATOM   2223  CB  ALA   139       3.429 -18.729  45.775  1.00  0.00           C  
ATOM   2224  HB1 ALA   139       4.286 -18.429  45.173  1.00  0.00           H  
ATOM   2225  HB2 ALA   139       2.942 -19.596  45.331  1.00  0.00           H  
ATOM   2226  HB3 ALA   139       2.795 -17.853  45.636  1.00  0.00           H  
ATOM   2227  C   ALA   139       2.720 -18.789  48.188  1.00  0.00           C  
ATOM   2228  O   ALA   139       1.855 -19.651  48.093  1.00  0.00           O  
ATOM   2229  N   GLU   140       2.690 -17.803  49.047  1.00  0.00           N  
ATOM   2230  H   GLU   140       3.465 -17.158  48.998  1.00  0.00           H  
ATOM   2231  CA  GLU   140       1.697 -17.617  50.204  1.00  0.00           C  
ATOM   2232  HA  GLU   140       1.302 -18.578  50.532  1.00  0.00           H  
ATOM   2233  CB  GLU   140       2.339 -16.868  51.363  1.00  0.00           C  
ATOM   2234  HB2 GLU   140       2.480 -15.829  51.065  1.00  0.00           H  
ATOM   2235  HB3 GLU   140       1.647 -16.826  52.204  1.00  0.00           H  
ATOM   2236  CG  GLU   140       3.703 -17.411  51.899  1.00  0.00           C  
ATOM   2237  HG2 GLU   140       3.444 -18.449  52.112  1.00  0.00           H  
ATOM   2238  HG3 GLU   140       4.407 -17.312  51.073  1.00  0.00           H  
ATOM   2239  CD  GLU   140       4.263 -16.826  53.178  1.00  0.00           C  
ATOM   2240  OE1 GLU   140       4.019 -17.278  54.267  1.00  0.00           O  
ATOM   2241  OE2 GLU   140       5.064 -15.897  53.172  1.00  0.00           O  
ATOM   2242  C   GLU   140       0.457 -16.867  49.673  1.00  0.00           C  
ATOM   2243  O   GLU   140      -0.710 -17.115  50.158  1.00  0.00           O  
ATOM   2244  OXT GLU   140       0.610 -16.140  48.648  1.00  0.00           O  
TER    2245      GLU   140 
ATOM   2245  N   SER   141       6.524 -22.382  41.006  1.00  0.00           N  
ATOM   2246  H1  SER   141       5.709 -22.972  40.913  1.00  0.00           H  
ATOM   2247  H2  SER   141       6.530 -21.830  40.161  1.00  0.00           H  
ATOM   2248  H3  SER   141       6.532 -21.869  41.876  1.00  0.00           H  
ATOM   2249  CA  SER   141       7.718 -23.227  41.061  1.00  0.00           C  
ATOM   2250  HA  SER   141       8.539 -22.521  41.181  1.00  0.00           H  
ATOM   2251  CB  SER   141       7.766 -24.163  42.353  1.00  0.00           C  
ATOM   2252  HB2 SER   141       7.947 -23.640  43.292  1.00  0.00           H  
ATOM   2253  HB3 SER   141       6.795 -24.637  42.495  1.00  0.00           H  
ATOM   2254  OG  SER   141       8.701 -25.170  42.096  1.00  0.00           O  
ATOM   2255  HG  SER   141       8.323 -26.052  42.055  1.00  0.00           H  
ATOM   2256  C   SER   141       7.874 -24.062  39.832  1.00  0.00           C  
ATOM   2257  O   SER   141       6.983 -24.367  39.123  1.00  0.00           O  
ATOM   2258  N   ALA   142       9.070 -24.393  39.409  1.00  0.00           N  
ATOM   2259  H   ALA   142       9.758 -24.203  40.124  1.00  0.00           H  
ATOM   2260  CA  ALA   142       9.512 -24.951  38.225  1.00  0.00           C  
ATOM   2261  HA  ALA   142       9.010 -24.438  37.404  1.00  0.00           H  
ATOM   2262  CB  ALA   142      11.001 -24.638  38.152  1.00  0.00           C  
ATOM   2263  HB1 ALA   142      11.337 -25.082  37.215  1.00  0.00           H  
ATOM   2264  HB2 ALA   142      11.341 -23.608  38.043  1.00  0.00           H  
ATOM   2265  HB3 ALA   142      11.557 -25.124  38.954  1.00  0.00           H  
ATOM   2266  C   ALA   142       9.212 -26.520  38.040  1.00  0.00           C  
ATOM   2267  O   ALA   142       9.268 -26.926  36.908  1.00  0.00           O  
ATOM   2268  N   ASP   143       8.829 -27.251  39.107  1.00  0.00           N  
ATOM   2269  H   ASP   143       8.871 -26.823  40.021  1.00  0.00           H  
ATOM   2270  CA  ASP   143       8.305 -28.589  39.069  1.00  0.00           C  
ATOM   2271  HA  ASP   143       8.949 -29.168  38.407  1.00  0.00           H  
ATOM   2272  CB  ASP   143       8.243 -29.244  40.466  1.00  0.00           C  
ATOM   2273  HB2 ASP   143       7.889 -30.270  40.356  1.00  0.00           H  
ATOM   2274  HB3 ASP   143       9.184 -29.327  41.009  1.00  0.00           H  
ATOM   2275  CG  ASP   143       7.279 -28.537  41.398  1.00  0.00           C  
ATOM   2276  OD1 ASP   143       6.510 -29.196  42.101  1.00  0.00           O  
ATOM   2277  OD2 ASP   143       7.269 -27.288  41.443  1.00  0.00           O  
ATOM   2278  C   ASP   143       6.865 -28.586  38.356  1.00  0.00           C  
ATOM   2279  O   ASP   143       6.452 -29.697  37.976  1.00  0.00           O  
ATOM   2280  N   THR   144       6.277 -27.488  38.067  1.00  0.00           N  
ATOM   2281  H   THR   144       6.724 -26.661  38.438  1.00  0.00           H  
ATOM   2282  CA  THR   144       5.057 -27.389  37.225  1.00  0.00           C  
ATOM   2283  HA  THR   144       4.342 -28.130  37.583  1.00  0.00           H  
ATOM   2284  CB  THR   144       4.350 -26.006  37.348  1.00  0.00           C  
ATOM   2285  HB  THR   144       5.161 -25.306  37.548  1.00  0.00           H  
ATOM   2286  CG2 THR   144       3.517 -25.394  36.167  1.00  0.00           C  
ATOM   2287 HG21 THR   144       3.016 -24.492  36.517  1.00  0.00           H  
ATOM   2288 HG22 THR   144       4.061 -25.183  35.246  1.00  0.00           H  
ATOM   2289 HG23 THR   144       2.854 -26.218  35.903  1.00  0.00           H  
ATOM   2290  OG1 THR   144       3.495 -25.968  38.468  1.00  0.00           O  
ATOM   2291  HG1 THR   144       4.109 -26.109  39.191  1.00  0.00           H  
ATOM   2292  C   THR   144       5.416 -27.687  35.782  1.00  0.00           C  
ATOM   2293  O   THR   144       5.979 -26.846  35.040  1.00  0.00           O  
ATOM   2294  N   THR   145       4.996 -28.888  35.346  1.00  0.00           N  
ATOM   2295  H   THR   145       4.429 -29.452  35.963  1.00  0.00           H  
ATOM   2296  CA  THR   145       5.060 -29.265  33.933  1.00  0.00           C  
ATOM   2297  HA  THR   145       5.569 -28.494  33.356  1.00  0.00           H  
ATOM   2298  CB  THR   145       5.828 -30.524  33.693  1.00  0.00           C  
ATOM   2299  HB  THR   145       5.900 -30.618  32.609  1.00  0.00           H  
ATOM   2300  CG2 THR   145       7.271 -30.208  34.154  1.00  0.00           C  
ATOM   2301 HG21 THR   145       7.345 -29.991  35.220  1.00  0.00           H  
ATOM   2302 HG22 THR   145       7.969 -30.929  33.729  1.00  0.00           H  
ATOM   2303 HG23 THR   145       7.530 -29.222  33.767  1.00  0.00           H  
ATOM   2304  OG1 THR   145       5.325 -31.659  34.368  1.00  0.00           O  
ATOM   2305  HG1 THR   145       4.903 -32.138  33.651  1.00  0.00           H  
ATOM   2306  C   THR   145       3.675 -29.326  33.212  1.00  0.00           C  
ATOM   2307  O   THR   145       3.608 -29.429  31.951  1.00  0.00           O  
ATOM   2308  N   THR   146       2.622 -29.237  34.006  1.00  0.00           N  
ATOM   2309  H   THR   146       2.783 -29.263  35.002  1.00  0.00           H  
ATOM   2310  CA  THR   146       1.277 -28.997  33.476  1.00  0.00           C  
ATOM   2311  HA  THR   146       1.085 -29.670  32.640  1.00  0.00           H  
ATOM   2312  CB  THR   146       0.250 -29.569  34.464  1.00  0.00           C  
ATOM   2313  HB  THR   146       0.655 -30.571  34.610  1.00  0.00           H  
ATOM   2314  CG2 THR   146       0.191 -28.666  35.721  1.00  0.00           C  
ATOM   2315 HG21 THR   146      -0.500 -29.180  36.389  1.00  0.00           H  
ATOM   2316 HG22 THR   146       1.100 -28.822  36.302  1.00  0.00           H  
ATOM   2317 HG23 THR   146       0.049 -27.596  35.570  1.00  0.00           H  
ATOM   2318  OG1 THR   146      -0.982 -29.606  33.762  1.00  0.00           O  
ATOM   2319  HG1 THR   146      -1.041 -30.470  33.348  1.00  0.00           H  
ATOM   2320  C   THR   146       1.018 -27.508  33.122  1.00  0.00           C  
ATOM   2321  O   THR   146       1.765 -26.661  33.602  1.00  0.00           O  
ATOM   2322  N   ALA   147       0.052 -27.240  32.277  1.00  0.00           N  
ATOM   2323  H   ALA   147      -0.311 -28.012  31.736  1.00  0.00           H  
ATOM   2324  CA  ALA   147      -0.598 -25.978  31.961  1.00  0.00           C  
ATOM   2325  HA  ALA   147       0.146 -25.285  31.569  1.00  0.00           H  
ATOM   2326  CB  ALA   147      -1.631 -26.262  30.815  1.00  0.00           C  
ATOM   2327  HB1 ALA   147      -2.265 -27.075  31.168  1.00  0.00           H  
ATOM   2328  HB2 ALA   147      -2.308 -25.444  30.569  1.00  0.00           H  
ATOM   2329  HB3 ALA   147      -1.046 -26.587  29.955  1.00  0.00           H  
ATOM   2330  C   ALA   147      -1.358 -25.332  33.076  1.00  0.00           C  
ATOM   2331  O   ALA   147      -2.562 -25.531  33.160  1.00  0.00           O  
ATOM   2332  N   ALA   148      -0.646 -24.768  34.045  1.00  0.00           N  
ATOM   2333  H   ALA   148       0.305 -24.576  33.763  1.00  0.00           H  
ATOM   2334  CA  ALA   148      -1.071 -24.240  35.365  1.00  0.00           C  
ATOM   2335  HA  ALA   148      -1.661 -25.060  35.775  1.00  0.00           H  
ATOM   2336  CB  ALA   148       0.175 -24.109  36.210  1.00  0.00           C  
ATOM   2337  HB1 ALA   148       0.930 -23.538  35.670  1.00  0.00           H  
ATOM   2338  HB2 ALA   148      -0.062 -23.536  37.106  1.00  0.00           H  
ATOM   2339  HB3 ALA   148       0.518 -25.096  36.521  1.00  0.00           H  
ATOM   2340  C   ALA   148      -1.861 -22.908  35.331  1.00  0.00           C  
ATOM   2341  O   ALA   148      -1.491 -22.038  34.577  1.00  0.00           O  
ATOM   2342  N   PRO   149      -2.894 -22.683  36.183  1.00  0.00           N  
ATOM   2343  CD  PRO   149      -3.501 -23.668  37.077  1.00  0.00           C  
ATOM   2344  HD2 PRO   149      -2.887 -23.788  37.969  1.00  0.00           H  
ATOM   2345  HD3 PRO   149      -3.578 -24.638  36.585  1.00  0.00           H  
ATOM   2346  CG  PRO   149      -4.832 -23.063  37.460  1.00  0.00           C  
ATOM   2347  HG2 PRO   149      -4.979 -23.459  38.464  1.00  0.00           H  
ATOM   2348  HG3 PRO   149      -5.598 -23.218  36.699  1.00  0.00           H  
ATOM   2349  CB  PRO   149      -4.439 -21.658  37.599  1.00  0.00           C  
ATOM   2350  HB2 PRO   149      -3.766 -21.420  38.423  1.00  0.00           H  
ATOM   2351  HB3 PRO   149      -5.252 -20.933  37.637  1.00  0.00           H  
ATOM   2352  CA  PRO   149      -3.641 -21.419  36.300  1.00  0.00           C  
ATOM   2353  HA  PRO   149      -4.389 -21.335  35.511  1.00  0.00           H  
ATOM   2354  C   PRO   149      -2.901 -20.040  36.382  1.00  0.00           C  
ATOM   2355  O   PRO   149      -1.700 -20.017  36.621  1.00  0.00           O  
ATOM   2356  N   ALA   150      -3.667 -19.021  36.115  1.00  0.00           N  
ATOM   2357  H   ALA   150      -4.639 -19.136  35.866  1.00  0.00           H  
ATOM   2358  CA  ALA   150      -3.131 -17.656  36.051  1.00  0.00           C  
ATOM   2359  HA  ALA   150      -2.055 -17.626  36.223  1.00  0.00           H  
ATOM   2360  CB  ALA   150      -3.519 -17.061  34.741  1.00  0.00           C  
ATOM   2361  HB1 ALA   150      -4.525 -17.369  34.455  1.00  0.00           H  
ATOM   2362  HB2 ALA   150      -3.554 -15.973  34.688  1.00  0.00           H  
ATOM   2363  HB3 ALA   150      -2.842 -17.479  33.995  1.00  0.00           H  
ATOM   2364  C   ALA   150      -3.564 -16.808  37.252  1.00  0.00           C  
ATOM   2365  O   ALA   150      -4.733 -16.798  37.630  1.00  0.00           O  
ATOM   2366  N   ASP   151      -2.697 -16.091  37.850  1.00  0.00           N  
ATOM   2367  H   ASP   151      -1.816 -16.108  37.355  1.00  0.00           H  
ATOM   2368  CA  ASP   151      -2.917 -14.921  38.661  1.00  0.00           C  
ATOM   2369  HA  ASP   151      -3.629 -15.098  39.467  1.00  0.00           H  
ATOM   2370  CB  ASP   151      -1.477 -14.446  39.175  1.00  0.00           C  
ATOM   2371  HB2 ASP   151      -0.947 -15.123  39.845  1.00  0.00           H  
ATOM   2372  HB3 ASP   151      -0.879 -14.230  38.290  1.00  0.00           H  
ATOM   2373  CG  ASP   151      -1.591 -13.150  39.998  1.00  0.00           C  
ATOM   2374  OD1 ASP   151      -1.204 -12.077  39.473  1.00  0.00           O  
ATOM   2375  OD2 ASP   151      -2.056 -13.220  41.162  1.00  0.00           O  
ATOM   2376  C   ASP   151      -3.590 -13.774  37.844  1.00  0.00           C  
ATOM   2377  O   ASP   151      -4.626 -13.300  38.184  1.00  0.00           O  
ATOM   2378  N   ALA   152      -2.989 -13.627  36.609  1.00  0.00           N  
ATOM   2379  H   ALA   152      -2.191 -14.220  36.432  1.00  0.00           H  
ATOM   2380  CA  ALA   152      -3.498 -12.792  35.528  1.00  0.00           C  
ATOM   2381  HA  ALA   152      -3.673 -11.781  35.897  1.00  0.00           H  
ATOM   2382  CB  ALA   152      -2.338 -12.796  34.461  1.00  0.00           C  
ATOM   2383  HB1 ALA   152      -2.107 -13.818  34.160  1.00  0.00           H  
ATOM   2384  HB2 ALA   152      -2.649 -12.178  33.618  1.00  0.00           H  
ATOM   2385  HB3 ALA   152      -1.524 -12.242  34.928  1.00  0.00           H  
ATOM   2386  C   ALA   152      -4.840 -13.138  34.775  1.00  0.00           C  
ATOM   2387  O   ALA   152      -5.108 -12.549  33.717  1.00  0.00           O  
ATOM   2388  N   LYS   153      -5.702 -13.972  35.446  1.00  0.00           N  
ATOM   2389  H   LYS   153      -5.376 -14.223  36.368  1.00  0.00           H  
ATOM   2390  CA  LYS   153      -7.058 -14.502  35.013  1.00  0.00           C  
ATOM   2391  HA  LYS   153      -6.774 -15.203  34.227  1.00  0.00           H  
ATOM   2392  CB  LYS   153      -7.600 -15.390  36.180  1.00  0.00           C  
ATOM   2393  HB2 LYS   153      -6.806 -16.099  36.413  1.00  0.00           H  
ATOM   2394  HB3 LYS   153      -7.748 -14.680  36.994  1.00  0.00           H  
ATOM   2395  CG  LYS   153      -8.824 -15.958  35.952  1.00  0.00           C  
ATOM   2396  HG2 LYS   153      -9.529 -15.127  35.936  1.00  0.00           H  
ATOM   2397  HG3 LYS   153      -8.857 -16.235  34.898  1.00  0.00           H  
ATOM   2398  CD  LYS   153      -9.130 -16.949  36.828  1.00  0.00           C  
ATOM   2399  HD2 LYS   153      -8.417 -17.771  36.778  1.00  0.00           H  
ATOM   2400  HD3 LYS   153      -9.117 -16.622  37.868  1.00  0.00           H  
ATOM   2401  CE  LYS   153     -10.381 -17.411  36.610  1.00  0.00           C  
ATOM   2402  HE2 LYS   153     -11.169 -16.705  36.870  1.00  0.00           H  
ATOM   2403  HE3 LYS   153     -10.391 -17.725  35.566  1.00  0.00           H  
ATOM   2404  NZ  LYS   153     -10.682 -18.576  37.446  1.00  0.00           N  
ATOM   2405  HZ1 LYS   153      -9.943 -19.200  37.737  1.00  0.00           H  
ATOM   2406  HZ2 LYS   153     -11.060 -18.182  38.296  1.00  0.00           H  
ATOM   2407  HZ3 LYS   153     -11.397 -19.172  37.055  1.00  0.00           H  
ATOM   2408  C   LYS   153      -8.092 -13.520  34.564  1.00  0.00           C  
ATOM   2409  O   LYS   153      -8.920 -13.771  33.740  1.00  0.00           O  
ATOM   2410  N   PRO   154      -8.099 -12.278  35.133  1.00  0.00           N  
ATOM   2411  CD  PRO   154      -7.386 -11.766  36.285  1.00  0.00           C  
ATOM   2412  HD2 PRO   154      -6.510 -11.219  35.934  1.00  0.00           H  
ATOM   2413  HD3 PRO   154      -7.085 -12.496  37.036  1.00  0.00           H  
ATOM   2414  CG  PRO   154      -8.268 -10.713  36.952  1.00  0.00           C  
ATOM   2415  HG2 PRO   154      -7.640 -10.057  37.555  1.00  0.00           H  
ATOM   2416  HG3 PRO   154      -9.031 -11.220  37.543  1.00  0.00           H  
ATOM   2417  CB  PRO   154      -8.991 -10.060  35.709  1.00  0.00           C  
ATOM   2418  HB2 PRO   154      -8.363  -9.281  35.275  1.00  0.00           H  
ATOM   2419  HB3 PRO   154      -9.989  -9.684  35.932  1.00  0.00           H  
ATOM   2420  CA  PRO   154      -9.044 -11.156  34.658  1.00  0.00           C  
ATOM   2421  HA  PRO   154     -10.071 -11.515  34.592  1.00  0.00           H  
ATOM   2422  C   PRO   154      -8.656 -10.662  33.233  1.00  0.00           C  
ATOM   2423  O   PRO   154      -9.572 -10.262  32.562  1.00  0.00           O  
ATOM   2424  N   MET   155      -7.402 -10.864  32.762  1.00  0.00           N  
ATOM   2425  H   MET   155      -6.750 -11.149  33.479  1.00  0.00           H  
ATOM   2426  CA  MET   155      -6.950 -10.398  31.430  1.00  0.00           C  
ATOM   2427  HA  MET   155      -7.685  -9.694  31.038  1.00  0.00           H  
ATOM   2428  CB  MET   155      -5.601  -9.747  31.552  1.00  0.00           C  
ATOM   2429  HB2 MET   155      -4.785 -10.407  31.847  1.00  0.00           H  
ATOM   2430  HB3 MET   155      -5.278  -9.488  30.543  1.00  0.00           H  
ATOM   2431  CG  MET   155      -5.707  -8.457  32.347  1.00  0.00           C  
ATOM   2432  HG2 MET   155      -4.801  -7.941  32.029  1.00  0.00           H  
ATOM   2433  HG3 MET   155      -6.583  -7.885  32.041  1.00  0.00           H  
ATOM   2434  SD  MET   155      -5.573  -8.663  34.076  1.00  0.00           S  
ATOM   2435  CE  MET   155      -6.183  -7.112  34.719  1.00  0.00           C  
ATOM   2436  HE1 MET   155      -6.103  -7.025  35.803  1.00  0.00           H  
ATOM   2437  HE2 MET   155      -5.565  -6.325  34.286  1.00  0.00           H  
ATOM   2438  HE3 MET   155      -7.206  -6.985  34.363  1.00  0.00           H  
ATOM   2439  C   MET   155      -6.786 -11.492  30.372  1.00  0.00           C  
ATOM   2440  O   MET   155      -6.821 -11.199  29.170  1.00  0.00           O  
ATOM   2441  N   MET   156      -6.582 -12.725  30.831  1.00  0.00           N  
ATOM   2442  H   MET   156      -6.710 -12.888  31.820  1.00  0.00           H  
ATOM   2443  CA  MET   156      -6.247 -13.869  29.955  1.00  0.00           C  
ATOM   2444  HA  MET   156      -6.837 -13.689  29.057  1.00  0.00           H  
ATOM   2445  CB  MET   156      -4.818 -13.748  29.474  1.00  0.00           C  
ATOM   2446  HB2 MET   156      -4.473 -14.516  28.781  1.00  0.00           H  
ATOM   2447  HB3 MET   156      -4.601 -12.816  28.952  1.00  0.00           H  
ATOM   2448  CG  MET   156      -3.948 -13.897  30.718  1.00  0.00           C  
ATOM   2449  HG2 MET   156      -4.200 -13.133  31.453  1.00  0.00           H  
ATOM   2450  HG3 MET   156      -4.080 -14.893  31.141  1.00  0.00           H  
ATOM   2451  SD  MET   156      -2.228 -13.650  30.200  1.00  0.00           S  
ATOM   2452  CE  MET   156      -1.908 -11.881  30.432  1.00  0.00           C  
ATOM   2453  HE1 MET   156      -1.482 -11.669  31.412  1.00  0.00           H  
ATOM   2454  HE2 MET   156      -1.263 -11.498  29.641  1.00  0.00           H  
ATOM   2455  HE3 MET   156      -2.798 -11.253  30.399  1.00  0.00           H  
ATOM   2456  C   MET   156      -6.493 -15.272  30.529  1.00  0.00           C  
ATOM   2457  O   MET   156      -6.403 -15.528  31.759  1.00  0.00           O  
ATOM   2458  N   HIE   157      -6.485 -16.250  29.630  1.00  0.00           N  
ATOM   2459  H   HIE   157      -6.405 -15.901  28.685  1.00  0.00           H  
ATOM   2460  CA  HIE   157      -6.476 -17.659  29.799  1.00  0.00           C  
ATOM   2461  HA  HIE   157      -7.282 -17.933  30.480  1.00  0.00           H  
ATOM   2462  CB  HIE   157      -6.793 -18.290  28.369  1.00  0.00           C  
ATOM   2463  HB2 HIE   157      -7.753 -17.882  28.052  1.00  0.00           H  
ATOM   2464  HB3 HIE   157      -6.007 -18.080  27.643  1.00  0.00           H  
ATOM   2465  CG  HIE   157      -7.006 -19.735  28.327  1.00  0.00           C  
ATOM   2466  ND1 HIE   157      -6.083 -20.699  28.451  1.00  0.00           N  
ATOM   2467  CE1 HIE   157      -6.616 -21.885  28.382  1.00  0.00           C  
ATOM   2468  HE1 HIE   157      -6.154 -22.836  28.602  1.00  0.00           H  
ATOM   2469  NE2 HIE   157      -7.931 -21.763  28.196  1.00  0.00           N  
ATOM   2470  HE2 HIE   157      -8.594 -22.515  28.076  1.00  0.00           H  
ATOM   2471  CD2 HIE   157      -8.215 -20.415  28.240  1.00  0.00           C  
ATOM   2472  HD2 HIE   157      -9.171 -19.947  28.060  1.00  0.00           H  
ATOM   2473  C   HIE   157      -5.099 -18.153  30.270  1.00  0.00           C  
ATOM   2474  O   HIE   157      -4.046 -17.648  29.929  1.00  0.00           O  
ATOM   2475  N   HIE   158      -5.107 -19.260  30.985  1.00  0.00           N  
ATOM   2476  H   HIE   158      -6.006 -19.709  31.090  1.00  0.00           H  
ATOM   2477  CA  HIE   158      -3.963 -19.887  31.725  1.00  0.00           C  
ATOM   2478  HA  HIE   158      -3.390 -19.059  32.143  1.00  0.00           H  
ATOM   2479  CB  HIE   158      -4.400 -20.856  32.817  1.00  0.00           C  
ATOM   2480  HB2 HIE   158      -3.541 -21.277  33.339  1.00  0.00           H  
ATOM   2481  HB3 HIE   158      -4.916 -20.276  33.582  1.00  0.00           H  
ATOM   2482  CG  HIE   158      -5.084 -22.054  32.248  1.00  0.00           C  
ATOM   2483  ND1 HIE   158      -6.434 -22.046  31.901  1.00  0.00           N  
ATOM   2484  CE1 HIE   158      -6.664 -23.278  31.383  1.00  0.00           C  
ATOM   2485  HE1 HIE   158      -7.661 -23.570  31.087  1.00  0.00           H  
ATOM   2486  NE2 HIE   158      -5.487 -23.970  31.363  1.00  0.00           N  
ATOM   2487  HE2 HIE   158      -5.298 -24.942  31.161  1.00  0.00           H  
ATOM   2488  CD2 HIE   158      -4.528 -23.242  31.918  1.00  0.00           C  
ATOM   2489  HD2 HIE   158      -3.484 -23.475  32.069  1.00  0.00           H  
ATOM   2490  C   HIE   158      -2.955 -20.500  30.733  1.00  0.00           C  
ATOM   2491  O   HIE   158      -1.742 -20.647  31.083  1.00  0.00           O  
ATOM   2492  N   LYS   159      -3.303 -20.754  29.467  1.00  0.00           N  
ATOM   2493  H   LYS   159      -4.262 -20.589  29.198  1.00  0.00           H  
ATOM   2494  CA  LYS   159      -2.234 -21.123  28.401  1.00  0.00           C  
ATOM   2495  HA  LYS   159      -1.375 -21.620  28.853  1.00  0.00           H  
ATOM   2496  CB  LYS   159      -2.902 -22.087  27.322  1.00  0.00           C  
ATOM   2497  HB2 LYS   159      -3.796 -21.591  26.945  1.00  0.00           H  
ATOM   2498  HB3 LYS   159      -2.121 -22.083  26.562  1.00  0.00           H  
ATOM   2499  CG  LYS   159      -3.056 -23.308  27.827  1.00  0.00           C  
ATOM   2500  HG2 LYS   159      -2.083 -23.692  28.134  1.00  0.00           H  
ATOM   2501  HG3 LYS   159      -3.609 -23.258  28.765  1.00  0.00           H  
ATOM   2502  CD  LYS   159      -3.517 -24.204  26.936  1.00  0.00           C  
ATOM   2503  HD2 LYS   159      -4.442 -23.779  26.546  1.00  0.00           H  
ATOM   2504  HD3 LYS   159      -2.849 -24.345  26.086  1.00  0.00           H  
ATOM   2505  CE  LYS   159      -3.811 -25.403  27.411  1.00  0.00           C  
ATOM   2506  HE2 LYS   159      -2.872 -25.900  27.654  1.00  0.00           H  
ATOM   2507  HE3 LYS   159      -4.270 -25.321  28.396  1.00  0.00           H  
ATOM   2508  NZ  LYS   159      -4.609 -26.327  26.501  1.00  0.00           N  
ATOM   2509  HZ1 LYS   159      -5.464 -25.887  26.191  1.00  0.00           H  
ATOM   2510  HZ2 LYS   159      -4.135 -26.385  25.611  1.00  0.00           H  
ATOM   2511  HZ3 LYS   159      -4.809 -27.165  27.028  1.00  0.00           H  
ATOM   2512  C   LYS   159      -1.544 -19.920  27.826  1.00  0.00           C  
ATOM   2513  O   LYS   159      -0.458 -20.065  27.315  1.00  0.00           O  
ATOM   2514  N   GLY   160      -2.182 -18.738  27.855  1.00  0.00           N  
ATOM   2515  H   GLY   160      -3.037 -18.704  28.391  1.00  0.00           H  
ATOM   2516  CA  GLY   160      -1.535 -17.504  27.341  1.00  0.00           C  
ATOM   2517  HA2 GLY   160      -1.222 -17.720  26.320  1.00  0.00           H  
ATOM   2518  HA3 GLY   160      -2.310 -16.740  27.269  1.00  0.00           H  
ATOM   2519  C   GLY   160      -0.479 -17.090  28.430  1.00  0.00           C  
ATOM   2520  O   GLY   160       0.711 -17.308  28.309  1.00  0.00           O  
ATOM   2521  N   LYS   161      -0.967 -16.671  29.601  1.00  0.00           N  
ATOM   2522  H   LYS   161      -1.971 -16.689  29.707  1.00  0.00           H  
ATOM   2523  CA  LYS   161      -0.200 -16.406  30.861  1.00  0.00           C  
ATOM   2524  HA  LYS   161      -0.860 -15.766  31.446  1.00  0.00           H  
ATOM   2525  CB  LYS   161       0.014 -17.802  31.523  1.00  0.00           C  
ATOM   2526  HB2 LYS   161      -0.889 -18.412  31.498  1.00  0.00           H  
ATOM   2527  HB3 LYS   161       0.745 -18.329  30.909  1.00  0.00           H  
ATOM   2528  CG  LYS   161       0.399 -17.774  32.867  1.00  0.00           C  
ATOM   2529  HG2 LYS   161       1.440 -17.452  32.846  1.00  0.00           H  
ATOM   2530  HG3 LYS   161      -0.288 -17.104  33.385  1.00  0.00           H  
ATOM   2531  CD  LYS   161       0.284 -18.964  33.480  1.00  0.00           C  
ATOM   2532  HD2 LYS   161      -0.782 -19.069  33.680  1.00  0.00           H  
ATOM   2533  HD3 LYS   161       0.633 -19.705  32.761  1.00  0.00           H  
ATOM   2534  CE  LYS   161       1.031 -19.099  34.632  1.00  0.00           C  
ATOM   2535  HE2 LYS   161       2.107 -18.970  34.516  1.00  0.00           H  
ATOM   2536  HE3 LYS   161       0.728 -18.283  35.290  1.00  0.00           H  
ATOM   2537  NZ  LYS   161       0.760 -20.447  35.263  1.00  0.00           N  
ATOM   2538  HZ1 LYS   161       1.558 -20.715  35.821  1.00  0.00           H  
ATOM   2539  HZ2 LYS   161       0.004 -20.348  35.926  1.00  0.00           H  
ATOM   2540  HZ3 LYS   161       0.877 -21.194  34.594  1.00  0.00           H  
ATOM   2541  C   LYS   161       1.110 -15.581  30.654  1.00  0.00           C  
ATOM   2542  O   LYS   161       2.129 -15.711  31.288  1.00  0.00           O  
ATOM   2543  N   PHE   162       0.989 -14.477  29.885  1.00  0.00           N  
ATOM   2544  H   PHE   162       0.061 -14.229  29.574  1.00  0.00           H  
ATOM   2545  CA  PHE   162       2.054 -13.479  29.779  1.00  0.00           C  
ATOM   2546  HA  PHE   162       3.002 -14.004  29.660  1.00  0.00           H  
ATOM   2547  CB  PHE   162       1.697 -12.714  28.584  1.00  0.00           C  
ATOM   2548  HB2 PHE   162       0.965 -11.979  28.918  1.00  0.00           H  
ATOM   2549  HB3 PHE   162       2.610 -12.165  28.354  1.00  0.00           H  
ATOM   2550  CG  PHE   162       1.063 -13.362  27.419  1.00  0.00           C  
ATOM   2551  CD1 PHE   162       1.854 -14.304  26.674  1.00  0.00           C  
ATOM   2552  HD1 PHE   162       2.838 -14.521  27.062  1.00  0.00           H  
ATOM   2553  CE1 PHE   162       1.280 -14.996  25.577  1.00  0.00           C  
ATOM   2554  HE1 PHE   162       1.929 -15.571  24.933  1.00  0.00           H  
ATOM   2555  CZ  PHE   162      -0.053 -14.737  25.228  1.00  0.00           C  
ATOM   2556  HZ  PHE   162      -0.463 -15.379  24.462  1.00  0.00           H  
ATOM   2557  CE2 PHE   162      -0.796 -13.752  25.914  1.00  0.00           C  
ATOM   2558  HE2 PHE   162      -1.847 -13.595  25.726  1.00  0.00           H  
ATOM   2559  CD2 PHE   162      -0.248 -13.119  27.010  1.00  0.00           C  
ATOM   2560  HD2 PHE   162      -0.939 -12.547  27.611  1.00  0.00           H  
ATOM   2561  C   PHE   162       2.205 -12.627  31.092  1.00  0.00           C  
ATOM   2562  O   PHE   162       1.185 -12.499  31.802  1.00  0.00           O  
ATOM   2563  N   GLY   163       3.369 -12.033  31.289  1.00  0.00           N  
ATOM   2564  H   GLY   163       4.117 -12.227  30.638  1.00  0.00           H  
ATOM   2565  CA  GLY   163       3.659 -11.252  32.474  1.00  0.00           C  
ATOM   2566  HA2 GLY   163       4.394 -10.465  32.305  1.00  0.00           H  
ATOM   2567  HA3 GLY   163       2.710 -10.723  32.565  1.00  0.00           H  
ATOM   2568  C   GLY   163       3.954 -12.023  33.732  1.00  0.00           C  
ATOM   2569  O   GLY   163       4.301 -13.165  33.559  1.00  0.00           O  
ATOM   2570  N   PRO   164       3.831 -11.432  34.951  1.00  0.00           N  
ATOM   2571  CD  PRO   164       3.525 -10.016  35.101  1.00  0.00           C  
ATOM   2572  HD2 PRO   164       2.749  -9.618  34.447  1.00  0.00           H  
ATOM   2573  HD3 PRO   164       4.468  -9.491  34.946  1.00  0.00           H  
ATOM   2574  CG  PRO   164       3.083  -9.809  36.530  1.00  0.00           C  
ATOM   2575  HG2 PRO   164       2.099 -10.248  36.692  1.00  0.00           H  
ATOM   2576  HG3 PRO   164       3.131  -8.813  36.970  1.00  0.00           H  
ATOM   2577  CB  PRO   164       4.119 -10.672  37.248  1.00  0.00           C  
ATOM   2578  HB2 PRO   164       3.829 -10.870  38.280  1.00  0.00           H  
ATOM   2579  HB3 PRO   164       5.033 -10.117  37.037  1.00  0.00           H  
ATOM   2580  CA  PRO   164       4.162 -11.898  36.287  1.00  0.00           C  
ATOM   2581  HA  PRO   164       5.175 -12.300  36.293  1.00  0.00           H  
ATOM   2582  C   PRO   164       3.125 -12.891  36.771  1.00  0.00           C  
ATOM   2583  O   PRO   164       2.095 -13.080  36.149  1.00  0.00           O  
ATOM   2584  N   HIE   165       3.419 -13.550  37.873  1.00  0.00           N  
ATOM   2585  H   HIE   165       4.260 -13.220  38.323  1.00  0.00           H  
ATOM   2586  CA  HIE   165       2.704 -14.664  38.483  1.00  0.00           C  
ATOM   2587  HA  HIE   165       1.630 -14.501  38.390  1.00  0.00           H  
ATOM   2588  CB  HIE   165       2.966 -15.883  37.608  1.00  0.00           C  
ATOM   2589  HB2 HIE   165       2.835 -15.661  36.549  1.00  0.00           H  
ATOM   2590  HB3 HIE   165       4.019 -16.101  37.789  1.00  0.00           H  
ATOM   2591  CG  HIE   165       2.215 -17.092  37.994  1.00  0.00           C  
ATOM   2592  ND1 HIE   165       0.837 -17.131  38.211  1.00  0.00           N  
ATOM   2593  CE1 HIE   165       0.549 -18.401  38.624  1.00  0.00           C  
ATOM   2594  HE1 HIE   165      -0.376 -18.890  38.890  1.00  0.00           H  
ATOM   2595  NE2 HIE   165       1.717 -19.077  38.533  1.00  0.00           N  
ATOM   2596  HE2 HIE   165       1.799 -20.032  38.850  1.00  0.00           H  
ATOM   2597  CD2 HIE   165       2.817 -18.242  38.266  1.00  0.00           C  
ATOM   2598  HD2 HIE   165       3.864 -18.493  38.348  1.00  0.00           H  
ATOM   2599  C   HIE   165       2.871 -14.865  40.006  1.00  0.00           C  
ATOM   2600  O   HIE   165       3.660 -14.165  40.605  1.00  0.00           O  
ATOM   2601  N   GLN   166       2.153 -15.787  40.584  1.00  0.00           N  
ATOM   2602  H   GLN   166       1.562 -16.410  40.052  1.00  0.00           H  
ATOM   2603  CA  GLN   166       2.382 -16.233  42.020  1.00  0.00           C  
ATOM   2604  HA  GLN   166       2.210 -15.347  42.632  1.00  0.00           H  
ATOM   2605  CB  GLN   166       1.420 -17.425  42.319  1.00  0.00           C  
ATOM   2606  HB2 GLN   166       1.815 -18.271  41.756  1.00  0.00           H  
ATOM   2607  HB3 GLN   166       1.604 -17.829  43.314  1.00  0.00           H  
ATOM   2608  CG  GLN   166      -0.125 -17.132  42.184  1.00  0.00           C  
ATOM   2609  HG2 GLN   166      -0.455 -16.542  43.040  1.00  0.00           H  
ATOM   2610  HG3 GLN   166      -0.299 -16.556  41.275  1.00  0.00           H  
ATOM   2611  CD  GLN   166      -0.959 -18.451  42.145  1.00  0.00           C  
ATOM   2612  OE1 GLN   166      -0.487 -19.548  42.056  1.00  0.00           O  
ATOM   2613  NE2 GLN   166      -2.206 -18.187  42.049  1.00  0.00           N  
ATOM   2614 HE21 GLN   166      -2.811 -18.987  42.175  1.00  0.00           H  
ATOM   2615 HE22 GLN   166      -2.465 -17.222  42.193  1.00  0.00           H  
ATOM   2616  C   GLN   166       3.867 -16.742  42.164  1.00  0.00           C  
ATOM   2617  O   GLN   166       4.275 -17.672  41.472  1.00  0.00           O  
ATOM   2618  N   CML   167       4.623 -16.269  43.203  1.00  0.00           N  
ATOM   2619  H   CML   167       4.253 -15.654  43.914  1.00  0.00           H  
ATOM   2620  CA  CML   167       5.957 -16.794  43.525  1.00  0.00           C  
ATOM   2621  HA  CML   167       5.837 -17.875  43.452  1.00  0.00           H  
ATOM   2622  CB  CML   167       6.235 -16.433  45.040  1.00  0.00           C  
ATOM   2623  HB2 CML   167       5.326 -16.753  45.549  1.00  0.00           H  
ATOM   2624  HB3 CML   167       6.399 -15.359  45.138  1.00  0.00           H  
ATOM   2625  SG  CML   167       7.509 -17.413  45.792  1.00  0.00           S  
ATOM   2626  S1L CML   167       7.946 -16.139  47.342  1.00  0.00           S  
ATOM   2627  C1L CML   167       9.328 -15.174  46.564  1.00  0.00           C  
ATOM   2628  H1L CML   167       8.954 -14.728  45.618  1.00  0.00           H  
ATOM   2629  H1M CML   167      10.134 -15.901  46.326  1.00  0.00           H  
ATOM   2630  C1R CML   167       9.705 -13.945  47.382  1.00  0.00           C  
ATOM   2631  C2R CML   167       9.255 -12.728  47.112  1.00  0.00           C  
ATOM   2632  H2R CML   167       8.540 -12.520  46.301  1.00  0.00           H  
ATOM   2633  C1  CML   167      10.577 -13.929  48.620  1.00  0.00           C  
ATOM   2634  C2  CML   167       9.774 -11.672  47.968  1.00  0.00           C  
ATOM   2635  N1  CML   167      10.661 -12.451  48.865  1.00  0.00           N  
ATOM   2636  O1  CML   167      11.360 -11.867  49.751  1.00  0.00           O  
ATOM   2637  C1A CML   167      12.063 -14.493  48.319  1.00  0.00           C  
ATOM   2638  H1A CML   167      12.690 -14.416  49.233  1.00  0.00           H  
ATOM   2639  H1B CML   167      12.493 -13.929  47.463  1.00  0.00           H  
ATOM   2640  H1C CML   167      12.110 -15.567  48.037  1.00  0.00           H  
ATOM   2641  C2A CML   167      10.572 -10.575  47.203  1.00  0.00           C  
ATOM   2642  H2A CML   167       9.993 -10.235  46.318  1.00  0.00           H  
ATOM   2643  H2B CML   167      11.461 -11.006  46.694  1.00  0.00           H  
ATOM   2644  H2C CML   167      10.766  -9.670  47.817  1.00  0.00           H  
ATOM   2645  C1D CML   167      10.023 -14.632  49.872  1.00  0.00           C  
ATOM   2646  H1D CML   167      10.686 -14.549  50.759  1.00  0.00           H  
ATOM   2647  H1E CML   167       9.898 -15.687  49.544  1.00  0.00           H  
ATOM   2648  H1F CML   167       9.088 -14.195  50.284  1.00  0.00           H  
ATOM   2649  C2D CML   167       8.618 -11.056  48.690  1.00  0.00           C  
ATOM   2650  H2D CML   167       7.907 -11.824  49.063  1.00  0.00           H  
ATOM   2651  H2E CML   167       7.928 -10.420  48.095  1.00  0.00           H  
ATOM   2652  H2F CML   167       8.934 -10.360  49.497  1.00  0.00           H  
ATOM   2653  C   CML   167       7.024 -16.319  42.595  1.00  0.00           C  
ATOM   2654  O   CML   167       7.769 -15.393  42.845  1.00  0.00           O  
ATOM   2655  N   ASP   168       7.019 -16.984  41.424  1.00  0.00           N  
ATOM   2656  H   ASP   168       6.224 -17.561  41.192  1.00  0.00           H  
ATOM   2657  CA  ASP   168       8.063 -17.064  40.410  1.00  0.00           C  
ATOM   2658  HA  ASP   168       8.438 -16.089  40.098  1.00  0.00           H  
ATOM   2659  CB  ASP   168       9.301 -17.878  40.728  1.00  0.00           C  
ATOM   2660  HB2 ASP   168      10.120 -17.804  40.013  1.00  0.00           H  
ATOM   2661  HB3 ASP   168       9.664 -17.543  41.700  1.00  0.00           H  
ATOM   2662  CG  ASP   168       8.992 -19.424  40.809  1.00  0.00           C  
ATOM   2663  OD1 ASP   168       7.838 -19.798  41.045  1.00  0.00           O  
ATOM   2664  OD2 ASP   168      10.007 -20.161  40.795  1.00  0.00           O  
ATOM   2665  C   ASP   168       7.459 -17.610  39.042  1.00  0.00           C  
ATOM   2666  O   ASP   168       6.341 -18.172  39.061  1.00  0.00           O  
ATOM   2667  N   MET   169       8.208 -17.474  37.942  1.00  0.00           N  
ATOM   2668  H   MET   169       8.979 -16.845  38.120  1.00  0.00           H  
ATOM   2669  CA  MET   169       7.740 -17.978  36.637  1.00  0.00           C  
ATOM   2670  HA  MET   169       7.314 -18.981  36.663  1.00  0.00           H  
ATOM   2671  CB  MET   169       9.015 -18.201  35.742  1.00  0.00           C  
ATOM   2672  HB2 MET   169       9.676 -18.930  36.211  1.00  0.00           H  
ATOM   2673  HB3 MET   169       8.774 -18.602  34.758  1.00  0.00           H  
ATOM   2674  CG  MET   169       9.752 -16.908  35.381  1.00  0.00           C  
ATOM   2675  HG2 MET   169       8.919 -16.237  35.170  1.00  0.00           H  
ATOM   2676  HG3 MET   169      10.132 -16.533  36.331  1.00  0.00           H  
ATOM   2677  SD  MET   169      11.081 -16.954  34.104  1.00  0.00           S  
ATOM   2678  CE  MET   169      12.193 -18.389  34.330  1.00  0.00           C  
ATOM   2679  HE1 MET   169      13.129 -18.314  33.776  1.00  0.00           H  
ATOM   2680  HE2 MET   169      12.354 -18.518  35.400  1.00  0.00           H  
ATOM   2681  HE3 MET   169      11.669 -19.218  33.853  1.00  0.00           H  
ATOM   2682  C   MET   169       6.703 -16.997  35.980  1.00  0.00           C  
ATOM   2683  O   MET   169       6.559 -15.869  36.364  1.00  0.00           O  
ATOM   2684  N   MET   170       6.065 -17.420  34.840  1.00  0.00           N  
ATOM   2685  H   MET   170       5.409 -16.751  34.462  1.00  0.00           H  
ATOM   2686  CA  MET   170       5.984 -18.823  34.267  1.00  0.00           C  
ATOM   2687  HA  MET   170       6.987 -19.206  34.081  1.00  0.00           H  
ATOM   2688  CB  MET   170       5.256 -18.716  32.905  1.00  0.00           C  
ATOM   2689  HB2 MET   170       5.103 -19.700  32.461  1.00  0.00           H  
ATOM   2690  HB3 MET   170       4.337 -18.130  32.881  1.00  0.00           H  
ATOM   2691  CG  MET   170       6.123 -17.913  31.956  1.00  0.00           C  
ATOM   2692  HG2 MET   170       5.847 -16.865  31.840  1.00  0.00           H  
ATOM   2693  HG3 MET   170       7.171 -18.109  32.185  1.00  0.00           H  
ATOM   2694  SD  MET   170       5.937 -18.438  30.244  1.00  0.00           S  
ATOM   2695  CE  MET   170       4.199 -18.023  29.958  1.00  0.00           C  
ATOM   2696  HE1 MET   170       4.022 -16.954  30.075  1.00  0.00           H  
ATOM   2697  HE2 MET   170       3.840 -18.023  28.929  1.00  0.00           H  
ATOM   2698  HE3 MET   170       3.534 -18.591  30.609  1.00  0.00           H  
ATOM   2699  C   MET   170       5.157 -19.929  35.045  1.00  0.00           C  
ATOM   2700  O   MET   170       4.127 -19.597  35.597  1.00  0.00           O  
ATOM   2701  N   PHE   171       5.534 -21.210  34.973  1.00  0.00           N  
ATOM   2702  H   PHE   171       4.828 -21.864  35.280  1.00  0.00           H  
ATOM   2703  CA  PHE   171       6.525 -21.839  33.985  1.00  0.00           C  
ATOM   2704  HA  PHE   171       7.173 -21.089  33.532  1.00  0.00           H  
ATOM   2705  CB  PHE   171       7.454 -22.844  34.710  1.00  0.00           C  
ATOM   2706  HB2 PHE   171       6.779 -23.579  35.150  1.00  0.00           H  
ATOM   2707  HB3 PHE   171       7.983 -23.393  33.931  1.00  0.00           H  
ATOM   2708  CG  PHE   171       8.394 -22.356  35.748  1.00  0.00           C  
ATOM   2709  CD1 PHE   171       7.934 -22.117  37.033  1.00  0.00           C  
ATOM   2710  HD1 PHE   171       6.912 -22.280  37.344  1.00  0.00           H  
ATOM   2711  CE1 PHE   171       8.758 -21.452  37.926  1.00  0.00           C  
ATOM   2712  HE1 PHE   171       8.367 -21.355  38.928  1.00  0.00           H  
ATOM   2713  CZ  PHE   171      10.105 -21.236  37.557  1.00  0.00           C  
ATOM   2714  HZ  PHE   171      10.757 -20.919  38.358  1.00  0.00           H  
ATOM   2715  CE2 PHE   171      10.514 -21.433  36.251  1.00  0.00           C  
ATOM   2716  HE2 PHE   171      11.514 -21.067  36.070  1.00  0.00           H  
ATOM   2717  CD2 PHE   171       9.714 -22.103  35.320  1.00  0.00           C  
ATOM   2718  HD2 PHE   171       9.989 -22.279  34.291  1.00  0.00           H  
ATOM   2719  C   PHE   171       5.731 -22.586  32.881  1.00  0.00           C  
ATOM   2720  O   PHE   171       4.774 -23.313  33.214  1.00  0.00           O  
ATOM   2721  N   LYS   172       6.144 -22.599  31.576  1.00  0.00           N  
ATOM   2722  H   LYS   172       6.991 -22.093  31.361  1.00  0.00           H  
ATOM   2723  CA  LYS   172       5.482 -23.128  30.399  1.00  0.00           C  
ATOM   2724  HA  LYS   172       4.750 -23.856  30.750  1.00  0.00           H  
ATOM   2725  CB  LYS   172       4.760 -21.955  29.679  1.00  0.00           C  
ATOM   2726  HB2 LYS   172       4.298 -21.441  30.523  1.00  0.00           H  
ATOM   2727  HB3 LYS   172       5.607 -21.351  29.355  1.00  0.00           H  
ATOM   2728  CG  LYS   172       3.861 -22.206  28.676  1.00  0.00           C  
ATOM   2729  HG2 LYS   172       4.364 -22.806  27.917  1.00  0.00           H  
ATOM   2730  HG3 LYS   172       3.083 -22.906  28.978  1.00  0.00           H  
ATOM   2731  CD  LYS   172       3.224 -21.093  28.148  1.00  0.00           C  
ATOM   2732  HD2 LYS   172       2.881 -20.476  28.978  1.00  0.00           H  
ATOM   2733  HD3 LYS   172       3.947 -20.493  27.595  1.00  0.00           H  
ATOM   2734  CE  LYS   172       2.291 -21.370  27.164  1.00  0.00           C  
ATOM   2735  HE2 LYS   172       1.457 -21.894  27.630  1.00  0.00           H  
ATOM   2736  HE3 LYS   172       1.877 -20.425  26.813  1.00  0.00           H  
ATOM   2737  NZ  LYS   172       2.784 -22.245  26.038  1.00  0.00           N  
ATOM   2738  HZ1 LYS   172       2.050 -22.331  25.350  1.00  0.00           H  
ATOM   2739  HZ2 LYS   172       3.486 -21.720  25.536  1.00  0.00           H  
ATOM   2740  HZ3 LYS   172       3.031 -23.201  26.249  1.00  0.00           H  
ATOM   2741  C   LYS   172       6.431 -23.905  29.504  1.00  0.00           C  
ATOM   2742  O   LYS   172       7.494 -23.395  29.215  1.00  0.00           O  
ATOM   2743  N   ASP   173       6.092 -25.147  29.097  1.00  0.00           N  
ATOM   2744  H   ASP   173       5.197 -25.469  29.435  1.00  0.00           H  
ATOM   2745  CA  ASP   173       6.735 -25.989  28.152  1.00  0.00           C  
ATOM   2746  HA  ASP   173       6.230 -26.943  28.300  1.00  0.00           H  
ATOM   2747  CB  ASP   173       6.408 -25.448  26.737  1.00  0.00           C  
ATOM   2748  HB2 ASP   173       6.909 -24.491  26.598  1.00  0.00           H  
ATOM   2749  HB3 ASP   173       6.677 -26.219  26.016  1.00  0.00           H  
ATOM   2750  CG  ASP   173       4.888 -25.244  26.556  1.00  0.00           C  
ATOM   2751  OD1 ASP   173       4.496 -24.339  25.802  1.00  0.00           O  
ATOM   2752  OD2 ASP   173       4.056 -25.844  27.268  1.00  0.00           O  
ATOM   2753  C   ASP   173       8.259 -26.310  28.426  1.00  0.00           C  
ATOM   2754  O   ASP   173       8.967 -26.789  27.485  1.00  0.00           O  
ATOM   2755  N   LEU   174       8.713 -26.067  29.649  1.00  0.00           N  
ATOM   2756  H   LEU   174       8.056 -25.727  30.336  1.00  0.00           H  
ATOM   2757  CA  LEU   174      10.073 -26.353  30.143  1.00  0.00           C  
ATOM   2758  HA  LEU   174      10.673 -26.240  29.240  1.00  0.00           H  
ATOM   2759  CB  LEU   174      10.501 -25.314  31.165  1.00  0.00           C  
ATOM   2760  HB2 LEU   174      10.472 -24.330  30.697  1.00  0.00           H  
ATOM   2761  HB3 LEU   174       9.770 -25.265  31.972  1.00  0.00           H  
ATOM   2762  CG  LEU   174      11.856 -25.539  31.850  1.00  0.00           C  
ATOM   2763  HG  LEU   174      11.750 -26.520  32.314  1.00  0.00           H  
ATOM   2764  CD1 LEU   174      13.101 -25.432  30.853  1.00  0.00           C  
ATOM   2765 HD11 LEU   174      13.307 -24.372  30.703  1.00  0.00           H  
ATOM   2766 HD12 LEU   174      13.959 -25.826  31.397  1.00  0.00           H  
ATOM   2767 HD13 LEU   174      12.833 -25.942  29.928  1.00  0.00           H  
ATOM   2768  CD2 LEU   174      12.005 -24.519  32.990  1.00  0.00           C  
ATOM   2769 HD21 LEU   174      12.941 -24.630  33.538  1.00  0.00           H  
ATOM   2770 HD22 LEU   174      12.100 -23.495  32.630  1.00  0.00           H  
ATOM   2771 HD23 LEU   174      11.163 -24.548  33.682  1.00  0.00           H  
ATOM   2772  C   LEU   174      10.126 -27.827  30.522  1.00  0.00           C  
ATOM   2773  O   LEU   174      11.140 -28.395  30.162  1.00  0.00           O  
ATOM   2774  N   ASN   175       9.010 -28.462  31.007  1.00  0.00           N  
ATOM   2775  H   ASN   175       8.219 -27.861  31.190  1.00  0.00           H  
ATOM   2776  CA  ASN   175       8.815 -30.021  30.889  1.00  0.00           C  
ATOM   2777  HA  ASN   175       7.897 -30.096  31.472  1.00  0.00           H  
ATOM   2778  CB  ASN   175       8.422 -30.502  29.532  1.00  0.00           C  
ATOM   2779  HB2 ASN   175       9.266 -30.358  28.858  1.00  0.00           H  
ATOM   2780  HB3 ASN   175       8.178 -31.564  29.545  1.00  0.00           H  
ATOM   2781  CG  ASN   175       7.121 -29.911  29.082  1.00  0.00           C  
ATOM   2782  OD1 ASN   175       6.178 -29.791  29.835  1.00  0.00           O  
ATOM   2783  ND2 ASN   175       6.965 -29.644  27.800  1.00  0.00           N  
ATOM   2784 HD21 ASN   175       6.144 -29.111  27.550  1.00  0.00           H  
ATOM   2785 HD22 ASN   175       7.699 -29.864  27.142  1.00  0.00           H  
ATOM   2786  C   ASN   175      10.013 -30.783  31.476  1.00  0.00           C  
ATOM   2787  O   ASN   175      10.504 -31.775  30.909  1.00  0.00           O  
ATOM   2788  N   LEU   176      10.408 -30.322  32.663  1.00  0.00           N  
ATOM   2789  H   LEU   176       9.970 -29.495  33.043  1.00  0.00           H  
ATOM   2790  CA  LEU   176      11.429 -31.065  33.349  1.00  0.00           C  
ATOM   2791  HA  LEU   176      12.304 -31.157  32.705  1.00  0.00           H  
ATOM   2792  CB  LEU   176      11.870 -30.272  34.596  1.00  0.00           C  
ATOM   2793  HB2 LEU   176      11.005 -30.261  35.260  1.00  0.00           H  
ATOM   2794  HB3 LEU   176      12.755 -30.799  34.953  1.00  0.00           H  
ATOM   2795  CG  LEU   176      12.208 -28.788  34.285  1.00  0.00           C  
ATOM   2796  HG  LEU   176      11.465 -28.325  33.635  1.00  0.00           H  
ATOM   2797  CD1 LEU   176      12.524 -28.094  35.584  1.00  0.00           C  
ATOM   2798 HD11 LEU   176      11.575 -28.039  36.118  1.00  0.00           H  
ATOM   2799 HD12 LEU   176      13.323 -28.515  36.194  1.00  0.00           H  
ATOM   2800 HD13 LEU   176      12.902 -27.094  35.371  1.00  0.00           H  
ATOM   2801  CD2 LEU   176      13.479 -28.682  33.476  1.00  0.00           C  
ATOM   2802 HD21 LEU   176      13.534 -27.610  33.287  1.00  0.00           H  
ATOM   2803 HD22 LEU   176      14.295 -29.137  34.036  1.00  0.00           H  
ATOM   2804 HD23 LEU   176      13.415 -29.091  32.467  1.00  0.00           H  
ATOM   2805  C   LEU   176      11.008 -32.571  33.624  1.00  0.00           C  
ATOM   2806  O   LEU   176       9.835 -32.917  33.816  1.00  0.00           O  
ATOM   2807  N   THR   177      12.042 -33.435  33.608  1.00  0.00           N  
ATOM   2808  H   THR   177      12.942 -32.986  33.520  1.00  0.00           H  
ATOM   2809  CA  THR   177      12.021 -34.926  33.762  1.00  0.00           C  
ATOM   2810  HA  THR   177      11.188 -35.234  33.132  1.00  0.00           H  
ATOM   2811  CB  THR   177      13.281 -35.476  33.185  1.00  0.00           C  
ATOM   2812  HB  THR   177      13.166 -36.553  33.065  1.00  0.00           H  
ATOM   2813  CG2 THR   177      13.612 -34.942  31.808  1.00  0.00           C  
ATOM   2814 HG21 THR   177      14.461 -35.527  31.454  1.00  0.00           H  
ATOM   2815 HG22 THR   177      12.818 -35.078  31.074  1.00  0.00           H  
ATOM   2816 HG23 THR   177      13.906 -33.893  31.777  1.00  0.00           H  
ATOM   2817  OG1 THR   177      14.447 -35.278  33.888  1.00  0.00           O  
ATOM   2818  HG1 THR   177      15.129 -35.861  33.547  1.00  0.00           H  
ATOM   2819  C   THR   177      11.809 -35.363  35.260  1.00  0.00           C  
ATOM   2820  O   THR   177      11.877 -34.608  36.171  1.00  0.00           O  
ATOM   2821  N   ASP   178      11.588 -36.668  35.481  1.00  0.00           N  
ATOM   2822  H   ASP   178      11.633 -37.376  34.762  1.00  0.00           H  
ATOM   2823  CA  ASP   178      11.195 -37.145  36.807  1.00  0.00           C  
ATOM   2824  HA  ASP   178      10.335 -36.657  37.264  1.00  0.00           H  
ATOM   2825  CB  ASP   178      10.858 -38.573  36.543  1.00  0.00           C  
ATOM   2826  HB2 ASP   178       9.852 -38.603  36.125  1.00  0.00           H  
ATOM   2827  HB3 ASP   178      11.594 -39.110  35.944  1.00  0.00           H  
ATOM   2828  CG  ASP   178      10.747 -39.260  37.895  1.00  0.00           C  
ATOM   2829  OD1 ASP   178       9.779 -38.974  38.741  1.00  0.00           O  
ATOM   2830  OD2 ASP   178      11.463 -40.299  38.158  1.00  0.00           O  
ATOM   2831  C   ASP   178      12.234 -36.941  37.841  1.00  0.00           C  
ATOM   2832  O   ASP   178      11.894 -36.557  38.921  1.00  0.00           O  
ATOM   2833  N   ALA   179      13.541 -37.129  37.511  1.00  0.00           N  
ATOM   2834  H   ALA   179      13.746 -37.362  36.550  1.00  0.00           H  
ATOM   2835  CA  ALA   179      14.737 -36.843  38.336  1.00  0.00           C  
ATOM   2836  HA  ALA   179      14.713 -37.327  39.312  1.00  0.00           H  
ATOM   2837  CB  ALA   179      15.944 -37.404  37.676  1.00  0.00           C  
ATOM   2838  HB1 ALA   179      15.856 -38.491  37.657  1.00  0.00           H  
ATOM   2839  HB2 ALA   179      16.069 -37.020  36.664  1.00  0.00           H  
ATOM   2840  HB3 ALA   179      16.790 -37.187  38.327  1.00  0.00           H  
ATOM   2841  C   ALA   179      14.895 -35.306  38.651  1.00  0.00           C  
ATOM   2842  O   ALA   179      15.109 -34.973  39.772  1.00  0.00           O  
ATOM   2843  N   GLN   180      14.576 -34.442  37.673  1.00  0.00           N  
ATOM   2844  H   GLN   180      14.374 -34.752  36.733  1.00  0.00           H  
ATOM   2845  CA  GLN   180      14.638 -32.985  37.880  1.00  0.00           C  
ATOM   2846  HA  GLN   180      15.637 -32.753  38.249  1.00  0.00           H  
ATOM   2847  CB  GLN   180      14.478 -32.352  36.529  1.00  0.00           C  
ATOM   2848  HB2 GLN   180      13.621 -32.761  35.994  1.00  0.00           H  
ATOM   2849  HB3 GLN   180      14.216 -31.296  36.600  1.00  0.00           H  
ATOM   2850  CG  GLN   180      15.721 -32.534  35.655  1.00  0.00           C  
ATOM   2851  HG2 GLN   180      16.608 -32.139  36.150  1.00  0.00           H  
ATOM   2852  HG3 GLN   180      15.982 -33.571  35.444  1.00  0.00           H  
ATOM   2853  CD  GLN   180      15.712 -31.705  34.318  1.00  0.00           C  
ATOM   2854  OE1 GLN   180      14.829 -31.923  33.460  1.00  0.00           O  
ATOM   2855  NE2 GLN   180      16.724 -30.935  34.040  1.00  0.00           N  
ATOM   2856 HE21 GLN   180      16.697 -30.494  33.132  1.00  0.00           H  
ATOM   2857 HE22 GLN   180      17.386 -30.744  34.778  1.00  0.00           H  
ATOM   2858  C   GLN   180      13.643 -32.451  38.791  1.00  0.00           C  
ATOM   2859  O   GLN   180      13.927 -31.758  39.722  1.00  0.00           O  
ATOM   2860  N   LYS   181      12.409 -32.943  38.735  1.00  0.00           N  
ATOM   2861  H   LYS   181      12.186 -33.590  37.992  1.00  0.00           H  
ATOM   2862  CA  LYS   181      11.359 -32.680  39.681  1.00  0.00           C  
ATOM   2863  HA  LYS   181      11.124 -31.620  39.772  1.00  0.00           H  
ATOM   2864  CB  LYS   181       9.958 -33.303  39.324  1.00  0.00           C  
ATOM   2865  HB2 LYS   181      10.045 -34.379  39.170  1.00  0.00           H  
ATOM   2866  HB3 LYS   181       9.285 -33.068  40.148  1.00  0.00           H  
ATOM   2867  CG  LYS   181       9.340 -32.749  38.234  1.00  0.00           C  
ATOM   2868  HG2 LYS   181       9.472 -31.667  38.258  1.00  0.00           H  
ATOM   2869  HG3 LYS   181       9.827 -33.087  37.319  1.00  0.00           H  
ATOM   2870  CD  LYS   181       7.966 -32.889  38.103  1.00  0.00           C  
ATOM   2871  HD2 LYS   181       7.727 -33.943  38.244  1.00  0.00           H  
ATOM   2872  HD3 LYS   181       7.530 -32.372  38.958  1.00  0.00           H  
ATOM   2873  CE  LYS   181       7.424 -32.477  36.950  1.00  0.00           C  
ATOM   2874  HE2 LYS   181       7.640 -31.422  36.781  1.00  0.00           H  
ATOM   2875  HE3 LYS   181       7.720 -33.119  36.120  1.00  0.00           H  
ATOM   2876  NZ  LYS   181       5.965 -32.384  37.148  1.00  0.00           N  
ATOM   2877  HZ1 LYS   181       5.760 -31.788  37.937  1.00  0.00           H  
ATOM   2878  HZ2 LYS   181       5.528 -32.000  36.323  1.00  0.00           H  
ATOM   2879  HZ3 LYS   181       5.573 -33.296  37.338  1.00  0.00           H  
ATOM   2880  C   LYS   181      11.670 -32.986  41.186  1.00  0.00           C  
ATOM   2881  O   LYS   181      11.658 -32.187  42.070  1.00  0.00           O  
ATOM   2882  N   GLN   182      12.260 -34.134  41.401  1.00  0.00           N  
ATOM   2883  H   GLN   182      12.488 -34.778  40.656  1.00  0.00           H  
ATOM   2884  CA  GLN   182      12.825 -34.580  42.741  1.00  0.00           C  
ATOM   2885  HA  GLN   182      12.051 -34.412  43.491  1.00  0.00           H  
ATOM   2886  CB  GLN   182      13.114 -36.111  42.668  1.00  0.00           C  
ATOM   2887  HB2 GLN   182      12.098 -36.504  42.658  1.00  0.00           H  
ATOM   2888  HB3 GLN   182      13.675 -36.422  41.787  1.00  0.00           H  
ATOM   2889  CG  GLN   182      13.799 -36.524  43.933  1.00  0.00           C  
ATOM   2890  HG2 GLN   182      14.835 -36.202  43.837  1.00  0.00           H  
ATOM   2891  HG3 GLN   182      13.366 -36.106  44.842  1.00  0.00           H  
ATOM   2892  CD  GLN   182      13.593 -38.065  44.225  1.00  0.00           C  
ATOM   2893  OE1 GLN   182      12.548 -38.638  44.083  1.00  0.00           O  
ATOM   2894  NE2 GLN   182      14.580 -38.726  44.786  1.00  0.00           N  
ATOM   2895 HE21 GLN   182      14.381 -39.671  45.085  1.00  0.00           H  
ATOM   2896 HE22 GLN   182      15.409 -38.179  44.966  1.00  0.00           H  
ATOM   2897  C   GLN   182      14.022 -33.730  43.228  1.00  0.00           C  
ATOM   2898  O   GLN   182      14.155 -33.349  44.345  1.00  0.00           O  
ATOM   2899  N   GLN   183      14.881 -33.476  42.291  1.00  0.00           N  
ATOM   2900  H   GLN   183      14.823 -33.747  41.320  1.00  0.00           H  
ATOM   2901  CA  GLN   183      16.041 -32.558  42.590  1.00  0.00           C  
ATOM   2902  HA  GLN   183      16.485 -32.975  43.494  1.00  0.00           H  
ATOM   2903  CB  GLN   183      17.260 -32.699  41.667  1.00  0.00           C  
ATOM   2904  HB2 GLN   183      17.556 -33.718  41.418  1.00  0.00           H  
ATOM   2905  HB3 GLN   183      17.046 -32.197  40.724  1.00  0.00           H  
ATOM   2906  CG  GLN   183      18.545 -32.025  42.323  1.00  0.00           C  
ATOM   2907  HG2 GLN   183      18.542 -30.938  42.396  1.00  0.00           H  
ATOM   2908  HG3 GLN   183      18.607 -32.456  43.322  1.00  0.00           H  
ATOM   2909  CD  GLN   183      19.801 -32.432  41.645  1.00  0.00           C  
ATOM   2910  OE1 GLN   183      19.833 -32.917  40.560  1.00  0.00           O  
ATOM   2911  NE2 GLN   183      20.929 -32.224  42.260  1.00  0.00           N  
ATOM   2912 HE21 GLN   183      21.813 -32.493  41.852  1.00  0.00           H  
ATOM   2913 HE22 GLN   183      20.875 -31.728  43.139  1.00  0.00           H  
ATOM   2914  C   GLN   183      15.593 -31.128  42.799  1.00  0.00           C  
ATOM   2915  O   GLN   183      16.278 -30.470  43.573  1.00  0.00           O  
ATOM   2916  N   ILE   184      14.553 -30.666  42.119  1.00  0.00           N  
ATOM   2917  H   ILE   184      14.109 -31.281  41.452  1.00  0.00           H  
ATOM   2918  CA  ILE   184      13.974 -29.372  42.463  1.00  0.00           C  
ATOM   2919  HA  ILE   184      14.734 -28.591  42.473  1.00  0.00           H  
ATOM   2920  CB  ILE   184      12.994 -28.903  41.382  1.00  0.00           C  
ATOM   2921  HB  ILE   184      12.633 -29.778  40.842  1.00  0.00           H  
ATOM   2922  CG2 ILE   184      11.785 -28.060  41.966  1.00  0.00           C  
ATOM   2923 HG21 ILE   184      12.130 -27.116  42.387  1.00  0.00           H  
ATOM   2924 HG22 ILE   184      11.146 -27.712  41.154  1.00  0.00           H  
ATOM   2925 HG23 ILE   184      11.242 -28.650  42.704  1.00  0.00           H  
ATOM   2926  CG1 ILE   184      13.901 -28.275  40.307  1.00  0.00           C  
ATOM   2927 HG12 ILE   184      13.994 -27.241  40.639  1.00  0.00           H  
ATOM   2928 HG13 ILE   184      14.885 -28.743  40.302  1.00  0.00           H  
ATOM   2929  CD1 ILE   184      13.438 -28.358  38.851  1.00  0.00           C  
ATOM   2930 HD11 ILE   184      12.558 -27.737  38.687  1.00  0.00           H  
ATOM   2931 HD12 ILE   184      14.303 -27.944  38.332  1.00  0.00           H  
ATOM   2932 HD13 ILE   184      13.331 -29.352  38.416  1.00  0.00           H  
ATOM   2933  C   ILE   184      13.446 -29.292  43.915  1.00  0.00           C  
ATOM   2934  O   ILE   184      13.719 -28.297  44.566  1.00  0.00           O  
ATOM   2935  N   ARG   185      12.846 -30.300  44.459  1.00  0.00           N  
ATOM   2936  H   ARG   185      12.678 -31.045  43.798  1.00  0.00           H  
ATOM   2937  CA  ARG   185      12.499 -30.435  45.915  1.00  0.00           C  
ATOM   2938  HA  ARG   185      11.943 -29.558  46.246  1.00  0.00           H  
ATOM   2939  CB  ARG   185      11.580 -31.639  46.195  1.00  0.00           C  
ATOM   2940  HB2 ARG   185      11.975 -32.614  45.909  1.00  0.00           H  
ATOM   2941  HB3 ARG   185      11.539 -31.607  47.284  1.00  0.00           H  
ATOM   2942  CG  ARG   185      10.292 -31.489  45.733  1.00  0.00           C  
ATOM   2943  HG2 ARG   185       9.931 -30.503  46.028  1.00  0.00           H  
ATOM   2944  HG3 ARG   185      10.358 -31.497  44.645  1.00  0.00           H  
ATOM   2945  CD  ARG   185       9.406 -32.410  46.212  1.00  0.00           C  
ATOM   2946  HD2 ARG   185       9.533 -32.688  47.258  1.00  0.00           H  
ATOM   2947  HD3 ARG   185       8.410 -31.968  46.181  1.00  0.00           H  
ATOM   2948  NE  ARG   185       9.344 -33.661  45.492  1.00  0.00           N  
ATOM   2949  HE  ARG   185       9.667 -34.424  46.070  1.00  0.00           H  
ATOM   2950  CZ  ARG   185       8.881 -33.932  44.280  1.00  0.00           C  
ATOM   2951  NH1 ARG   185       8.471 -33.110  43.355  1.00  0.00           N  
ATOM   2952 HH11 ARG   185       8.221 -32.200  43.715  1.00  0.00           H  
ATOM   2953 HH12 ARG   185       8.221 -33.449  42.437  1.00  0.00           H  
ATOM   2954  NH2 ARG   185       8.862 -35.152  43.864  1.00  0.00           N  
ATOM   2955 HH21 ARG   185       9.225 -35.888  44.452  1.00  0.00           H  
ATOM   2956 HH22 ARG   185       8.508 -35.333  42.935  1.00  0.00           H  
ATOM   2957  C   ARG   185      13.729 -30.388  46.836  1.00  0.00           C  
ATOM   2958  O   ARG   185      13.732 -29.695  47.806  1.00  0.00           O  
ATOM   2959  N   GLU   186      14.799 -31.147  46.438  1.00  0.00           N  
ATOM   2960  H   GLU   186      14.781 -31.728  45.612  1.00  0.00           H  
ATOM   2961  CA  GLU   186      15.952 -31.209  47.261  1.00  0.00           C  
ATOM   2962  HA  GLU   186      15.721 -31.432  48.302  1.00  0.00           H  
ATOM   2963  CB  GLU   186      16.800 -32.416  46.855  1.00  0.00           C  
ATOM   2964  HB2 GLU   186      16.671 -32.457  45.774  1.00  0.00           H  
ATOM   2965  HB3 GLU   186      17.854 -32.330  47.120  1.00  0.00           H  
ATOM   2966  CG  GLU   186      16.344 -33.718  47.450  1.00  0.00           C  
ATOM   2967  HG2 GLU   186      15.318 -33.933  47.150  1.00  0.00           H  
ATOM   2968  HG3 GLU   186      16.933 -34.542  47.048  1.00  0.00           H  
ATOM   2969  CD  GLU   186      16.315 -33.721  48.995  1.00  0.00           C  
ATOM   2970  OE1 GLU   186      17.255 -33.481  49.748  1.00  0.00           O  
ATOM   2971  OE2 GLU   186      15.196 -33.914  49.493  1.00  0.00           O  
ATOM   2972  C   GLU   186      16.774 -29.901  47.326  1.00  0.00           C  
ATOM   2973  O   GLU   186      17.125 -29.378  48.333  1.00  0.00           O  
ATOM   2974  N   ILE   187      16.911 -29.211  46.237  1.00  0.00           N  
ATOM   2975  H   ILE   187      16.501 -29.507  45.363  1.00  0.00           H  
ATOM   2976  CA  ILE   187      17.496 -27.907  46.150  1.00  0.00           C  
ATOM   2977  HA  ILE   187      18.531 -27.878  46.491  1.00  0.00           H  
ATOM   2978  CB  ILE   187      17.629 -27.541  44.595  1.00  0.00           C  
ATOM   2979  HB  ILE   187      16.664 -27.805  44.163  1.00  0.00           H  
ATOM   2980  CG2 ILE   187      17.767 -26.043  44.391  1.00  0.00           C  
ATOM   2981 HG21 ILE   187      18.647 -25.709  44.940  1.00  0.00           H  
ATOM   2982 HG22 ILE   187      17.808 -25.925  43.308  1.00  0.00           H  
ATOM   2983 HG23 ILE   187      16.970 -25.392  44.749  1.00  0.00           H  
ATOM   2984  CG1 ILE   187      18.743 -28.260  43.898  1.00  0.00           C  
ATOM   2985 HG12 ILE   187      19.710 -27.785  44.058  1.00  0.00           H  
ATOM   2986 HG13 ILE   187      18.742 -29.300  44.227  1.00  0.00           H  
ATOM   2987  CD1 ILE   187      18.607 -28.241  42.295  1.00  0.00           C  
ATOM   2988 HD11 ILE   187      19.441 -28.831  41.915  1.00  0.00           H  
ATOM   2989 HD12 ILE   187      17.738 -28.833  42.010  1.00  0.00           H  
ATOM   2990 HD13 ILE   187      18.513 -27.240  41.874  1.00  0.00           H  
ATOM   2991  C   ILE   187      16.730 -26.810  46.936  1.00  0.00           C  
ATOM   2992  O   ILE   187      17.388 -25.985  47.505  1.00  0.00           O  
ATOM   2993  N   MET   188      15.374 -26.854  47.019  1.00  0.00           N  
ATOM   2994  H   MET   188      14.939 -27.610  46.509  1.00  0.00           H  
ATOM   2995  CA  MET   188      14.511 -25.960  47.771  1.00  0.00           C  
ATOM   2996  HA  MET   188      14.824 -24.938  47.559  1.00  0.00           H  
ATOM   2997  CB  MET   188      13.061 -26.128  47.438  1.00  0.00           C  
ATOM   2998  HB2 MET   188      12.742 -27.166  47.340  1.00  0.00           H  
ATOM   2999  HB3 MET   188      12.434 -25.724  48.233  1.00  0.00           H  
ATOM   3000  CG  MET   188      12.746 -25.364  46.122  1.00  0.00           C  
ATOM   3001  HG2 MET   188      13.095 -24.334  46.198  1.00  0.00           H  
ATOM   3002  HG3 MET   188      13.300 -25.752  45.267  1.00  0.00           H  
ATOM   3003  SD  MET   188      11.020 -25.154  45.553  1.00  0.00           S  
ATOM   3004  CE  MET   188      11.381 -23.727  44.499  1.00  0.00           C  
ATOM   3005  HE1 MET   188      11.510 -22.869  45.159  1.00  0.00           H  
ATOM   3006  HE2 MET   188      12.278 -23.825  43.888  1.00  0.00           H  
ATOM   3007  HE3 MET   188      10.601 -23.627  43.745  1.00  0.00           H  
ATOM   3008  C   MET   188      14.528 -26.306  49.303  1.00  0.00           C  
ATOM   3009  O   MET   188      14.195 -25.418  50.051  1.00  0.00           O  
ATOM   3010  N   LYS   189      15.072 -27.527  49.729  1.00  0.00           N  
ATOM   3011  H   LYS   189      15.226 -28.282  49.076  1.00  0.00           H  
ATOM   3012  CA  LYS   189      15.502 -27.582  51.215  1.00  0.00           C  
ATOM   3013  HA  LYS   189      14.620 -27.386  51.824  1.00  0.00           H  
ATOM   3014  CB  LYS   189      16.083 -28.979  51.413  1.00  0.00           C  
ATOM   3015  HB2 LYS   189      16.839 -29.065  50.632  1.00  0.00           H  
ATOM   3016  HB3 LYS   189      16.604 -28.941  52.369  1.00  0.00           H  
ATOM   3017  CG  LYS   189      15.160 -30.008  51.438  1.00  0.00           C  
ATOM   3018  HG2 LYS   189      14.322 -29.619  52.015  1.00  0.00           H  
ATOM   3019  HG3 LYS   189      14.802 -30.158  50.420  1.00  0.00           H  
ATOM   3020  CD  LYS   189      15.640 -31.216  51.939  1.00  0.00           C  
ATOM   3021  HD2 LYS   189      16.512 -31.501  51.350  1.00  0.00           H  
ATOM   3022  HD3 LYS   189      16.003 -30.976  52.938  1.00  0.00           H  
ATOM   3023  CE  LYS   189      14.727 -32.198  52.088  1.00  0.00           C  
ATOM   3024  HE2 LYS   189      14.236 -32.052  53.050  1.00  0.00           H  
ATOM   3025  HE3 LYS   189      13.963 -32.173  51.310  1.00  0.00           H  
ATOM   3026  NZ  LYS   189      15.305 -33.552  52.072  1.00  0.00           N  
ATOM   3027  HZ1 LYS   189      14.648 -34.218  52.452  1.00  0.00           H  
ATOM   3028  HZ2 LYS   189      15.343 -33.950  51.144  1.00  0.00           H  
ATOM   3029  HZ3 LYS   189      16.159 -33.629  52.605  1.00  0.00           H  
ATOM   3030  C   LYS   189      16.527 -26.554  51.634  1.00  0.00           C  
ATOM   3031  O   LYS   189      16.332 -25.814  52.615  1.00  0.00           O  
ATOM   3032  N   GLY   190      17.393 -26.220  50.696  1.00  0.00           N  
ATOM   3033  H   GLY   190      17.360 -26.628  49.772  1.00  0.00           H  
ATOM   3034  CA  GLY   190      18.412 -25.172  50.977  1.00  0.00           C  
ATOM   3035  HA2 GLY   190      18.948 -25.237  51.923  1.00  0.00           H  
ATOM   3036  HA3 GLY   190      19.111 -25.219  50.142  1.00  0.00           H  
ATOM   3037  C   GLY   190      17.828 -23.737  51.011  1.00  0.00           C  
ATOM   3038  O   GLY   190      18.419 -22.796  51.566  1.00  0.00           O  
ATOM   3039  N   GLN   191      16.596 -23.583  50.386  1.00  0.00           N  
ATOM   3040  H   GLN   191      16.082 -24.431  50.197  1.00  0.00           H  
ATOM   3041  CA  GLN   191      15.821 -22.347  50.475  1.00  0.00           C  
ATOM   3042  HA  GLN   191      16.560 -21.554  50.358  1.00  0.00           H  
ATOM   3043  CB  GLN   191      14.857 -22.228  49.315  1.00  0.00           C  
ATOM   3044  HB2 GLN   191      15.401 -22.445  48.395  1.00  0.00           H  
ATOM   3045  HB3 GLN   191      14.010 -22.890  49.493  1.00  0.00           H  
ATOM   3046  CG  GLN   191      14.390 -20.746  49.305  1.00  0.00           C  
ATOM   3047  HG2 GLN   191      13.707 -20.595  50.141  1.00  0.00           H  
ATOM   3048  HG3 GLN   191      15.240 -20.075  49.423  1.00  0.00           H  
ATOM   3049  CD  GLN   191      13.599 -20.247  48.023  1.00  0.00           C  
ATOM   3050  OE1 GLN   191      13.263 -20.989  47.146  1.00  0.00           O  
ATOM   3051  NE2 GLN   191      13.277 -19.004  47.927  1.00  0.00           N  
ATOM   3052 HE21 GLN   191      12.779 -18.773  47.079  1.00  0.00           H  
ATOM   3053 HE22 GLN   191      13.475 -18.395  48.707  1.00  0.00           H  
ATOM   3054  C   GLN   191      15.213 -22.268  51.930  1.00  0.00           C  
ATOM   3055  O   GLN   191      15.487 -21.311  52.666  1.00  0.00           O  
ATOM   3056  N   ARG   192      14.293 -23.173  52.206  1.00  0.00           N  
ATOM   3057  H   ARG   192      14.077 -23.790  51.436  1.00  0.00           H  
ATOM   3058  CA  ARG   192      13.521 -23.233  53.507  1.00  0.00           C  
ATOM   3059  HA  ARG   192      12.813 -22.404  53.512  1.00  0.00           H  
ATOM   3060  CB  ARG   192      12.645 -24.498  53.380  1.00  0.00           C  
ATOM   3061  HB2 ARG   192      12.055 -24.244  52.500  1.00  0.00           H  
ATOM   3062  HB3 ARG   192      13.321 -25.314  53.121  1.00  0.00           H  
ATOM   3063  CG  ARG   192      11.715 -24.741  54.304  1.00  0.00           C  
ATOM   3064  HG2 ARG   192      12.119 -24.745  55.316  1.00  0.00           H  
ATOM   3065  HG3 ARG   192      10.978 -23.962  54.111  1.00  0.00           H  
ATOM   3066  CD  ARG   192      11.113 -25.975  54.204  1.00  0.00           C  
ATOM   3067  HD2 ARG   192      10.801 -26.118  53.169  1.00  0.00           H  
ATOM   3068  HD3 ARG   192      11.840 -26.754  54.431  1.00  0.00           H  
ATOM   3069  NE  ARG   192       9.985 -26.091  55.093  1.00  0.00           N  
ATOM   3070  HE  ARG   192       9.118 -25.673  54.787  1.00  0.00           H  
ATOM   3071  CZ  ARG   192       9.884 -26.872  56.134  1.00  0.00           C  
ATOM   3072  NH1 ARG   192      10.863 -27.693  56.454  1.00  0.00           N  
ATOM   3073 HH11 ARG   192      11.588 -27.886  55.777  1.00  0.00           H  
ATOM   3074 HH12 ARG   192      10.817 -28.075  57.387  1.00  0.00           H  
ATOM   3075  NH2 ARG   192       8.796 -26.981  56.848  1.00  0.00           N  
ATOM   3076 HH21 ARG   192       7.975 -26.510  56.495  1.00  0.00           H  
ATOM   3077 HH22 ARG   192       8.707 -27.431  57.748  1.00  0.00           H  
ATOM   3078  C   ARG   192      14.291 -23.337  54.847  1.00  0.00           C  
ATOM   3079  O   ARG   192      13.814 -22.840  55.871  1.00  0.00           O  
ATOM   3080  N   ASP   193      15.499 -23.889  54.834  1.00  0.00           N  
ATOM   3081  H   ASP   193      15.727 -24.172  53.891  1.00  0.00           H  
ATOM   3082  CA  ASP   193      16.458 -23.885  55.947  1.00  0.00           C  
ATOM   3083  HA  ASP   193      15.894 -24.140  56.845  1.00  0.00           H  
ATOM   3084  CB  ASP   193      17.608 -24.903  55.577  1.00  0.00           C  
ATOM   3085  HB2 ASP   193      17.924 -24.714  54.551  1.00  0.00           H  
ATOM   3086  HB3 ASP   193      18.511 -24.845  56.185  1.00  0.00           H  
ATOM   3087  CG  ASP   193      17.119 -26.375  55.730  1.00  0.00           C  
ATOM   3088  OD1 ASP   193      17.958 -27.239  55.438  1.00  0.00           O  
ATOM   3089  OD2 ASP   193      16.034 -26.657  56.346  1.00  0.00           O  
ATOM   3090  C   ASP   193      17.059 -22.529  56.333  1.00  0.00           C  
ATOM   3091  O   ASP   193      17.804 -22.438  57.307  1.00  0.00           O  
ATOM   3092  N   GLN   194      16.864 -21.538  55.512  1.00  0.00           N  
ATOM   3093  H   GLN   194      16.364 -21.731  54.656  1.00  0.00           H  
ATOM   3094  CA  GLN   194      17.691 -20.271  55.521  1.00  0.00           C  
ATOM   3095  HA  GLN   194      18.246 -20.221  56.458  1.00  0.00           H  
ATOM   3096  CB  GLN   194      18.655 -20.228  54.335  1.00  0.00           C  
ATOM   3097  HB2 GLN   194      19.277 -21.112  54.476  1.00  0.00           H  
ATOM   3098  HB3 GLN   194      18.039 -20.315  53.440  1.00  0.00           H  
ATOM   3099  CG  GLN   194      19.576 -18.986  54.402  1.00  0.00           C  
ATOM   3100  HG2 GLN   194      20.095 -18.892  53.448  1.00  0.00           H  
ATOM   3101  HG3 GLN   194      18.980 -18.081  54.514  1.00  0.00           H  
ATOM   3102  CD  GLN   194      20.638 -18.804  55.467  1.00  0.00           C  
ATOM   3103  OE1 GLN   194      21.043 -19.684  56.178  1.00  0.00           O  
ATOM   3104  NE2 GLN   194      21.196 -17.608  55.497  1.00  0.00           N  
ATOM   3105 HE21 GLN   194      22.024 -17.518  56.069  1.00  0.00           H  
ATOM   3106 HE22 GLN   194      21.008 -16.942  54.762  1.00  0.00           H  
ATOM   3107  C   GLN   194      16.776 -19.039  55.620  1.00  0.00           C  
ATOM   3108  O   GLN   194      17.164 -18.153  56.370  1.00  0.00           O  
ATOM   3109  N   MET   195      15.629 -19.053  54.935  1.00  0.00           N  
ATOM   3110  H   MET   195      15.367 -19.870  54.402  1.00  0.00           H  
ATOM   3111  CA  MET   195      14.678 -17.985  54.815  1.00  0.00           C  
ATOM   3112  HA  MET   195      15.223 -17.086  54.526  1.00  0.00           H  
ATOM   3113  CB  MET   195      13.737 -18.232  53.711  1.00  0.00           C  
ATOM   3114  HB2 MET   195      13.010 -19.003  53.962  1.00  0.00           H  
ATOM   3115  HB3 MET   195      13.254 -17.259  53.618  1.00  0.00           H  
ATOM   3116  CG  MET   195      14.437 -18.559  52.386  1.00  0.00           C  
ATOM   3117  HG2 MET   195      15.519 -18.482  52.495  1.00  0.00           H  
ATOM   3118  HG3 MET   195      14.165 -19.586  52.146  1.00  0.00           H  
ATOM   3119  SD  MET   195      14.058 -17.498  51.065  1.00  0.00           S  
ATOM   3120  CE  MET   195      12.435 -17.868  50.966  1.00  0.00           C  
ATOM   3121  HE1 MET   195      11.918 -17.583  51.882  1.00  0.00           H  
ATOM   3122  HE2 MET   195      11.922 -17.318  50.177  1.00  0.00           H  
ATOM   3123  HE3 MET   195      12.249 -18.889  50.631  1.00  0.00           H  
ATOM   3124  C   MET   195      14.090 -17.760  56.198  1.00  0.00           C  
ATOM   3125  O   MET   195      13.554 -18.669  56.816  1.00  0.00           O  
ATOM   3126  N   LYS   196      14.001 -16.470  56.546  1.00  0.00           N  
ATOM   3127  H   LYS   196      14.349 -15.775  55.902  1.00  0.00           H  
ATOM   3128  CA  LYS   196      13.507 -15.990  57.867  1.00  0.00           C  
ATOM   3129  HA  LYS   196      13.210 -16.858  58.455  1.00  0.00           H  
ATOM   3130  CB  LYS   196      14.643 -15.509  58.783  1.00  0.00           C  
ATOM   3131  HB2 LYS   196      15.405 -16.288  58.755  1.00  0.00           H  
ATOM   3132  HB3 LYS   196      15.049 -14.665  58.227  1.00  0.00           H  
ATOM   3133  CG  LYS   196      14.294 -15.166  60.061  1.00  0.00           C  
ATOM   3134  HG2 LYS   196      13.700 -14.252  60.038  1.00  0.00           H  
ATOM   3135  HG3 LYS   196      13.690 -15.986  60.452  1.00  0.00           H  
ATOM   3136  CD  LYS   196      15.405 -15.008  60.855  1.00  0.00           C  
ATOM   3137  HD2 LYS   196      16.037 -15.893  60.935  1.00  0.00           H  
ATOM   3138  HD3 LYS   196      15.974 -14.209  60.380  1.00  0.00           H  
ATOM   3139  CE  LYS   196      15.089 -14.607  62.122  1.00  0.00           C  
ATOM   3140  HE2 LYS   196      14.346 -13.819  61.996  1.00  0.00           H  
ATOM   3141  HE3 LYS   196      14.666 -15.447  62.673  1.00  0.00           H  
ATOM   3142  NZ  LYS   196      16.258 -14.046  62.835  1.00  0.00           N  
ATOM   3143  HZ1 LYS   196      17.005 -14.725  62.806  1.00  0.00           H  
ATOM   3144  HZ2 LYS   196      16.598 -13.131  62.575  1.00  0.00           H  
ATOM   3145  HZ3 LYS   196      15.996 -13.842  63.789  1.00  0.00           H  
ATOM   3146  C   LYS   196      12.345 -15.004  57.612  1.00  0.00           C  
ATOM   3147  O   LYS   196      12.409 -14.192  56.713  1.00  0.00           O  
ATOM   3148  N   ARG   197      11.322 -15.041  58.502  1.00  0.00           N  
ATOM   3149  H   ARG   197      11.529 -15.537  59.357  1.00  0.00           H  
ATOM   3150  CA  ARG   197      10.319 -13.980  58.620  1.00  0.00           C  
ATOM   3151  HA  ARG   197       9.841 -13.877  57.646  1.00  0.00           H  
ATOM   3152  CB  ARG   197       9.275 -14.511  59.649  1.00  0.00           C  
ATOM   3153  HB2 ARG   197       9.710 -14.807  60.603  1.00  0.00           H  
ATOM   3154  HB3 ARG   197       8.654 -13.636  59.842  1.00  0.00           H  
ATOM   3155  CG  ARG   197       8.527 -15.479  59.133  1.00  0.00           C  
ATOM   3156  HG2 ARG   197       9.228 -16.218  58.745  1.00  0.00           H  
ATOM   3157  HG3 ARG   197       8.030 -15.965  59.973  1.00  0.00           H  
ATOM   3158  CD  ARG   197       7.603 -15.173  58.223  1.00  0.00           C  
ATOM   3159  HD2 ARG   197       6.875 -14.467  58.622  1.00  0.00           H  
ATOM   3160  HD3 ARG   197       8.076 -14.809  57.310  1.00  0.00           H  
ATOM   3161  NE  ARG   197       6.761 -16.313  57.904  1.00  0.00           N  
ATOM   3162  HE  ARG   197       6.503 -16.920  58.669  1.00  0.00           H  
ATOM   3163  CZ  ARG   197       6.040 -16.530  56.792  1.00  0.00           C  
ATOM   3164  NH1 ARG   197       6.087 -15.687  55.753  1.00  0.00           N  
ATOM   3165 HH11 ARG   197       6.379 -14.728  55.873  1.00  0.00           H  
ATOM   3166 HH12 ARG   197       5.628 -15.990  54.906  1.00  0.00           H  
ATOM   3167  NH2 ARG   197       5.338 -17.560  56.597  1.00  0.00           N  
ATOM   3168 HH21 ARG   197       5.351 -18.419  57.127  1.00  0.00           H  
ATOM   3169 HH22 ARG   197       5.061 -17.592  55.626  1.00  0.00           H  
ATOM   3170  C   ARG   197      10.946 -12.667  59.107  1.00  0.00           C  
ATOM   3171  O   ARG   197      11.752 -12.730  60.069  1.00  0.00           O  
ATOM   3172  N   PRO   198      10.621 -11.538  58.481  1.00  0.00           N  
ATOM   3173  CD  PRO   198      10.137 -11.462  57.080  1.00  0.00           C  
ATOM   3174  HD2 PRO   198       9.087 -11.717  56.937  1.00  0.00           H  
ATOM   3175  HD3 PRO   198      10.714 -12.124  56.434  1.00  0.00           H  
ATOM   3176  CG  PRO   198      10.407 -10.024  56.656  1.00  0.00           C  
ATOM   3177  HG2 PRO   198       9.570  -9.599  56.102  1.00  0.00           H  
ATOM   3178  HG3 PRO   198      11.337  -9.947  56.093  1.00  0.00           H  
ATOM   3179  CB  PRO   198      10.507  -9.291  57.965  1.00  0.00           C  
ATOM   3180  HB2 PRO   198       9.534  -8.821  58.115  1.00  0.00           H  
ATOM   3181  HB3 PRO   198      11.230  -8.477  57.925  1.00  0.00           H  
ATOM   3182  CA  PRO   198      10.882 -10.221  59.009  1.00  0.00           C  
ATOM   3183  HA  PRO   198      11.913 -10.082  59.334  1.00  0.00           H  
ATOM   3184  C   PRO   198      10.038  -9.979  60.310  1.00  0.00           C  
ATOM   3185  O   PRO   198       8.980 -10.644  60.475  1.00  0.00           O  
ATOM   3186  N   PRO   199      10.460  -9.201  61.276  1.00  0.00           N  
ATOM   3187  CD  PRO   199      11.699  -8.438  61.348  1.00  0.00           C  
ATOM   3188  HD2 PRO   199      11.766  -7.774  60.487  1.00  0.00           H  
ATOM   3189  HD3 PRO   199      12.575  -9.085  61.394  1.00  0.00           H  
ATOM   3190  CG  PRO   199      11.593  -7.639  62.572  1.00  0.00           C  
ATOM   3191  HG2 PRO   199      11.105  -6.687  62.366  1.00  0.00           H  
ATOM   3192  HG3 PRO   199      12.615  -7.484  62.919  1.00  0.00           H  
ATOM   3193  CB  PRO   199      10.787  -8.439  63.586  1.00  0.00           C  
ATOM   3194  HB2 PRO   199      10.375  -7.863  64.414  1.00  0.00           H  
ATOM   3195  HB3 PRO   199      11.488  -9.139  64.040  1.00  0.00           H  
ATOM   3196  CA  PRO   199       9.816  -9.041  62.601  1.00  0.00           C  
ATOM   3197  HA  PRO   199       9.609 -10.043  62.979  1.00  0.00           H  
ATOM   3198  C   PRO   199       8.466  -8.267  62.465  1.00  0.00           C  
ATOM   3199  O   PRO   199       8.466  -7.055  62.401  1.00  0.00           O  
ATOM   3200  N   LEU   200       7.311  -8.912  62.614  1.00  0.00           N  
ATOM   3201  H   LEU   200       7.332  -9.918  62.697  1.00  0.00           H  
ATOM   3202  CA  LEU   200       5.984  -8.269  62.496  1.00  0.00           C  
ATOM   3203  HA  LEU   200       5.970  -7.613  61.625  1.00  0.00           H  
ATOM   3204  CB  LEU   200       4.995  -9.392  62.227  1.00  0.00           C  
ATOM   3205  HB2 LEU   200       5.550 -10.054  61.562  1.00  0.00           H  
ATOM   3206  HB3 LEU   200       4.615  -9.784  63.171  1.00  0.00           H  
ATOM   3207  CG  LEU   200       3.759  -8.946  61.353  1.00  0.00           C  
ATOM   3208  HG  LEU   200       3.246  -8.108  61.824  1.00  0.00           H  
ATOM   3209  CD1 LEU   200       4.118  -8.721  59.868  1.00  0.00           C  
ATOM   3210 HD11 LEU   200       4.791  -7.864  59.893  1.00  0.00           H  
ATOM   3211 HD12 LEU   200       4.728  -9.559  59.531  1.00  0.00           H  
ATOM   3212 HD13 LEU   200       3.273  -8.452  59.234  1.00  0.00           H  
ATOM   3213  CD2 LEU   200       2.678 -10.028  61.313  1.00  0.00           C  
ATOM   3214 HD21 LEU   200       2.325 -10.416  62.268  1.00  0.00           H  
ATOM   3215 HD22 LEU   200       1.866  -9.537  60.776  1.00  0.00           H  
ATOM   3216 HD23 LEU   200       3.086 -10.802  60.663  1.00  0.00           H  
ATOM   3217  C   LEU   200       5.611  -7.353  63.701  1.00  0.00           C  
ATOM   3218  O   LEU   200       4.569  -6.777  63.724  1.00  0.00           O  
ATOM   3219  N   GLU   201       6.537  -7.256  64.629  1.00  0.00           N  
ATOM   3220  H   GLU   201       7.283  -7.917  64.471  1.00  0.00           H  
ATOM   3221  CA  GLU   201       6.555  -6.236  65.736  1.00  0.00           C  
ATOM   3222  HA  GLU   201       5.629  -6.230  66.310  1.00  0.00           H  
ATOM   3223  CB  GLU   201       7.578  -6.766  66.749  1.00  0.00           C  
ATOM   3224  HB2 GLU   201       7.542  -7.852  66.837  1.00  0.00           H  
ATOM   3225  HB3 GLU   201       8.520  -6.520  66.259  1.00  0.00           H  
ATOM   3226  CG  GLU   201       7.540  -6.194  68.148  1.00  0.00           C  
ATOM   3227  HG2 GLU   201       8.239  -6.749  68.774  1.00  0.00           H  
ATOM   3228  HG3 GLU   201       7.883  -5.160  68.145  1.00  0.00           H  
ATOM   3229  CD  GLU   201       6.142  -6.478  68.714  1.00  0.00           C  
ATOM   3230  OE1 GLU   201       5.385  -5.469  69.019  1.00  0.00           O  
ATOM   3231  OE2 GLU   201       5.647  -7.644  68.828  1.00  0.00           O  
ATOM   3232  C   GLU   201       6.948  -4.818  65.221  1.00  0.00           C  
ATOM   3233  O   GLU   201       6.336  -3.814  65.523  1.00  0.00           O  
ATOM   3234  N   GLU   202       7.880  -4.752  64.243  1.00  0.00           N  
ATOM   3235  H   GLU   202       8.182  -5.642  63.872  1.00  0.00           H  
ATOM   3236  CA  GLU   202       8.314  -3.572  63.499  1.00  0.00           C  
ATOM   3237  HA  GLU   202       8.541  -2.665  64.059  1.00  0.00           H  
ATOM   3238  CB  GLU   202       9.616  -3.983  62.829  1.00  0.00           C  
ATOM   3239  HB2 GLU   202       9.424  -4.735  62.063  1.00  0.00           H  
ATOM   3240  HB3 GLU   202      10.029  -3.125  62.300  1.00  0.00           H  
ATOM   3241  CG  GLU   202      10.700  -4.448  63.780  1.00  0.00           C  
ATOM   3242  HG2 GLU   202      10.337  -5.315  64.331  1.00  0.00           H  
ATOM   3243  HG3 GLU   202      11.568  -4.693  63.168  1.00  0.00           H  
ATOM   3244  CD  GLU   202      11.250  -3.391  64.816  1.00  0.00           C  
ATOM   3245  OE1 GLU   202      11.701  -3.872  65.854  1.00  0.00           O  
ATOM   3246  OE2 GLU   202      11.185  -2.174  64.505  1.00  0.00           O  
ATOM   3247  C   GLU   202       7.266  -3.070  62.548  1.00  0.00           C  
ATOM   3248  O   GLU   202       7.188  -1.959  62.171  1.00  0.00           O  
ATOM   3249  N   ASP   203       6.308  -3.943  62.070  1.00  0.00           N  
ATOM   3250  H   ASP   203       6.479  -4.922  62.247  1.00  0.00           H  
ATOM   3251  CA  ASP   203       5.151  -3.571  61.265  1.00  0.00           C  
ATOM   3252  HA  ASP   203       5.479  -2.824  60.542  1.00  0.00           H  
ATOM   3253  CB  ASP   203       4.712  -4.866  60.547  1.00  0.00           C  
ATOM   3254  HB2 ASP   203       5.514  -5.602  60.488  1.00  0.00           H  
ATOM   3255  HB3 ASP   203       3.886  -5.360  61.059  1.00  0.00           H  
ATOM   3256  CG  ASP   203       4.309  -4.737  59.052  1.00  0.00           C  
ATOM   3257  OD1 ASP   203       4.084  -3.595  58.576  1.00  0.00           O  
ATOM   3258  OD2 ASP   203       4.086  -5.742  58.327  1.00  0.00           O  
ATOM   3259  C   ASP   203       4.027  -2.988  62.170  1.00  0.00           C  
ATOM   3260  O   ASP   203       3.451  -1.953  61.763  1.00  0.00           O  
ATOM   3261  N   ASP   204       3.805  -3.476  63.391  1.00  0.00           N  
ATOM   3262  H   ASP   204       4.294  -4.337  63.590  1.00  0.00           H  
ATOM   3263  CA  ASP   204       3.011  -2.825  64.406  1.00  0.00           C  
ATOM   3264  HA  ASP   204       2.042  -2.514  64.016  1.00  0.00           H  
ATOM   3265  CB  ASP   204       2.690  -3.826  65.510  1.00  0.00           C  
ATOM   3266  HB2 ASP   204       2.269  -4.740  65.091  1.00  0.00           H  
ATOM   3267  HB3 ASP   204       3.649  -4.192  65.878  1.00  0.00           H  
ATOM   3268  CG  ASP   204       1.772  -3.433  66.643  1.00  0.00           C  
ATOM   3269  OD1 ASP   204       0.842  -2.602  66.486  1.00  0.00           O  
ATOM   3270  OD2 ASP   204       1.764  -4.167  67.648  1.00  0.00           O  
ATOM   3271  C   ASP   204       3.663  -1.581  64.966  1.00  0.00           C  
ATOM   3272  O   ASP   204       2.907  -0.664  65.277  1.00  0.00           O  
ATOM   3273  N   ALA   205       4.998  -1.432  65.146  1.00  0.00           N  
ATOM   3274  H   ALA   205       5.596  -2.223  64.957  1.00  0.00           H  
ATOM   3275  CA  ALA   205       5.621  -0.122  65.294  1.00  0.00           C  
ATOM   3276  HA  ALA   205       5.105   0.425  66.083  1.00  0.00           H  
ATOM   3277  CB  ALA   205       7.122  -0.297  65.749  1.00  0.00           C  
ATOM   3278  HB1 ALA   205       7.653   0.647  65.867  1.00  0.00           H  
ATOM   3279  HB2 ALA   205       7.182  -0.726  66.749  1.00  0.00           H  
ATOM   3280  HB3 ALA   205       7.637  -0.913  65.011  1.00  0.00           H  
ATOM   3281  C   ALA   205       5.422   0.872  64.047  1.00  0.00           C  
ATOM   3282  O   ALA   205       5.531   2.102  64.235  1.00  0.00           O  
ATOM   3283  N   MET   206       5.159   0.394  62.769  1.00  0.00           N  
ATOM   3284  H   MET   206       4.906  -0.572  62.617  1.00  0.00           H  
ATOM   3285  CA  MET   206       4.764   1.314  61.597  1.00  0.00           C  
ATOM   3286  HA  MET   206       5.268   2.271  61.732  1.00  0.00           H  
ATOM   3287  CB  MET   206       5.345   0.644  60.342  1.00  0.00           C  
ATOM   3288  HB2 MET   206       6.416   0.494  60.483  1.00  0.00           H  
ATOM   3289  HB3 MET   206       4.849  -0.302  60.123  1.00  0.00           H  
ATOM   3290  CG  MET   206       5.261   1.502  59.152  1.00  0.00           C  
ATOM   3291  HG2 MET   206       5.569   0.940  58.270  1.00  0.00           H  
ATOM   3292  HG3 MET   206       4.203   1.654  58.939  1.00  0.00           H  
ATOM   3293  SD  MET   206       6.352   3.026  59.211  1.00  0.00           S  
ATOM   3294  CE  MET   206       5.908   3.828  57.568  1.00  0.00           C  
ATOM   3295  HE1 MET   206       6.459   3.528  56.677  1.00  0.00           H  
ATOM   3296  HE2 MET   206       4.888   3.507  57.360  1.00  0.00           H  
ATOM   3297  HE3 MET   206       5.827   4.882  57.835  1.00  0.00           H  
ATOM   3298  C   MET   206       3.301   1.766  61.487  1.00  0.00           C  
ATOM   3299  O   MET   206       3.065   2.869  61.013  1.00  0.00           O  
ATOM   3300  N   HIE   207       2.429   0.921  61.932  1.00  0.00           N  
ATOM   3301  H   HIE   207       2.899   0.086  62.254  1.00  0.00           H  
ATOM   3302  CA  HIE   207       0.956   1.215  62.096  1.00  0.00           C  
ATOM   3303  HA  HIE   207       0.573   1.486  61.113  1.00  0.00           H  
ATOM   3304  CB  HIE   207       0.169  -0.009  62.808  1.00  0.00           C  
ATOM   3305  HB2 HIE   207       0.391  -0.832  62.129  1.00  0.00           H  
ATOM   3306  HB3 HIE   207       0.568  -0.314  63.775  1.00  0.00           H  
ATOM   3307  CG  HIE   207      -1.295   0.228  63.026  1.00  0.00           C  
ATOM   3308  ND1 HIE   207      -2.163  -0.507  63.891  1.00  0.00           N  
ATOM   3309  CE1 HIE   207      -3.362   0.082  63.849  1.00  0.00           C  
ATOM   3310  HE1 HIE   207      -4.235  -0.279  64.372  1.00  0.00           H  
ATOM   3311  NE2 HIE   207      -3.367   0.918  62.765  1.00  0.00           N  
ATOM   3312  HE2 HIE   207      -4.180   1.502  62.633  1.00  0.00           H  
ATOM   3313  CD2 HIE   207      -2.068   1.000  62.268  1.00  0.00           C  
ATOM   3314  HD2 HIE   207      -1.747   1.670  61.484  1.00  0.00           H  
ATOM   3315  C   HIE   207       0.725   2.529  62.887  1.00  0.00           C  
ATOM   3316  O   HIE   207       0.065   3.378  62.296  1.00  0.00           O  
ATOM   3317  N   ASP   208       1.411   2.796  64.018  1.00  0.00           N  
ATOM   3318  H   ASP   208       2.121   2.157  64.345  1.00  0.00           H  
ATOM   3319  CA  ASP   208       1.315   4.067  64.836  1.00  0.00           C  
ATOM   3320  HA  ASP   208       0.252   4.247  64.994  1.00  0.00           H  
ATOM   3321  CB  ASP   208       1.963   3.726  66.316  1.00  0.00           C  
ATOM   3322  HB2 ASP   208       3.040   3.759  66.152  1.00  0.00           H  
ATOM   3323  HB3 ASP   208       1.622   4.485  67.020  1.00  0.00           H  
ATOM   3324  CG  ASP   208       1.516   2.362  66.865  1.00  0.00           C  
ATOM   3325  OD1 ASP   208       0.571   1.672  66.421  1.00  0.00           O  
ATOM   3326  OD2 ASP   208       2.353   1.805  67.640  1.00  0.00           O  
ATOM   3327  C   ASP   208       1.959   5.282  64.099  1.00  0.00           C  
ATOM   3328  O   ASP   208       1.761   6.414  64.609  1.00  0.00           O  
ATOM   3329  N   ILE   209       2.725   5.048  63.039  1.00  0.00           N  
ATOM   3330  H   ILE   209       2.909   4.097  62.753  1.00  0.00           H  
ATOM   3331  CA  ILE   209       3.280   6.077  62.018  1.00  0.00           C  
ATOM   3332  HA  ILE   209       3.448   6.996  62.581  1.00  0.00           H  
ATOM   3333  CB  ILE   209       4.784   5.873  61.570  1.00  0.00           C  
ATOM   3334  HB  ILE   209       4.895   5.041  60.875  1.00  0.00           H  
ATOM   3335  CG2 ILE   209       5.285   6.960  60.562  1.00  0.00           C  
ATOM   3336 HG21 ILE   209       6.239   6.645  60.138  1.00  0.00           H  
ATOM   3337 HG22 ILE   209       4.758   7.047  59.612  1.00  0.00           H  
ATOM   3338 HG23 ILE   209       5.409   7.898  61.103  1.00  0.00           H  
ATOM   3339  CG1 ILE   209       5.682   5.727  62.839  1.00  0.00           C  
ATOM   3340 HG12 ILE   209       5.912   6.704  63.264  1.00  0.00           H  
ATOM   3341 HG13 ILE   209       5.197   5.105  63.591  1.00  0.00           H  
ATOM   3342  CD1 ILE   209       6.986   5.020  62.635  1.00  0.00           C  
ATOM   3343 HD11 ILE   209       7.486   5.572  61.839  1.00  0.00           H  
ATOM   3344 HD12 ILE   209       7.616   4.977  63.523  1.00  0.00           H  
ATOM   3345 HD13 ILE   209       6.685   4.019  62.327  1.00  0.00           H  
ATOM   3346  C   ILE   209       2.264   6.300  60.851  1.00  0.00           C  
ATOM   3347  O   ILE   209       1.868   7.428  60.579  1.00  0.00           O  
ATOM   3348  N   ILE   210       1.733   5.162  60.332  1.00  0.00           N  
ATOM   3349  H   ILE   210       2.110   4.297  60.690  1.00  0.00           H  
ATOM   3350  CA  ILE   210       0.759   5.259  59.214  1.00  0.00           C  
ATOM   3351  HA  ILE   210       1.208   6.012  58.566  1.00  0.00           H  
ATOM   3352  CB  ILE   210       0.516   3.991  58.348  1.00  0.00           C  
ATOM   3353  HB  ILE   210       0.266   3.150  58.995  1.00  0.00           H  
ATOM   3354  CG2 ILE   210      -0.570   4.270  57.242  1.00  0.00           C  
ATOM   3355 HG21 ILE   210      -0.548   3.514  56.457  1.00  0.00           H  
ATOM   3356 HG22 ILE   210      -1.483   4.262  57.838  1.00  0.00           H  
ATOM   3357 HG23 ILE   210      -0.360   5.192  56.700  1.00  0.00           H  
ATOM   3358  CG1 ILE   210       1.780   3.544  57.576  1.00  0.00           C  
ATOM   3359 HG12 ILE   210       1.922   4.062  56.627  1.00  0.00           H  
ATOM   3360 HG13 ILE   210       2.648   3.792  58.188  1.00  0.00           H  
ATOM   3361  CD1 ILE   210       1.737   2.046  57.352  1.00  0.00           C  
ATOM   3362 HD11 ILE   210       0.774   1.765  56.926  1.00  0.00           H  
ATOM   3363 HD12 ILE   210       2.422   1.819  56.535  1.00  0.00           H  
ATOM   3364 HD13 ILE   210       1.889   1.472  58.266  1.00  0.00           H  
ATOM   3365  C   ILE   210      -0.568   5.927  59.598  1.00  0.00           C  
ATOM   3366  O   ILE   210      -1.173   6.663  58.869  1.00  0.00           O  
ATOM   3367  N   ALA   211      -1.115   5.559  60.754  1.00  0.00           N  
ATOM   3368  H   ALA   211      -0.625   4.806  61.216  1.00  0.00           H  
ATOM   3369  CA  ALA   211      -2.235   6.163  61.468  1.00  0.00           C  
ATOM   3370  HA  ALA   211      -2.915   6.538  60.703  1.00  0.00           H  
ATOM   3371  CB  ALA   211      -2.921   5.012  62.215  1.00  0.00           C  
ATOM   3372  HB1 ALA   211      -2.255   4.459  62.878  1.00  0.00           H  
ATOM   3373  HB2 ALA   211      -3.647   5.399  62.929  1.00  0.00           H  
ATOM   3374  HB3 ALA   211      -3.192   4.324  61.414  1.00  0.00           H  
ATOM   3375  C   ALA   211      -1.737   7.427  62.354  1.00  0.00           C  
ATOM   3376  O   ALA   211      -2.584   7.837  63.156  1.00  0.00           O  
ATOM   3377  N   SER   212      -0.514   7.982  62.242  1.00  0.00           N  
ATOM   3378  H   SER   212       0.231   7.658  61.641  1.00  0.00           H  
ATOM   3379  CA  SER   212      -0.196   9.250  62.897  1.00  0.00           C  
ATOM   3380  HA  SER   212      -0.380   9.203  63.970  1.00  0.00           H  
ATOM   3381  CB  SER   212       1.326   9.559  62.518  1.00  0.00           C  
ATOM   3382  HB2 SER   212       2.110   8.908  62.905  1.00  0.00           H  
ATOM   3383  HB3 SER   212       1.384   9.573  61.430  1.00  0.00           H  
ATOM   3384  OG  SER   212       1.731  10.819  63.082  1.00  0.00           O  
ATOM   3385  HG  SER   212       2.113  11.258  62.318  1.00  0.00           H  
ATOM   3386  C   SER   212      -1.026  10.357  62.386  1.00  0.00           C  
ATOM   3387  O   SER   212      -1.499  10.230  61.254  1.00  0.00           O  
ATOM   3388  N   ASP   213      -1.411  11.344  63.187  1.00  0.00           N  
ATOM   3389  H   ASP   213      -1.052  11.338  64.131  1.00  0.00           H  
ATOM   3390  CA  ASP   213      -2.293  12.475  62.836  1.00  0.00           C  
ATOM   3391  HA  ASP   213      -3.224  12.068  62.441  1.00  0.00           H  
ATOM   3392  CB  ASP   213      -2.631  13.365  64.042  1.00  0.00           C  
ATOM   3393  HB2 ASP   213      -1.664  13.320  64.544  1.00  0.00           H  
ATOM   3394  HB3 ASP   213      -2.967  14.357  63.743  1.00  0.00           H  
ATOM   3395  CG  ASP   213      -3.685  12.782  64.921  1.00  0.00           C  
ATOM   3396  OD1 ASP   213      -4.883  12.944  64.597  1.00  0.00           O  
ATOM   3397  OD2 ASP   213      -3.290  12.244  65.958  1.00  0.00           O  
ATOM   3398  C   ASP   213      -1.647  13.344  61.661  1.00  0.00           C  
ATOM   3399  O   ASP   213      -2.339  13.884  60.875  1.00  0.00           O  
ATOM   3400  N   THR   214      -0.301  13.355  61.612  1.00  0.00           N  
ATOM   3401  H   THR   214       0.234  12.819  62.281  1.00  0.00           H  
ATOM   3402  CA  THR   214       0.435  14.009  60.519  1.00  0.00           C  
ATOM   3403  HA  THR   214      -0.170  14.159  59.625  1.00  0.00           H  
ATOM   3404  CB  THR   214       0.959  15.339  60.999  1.00  0.00           C  
ATOM   3405  HB  THR   214       1.938  15.154  61.442  1.00  0.00           H  
ATOM   3406  CG2 THR   214       1.180  16.331  59.845  1.00  0.00           C  
ATOM   3407 HG21 THR   214       1.697  15.851  59.014  1.00  0.00           H  
ATOM   3408 HG22 THR   214       0.220  16.723  59.509  1.00  0.00           H  
ATOM   3409 HG23 THR   214       1.783  17.209  60.075  1.00  0.00           H  
ATOM   3410  OG1 THR   214       0.058  16.020  61.930  1.00  0.00           O  
ATOM   3411  HG1 THR   214       0.011  15.509  62.741  1.00  0.00           H  
ATOM   3412  C   THR   214       1.740  13.187  60.224  1.00  0.00           C  
ATOM   3413  O   THR   214       2.378  12.674  61.161  1.00  0.00           O  
ATOM   3414  N   PHE   215       2.102  12.921  58.946  1.00  0.00           N  
ATOM   3415  H   PHE   215       1.589  13.412  58.228  1.00  0.00           H  
ATOM   3416  CA  PHE   215       3.105  11.994  58.539  1.00  0.00           C  
ATOM   3417  HA  PHE   215       2.889  11.071  59.077  1.00  0.00           H  
ATOM   3418  CB  PHE   215       3.027  11.731  56.940  1.00  0.00           C  
ATOM   3419  HB2 PHE   215       1.963  11.714  56.702  1.00  0.00           H  
ATOM   3420  HB3 PHE   215       3.433  12.630  56.476  1.00  0.00           H  
ATOM   3421  CG  PHE   215       3.747  10.477  56.483  1.00  0.00           C  
ATOM   3422  CD1 PHE   215       3.502   9.241  57.131  1.00  0.00           C  
ATOM   3423  HD1 PHE   215       2.847   9.098  57.977  1.00  0.00           H  
ATOM   3424  CE1 PHE   215       4.207   8.102  56.770  1.00  0.00           C  
ATOM   3425  HE1 PHE   215       4.089   7.187  57.332  1.00  0.00           H  
ATOM   3426  CZ  PHE   215       5.133   8.097  55.704  1.00  0.00           C  
ATOM   3427  HZ  PHE   215       5.583   7.138  55.495  1.00  0.00           H  
ATOM   3428  CE2 PHE   215       5.170   9.199  54.865  1.00  0.00           C  
ATOM   3429  HE2 PHE   215       5.768   9.278  53.969  1.00  0.00           H  
ATOM   3430  CD2 PHE   215       4.617  10.426  55.323  1.00  0.00           C  
ATOM   3431  HD2 PHE   215       4.790  11.386  54.861  1.00  0.00           H  
ATOM   3432  C   PHE   215       4.441  12.433  59.016  1.00  0.00           C  
ATOM   3433  O   PHE   215       4.642  13.614  59.301  1.00  0.00           O  
ATOM   3434  N   ASP   216       5.408  11.529  58.907  1.00  0.00           N  
ATOM   3435  H   ASP   216       5.165  10.619  58.543  1.00  0.00           H  
ATOM   3436  CA  ASP   216       6.832  11.710  59.230  1.00  0.00           C  
ATOM   3437  HA  ASP   216       7.198  12.679  58.891  1.00  0.00           H  
ATOM   3438  CB  ASP   216       7.100  11.500  60.771  1.00  0.00           C  
ATOM   3439  HB2 ASP   216       6.362  12.108  61.295  1.00  0.00           H  
ATOM   3440  HB3 ASP   216       6.865  10.501  61.139  1.00  0.00           H  
ATOM   3441  CG  ASP   216       8.426  11.903  61.247  1.00  0.00           C  
ATOM   3442  OD1 ASP   216       8.652  11.933  62.441  1.00  0.00           O  
ATOM   3443  OD2 ASP   216       9.337  12.209  60.399  1.00  0.00           O  
ATOM   3444  C   ASP   216       7.748  10.804  58.487  1.00  0.00           C  
ATOM   3445  O   ASP   216       8.156   9.729  58.931  1.00  0.00           O  
ATOM   3446  N   LYS   217       8.138  11.183  57.258  1.00  0.00           N  
ATOM   3447  H   LYS   217       7.976  12.126  56.934  1.00  0.00           H  
ATOM   3448  CA  LYS   217       8.923  10.279  56.384  1.00  0.00           C  
ATOM   3449  HA  LYS   217       8.304   9.391  56.255  1.00  0.00           H  
ATOM   3450  CB  LYS   217       9.088  10.851  54.976  1.00  0.00           C  
ATOM   3451  HB2 LYS   217       8.099  11.141  54.621  1.00  0.00           H  
ATOM   3452  HB3 LYS   217       9.686  11.762  55.000  1.00  0.00           H  
ATOM   3453  CG  LYS   217       9.570  10.017  54.024  1.00  0.00           C  
ATOM   3454  HG2 LYS   217      10.594   9.781  54.313  1.00  0.00           H  
ATOM   3455  HG3 LYS   217       9.041   9.069  54.123  1.00  0.00           H  
ATOM   3456  CD  LYS   217       9.567  10.546  52.748  1.00  0.00           C  
ATOM   3457  HD2 LYS   217       8.558  10.779  52.408  1.00  0.00           H  
ATOM   3458  HD3 LYS   217      10.143  11.459  52.593  1.00  0.00           H  
ATOM   3459  CE  LYS   217       9.993   9.716  51.760  1.00  0.00           C  
ATOM   3460  HE2 LYS   217      11.077   9.621  51.812  1.00  0.00           H  
ATOM   3461  HE3 LYS   217       9.538   8.785  52.100  1.00  0.00           H  
ATOM   3462  NZ  LYS   217       9.362   9.902  50.395  1.00  0.00           N  
ATOM   3463  HZ1 LYS   217       8.355   9.840  50.435  1.00  0.00           H  
ATOM   3464  HZ2 LYS   217       9.589  10.741  49.880  1.00  0.00           H  
ATOM   3465  HZ3 LYS   217       9.411   9.048  49.859  1.00  0.00           H  
ATOM   3466  C   LYS   217      10.292   9.866  56.939  1.00  0.00           C  
ATOM   3467  O   LYS   217      10.667   8.744  56.572  1.00  0.00           O  
ATOM   3468  N   ALA   218      10.973  10.763  57.745  1.00  0.00           N  
ATOM   3469  H   ALA   218      10.592  11.656  58.021  1.00  0.00           H  
ATOM   3470  CA  ALA   218      12.265  10.374  58.245  1.00  0.00           C  
ATOM   3471  HA  ALA   218      12.788   9.876  57.429  1.00  0.00           H  
ATOM   3472  CB  ALA   218      12.980  11.680  58.654  1.00  0.00           C  
ATOM   3473  HB1 ALA   218      14.017  11.420  58.863  1.00  0.00           H  
ATOM   3474  HB2 ALA   218      12.945  12.468  57.901  1.00  0.00           H  
ATOM   3475  HB3 ALA   218      12.424  12.013  59.530  1.00  0.00           H  
ATOM   3476  C   ALA   218      12.132   9.297  59.403  1.00  0.00           C  
ATOM   3477  O   ALA   218      13.030   8.517  59.659  1.00  0.00           O  
ATOM   3478  N   LYS   219      11.006   9.261  60.030  1.00  0.00           N  
ATOM   3479  H   LYS   219      10.391  10.044  59.860  1.00  0.00           H  
ATOM   3480  CA  LYS   219      10.675   8.164  60.974  1.00  0.00           C  
ATOM   3481  HA  LYS   219      11.566   7.981  61.575  1.00  0.00           H  
ATOM   3482  CB  LYS   219       9.582   8.708  61.989  1.00  0.00           C  
ATOM   3483  HB2 LYS   219       9.849   9.684  62.395  1.00  0.00           H  
ATOM   3484  HB3 LYS   219       8.620   8.751  61.478  1.00  0.00           H  
ATOM   3485  CG  LYS   219       9.323   7.953  63.140  1.00  0.00           C  
ATOM   3486  HG2 LYS   219       9.083   6.905  62.958  1.00  0.00           H  
ATOM   3487  HG3 LYS   219      10.344   7.741  63.457  1.00  0.00           H  
ATOM   3488  CD  LYS   219       8.596   8.448  64.192  1.00  0.00           C  
ATOM   3489  HD2 LYS   219       8.284   7.544  64.715  1.00  0.00           H  
ATOM   3490  HD3 LYS   219       9.201   9.125  64.795  1.00  0.00           H  
ATOM   3491  CE  LYS   219       7.400   9.028  63.848  1.00  0.00           C  
ATOM   3492  HE2 LYS   219       7.689   9.950  63.343  1.00  0.00           H  
ATOM   3493  HE3 LYS   219       6.927   8.382  63.109  1.00  0.00           H  
ATOM   3494  NZ  LYS   219       6.654   9.364  65.085  1.00  0.00           N  
ATOM   3495  HZ1 LYS   219       7.301   9.837  65.700  1.00  0.00           H  
ATOM   3496  HZ2 LYS   219       5.805   9.879  64.901  1.00  0.00           H  
ATOM   3497  HZ3 LYS   219       6.312   8.498  65.477  1.00  0.00           H  
ATOM   3498  C   LYS   219      10.271   6.867  60.250  1.00  0.00           C  
ATOM   3499  O   LYS   219      10.679   5.819  60.729  1.00  0.00           O  
ATOM   3500  N   ALA   220       9.512   7.064  59.161  1.00  0.00           N  
ATOM   3501  H   ALA   220       9.381   7.962  58.717  1.00  0.00           H  
ATOM   3502  CA  ALA   220       8.951   5.914  58.425  1.00  0.00           C  
ATOM   3503  HA  ALA   220       8.336   5.323  59.103  1.00  0.00           H  
ATOM   3504  CB  ALA   220       8.133   6.638  57.402  1.00  0.00           C  
ATOM   3505  HB1 ALA   220       8.793   7.225  56.763  1.00  0.00           H  
ATOM   3506  HB2 ALA   220       7.680   5.838  56.817  1.00  0.00           H  
ATOM   3507  HB3 ALA   220       7.360   7.239  57.880  1.00  0.00           H  
ATOM   3508  C   ALA   220       9.998   5.086  57.767  1.00  0.00           C  
ATOM   3509  O   ALA   220       9.942   3.852  57.883  1.00  0.00           O  
ATOM   3510  N   GLU   221      11.055   5.684  57.133  1.00  0.00           N  
ATOM   3511  H   GLU   221      11.147   6.686  57.216  1.00  0.00           H  
ATOM   3512  CA  GLU   221      12.213   5.112  56.478  1.00  0.00           C  
ATOM   3513  HA  GLU   221      11.977   4.451  55.644  1.00  0.00           H  
ATOM   3514  CB  GLU   221      13.026   6.328  55.926  1.00  0.00           C  
ATOM   3515  HB2 GLU   221      12.415   6.892  55.221  1.00  0.00           H  
ATOM   3516  HB3 GLU   221      13.518   6.942  56.680  1.00  0.00           H  
ATOM   3517  CG  GLU   221      14.135   5.839  54.972  1.00  0.00           C  
ATOM   3518  HG2 GLU   221      14.843   5.503  55.729  1.00  0.00           H  
ATOM   3519  HG3 GLU   221      13.829   5.025  54.315  1.00  0.00           H  
ATOM   3520  CD  GLU   221      14.842   6.786  54.103  1.00  0.00           C  
ATOM   3521  OE1 GLU   221      14.562   6.878  52.925  1.00  0.00           O  
ATOM   3522  OE2 GLU   221      15.761   7.442  54.607  1.00  0.00           O  
ATOM   3523  C   GLU   221      13.077   4.376  57.415  1.00  0.00           C  
ATOM   3524  O   GLU   221      13.472   3.280  57.093  1.00  0.00           O  
ATOM   3525  N   ALA   222      13.287   4.917  58.627  1.00  0.00           N  
ATOM   3526  H   ALA   222      13.008   5.887  58.587  1.00  0.00           H  
ATOM   3527  CA  ALA   222      14.128   4.231  59.657  1.00  0.00           C  
ATOM   3528  HA  ALA   222      14.852   3.633  59.105  1.00  0.00           H  
ATOM   3529  CB  ALA   222      14.599   5.310  60.618  1.00  0.00           C  
ATOM   3530  HB1 ALA   222      15.475   5.720  60.116  1.00  0.00           H  
ATOM   3531  HB2 ALA   222      13.788   6.029  60.734  1.00  0.00           H  
ATOM   3532  HB3 ALA   222      14.859   4.921  61.602  1.00  0.00           H  
ATOM   3533  C   ALA   222      13.416   3.075  60.328  1.00  0.00           C  
ATOM   3534  O   ALA   222      14.050   2.385  61.139  1.00  0.00           O  
ATOM   3535  N   GLN   223      12.079   2.884  60.086  1.00  0.00           N  
ATOM   3536  H   GLN   223      11.686   3.322  59.265  1.00  0.00           H  
ATOM   3537  CA  GLN   223      11.289   1.792  60.682  1.00  0.00           C  
ATOM   3538  HA  GLN   223      11.766   1.406  61.583  1.00  0.00           H  
ATOM   3539  CB  GLN   223       9.958   2.433  61.065  1.00  0.00           C  
ATOM   3540  HB2 GLN   223      10.157   3.243  61.767  1.00  0.00           H  
ATOM   3541  HB3 GLN   223       9.569   2.883  60.151  1.00  0.00           H  
ATOM   3542  CG  GLN   223       8.881   1.542  61.782  1.00  0.00           C  
ATOM   3543  HG2 GLN   223       8.124   2.209  62.194  1.00  0.00           H  
ATOM   3544  HG3 GLN   223       8.313   0.923  61.087  1.00  0.00           H  
ATOM   3545  CD  GLN   223       9.497   0.813  62.895  1.00  0.00           C  
ATOM   3546  OE1 GLN   223       9.405   1.071  64.111  1.00  0.00           O  
ATOM   3547  NE2 GLN   223       9.970  -0.337  62.648  1.00  0.00           N  
ATOM   3548 HE21 GLN   223      10.457  -0.813  63.393  1.00  0.00           H  
ATOM   3549 HE22 GLN   223      10.025  -0.575  61.668  1.00  0.00           H  
ATOM   3550  C   GLN   223      11.007   0.673  59.626  1.00  0.00           C  
ATOM   3551  O   GLN   223      10.607  -0.446  59.938  1.00  0.00           O  
ATOM   3552  N   ILE   224      11.187   0.890  58.313  1.00  0.00           N  
ATOM   3553  H   ILE   224      11.407   1.842  58.057  1.00  0.00           H  
ATOM   3554  CA  ILE   224      11.238  -0.067  57.246  1.00  0.00           C  
ATOM   3555  HA  ILE   224      10.537  -0.850  57.537  1.00  0.00           H  
ATOM   3556  CB  ILE   224      10.670   0.354  55.938  1.00  0.00           C  
ATOM   3557  HB  ILE   224      10.601  -0.593  55.404  1.00  0.00           H  
ATOM   3558  CG2 ILE   224       9.185   0.888  55.993  1.00  0.00           C  
ATOM   3559 HG21 ILE   224       8.689   0.910  55.023  1.00  0.00           H  
ATOM   3560 HG22 ILE   224       8.582   0.266  56.654  1.00  0.00           H  
ATOM   3561 HG23 ILE   224       9.163   1.891  56.420  1.00  0.00           H  
ATOM   3562  CG1 ILE   224      11.655   1.255  55.151  1.00  0.00           C  
ATOM   3563 HG12 ILE   224      11.876   2.127  55.768  1.00  0.00           H  
ATOM   3564 HG13 ILE   224      12.553   0.668  54.961  1.00  0.00           H  
ATOM   3565  CD1 ILE   224      11.159   1.683  53.823  1.00  0.00           C  
ATOM   3566 HD11 ILE   224      10.481   2.509  54.038  1.00  0.00           H  
ATOM   3567 HD12 ILE   224      12.007   2.134  53.309  1.00  0.00           H  
ATOM   3568 HD13 ILE   224      10.821   0.834  53.228  1.00  0.00           H  
ATOM   3569  C   ILE   224      12.643  -0.784  57.100  1.00  0.00           C  
ATOM   3570  O   ILE   224      12.498  -1.958  56.764  1.00  0.00           O  
ATOM   3571  N   ALA   225      13.795  -0.147  57.347  1.00  0.00           N  
ATOM   3572  H   ALA   225      13.881   0.806  57.670  1.00  0.00           H  
ATOM   3573  CA  ALA   225      15.054  -0.768  56.930  1.00  0.00           C  
ATOM   3574  HA  ALA   225      15.140  -0.681  55.847  1.00  0.00           H  
ATOM   3575  CB  ALA   225      16.302  -0.011  57.384  1.00  0.00           C  
ATOM   3576  HB1 ALA   225      17.212  -0.323  56.872  1.00  0.00           H  
ATOM   3577  HB2 ALA   225      16.072   1.044  57.236  1.00  0.00           H  
ATOM   3578  HB3 ALA   225      16.543  -0.070  58.445  1.00  0.00           H  
ATOM   3579  C   ALA   225      15.378  -2.329  57.287  1.00  0.00           C  
ATOM   3580  O   ALA   225      15.803  -3.109  56.406  1.00  0.00           O  
ATOM   3581  N   LYS   226      15.057  -2.830  58.458  1.00  0.00           N  
ATOM   3582  H   LYS   226      14.706  -2.074  59.028  1.00  0.00           H  
ATOM   3583  CA  LYS   226      15.238  -4.247  58.972  1.00  0.00           C  
ATOM   3584  HA  LYS   226      16.182  -4.660  58.615  1.00  0.00           H  
ATOM   3585  CB  LYS   226      15.031  -4.333  60.567  1.00  0.00           C  
ATOM   3586  HB2 LYS   226      14.072  -3.878  60.819  1.00  0.00           H  
ATOM   3587  HB3 LYS   226      14.848  -5.380  60.811  1.00  0.00           H  
ATOM   3588  CG  LYS   226      16.064  -3.764  61.345  1.00  0.00           C  
ATOM   3589  HG2 LYS   226      17.000  -3.989  60.834  1.00  0.00           H  
ATOM   3590  HG3 LYS   226      16.012  -2.675  61.335  1.00  0.00           H  
ATOM   3591  CD  LYS   226      16.070  -4.082  62.651  1.00  0.00           C  
ATOM   3592  HD2 LYS   226      16.206  -5.163  62.678  1.00  0.00           H  
ATOM   3593  HD3 LYS   226      17.041  -3.850  63.088  1.00  0.00           H  
ATOM   3594  CE  LYS   226      15.068  -3.693  63.475  1.00  0.00           C  
ATOM   3595  HE2 LYS   226      14.205  -3.508  62.835  1.00  0.00           H  
ATOM   3596  HE3 LYS   226      14.844  -4.513  64.157  1.00  0.00           H  
ATOM   3597  NZ  LYS   226      15.444  -2.557  64.353  1.00  0.00           N  
ATOM   3598  HZ1 LYS   226      16.396  -2.278  64.164  1.00  0.00           H  
ATOM   3599  HZ2 LYS   226      14.970  -1.750  63.971  1.00  0.00           H  
ATOM   3600  HZ3 LYS   226      15.308  -2.643  65.350  1.00  0.00           H  
ATOM   3601  C   LYS   226      14.173  -5.285  58.496  1.00  0.00           C  
ATOM   3602  O   LYS   226      14.372  -6.452  58.661  1.00  0.00           O  
ATOM   3603  N   MET   227      13.188  -4.867  57.615  1.00  0.00           N  
ATOM   3604  H   MET   227      13.076  -3.877  57.448  1.00  0.00           H  
ATOM   3605  CA  MET   227      12.322  -5.765  56.847  1.00  0.00           C  
ATOM   3606  HA  MET   227      12.299  -6.712  57.387  1.00  0.00           H  
ATOM   3607  CB  MET   227      10.901  -5.168  56.658  1.00  0.00           C  
ATOM   3608  HB2 MET   227      10.905  -4.376  55.909  1.00  0.00           H  
ATOM   3609  HB3 MET   227      10.220  -5.951  56.324  1.00  0.00           H  
ATOM   3610  CG  MET   227      10.179  -4.664  58.001  1.00  0.00           C  
ATOM   3611  HG2 MET   227      10.775  -3.896  58.495  1.00  0.00           H  
ATOM   3612  HG3 MET   227       9.380  -4.072  57.553  1.00  0.00           H  
ATOM   3613  SD  MET   227       9.913  -5.986  59.162  1.00  0.00           S  
ATOM   3614  CE  MET   227       8.134  -5.729  59.347  1.00  0.00           C  
ATOM   3615  HE1 MET   227       7.912  -4.707  59.651  1.00  0.00           H  
ATOM   3616  HE2 MET   227       7.598  -5.974  58.430  1.00  0.00           H  
ATOM   3617  HE3 MET   227       7.832  -6.275  60.241  1.00  0.00           H  
ATOM   3618  C   MET   227      12.790  -5.978  55.429  1.00  0.00           C  
ATOM   3619  O   MET   227      12.943  -7.119  55.066  1.00  0.00           O  
ATOM   3620  N   GLU   228      13.240  -4.884  54.914  1.00  0.00           N  
ATOM   3621  H   GLU   228      12.996  -4.056  55.438  1.00  0.00           H  
ATOM   3622  CA  GLU   228      13.923  -4.815  53.601  1.00  0.00           C  
ATOM   3623  HA  GLU   228      13.366  -5.248  52.770  1.00  0.00           H  
ATOM   3624  CB  GLU   228      13.956  -3.331  53.273  1.00  0.00           C  
ATOM   3625  HB2 GLU   228      14.453  -2.926  54.155  1.00  0.00           H  
ATOM   3626  HB3 GLU   228      14.535  -3.132  52.371  1.00  0.00           H  
ATOM   3627  CG  GLU   228      12.586  -2.724  53.137  1.00  0.00           C  
ATOM   3628  HG2 GLU   228      11.997  -2.809  54.050  1.00  0.00           H  
ATOM   3629  HG3 GLU   228      12.726  -1.661  52.945  1.00  0.00           H  
ATOM   3630  CD  GLU   228      11.772  -3.360  51.992  1.00  0.00           C  
ATOM   3631  OE1 GLU   228      10.931  -4.162  52.281  1.00  0.00           O  
ATOM   3632  OE2 GLU   228      12.161  -3.144  50.793  1.00  0.00           O  
ATOM   3633  C   GLU   228      15.348  -5.396  53.582  1.00  0.00           C  
ATOM   3634  O   GLU   228      15.756  -5.910  52.537  1.00  0.00           O  
ATOM   3635  N   GLU   229      16.017  -5.486  54.721  1.00  0.00           N  
ATOM   3636  H   GLU   229      15.549  -5.042  55.499  1.00  0.00           H  
ATOM   3637  CA  GLU   229      17.262  -6.290  54.763  1.00  0.00           C  
ATOM   3638  HA  GLU   229      17.965  -6.100  53.952  1.00  0.00           H  
ATOM   3639  CB  GLU   229      18.120  -5.841  55.952  1.00  0.00           C  
ATOM   3640  HB2 GLU   229      17.473  -5.660  56.811  1.00  0.00           H  
ATOM   3641  HB3 GLU   229      18.796  -6.678  56.124  1.00  0.00           H  
ATOM   3642  CG  GLU   229      18.883  -4.562  55.657  1.00  0.00           C  
ATOM   3643  HG2 GLU   229      18.212  -3.747  55.386  1.00  0.00           H  
ATOM   3644  HG3 GLU   229      19.300  -4.231  56.609  1.00  0.00           H  
ATOM   3645  CD  GLU   229      20.024  -4.591  54.726  1.00  0.00           C  
ATOM   3646  OE1 GLU   229      20.851  -5.531  54.592  1.00  0.00           O  
ATOM   3647  OE2 GLU   229      20.157  -3.549  54.019  1.00  0.00           O  
ATOM   3648  C   GLU   229      16.898  -7.829  54.790  1.00  0.00           C  
ATOM   3649  O   GLU   229      17.505  -8.659  54.138  1.00  0.00           O  
ATOM   3650  N   GLN   230      15.900  -8.177  55.546  1.00  0.00           N  
ATOM   3651  H   GLN   230      15.433  -7.433  56.045  1.00  0.00           H  
ATOM   3652  CA  GLN   230      15.397  -9.542  55.717  1.00  0.00           C  
ATOM   3653  HA  GLN   230      16.241 -10.193  55.945  1.00  0.00           H  
ATOM   3654  CB  GLN   230      14.316  -9.649  56.809  1.00  0.00           C  
ATOM   3655  HB2 GLN   230      14.507  -9.024  57.681  1.00  0.00           H  
ATOM   3656  HB3 GLN   230      13.361  -9.224  56.499  1.00  0.00           H  
ATOM   3657  CG  GLN   230      13.995 -11.099  57.177  1.00  0.00           C  
ATOM   3658  HG2 GLN   230      13.261 -11.252  57.968  1.00  0.00           H  
ATOM   3659  HG3 GLN   230      13.611 -11.579  56.277  1.00  0.00           H  
ATOM   3660  CD  GLN   230      15.170 -12.040  57.514  1.00  0.00           C  
ATOM   3661  OE1 GLN   230      15.635 -12.072  58.630  1.00  0.00           O  
ATOM   3662  NE2 GLN   230      15.718 -12.806  56.592  1.00  0.00           N  
ATOM   3663 HE21 GLN   230      16.506 -13.359  56.897  1.00  0.00           H  
ATOM   3664 HE22 GLN   230      15.393 -12.838  55.636  1.00  0.00           H  
ATOM   3665  C   GLN   230      14.922 -10.073  54.355  1.00  0.00           C  
ATOM   3666  O   GLN   230      15.334 -11.141  53.909  1.00  0.00           O  
ATOM   3667  N   ARG   231      14.145  -9.250  53.675  1.00  0.00           N  
ATOM   3668  H   ARG   231      13.951  -8.360  54.111  1.00  0.00           H  
ATOM   3669  CA  ARG   231      13.535  -9.475  52.341  1.00  0.00           C  
ATOM   3670  HA  ARG   231      12.888 -10.346  52.444  1.00  0.00           H  
ATOM   3671  CB  ARG   231      12.573  -8.276  52.082  1.00  0.00           C  
ATOM   3672  HB2 ARG   231      11.827  -8.195  52.873  1.00  0.00           H  
ATOM   3673  HB3 ARG   231      12.980  -7.272  52.208  1.00  0.00           H  
ATOM   3674  CG  ARG   231      11.854  -8.258  50.906  1.00  0.00           C  
ATOM   3675  HG2 ARG   231      12.530  -8.313  50.053  1.00  0.00           H  
ATOM   3676  HG3 ARG   231      11.228  -9.150  50.885  1.00  0.00           H  
ATOM   3677  CD  ARG   231      11.054  -7.154  50.767  1.00  0.00           C  
ATOM   3678  HD2 ARG   231      10.295  -7.228  51.546  1.00  0.00           H  
ATOM   3679  HD3 ARG   231      11.621  -6.243  50.958  1.00  0.00           H  
ATOM   3680  NE  ARG   231      10.487  -7.066  49.361  1.00  0.00           N  
ATOM   3681  HE  ARG   231       9.569  -7.431  49.148  1.00  0.00           H  
ATOM   3682  CZ  ARG   231      10.996  -6.478  48.293  1.00  0.00           C  
ATOM   3683  NH1 ARG   231      12.095  -5.797  48.227  1.00  0.00           N  
ATOM   3684 HH11 ARG   231      12.732  -5.671  49.001  1.00  0.00           H  
ATOM   3685 HH12 ARG   231      12.497  -5.696  47.305  1.00  0.00           H  
ATOM   3686  NH2 ARG   231      10.333  -6.408  47.144  1.00  0.00           N  
ATOM   3687 HH21 ARG   231       9.455  -6.884  46.992  1.00  0.00           H  
ATOM   3688 HH22 ARG   231      10.801  -5.973  46.361  1.00  0.00           H  
ATOM   3689  C   ARG   231      14.682  -9.721  51.292  1.00  0.00           C  
ATOM   3690  O   ARG   231      14.594 -10.630  50.599  1.00  0.00           O  
ATOM   3691  N   LYS   232      15.719  -8.915  51.246  1.00  0.00           N  
ATOM   3692  H   LYS   232      15.727  -8.176  51.934  1.00  0.00           H  
ATOM   3693  CA  LYS   232      17.052  -9.080  50.576  1.00  0.00           C  
ATOM   3694  HA  LYS   232      16.942  -9.114  49.493  1.00  0.00           H  
ATOM   3695  CB  LYS   232      17.891  -7.746  50.777  1.00  0.00           C  
ATOM   3696  HB2 LYS   232      17.346  -6.871  50.422  1.00  0.00           H  
ATOM   3697  HB3 LYS   232      17.999  -7.594  51.851  1.00  0.00           H  
ATOM   3698  CG  LYS   232      19.148  -7.649  50.246  1.00  0.00           C  
ATOM   3699  HG2 LYS   232      19.801  -8.447  50.601  1.00  0.00           H  
ATOM   3700  HG3 LYS   232      19.002  -7.758  49.171  1.00  0.00           H  
ATOM   3701  CD  LYS   232      19.852  -6.483  50.390  1.00  0.00           C  
ATOM   3702  HD2 LYS   232      20.604  -6.440  49.602  1.00  0.00           H  
ATOM   3703  HD3 LYS   232      19.178  -5.661  50.147  1.00  0.00           H  
ATOM   3704  CE  LYS   232      20.429  -6.199  51.638  1.00  0.00           C  
ATOM   3705  HE2 LYS   232      19.653  -5.841  52.316  1.00  0.00           H  
ATOM   3706  HE3 LYS   232      20.857  -7.096  52.086  1.00  0.00           H  
ATOM   3707  NZ  LYS   232      21.475  -5.105  51.513  1.00  0.00           N  
ATOM   3708  HZ1 LYS   232      21.178  -4.179  51.237  1.00  0.00           H  
ATOM   3709  HZ2 LYS   232      21.876  -4.952  52.427  1.00  0.00           H  
ATOM   3710  HZ3 LYS   232      22.256  -5.321  50.911  1.00  0.00           H  
ATOM   3711  C   LYS   232      17.794 -10.368  51.014  1.00  0.00           C  
ATOM   3712  O   LYS   232      18.278 -11.019  50.109  1.00  0.00           O  
ATOM   3713  N   ALA   233      17.844 -10.722  52.304  1.00  0.00           N  
ATOM   3714  H   ALA   233      17.473 -10.110  53.017  1.00  0.00           H  
ATOM   3715  CA  ALA   233      18.544 -11.965  52.717  1.00  0.00           C  
ATOM   3716  HA  ALA   233      19.539 -11.892  52.278  1.00  0.00           H  
ATOM   3717  CB  ALA   233      18.699 -11.955  54.279  1.00  0.00           C  
ATOM   3718  HB1 ALA   233      19.548 -11.301  54.482  1.00  0.00           H  
ATOM   3719  HB2 ALA   233      17.814 -11.469  54.689  1.00  0.00           H  
ATOM   3720  HB3 ALA   233      18.904 -12.952  54.669  1.00  0.00           H  
ATOM   3721  C   ALA   233      17.827 -13.201  52.138  1.00  0.00           C  
ATOM   3722  O   ALA   233      18.352 -14.022  51.367  1.00  0.00           O  
ATOM   3723  N   ASN   234      16.480 -13.244  52.213  1.00  0.00           N  
ATOM   3724  H   ASN   234      16.000 -12.488  52.679  1.00  0.00           H  
ATOM   3725  CA  ASN   234      15.584 -14.222  51.548  1.00  0.00           C  
ATOM   3726  HA  ASN   234      15.954 -15.184  51.901  1.00  0.00           H  
ATOM   3727  CB  ASN   234      14.096 -14.056  52.038  1.00  0.00           C  
ATOM   3728  HB2 ASN   234      13.777 -13.054  51.753  1.00  0.00           H  
ATOM   3729  HB3 ASN   234      13.391 -14.736  51.561  1.00  0.00           H  
ATOM   3730  CG  ASN   234      13.920 -14.169  53.568  1.00  0.00           C  
ATOM   3731  OD1 ASN   234      14.714 -14.750  54.293  1.00  0.00           O  
ATOM   3732  ND2 ASN   234      12.854 -13.572  54.114  1.00  0.00           N  
ATOM   3733 HD21 ASN   234      12.669 -13.747  55.091  1.00  0.00           H  
ATOM   3734 HD22 ASN   234      12.261 -13.036  53.496  1.00  0.00           H  
ATOM   3735  C   ASN   234      15.693 -14.173  50.048  1.00  0.00           C  
ATOM   3736  O   ASN   234      16.011 -15.141  49.332  1.00  0.00           O  
ATOM   3737  N   MET   235      15.626 -12.998  49.492  1.00  0.00           N  
ATOM   3738  H   MET   235      15.252 -12.244  50.051  1.00  0.00           H  
ATOM   3739  CA  MET   235      15.794 -12.778  48.044  1.00  0.00           C  
ATOM   3740  HA  MET   235      15.019 -13.369  47.556  1.00  0.00           H  
ATOM   3741  CB  MET   235      15.747 -11.314  47.609  1.00  0.00           C  
ATOM   3742  HB2 MET   235      14.790 -10.908  47.935  1.00  0.00           H  
ATOM   3743  HB3 MET   235      16.502 -10.704  48.105  1.00  0.00           H  
ATOM   3744  CG  MET   235      15.818 -11.050  46.122  1.00  0.00           C  
ATOM   3745  HG2 MET   235      15.398 -10.053  45.991  1.00  0.00           H  
ATOM   3746  HG3 MET   235      16.874 -11.009  45.857  1.00  0.00           H  
ATOM   3747  SD  MET   235      14.672 -12.027  45.123  1.00  0.00           S  
ATOM   3748  CE  MET   235      14.819 -11.131  43.491  1.00  0.00           C  
ATOM   3749  HE1 MET   235      14.378 -11.617  42.621  1.00  0.00           H  
ATOM   3750  HE2 MET   235      14.375 -10.141  43.599  1.00  0.00           H  
ATOM   3751  HE3 MET   235      15.890 -11.036  43.312  1.00  0.00           H  
ATOM   3752  C   MET   235      17.222 -13.286  47.626  1.00  0.00           C  
ATOM   3753  O   MET   235      17.374 -13.954  46.582  1.00  0.00           O  
ATOM   3754  N   LEU   236      18.297 -13.083  48.417  1.00  0.00           N  
ATOM   3755  H   LEU   236      18.147 -12.574  49.277  1.00  0.00           H  
ATOM   3756  CA  LEU   236      19.669 -13.651  48.081  1.00  0.00           C  
ATOM   3757  HA  LEU   236      19.881 -13.439  47.033  1.00  0.00           H  
ATOM   3758  CB  LEU   236      20.773 -13.105  48.968  1.00  0.00           C  
ATOM   3759  HB2 LEU   236      20.409 -12.994  49.989  1.00  0.00           H  
ATOM   3760  HB3 LEU   236      21.666 -13.729  48.994  1.00  0.00           H  
ATOM   3761  CG  LEU   236      21.240 -11.702  48.362  1.00  0.00           C  
ATOM   3762  HG  LEU   236      20.472 -10.935  48.272  1.00  0.00           H  
ATOM   3763  CD1 LEU   236      22.119 -11.017  49.359  1.00  0.00           C  
ATOM   3764 HD11 LEU   236      23.015 -11.604  49.561  1.00  0.00           H  
ATOM   3765 HD12 LEU   236      22.331 -10.016  48.985  1.00  0.00           H  
ATOM   3766 HD13 LEU   236      21.557 -10.999  50.293  1.00  0.00           H  
ATOM   3767  CD2 LEU   236      21.985 -11.865  47.059  1.00  0.00           C  
ATOM   3768 HD21 LEU   236      22.362 -10.960  46.581  1.00  0.00           H  
ATOM   3769 HD22 LEU   236      22.841 -12.524  47.205  1.00  0.00           H  
ATOM   3770 HD23 LEU   236      21.314 -12.283  46.309  1.00  0.00           H  
ATOM   3771  C   LEU   236      19.646 -15.223  48.095  1.00  0.00           C  
ATOM   3772  O   LEU   236      20.332 -15.848  47.212  1.00  0.00           O  
ATOM   3773  N   ALA   237      18.965 -15.818  49.071  1.00  0.00           N  
ATOM   3774  H   ALA   237      18.596 -15.164  49.747  1.00  0.00           H  
ATOM   3775  CA  ALA   237      18.608 -17.303  48.999  1.00  0.00           C  
ATOM   3776  HA  ALA   237      19.483 -17.926  48.814  1.00  0.00           H  
ATOM   3777  CB  ALA   237      17.998 -17.829  50.316  1.00  0.00           C  
ATOM   3778  HB1 ALA   237      16.983 -17.440  50.236  1.00  0.00           H  
ATOM   3779  HB2 ALA   237      17.885 -18.911  50.371  1.00  0.00           H  
ATOM   3780  HB3 ALA   237      18.590 -17.393  51.121  1.00  0.00           H  
ATOM   3781  C   ALA   237      17.707 -17.752  47.892  1.00  0.00           C  
ATOM   3782  O   ALA   237      17.827 -18.920  47.415  1.00  0.00           O  
ATOM   3783  N   HIE   238      16.880 -16.828  47.388  1.00  0.00           N  
ATOM   3784  H   HIE   238      16.770 -15.960  47.892  1.00  0.00           H  
ATOM   3785  CA  HIE   238      15.862 -17.097  46.315  1.00  0.00           C  
ATOM   3786  HA  HIE   238      15.344 -18.042  46.481  1.00  0.00           H  
ATOM   3787  CB  HIE   238      14.766 -15.996  46.259  1.00  0.00           C  
ATOM   3788  HB2 HIE   238      14.384 -15.814  47.263  1.00  0.00           H  
ATOM   3789  HB3 HIE   238      15.237 -15.137  45.781  1.00  0.00           H  
ATOM   3790  CG  HIE   238      13.613 -16.388  45.375  1.00  0.00           C  
ATOM   3791  ND1 HIE   238      12.678 -17.495  45.583  1.00  0.00           N  
ATOM   3792  CE1 HIE   238      11.943 -17.544  44.532  1.00  0.00           C  
ATOM   3793  HE1 HIE   238      11.116 -18.216  44.354  1.00  0.00           H  
ATOM   3794  NE2 HIE   238      12.275 -16.547  43.694  1.00  0.00           N  
ATOM   3795  HE2 HIE   238      11.812 -16.418  42.806  1.00  0.00           H  
ATOM   3796  CD2 HIE   238      13.397 -15.934  44.115  1.00  0.00           C  
ATOM   3797  HD2 HIE   238      13.967 -15.154  43.631  1.00  0.00           H  
ATOM   3798  C   HIE   238      16.591 -17.127  45.004  1.00  0.00           C  
ATOM   3799  O   HIE   238      16.624 -18.190  44.442  1.00  0.00           O  
ATOM   3800  N   MET   239      17.364 -16.128  44.672  1.00  0.00           N  
ATOM   3801  H   MET   239      17.309 -15.371  45.337  1.00  0.00           H  
ATOM   3802  CA  MET   239      18.294 -16.079  43.614  1.00  0.00           C  
ATOM   3803  HA  MET   239      17.729 -16.139  42.684  1.00  0.00           H  
ATOM   3804  CB  MET   239      18.973 -14.701  43.512  1.00  0.00           C  
ATOM   3805  HB2 MET   239      19.295 -14.386  44.505  1.00  0.00           H  
ATOM   3806  HB3 MET   239      19.769 -14.712  42.768  1.00  0.00           H  
ATOM   3807  CG  MET   239      18.003 -13.589  43.005  1.00  0.00           C  
ATOM   3808  HG2 MET   239      17.615 -13.858  42.022  1.00  0.00           H  
ATOM   3809  HG3 MET   239      17.191 -13.439  43.716  1.00  0.00           H  
ATOM   3810  SD  MET   239      18.821 -11.968  42.816  1.00  0.00           S  
ATOM   3811  CE  MET   239      19.737 -12.398  41.388  1.00  0.00           C  
ATOM   3812  HE1 MET   239      20.527 -13.132  41.547  1.00  0.00           H  
ATOM   3813  HE2 MET   239      19.072 -12.665  40.567  1.00  0.00           H  
ATOM   3814  HE3 MET   239      20.290 -11.525  41.041  1.00  0.00           H  
ATOM   3815  C   MET   239      19.351 -17.194  43.564  1.00  0.00           C  
ATOM   3816  O   MET   239      19.599 -17.748  42.520  1.00  0.00           O  
ATOM   3817  N   GLU   240      19.979 -17.520  44.730  1.00  0.00           N  
ATOM   3818  H   GLU   240      19.833 -16.906  45.519  1.00  0.00           H  
ATOM   3819  CA  GLU   240      20.956 -18.648  44.839  1.00  0.00           C  
ATOM   3820  HA  GLU   240      21.716 -18.595  44.059  1.00  0.00           H  
ATOM   3821  CB  GLU   240      21.596 -18.683  46.254  1.00  0.00           C  
ATOM   3822  HB2 GLU   240      21.956 -17.726  46.631  1.00  0.00           H  
ATOM   3823  HB3 GLU   240      20.801 -18.893  46.969  1.00  0.00           H  
ATOM   3824  CG  GLU   240      22.774 -19.660  46.401  1.00  0.00           C  
ATOM   3825  HG2 GLU   240      22.340 -20.659  46.427  1.00  0.00           H  
ATOM   3826  HG3 GLU   240      23.495 -19.596  45.586  1.00  0.00           H  
ATOM   3827  CD  GLU   240      23.453 -19.628  47.733  1.00  0.00           C  
ATOM   3828  OE1 GLU   240      22.844 -19.092  48.733  1.00  0.00           O  
ATOM   3829  OE2 GLU   240      24.575 -20.146  47.843  1.00  0.00           O  
ATOM   3830  C   GLU   240      20.303 -20.038  44.582  1.00  0.00           C  
ATOM   3831  O   GLU   240      20.817 -20.882  43.877  1.00  0.00           O  
ATOM   3832  N   THR   241      19.125 -20.165  45.181  1.00  0.00           N  
ATOM   3833  H   THR   241      18.643 -19.475  45.739  1.00  0.00           H  
ATOM   3834  CA  THR   241      18.322 -21.363  44.936  1.00  0.00           C  
ATOM   3835  HA  THR   241      18.931 -22.245  45.132  1.00  0.00           H  
ATOM   3836  CB  THR   241      17.047 -21.439  45.757  1.00  0.00           C  
ATOM   3837  HB  THR   241      16.401 -20.567  45.655  1.00  0.00           H  
ATOM   3838  CG2 THR   241      16.156 -22.617  45.446  1.00  0.00           C  
ATOM   3839 HG21 THR   241      16.710 -23.505  45.750  1.00  0.00           H  
ATOM   3840 HG22 THR   241      15.300 -22.634  46.120  1.00  0.00           H  
ATOM   3841 HG23 THR   241      15.883 -22.761  44.401  1.00  0.00           H  
ATOM   3842  OG1 THR   241      17.436 -21.597  47.104  1.00  0.00           O  
ATOM   3843  HG1 THR   241      17.792 -20.734  47.329  1.00  0.00           H  
ATOM   3844  C   THR   241      17.937 -21.438  43.440  1.00  0.00           C  
ATOM   3845  O   THR   241      18.089 -22.520  42.846  1.00  0.00           O  
ATOM   3846  N   GLN   242      17.472 -20.360  42.830  1.00  0.00           N  
ATOM   3847  H   GLN   242      17.289 -19.552  43.407  1.00  0.00           H  
ATOM   3848  CA  GLN   242      17.005 -20.206  41.372  1.00  0.00           C  
ATOM   3849  HA  GLN   242      16.349 -21.057  41.187  1.00  0.00           H  
ATOM   3850  CB  GLN   242      16.350 -18.768  41.234  1.00  0.00           C  
ATOM   3851  HB2 GLN   242      16.945 -18.102  41.859  1.00  0.00           H  
ATOM   3852  HB3 GLN   242      16.319 -18.390  40.213  1.00  0.00           H  
ATOM   3853  CG  GLN   242      14.925 -18.654  41.789  1.00  0.00           C  
ATOM   3854  HG2 GLN   242      14.930 -19.224  42.718  1.00  0.00           H  
ATOM   3855  HG3 GLN   242      14.782 -17.630  42.134  1.00  0.00           H  
ATOM   3856  CD  GLN   242      13.795 -19.033  40.877  1.00  0.00           C  
ATOM   3857  OE1 GLN   242      13.917 -18.851  39.661  1.00  0.00           O  
ATOM   3858  NE2 GLN   242      12.622 -19.361  41.352  1.00  0.00           N  
ATOM   3859 HE21 GLN   242      11.895 -19.470  40.659  1.00  0.00           H  
ATOM   3860 HE22 GLN   242      12.592 -19.493  42.353  1.00  0.00           H  
ATOM   3861  C   GLN   242      18.193 -20.420  40.345  1.00  0.00           C  
ATOM   3862  O   GLN   242      18.074 -21.210  39.382  1.00  0.00           O  
ATOM   3863  N   ASN   243      19.403 -19.910  40.653  1.00  0.00           N  
ATOM   3864  H   ASN   243      19.517 -19.305  41.454  1.00  0.00           H  
ATOM   3865  CA  ASN   243      20.656 -20.333  40.119  1.00  0.00           C  
ATOM   3866  HA  ASN   243      20.685 -20.096  39.055  1.00  0.00           H  
ATOM   3867  CB  ASN   243      21.839 -19.539  40.753  1.00  0.00           C  
ATOM   3868  HB2 ASN   243      21.639 -18.469  40.796  1.00  0.00           H  
ATOM   3869  HB3 ASN   243      21.966 -19.853  41.789  1.00  0.00           H  
ATOM   3870  CG  ASN   243      23.134 -19.736  40.039  1.00  0.00           C  
ATOM   3871  OD1 ASN   243      23.907 -20.643  40.373  1.00  0.00           O  
ATOM   3872  ND2 ASN   243      23.480 -18.880  39.106  1.00  0.00           N  
ATOM   3873 HD21 ASN   243      24.367 -18.894  38.624  1.00  0.00           H  
ATOM   3874 HD22 ASN   243      22.794 -18.174  38.881  1.00  0.00           H  
ATOM   3875  C   ASN   243      20.982 -21.853  40.256  1.00  0.00           C  
ATOM   3876  O   ASN   243      21.482 -22.450  39.299  1.00  0.00           O  
ATOM   3877  N   LYS   244      20.771 -22.546  41.356  1.00  0.00           N  
ATOM   3878  H   LYS   244      20.419 -22.049  42.162  1.00  0.00           H  
ATOM   3879  CA  LYS   244      20.877 -23.992  41.446  1.00  0.00           C  
ATOM   3880  HA  LYS   244      21.827 -24.299  41.007  1.00  0.00           H  
ATOM   3881  CB  LYS   244      20.645 -24.475  42.843  1.00  0.00           C  
ATOM   3882  HB2 LYS   244      19.755 -24.031  43.288  1.00  0.00           H  
ATOM   3883  HB3 LYS   244      20.343 -25.520  42.908  1.00  0.00           H  
ATOM   3884  CG  LYS   244      21.812 -24.384  43.639  1.00  0.00           C  
ATOM   3885  HG2 LYS   244      22.545 -25.079  43.230  1.00  0.00           H  
ATOM   3886  HG3 LYS   244      22.280 -23.405  43.539  1.00  0.00           H  
ATOM   3887  CD  LYS   244      21.709 -24.576  44.987  1.00  0.00           C  
ATOM   3888  HD2 LYS   244      20.837 -24.118  45.454  1.00  0.00           H  
ATOM   3889  HD3 LYS   244      21.616 -25.631  45.244  1.00  0.00           H  
ATOM   3890  CE  LYS   244      22.758 -24.157  45.741  1.00  0.00           C  
ATOM   3891  HE2 LYS   244      23.652 -24.576  45.279  1.00  0.00           H  
ATOM   3892  HE3 LYS   244      22.913 -23.080  45.810  1.00  0.00           H  
ATOM   3893  NZ  LYS   244      22.755 -24.681  47.177  1.00  0.00           N  
ATOM   3894  HZ1 LYS   244      22.480 -25.641  47.328  1.00  0.00           H  
ATOM   3895  HZ2 LYS   244      23.643 -24.471  47.610  1.00  0.00           H  
ATOM   3896  HZ3 LYS   244      22.218 -24.024  47.726  1.00  0.00           H  
ATOM   3897  C   LYS   244      19.786 -24.779  40.649  1.00  0.00           C  
ATOM   3898  O   LYS   244      20.101 -25.801  39.997  1.00  0.00           O  
ATOM   3899  N   ILE   245      18.607 -24.226  40.611  1.00  0.00           N  
ATOM   3900  H   ILE   245      18.492 -23.310  41.020  1.00  0.00           H  
ATOM   3901  CA  ILE   245      17.534 -24.746  39.728  1.00  0.00           C  
ATOM   3902  HA  ILE   245      17.292 -25.797  39.891  1.00  0.00           H  
ATOM   3903  CB  ILE   245      16.179 -24.002  39.983  1.00  0.00           C  
ATOM   3904  HB  ILE   245      16.433 -22.943  40.018  1.00  0.00           H  
ATOM   3905  CG2 ILE   245      15.117 -24.146  38.969  1.00  0.00           C  
ATOM   3906 HG21 ILE   245      14.160 -24.016  39.473  1.00  0.00           H  
ATOM   3907 HG22 ILE   245      15.216 -23.498  38.098  1.00  0.00           H  
ATOM   3908 HG23 ILE   245      15.002 -25.156  38.576  1.00  0.00           H  
ATOM   3909  CG1 ILE   245      15.664 -24.486  41.365  1.00  0.00           C  
ATOM   3910 HG12 ILE   245      15.382 -25.524  41.186  1.00  0.00           H  
ATOM   3911 HG13 ILE   245      16.417 -24.410  42.150  1.00  0.00           H  
ATOM   3912  CD1 ILE   245      14.474 -23.724  42.033  1.00  0.00           C  
ATOM   3913 HD11 ILE   245      13.497 -23.832  41.561  1.00  0.00           H  
ATOM   3914 HD12 ILE   245      14.287 -24.334  42.917  1.00  0.00           H  
ATOM   3915 HD13 ILE   245      14.675 -22.691  42.316  1.00  0.00           H  
ATOM   3916  C   ILE   245      17.829 -24.615  38.225  1.00  0.00           C  
ATOM   3917  O   ILE   245      17.581 -25.629  37.553  1.00  0.00           O  
ATOM   3918  N   TYR   246      18.374 -23.480  37.769  1.00  0.00           N  
ATOM   3919  H   TYR   246      18.451 -22.712  38.420  1.00  0.00           H  
ATOM   3920  CA  TYR   246      18.804 -23.294  36.358  1.00  0.00           C  
ATOM   3921  HA  TYR   246      17.999 -23.479  35.648  1.00  0.00           H  
ATOM   3922  CB  TYR   246      19.271 -21.799  36.280  1.00  0.00           C  
ATOM   3923  HB2 TYR   246      18.372 -21.216  36.484  1.00  0.00           H  
ATOM   3924  HB3 TYR   246      20.038 -21.618  37.034  1.00  0.00           H  
ATOM   3925  CG  TYR   246      20.002 -21.453  35.047  1.00  0.00           C  
ATOM   3926  CD1 TYR   246      19.243 -21.202  33.866  1.00  0.00           C  
ATOM   3927  HD1 TYR   246      18.179 -21.349  33.751  1.00  0.00           H  
ATOM   3928  CE1 TYR   246      19.908 -20.852  32.670  1.00  0.00           C  
ATOM   3929  HE1 TYR   246      19.364 -20.651  31.758  1.00  0.00           H  
ATOM   3930  CZ  TYR   246      21.296 -20.746  32.636  1.00  0.00           C  
ATOM   3931  OH  TYR   246      21.922 -20.415  31.414  1.00  0.00           O  
ATOM   3932  HH  TYR   246      21.442 -19.792  30.864  1.00  0.00           H  
ATOM   3933  CE2 TYR   246      22.094 -21.036  33.758  1.00  0.00           C  
ATOM   3934  HE2 TYR   246      23.161 -20.907  33.649  1.00  0.00           H  
ATOM   3935  CD2 TYR   246      21.429 -21.423  34.987  1.00  0.00           C  
ATOM   3936  HD2 TYR   246      22.094 -21.665  35.803  1.00  0.00           H  
ATOM   3937  C   TYR   246      19.986 -24.200  36.121  1.00  0.00           C  
ATOM   3938  O   TYR   246      20.048 -24.794  35.042  1.00  0.00           O  
ATOM   3939  N   ASN   247      20.943 -24.363  37.068  1.00  0.00           N  
ATOM   3940  H   ASN   247      20.918 -23.766  37.883  1.00  0.00           H  
ATOM   3941  CA  ASN   247      22.171 -25.133  36.905  1.00  0.00           C  
ATOM   3942  HA  ASN   247      22.422 -25.129  35.844  1.00  0.00           H  
ATOM   3943  CB  ASN   247      23.352 -24.512  37.620  1.00  0.00           C  
ATOM   3944  HB2 ASN   247      23.004 -24.210  38.608  1.00  0.00           H  
ATOM   3945  HB3 ASN   247      24.103 -25.298  37.705  1.00  0.00           H  
ATOM   3946  CG  ASN   247      23.829 -23.202  37.034  1.00  0.00           C  
ATOM   3947  OD1 ASN   247      24.281 -23.238  35.864  1.00  0.00           O  
ATOM   3948  ND2 ASN   247      23.638 -22.071  37.655  1.00  0.00           N  
ATOM   3949 HD21 ASN   247      23.807 -21.200  37.173  1.00  0.00           H  
ATOM   3950 HD22 ASN   247      23.065 -22.181  38.479  1.00  0.00           H  
ATOM   3951  C   ASN   247      21.984 -26.684  37.157  1.00  0.00           C  
ATOM   3952  O   ASN   247      22.998 -27.350  37.483  1.00  0.00           O  
ATOM   3953  N   ILE   248      20.763 -27.254  37.096  1.00  0.00           N  
ATOM   3954  H   ILE   248      19.980 -26.633  36.950  1.00  0.00           H  
ATOM   3955  CA  ILE   248      20.462 -28.652  36.812  1.00  0.00           C  
ATOM   3956  HA  ILE   248      21.465 -29.063  36.697  1.00  0.00           H  
ATOM   3957  CB  ILE   248      19.657 -29.257  38.006  1.00  0.00           C  
ATOM   3958  HB  ILE   248      19.509 -30.281  37.663  1.00  0.00           H  
ATOM   3959  CG2 ILE   248      20.468 -29.363  39.286  1.00  0.00           C  
ATOM   3960 HG21 ILE   248      19.980 -30.022  40.004  1.00  0.00           H  
ATOM   3961 HG22 ILE   248      21.391 -29.842  38.960  1.00  0.00           H  
ATOM   3962 HG23 ILE   248      20.720 -28.415  39.761  1.00  0.00           H  
ATOM   3963  CG1 ILE   248      18.243 -28.668  38.282  1.00  0.00           C  
ATOM   3964 HG12 ILE   248      18.327 -27.890  39.040  1.00  0.00           H  
ATOM   3965 HG13 ILE   248      17.783 -28.296  37.367  1.00  0.00           H  
ATOM   3966  CD1 ILE   248      17.306 -29.734  38.818  1.00  0.00           C  
ATOM   3967 HD11 ILE   248      16.271 -29.452  38.623  1.00  0.00           H  
ATOM   3968 HD12 ILE   248      17.419 -30.639  38.220  1.00  0.00           H  
ATOM   3969 HD13 ILE   248      17.412 -29.931  39.885  1.00  0.00           H  
ATOM   3970  C   ILE   248      19.738 -28.892  35.430  1.00  0.00           C  
ATOM   3971  O   ILE   248      19.395 -30.063  35.197  1.00  0.00           O  
ATOM   3972  N   LEU   249      19.656 -27.965  34.509  1.00  0.00           N  
ATOM   3973  H   LEU   249      20.157 -27.101  34.659  1.00  0.00           H  
ATOM   3974  CA  LEU   249      19.127 -28.186  33.087  1.00  0.00           C  
ATOM   3975  HA  LEU   249      18.322 -28.920  33.128  1.00  0.00           H  
ATOM   3976  CB  LEU   249      18.569 -26.837  32.663  1.00  0.00           C  
ATOM   3977  HB2 LEU   249      19.449 -26.195  32.627  1.00  0.00           H  
ATOM   3978  HB3 LEU   249      18.186 -26.925  31.647  1.00  0.00           H  
ATOM   3979  CG  LEU   249      17.509 -26.193  33.583  1.00  0.00           C  
ATOM   3980  HG  LEU   249      17.972 -25.974  34.546  1.00  0.00           H  
ATOM   3981  CD1 LEU   249      16.997 -24.846  32.987  1.00  0.00           C  
ATOM   3982 HD11 LEU   249      16.347 -24.344  33.704  1.00  0.00           H  
ATOM   3983 HD12 LEU   249      17.809 -24.176  32.703  1.00  0.00           H  
ATOM   3984 HD13 LEU   249      16.488 -25.145  32.071  1.00  0.00           H  
ATOM   3985  CD2 LEU   249      16.273 -27.017  33.659  1.00  0.00           C  
ATOM   3986 HD21 LEU   249      15.896 -27.298  32.676  1.00  0.00           H  
ATOM   3987 HD22 LEU   249      16.517 -28.032  33.973  1.00  0.00           H  
ATOM   3988 HD23 LEU   249      15.460 -26.602  34.254  1.00  0.00           H  
ATOM   3989  C   LEU   249      20.172 -28.551  32.050  1.00  0.00           C  
ATOM   3990  O   LEU   249      21.364 -28.332  32.011  1.00  0.00           O  
ATOM   3991  N   THR   250      19.547 -29.147  31.008  1.00  0.00           N  
ATOM   3992  H   THR   250      18.564 -29.336  31.145  1.00  0.00           H  
ATOM   3993  CA  THR   250      20.232 -29.440  29.758  1.00  0.00           C  
ATOM   3994  HA  THR   250      21.187 -29.889  30.030  1.00  0.00           H  
ATOM   3995  CB  THR   250      19.401 -30.470  28.982  1.00  0.00           C  
ATOM   3996  HB  THR   250      20.017 -30.942  28.217  1.00  0.00           H  
ATOM   3997  CG2 THR   250      18.668 -31.545  29.802  1.00  0.00           C  
ATOM   3998 HG21 THR   250      19.176 -32.476  29.549  1.00  0.00           H  
ATOM   3999 HG22 THR   250      18.825 -31.480  30.879  1.00  0.00           H  
ATOM   4000 HG23 THR   250      17.637 -31.556  29.448  1.00  0.00           H  
ATOM   4001  OG1 THR   250      18.420 -29.719  28.262  1.00  0.00           O  
ATOM   4002  HG1 THR   250      18.215 -30.256  27.493  1.00  0.00           H  
ATOM   4003  C   THR   250      20.514 -28.095  28.957  1.00  0.00           C  
ATOM   4004  O   THR   250      19.967 -27.065  29.238  1.00  0.00           O  
ATOM   4005  N   PRO   251      21.380 -28.095  27.962  1.00  0.00           N  
ATOM   4006  CD  PRO   251      22.484 -29.077  27.797  1.00  0.00           C  
ATOM   4007  HD2 PRO   251      22.151 -29.961  27.253  1.00  0.00           H  
ATOM   4008  HD3 PRO   251      22.990 -29.434  28.694  1.00  0.00           H  
ATOM   4009  CG  PRO   251      23.510 -28.374  26.927  1.00  0.00           C  
ATOM   4010  HG2 PRO   251      24.057 -29.118  26.348  1.00  0.00           H  
ATOM   4011  HG3 PRO   251      24.126 -27.697  27.519  1.00  0.00           H  
ATOM   4012  CB  PRO   251      22.656 -27.501  26.014  1.00  0.00           C  
ATOM   4013  HB2 PRO   251      22.261 -28.280  25.362  1.00  0.00           H  
ATOM   4014  HB3 PRO   251      23.219 -26.789  25.411  1.00  0.00           H  
ATOM   4015  CA  PRO   251      21.595 -26.945  27.018  1.00  0.00           C  
ATOM   4016  HA  PRO   251      22.051 -26.109  27.548  1.00  0.00           H  
ATOM   4017  C   PRO   251      20.299 -26.617  26.332  1.00  0.00           C  
ATOM   4018  O   PRO   251      20.057 -25.431  26.132  1.00  0.00           O  
ATOM   4019  N   GLU   252      19.459 -27.529  25.864  1.00  0.00           N  
ATOM   4020  H   GLU   252      19.555 -28.482  26.182  1.00  0.00           H  
ATOM   4021  CA  GLU   252      18.191 -27.154  25.167  1.00  0.00           C  
ATOM   4022  HA  GLU   252      18.418 -26.371  24.443  1.00  0.00           H  
ATOM   4023  CB  GLU   252      17.593 -28.320  24.338  1.00  0.00           C  
ATOM   4024  HB2 GLU   252      17.347 -29.167  24.979  1.00  0.00           H  
ATOM   4025  HB3 GLU   252      16.613 -28.021  23.966  1.00  0.00           H  
ATOM   4026  CG  GLU   252      18.443 -28.627  23.079  1.00  0.00           C  
ATOM   4027  HG2 GLU   252      19.380 -29.094  23.385  1.00  0.00           H  
ATOM   4028  HG3 GLU   252      17.981 -29.401  22.467  1.00  0.00           H  
ATOM   4029  CD  GLU   252      18.808 -27.419  22.171  1.00  0.00           C  
ATOM   4030  OE1 GLU   252      19.981 -27.338  21.679  1.00  0.00           O  
ATOM   4031  OE2 GLU   252      18.015 -26.489  22.067  1.00  0.00           O  
ATOM   4032  C   GLU   252      17.113 -26.577  26.115  1.00  0.00           C  
ATOM   4033  O   GLU   252      16.395 -25.688  25.682  1.00  0.00           O  
ATOM   4034  N   GLN   253      17.096 -26.989  27.424  1.00  0.00           N  
ATOM   4035  H   GLN   253      17.762 -27.678  27.743  1.00  0.00           H  
ATOM   4036  CA  GLN   253      16.118 -26.530  28.333  1.00  0.00           C  
ATOM   4037  HA  GLN   253      15.175 -26.474  27.789  1.00  0.00           H  
ATOM   4038  CB  GLN   253      16.250 -27.444  29.587  1.00  0.00           C  
ATOM   4039  HB2 GLN   253      17.294 -27.589  29.861  1.00  0.00           H  
ATOM   4040  HB3 GLN   253      15.755 -26.824  30.334  1.00  0.00           H  
ATOM   4041  CG  GLN   253      15.414 -28.733  29.490  1.00  0.00           C  
ATOM   4042  HG2 GLN   253      14.364 -28.454  29.402  1.00  0.00           H  
ATOM   4043  HG3 GLN   253      15.644 -29.358  28.628  1.00  0.00           H  
ATOM   4044  CD  GLN   253      15.591 -29.620  30.683  1.00  0.00           C  
ATOM   4045  OE1 GLN   253      16.459 -29.463  31.503  1.00  0.00           O  
ATOM   4046  NE2 GLN   253      14.829 -30.711  30.743  1.00  0.00           N  
ATOM   4047 HE21 GLN   253      14.955 -31.303  31.551  1.00  0.00           H  
ATOM   4048 HE22 GLN   253      13.974 -30.766  30.208  1.00  0.00           H  
ATOM   4049  C   GLN   253      16.605 -25.205  28.775  1.00  0.00           C  
ATOM   4050  O   GLN   253      15.777 -24.344  29.035  1.00  0.00           O  
ATOM   4051  N   LYS   254      17.922 -24.915  28.919  1.00  0.00           N  
ATOM   4052  H   LYS   254      18.566 -25.693  28.909  1.00  0.00           H  
ATOM   4053  CA  LYS   254      18.463 -23.567  29.312  1.00  0.00           C  
ATOM   4054  HA  LYS   254      18.107 -23.287  30.303  1.00  0.00           H  
ATOM   4055  CB  LYS   254      19.984 -23.514  29.566  1.00  0.00           C  
ATOM   4056  HB2 LYS   254      20.352 -24.122  28.739  1.00  0.00           H  
ATOM   4057  HB3 LYS   254      20.345 -22.501  29.391  1.00  0.00           H  
ATOM   4058  CG  LYS   254      20.385 -24.080  30.817  1.00  0.00           C  
ATOM   4059  HG2 LYS   254      19.856 -23.518  31.587  1.00  0.00           H  
ATOM   4060  HG3 LYS   254      20.038 -25.113  30.814  1.00  0.00           H  
ATOM   4061  CD  LYS   254      21.646 -24.076  31.086  1.00  0.00           C  
ATOM   4062  HD2 LYS   254      22.195 -24.646  30.336  1.00  0.00           H  
ATOM   4063  HD3 LYS   254      22.014 -23.055  31.187  1.00  0.00           H  
ATOM   4064  CE  LYS   254      21.933 -24.619  32.325  1.00  0.00           C  
ATOM   4065  HE2 LYS   254      21.359 -24.061  33.065  1.00  0.00           H  
ATOM   4066  HE3 LYS   254      21.451 -25.596  32.309  1.00  0.00           H  
ATOM   4067  NZ  LYS   254      23.307 -24.677  32.739  1.00  0.00           N  
ATOM   4068  HZ1 LYS   254      23.566 -23.765  33.086  1.00  0.00           H  
ATOM   4069  HZ2 LYS   254      23.504 -25.386  33.432  1.00  0.00           H  
ATOM   4070  HZ3 LYS   254      23.916 -24.909  31.967  1.00  0.00           H  
ATOM   4071  C   LYS   254      18.042 -22.362  28.430  1.00  0.00           C  
ATOM   4072  O   LYS   254      17.736 -21.291  28.829  1.00  0.00           O  
ATOM   4073  N   LYS   255      17.835 -22.666  27.101  1.00  0.00           N  
ATOM   4074  H   LYS   255      17.978 -23.642  26.881  1.00  0.00           H  
ATOM   4075  CA  LYS   255      17.050 -21.805  26.184  1.00  0.00           C  
ATOM   4076  HA  LYS   255      17.572 -20.849  26.157  1.00  0.00           H  
ATOM   4077  CB  LYS   255      17.164 -22.382  24.751  1.00  0.00           C  
ATOM   4078  HB2 LYS   255      16.582 -23.300  24.831  1.00  0.00           H  
ATOM   4079  HB3 LYS   255      16.668 -21.646  24.119  1.00  0.00           H  
ATOM   4080  CG  LYS   255      18.439 -22.558  24.243  1.00  0.00           C  
ATOM   4081  HG2 LYS   255      19.002 -21.633  24.372  1.00  0.00           H  
ATOM   4082  HG3 LYS   255      18.978 -23.299  24.833  1.00  0.00           H  
ATOM   4083  CD  LYS   255      18.494 -23.001  22.971  1.00  0.00           C  
ATOM   4084  HD2 LYS   255      17.928 -23.931  22.922  1.00  0.00           H  
ATOM   4085  HD3 LYS   255      18.059 -22.220  22.348  1.00  0.00           H  
ATOM   4086  CE  LYS   255      19.775 -23.249  22.517  1.00  0.00           C  
ATOM   4087  HE2 LYS   255      20.160 -22.321  22.095  1.00  0.00           H  
ATOM   4088  HE3 LYS   255      20.410 -23.636  23.315  1.00  0.00           H  
ATOM   4089  NZ  LYS   255      19.686 -24.285  21.459  1.00  0.00           N  
ATOM   4090  HZ1 LYS   255      19.176 -25.118  21.718  1.00  0.00           H  
ATOM   4091  HZ2 LYS   255      19.078 -23.940  20.730  1.00  0.00           H  
ATOM   4092  HZ3 LYS   255      20.559 -24.654  21.111  1.00  0.00           H  
ATOM   4093  C   LYS   255      15.620 -21.643  26.529  1.00  0.00           C  
ATOM   4094  O   LYS   255      15.146 -20.489  26.475  1.00  0.00           O  
ATOM   4095  N   GLN   256      14.864 -22.715  26.912  1.00  0.00           N  
ATOM   4096  H   GLN   256      15.312 -23.620  26.904  1.00  0.00           H  
ATOM   4097  CA  GLN   256      13.422 -22.582  27.229  1.00  0.00           C  
ATOM   4098  HA  GLN   256      13.098 -21.871  26.468  1.00  0.00           H  
ATOM   4099  CB  GLN   256      12.671 -23.920  26.983  1.00  0.00           C  
ATOM   4100  HB2 GLN   256      12.864 -24.228  25.955  1.00  0.00           H  
ATOM   4101  HB3 GLN   256      13.205 -24.600  27.646  1.00  0.00           H  
ATOM   4102  CG  GLN   256      11.189 -23.976  27.341  1.00  0.00           C  
ATOM   4103  HG2 GLN   256      10.747 -24.964  27.210  1.00  0.00           H  
ATOM   4104  HG3 GLN   256      11.155 -23.802  28.416  1.00  0.00           H  
ATOM   4105  CD  GLN   256      10.420 -22.938  26.591  1.00  0.00           C  
ATOM   4106  OE1 GLN   256      10.805 -22.108  25.776  1.00  0.00           O  
ATOM   4107  NE2 GLN   256       9.088 -23.053  26.898  1.00  0.00           N  
ATOM   4108 HE21 GLN   256       8.421 -22.546  26.334  1.00  0.00           H  
ATOM   4109 HE22 GLN   256       8.755 -23.694  27.604  1.00  0.00           H  
ATOM   4110  C   GLN   256      13.163 -21.965  28.589  1.00  0.00           C  
ATOM   4111  O   GLN   256      12.076 -21.391  28.765  1.00  0.00           O  
ATOM   4112  N   PHE   257      14.113 -21.934  29.450  1.00  0.00           N  
ATOM   4113  H   PHE   257      14.974 -22.436  29.285  1.00  0.00           H  
ATOM   4114  CA  PHE   257      14.192 -21.114  30.644  1.00  0.00           C  
ATOM   4115  HA  PHE   257      13.208 -21.220  31.100  1.00  0.00           H  
ATOM   4116  CB  PHE   257      15.308 -21.626  31.582  1.00  0.00           C  
ATOM   4117  HB2 PHE   257      15.220 -22.712  31.635  1.00  0.00           H  
ATOM   4118  HB3 PHE   257      16.307 -21.433  31.192  1.00  0.00           H  
ATOM   4119  CG  PHE   257      15.233 -20.985  32.925  1.00  0.00           C  
ATOM   4120  CD1 PHE   257      15.953 -19.785  33.043  1.00  0.00           C  
ATOM   4121  HD1 PHE   257      16.490 -19.453  32.167  1.00  0.00           H  
ATOM   4122  CE1 PHE   257      16.048 -19.179  34.323  1.00  0.00           C  
ATOM   4123  HE1 PHE   257      16.663 -18.330  34.585  1.00  0.00           H  
ATOM   4124  CZ  PHE   257      15.333 -19.783  35.404  1.00  0.00           C  
ATOM   4125  HZ  PHE   257      15.337 -19.085  36.229  1.00  0.00           H  
ATOM   4126  CE2 PHE   257      14.530 -20.952  35.245  1.00  0.00           C  
ATOM   4127  HE2 PHE   257      14.026 -21.355  36.110  1.00  0.00           H  
ATOM   4128  CD2 PHE   257      14.575 -21.629  33.998  1.00  0.00           C  
ATOM   4129  HD2 PHE   257      14.187 -22.615  33.790  1.00  0.00           H  
ATOM   4130  C   PHE   257      14.353 -19.582  30.323  1.00  0.00           C  
ATOM   4131  O   PHE   257      13.513 -18.714  30.667  1.00  0.00           O  
ATOM   4132  N   ASN   258      15.398 -19.317  29.545  1.00  0.00           N  
ATOM   4133  H   ASN   258      16.088 -20.025  29.338  1.00  0.00           H  
ATOM   4134  CA  ASN   258      15.560 -17.945  29.006  1.00  0.00           C  
ATOM   4135  HA  ASN   258      15.621 -17.261  29.853  1.00  0.00           H  
ATOM   4136  CB  ASN   258      16.942 -17.829  28.212  1.00  0.00           C  
ATOM   4137  HB2 ASN   258      17.001 -18.695  27.553  1.00  0.00           H  
ATOM   4138  HB3 ASN   258      16.982 -16.970  27.542  1.00  0.00           H  
ATOM   4139  CG  ASN   258      18.142 -17.651  29.202  1.00  0.00           C  
ATOM   4140  OD1 ASN   258      18.047 -17.505  30.434  1.00  0.00           O  
ATOM   4141  ND2 ASN   258      19.303 -17.753  28.612  1.00  0.00           N  
ATOM   4142 HD21 ASN   258      20.061 -17.729  29.279  1.00  0.00           H  
ATOM   4143 HD22 ASN   258      19.505 -17.635  27.629  1.00  0.00           H  
ATOM   4144  C   ASN   258      14.417 -17.355  28.169  1.00  0.00           C  
ATOM   4145  O   ASN   258      14.065 -16.216  28.443  1.00  0.00           O  
ATOM   4146  N   ALA   259      13.695 -18.158  27.393  1.00  0.00           N  
ATOM   4147  H   ALA   259      14.093 -19.036  27.090  1.00  0.00           H  
ATOM   4148  CA  ALA   259      12.392 -17.814  26.779  1.00  0.00           C  
ATOM   4149  HA  ALA   259      12.513 -16.781  26.452  1.00  0.00           H  
ATOM   4150  CB  ALA   259      12.174 -18.911  25.622  1.00  0.00           C  
ATOM   4151  HB1 ALA   259      11.129 -18.824  25.324  1.00  0.00           H  
ATOM   4152  HB2 ALA   259      12.817 -18.768  24.754  1.00  0.00           H  
ATOM   4153  HB3 ALA   259      12.391 -19.869  26.094  1.00  0.00           H  
ATOM   4154  C   ALA   259      11.218 -17.796  27.805  1.00  0.00           C  
ATOM   4155  O   ALA   259      10.278 -17.054  27.564  1.00  0.00           O  
ATOM   4156  N   ASN   260      11.189 -18.617  28.850  1.00  0.00           N  
ATOM   4157  H   ASN   260      11.843 -19.384  28.914  1.00  0.00           H  
ATOM   4158  CA  ASN   260      10.219 -18.492  29.940  1.00  0.00           C  
ATOM   4159  HA  ASN   260       9.217 -18.449  29.512  1.00  0.00           H  
ATOM   4160  CB  ASN   260      10.146 -19.645  31.025  1.00  0.00           C  
ATOM   4161  HB2 ASN   260      11.088 -20.193  31.068  1.00  0.00           H  
ATOM   4162  HB3 ASN   260       9.860 -19.287  32.014  1.00  0.00           H  
ATOM   4163  CG  ASN   260       9.157 -20.711  30.720  1.00  0.00           C  
ATOM   4164  OD1 ASN   260       8.113 -20.917  31.316  1.00  0.00           O  
ATOM   4165  ND2 ASN   260       9.415 -21.470  29.707  1.00  0.00           N  
ATOM   4166 HD21 ASN   260       8.738 -22.201  29.541  1.00  0.00           H  
ATOM   4167 HD22 ASN   260      10.205 -21.237  29.122  1.00  0.00           H  
ATOM   4168  C   ASN   260      10.233 -17.033  30.580  1.00  0.00           C  
ATOM   4169  O   ASN   260       9.163 -16.519  30.809  1.00  0.00           O  
ATOM   4170  N   PHE   261      11.407 -16.432  30.720  1.00  0.00           N  
ATOM   4171  H   PHE   261      12.314 -16.868  30.635  1.00  0.00           H  
ATOM   4172  CA  PHE   261      11.426 -15.036  31.222  1.00  0.00           C  
ATOM   4173  HA  PHE   261      10.769 -14.837  32.070  1.00  0.00           H  
ATOM   4174  CB  PHE   261      12.787 -14.638  31.701  1.00  0.00           C  
ATOM   4175  HB2 PHE   261      13.079 -15.373  32.451  1.00  0.00           H  
ATOM   4176  HB3 PHE   261      13.551 -14.758  30.933  1.00  0.00           H  
ATOM   4177  CG  PHE   261      13.054 -13.315  32.333  1.00  0.00           C  
ATOM   4178  CD1 PHE   261      13.454 -12.200  31.585  1.00  0.00           C  
ATOM   4179  HD1 PHE   261      13.618 -12.275  30.520  1.00  0.00           H  
ATOM   4180  CE1 PHE   261      13.724 -11.027  32.226  1.00  0.00           C  
ATOM   4181  HE1 PHE   261      14.111 -10.187  31.668  1.00  0.00           H  
ATOM   4182  CZ  PHE   261      13.368 -10.797  33.560  1.00  0.00           C  
ATOM   4183  HZ  PHE   261      13.548  -9.836  34.018  1.00  0.00           H  
ATOM   4184  CE2 PHE   261      12.762 -11.842  34.309  1.00  0.00           C  
ATOM   4185  HE2 PHE   261      12.468 -11.694  35.337  1.00  0.00           H  
ATOM   4186  CD2 PHE   261      12.630 -13.100  33.719  1.00  0.00           C  
ATOM   4187  HD2 PHE   261      12.284 -13.976  34.248  1.00  0.00           H  
ATOM   4188  C   PHE   261      10.863 -14.043  30.196  1.00  0.00           C  
ATOM   4189  O   PHE   261      10.033 -13.164  30.416  1.00  0.00           O  
ATOM   4190  N   GLU   262      11.142 -14.305  28.910  1.00  0.00           N  
ATOM   4191  H   GLU   262      11.462 -15.229  28.655  1.00  0.00           H  
ATOM   4192  CA  GLU   262      10.514 -13.559  27.788  1.00  0.00           C  
ATOM   4193  HA  GLU   262      10.780 -12.502  27.810  1.00  0.00           H  
ATOM   4194  CB  GLU   262      11.041 -14.116  26.381  1.00  0.00           C  
ATOM   4195  HB2 GLU   262      10.538 -15.048  26.124  1.00  0.00           H  
ATOM   4196  HB3 GLU   262      10.590 -13.467  25.630  1.00  0.00           H  
ATOM   4197  CG  GLU   262      12.583 -14.042  26.236  1.00  0.00           C  
ATOM   4198  HG2 GLU   262      13.049 -14.822  26.838  1.00  0.00           H  
ATOM   4199  HG3 GLU   262      12.807 -14.443  25.247  1.00  0.00           H  
ATOM   4200  CD  GLU   262      13.166 -12.687  26.381  1.00  0.00           C  
ATOM   4201  OE1 GLU   262      14.323 -12.549  26.880  1.00  0.00           O  
ATOM   4202  OE2 GLU   262      12.510 -11.684  25.929  1.00  0.00           O  
ATOM   4203  C   GLU   262       9.023 -13.425  27.860  1.00  0.00           C  
ATOM   4204  O   GLU   262       8.492 -12.314  27.640  1.00  0.00           O  
ATOM   4205  N   LYS   263       8.224 -14.525  27.993  1.00  0.00           N  
ATOM   4206  H   LYS   263       8.685 -15.414  28.127  1.00  0.00           H  
ATOM   4207  CA  LYS   263       6.778 -14.314  28.144  1.00  0.00           C  
ATOM   4208  HA  LYS   263       6.348 -13.644  27.400  1.00  0.00           H  
ATOM   4209  CB  LYS   263       6.106 -15.741  28.025  1.00  0.00           C  
ATOM   4210  HB2 LYS   263       6.670 -16.416  28.670  1.00  0.00           H  
ATOM   4211  HB3 LYS   263       5.188 -15.608  28.596  1.00  0.00           H  
ATOM   4212  CG  LYS   263       5.942 -16.220  26.805  1.00  0.00           C  
ATOM   4213  HG2 LYS   263       5.366 -17.145  26.818  1.00  0.00           H  
ATOM   4214  HG3 LYS   263       5.237 -15.583  26.271  1.00  0.00           H  
ATOM   4215  CD  LYS   263       6.942 -16.495  25.868  1.00  0.00           C  
ATOM   4216  HD2 LYS   263       7.438 -15.577  25.552  1.00  0.00           H  
ATOM   4217  HD3 LYS   263       7.745 -17.091  26.303  1.00  0.00           H  
ATOM   4218  CE  LYS   263       6.594 -17.101  24.713  1.00  0.00           C  
ATOM   4219  HE2 LYS   263       6.112 -18.036  25.000  1.00  0.00           H  
ATOM   4220  HE3 LYS   263       5.801 -16.522  24.239  1.00  0.00           H  
ATOM   4221  NZ  LYS   263       7.713 -17.460  23.758  1.00  0.00           N  
ATOM   4222  HZ1 LYS   263       8.225 -18.304  23.972  1.00  0.00           H  
ATOM   4223  HZ2 LYS   263       7.318 -17.818  22.900  1.00  0.00           H  
ATOM   4224  HZ3 LYS   263       8.271 -16.664  23.485  1.00  0.00           H  
ATOM   4225  C   LYS   263       6.365 -13.523  29.476  1.00  0.00           C  
ATOM   4226  O   LYS   263       5.188 -13.072  29.503  1.00  0.00           O  
ATOM   4227  N   ARG   264       7.236 -13.417  30.473  1.00  0.00           N  
ATOM   4228  H   ARG   264       8.121 -13.878  30.315  1.00  0.00           H  
ATOM   4229  CA  ARG   264       7.051 -12.573  31.719  1.00  0.00           C  
ATOM   4230  HA  ARG   264       6.000 -12.581  32.009  1.00  0.00           H  
ATOM   4231  CB  ARG   264       7.880 -13.209  32.911  1.00  0.00           C  
ATOM   4232  HB2 ARG   264       7.751 -14.290  32.948  1.00  0.00           H  
ATOM   4233  HB3 ARG   264       8.915 -13.092  32.588  1.00  0.00           H  
ATOM   4234  CG  ARG   264       7.750 -12.706  34.158  1.00  0.00           C  
ATOM   4235  HG2 ARG   264       7.892 -11.644  33.955  1.00  0.00           H  
ATOM   4236  HG3 ARG   264       6.696 -12.853  34.394  1.00  0.00           H  
ATOM   4237  CD  ARG   264       8.589 -13.186  35.134  1.00  0.00           C  
ATOM   4238  HD2 ARG   264       8.415 -14.195  35.508  1.00  0.00           H  
ATOM   4239  HD3 ARG   264       9.612 -13.288  34.771  1.00  0.00           H  
ATOM   4240  NE  ARG   264       8.551 -12.341  36.400  1.00  0.00           N  
ATOM   4241  HE  ARG   264       9.276 -11.641  36.470  1.00  0.00           H  
ATOM   4242  CZ  ARG   264       7.708 -12.415  37.396  1.00  0.00           C  
ATOM   4243  NH1 ARG   264       6.969 -13.456  37.614  1.00  0.00           N  
ATOM   4244 HH11 ARG   264       6.977 -14.212  36.944  1.00  0.00           H  
ATOM   4245 HH12 ARG   264       6.376 -13.505  38.430  1.00  0.00           H  
ATOM   4246  NH2 ARG   264       7.538 -11.368  38.147  1.00  0.00           N  
ATOM   4247 HH21 ARG   264       8.020 -10.483  38.080  1.00  0.00           H  
ATOM   4248 HH22 ARG   264       6.937 -11.413  38.957  1.00  0.00           H  
ATOM   4249  C   ARG   264       7.483 -11.152  31.462  1.00  0.00           C  
ATOM   4250  O   ARG   264       6.618 -10.316  31.859  1.00  0.00           O  
ATOM   4251  N   LEU   265       8.446 -10.871  30.591  1.00  0.00           N  
ATOM   4252  H   LEU   265       9.053 -11.624  30.303  1.00  0.00           H  
ATOM   4253  CA  LEU   265       9.054  -9.530  30.411  1.00  0.00           C  
ATOM   4254  HA  LEU   265       9.230  -8.986  31.339  1.00  0.00           H  
ATOM   4255  CB  LEU   265      10.424  -9.687  29.800  1.00  0.00           C  
ATOM   4256  HB2 LEU   265      11.117 -10.017  30.574  1.00  0.00           H  
ATOM   4257  HB3 LEU   265      10.349 -10.479  29.056  1.00  0.00           H  
ATOM   4258  CG  LEU   265      11.176  -8.529  29.120  1.00  0.00           C  
ATOM   4259  HG  LEU   265      10.582  -8.026  28.357  1.00  0.00           H  
ATOM   4260  CD1 LEU   265      11.743  -7.486  30.199  1.00  0.00           C  
ATOM   4261 HD11 LEU   265      12.485  -6.797  29.795  1.00  0.00           H  
ATOM   4262 HD12 LEU   265      10.954  -6.878  30.640  1.00  0.00           H  
ATOM   4263 HD13 LEU   265      12.191  -7.978  31.062  1.00  0.00           H  
ATOM   4264  CD2 LEU   265      12.422  -9.127  28.431  1.00  0.00           C  
ATOM   4265 HD21 LEU   265      12.254  -9.850  27.633  1.00  0.00           H  
ATOM   4266 HD22 LEU   265      13.147  -8.422  28.023  1.00  0.00           H  
ATOM   4267 HD23 LEU   265      13.139  -9.497  29.164  1.00  0.00           H  
ATOM   4268  C   LEU   265       8.131  -8.634  29.422  1.00  0.00           C  
ATOM   4269  O   LEU   265       8.142  -7.353  29.536  1.00  0.00           O  
ATOM   4270  N   THR   266       7.455  -9.235  28.536  1.00  0.00           N  
ATOM   4271  H   THR   266       7.536 -10.239  28.622  1.00  0.00           H  
ATOM   4272  CA  THR   266       6.552  -8.506  27.574  1.00  0.00           C  
ATOM   4273  HA  THR   266       7.169  -7.696  27.183  1.00  0.00           H  
ATOM   4274  CB  THR   266       6.108  -9.501  26.494  1.00  0.00           C  
ATOM   4275  HB  THR   266       7.029  -9.907  26.075  1.00  0.00           H  
ATOM   4276  CG2 THR   266       5.201 -10.604  26.982  1.00  0.00           C  
ATOM   4277 HG21 THR   266       5.613 -11.081  27.871  1.00  0.00           H  
ATOM   4278 HG22 THR   266       4.156 -10.330  27.126  1.00  0.00           H  
ATOM   4279 HG23 THR   266       5.272 -11.322  26.166  1.00  0.00           H  
ATOM   4280  OG1 THR   266       5.430  -8.933  25.436  1.00  0.00           O  
ATOM   4281  HG1 THR   266       6.169  -8.579  24.935  1.00  0.00           H  
ATOM   4282  C   THR   266       5.364  -7.852  28.293  1.00  0.00           C  
ATOM   4283  O   THR   266       4.665  -8.447  29.199  1.00  0.00           O  
ATOM   4284  N   GLU   267       5.091  -6.636  27.919  1.00  0.00           N  
ATOM   4285  H   GLU   267       5.787  -6.385  27.231  1.00  0.00           H  
ATOM   4286  CA  GLU   267       3.863  -5.853  28.198  1.00  0.00           C  
ATOM   4287  HA  GLU   267       3.777  -5.805  29.283  1.00  0.00           H  
ATOM   4288  CB  GLU   267       4.187  -4.409  27.789  1.00  0.00           C  
ATOM   4289  HB2 GLU   267       5.237  -4.187  27.595  1.00  0.00           H  
ATOM   4290  HB3 GLU   267       3.713  -4.262  26.818  1.00  0.00           H  
ATOM   4291  CG  GLU   267       3.615  -3.313  28.628  1.00  0.00           C  
ATOM   4292  HG2 GLU   267       3.709  -2.311  28.209  1.00  0.00           H  
ATOM   4293  HG3 GLU   267       2.543  -3.497  28.702  1.00  0.00           H  
ATOM   4294  CD  GLU   267       3.980  -3.526  30.119  1.00  0.00           C  
ATOM   4295  OE1 GLU   267       5.168  -3.864  30.379  1.00  0.00           O  
ATOM   4296  OE2 GLU   267       3.169  -3.507  31.032  1.00  0.00           O  
ATOM   4297  C   GLU   267       2.485  -6.376  27.681  1.00  0.00           C  
ATOM   4298  O   GLU   267       1.461  -5.728  27.844  1.00  0.00           O  
ATOM   4299  N   ARG   268       2.411  -7.522  27.046  1.00  0.00           N  
ATOM   4300  H   ARG   268       3.305  -7.985  26.959  1.00  0.00           H  
ATOM   4301  CA  ARG   268       1.165  -8.080  26.490  1.00  0.00           C  
ATOM   4302  HA  ARG   268       0.913  -7.435  25.648  1.00  0.00           H  
ATOM   4303  CB  ARG   268       1.366  -9.505  26.054  1.00  0.00           C  
ATOM   4304  HB2 ARG   268       1.858 -10.082  26.837  1.00  0.00           H  
ATOM   4305  HB3 ARG   268       0.412 -10.009  25.903  1.00  0.00           H  
ATOM   4306  CG  ARG   268       2.045  -9.619  24.848  1.00  0.00           C  
ATOM   4307  HG2 ARG   268       1.523  -9.312  23.942  1.00  0.00           H  
ATOM   4308  HG3 ARG   268       2.940  -9.004  24.935  1.00  0.00           H  
ATOM   4309  CD  ARG   268       2.470 -10.875  24.592  1.00  0.00           C  
ATOM   4310  HD2 ARG   268       3.125 -11.233  25.386  1.00  0.00           H  
ATOM   4311  HD3 ARG   268       1.594 -11.522  24.537  1.00  0.00           H  
ATOM   4312  NE  ARG   268       3.273 -11.025  23.361  1.00  0.00           N  
ATOM   4313  HE  ARG   268       3.754 -10.216  22.993  1.00  0.00           H  
ATOM   4314  CZ  ARG   268       3.116 -12.051  22.510  1.00  0.00           C  
ATOM   4315  NH1 ARG   268       2.337 -13.099  22.750  1.00  0.00           N  
ATOM   4316 HH11 ARG   268       2.034 -13.259  23.701  1.00  0.00           H  
ATOM   4317 HH12 ARG   268       2.450 -13.883  22.124  1.00  0.00           H  
ATOM   4318  NH2 ARG   268       3.563 -12.107  21.269  1.00  0.00           N  
ATOM   4319 HH21 ARG   268       4.065 -11.323  20.876  1.00  0.00           H  
ATOM   4320 HH22 ARG   268       3.143 -12.722  20.587  1.00  0.00           H  
ATOM   4321  C   ARG   268      -0.067  -8.116  27.412  1.00  0.00           C  
ATOM   4322  O   ARG   268      -1.159  -7.950  26.976  1.00  0.00           O  
ATOM   4323  N   PRO   269       0.108  -8.231  28.779  1.00  0.00           N  
ATOM   4324  CD  PRO   269       1.248  -8.790  29.488  1.00  0.00           C  
ATOM   4325  HD2 PRO   269       1.954  -7.971  29.625  1.00  0.00           H  
ATOM   4326  HD3 PRO   269       1.747  -9.563  28.904  1.00  0.00           H  
ATOM   4327  CG  PRO   269       0.726  -9.203  30.841  1.00  0.00           C  
ATOM   4328  HG2 PRO   269       1.575  -9.194  31.524  1.00  0.00           H  
ATOM   4329  HG3 PRO   269       0.403 -10.232  30.681  1.00  0.00           H  
ATOM   4330  CB  PRO   269      -0.445  -8.267  31.080  1.00  0.00           C  
ATOM   4331  HB2 PRO   269      -0.146  -7.392  31.659  1.00  0.00           H  
ATOM   4332  HB3 PRO   269      -1.241  -8.847  31.547  1.00  0.00           H  
ATOM   4333  CA  PRO   269      -1.009  -7.918  29.718  1.00  0.00           C  
ATOM   4334  HA  PRO   269      -1.796  -8.624  29.451  1.00  0.00           H  
ATOM   4335  C   PRO   269      -1.738  -6.519  29.632  1.00  0.00           C  
ATOM   4336  O   PRO   269      -2.796  -6.364  30.232  1.00  0.00           O  
ATOM   4337  N   ALA   270      -1.181  -5.541  28.874  1.00  0.00           N  
ATOM   4338  H   ALA   270      -0.270  -5.633  28.447  1.00  0.00           H  
ATOM   4339  CA  ALA   270      -1.813  -4.184  28.820  1.00  0.00           C  
ATOM   4340  HA  ALA   270      -2.893  -4.318  28.751  1.00  0.00           H  
ATOM   4341  CB  ALA   270      -1.475  -3.390  30.146  1.00  0.00           C  
ATOM   4342  HB1 ALA   270      -2.296  -2.713  30.379  1.00  0.00           H  
ATOM   4343  HB2 ALA   270      -1.230  -4.042  30.985  1.00  0.00           H  
ATOM   4344  HB3 ALA   270      -0.576  -2.796  29.984  1.00  0.00           H  
ATOM   4345  C   ALA   270      -1.451  -3.344  27.629  1.00  0.00           C  
ATOM   4346  O   ALA   270      -2.182  -2.408  27.338  1.00  0.00           O  
ATOM   4347  N   ALA   271      -0.437  -3.633  26.825  1.00  0.00           N  
ATOM   4348  H   ALA   271       0.075  -4.485  27.001  1.00  0.00           H  
ATOM   4349  CA  ALA   271      -0.198  -3.005  25.509  1.00  0.00           C  
ATOM   4350  HA  ALA   271      -1.114  -2.569  25.111  1.00  0.00           H  
ATOM   4351  CB  ALA   271       0.933  -1.938  25.661  1.00  0.00           C  
ATOM   4352  HB1 ALA   271       0.930  -1.340  24.749  1.00  0.00           H  
ATOM   4353  HB2 ALA   271       0.873  -1.365  26.586  1.00  0.00           H  
ATOM   4354  HB3 ALA   271       1.866  -2.494  25.754  1.00  0.00           H  
ATOM   4355  C   ALA   271       0.225  -4.042  24.417  1.00  0.00           C  
ATOM   4356  O   ALA   271      -0.083  -5.270  24.533  1.00  0.00           O  
ATOM   4357  N   LYS   272       0.726  -3.694  23.193  1.00  0.00           N  
ATOM   4358  H   LYS   272       0.840  -2.704  23.027  1.00  0.00           H  
ATOM   4359  CA  LYS   272       1.313  -4.667  22.213  1.00  0.00           C  
ATOM   4360  HA  LYS   272       0.621  -5.492  22.047  1.00  0.00           H  
ATOM   4361  CB  LYS   272       1.461  -4.082  20.763  1.00  0.00           C  
ATOM   4362  HB2 LYS   272       0.486  -3.728  20.428  1.00  0.00           H  
ATOM   4363  HB3 LYS   272       2.070  -3.180  20.820  1.00  0.00           H  
ATOM   4364  CG  LYS   272       1.943  -4.981  19.833  1.00  0.00           C  
ATOM   4365  HG2 LYS   272       2.839  -5.467  20.218  1.00  0.00           H  
ATOM   4366  HG3 LYS   272       1.279  -5.830  19.989  1.00  0.00           H  
ATOM   4367  CD  LYS   272       2.075  -4.527  18.534  1.00  0.00           C  
ATOM   4368  HD2 LYS   272       2.515  -3.531  18.489  1.00  0.00           H  
ATOM   4369  HD3 LYS   272       2.635  -5.320  18.038  1.00  0.00           H  
ATOM   4370  CE  LYS   272       0.867  -4.522  17.873  1.00  0.00           C  
ATOM   4371  HE2 LYS   272       0.381  -5.459  18.143  1.00  0.00           H  
ATOM   4372  HE3 LYS   272       0.290  -3.635  18.137  1.00  0.00           H  
ATOM   4373  NZ  LYS   272       0.909  -4.627  16.405  1.00  0.00           N  
ATOM   4374  HZ1 LYS   272       1.541  -5.366  16.131  1.00  0.00           H  
ATOM   4375  HZ2 LYS   272      -0.020  -4.823  16.061  1.00  0.00           H  
ATOM   4376  HZ3 LYS   272       1.315  -3.808  15.976  1.00  0.00           H  
ATOM   4377  C   LYS   272       2.592  -5.348  22.750  1.00  0.00           C  
ATOM   4378  O   LYS   272       2.798  -6.548  22.619  1.00  0.00           O  
ATOM   4379  N   GLY   273       3.376  -4.432  23.343  1.00  0.00           N  
ATOM   4380  H   GLY   273       3.029  -3.484  23.363  1.00  0.00           H  
ATOM   4381  CA  GLY   273       4.780  -4.635  23.738  1.00  0.00           C  
ATOM   4382  HA2 GLY   273       5.138  -3.643  24.011  1.00  0.00           H  
ATOM   4383  HA3 GLY   273       4.789  -5.287  24.612  1.00  0.00           H  
ATOM   4384  C   GLY   273       5.600  -5.174  22.534  1.00  0.00           C  
ATOM   4385  O   GLY   273       5.270  -4.923  21.411  1.00  0.00           O  
ATOM   4386  N   LYS   274       6.716  -5.833  22.904  1.00  0.00           N  
ATOM   4387  H   LYS   274       6.875  -6.056  23.876  1.00  0.00           H  
ATOM   4388  CA  LYS   274       7.512  -6.537  21.960  1.00  0.00           C  
ATOM   4389  HA  LYS   274       6.977  -6.703  21.025  1.00  0.00           H  
ATOM   4390  CB  LYS   274       8.654  -5.662  21.515  1.00  0.00           C  
ATOM   4391  HB2 LYS   274       8.230  -4.745  21.107  1.00  0.00           H  
ATOM   4392  HB3 LYS   274       9.111  -5.326  22.446  1.00  0.00           H  
ATOM   4393  CG  LYS   274       9.645  -6.223  20.683  1.00  0.00           C  
ATOM   4394  HG2 LYS   274      10.234  -6.988  21.191  1.00  0.00           H  
ATOM   4395  HG3 LYS   274       9.145  -6.755  19.874  1.00  0.00           H  
ATOM   4396  CD  LYS   274      10.607  -5.362  20.143  1.00  0.00           C  
ATOM   4397  HD2 LYS   274      10.034  -4.530  19.733  1.00  0.00           H  
ATOM   4398  HD3 LYS   274      11.222  -4.941  20.938  1.00  0.00           H  
ATOM   4399  CE  LYS   274      11.394  -5.909  19.207  1.00  0.00           C  
ATOM   4400  HE2 LYS   274      11.857  -6.783  19.665  1.00  0.00           H  
ATOM   4401  HE3 LYS   274      10.759  -6.109  18.343  1.00  0.00           H  
ATOM   4402  NZ  LYS   274      12.455  -5.022  18.774  1.00  0.00           N  
ATOM   4403  HZ1 LYS   274      13.130  -4.860  19.508  1.00  0.00           H  
ATOM   4404  HZ2 LYS   274      13.130  -5.363  18.105  1.00  0.00           H  
ATOM   4405  HZ3 LYS   274      12.107  -4.117  18.491  1.00  0.00           H  
ATOM   4406  C   LYS   274       7.974  -7.934  22.570  1.00  0.00           C  
ATOM   4407  O   LYS   274       8.130  -8.012  23.792  1.00  0.00           O  
ATOM   4408  N   MET   275       8.110  -8.953  21.732  1.00  0.00           N  
ATOM   4409  H   MET   275       7.906  -8.911  20.744  1.00  0.00           H  
ATOM   4410  CA  MET   275       8.632 -10.249  22.223  1.00  0.00           C  
ATOM   4411  HA  MET   275       9.222 -10.068  23.121  1.00  0.00           H  
ATOM   4412  CB  MET   275       7.502 -11.045  22.749  1.00  0.00           C  
ATOM   4413  HB2 MET   275       6.972 -10.568  23.574  1.00  0.00           H  
ATOM   4414  HB3 MET   275       6.758 -11.223  21.973  1.00  0.00           H  
ATOM   4415  CG  MET   275       7.826 -12.376  23.341  1.00  0.00           C  
ATOM   4416  HG2 MET   275       8.527 -12.225  24.162  1.00  0.00           H  
ATOM   4417  HG3 MET   275       8.275 -12.891  22.493  1.00  0.00           H  
ATOM   4418  SD  MET   275       6.470 -13.509  23.907  1.00  0.00           S  
ATOM   4419  CE  MET   275       6.038 -14.230  22.255  1.00  0.00           C  
ATOM   4420  HE1 MET   275       6.870 -14.721  21.752  1.00  0.00           H  
ATOM   4421  HE2 MET   275       5.155 -14.862  22.352  1.00  0.00           H  
ATOM   4422  HE3 MET   275       5.771 -13.364  21.649  1.00  0.00           H  
ATOM   4423  C   MET   275       9.376 -11.088  21.128  1.00  0.00           C  
ATOM   4424  O   MET   275       8.830 -11.071  20.064  1.00  0.00           O  
ATOM   4425  N   PRO   276      10.446 -11.770  21.499  1.00  0.00           N  
ATOM   4426  CD  PRO   276      11.157 -11.800  22.829  1.00  0.00           C  
ATOM   4427  HD2 PRO   276      10.541 -11.999  23.706  1.00  0.00           H  
ATOM   4428  HD3 PRO   276      11.575 -10.804  22.970  1.00  0.00           H  
ATOM   4429  CG  PRO   276      12.342 -12.828  22.698  1.00  0.00           C  
ATOM   4430  HG2 PRO   276      12.088 -13.809  23.099  1.00  0.00           H  
ATOM   4431  HG3 PRO   276      13.311 -12.463  23.038  1.00  0.00           H  
ATOM   4432  CB  PRO   276      12.489 -12.906  21.118  1.00  0.00           C  
ATOM   4433  HB2 PRO   276      12.852 -13.931  21.030  1.00  0.00           H  
ATOM   4434  HB3 PRO   276      13.215 -12.143  20.839  1.00  0.00           H  
ATOM   4435  CA  PRO   276      11.121 -12.493  20.431  1.00  0.00           C  
ATOM   4436  HA  PRO   276      11.387 -11.772  19.658  1.00  0.00           H  
ATOM   4437  C   PRO   276      10.385 -13.735  19.873  1.00  0.00           C  
ATOM   4438  O   PRO   276       9.546 -14.349  20.441  1.00  0.00           O  
ATOM   4439  N   ALA   277      10.861 -14.128  18.756  1.00  0.00           N  
ATOM   4440  H   ALA   277      11.634 -13.595  18.383  1.00  0.00           H  
ATOM   4441  CA  ALA   277      10.658 -15.308  17.938  1.00  0.00           C  
ATOM   4442  HA  ALA   277      11.224 -15.059  17.040  1.00  0.00           H  
ATOM   4443  CB  ALA   277      11.285 -16.509  18.608  1.00  0.00           C  
ATOM   4444  HB1 ALA   277      10.851 -16.684  19.593  1.00  0.00           H  
ATOM   4445  HB2 ALA   277      11.183 -17.326  17.894  1.00  0.00           H  
ATOM   4446  HB3 ALA   277      12.347 -16.295  18.720  1.00  0.00           H  
ATOM   4447  C   ALA   277       9.209 -15.283  17.410  1.00  0.00           C  
ATOM   4448  O   ALA   277       8.759 -16.408  17.139  1.00  0.00           O  
ATOM   4449  N   THR   278       8.553 -14.135  17.325  1.00  0.00           N  
ATOM   4450  H   THR   278       9.061 -13.290  17.545  1.00  0.00           H  
ATOM   4451  CA  THR   278       7.205 -13.973  16.784  1.00  0.00           C  
ATOM   4452  HA  THR   278       6.928 -14.567  15.912  1.00  0.00           H  
ATOM   4453  CB  THR   278       6.082 -14.318  17.808  1.00  0.00           C  
ATOM   4454  HB  THR   278       6.372 -15.329  18.095  1.00  0.00           H  
ATOM   4455  CG2 THR   278       5.949 -13.475  19.049  1.00  0.00           C  
ATOM   4456 HG21 THR   278       5.808 -12.443  18.728  1.00  0.00           H  
ATOM   4457 HG22 THR   278       5.084 -13.804  19.625  1.00  0.00           H  
ATOM   4458 HG23 THR   278       6.920 -13.572  19.534  1.00  0.00           H  
ATOM   4459  OG1 THR   278       4.805 -14.377  17.241  1.00  0.00           O  
ATOM   4460  HG1 THR   278       4.713 -15.255  16.864  1.00  0.00           H  
ATOM   4461  C   THR   278       7.082 -12.455  16.329  1.00  0.00           C  
ATOM   4462  O   THR   278       7.549 -11.470  16.906  1.00  0.00           O  
ATOM   4463  N   ALA   279       6.294 -12.301  15.268  1.00  0.00           N  
ATOM   4464  H   ALA   279       5.854 -13.126  14.887  1.00  0.00           H  
ATOM   4465  CA  ALA   279       5.908 -10.941  14.731  1.00  0.00           C  
ATOM   4466  HA  ALA   279       6.731 -10.293  14.429  1.00  0.00           H  
ATOM   4467  CB  ALA   279       5.029 -11.140  13.486  1.00  0.00           C  
ATOM   4468  HB1 ALA   279       5.558 -11.531  12.617  1.00  0.00           H  
ATOM   4469  HB2 ALA   279       4.292 -11.930  13.632  1.00  0.00           H  
ATOM   4470  HB3 ALA   279       4.728 -10.155  13.128  1.00  0.00           H  
ATOM   4471  C   ALA   279       5.134 -10.105  15.804  1.00  0.00           C  
ATOM   4472  O   ALA   279       4.542 -10.672  16.761  1.00  0.00           O  
ATOM   4473  N   GLU   280       5.163  -8.750  15.710  1.00  0.00           N  
ATOM   4474  H   GLU   280       5.744  -8.379  14.972  1.00  0.00           H  
ATOM   4475  CA  GLU   280       4.496  -7.723  16.570  1.00  0.00           C  
ATOM   4476  HA  GLU   280       4.394  -8.236  17.526  1.00  0.00           H  
ATOM   4477  CB  GLU   280       5.486  -6.527  16.753  1.00  0.00           C  
ATOM   4478  HB2 GLU   280       6.173  -6.513  15.906  1.00  0.00           H  
ATOM   4479  HB3 GLU   280       4.864  -5.632  16.780  1.00  0.00           H  
ATOM   4480  CG  GLU   280       6.325  -6.667  18.044  1.00  0.00           C  
ATOM   4481  HG2 GLU   280       6.938  -5.776  18.181  1.00  0.00           H  
ATOM   4482  HG3 GLU   280       5.651  -6.704  18.900  1.00  0.00           H  
ATOM   4483  CD  GLU   280       7.212  -7.886  17.996  1.00  0.00           C  
ATOM   4484  OE1 GLU   280       7.947  -8.072  16.996  1.00  0.00           O  
ATOM   4485  OE2 GLU   280       7.285  -8.658  18.936  1.00  0.00           O  
ATOM   4486  C   GLU   280       3.147  -7.354  15.936  1.00  0.00           C  
ATOM   4487  O   GLU   280       2.019  -7.514  16.510  1.00  0.00           O  
ATOM   4488  OXT GLU   280       3.248  -6.968  14.772  1.00  0.00           O  
TER    4489      GLU   280 
END   
