# Supplementary material for: Insights into the client protein release mechanism of the ATP-independent chaperone Spy
Source: Nat Commun. 2022 May 20;13:2818. doi: 10.1038/s41467-022-30499-x (PMC9122904; doi:10.1038/s41467-022-30499-x)
Supplement: Supplementary file 4 — Supplementary Data 1 [file 41467_2022_30499_MOESM4_ESM.zip › MD-structure/Spy_1-124_CI_R89D_v3_final.pdb]

CRYST1   89.493   89.493   89.493 109.47 109.47 109.47 P 1           1
ATOM      1  N   ALA     1       4.138  48.969  23.985  1.00  0.00           N  
ATOM      2  H1  ALA     1       4.474  48.534  24.832  1.00  0.00           H  
ATOM      3  H2  ALA     1       3.983  49.942  24.209  1.00  0.00           H  
ATOM      4  H3  ALA     1       4.728  49.034  23.168  1.00  0.00           H  
ATOM      5  CA  ALA     1       2.833  48.350  23.576  1.00  0.00           C  
ATOM      6  HA  ALA     1       2.425  48.826  22.684  1.00  0.00           H  
ATOM      7  CB  ALA     1       3.126  46.907  23.187  1.00  0.00           C  
ATOM      8  HB1 ALA     1       2.180  46.499  22.831  1.00  0.00           H  
ATOM      9  HB2 ALA     1       3.716  46.867  22.271  1.00  0.00           H  
ATOM     10  HB3 ALA     1       3.350  46.231  24.011  1.00  0.00           H  
ATOM     11  C   ALA     1       1.847  48.444  24.789  1.00  0.00           C  
ATOM     12  O   ALA     1       2.115  49.053  25.791  1.00  0.00           O  
ATOM     13  N   ASP     2       0.620  47.872  24.568  1.00  0.00           N  
ATOM     14  H   ASP     2       0.405  47.671  23.602  1.00  0.00           H  
ATOM     15  CA  ASP     2      -0.512  47.996  25.513  1.00  0.00           C  
ATOM     16  HA  ASP     2      -0.363  48.879  26.134  1.00  0.00           H  
ATOM     17  CB  ASP     2      -1.890  48.145  24.670  1.00  0.00           C  
ATOM     18  HB2 ASP     2      -1.722  48.833  23.842  1.00  0.00           H  
ATOM     19  HB3 ASP     2      -2.129  47.195  24.191  1.00  0.00           H  
ATOM     20  CG  ASP     2      -2.995  48.568  25.700  1.00  0.00           C  
ATOM     21  OD1 ASP     2      -3.028  48.035  26.793  1.00  0.00           O  
ATOM     22  OD2 ASP     2      -3.954  49.219  25.280  1.00  0.00           O  
ATOM     23  C   ASP     2      -0.497  46.826  26.521  1.00  0.00           C  
ATOM     24  O   ASP     2      -0.892  45.667  26.238  1.00  0.00           O  
ATOM     25  N   THR     3      -0.063  46.980  27.764  1.00  0.00           N  
ATOM     26  H   THR     3       0.202  47.884  28.129  1.00  0.00           H  
ATOM     27  CA  THR     3      -0.006  45.843  28.748  1.00  0.00           C  
ATOM     28  HA  THR     3       0.565  44.988  28.386  1.00  0.00           H  
ATOM     29  CB  THR     3       0.598  46.322  30.050  1.00  0.00           C  
ATOM     30  HB  THR     3       0.654  45.411  30.646  1.00  0.00           H  
ATOM     31  CG2 THR     3       2.019  46.788  29.781  1.00  0.00           C  
ATOM     32 HG21 THR     3       2.675  46.014  29.381  1.00  0.00           H  
ATOM     33 HG22 THR     3       1.942  47.594  29.051  1.00  0.00           H  
ATOM     34 HG23 THR     3       2.535  47.206  30.645  1.00  0.00           H  
ATOM     35  OG1 THR     3      -0.239  47.237  30.762  1.00  0.00           O  
ATOM     36  HG1 THR     3      -0.143  48.060  30.276  1.00  0.00           H  
ATOM     37  C   THR     3      -1.290  45.084  29.068  1.00  0.00           C  
ATOM     38  O   THR     3      -1.214  43.981  29.604  1.00  0.00           O  
ATOM     39  N   THR     4      -2.421  45.694  28.757  1.00  0.00           N  
ATOM     40  H   THR     4      -2.360  46.627  28.377  1.00  0.00           H  
ATOM     41  CA  THR     4      -3.732  44.989  28.919  1.00  0.00           C  
ATOM     42  HA  THR     4      -3.654  44.451  29.864  1.00  0.00           H  
ATOM     43  CB  THR     4      -4.892  46.007  29.028  1.00  0.00           C  
ATOM     44  HB  THR     4      -5.819  45.485  29.265  1.00  0.00           H  
ATOM     45  CG2 THR     4      -4.629  47.149  30.047  1.00  0.00           C  
ATOM     46 HG21 THR     4      -4.660  46.754  31.062  1.00  0.00           H  
ATOM     47 HG22 THR     4      -3.657  47.615  29.880  1.00  0.00           H  
ATOM     48 HG23 THR     4      -5.419  47.893  29.942  1.00  0.00           H  
ATOM     49  OG1 THR     4      -5.165  46.586  27.784  1.00  0.00           O  
ATOM     50  HG1 THR     4      -4.581  47.296  27.506  1.00  0.00           H  
ATOM     51  C   THR     4      -4.043  43.865  27.927  1.00  0.00           C  
ATOM     52  O   THR     4      -4.959  43.051  28.062  1.00  0.00           O  
ATOM     53  N   THR     5      -3.162  43.830  26.907  1.00  0.00           N  
ATOM     54  H   THR     5      -2.421  44.516  26.890  1.00  0.00           H  
ATOM     55  CA  THR     5      -3.181  42.802  25.770  1.00  0.00           C  
ATOM     56  HA  THR     5      -4.145  42.297  25.731  1.00  0.00           H  
ATOM     57  CB  THR     5      -2.891  43.388  24.373  1.00  0.00           C  
ATOM     58  HB  THR     5      -3.170  42.545  23.741  1.00  0.00           H  
ATOM     59  CG2 THR     5      -3.645  44.643  23.833  1.00  0.00           C  
ATOM     60 HG21 THR     5      -3.333  44.973  22.842  1.00  0.00           H  
ATOM     61 HG22 THR     5      -4.729  44.575  23.740  1.00  0.00           H  
ATOM     62 HG23 THR     5      -3.508  45.424  24.581  1.00  0.00           H  
ATOM     63  OG1 THR     5      -1.506  43.727  24.334  1.00  0.00           O  
ATOM     64  HG1 THR     5      -1.460  44.490  24.915  1.00  0.00           H  
ATOM     65  C   THR     5      -2.305  41.579  25.994  1.00  0.00           C  
ATOM     66  O   THR     5      -2.306  40.653  25.190  1.00  0.00           O  
ATOM     67  N   ALA     6      -1.655  41.468  27.124  1.00  0.00           N  
ATOM     68  H   ALA     6      -1.689  42.238  27.776  1.00  0.00           H  
ATOM     69  CA  ALA     6      -0.786  40.392  27.478  1.00  0.00           C  
ATOM     70  HA  ALA     6      -0.213  40.162  26.579  1.00  0.00           H  
ATOM     71  CB  ALA     6       0.058  40.737  28.715  1.00  0.00           C  
ATOM     72  HB1 ALA     6      -0.347  40.376  29.660  1.00  0.00           H  
ATOM     73  HB2 ALA     6       1.036  40.255  28.729  1.00  0.00           H  
ATOM     74  HB3 ALA     6       0.312  41.797  28.715  1.00  0.00           H  
ATOM     75  C   ALA     6      -1.557  39.096  27.807  1.00  0.00           C  
ATOM     76  O   ALA     6      -2.734  39.056  28.161  1.00  0.00           O  
ATOM     77  N   ALA     7      -0.912  37.961  27.836  1.00  0.00           N  
ATOM     78  H   ALA     7       0.071  37.975  27.604  1.00  0.00           H  
ATOM     79  CA  ALA     7      -1.567  36.639  27.951  1.00  0.00           C  
ATOM     80  HA  ALA     7      -2.576  36.719  27.547  1.00  0.00           H  
ATOM     81  CB  ALA     7      -0.752  35.619  27.201  1.00  0.00           C  
ATOM     82  HB1 ALA     7      -1.215  34.632  27.190  1.00  0.00           H  
ATOM     83  HB2 ALA     7      -0.533  36.101  26.248  1.00  0.00           H  
ATOM     84  HB3 ALA     7       0.223  35.461  27.661  1.00  0.00           H  
ATOM     85  C   ALA     7      -1.564  36.256  29.466  1.00  0.00           C  
ATOM     86  O   ALA     7      -0.552  36.528  30.176  1.00  0.00           O  
ATOM     87  N   PRO     8      -2.559  35.615  30.093  1.00  0.00           N  
ATOM     88  CD  PRO     8      -3.754  35.177  29.455  1.00  0.00           C  
ATOM     89  HD2 PRO     8      -3.474  34.468  28.676  1.00  0.00           H  
ATOM     90  HD3 PRO     8      -4.288  35.971  28.932  1.00  0.00           H  
ATOM     91  CG  PRO     8      -4.655  34.342  30.334  1.00  0.00           C  
ATOM     92  HG2 PRO     8      -4.639  33.263  30.182  1.00  0.00           H  
ATOM     93  HG3 PRO     8      -5.677  34.702  30.453  1.00  0.00           H  
ATOM     94  CB  PRO     8      -4.038  34.632  31.693  1.00  0.00           C  
ATOM     95  HB2 PRO     8      -4.055  33.756  32.342  1.00  0.00           H  
ATOM     96  HB3 PRO     8      -4.631  35.474  32.051  1.00  0.00           H  
ATOM     97  CA  PRO     8      -2.634  35.172  31.436  1.00  0.00           C  
ATOM     98  HA  PRO     8      -2.515  35.988  32.149  1.00  0.00           H  
ATOM     99  C   PRO     8      -1.539  34.165  31.759  1.00  0.00           C  
ATOM    100  O   PRO     8      -1.255  33.325  30.855  1.00  0.00           O  
ATOM    101  N   ALA     9      -1.027  34.200  33.008  1.00  0.00           N  
ATOM    102  H   ALA     9      -1.404  34.869  33.664  1.00  0.00           H  
ATOM    103  CA  ALA     9       0.142  33.504  33.538  1.00  0.00           C  
ATOM    104  HA  ALA     9       1.029  33.809  32.983  1.00  0.00           H  
ATOM    105  CB  ALA     9       0.215  33.925  35.012  1.00  0.00           C  
ATOM    106  HB1 ALA     9       1.005  33.326  35.465  1.00  0.00           H  
ATOM    107  HB2 ALA     9       0.585  34.948  35.085  1.00  0.00           H  
ATOM    108  HB3 ALA     9      -0.693  33.659  35.553  1.00  0.00           H  
ATOM    109  C   ALA     9      -0.072  31.962  33.370  1.00  0.00           C  
ATOM    110  O   ALA     9      -1.121  31.432  33.507  1.00  0.00           O  
ATOM    111  N   ASP    10       1.041  31.233  33.148  1.00  0.00           N  
ATOM    112  H   ASP    10       1.928  31.711  33.077  1.00  0.00           H  
ATOM    113  CA  ASP    10       1.087  29.817  33.180  1.00  0.00           C  
ATOM    114  HA  ASP    10       0.179  29.487  32.676  1.00  0.00           H  
ATOM    115  CB  ASP    10       2.380  29.359  32.486  1.00  0.00           C  
ATOM    116  HB2 ASP    10       2.510  29.989  31.606  1.00  0.00           H  
ATOM    117  HB3 ASP    10       3.145  29.612  33.220  1.00  0.00           H  
ATOM    118  CG  ASP    10       2.428  27.846  32.131  1.00  0.00           C  
ATOM    119  OD1 ASP    10       1.490  27.082  32.427  1.00  0.00           O  
ATOM    120  OD2 ASP    10       3.432  27.371  31.649  1.00  0.00           O  
ATOM    121  C   ASP    10       0.865  29.265  34.595  1.00  0.00           C  
ATOM    122  O   ASP    10       1.189  29.908  35.593  1.00  0.00           O  
ATOM    123  N   ALA    11       0.448  27.996  34.693  1.00  0.00           N  
ATOM    124  H   ALA    11       0.494  27.417  33.867  1.00  0.00           H  
ATOM    125  CA  ALA    11       0.155  27.374  35.938  1.00  0.00           C  
ATOM    126  HA  ALA    11      -0.451  27.979  36.612  1.00  0.00           H  
ATOM    127  CB  ALA    11      -0.808  26.260  35.504  1.00  0.00           C  
ATOM    128  HB1 ALA    11      -1.658  26.654  34.947  1.00  0.00           H  
ATOM    129  HB2 ALA    11      -0.349  25.546  34.820  1.00  0.00           H  
ATOM    130  HB3 ALA    11      -1.164  25.666  36.346  1.00  0.00           H  
ATOM    131  C   ALA    11       1.510  26.813  36.468  1.00  0.00           C  
ATOM    132  O   ALA    11       1.901  25.629  36.422  1.00  0.00           O  
ATOM    133  N   LYS    12       2.223  27.731  37.132  1.00  0.00           N  
ATOM    134  H   LYS    12       1.766  28.630  37.188  1.00  0.00           H  
ATOM    135  CA  LYS    12       3.075  27.270  38.226  1.00  0.00           C  
ATOM    136  HA  LYS    12       3.971  26.763  37.867  1.00  0.00           H  
ATOM    137  CB  LYS    12       3.568  28.464  39.049  1.00  0.00           C  
ATOM    138  HB2 LYS    12       2.728  28.951  39.545  1.00  0.00           H  
ATOM    139  HB3 LYS    12       4.098  28.031  39.897  1.00  0.00           H  
ATOM    140  CG  LYS    12       4.260  29.462  38.419  1.00  0.00           C  
ATOM    141  HG2 LYS    12       5.159  29.060  37.953  1.00  0.00           H  
ATOM    142  HG3 LYS    12       3.647  29.884  37.622  1.00  0.00           H  
ATOM    143  CD  LYS    12       4.693  30.464  39.234  1.00  0.00           C  
ATOM    144  HD2 LYS    12       3.882  30.932  39.792  1.00  0.00           H  
ATOM    145  HD3 LYS    12       5.286  30.127  40.084  1.00  0.00           H  
ATOM    146  CE  LYS    12       5.264  31.521  38.655  1.00  0.00           C  
ATOM    147  HE2 LYS    12       6.250  31.086  38.494  1.00  0.00           H  
ATOM    148  HE3 LYS    12       4.740  31.815  37.745  1.00  0.00           H  
ATOM    149  NZ  LYS    12       5.367  32.763  39.438  1.00  0.00           N  
ATOM    150  HZ1 LYS    12       6.068  33.384  39.061  1.00  0.00           H  
ATOM    151  HZ2 LYS    12       4.458  33.151  39.643  1.00  0.00           H  
ATOM    152  HZ3 LYS    12       5.707  32.598  40.375  1.00  0.00           H  
ATOM    153  C   LYS    12       2.381  26.198  39.100  1.00  0.00           C  
ATOM    154  O   LYS    12       1.205  26.420  39.411  1.00  0.00           O  
ATOM    155  N   PRO    13       3.113  25.175  39.607  1.00  0.00           N  
ATOM    156  CD  PRO    13       4.535  24.953  39.451  1.00  0.00           C  
ATOM    157  HD2 PRO    13       5.058  25.892  39.634  1.00  0.00           H  
ATOM    158  HD3 PRO    13       4.743  24.603  38.440  1.00  0.00           H  
ATOM    159  CG  PRO    13       4.964  23.948  40.411  1.00  0.00           C  
ATOM    160  HG2 PRO    13       5.419  24.465  41.255  1.00  0.00           H  
ATOM    161  HG3 PRO    13       5.556  23.140  39.981  1.00  0.00           H  
ATOM    162  CB  PRO    13       3.654  23.373  40.879  1.00  0.00           C  
ATOM    163  HB2 PRO    13       3.687  22.920  41.870  1.00  0.00           H  
ATOM    164  HB3 PRO    13       3.415  22.615  40.133  1.00  0.00           H  
ATOM    165  CA  PRO    13       2.697  24.514  40.809  1.00  0.00           C  
ATOM    166  HA  PRO    13       1.775  24.024  40.496  1.00  0.00           H  
ATOM    167  C   PRO    13       2.645  25.323  42.079  1.00  0.00           C  
ATOM    168  O   PRO    13       3.441  26.246  42.305  1.00  0.00           O  
ATOM    169  N   MET    14       1.734  24.814  42.910  1.00  0.00           N  
ATOM    170  H   MET    14       1.052  24.106  42.677  1.00  0.00           H  
ATOM    171  CA  MET    14       1.727  25.380  44.263  1.00  0.00           C  
ATOM    172  HA  MET    14       1.780  26.442  44.021  1.00  0.00           H  
ATOM    173  CB  MET    14       0.434  25.001  44.982  1.00  0.00           C  
ATOM    174  HB2 MET    14       0.280  25.553  45.910  1.00  0.00           H  
ATOM    175  HB3 MET    14      -0.450  25.079  44.349  1.00  0.00           H  
ATOM    176  CG  MET    14       0.434  23.561  45.357  1.00  0.00           C  
ATOM    177  HG2 MET    14       0.627  22.992  44.448  1.00  0.00           H  
ATOM    178  HG3 MET    14       1.200  23.383  46.113  1.00  0.00           H  
ATOM    179  SD  MET    14      -1.145  22.884  46.081  1.00  0.00           S  
ATOM    180  CE  MET    14      -1.688  24.162  47.307  1.00  0.00           C  
ATOM    181  HE1 MET    14      -2.176  23.641  48.130  1.00  0.00           H  
ATOM    182  HE2 MET    14      -0.766  24.606  47.684  1.00  0.00           H  
ATOM    183  HE3 MET    14      -2.311  24.946  46.877  1.00  0.00           H  
ATOM    184  C   MET    14       2.949  25.062  45.145  1.00  0.00           C  
ATOM    185  O   MET    14       3.613  24.088  44.862  1.00  0.00           O  
ATOM    186  N   MET    15       3.181  25.743  46.279  1.00  0.00           N  
ATOM    187  H   MET    15       2.588  26.542  46.451  1.00  0.00           H  
ATOM    188  CA  MET    15       4.411  25.586  47.035  1.00  0.00           C  
ATOM    189  HA  MET    15       5.262  25.618  46.354  1.00  0.00           H  
ATOM    190  CB  MET    15       4.720  26.735  48.050  1.00  0.00           C  
ATOM    191  HB2 MET    15       5.802  26.869  48.032  1.00  0.00           H  
ATOM    192  HB3 MET    15       4.309  27.687  47.715  1.00  0.00           H  
ATOM    193  CG  MET    15       4.297  26.591  49.517  1.00  0.00           C  
ATOM    194  HG2 MET    15       3.231  26.764  49.666  1.00  0.00           H  
ATOM    195  HG3 MET    15       4.537  25.564  49.791  1.00  0.00           H  
ATOM    196  SD  MET    15       5.227  27.741  50.656  1.00  0.00           S  
ATOM    197  CE  MET    15       4.269  29.238  50.426  1.00  0.00           C  
ATOM    198  HE1 MET    15       4.459  29.950  51.229  1.00  0.00           H  
ATOM    199  HE2 MET    15       4.538  29.723  49.488  1.00  0.00           H  
ATOM    200  HE3 MET    15       3.188  29.131  50.517  1.00  0.00           H  
ATOM    201  C   MET    15       4.510  24.194  47.646  1.00  0.00           C  
ATOM    202  O   MET    15       5.629  23.665  47.657  1.00  0.00           O  
ATOM    203  N   HIE    16       3.407  23.578  48.079  1.00  0.00           N  
ATOM    204  H   HIE    16       2.596  24.177  48.027  1.00  0.00           H  
ATOM    205  CA  HIE    16       3.313  22.257  48.737  1.00  0.00           C  
ATOM    206  HA  HIE    16       4.048  22.216  49.540  1.00  0.00           H  
ATOM    207  CB  HIE    16       1.889  22.159  49.334  1.00  0.00           C  
ATOM    208  HB2 HIE    16       1.185  22.338  48.521  1.00  0.00           H  
ATOM    209  HB3 HIE    16       1.719  21.137  49.671  1.00  0.00           H  
ATOM    210  CG  HIE    16       1.568  23.215  50.412  1.00  0.00           C  
ATOM    211  ND1 HIE    16       1.693  24.637  50.334  1.00  0.00           N  
ATOM    212  CE1 HIE    16       1.490  25.082  51.614  1.00  0.00           C  
ATOM    213  HE1 HIE    16       1.375  26.144  51.772  1.00  0.00           H  
ATOM    214  NE2 HIE    16       1.169  24.062  52.399  1.00  0.00           N  
ATOM    215  HE2 HIE    16       0.836  24.072  53.352  1.00  0.00           H  
ATOM    216  CD2 HIE    16       1.226  22.873  51.688  1.00  0.00           C  
ATOM    217  HD2 HIE    16       1.055  21.877  52.068  1.00  0.00           H  
ATOM    218  C   HIE    16       3.610  21.023  47.809  1.00  0.00           C  
ATOM    219  O   HIE    16       3.818  19.983  48.358  1.00  0.00           O  
ATOM    220  N   HIE    17       3.630  21.130  46.507  1.00  0.00           N  
ATOM    221  H   HIE    17       3.190  22.001  46.247  1.00  0.00           H  
ATOM    222  CA  HIE    17       4.068  20.163  45.540  1.00  0.00           C  
ATOM    223  HA  HIE    17       3.612  19.204  45.784  1.00  0.00           H  
ATOM    224  CB  HIE    17       3.592  20.622  44.227  1.00  0.00           C  
ATOM    225  HB2 HIE    17       2.516  20.714  44.080  1.00  0.00           H  
ATOM    226  HB3 HIE    17       3.929  21.653  44.120  1.00  0.00           H  
ATOM    227  CG  HIE    17       4.167  19.718  43.172  1.00  0.00           C  
ATOM    228  ND1 HIE    17       3.591  18.477  42.744  1.00  0.00           N  
ATOM    229  CE1 HIE    17       4.446  18.072  41.799  1.00  0.00           C  
ATOM    230  HE1 HIE    17       4.348  17.158  41.233  1.00  0.00           H  
ATOM    231  NE2 HIE    17       5.498  18.885  41.665  1.00  0.00           N  
ATOM    232  HE2 HIE    17       6.240  18.662  41.018  1.00  0.00           H  
ATOM    233  CD2 HIE    17       5.258  20.030  42.464  1.00  0.00           C  
ATOM    234  HD2 HIE    17       5.935  20.855  42.626  1.00  0.00           H  
ATOM    235  C   HIE    17       5.596  20.042  45.615  1.00  0.00           C  
ATOM    236  O   HIE    17       6.408  21.013  45.635  1.00  0.00           O  
ATOM    237  N   LYS    18       6.050  18.805  45.575  1.00  0.00           N  
ATOM    238  H   LYS    18       5.357  18.078  45.464  1.00  0.00           H  
ATOM    239  CA  LYS    18       7.468  18.529  45.956  1.00  0.00           C  
ATOM    240  HA  LYS    18       7.603  19.278  46.736  1.00  0.00           H  
ATOM    241  CB  LYS    18       7.355  17.146  46.602  1.00  0.00           C  
ATOM    242  HB2 LYS    18       6.488  17.199  47.260  1.00  0.00           H  
ATOM    243  HB3 LYS    18       6.982  16.476  45.827  1.00  0.00           H  
ATOM    244  CG  LYS    18       8.452  16.667  47.246  1.00  0.00           C  
ATOM    245  HG2 LYS    18       8.093  15.753  47.718  1.00  0.00           H  
ATOM    246  HG3 LYS    18       9.125  16.437  46.419  1.00  0.00           H  
ATOM    247  CD  LYS    18       9.095  17.430  48.149  1.00  0.00           C  
ATOM    248  HD2 LYS    18       9.351  18.450  47.862  1.00  0.00           H  
ATOM    249  HD3 LYS    18       8.397  17.594  48.970  1.00  0.00           H  
ATOM    250  CE  LYS    18      10.272  16.806  48.656  1.00  0.00           C  
ATOM    251  HE2 LYS    18      10.576  17.326  49.563  1.00  0.00           H  
ATOM    252  HE3 LYS    18      10.033  15.764  48.871  1.00  0.00           H  
ATOM    253  NZ  LYS    18      11.465  16.850  47.826  1.00  0.00           N  
ATOM    254  HZ1 LYS    18      12.214  16.289  48.207  1.00  0.00           H  
ATOM    255  HZ2 LYS    18      11.349  16.642  46.845  1.00  0.00           H  
ATOM    256  HZ3 LYS    18      11.843  17.784  47.893  1.00  0.00           H  
ATOM    257  C   LYS    18       8.456  18.609  44.838  1.00  0.00           C  
ATOM    258  O   LYS    18       9.583  18.603  45.125  1.00  0.00           O  
ATOM    259  N   GLY    19       8.023  18.615  43.585  1.00  0.00           N  
ATOM    260  H   GLY    19       7.034  18.769  43.455  1.00  0.00           H  
ATOM    261  CA  GLY    19       8.793  18.678  42.354  1.00  0.00           C  
ATOM    262  HA2 GLY    19       9.762  18.207  42.521  1.00  0.00           H  
ATOM    263  HA3 GLY    19       8.250  18.239  41.517  1.00  0.00           H  
ATOM    264  C   GLY    19       9.098  20.023  41.862  1.00  0.00           C  
ATOM    265  O   GLY    19       9.694  20.801  42.642  1.00  0.00           O  
ATOM    266  N   LYS    20       8.768  20.404  40.626  1.00  0.00           N  
ATOM    267  H   LYS    20       8.252  19.780  40.021  1.00  0.00           H  
ATOM    268  CA  LYS    20       9.233  21.637  39.910  1.00  0.00           C  
ATOM    269  HA  LYS    20       9.385  22.362  40.709  1.00  0.00           H  
ATOM    270  CB  LYS    20      10.585  21.385  39.166  1.00  0.00           C  
ATOM    271  HB2 LYS    20      10.424  20.592  38.436  1.00  0.00           H  
ATOM    272  HB3 LYS    20      10.741  22.306  38.604  1.00  0.00           H  
ATOM    273  CG  LYS    20      11.675  21.155  39.929  1.00  0.00           C  
ATOM    274  HG2 LYS    20      11.988  22.120  40.329  1.00  0.00           H  
ATOM    275  HG3 LYS    20      11.442  20.583  40.827  1.00  0.00           H  
ATOM    276  CD  LYS    20      12.734  20.607  39.218  1.00  0.00           C  
ATOM    277  HD2 LYS    20      12.489  19.557  39.059  1.00  0.00           H  
ATOM    278  HD3 LYS    20      12.950  21.062  38.251  1.00  0.00           H  
ATOM    279  CE  LYS    20      13.945  20.675  39.829  1.00  0.00           C  
ATOM    280  HE2 LYS    20      14.688  20.261  39.147  1.00  0.00           H  
ATOM    281  HE3 LYS    20      14.185  21.722  40.016  1.00  0.00           H  
ATOM    282  NZ  LYS    20      14.022  20.054  41.212  1.00  0.00           N  
ATOM    283  HZ1 LYS    20      13.644  20.654  41.931  1.00  0.00           H  
ATOM    284  HZ2 LYS    20      13.647  19.116  41.200  1.00  0.00           H  
ATOM    285  HZ3 LYS    20      15.012  19.917  41.355  1.00  0.00           H  
ATOM    286  C   LYS    20       8.277  22.275  38.901  1.00  0.00           C  
ATOM    287  O   LYS    20       8.492  23.444  38.563  1.00  0.00           O  
ATOM    288  N   PHE    21       7.337  21.498  38.428  1.00  0.00           N  
ATOM    289  H   PHE    21       7.283  20.575  38.837  1.00  0.00           H  
ATOM    290  CA  PHE    21       6.413  21.887  37.373  1.00  0.00           C  
ATOM    291  HA  PHE    21       6.429  22.977  37.355  1.00  0.00           H  
ATOM    292  CB  PHE    21       6.814  21.410  35.963  1.00  0.00           C  
ATOM    293  HB2 PHE    21       6.953  20.332  35.889  1.00  0.00           H  
ATOM    294  HB3 PHE    21       6.133  21.706  35.166  1.00  0.00           H  
ATOM    295  CG  PHE    21       8.196  22.033  35.604  1.00  0.00           C  
ATOM    296  CD1 PHE    21       8.212  23.334  35.068  1.00  0.00           C  
ATOM    297  HD1 PHE    21       7.322  23.858  34.755  1.00  0.00           H  
ATOM    298  CE1 PHE    21       9.470  23.926  34.787  1.00  0.00           C  
ATOM    299  HE1 PHE    21       9.529  24.913  34.353  1.00  0.00           H  
ATOM    300  CZ  PHE    21      10.687  23.197  34.967  1.00  0.00           C  
ATOM    301  HZ  PHE    21      11.652  23.648  34.785  1.00  0.00           H  
ATOM    302  CE2 PHE    21      10.656  21.950  35.550  1.00  0.00           C  
ATOM    303  HE2 PHE    21      11.597  21.518  35.857  1.00  0.00           H  
ATOM    304  CD2 PHE    21       9.414  21.311  35.772  1.00  0.00           C  
ATOM    305  HD2 PHE    21       9.410  20.338  36.241  1.00  0.00           H  
ATOM    306  C   PHE    21       4.970  21.525  37.677  1.00  0.00           C  
ATOM    307  O   PHE    21       4.069  22.321  37.602  1.00  0.00           O  
ATOM    308  N   GLY    22       4.741  20.269  38.010  1.00  0.00           N  
ATOM    309  H   GLY    22       5.375  19.487  37.928  1.00  0.00           H  
ATOM    310  CA  GLY    22       3.445  19.761  38.583  1.00  0.00           C  
ATOM    311  HA2 GLY    22       3.718  19.319  39.541  1.00  0.00           H  
ATOM    312  HA3 GLY    22       2.774  20.596  38.786  1.00  0.00           H  
ATOM    313  C   GLY    22       2.606  18.822  37.743  1.00  0.00           C  
ATOM    314  O   GLY    22       2.754  18.825  36.570  1.00  0.00           O  
ATOM    315  N   PRO    23       1.690  18.075  38.350  1.00  0.00           N  
ATOM    316  CD  PRO    23       1.321  18.211  39.725  1.00  0.00           C  
ATOM    317  HD2 PRO    23       1.077  19.269  39.815  1.00  0.00           H  
ATOM    318  HD3 PRO    23       2.128  17.780  40.318  1.00  0.00           H  
ATOM    319  CG  PRO    23      -0.048  17.452  39.820  1.00  0.00           C  
ATOM    320  HG2 PRO    23      -0.866  18.064  39.440  1.00  0.00           H  
ATOM    321  HG3 PRO    23      -0.407  17.214  40.821  1.00  0.00           H  
ATOM    322  CB  PRO    23       0.232  16.322  38.925  1.00  0.00           C  
ATOM    323  HB2 PRO    23      -0.688  15.779  38.708  1.00  0.00           H  
ATOM    324  HB3 PRO    23       0.934  15.589  39.322  1.00  0.00           H  
ATOM    325  CA  PRO    23       0.892  16.926  37.718  1.00  0.00           C  
ATOM    326  HA  PRO    23       1.616  16.210  37.328  1.00  0.00           H  
ATOM    327  C   PRO    23      -0.099  17.363  36.608  1.00  0.00           C  
ATOM    328  O   PRO    23      -0.553  16.459  35.938  1.00  0.00           O  
ATOM    329  N   HIE    24      -0.425  18.645  36.639  1.00  0.00           N  
ATOM    330  H   HIE    24      -0.086  19.236  37.385  1.00  0.00           H  
ATOM    331  CA  HIE    24      -1.249  19.424  35.688  1.00  0.00           C  
ATOM    332  HA  HIE    24      -2.056  18.784  35.330  1.00  0.00           H  
ATOM    333  CB  HIE    24      -1.854  20.584  36.389  1.00  0.00           C  
ATOM    334  HB2 HIE    24      -2.553  20.925  35.625  1.00  0.00           H  
ATOM    335  HB3 HIE    24      -2.411  20.210  37.248  1.00  0.00           H  
ATOM    336  CG  HIE    24      -0.734  21.550  36.766  1.00  0.00           C  
ATOM    337  ND1 HIE    24       0.122  21.347  37.892  1.00  0.00           N  
ATOM    338  CE1 HIE    24       0.897  22.381  37.976  1.00  0.00           C  
ATOM    339  HE1 HIE    24       1.712  22.519  38.671  1.00  0.00           H  
ATOM    340  NE2 HIE    24       0.552  23.254  36.996  1.00  0.00           N  
ATOM    341  HE2 HIE    24       0.999  24.149  36.862  1.00  0.00           H  
ATOM    342  CD2 HIE    24      -0.484  22.769  36.265  1.00  0.00           C  
ATOM    343  HD2 HIE    24      -0.912  23.261  35.405  1.00  0.00           H  
ATOM    344  C   HIE    24      -0.462  19.948  34.471  1.00  0.00           C  
ATOM    345  O   HIE    24      -1.012  20.304  33.381  1.00  0.00           O  
ATOM    346  N   GLN    25       0.873  19.976  34.569  1.00  0.00           N  
ATOM    347  H   GLN    25       1.419  19.941  35.418  1.00  0.00           H  
ATOM    348  CA  GLN    25       1.710  20.176  33.308  1.00  0.00           C  
ATOM    349  HA  GLN    25       1.217  20.755  32.527  1.00  0.00           H  
ATOM    350  CB  GLN    25       2.998  20.970  33.763  1.00  0.00           C  
ATOM    351  HB2 GLN    25       3.544  20.389  34.506  1.00  0.00           H  
ATOM    352  HB3 GLN    25       3.670  20.993  32.905  1.00  0.00           H  
ATOM    353  CG  GLN    25       2.645  22.389  34.272  1.00  0.00           C  
ATOM    354  HG2 GLN    25       2.123  22.252  35.219  1.00  0.00           H  
ATOM    355  HG3 GLN    25       3.588  22.824  34.605  1.00  0.00           H  
ATOM    356  CD  GLN    25       2.102  23.357  33.302  1.00  0.00           C  
ATOM    357  OE1 GLN    25       1.617  23.064  32.189  1.00  0.00           O  
ATOM    358  NE2 GLN    25       2.038  24.623  33.718  1.00  0.00           N  
ATOM    359 HE21 GLN    25       1.769  25.414  33.150  1.00  0.00           H  
ATOM    360 HE22 GLN    25       2.195  24.764  34.705  1.00  0.00           H  
ATOM    361  C   GLN    25       2.219  18.886  32.688  1.00  0.00           C  
ATOM    362  O   GLN    25       2.435  18.860  31.466  1.00  0.00           O  
ATOM    363  N   CML    26       2.346  17.824  33.490  1.00  0.00           N  
ATOM    364  H   CML    26       2.275  18.102  34.458  1.00  0.00           H  
ATOM    365  CA  CML    26       2.787  16.477  33.078  1.00  0.00           C  
ATOM    366  HA  CML    26       3.540  16.628  32.304  1.00  0.00           H  
ATOM    367  CB  CML    26       3.358  15.722  34.283  1.00  0.00           C  
ATOM    368  HB2 CML    26       3.628  14.681  34.109  1.00  0.00           H  
ATOM    369  HB3 CML    26       2.634  15.673  35.096  1.00  0.00           H  
ATOM    370  SG  CML    26       4.763  16.496  35.151  1.00  0.00           S  
ATOM    371  S1L CML    26       6.387  16.671  33.881  1.00  0.00           S  
ATOM    372  C1L CML    26       5.984  18.150  32.937  1.00  0.00           C  
ATOM    373  H1L CML    26       5.378  18.886  33.507  1.00  0.00           H  
ATOM    374  H1M CML    26       5.391  17.788  32.070  1.00  0.00           H  
ATOM    375  C1R CML    26       7.180  18.698  32.337  1.00  0.00           C  
ATOM    376  C2R CML    26       7.844  19.813  32.654  1.00  0.00           C  
ATOM    377  H2R CML    26       7.598  20.603  33.380  1.00  0.00           H  
ATOM    378  C1  CML    26       7.767  18.018  31.074  1.00  0.00           C  
ATOM    379  C2  CML    26       9.092  20.052  31.887  1.00  0.00           C  
ATOM    380  N1  CML    26       9.021  18.926  30.948  1.00  0.00           N  
ATOM    381  O1  CML    26       9.773  18.849  29.941  1.00  0.00           O  
ATOM    382  C1A CML    26       6.830  18.270  29.936  1.00  0.00           C  
ATOM    383  H1A CML    26       7.361  17.866  29.048  1.00  0.00           H  
ATOM    384  H1B CML    26       6.591  19.336  29.733  1.00  0.00           H  
ATOM    385  H1C CML    26       5.864  17.760  30.141  1.00  0.00           H  
ATOM    386  C2A CML    26       9.045  21.396  31.100  1.00  0.00           C  
ATOM    387  H2A CML    26      10.060  21.774  30.855  1.00  0.00           H  
ATOM    388  H2B CML    26       8.650  22.181  31.780  1.00  0.00           H  
ATOM    389  H2C CML    26       8.454  21.378  30.159  1.00  0.00           H  
ATOM    390  C1D CML    26       8.260  16.471  31.157  1.00  0.00           C  
ATOM    391  H1D CML    26       8.893  16.293  30.262  1.00  0.00           H  
ATOM    392  H1E CML    26       7.321  15.893  31.016  1.00  0.00           H  
ATOM    393  H1F CML    26       8.819  16.062  32.025  1.00  0.00           H  
ATOM    394  C2D CML    26      10.357  19.962  32.735  1.00  0.00           C  
ATOM    395  H2D CML    26      10.195  19.243  33.566  1.00  0.00           H  
ATOM    396  H2E CML    26      10.566  20.948  33.204  1.00  0.00           H  
ATOM    397  H2F CML    26      11.238  19.628  32.146  1.00  0.00           H  
ATOM    398  C   CML    26       1.685  15.630  32.420  1.00  0.00           C  
ATOM    399  O   CML    26       2.016  14.785  31.611  1.00  0.00           O  
ATOM    400  N   ASP    27       0.429  15.708  32.893  1.00  0.00           N  
ATOM    401  H   ASP    27       0.130  16.179  33.735  1.00  0.00           H  
ATOM    402  CA  ASP    27      -0.622  14.930  32.188  1.00  0.00           C  
ATOM    403  HA  ASP    27      -0.269  13.903  32.281  1.00  0.00           H  
ATOM    404  CB  ASP    27      -2.041  14.952  32.810  1.00  0.00           C  
ATOM    405  HB2 ASP    27      -2.618  14.279  32.176  1.00  0.00           H  
ATOM    406  HB3 ASP    27      -1.871  14.432  33.753  1.00  0.00           H  
ATOM    407  CG  ASP    27      -2.662  16.356  33.010  1.00  0.00           C  
ATOM    408  OD1 ASP    27      -1.981  17.410  32.697  1.00  0.00           O  
ATOM    409  OD2 ASP    27      -3.826  16.436  33.475  1.00  0.00           O  
ATOM    410  C   ASP    27      -0.799  15.186  30.707  1.00  0.00           C  
ATOM    411  O   ASP    27      -0.740  14.276  29.846  1.00  0.00           O  
ATOM    412  N   MET    28      -1.032  16.462  30.410  1.00  0.00           N  
ATOM    413  H   MET    28      -1.044  16.984  31.275  1.00  0.00           H  
ATOM    414  CA  MET    28      -0.758  17.225  29.145  1.00  0.00           C  
ATOM    415  HA  MET    28       0.116  16.827  28.630  1.00  0.00           H  
ATOM    416  CB  MET    28      -1.955  17.168  28.180  1.00  0.00           C  
ATOM    417  HB2 MET    28      -2.179  16.164  27.817  1.00  0.00           H  
ATOM    418  HB3 MET    28      -2.804  17.516  28.768  1.00  0.00           H  
ATOM    419  CG  MET    28      -1.889  18.114  26.967  1.00  0.00           C  
ATOM    420  HG2 MET    28      -2.843  18.041  26.444  1.00  0.00           H  
ATOM    421  HG3 MET    28      -1.818  19.139  27.330  1.00  0.00           H  
ATOM    422  SD  MET    28      -0.637  18.015  25.655  1.00  0.00           S  
ATOM    423  CE  MET    28      -1.170  19.552  24.727  1.00  0.00           C  
ATOM    424  HE1 MET    28      -2.146  19.442  24.254  1.00  0.00           H  
ATOM    425  HE2 MET    28      -1.317  20.395  25.402  1.00  0.00           H  
ATOM    426  HE3 MET    28      -0.452  19.662  23.914  1.00  0.00           H  
ATOM    427  C   MET    28      -0.421  18.660  29.594  1.00  0.00           C  
ATOM    428  O   MET    28      -0.996  19.110  30.567  1.00  0.00           O  
ATOM    429  N   MET    29       0.427  19.367  28.895  1.00  0.00           N  
ATOM    430  H   MET    29       0.774  19.019  28.013  1.00  0.00           H  
ATOM    431  CA  MET    29       0.991  20.718  29.335  1.00  0.00           C  
ATOM    432  HA  MET    29       1.388  20.680  30.350  1.00  0.00           H  
ATOM    433  CB  MET    29       2.180  21.154  28.468  1.00  0.00           C  
ATOM    434  HB2 MET    29       2.376  22.184  28.766  1.00  0.00           H  
ATOM    435  HB3 MET    29       3.090  20.583  28.654  1.00  0.00           H  
ATOM    436  CG  MET    29       1.912  21.069  26.890  1.00  0.00           C  
ATOM    437  HG2 MET    29       1.840  20.012  26.635  1.00  0.00           H  
ATOM    438  HG3 MET    29       0.981  21.583  26.649  1.00  0.00           H  
ATOM    439  SD  MET    29       3.245  21.813  25.946  1.00  0.00           S  
ATOM    440  CE  MET    29       4.622  20.732  26.462  1.00  0.00           C  
ATOM    441  HE1 MET    29       5.422  21.212  25.899  1.00  0.00           H  
ATOM    442  HE2 MET    29       4.831  20.729  27.532  1.00  0.00           H  
ATOM    443  HE3 MET    29       4.354  19.778  26.009  1.00  0.00           H  
ATOM    444  C   MET    29      -0.163  21.783  29.216  1.00  0.00           C  
ATOM    445  O   MET    29      -0.886  21.850  28.210  1.00  0.00           O  
ATOM    446  N   PHE    30      -0.317  22.680  30.183  1.00  0.00           N  
ATOM    447  H   PHE    30       0.441  22.788  30.842  1.00  0.00           H  
ATOM    448  CA  PHE    30      -1.333  23.680  30.195  1.00  0.00           C  
ATOM    449  HA  PHE    30      -2.337  23.262  30.115  1.00  0.00           H  
ATOM    450  CB  PHE    30      -1.256  24.181  31.622  1.00  0.00           C  
ATOM    451  HB2 PHE    30      -1.324  23.445  32.423  1.00  0.00           H  
ATOM    452  HB3 PHE    30      -0.315  24.719  31.736  1.00  0.00           H  
ATOM    453  CG  PHE    30      -2.302  25.252  31.982  1.00  0.00           C  
ATOM    454  CD1 PHE    30      -3.567  24.856  32.537  1.00  0.00           C  
ATOM    455  HD1 PHE    30      -3.763  23.800  32.649  1.00  0.00           H  
ATOM    456  CE1 PHE    30      -4.459  25.834  32.994  1.00  0.00           C  
ATOM    457  HE1 PHE    30      -5.392  25.542  33.454  1.00  0.00           H  
ATOM    458  CZ  PHE    30      -4.144  27.155  32.886  1.00  0.00           C  
ATOM    459  HZ  PHE    30      -4.903  27.866  33.177  1.00  0.00           H  
ATOM    460  CE2 PHE    30      -2.939  27.569  32.439  1.00  0.00           C  
ATOM    461  HE2 PHE    30      -2.530  28.564  32.534  1.00  0.00           H  
ATOM    462  CD2 PHE    30      -1.989  26.621  31.975  1.00  0.00           C  
ATOM    463  HD2 PHE    30      -1.028  27.011  31.675  1.00  0.00           H  
ATOM    464  C   PHE    30      -1.326  24.708  29.035  1.00  0.00           C  
ATOM    465  O   PHE    30      -2.336  24.853  28.290  1.00  0.00           O  
ATOM    466  N   LYS    31      -0.250  25.425  28.872  1.00  0.00           N  
ATOM    467  H   LYS    31       0.605  25.174  29.348  1.00  0.00           H  
ATOM    468  CA  LYS    31      -0.115  26.369  27.756  1.00  0.00           C  
ATOM    469  HA  LYS    31      -1.118  26.787  27.664  1.00  0.00           H  
ATOM    470  CB  LYS    31       0.896  27.485  28.165  1.00  0.00           C  
ATOM    471  HB2 LYS    31       1.715  26.915  28.606  1.00  0.00           H  
ATOM    472  HB3 LYS    31       1.160  28.052  27.273  1.00  0.00           H  
ATOM    473  CG  LYS    31       0.419  28.318  29.168  1.00  0.00           C  
ATOM    474  HG2 LYS    31      -0.009  27.706  29.962  1.00  0.00           H  
ATOM    475  HG3 LYS    31       1.287  28.817  29.599  1.00  0.00           H  
ATOM    476  CD  LYS    31      -0.532  29.227  28.834  1.00  0.00           C  
ATOM    477  HD2 LYS    31      -0.162  29.872  28.037  1.00  0.00           H  
ATOM    478  HD3 LYS    31      -1.436  28.718  28.500  1.00  0.00           H  
ATOM    479  CE  LYS    31      -0.854  30.077  29.862  1.00  0.00           C  
ATOM    480  HE2 LYS    31      -1.159  29.491  30.729  1.00  0.00           H  
ATOM    481  HE3 LYS    31       0.075  30.631  29.997  1.00  0.00           H  
ATOM    482  NZ  LYS    31      -2.048  30.954  29.531  1.00  0.00           N  
ATOM    483  HZ1 LYS    31      -2.825  30.513  29.061  1.00  0.00           H  
ATOM    484  HZ2 LYS    31      -2.400  31.281  30.420  1.00  0.00           H  
ATOM    485  HZ3 LYS    31      -1.638  31.733  29.036  1.00  0.00           H  
ATOM    486  C   LYS    31       0.304  25.749  26.451  1.00  0.00           C  
ATOM    487  O   LYS    31       0.834  24.657  26.362  1.00  0.00           O  
ATOM    488  N   ASP    32      -0.133  26.452  25.371  1.00  0.00           N  
ATOM    489  H   ASP    32      -0.603  27.325  25.561  1.00  0.00           H  
ATOM    490  CA  ASP    32       0.077  26.286  23.909  1.00  0.00           C  
ATOM    491  HA  ASP    32       0.202  25.215  23.750  1.00  0.00           H  
ATOM    492  CB  ASP    32      -1.153  26.853  23.176  1.00  0.00           C  
ATOM    493  HB2 ASP    32      -1.995  26.791  23.866  1.00  0.00           H  
ATOM    494  HB3 ASP    32      -0.931  27.914  23.057  1.00  0.00           H  
ATOM    495  CG  ASP    32      -1.350  26.206  21.799  1.00  0.00           C  
ATOM    496  OD1 ASP    32      -2.456  26.184  21.309  1.00  0.00           O  
ATOM    497  OD2 ASP    32      -0.459  25.565  21.179  1.00  0.00           O  
ATOM    498  C   ASP    32       1.409  26.947  23.454  1.00  0.00           C  
ATOM    499  O   ASP    32       1.901  27.896  24.072  1.00  0.00           O  
ATOM    500  N   LEU    33       1.802  26.435  22.268  1.00  0.00           N  
ATOM    501  H   LEU    33       1.205  25.770  21.796  1.00  0.00           H  
ATOM    502  CA  LEU    33       2.896  27.058  21.412  1.00  0.00           C  
ATOM    503  HA  LEU    33       3.218  27.988  21.880  1.00  0.00           H  
ATOM    504  CB  LEU    33       4.085  26.087  21.257  1.00  0.00           C  
ATOM    505  HB2 LEU    33       3.593  25.396  20.573  1.00  0.00           H  
ATOM    506  HB3 LEU    33       4.875  26.638  20.747  1.00  0.00           H  
ATOM    507  CG  LEU    33       4.658  25.350  22.440  1.00  0.00           C  
ATOM    508  HG  LEU    33       3.868  24.821  22.973  1.00  0.00           H  
ATOM    509  CD1 LEU    33       5.741  24.385  21.914  1.00  0.00           C  
ATOM    510 HD11 LEU    33       5.981  23.607  22.640  1.00  0.00           H  
ATOM    511 HD12 LEU    33       5.383  23.820  21.054  1.00  0.00           H  
ATOM    512 HD13 LEU    33       6.623  24.922  21.565  1.00  0.00           H  
ATOM    513  CD2 LEU    33       5.153  26.359  23.397  1.00  0.00           C  
ATOM    514 HD21 LEU    33       4.419  27.017  23.860  1.00  0.00           H  
ATOM    515 HD22 LEU    33       5.875  25.916  24.083  1.00  0.00           H  
ATOM    516 HD23 LEU    33       5.833  27.014  22.851  1.00  0.00           H  
ATOM    517  C   LEU    33       2.453  27.445  20.022  1.00  0.00           C  
ATOM    518  O   LEU    33       3.163  27.238  19.074  1.00  0.00           O  
ATOM    519  N   ASN    34       1.234  27.917  19.804  1.00  0.00           N  
ATOM    520  H   ASN    34       0.613  27.895  20.600  1.00  0.00           H  
ATOM    521  CA  ASN    34       0.461  28.139  18.545  1.00  0.00           C  
ATOM    522  HA  ASN    34      -0.559  28.292  18.897  1.00  0.00           H  
ATOM    523  CB  ASN    34       0.950  29.427  17.789  1.00  0.00           C  
ATOM    524  HB2 ASN    34       2.033  29.484  17.677  1.00  0.00           H  
ATOM    525  HB3 ASN    34       0.466  29.448  16.812  1.00  0.00           H  
ATOM    526  CG  ASN    34       0.486  30.747  18.406  1.00  0.00           C  
ATOM    527  OD1 ASN    34       0.649  30.973  19.565  1.00  0.00           O  
ATOM    528  ND2 ASN    34      -0.310  31.503  17.681  1.00  0.00           N  
ATOM    529 HD21 ASN    34      -0.945  32.109  18.181  1.00  0.00           H  
ATOM    530 HD22 ASN    34      -0.649  31.147  16.798  1.00  0.00           H  
ATOM    531  C   ASN    34       0.327  26.862  17.597  1.00  0.00           C  
ATOM    532  O   ASN    34       0.563  26.944  16.389  1.00  0.00           O  
ATOM    533  N   LEU    35       0.054  25.717  18.182  1.00  0.00           N  
ATOM    534  H   LEU    35      -0.170  25.572  19.156  1.00  0.00           H  
ATOM    535  CA  LEU    35       0.026  24.384  17.457  1.00  0.00           C  
ATOM    536  HA  LEU    35       0.742  24.452  16.637  1.00  0.00           H  
ATOM    537  CB  LEU    35       0.426  23.367  18.497  1.00  0.00           C  
ATOM    538  HB2 LEU    35      -0.353  23.284  19.255  1.00  0.00           H  
ATOM    539  HB3 LEU    35       0.555  22.439  17.940  1.00  0.00           H  
ATOM    540  CG  LEU    35       1.751  23.608  19.197  1.00  0.00           C  
ATOM    541  HG  LEU    35       1.643  24.519  19.785  1.00  0.00           H  
ATOM    542  CD1 LEU    35       1.986  22.455  20.276  1.00  0.00           C  
ATOM    543 HD11 LEU    35       3.016  22.483  20.634  1.00  0.00           H  
ATOM    544 HD12 LEU    35       1.283  22.618  21.093  1.00  0.00           H  
ATOM    545 HD13 LEU    35       1.727  21.454  19.932  1.00  0.00           H  
ATOM    546  CD2 LEU    35       2.924  23.653  18.286  1.00  0.00           C  
ATOM    547 HD21 LEU    35       3.116  22.618  18.007  1.00  0.00           H  
ATOM    548 HD22 LEU    35       2.996  24.203  17.348  1.00  0.00           H  
ATOM    549 HD23 LEU    35       3.708  24.055  18.929  1.00  0.00           H  
ATOM    550  C   LEU    35      -1.355  24.092  16.784  1.00  0.00           C  
ATOM    551  O   LEU    35      -2.354  24.773  17.086  1.00  0.00           O  
ATOM    552  N   THR    36      -1.434  23.201  15.821  1.00  0.00           N  
ATOM    553  H   THR    36      -0.554  23.020  15.359  1.00  0.00           H  
ATOM    554  CA  THR    36      -2.624  22.393  15.461  1.00  0.00           C  
ATOM    555  HA  THR    36      -3.396  23.111  15.183  1.00  0.00           H  
ATOM    556  CB  THR    36      -2.395  21.614  14.173  1.00  0.00           C  
ATOM    557  HB  THR    36      -3.218  20.941  13.935  1.00  0.00           H  
ATOM    558  CG2 THR    36      -2.286  22.680  13.051  1.00  0.00           C  
ATOM    559 HG21 THR    36      -1.398  23.302  13.162  1.00  0.00           H  
ATOM    560 HG22 THR    36      -2.275  22.132  12.108  1.00  0.00           H  
ATOM    561 HG23 THR    36      -3.167  23.241  12.740  1.00  0.00           H  
ATOM    562  OG1 THR    36      -1.193  20.908  14.160  1.00  0.00           O  
ATOM    563  HG1 THR    36      -1.119  20.707  13.224  1.00  0.00           H  
ATOM    564  C   THR    36      -2.973  21.482  16.698  1.00  0.00           C  
ATOM    565  O   THR    36      -1.979  21.081  17.389  1.00  0.00           O  
ATOM    566  N   ASP    37      -4.244  21.187  16.988  1.00  0.00           N  
ATOM    567  H   ASP    37      -5.003  21.658  16.516  1.00  0.00           H  
ATOM    568  CA  ASP    37      -4.629  19.929  17.681  1.00  0.00           C  
ATOM    569  HA  ASP    37      -4.304  20.033  18.716  1.00  0.00           H  
ATOM    570  CB  ASP    37      -6.165  19.708  17.519  1.00  0.00           C  
ATOM    571  HB2 ASP    37      -6.545  20.730  17.512  1.00  0.00           H  
ATOM    572  HB3 ASP    37      -6.348  19.219  16.562  1.00  0.00           H  
ATOM    573  CG  ASP    37      -6.572  18.965  18.786  1.00  0.00           C  
ATOM    574  OD1 ASP    37      -7.211  17.854  18.641  1.00  0.00           O  
ATOM    575  OD2 ASP    37      -6.509  19.509  19.929  1.00  0.00           O  
ATOM    576  C   ASP    37      -3.871  18.718  17.179  1.00  0.00           C  
ATOM    577  O   ASP    37      -3.609  17.811  17.966  1.00  0.00           O  
ATOM    578  N   ALA    38      -3.469  18.693  15.925  1.00  0.00           N  
ATOM    579  H   ALA    38      -3.701  19.462  15.313  1.00  0.00           H  
ATOM    580  CA  ALA    38      -2.822  17.516  15.383  1.00  0.00           C  
ATOM    581  HA  ALA    38      -3.603  16.766  15.511  1.00  0.00           H  
ATOM    582  CB  ALA    38      -2.846  17.676  13.818  1.00  0.00           C  
ATOM    583  HB1 ALA    38      -2.506  16.749  13.356  1.00  0.00           H  
ATOM    584  HB2 ALA    38      -3.760  18.064  13.368  1.00  0.00           H  
ATOM    585  HB3 ALA    38      -2.135  18.494  13.706  1.00  0.00           H  
ATOM    586  C   ALA    38      -1.498  17.007  15.957  1.00  0.00           C  
ATOM    587  O   ALA    38      -1.152  15.827  16.043  1.00  0.00           O  
ATOM    588  N   GLN    39      -0.719  17.959  16.342  1.00  0.00           N  
ATOM    589  H   GLN    39      -0.987  18.841  15.929  1.00  0.00           H  
ATOM    590  CA  GLN    39       0.546  18.005  17.030  1.00  0.00           C  
ATOM    591  HA  GLN    39       1.249  17.245  16.689  1.00  0.00           H  
ATOM    592  CB  GLN    39       1.235  19.317  16.931  1.00  0.00           C  
ATOM    593  HB2 GLN    39       0.619  20.046  17.457  1.00  0.00           H  
ATOM    594  HB3 GLN    39       2.128  19.228  17.549  1.00  0.00           H  
ATOM    595  CG  GLN    39       1.689  19.646  15.501  1.00  0.00           C  
ATOM    596  HG2 GLN    39       2.292  18.785  15.215  1.00  0.00           H  
ATOM    597  HG3 GLN    39       0.888  19.788  14.777  1.00  0.00           H  
ATOM    598  CD  GLN    39       2.374  20.979  15.349  1.00  0.00           C  
ATOM    599  OE1 GLN    39       1.755  22.052  15.475  1.00  0.00           O  
ATOM    600  NE2 GLN    39       3.638  21.031  15.112  1.00  0.00           N  
ATOM    601 HE21 GLN    39       4.003  21.956  14.936  1.00  0.00           H  
ATOM    602 HE22 GLN    39       4.180  20.206  14.901  1.00  0.00           H  
ATOM    603  C   GLN    39       0.398  17.692  18.516  1.00  0.00           C  
ATOM    604  O   GLN    39       1.083  16.832  19.027  1.00  0.00           O  
ATOM    605  N   LYS    40      -0.615  18.270  19.188  1.00  0.00           N  
ATOM    606  H   LYS    40      -1.160  18.950  18.676  1.00  0.00           H  
ATOM    607  CA  LYS    40      -0.986  18.098  20.643  1.00  0.00           C  
ATOM    608  HA  LYS    40      -0.057  18.175  21.208  1.00  0.00           H  
ATOM    609  CB  LYS    40      -1.918  19.225  20.956  1.00  0.00           C  
ATOM    610  HB2 LYS    40      -2.768  19.045  20.298  1.00  0.00           H  
ATOM    611  HB3 LYS    40      -2.166  18.953  21.982  1.00  0.00           H  
ATOM    612  CG  LYS    40      -1.398  20.444  20.930  1.00  0.00           C  
ATOM    613  HG2 LYS    40      -0.531  20.374  21.587  1.00  0.00           H  
ATOM    614  HG3 LYS    40      -1.037  20.605  19.914  1.00  0.00           H  
ATOM    615  CD  LYS    40      -2.182  21.537  21.297  1.00  0.00           C  
ATOM    616  HD2 LYS    40      -2.842  21.399  22.154  1.00  0.00           H  
ATOM    617  HD3 LYS    40      -1.437  22.291  21.550  1.00  0.00           H  
ATOM    618  CE  LYS    40      -2.893  22.094  20.274  1.00  0.00           C  
ATOM    619  HE2 LYS    40      -2.335  21.976  19.345  1.00  0.00           H  
ATOM    620  HE3 LYS    40      -3.736  21.470  19.978  1.00  0.00           H  
ATOM    621  NZ  LYS    40      -3.214  23.482  20.754  1.00  0.00           N  
ATOM    622  HZ1 LYS    40      -4.017  23.752  20.204  1.00  0.00           H  
ATOM    623  HZ2 LYS    40      -3.395  23.512  21.747  1.00  0.00           H  
ATOM    624  HZ3 LYS    40      -2.448  24.133  20.651  1.00  0.00           H  
ATOM    625  C   LYS    40      -1.627  16.746  20.934  1.00  0.00           C  
ATOM    626  O   LYS    40      -1.404  16.235  22.059  1.00  0.00           O  
ATOM    627  N   GLN    41      -2.282  16.194  19.964  1.00  0.00           N  
ATOM    628  H   GLN    41      -2.547  16.748  19.162  1.00  0.00           H  
ATOM    629  CA  GLN    41      -2.638  14.741  19.964  1.00  0.00           C  
ATOM    630  HA  GLN    41      -3.269  14.535  20.829  1.00  0.00           H  
ATOM    631  CB  GLN    41      -3.439  14.296  18.712  1.00  0.00           C  
ATOM    632  HB2 GLN    41      -2.851  14.624  17.855  1.00  0.00           H  
ATOM    633  HB3 GLN    41      -3.522  13.209  18.698  1.00  0.00           H  
ATOM    634  CG  GLN    41      -4.821  14.945  18.602  1.00  0.00           C  
ATOM    635  HG2 GLN    41      -5.553  14.390  19.188  1.00  0.00           H  
ATOM    636  HG3 GLN    41      -4.763  15.924  19.077  1.00  0.00           H  
ATOM    637  CD  GLN    41      -5.332  14.863  17.175  1.00  0.00           C  
ATOM    638  OE1 GLN    41      -4.848  14.122  16.347  1.00  0.00           O  
ATOM    639  NE2 GLN    41      -6.238  15.729  16.699  1.00  0.00           N  
ATOM    640 HE21 GLN    41      -6.419  15.670  15.707  1.00  0.00           H  
ATOM    641 HE22 GLN    41      -6.497  16.543  17.238  1.00  0.00           H  
ATOM    642  C   GLN    41      -1.444  13.821  20.227  1.00  0.00           C  
ATOM    643  O   GLN    41      -1.519  12.845  20.941  1.00  0.00           O  
ATOM    644  N   GLN    42      -0.213  14.171  19.698  1.00  0.00           N  
ATOM    645  H   GLN    42      -0.233  14.945  19.049  1.00  0.00           H  
ATOM    646  CA  GLN    42       1.017  13.414  19.804  1.00  0.00           C  
ATOM    647  HA  GLN    42       0.782  12.363  19.972  1.00  0.00           H  
ATOM    648  CB  GLN    42       1.927  13.511  18.562  1.00  0.00           C  
ATOM    649  HB2 GLN    42       2.118  14.573  18.412  1.00  0.00           H  
ATOM    650  HB3 GLN    42       2.851  12.958  18.729  1.00  0.00           H  
ATOM    651  CG  GLN    42       1.215  12.956  17.275  1.00  0.00           C  
ATOM    652  HG2 GLN    42       1.449  11.905  17.447  1.00  0.00           H  
ATOM    653  HG3 GLN    42       0.134  13.090  17.251  1.00  0.00           H  
ATOM    654  CD  GLN    42       1.818  13.551  16.001  1.00  0.00           C  
ATOM    655  OE1 GLN    42       1.510  14.653  15.575  1.00  0.00           O  
ATOM    656  NE2 GLN    42       2.737  12.929  15.351  1.00  0.00           N  
ATOM    657 HE21 GLN    42       3.070  13.295  14.471  1.00  0.00           H  
ATOM    658 HE22 GLN    42       3.124  12.168  15.892  1.00  0.00           H  
ATOM    659  C   GLN    42       1.696  13.757  21.183  1.00  0.00           C  
ATOM    660  O   GLN    42       2.364  12.982  21.792  1.00  0.00           O  
ATOM    661  N   ILE    43       1.489  14.932  21.748  1.00  0.00           N  
ATOM    662  H   ILE    43       0.828  15.566  21.324  1.00  0.00           H  
ATOM    663  CA  ILE    43       2.270  15.434  22.901  1.00  0.00           C  
ATOM    664  HA  ILE    43       3.286  15.052  22.797  1.00  0.00           H  
ATOM    665  CB  ILE    43       2.299  16.944  22.976  1.00  0.00           C  
ATOM    666  HB  ILE    43       1.258  17.251  22.874  1.00  0.00           H  
ATOM    667  CG2 ILE    43       2.865  17.570  24.274  1.00  0.00           C  
ATOM    668 HG21 ILE    43       2.245  17.146  25.064  1.00  0.00           H  
ATOM    669 HG22 ILE    43       3.891  17.232  24.425  1.00  0.00           H  
ATOM    670 HG23 ILE    43       2.769  18.652  24.182  1.00  0.00           H  
ATOM    671  CG1 ILE    43       3.062  17.512  21.786  1.00  0.00           C  
ATOM    672 HG12 ILE    43       4.116  17.386  22.034  1.00  0.00           H  
ATOM    673 HG13 ILE    43       2.918  16.981  20.845  1.00  0.00           H  
ATOM    674  CD1 ILE    43       2.905  19.027  21.564  1.00  0.00           C  
ATOM    675 HD11 ILE    43       2.927  19.182  20.485  1.00  0.00           H  
ATOM    676 HD12 ILE    43       1.918  19.392  21.850  1.00  0.00           H  
ATOM    677 HD13 ILE    43       3.545  19.628  22.210  1.00  0.00           H  
ATOM    678  C   ILE    43       1.710  14.783  24.157  1.00  0.00           C  
ATOM    679  O   ILE    43       2.485  14.346  24.972  1.00  0.00           O  
ATOM    680  N   ARG    44       0.391  14.557  24.150  1.00  0.00           N  
ATOM    681  H   ARG    44      -0.164  15.106  23.509  1.00  0.00           H  
ATOM    682  CA  ARG    44      -0.314  13.676  25.065  1.00  0.00           C  
ATOM    683  HA  ARG    44      -0.053  14.087  26.041  1.00  0.00           H  
ATOM    684  CB  ARG    44      -1.856  13.871  24.781  1.00  0.00           C  
ATOM    685  HB2 ARG    44      -2.145  14.894  24.540  1.00  0.00           H  
ATOM    686  HB3 ARG    44      -2.055  13.217  23.932  1.00  0.00           H  
ATOM    687  CG  ARG    44      -2.603  13.421  25.818  1.00  0.00           C  
ATOM    688  HG2 ARG    44      -2.216  12.436  26.082  1.00  0.00           H  
ATOM    689  HG3 ARG    44      -2.276  14.124  26.584  1.00  0.00           H  
ATOM    690  CD  ARG    44      -3.952  13.510  25.761  1.00  0.00           C  
ATOM    691  HD2 ARG    44      -4.300  14.534  25.632  1.00  0.00           H  
ATOM    692  HD3 ARG    44      -4.219  13.087  24.792  1.00  0.00           H  
ATOM    693  NE  ARG    44      -4.703  12.734  26.818  1.00  0.00           N  
ATOM    694  HE  ARG    44      -4.204  12.579  27.682  1.00  0.00           H  
ATOM    695  CZ  ARG    44      -5.607  11.843  26.621  1.00  0.00           C  
ATOM    696  NH1 ARG    44      -6.004  11.093  27.622  1.00  0.00           N  
ATOM    697 HH11 ARG    44      -5.532  11.078  28.515  1.00  0.00           H  
ATOM    698 HH12 ARG    44      -6.914  10.664  27.531  1.00  0.00           H  
ATOM    699  NH2 ARG    44      -6.059  11.510  25.438  1.00  0.00           N  
ATOM    700 HH21 ARG    44      -5.823  12.036  24.608  1.00  0.00           H  
ATOM    701 HH22 ARG    44      -6.887  10.946  25.313  1.00  0.00           H  
ATOM    702  C   ARG    44       0.089  12.178  25.156  1.00  0.00           C  
ATOM    703  O   ARG    44      -0.139  11.471  26.154  1.00  0.00           O  
ATOM    704  N   GLU    45       0.761  11.651  24.072  1.00  0.00           N  
ATOM    705  H   GLU    45       1.074  12.259  23.329  1.00  0.00           H  
ATOM    706  CA  GLU    45       1.386  10.308  24.026  1.00  0.00           C  
ATOM    707  HA  GLU    45       1.002   9.728  24.865  1.00  0.00           H  
ATOM    708  CB  GLU    45       0.931   9.644  22.713  1.00  0.00           C  
ATOM    709  HB2 GLU    45      -0.117   9.827  22.476  1.00  0.00           H  
ATOM    710  HB3 GLU    45       1.453  10.076  21.859  1.00  0.00           H  
ATOM    711  CG  GLU    45       1.148   8.110  22.684  1.00  0.00           C  
ATOM    712  HG2 GLU    45       0.767   7.825  21.704  1.00  0.00           H  
ATOM    713  HG3 GLU    45       2.212   7.874  22.695  1.00  0.00           H  
ATOM    714  CD  GLU    45       0.314   7.327  23.720  1.00  0.00           C  
ATOM    715  OE1 GLU    45       0.733   6.233  24.092  1.00  0.00           O  
ATOM    716  OE2 GLU    45      -0.714   7.748  24.182  1.00  0.00           O  
ATOM    717  C   GLU    45       2.908  10.275  24.250  1.00  0.00           C  
ATOM    718  O   GLU    45       3.307   9.289  24.982  1.00  0.00           O  
ATOM    719  N   ILE    46       3.733  11.263  23.783  1.00  0.00           N  
ATOM    720  H   ILE    46       3.374  12.009  23.204  1.00  0.00           H  
ATOM    721  CA  ILE    46       5.140  11.339  24.211  1.00  0.00           C  
ATOM    722  HA  ILE    46       5.644  10.464  23.802  1.00  0.00           H  
ATOM    723  CB  ILE    46       5.685  12.665  23.682  1.00  0.00           C  
ATOM    724  HB  ILE    46       5.077  13.554  23.851  1.00  0.00           H  
ATOM    725  CG2 ILE    46       7.009  12.977  24.390  1.00  0.00           C  
ATOM    726 HG21 ILE    46       7.735  12.171  24.276  1.00  0.00           H  
ATOM    727 HG22 ILE    46       7.406  13.883  23.932  1.00  0.00           H  
ATOM    728 HG23 ILE    46       6.876  13.307  25.420  1.00  0.00           H  
ATOM    729  CG1 ILE    46       5.921  12.529  22.202  1.00  0.00           C  
ATOM    730 HG12 ILE    46       6.673  11.740  22.177  1.00  0.00           H  
ATOM    731 HG13 ILE    46       4.978  12.245  21.734  1.00  0.00           H  
ATOM    732  CD1 ILE    46       6.434  13.633  21.330  1.00  0.00           C  
ATOM    733 HD11 ILE    46       7.457  13.841  21.645  1.00  0.00           H  
ATOM    734 HD12 ILE    46       6.231  13.394  20.286  1.00  0.00           H  
ATOM    735 HD13 ILE    46       5.866  14.522  21.603  1.00  0.00           H  
ATOM    736  C   ILE    46       5.318  11.371  25.742  1.00  0.00           C  
ATOM    737  O   ILE    46       6.118  10.629  26.273  1.00  0.00           O  
ATOM    738  N   MET    47       4.586  12.236  26.500  1.00  0.00           N  
ATOM    739  H   MET    47       3.793  12.637  26.020  1.00  0.00           H  
ATOM    740  CA  MET    47       4.723  12.436  27.940  1.00  0.00           C  
ATOM    741  HA  MET    47       5.800  12.517  28.091  1.00  0.00           H  
ATOM    742  CB  MET    47       4.138  13.771  28.300  1.00  0.00           C  
ATOM    743  HB2 MET    47       3.110  13.790  27.940  1.00  0.00           H  
ATOM    744  HB3 MET    47       4.269  13.879  29.376  1.00  0.00           H  
ATOM    745  CG  MET    47       4.904  14.952  27.695  1.00  0.00           C  
ATOM    746  HG2 MET    47       5.690  15.136  28.427  1.00  0.00           H  
ATOM    747  HG3 MET    47       5.161  14.526  26.725  1.00  0.00           H  
ATOM    748  SD  MET    47       4.132  16.582  27.478  1.00  0.00           S  
ATOM    749  CE  MET    47       3.250  16.620  29.050  1.00  0.00           C  
ATOM    750  HE1 MET    47       3.953  16.228  29.785  1.00  0.00           H  
ATOM    751  HE2 MET    47       2.970  17.656  29.242  1.00  0.00           H  
ATOM    752  HE3 MET    47       2.305  16.079  28.996  1.00  0.00           H  
ATOM    753  C   MET    47       4.260  11.257  28.871  1.00  0.00           C  
ATOM    754  O   MET    47       4.032  11.377  30.139  1.00  0.00           O  
ATOM    755  N   LYS    48       4.275  10.021  28.352  1.00  0.00           N  
ATOM    756  H   LYS    48       4.560   9.855  27.397  1.00  0.00           H  
ATOM    757  CA  LYS    48       3.703   8.930  29.168  1.00  0.00           C  
ATOM    758  HA  LYS    48       2.883   9.356  29.746  1.00  0.00           H  
ATOM    759  CB  LYS    48       3.100   7.852  28.215  1.00  0.00           C  
ATOM    760  HB2 LYS    48       3.252   8.114  27.168  1.00  0.00           H  
ATOM    761  HB3 LYS    48       3.498   6.924  28.625  1.00  0.00           H  
ATOM    762  CG  LYS    48       1.786   7.630  28.353  1.00  0.00           C  
ATOM    763  HG2 LYS    48       1.637   7.267  29.370  1.00  0.00           H  
ATOM    764  HG3 LYS    48       1.414   8.650  28.265  1.00  0.00           H  
ATOM    765  CD  LYS    48       1.088   6.851  27.421  1.00  0.00           C  
ATOM    766  HD2 LYS    48       1.216   7.424  26.503  1.00  0.00           H  
ATOM    767  HD3 LYS    48       1.602   5.895  27.319  1.00  0.00           H  
ATOM    768  CE  LYS    48      -0.198   6.684  27.603  1.00  0.00           C  
ATOM    769  HE2 LYS    48      -0.369   6.045  28.470  1.00  0.00           H  
ATOM    770  HE3 LYS    48      -0.688   7.637  27.802  1.00  0.00           H  
ATOM    771  NZ  LYS    48      -0.892   5.990  26.450  1.00  0.00           N  
ATOM    772  HZ1 LYS    48      -0.679   6.402  25.553  1.00  0.00           H  
ATOM    773  HZ2 LYS    48      -0.555   5.042  26.355  1.00  0.00           H  
ATOM    774  HZ3 LYS    48      -1.894   6.019  26.574  1.00  0.00           H  
ATOM    775  C   LYS    48       4.591   8.401  30.341  1.00  0.00           C  
ATOM    776  O   LYS    48       5.741   8.052  30.194  1.00  0.00           O  
ATOM    777  N   GLY    49       3.962   8.420  31.523  1.00  0.00           N  
ATOM    778  H   GLY    49       3.037   8.811  31.629  1.00  0.00           H  
ATOM    779  CA  GLY    49       4.674   8.078  32.723  1.00  0.00           C  
ATOM    780  HA2 GLY    49       3.906   7.959  33.486  1.00  0.00           H  
ATOM    781  HA3 GLY    49       5.364   7.234  32.714  1.00  0.00           H  
ATOM    782  C   GLY    49       5.628   9.190  33.191  1.00  0.00           C  
ATOM    783  O   GLY    49       6.255   8.986  34.238  1.00  0.00           O  
ATOM    784  N   GLN    50       5.667  10.344  32.556  1.00  0.00           N  
ATOM    785  H   GLN    50       5.060  10.509  31.766  1.00  0.00           H  
ATOM    786  CA  GLN    50       6.447  11.485  33.022  1.00  0.00           C  
ATOM    787  HA  GLN    50       7.486  11.163  33.098  1.00  0.00           H  
ATOM    788  CB  GLN    50       6.331  12.566  31.930  1.00  0.00           C  
ATOM    789  HB2 GLN    50       5.299  12.886  31.782  1.00  0.00           H  
ATOM    790  HB3 GLN    50       6.813  13.405  32.430  1.00  0.00           H  
ATOM    791  CG  GLN    50       7.085  12.237  30.683  1.00  0.00           C  
ATOM    792  HG2 GLN    50       6.625  11.485  30.042  1.00  0.00           H  
ATOM    793  HG3 GLN    50       7.044  13.151  30.091  1.00  0.00           H  
ATOM    794  CD  GLN    50       8.587  11.901  31.001  1.00  0.00           C  
ATOM    795  OE1 GLN    50       9.266  12.479  31.809  1.00  0.00           O  
ATOM    796  NE2 GLN    50       9.125  10.844  30.505  1.00  0.00           N  
ATOM    797 HE21 GLN    50      10.130  10.739  30.476  1.00  0.00           H  
ATOM    798 HE22 GLN    50       8.618  10.295  29.826  1.00  0.00           H  
ATOM    799  C   GLN    50       5.957  12.116  34.399  1.00  0.00           C  
ATOM    800  O   GLN    50       4.749  12.298  34.643  1.00  0.00           O  
ATOM    801  N   ARG    51       6.894  12.304  35.279  1.00  0.00           N  
ATOM    802  H   ARG    51       7.875  12.258  35.044  1.00  0.00           H  
ATOM    803  CA  ARG    51       6.866  13.014  36.577  1.00  0.00           C  
ATOM    804  HA  ARG    51       5.942  13.583  36.676  1.00  0.00           H  
ATOM    805  CB  ARG    51       6.816  11.889  37.632  1.00  0.00           C  
ATOM    806  HB2 ARG    51       6.212  11.127  37.138  1.00  0.00           H  
ATOM    807  HB3 ARG    51       7.828  11.504  37.753  1.00  0.00           H  
ATOM    808  CG  ARG    51       6.210  12.250  38.834  1.00  0.00           C  
ATOM    809  HG2 ARG    51       6.430  13.285  39.099  1.00  0.00           H  
ATOM    810  HG3 ARG    51       5.143  12.271  38.616  1.00  0.00           H  
ATOM    811  CD  ARG    51       6.501  11.393  39.823  1.00  0.00           C  
ATOM    812  HD2 ARG    51       6.487  10.403  39.367  1.00  0.00           H  
ATOM    813  HD3 ARG    51       7.523  11.620  40.127  1.00  0.00           H  
ATOM    814  NE  ARG    51       5.658  11.487  40.976  1.00  0.00           N  
ATOM    815  HE  ARG    51       4.717  11.818  40.816  1.00  0.00           H  
ATOM    816  CZ  ARG    51       5.796  10.876  42.155  1.00  0.00           C  
ATOM    817  NH1 ARG    51       6.813  10.169  42.513  1.00  0.00           N  
ATOM    818 HH11 ARG    51       7.548  10.005  41.841  1.00  0.00           H  
ATOM    819 HH12 ARG    51       6.851   9.775  43.443  1.00  0.00           H  
ATOM    820  NH2 ARG    51       4.805  10.911  42.972  1.00  0.00           N  
ATOM    821 HH21 ARG    51       3.930  11.333  42.695  1.00  0.00           H  
ATOM    822 HH22 ARG    51       4.837  10.551  43.915  1.00  0.00           H  
ATOM    823  C   ARG    51       8.056  14.048  36.764  1.00  0.00           C  
ATOM    824  O   ARG    51       9.126  13.877  36.176  1.00  0.00           O  
ATOM    825  N   ASP    52       7.804  15.167  37.481  1.00  0.00           N  
ATOM    826  H   ASP    52       6.891  15.105  37.908  1.00  0.00           H  
ATOM    827  CA  ASP    52       8.722  16.242  37.650  1.00  0.00           C  
ATOM    828  HA  ASP    52       9.352  16.329  36.765  1.00  0.00           H  
ATOM    829  CB  ASP    52       8.030  17.556  37.867  1.00  0.00           C  
ATOM    830  HB2 ASP    52       8.784  18.342  37.819  1.00  0.00           H  
ATOM    831  HB3 ASP    52       7.385  17.691  36.999  1.00  0.00           H  
ATOM    832  CG  ASP    52       7.201  17.762  39.129  1.00  0.00           C  
ATOM    833  OD1 ASP    52       6.890  18.958  39.352  1.00  0.00           O  
ATOM    834  OD2 ASP    52       6.877  16.817  39.909  1.00  0.00           O  
ATOM    835  C   ASP    52       9.703  16.009  38.849  1.00  0.00           C  
ATOM    836  O   ASP    52      10.460  16.918  39.262  1.00  0.00           O  
ATOM    837  N   GLN    53       9.705  14.819  39.416  1.00  0.00           N  
ATOM    838  H   GLN    53       9.247  14.028  38.987  1.00  0.00           H  
ATOM    839  CA  GLN    53      10.329  14.436  40.711  1.00  0.00           C  
ATOM    840  HA  GLN    53      11.237  15.037  40.765  1.00  0.00           H  
ATOM    841  CB  GLN    53       9.267  14.715  41.784  1.00  0.00           C  
ATOM    842  HB2 GLN    53       9.755  14.389  42.702  1.00  0.00           H  
ATOM    843  HB3 GLN    53       9.224  15.787  41.981  1.00  0.00           H  
ATOM    844  CG  GLN    53       7.849  14.097  41.615  1.00  0.00           C  
ATOM    845  HG2 GLN    53       7.452  14.392  40.643  1.00  0.00           H  
ATOM    846  HG3 GLN    53       7.970  13.019  41.723  1.00  0.00           H  
ATOM    847  CD  GLN    53       6.837  14.413  42.703  1.00  0.00           C  
ATOM    848  OE1 GLN    53       7.199  14.694  43.813  1.00  0.00           O  
ATOM    849  NE2 GLN    53       5.505  14.256  42.508  1.00  0.00           N  
ATOM    850 HE21 GLN    53       4.934  14.170  43.337  1.00  0.00           H  
ATOM    851 HE22 GLN    53       5.192  14.138  41.555  1.00  0.00           H  
ATOM    852  C   GLN    53      10.655  13.003  40.887  1.00  0.00           C  
ATOM    853  O   GLN    53      10.006  12.135  40.340  1.00  0.00           O  
ATOM    854  N   MET    54      11.594  12.776  41.784  1.00  0.00           N  
ATOM    855  H   MET    54      12.003  13.604  42.192  1.00  0.00           H  
ATOM    856  CA  MET    54      11.995  11.471  42.267  1.00  0.00           C  
ATOM    857  HA  MET    54      12.239  10.777  41.463  1.00  0.00           H  
ATOM    858  CB  MET    54      13.196  11.673  43.201  1.00  0.00           C  
ATOM    859  HB2 MET    54      13.590  10.692  43.466  1.00  0.00           H  
ATOM    860  HB3 MET    54      14.033  12.145  42.687  1.00  0.00           H  
ATOM    861  CG  MET    54      12.882  12.401  44.564  1.00  0.00           C  
ATOM    862  HG2 MET    54      12.498  13.387  44.302  1.00  0.00           H  
ATOM    863  HG3 MET    54      12.057  11.821  44.978  1.00  0.00           H  
ATOM    864  SD  MET    54      14.198  12.372  45.812  1.00  0.00           S  
ATOM    865  CE  MET    54      14.782  10.750  45.976  1.00  0.00           C  
ATOM    866  HE1 MET    54      15.285  10.371  45.086  1.00  0.00           H  
ATOM    867  HE2 MET    54      15.540  10.658  46.754  1.00  0.00           H  
ATOM    868  HE3 MET    54      14.029  10.028  46.292  1.00  0.00           H  
ATOM    869  C   MET    54      10.768  10.771  43.018  1.00  0.00           C  
ATOM    870  O   MET    54       9.878  11.440  43.531  1.00  0.00           O  
ATOM    871  N   LYS    55      10.876   9.447  43.191  1.00  0.00           N  
ATOM    872  H   LYS    55      11.684   8.987  42.796  1.00  0.00           H  
ATOM    873  CA  LYS    55      10.139   8.722  44.265  1.00  0.00           C  
ATOM    874  HA  LYS    55       9.113   9.055  44.107  1.00  0.00           H  
ATOM    875  CB  LYS    55       9.969   7.194  44.201  1.00  0.00           C  
ATOM    876  HB2 LYS    55      10.988   6.838  44.346  1.00  0.00           H  
ATOM    877  HB3 LYS    55       9.414   6.953  45.107  1.00  0.00           H  
ATOM    878  CG  LYS    55       9.299   6.728  43.176  1.00  0.00           C  
ATOM    879  HG2 LYS    55       8.381   7.292  43.009  1.00  0.00           H  
ATOM    880  HG3 LYS    55       9.797   6.965  42.236  1.00  0.00           H  
ATOM    881  CD  LYS    55       8.875   5.451  43.153  1.00  0.00           C  
ATOM    882  HD2 LYS    55       9.707   4.853  43.525  1.00  0.00           H  
ATOM    883  HD3 LYS    55       8.145   5.372  43.958  1.00  0.00           H  
ATOM    884  CE  LYS    55       8.354   4.868  42.041  1.00  0.00           C  
ATOM    885  HE2 LYS    55       7.388   5.293  41.766  1.00  0.00           H  
ATOM    886  HE3 LYS    55       9.059   5.131  41.252  1.00  0.00           H  
ATOM    887  NZ  LYS    55       8.314   3.388  42.180  1.00  0.00           N  
ATOM    888  HZ1 LYS    55       7.768   3.005  42.938  1.00  0.00           H  
ATOM    889  HZ2 LYS    55       7.952   3.009  41.316  1.00  0.00           H  
ATOM    890  HZ3 LYS    55       9.213   2.936  42.274  1.00  0.00           H  
ATOM    891  C   LYS    55      10.672   9.097  45.694  1.00  0.00           C  
ATOM    892  O   LYS    55      11.895   9.334  45.858  1.00  0.00           O  
ATOM    893  N   ARG    56       9.797   9.208  46.674  1.00  0.00           N  
ATOM    894  H   ARG    56       8.842   9.088  46.368  1.00  0.00           H  
ATOM    895  CA  ARG    56      10.059   9.792  47.990  1.00  0.00           C  
ATOM    896  HA  ARG    56      10.348  10.827  47.806  1.00  0.00           H  
ATOM    897  CB  ARG    56       8.733   9.979  48.837  1.00  0.00           C  
ATOM    898  HB2 ARG    56       8.963  10.468  49.784  1.00  0.00           H  
ATOM    899  HB3 ARG    56       8.084  10.728  48.384  1.00  0.00           H  
ATOM    900  CG  ARG    56       7.930   8.954  49.080  1.00  0.00           C  
ATOM    901  HG2 ARG    56       7.722   8.578  48.078  1.00  0.00           H  
ATOM    902  HG3 ARG    56       8.400   8.127  49.612  1.00  0.00           H  
ATOM    903  CD  ARG    56       6.689   9.224  49.680  1.00  0.00           C  
ATOM    904  HD2 ARG    56       6.811   9.588  50.700  1.00  0.00           H  
ATOM    905  HD3 ARG    56       6.055   9.840  49.043  1.00  0.00           H  
ATOM    906  NE  ARG    56       5.873   7.947  49.741  1.00  0.00           N  
ATOM    907  HE  ARG    56       6.115   6.995  49.503  1.00  0.00           H  
ATOM    908  CZ  ARG    56       4.627   7.881  50.199  1.00  0.00           C  
ATOM    909  NH1 ARG    56       4.081   6.711  50.349  1.00  0.00           N  
ATOM    910 HH11 ARG    56       4.631   5.872  50.236  1.00  0.00           H  
ATOM    911 HH12 ARG    56       3.359   6.640  51.052  1.00  0.00           H  
ATOM    912  NH2 ARG    56       4.000   8.946  50.641  1.00  0.00           N  
ATOM    913 HH21 ARG    56       4.497   9.814  50.505  1.00  0.00           H  
ATOM    914 HH22 ARG    56       3.044   8.899  50.962  1.00  0.00           H  
ATOM    915  C   ARG    56      11.176   9.103  48.903  1.00  0.00           C  
ATOM    916  O   ARG    56      11.102   7.930  49.095  1.00  0.00           O  
ATOM    917  N   PRO    57      12.149   9.895  49.455  1.00  0.00           N  
ATOM    918  CD  PRO    57      12.458  11.204  49.054  1.00  0.00           C  
ATOM    919  HD2 PRO    57      11.787  11.965  49.450  1.00  0.00           H  
ATOM    920  HD3 PRO    57      12.438  11.346  47.973  1.00  0.00           H  
ATOM    921  CG  PRO    57      13.872  11.442  49.513  1.00  0.00           C  
ATOM    922  HG2 PRO    57      14.169  12.482  49.647  1.00  0.00           H  
ATOM    923  HG3 PRO    57      14.603  11.096  48.781  1.00  0.00           H  
ATOM    924  CB  PRO    57      13.984  10.679  50.768  1.00  0.00           C  
ATOM    925  HB2 PRO    57      13.643  11.283  51.609  1.00  0.00           H  
ATOM    926  HB3 PRO    57      15.015  10.370  50.936  1.00  0.00           H  
ATOM    927  CA  PRO    57      13.014   9.473  50.629  1.00  0.00           C  
ATOM    928  HA  PRO    57      13.586   8.612  50.284  1.00  0.00           H  
ATOM    929  C   PRO    57      12.209   9.200  51.900  1.00  0.00           C  
ATOM    930  O   PRO    57      11.296   9.993  52.151  1.00  0.00           O  
ATOM    931  N   PRO    58      12.587   8.207  52.723  1.00  0.00           N  
ATOM    932  CD  PRO    58      13.540   7.173  52.556  1.00  0.00           C  
ATOM    933  HD2 PRO    58      14.532   7.484  52.228  1.00  0.00           H  
ATOM    934  HD3 PRO    58      13.107   6.452  51.862  1.00  0.00           H  
ATOM    935  CG  PRO    58      13.697   6.381  53.810  1.00  0.00           C  
ATOM    936  HG2 PRO    58      14.571   6.719  54.367  1.00  0.00           H  
ATOM    937  HG3 PRO    58      13.763   5.332  53.520  1.00  0.00           H  
ATOM    938  CB  PRO    58      12.355   6.549  54.474  1.00  0.00           C  
ATOM    939  HB2 PRO    58      12.479   6.449  55.552  1.00  0.00           H  
ATOM    940  HB3 PRO    58      11.613   5.846  54.097  1.00  0.00           H  
ATOM    941  CA  PRO    58      11.845   7.950  54.007  1.00  0.00           C  
ATOM    942  HA  PRO    58      10.820   7.799  53.670  1.00  0.00           H  
ATOM    943  C   PRO    58      11.798   9.096  55.023  1.00  0.00           C  
ATOM    944  O   PRO    58      12.575  10.041  54.930  1.00  0.00           O  
ATOM    945  N   LEU    59      10.875   9.095  55.959  1.00  0.00           N  
ATOM    946  H   LEU    59      10.279   8.282  56.034  1.00  0.00           H  
ATOM    947  CA  LEU    59      10.491  10.307  56.769  1.00  0.00           C  
ATOM    948  HA  LEU    59      10.323  11.069  56.008  1.00  0.00           H  
ATOM    949  CB  LEU    59       9.272  10.058  57.718  1.00  0.00           C  
ATOM    950  HB2 LEU    59       8.412   9.873  57.074  1.00  0.00           H  
ATOM    951  HB3 LEU    59       9.416   9.185  58.354  1.00  0.00           H  
ATOM    952  CG  LEU    59       8.952  11.207  58.644  1.00  0.00           C  
ATOM    953  HG  LEU    59       9.817  11.273  59.304  1.00  0.00           H  
ATOM    954  CD1 LEU    59       8.600  12.515  57.864  1.00  0.00           C  
ATOM    955 HD11 LEU    59       9.260  12.831  57.055  1.00  0.00           H  
ATOM    956 HD12 LEU    59       7.607  12.461  57.419  1.00  0.00           H  
ATOM    957 HD13 LEU    59       8.644  13.387  58.516  1.00  0.00           H  
ATOM    958  CD2 LEU    59       7.697  11.036  59.430  1.00  0.00           C  
ATOM    959 HD21 LEU    59       7.442  11.949  59.968  1.00  0.00           H  
ATOM    960 HD22 LEU    59       6.904  10.654  58.787  1.00  0.00           H  
ATOM    961 HD23 LEU    59       7.912  10.265  60.170  1.00  0.00           H  
ATOM    962  C   LEU    59      11.626  10.783  57.676  1.00  0.00           C  
ATOM    963  O   LEU    59      11.761  11.947  57.950  1.00  0.00           O  
ATOM    964  N   GLU    60      12.409   9.840  58.282  1.00  0.00           N  
ATOM    965  H   GLU    60      12.301   8.873  58.010  1.00  0.00           H  
ATOM    966  CA  GLU    60      13.666  10.093  58.955  1.00  0.00           C  
ATOM    967  HA  GLU    60      13.489  10.638  59.882  1.00  0.00           H  
ATOM    968  CB  GLU    60      14.327   8.733  59.386  1.00  0.00           C  
ATOM    969  HB2 GLU    60      15.296   9.075  59.751  1.00  0.00           H  
ATOM    970  HB3 GLU    60      13.809   8.510  60.319  1.00  0.00           H  
ATOM    971  CG  GLU    60      14.469   7.595  58.402  1.00  0.00           C  
ATOM    972  HG2 GLU    60      14.450   8.006  57.392  1.00  0.00           H  
ATOM    973  HG3 GLU    60      15.463   7.196  58.604  1.00  0.00           H  
ATOM    974  CD  GLU    60      13.407   6.512  58.498  1.00  0.00           C  
ATOM    975  OE1 GLU    60      13.721   5.293  58.405  1.00  0.00           O  
ATOM    976  OE2 GLU    60      12.222   6.887  58.544  1.00  0.00           O  
ATOM    977  C   GLU    60      14.597  10.999  58.074  1.00  0.00           C  
ATOM    978  O   GLU    60      15.109  11.988  58.612  1.00  0.00           O  
ATOM    979  N   GLU    61      14.752  10.704  56.742  1.00  0.00           N  
ATOM    980  H   GLU    61      14.239   9.959  56.293  1.00  0.00           H  
ATOM    981  CA  GLU    61      15.702  11.455  55.787  1.00  0.00           C  
ATOM    982  HA  GLU    61      16.653  11.591  56.302  1.00  0.00           H  
ATOM    983  CB  GLU    61      16.008  10.723  54.446  1.00  0.00           C  
ATOM    984  HB2 GLU    61      15.162  10.720  53.759  1.00  0.00           H  
ATOM    985  HB3 GLU    61      16.890  11.295  54.158  1.00  0.00           H  
ATOM    986  CG  GLU    61      16.501   9.256  54.608  1.00  0.00           C  
ATOM    987  HG2 GLU    61      15.682   8.656  55.004  1.00  0.00           H  
ATOM    988  HG3 GLU    61      16.786   8.893  53.620  1.00  0.00           H  
ATOM    989  CD  GLU    61      17.739   9.113  55.523  1.00  0.00           C  
ATOM    990  OE1 GLU    61      18.430  10.074  55.896  1.00  0.00           O  
ATOM    991  OE2 GLU    61      17.962   8.027  56.071  1.00  0.00           O  
ATOM    992  C   GLU    61      15.105  12.807  55.604  1.00  0.00           C  
ATOM    993  O   GLU    61      15.860  13.772  55.611  1.00  0.00           O  
ATOM    994  N   ARG    62      13.753  12.851  55.437  1.00  0.00           N  
ATOM    995  H   ARG    62      13.295  11.950  55.436  1.00  0.00           H  
ATOM    996  CA  ARG    62      13.121  14.173  55.283  1.00  0.00           C  
ATOM    997  HA  ARG    62      13.676  14.806  54.591  1.00  0.00           H  
ATOM    998  CB  ARG    62      11.583  14.040  54.903  1.00  0.00           C  
ATOM    999  HB2 ARG    62      11.087  13.458  55.680  1.00  0.00           H  
ATOM   1000  HB3 ARG    62      11.104  15.013  55.006  1.00  0.00           H  
ATOM   1001  CG  ARG    62      11.306  13.497  53.674  1.00  0.00           C  
ATOM   1002  HG2 ARG    62      11.537  14.320  52.998  1.00  0.00           H  
ATOM   1003  HG3 ARG    62      11.995  12.683  53.449  1.00  0.00           H  
ATOM   1004  CD  ARG    62      10.057  12.959  53.397  1.00  0.00           C  
ATOM   1005  HD2 ARG    62      10.121  12.544  52.391  1.00  0.00           H  
ATOM   1006  HD3 ARG    62       9.894  12.224  54.185  1.00  0.00           H  
ATOM   1007  NE  ARG    62       8.878  13.934  53.519  1.00  0.00           N  
ATOM   1008  HE  ARG    62       9.000  14.924  53.676  1.00  0.00           H  
ATOM   1009  CZ  ARG    62       7.634  13.498  53.786  1.00  0.00           C  
ATOM   1010  NH1 ARG    62       7.285  12.231  53.719  1.00  0.00           N  
ATOM   1011 HH11 ARG    62       7.932  11.481  53.522  1.00  0.00           H  
ATOM   1012 HH12 ARG    62       6.333  11.956  53.913  1.00  0.00           H  
ATOM   1013  NH2 ARG    62       6.766  14.446  54.088  1.00  0.00           N  
ATOM   1014 HH21 ARG    62       7.111  15.386  53.958  1.00  0.00           H  
ATOM   1015 HH22 ARG    62       5.910  14.319  54.610  1.00  0.00           H  
ATOM   1016  C   ARG    62      13.279  15.008  56.542  1.00  0.00           C  
ATOM   1017  O   ARG    62      13.367  16.184  56.413  1.00  0.00           O  
ATOM   1018  N   ARG    63      13.200  14.483  57.749  1.00  0.00           N  
ATOM   1019  H   ARG    63      12.964  13.509  57.877  1.00  0.00           H  
ATOM   1020  CA  ARG    63      13.373  15.207  58.996  1.00  0.00           C  
ATOM   1021  HA  ARG    63      12.720  16.050  58.771  1.00  0.00           H  
ATOM   1022  CB  ARG    63      12.667  14.470  60.171  1.00  0.00           C  
ATOM   1023  HB2 ARG    63      13.162  13.500  60.222  1.00  0.00           H  
ATOM   1024  HB3 ARG    63      12.910  14.972  61.108  1.00  0.00           H  
ATOM   1025  CG  ARG    63      11.364  14.336  60.052  1.00  0.00           C  
ATOM   1026  HG2 ARG    63      10.990  15.356  59.959  1.00  0.00           H  
ATOM   1027  HG3 ARG    63      11.076  13.863  59.114  1.00  0.00           H  
ATOM   1028  CD  ARG    63      10.648  13.680  61.059  1.00  0.00           C  
ATOM   1029  HD2 ARG    63       9.599  13.615  60.768  1.00  0.00           H  
ATOM   1030  HD3 ARG    63      11.098  12.712  61.279  1.00  0.00           H  
ATOM   1031  NE  ARG    63      10.666  14.423  62.268  1.00  0.00           N  
ATOM   1032  HE  ARG    63      10.891  15.407  62.291  1.00  0.00           H  
ATOM   1033  CZ  ARG    63      10.703  13.963  63.514  1.00  0.00           C  
ATOM   1034  NH1 ARG    63      10.681  14.621  64.590  1.00  0.00           N  
ATOM   1035 HH11 ARG    63      10.478  15.607  64.668  1.00  0.00           H  
ATOM   1036 HH12 ARG    63      10.688  14.078  65.442  1.00  0.00           H  
ATOM   1037  NH2 ARG    63      10.669  12.669  63.770  1.00  0.00           N  
ATOM   1038 HH21 ARG    63      10.616  11.977  63.037  1.00  0.00           H  
ATOM   1039 HH22 ARG    63      10.981  12.289  64.653  1.00  0.00           H  
ATOM   1040  C   ARG    63      14.854  15.612  59.228  1.00  0.00           C  
ATOM   1041  O   ARG    63      15.181  16.733  59.616  1.00  0.00           O  
ATOM   1042  N   ALA    64      15.754  14.675  58.839  1.00  0.00           N  
ATOM   1043  H   ALA    64      15.426  13.756  58.579  1.00  0.00           H  
ATOM   1044  CA  ALA    64      17.195  15.084  58.741  1.00  0.00           C  
ATOM   1045  HA  ALA    64      17.570  15.432  59.704  1.00  0.00           H  
ATOM   1046  CB  ALA    64      17.906  13.775  58.502  1.00  0.00           C  
ATOM   1047  HB1 ALA    64      17.437  13.309  57.636  1.00  0.00           H  
ATOM   1048  HB2 ALA    64      18.969  14.006  58.430  1.00  0.00           H  
ATOM   1049  HB3 ALA    64      17.783  13.130  59.372  1.00  0.00           H  
ATOM   1050  C   ALA    64      17.502  16.193  57.671  1.00  0.00           C  
ATOM   1051  O   ALA    64      18.521  16.866  57.789  1.00  0.00           O  
ATOM   1052  N   MET    65      16.660  16.435  56.657  1.00  0.00           N  
ATOM   1053  H   MET    65      15.979  15.695  56.567  1.00  0.00           H  
ATOM   1054  CA  MET    65      16.817  17.550  55.709  1.00  0.00           C  
ATOM   1055  HA  MET    65      17.874  17.755  55.536  1.00  0.00           H  
ATOM   1056  CB  MET    65      16.123  17.049  54.413  1.00  0.00           C  
ATOM   1057  HB2 MET    65      16.616  16.150  54.044  1.00  0.00           H  
ATOM   1058  HB3 MET    65      15.100  16.752  54.641  1.00  0.00           H  
ATOM   1059  CG  MET    65      16.078  18.140  53.370  1.00  0.00           C  
ATOM   1060  HG2 MET    65      15.647  17.781  52.435  1.00  0.00           H  
ATOM   1061  HG3 MET    65      15.432  18.909  53.794  1.00  0.00           H  
ATOM   1062  SD  MET    65      17.719  18.855  52.963  1.00  0.00           S  
ATOM   1063  CE  MET    65      18.258  17.710  51.717  1.00  0.00           C  
ATOM   1064  HE1 MET    65      18.095  16.674  52.013  1.00  0.00           H  
ATOM   1065  HE2 MET    65      17.660  17.843  50.816  1.00  0.00           H  
ATOM   1066  HE3 MET    65      19.316  17.854  51.498  1.00  0.00           H  
ATOM   1067  C   MET    65      16.265  18.806  56.355  1.00  0.00           C  
ATOM   1068  O   MET    65      16.955  19.838  56.362  1.00  0.00           O  
ATOM   1069  N   HIE    66      15.161  18.595  57.140  1.00  0.00           N  
ATOM   1070  H   HIE    66      14.608  17.759  57.017  1.00  0.00           H  
ATOM   1071  CA  HIE    66      14.644  19.680  57.977  1.00  0.00           C  
ATOM   1072  HA  HIE    66      14.496  20.467  57.238  1.00  0.00           H  
ATOM   1073  CB  HIE    66      13.326  19.179  58.451  1.00  0.00           C  
ATOM   1074  HB2 HIE    66      12.682  18.860  57.631  1.00  0.00           H  
ATOM   1075  HB3 HIE    66      13.405  18.249  59.015  1.00  0.00           H  
ATOM   1076  CG  HIE    66      12.516  20.101  59.283  1.00  0.00           C  
ATOM   1077  ND1 HIE    66      11.783  19.703  60.387  1.00  0.00           N  
ATOM   1078  CE1 HIE    66      11.240  20.823  60.756  1.00  0.00           C  
ATOM   1079  HE1 HIE    66      10.573  20.860  61.605  1.00  0.00           H  
ATOM   1080  NE2 HIE    66      11.553  21.895  60.030  1.00  0.00           N  
ATOM   1081  HE2 HIE    66      11.355  22.871  60.198  1.00  0.00           H  
ATOM   1082  CD2 HIE    66      12.465  21.508  59.097  1.00  0.00           C  
ATOM   1083  HD2 HIE    66      12.895  22.150  58.342  1.00  0.00           H  
ATOM   1084  C   HIE    66      15.544  20.291  59.030  1.00  0.00           C  
ATOM   1085  O   HIE    66      15.545  21.540  59.176  1.00  0.00           O  
ATOM   1086  N   ASP    67      16.390  19.400  59.588  1.00  0.00           N  
ATOM   1087  H   ASP    67      16.434  18.458  59.226  1.00  0.00           H  
ATOM   1088  CA  ASP    67      17.370  19.694  60.648  1.00  0.00           C  
ATOM   1089  HA  ASP    67      16.867  20.264  61.429  1.00  0.00           H  
ATOM   1090  CB  ASP    67      17.797  18.476  61.342  1.00  0.00           C  
ATOM   1091  HB2 ASP    67      18.214  17.847  60.555  1.00  0.00           H  
ATOM   1092  HB3 ASP    67      18.659  18.660  61.984  1.00  0.00           H  
ATOM   1093  CG  ASP    67      16.678  17.810  62.270  1.00  0.00           C  
ATOM   1094  OD1 ASP    67      15.673  18.475  62.604  1.00  0.00           O  
ATOM   1095  OD2 ASP    67      16.847  16.717  62.824  1.00  0.00           O  
ATOM   1096  C   ASP    67      18.539  20.578  60.182  1.00  0.00           C  
ATOM   1097  O   ASP    67      19.220  21.173  61.001  1.00  0.00           O  
ATOM   1098  N   ILE    68      18.771  20.681  58.877  1.00  0.00           N  
ATOM   1099  H   ILE    68      18.252  20.083  58.250  1.00  0.00           H  
ATOM   1100  CA  ILE    68      19.847  21.577  58.310  1.00  0.00           C  
ATOM   1101  HA  ILE    68      20.666  21.375  59.001  1.00  0.00           H  
ATOM   1102  CB  ILE    68      20.031  21.275  56.855  1.00  0.00           C  
ATOM   1103  HB  ILE    68      19.049  21.428  56.407  1.00  0.00           H  
ATOM   1104  CG2 ILE    68      21.016  22.275  56.259  1.00  0.00           C  
ATOM   1105 HG21 ILE    68      21.369  22.050  55.252  1.00  0.00           H  
ATOM   1106 HG22 ILE    68      20.589  23.277  56.225  1.00  0.00           H  
ATOM   1107 HG23 ILE    68      21.895  22.365  56.897  1.00  0.00           H  
ATOM   1108  CG1 ILE    68      20.504  19.851  56.574  1.00  0.00           C  
ATOM   1109 HG12 ILE    68      19.717  19.131  56.797  1.00  0.00           H  
ATOM   1110 HG13 ILE    68      20.761  19.714  55.524  1.00  0.00           H  
ATOM   1111  CD1 ILE    68      21.626  19.343  57.403  1.00  0.00           C  
ATOM   1112 HD11 ILE    68      21.789  18.301  57.127  1.00  0.00           H  
ATOM   1113 HD12 ILE    68      22.475  19.952  57.094  1.00  0.00           H  
ATOM   1114 HD13 ILE    68      21.476  19.338  58.483  1.00  0.00           H  
ATOM   1115  C   ILE    68      19.431  23.016  58.479  1.00  0.00           C  
ATOM   1116  O   ILE    68      20.362  23.827  58.816  1.00  0.00           O  
ATOM   1117  N   ILE    69      18.159  23.330  58.333  1.00  0.00           N  
ATOM   1118  H   ILE    69      17.530  22.553  58.478  1.00  0.00           H  
ATOM   1119  CA  ILE    69      17.695  24.772  58.470  1.00  0.00           C  
ATOM   1120  HA  ILE    69      18.537  25.462  58.417  1.00  0.00           H  
ATOM   1121  CB  ILE    69      16.757  25.150  57.310  1.00  0.00           C  
ATOM   1122  HB  ILE    69      15.960  24.411  57.224  1.00  0.00           H  
ATOM   1123  CG2 ILE    69      16.120  26.478  57.629  1.00  0.00           C  
ATOM   1124 HG21 ILE    69      15.646  26.936  56.760  1.00  0.00           H  
ATOM   1125 HG22 ILE    69      15.299  26.412  58.343  1.00  0.00           H  
ATOM   1126 HG23 ILE    69      16.787  27.200  58.101  1.00  0.00           H  
ATOM   1127  CG1 ILE    69      17.562  25.047  55.968  1.00  0.00           C  
ATOM   1128 HG12 ILE    69      18.318  25.828  55.888  1.00  0.00           H  
ATOM   1129 HG13 ILE    69      18.079  24.091  55.878  1.00  0.00           H  
ATOM   1130  CD1 ILE    69      16.709  25.209  54.729  1.00  0.00           C  
ATOM   1131 HD11 ILE    69      16.055  24.337  54.710  1.00  0.00           H  
ATOM   1132 HD12 ILE    69      16.194  26.167  54.661  1.00  0.00           H  
ATOM   1133 HD13 ILE    69      17.396  25.102  53.889  1.00  0.00           H  
ATOM   1134  C   ILE    69      17.065  25.069  59.824  1.00  0.00           C  
ATOM   1135  O   ILE    69      17.450  26.059  60.439  1.00  0.00           O  
ATOM   1136  N   ALA    70      16.162  24.275  60.309  1.00  0.00           N  
ATOM   1137  H   ALA    70      15.846  23.479  59.772  1.00  0.00           H  
ATOM   1138  CA  ALA    70      15.517  24.428  61.662  1.00  0.00           C  
ATOM   1139  HA  ALA    70      15.222  25.449  61.906  1.00  0.00           H  
ATOM   1140  CB  ALA    70      14.250  23.533  61.657  1.00  0.00           C  
ATOM   1141  HB1 ALA    70      13.637  23.634  62.553  1.00  0.00           H  
ATOM   1142  HB2 ALA    70      13.627  23.729  60.784  1.00  0.00           H  
ATOM   1143  HB3 ALA    70      14.625  22.522  61.495  1.00  0.00           H  
ATOM   1144  C   ALA    70      16.496  24.006  62.792  1.00  0.00           C  
ATOM   1145  O   ALA    70      16.155  23.017  63.531  1.00  0.00           O  
ATOM   1146  N   SER    71      17.696  24.632  62.977  1.00  0.00           N  
ATOM   1147  H   SER    71      17.940  25.349  62.308  1.00  0.00           H  
ATOM   1148  CA  SER    71      18.657  24.409  64.112  1.00  0.00           C  
ATOM   1149  HA  SER    71      18.162  24.063  65.019  1.00  0.00           H  
ATOM   1150  CB  SER    71      19.587  23.238  63.703  1.00  0.00           C  
ATOM   1151  HB2 SER    71      19.060  22.375  63.298  1.00  0.00           H  
ATOM   1152  HB3 SER    71      20.110  23.550  62.799  1.00  0.00           H  
ATOM   1153  OG  SER    71      20.508  22.916  64.699  1.00  0.00           O  
ATOM   1154  HG  SER    71      20.038  22.345  65.311  1.00  0.00           H  
ATOM   1155  C   SER    71      19.486  25.691  64.474  1.00  0.00           C  
ATOM   1156  O   SER    71      19.428  26.639  63.666  1.00  0.00           O  
ATOM   1157  N   ASP    72      20.215  25.730  65.610  1.00  0.00           N  
ATOM   1158  H   ASP    72      20.170  24.844  66.093  1.00  0.00           H  
ATOM   1159  CA  ASP    72      20.935  26.873  66.157  1.00  0.00           C  
ATOM   1160  HA  ASP    72      20.158  27.636  66.211  1.00  0.00           H  
ATOM   1161  CB  ASP    72      21.369  26.504  67.567  1.00  0.00           C  
ATOM   1162  HB2 ASP    72      21.990  27.268  68.034  1.00  0.00           H  
ATOM   1163  HB3 ASP    72      20.494  26.466  68.216  1.00  0.00           H  
ATOM   1164  CG  ASP    72      22.040  25.096  67.747  1.00  0.00           C  
ATOM   1165  OD1 ASP    72      23.263  24.920  67.422  1.00  0.00           O  
ATOM   1166  OD2 ASP    72      21.341  24.137  68.184  1.00  0.00           O  
ATOM   1167  C   ASP    72      22.226  27.384  65.382  1.00  0.00           C  
ATOM   1168  O   ASP    72      22.693  28.527  65.553  1.00  0.00           O  
ATOM   1169  N   THR    73      22.770  26.556  64.431  1.00  0.00           N  
ATOM   1170  H   THR    73      22.455  25.602  64.538  1.00  0.00           H  
ATOM   1171  CA  THR    73      23.492  26.972  63.247  1.00  0.00           C  
ATOM   1172  HA  THR    73      23.144  27.942  62.891  1.00  0.00           H  
ATOM   1173  CB  THR    73      25.007  27.196  63.681  1.00  0.00           C  
ATOM   1174  HB  THR    73      25.045  27.993  64.425  1.00  0.00           H  
ATOM   1175  CG2 THR    73      25.655  25.917  64.245  1.00  0.00           C  
ATOM   1176 HG21 THR    73      25.259  25.028  63.753  1.00  0.00           H  
ATOM   1177 HG22 THR    73      26.734  26.013  64.128  1.00  0.00           H  
ATOM   1178 HG23 THR    73      25.418  26.025  65.303  1.00  0.00           H  
ATOM   1179  OG1 THR    73      25.819  27.659  62.596  1.00  0.00           O  
ATOM   1180  HG1 THR    73      25.793  28.614  62.683  1.00  0.00           H  
ATOM   1181  C   THR    73      23.355  25.977  62.125  1.00  0.00           C  
ATOM   1182  O   THR    73      22.765  24.879  62.253  1.00  0.00           O  
ATOM   1183  N   PHE    74      23.878  26.397  60.949  1.00  0.00           N  
ATOM   1184  H   PHE    74      24.443  27.217  61.119  1.00  0.00           H  
ATOM   1185  CA  PHE    74      23.918  25.593  59.679  1.00  0.00           C  
ATOM   1186  HA  PHE    74      22.953  25.091  59.602  1.00  0.00           H  
ATOM   1187  CB  PHE    74      24.037  26.554  58.502  1.00  0.00           C  
ATOM   1188  HB2 PHE    74      23.101  27.105  58.416  1.00  0.00           H  
ATOM   1189  HB3 PHE    74      24.835  27.253  58.756  1.00  0.00           H  
ATOM   1190  CG  PHE    74      24.288  25.957  57.102  1.00  0.00           C  
ATOM   1191  CD1 PHE    74      23.201  25.291  56.458  1.00  0.00           C  
ATOM   1192  HD1 PHE    74      22.239  25.119  56.919  1.00  0.00           H  
ATOM   1193  CE1 PHE    74      23.475  24.663  55.201  1.00  0.00           C  
ATOM   1194  HE1 PHE    74      22.739  24.096  54.649  1.00  0.00           H  
ATOM   1195  CZ  PHE    74      24.722  24.755  54.587  1.00  0.00           C  
ATOM   1196  HZ  PHE    74      24.884  24.211  53.668  1.00  0.00           H  
ATOM   1197  CE2 PHE    74      25.770  25.372  55.200  1.00  0.00           C  
ATOM   1198  HE2 PHE    74      26.743  25.448  54.739  1.00  0.00           H  
ATOM   1199  CD2 PHE    74      25.498  25.955  56.477  1.00  0.00           C  
ATOM   1200  HD2 PHE    74      26.319  26.253  57.113  1.00  0.00           H  
ATOM   1201  C   PHE    74      25.104  24.585  59.595  1.00  0.00           C  
ATOM   1202  O   PHE    74      26.182  24.825  60.101  1.00  0.00           O  
ATOM   1203  N   ASP    75      24.965  23.441  58.845  1.00  0.00           N  
ATOM   1204  H   ASP    75      24.030  23.193  58.557  1.00  0.00           H  
ATOM   1205  CA  ASP    75      26.078  22.507  58.568  1.00  0.00           C  
ATOM   1206  HA  ASP    75      26.932  23.184  58.583  1.00  0.00           H  
ATOM   1207  CB  ASP    75      26.144  21.418  59.676  1.00  0.00           C  
ATOM   1208  HB2 ASP    75      26.145  21.875  60.666  1.00  0.00           H  
ATOM   1209  HB3 ASP    75      25.259  20.787  59.593  1.00  0.00           H  
ATOM   1210  CG  ASP    75      27.466  20.565  59.676  1.00  0.00           C  
ATOM   1211  OD1 ASP    75      28.394  20.810  58.899  1.00  0.00           O  
ATOM   1212  OD2 ASP    75      27.644  19.695  60.529  1.00  0.00           O  
ATOM   1213  C   ASP    75      26.056  21.812  57.172  1.00  0.00           C  
ATOM   1214  O   ASP    75      25.319  20.817  57.017  1.00  0.00           O  
ATOM   1215  N   LYS    76      26.955  22.340  56.360  1.00  0.00           N  
ATOM   1216  H   LYS    76      27.491  23.130  56.689  1.00  0.00           H  
ATOM   1217  CA  LYS    76      27.290  21.911  54.961  1.00  0.00           C  
ATOM   1218  HA  LYS    76      26.393  22.124  54.379  1.00  0.00           H  
ATOM   1219  CB  LYS    76      28.489  22.768  54.493  1.00  0.00           C  
ATOM   1220  HB2 LYS    76      28.312  23.771  54.880  1.00  0.00           H  
ATOM   1221  HB3 LYS    76      29.355  22.412  55.050  1.00  0.00           H  
ATOM   1222  CG  LYS    76      28.743  22.903  53.188  1.00  0.00           C  
ATOM   1223  HG2 LYS    76      29.092  21.909  52.908  1.00  0.00           H  
ATOM   1224  HG3 LYS    76      27.787  23.166  52.735  1.00  0.00           H  
ATOM   1225  CD  LYS    76      29.668  23.845  52.807  1.00  0.00           C  
ATOM   1226  HD2 LYS    76      29.358  24.843  53.119  1.00  0.00           H  
ATOM   1227  HD3 LYS    76      30.650  23.713  53.259  1.00  0.00           H  
ATOM   1228  CE  LYS    76      29.837  23.858  51.436  1.00  0.00           C  
ATOM   1229  HE2 LYS    76      30.109  22.849  51.126  1.00  0.00           H  
ATOM   1230  HE3 LYS    76      28.810  23.965  51.088  1.00  0.00           H  
ATOM   1231  NZ  LYS    76      30.769  24.921  51.042  1.00  0.00           N  
ATOM   1232  HZ1 LYS    76      31.708  24.555  51.108  1.00  0.00           H  
ATOM   1233  HZ2 LYS    76      30.531  25.167  50.091  1.00  0.00           H  
ATOM   1234  HZ3 LYS    76      30.579  25.766  51.561  1.00  0.00           H  
ATOM   1235  C   LYS    76      27.506  20.405  54.779  1.00  0.00           C  
ATOM   1236  O   LYS    76      27.100  19.838  53.757  1.00  0.00           O  
ATOM   1237  N   ALA    77      28.131  19.692  55.718  1.00  0.00           N  
ATOM   1238  H   ALA    77      28.578  20.236  56.443  1.00  0.00           H  
ATOM   1239  CA  ALA    77      28.497  18.260  55.561  1.00  0.00           C  
ATOM   1240  HA  ALA    77      28.716  18.032  54.518  1.00  0.00           H  
ATOM   1241  CB  ALA    77      29.892  18.042  56.266  1.00  0.00           C  
ATOM   1242  HB1 ALA    77      29.867  18.459  57.274  1.00  0.00           H  
ATOM   1243  HB2 ALA    77      30.052  16.964  56.282  1.00  0.00           H  
ATOM   1244  HB3 ALA    77      30.695  18.468  55.665  1.00  0.00           H  
ATOM   1245  C   ALA    77      27.336  17.309  55.859  1.00  0.00           C  
ATOM   1246  O   ALA    77      27.041  16.323  55.180  1.00  0.00           O  
ATOM   1247  N   LYS    78      26.411  17.643  56.816  1.00  0.00           N  
ATOM   1248  H   LYS    78      26.535  18.496  57.343  1.00  0.00           H  
ATOM   1249  CA  LYS    78      25.155  16.943  57.041  1.00  0.00           C  
ATOM   1250  HA  LYS    78      25.244  15.859  56.982  1.00  0.00           H  
ATOM   1251  CB  LYS    78      24.446  17.447  58.328  1.00  0.00           C  
ATOM   1252  HB2 LYS    78      24.146  18.479  58.146  1.00  0.00           H  
ATOM   1253  HB3 LYS    78      23.565  16.827  58.491  1.00  0.00           H  
ATOM   1254  CG  LYS    78      25.167  17.530  59.490  1.00  0.00           C  
ATOM   1255  HG2 LYS    78      26.076  16.937  59.392  1.00  0.00           H  
ATOM   1256  HG3 LYS    78      25.449  18.583  59.495  1.00  0.00           H  
ATOM   1257  CD  LYS    78      24.477  17.263  60.668  1.00  0.00           C  
ATOM   1258  HD2 LYS    78      23.657  17.974  60.772  1.00  0.00           H  
ATOM   1259  HD3 LYS    78      24.142  16.226  60.698  1.00  0.00           H  
ATOM   1260  CE  LYS    78      25.204  17.363  61.757  1.00  0.00           C  
ATOM   1261  HE2 LYS    78      24.631  16.972  62.598  1.00  0.00           H  
ATOM   1262  HE3 LYS    78      26.029  16.729  61.433  1.00  0.00           H  
ATOM   1263  NZ  LYS    78      25.562  18.755  62.073  1.00  0.00           N  
ATOM   1264  HZ1 LYS    78      24.885  19.414  61.716  1.00  0.00           H  
ATOM   1265  HZ2 LYS    78      25.594  18.772  63.082  1.00  0.00           H  
ATOM   1266  HZ3 LYS    78      26.409  19.042  61.601  1.00  0.00           H  
ATOM   1267  C   LYS    78      24.255  17.155  55.834  1.00  0.00           C  
ATOM   1268  O   LYS    78      23.630  16.214  55.343  1.00  0.00           O  
ATOM   1269  N   ALA    79      24.471  18.256  55.182  1.00  0.00           N  
ATOM   1270  H   ALA    79      24.977  18.979  55.673  1.00  0.00           H  
ATOM   1271  CA  ALA    79      23.719  18.562  53.923  1.00  0.00           C  
ATOM   1272  HA  ALA    79      22.689  18.215  54.002  1.00  0.00           H  
ATOM   1273  CB  ALA    79      23.755  20.037  53.656  1.00  0.00           C  
ATOM   1274  HB1 ALA    79      23.183  20.177  52.739  1.00  0.00           H  
ATOM   1275  HB2 ALA    79      23.400  20.699  54.446  1.00  0.00           H  
ATOM   1276  HB3 ALA    79      24.808  20.300  53.555  1.00  0.00           H  
ATOM   1277  C   ALA    79      24.234  17.783  52.708  1.00  0.00           C  
ATOM   1278  O   ALA    79      23.392  17.199  51.983  1.00  0.00           O  
ATOM   1279  N   GLU    80      25.566  17.626  52.563  1.00  0.00           N  
ATOM   1280  H   GLU    80      26.111  18.080  53.283  1.00  0.00           H  
ATOM   1281  CA  GLU    80      26.118  16.668  51.567  1.00  0.00           C  
ATOM   1282  HA  GLU    80      25.764  16.801  50.544  1.00  0.00           H  
ATOM   1283  CB  GLU    80      27.732  16.712  51.628  1.00  0.00           C  
ATOM   1284  HB2 GLU    80      28.118  16.764  52.647  1.00  0.00           H  
ATOM   1285  HB3 GLU    80      28.154  15.825  51.156  1.00  0.00           H  
ATOM   1286  CG  GLU    80      28.184  18.104  51.083  1.00  0.00           C  
ATOM   1287  HG2 GLU    80      27.412  18.841  51.305  1.00  0.00           H  
ATOM   1288  HG3 GLU    80      29.225  18.292  51.346  1.00  0.00           H  
ATOM   1289  CD  GLU    80      28.350  18.087  49.573  1.00  0.00           C  
ATOM   1290  OE1 GLU    80      27.894  17.147  48.919  1.00  0.00           O  
ATOM   1291  OE2 GLU    80      29.175  18.831  49.042  1.00  0.00           O  
ATOM   1292  C   GLU    80      25.674  15.206  51.835  1.00  0.00           C  
ATOM   1293  O   GLU    80      25.461  14.453  50.888  1.00  0.00           O  
ATOM   1294  N   ALA    81      25.546  14.791  53.096  1.00  0.00           N  
ATOM   1295  H   ALA    81      25.797  15.444  53.826  1.00  0.00           H  
ATOM   1296  CA  ALA    81      25.019  13.515  53.497  1.00  0.00           C  
ATOM   1297  HA  ALA    81      25.689  12.812  53.002  1.00  0.00           H  
ATOM   1298  CB  ALA    81      25.160  13.367  54.976  1.00  0.00           C  
ATOM   1299  HB1 ALA    81      24.186  13.271  55.455  1.00  0.00           H  
ATOM   1300  HB2 ALA    81      25.694  12.478  55.309  1.00  0.00           H  
ATOM   1301  HB3 ALA    81      25.491  14.313  55.404  1.00  0.00           H  
ATOM   1302  C   ALA    81      23.571  13.362  53.005  1.00  0.00           C  
ATOM   1303  O   ALA    81      23.221  12.322  52.484  1.00  0.00           O  
ATOM   1304  N   GLN    82      22.661  14.387  53.047  1.00  0.00           N  
ATOM   1305  H   GLN    82      22.951  15.291  53.391  1.00  0.00           H  
ATOM   1306  CA  GLN    82      21.260  14.205  52.639  1.00  0.00           C  
ATOM   1307  HA  GLN    82      20.901  13.184  52.768  1.00  0.00           H  
ATOM   1308  CB  GLN    82      20.424  15.050  53.605  1.00  0.00           C  
ATOM   1309  HB2 GLN    82      20.528  16.110  53.373  1.00  0.00           H  
ATOM   1310  HB3 GLN    82      19.380  14.896  53.332  1.00  0.00           H  
ATOM   1311  CG  GLN    82      20.559  14.785  55.131  1.00  0.00           C  
ATOM   1312  HG2 GLN    82      21.573  14.746  55.527  1.00  0.00           H  
ATOM   1313  HG3 GLN    82      20.003  15.497  55.742  1.00  0.00           H  
ATOM   1314  CD  GLN    82      20.080  13.313  55.482  1.00  0.00           C  
ATOM   1315  OE1 GLN    82      20.865  12.591  56.054  1.00  0.00           O  
ATOM   1316  NE2 GLN    82      18.859  12.851  55.256  1.00  0.00           N  
ATOM   1317 HE21 GLN    82      18.709  11.864  55.408  1.00  0.00           H  
ATOM   1318 HE22 GLN    82      18.163  13.461  54.851  1.00  0.00           H  
ATOM   1319  C   GLN    82      21.073  14.550  51.162  1.00  0.00           C  
ATOM   1320  O   GLN    82      20.157  14.117  50.549  1.00  0.00           O  
ATOM   1321  N   ILE    83      21.970  15.302  50.482  1.00  0.00           N  
ATOM   1322  H   ILE    83      22.652  15.807  51.030  1.00  0.00           H  
ATOM   1323  CA  ILE    83      22.039  15.471  48.985  1.00  0.00           C  
ATOM   1324  HA  ILE    83      21.066  15.813  48.634  1.00  0.00           H  
ATOM   1325  CB  ILE    83      23.059  16.478  48.595  1.00  0.00           C  
ATOM   1326  HB  ILE    83      23.969  16.224  49.137  1.00  0.00           H  
ATOM   1327  CG2 ILE    83      23.452  16.306  47.113  1.00  0.00           C  
ATOM   1328 HG21 ILE    83      22.585  16.455  46.469  1.00  0.00           H  
ATOM   1329 HG22 ILE    83      24.257  16.978  46.816  1.00  0.00           H  
ATOM   1330 HG23 ILE    83      23.886  15.309  47.033  1.00  0.00           H  
ATOM   1331  CG1 ILE    83      22.508  17.844  48.791  1.00  0.00           C  
ATOM   1332 HG12 ILE    83      21.742  18.068  48.048  1.00  0.00           H  
ATOM   1333 HG13 ILE    83      21.972  17.881  49.740  1.00  0.00           H  
ATOM   1334  CD1 ILE    83      23.559  18.985  48.924  1.00  0.00           C  
ATOM   1335 HD11 ILE    83      23.095  19.862  49.375  1.00  0.00           H  
ATOM   1336 HD12 ILE    83      24.364  18.760  49.623  1.00  0.00           H  
ATOM   1337 HD13 ILE    83      24.024  19.161  47.954  1.00  0.00           H  
ATOM   1338  C   ILE    83      22.093  14.082  48.362  1.00  0.00           C  
ATOM   1339  O   ILE    83      21.222  13.755  47.560  1.00  0.00           O  
ATOM   1340  N   ALA    84      22.971  13.226  48.839  1.00  0.00           N  
ATOM   1341  H   ALA    84      23.754  13.537  49.396  1.00  0.00           H  
ATOM   1342  CA  ALA    84      23.127  11.883  48.220  1.00  0.00           C  
ATOM   1343  HA  ALA    84      23.426  11.949  47.173  1.00  0.00           H  
ATOM   1344  CB  ALA    84      24.234  11.163  49.001  1.00  0.00           C  
ATOM   1345  HB1 ALA    84      23.991  11.025  50.055  1.00  0.00           H  
ATOM   1346  HB2 ALA    84      24.496  10.231  48.501  1.00  0.00           H  
ATOM   1347  HB3 ALA    84      25.158  11.730  48.881  1.00  0.00           H  
ATOM   1348  C   ALA    84      21.901  10.880  48.355  1.00  0.00           C  
ATOM   1349  O   ALA    84      21.948   9.762  47.942  1.00  0.00           O  
ATOM   1350  N   LYS    85      20.927  11.363  49.081  1.00  0.00           N  
ATOM   1351  H   LYS    85      21.050  12.282  49.482  1.00  0.00           H  
ATOM   1352  CA  LYS    85      19.724  10.656  49.510  1.00  0.00           C  
ATOM   1353  HA  LYS    85      19.666   9.604  49.231  1.00  0.00           H  
ATOM   1354  CB  LYS    85      19.623  10.760  51.020  1.00  0.00           C  
ATOM   1355  HB2 LYS    85      19.731  11.798  51.335  1.00  0.00           H  
ATOM   1356  HB3 LYS    85      18.609  10.434  51.253  1.00  0.00           H  
ATOM   1357  CG  LYS    85      20.529  10.077  51.764  1.00  0.00           C  
ATOM   1358  HG2 LYS    85      20.507   9.031  51.458  1.00  0.00           H  
ATOM   1359  HG3 LYS    85      21.511  10.532  51.637  1.00  0.00           H  
ATOM   1360  CD  LYS    85      20.253  10.037  53.122  1.00  0.00           C  
ATOM   1361  HD2 LYS    85      19.933  11.018  53.471  1.00  0.00           H  
ATOM   1362  HD3 LYS    85      19.379   9.398  53.253  1.00  0.00           H  
ATOM   1363  CE  LYS    85      21.266   9.554  53.859  1.00  0.00           C  
ATOM   1364  HE2 LYS    85      21.688   8.656  53.406  1.00  0.00           H  
ATOM   1365  HE3 LYS    85      22.021  10.340  53.884  1.00  0.00           H  
ATOM   1366  NZ  LYS    85      20.898   8.932  55.202  1.00  0.00           N  
ATOM   1367  HZ1 LYS    85      20.473   8.029  55.052  1.00  0.00           H  
ATOM   1368  HZ2 LYS    85      21.700   8.752  55.789  1.00  0.00           H  
ATOM   1369  HZ3 LYS    85      20.298   9.489  55.794  1.00  0.00           H  
ATOM   1370  C   LYS    85      18.437  11.254  48.859  1.00  0.00           C  
ATOM   1371  O   LYS    85      17.389  10.565  48.714  1.00  0.00           O  
ATOM   1372  N   MET    86      18.460  12.484  48.476  1.00  0.00           N  
ATOM   1373  H   MET    86      19.318  13.004  48.593  1.00  0.00           H  
ATOM   1374  CA  MET    86      17.223  13.183  48.222  1.00  0.00           C  
ATOM   1375  HA  MET    86      16.391  12.546  47.922  1.00  0.00           H  
ATOM   1376  CB  MET    86      16.852  13.950  49.544  1.00  0.00           C  
ATOM   1377  HB2 MET    86      17.579  14.723  49.793  1.00  0.00           H  
ATOM   1378  HB3 MET    86      15.915  14.507  49.509  1.00  0.00           H  
ATOM   1379  CG  MET    86      16.941  13.110  50.817  1.00  0.00           C  
ATOM   1380  HG2 MET    86      16.235  12.285  50.724  1.00  0.00           H  
ATOM   1381  HG3 MET    86      17.972  12.805  50.994  1.00  0.00           H  
ATOM   1382  SD  MET    86      16.657  14.124  52.290  1.00  0.00           S  
ATOM   1383  CE  MET    86      15.059  14.810  52.016  1.00  0.00           C  
ATOM   1384  HE1 MET    86      15.143  15.530  51.202  1.00  0.00           H  
ATOM   1385  HE2 MET    86      14.293  14.037  51.957  1.00  0.00           H  
ATOM   1386  HE3 MET    86      14.710  15.390  52.870  1.00  0.00           H  
ATOM   1387  C   MET    86      17.285  14.196  47.097  1.00  0.00           C  
ATOM   1388  O   MET    86      16.251  14.592  46.573  1.00  0.00           O  
ATOM   1389  N   GLU    87      18.433  14.687  46.731  1.00  0.00           N  
ATOM   1390  H   GLU    87      19.299  14.299  47.077  1.00  0.00           H  
ATOM   1391  CA  GLU    87      18.585  15.683  45.666  1.00  0.00           C  
ATOM   1392  HA  GLU    87      17.592  15.926  45.288  1.00  0.00           H  
ATOM   1393  CB  GLU    87      19.186  16.951  46.300  1.00  0.00           C  
ATOM   1394  HB2 GLU    87      20.132  16.640  46.744  1.00  0.00           H  
ATOM   1395  HB3 GLU    87      19.457  17.759  45.621  1.00  0.00           H  
ATOM   1396  CG  GLU    87      18.231  17.603  47.297  1.00  0.00           C  
ATOM   1397  HG2 GLU    87      17.951  16.883  48.065  1.00  0.00           H  
ATOM   1398  HG3 GLU    87      18.840  18.372  47.773  1.00  0.00           H  
ATOM   1399  CD  GLU    87      17.094  18.302  46.594  1.00  0.00           C  
ATOM   1400  OE1 GLU    87      17.264  18.900  45.502  1.00  0.00           O  
ATOM   1401  OE2 GLU    87      15.956  18.291  47.125  1.00  0.00           O  
ATOM   1402  C   GLU    87      19.477  15.274  44.535  1.00  0.00           C  
ATOM   1403  O   GLU    87      19.271  15.745  43.458  1.00  0.00           O  
ATOM   1404  N   GLU    88      20.556  14.529  44.772  1.00  0.00           N  
ATOM   1405  H   GLU    88      20.767  14.453  45.757  1.00  0.00           H  
ATOM   1406  CA  GLU    88      21.530  14.152  43.709  1.00  0.00           C  
ATOM   1407  HA  GLU    88      22.019  15.011  43.250  1.00  0.00           H  
ATOM   1408  CB  GLU    88      22.670  13.377  44.299  1.00  0.00           C  
ATOM   1409  HB2 GLU    88      23.309  13.981  44.943  1.00  0.00           H  
ATOM   1410  HB3 GLU    88      22.262  12.502  44.805  1.00  0.00           H  
ATOM   1411  CG  GLU    88      23.772  12.739  43.368  1.00  0.00           C  
ATOM   1412  HG2 GLU    88      24.397  12.105  43.996  1.00  0.00           H  
ATOM   1413  HG3 GLU    88      23.264  12.138  42.613  1.00  0.00           H  
ATOM   1414  CD  GLU    88      24.757  13.639  42.719  1.00  0.00           C  
ATOM   1415  OE1 GLU    88      25.566  13.247  41.791  1.00  0.00           O  
ATOM   1416  OE2 GLU    88      24.730  14.876  42.914  1.00  0.00           O  
ATOM   1417  C   GLU    88      20.892  13.250  42.622  1.00  0.00           C  
ATOM   1418  O   GLU    88      21.320  13.200  41.431  1.00  0.00           O  
ATOM   1419  N   GLN    89      19.777  12.677  43.003  1.00  0.00           N  
ATOM   1420  H   GLN    89      19.431  12.923  43.920  1.00  0.00           H  
ATOM   1421  CA  GLN    89      18.909  11.934  42.092  1.00  0.00           C  
ATOM   1422  HA  GLN    89      19.496  11.327  41.403  1.00  0.00           H  
ATOM   1423  CB  GLN    89      17.939  10.956  42.901  1.00  0.00           C  
ATOM   1424  HB2 GLN    89      17.310  11.574  43.541  1.00  0.00           H  
ATOM   1425  HB3 GLN    89      17.295  10.521  42.136  1.00  0.00           H  
ATOM   1426  CG  GLN    89      18.685   9.938  43.726  1.00  0.00           C  
ATOM   1427  HG2 GLN    89      17.957   9.157  43.948  1.00  0.00           H  
ATOM   1428  HG3 GLN    89      19.532   9.686  43.088  1.00  0.00           H  
ATOM   1429  CD  GLN    89      19.243  10.418  45.106  1.00  0.00           C  
ATOM   1430  OE1 GLN    89      19.020  11.475  45.615  1.00  0.00           O  
ATOM   1431  NE2 GLN    89      20.085   9.547  45.697  1.00  0.00           N  
ATOM   1432 HE21 GLN    89      20.500   9.812  46.579  1.00  0.00           H  
ATOM   1433 HE22 GLN    89      20.231   8.667  45.223  1.00  0.00           H  
ATOM   1434  C   GLN    89      18.026  12.843  41.134  1.00  0.00           C  
ATOM   1435  O   GLN    89      17.495  12.372  40.205  1.00  0.00           O  
ATOM   1436  N   ASP    90      18.058  14.167  41.343  1.00  0.00           N  
ATOM   1437  H   ASP    90      18.588  14.465  42.149  1.00  0.00           H  
ATOM   1438  CA  ASP    90      17.431  15.199  40.470  1.00  0.00           C  
ATOM   1439  HA  ASP    90      16.415  14.860  40.271  1.00  0.00           H  
ATOM   1440  CB  ASP    90      17.236  16.499  41.312  1.00  0.00           C  
ATOM   1441  HB2 ASP    90      16.888  16.130  42.277  1.00  0.00           H  
ATOM   1442  HB3 ASP    90      18.181  17.005  41.508  1.00  0.00           H  
ATOM   1443  CG  ASP    90      16.266  17.493  40.715  1.00  0.00           C  
ATOM   1444  OD1 ASP    90      16.451  18.672  41.067  1.00  0.00           O  
ATOM   1445  OD2 ASP    90      15.206  17.136  40.137  1.00  0.00           O  
ATOM   1446  C   ASP    90      18.288  15.353  39.219  1.00  0.00           C  
ATOM   1447  O   ASP    90      17.718  15.769  38.155  1.00  0.00           O  
ATOM   1448  N   LYS    91      19.601  14.960  39.198  1.00  0.00           N  
ATOM   1449  H   LYS    91      19.957  14.602  40.072  1.00  0.00           H  
ATOM   1450  CA  LYS    91      20.392  14.805  37.908  1.00  0.00           C  
ATOM   1451  HA  LYS    91      20.487  15.783  37.437  1.00  0.00           H  
ATOM   1452  CB  LYS    91      21.828  14.321  38.207  1.00  0.00           C  
ATOM   1453  HB2 LYS    91      21.822  13.460  38.876  1.00  0.00           H  
ATOM   1454  HB3 LYS    91      22.290  13.878  37.325  1.00  0.00           H  
ATOM   1455  CG  LYS    91      22.632  15.234  38.854  1.00  0.00           C  
ATOM   1456  HG2 LYS    91      22.670  16.060  38.144  1.00  0.00           H  
ATOM   1457  HG3 LYS    91      22.204  15.393  39.844  1.00  0.00           H  
ATOM   1458  CD  LYS    91      23.923  14.972  39.040  1.00  0.00           C  
ATOM   1459  HD2 LYS    91      24.019  14.019  39.559  1.00  0.00           H  
ATOM   1460  HD3 LYS    91      24.516  14.811  38.140  1.00  0.00           H  
ATOM   1461  CE  LYS    91      24.610  15.919  39.737  1.00  0.00           C  
ATOM   1462  HE2 LYS    91      24.753  16.754  39.051  1.00  0.00           H  
ATOM   1463  HE3 LYS    91      23.944  16.271  40.524  1.00  0.00           H  
ATOM   1464  NZ  LYS    91      25.939  15.380  40.227  1.00  0.00           N  
ATOM   1465  HZ1 LYS    91      26.500  16.175  40.498  1.00  0.00           H  
ATOM   1466  HZ2 LYS    91      25.845  14.852  41.083  1.00  0.00           H  
ATOM   1467  HZ3 LYS    91      26.444  14.845  39.535  1.00  0.00           H  
ATOM   1468  C   LYS    91      19.618  13.771  37.048  1.00  0.00           C  
ATOM   1469  O   LYS    91      19.286  14.079  35.906  1.00  0.00           O  
ATOM   1470  N   ALA    92      19.418  12.537  37.510  1.00  0.00           N  
ATOM   1471  H   ALA    92      19.515  12.313  38.490  1.00  0.00           H  
ATOM   1472  CA  ALA    92      18.675  11.555  36.810  1.00  0.00           C  
ATOM   1473  HA  ALA    92      19.275  11.274  35.944  1.00  0.00           H  
ATOM   1474  CB  ALA    92      18.591  10.242  37.597  1.00  0.00           C  
ATOM   1475  HB1 ALA    92      19.582  10.030  37.999  1.00  0.00           H  
ATOM   1476  HB2 ALA    92      17.979  10.360  38.491  1.00  0.00           H  
ATOM   1477  HB3 ALA    92      18.159   9.469  36.962  1.00  0.00           H  
ATOM   1478  C   ALA    92      17.355  12.074  36.347  1.00  0.00           C  
ATOM   1479  O   ALA    92      17.064  11.967  35.112  1.00  0.00           O  
ATOM   1480  N   ASN    93      16.552  12.700  37.281  1.00  0.00           N  
ATOM   1481  H   ASN    93      16.875  12.681  38.238  1.00  0.00           H  
ATOM   1482  CA  ASN    93      15.261  13.223  37.044  1.00  0.00           C  
ATOM   1483  HA  ASN    93      14.558  12.417  36.836  1.00  0.00           H  
ATOM   1484  CB  ASN    93      14.780  14.014  38.215  1.00  0.00           C  
ATOM   1485  HB2 ASN    93      14.662  13.316  39.044  1.00  0.00           H  
ATOM   1486  HB3 ASN    93      15.507  14.802  38.407  1.00  0.00           H  
ATOM   1487  CG  ASN    93      13.450  14.657  38.082  1.00  0.00           C  
ATOM   1488  OD1 ASN    93      12.509  14.255  37.400  1.00  0.00           O  
ATOM   1489  ND2 ASN    93      13.294  15.890  38.660  1.00  0.00           N  
ATOM   1490 HD21 ASN    93      12.437  16.394  38.479  1.00  0.00           H  
ATOM   1491 HD22 ASN    93      13.985  16.223  39.316  1.00  0.00           H  
ATOM   1492  C   ASN    93      15.191  14.163  35.799  1.00  0.00           C  
ATOM   1493  O   ASN    93      14.238  14.206  35.024  1.00  0.00           O  
ATOM   1494  N   MET    94      16.151  15.086  35.688  1.00  0.00           N  
ATOM   1495  H   MET    94      16.859  15.100  36.408  1.00  0.00           H  
ATOM   1496  CA  MET    94      16.214  16.089  34.654  1.00  0.00           C  
ATOM   1497  HA  MET    94      15.294  16.669  34.714  1.00  0.00           H  
ATOM   1498  CB  MET    94      17.451  16.999  34.959  1.00  0.00           C  
ATOM   1499  HB2 MET    94      17.389  17.312  36.002  1.00  0.00           H  
ATOM   1500  HB3 MET    94      18.363  16.423  34.801  1.00  0.00           H  
ATOM   1501  CG  MET    94      17.409  18.291  34.194  1.00  0.00           C  
ATOM   1502  HG2 MET    94      17.537  18.113  33.127  1.00  0.00           H  
ATOM   1503  HG3 MET    94      16.366  18.602  34.261  1.00  0.00           H  
ATOM   1504  SD  MET    94      18.482  19.705  34.688  1.00  0.00           S  
ATOM   1505  CE  MET    94      17.918  20.908  33.525  1.00  0.00           C  
ATOM   1506  HE1 MET    94      18.043  20.689  32.465  1.00  0.00           H  
ATOM   1507  HE2 MET    94      16.832  20.980  33.598  1.00  0.00           H  
ATOM   1508  HE3 MET    94      18.373  21.877  33.727  1.00  0.00           H  
ATOM   1509  C   MET    94      16.386  15.414  33.312  1.00  0.00           C  
ATOM   1510  O   MET    94      16.002  16.065  32.254  1.00  0.00           O  
ATOM   1511  N   LEU    95      17.169  14.293  33.278  1.00  0.00           N  
ATOM   1512  H   LEU    95      17.465  13.912  34.165  1.00  0.00           H  
ATOM   1513  CA  LEU    95      17.568  13.634  32.023  1.00  0.00           C  
ATOM   1514  HA  LEU    95      18.064  14.355  31.374  1.00  0.00           H  
ATOM   1515  CB  LEU    95      18.679  12.624  32.344  1.00  0.00           C  
ATOM   1516  HB2 LEU    95      19.472  13.068  32.946  1.00  0.00           H  
ATOM   1517  HB3 LEU    95      18.317  11.822  32.988  1.00  0.00           H  
ATOM   1518  CG  LEU    95      19.401  12.151  31.014  1.00  0.00           C  
ATOM   1519  HG  LEU    95      18.801  11.473  30.407  1.00  0.00           H  
ATOM   1520  CD1 LEU    95      19.931  13.208  30.028  1.00  0.00           C  
ATOM   1521 HD11 LEU    95      20.572  12.675  29.326  1.00  0.00           H  
ATOM   1522 HD12 LEU    95      19.153  13.865  29.638  1.00  0.00           H  
ATOM   1523 HD13 LEU    95      20.714  13.805  30.496  1.00  0.00           H  
ATOM   1524  CD2 LEU    95      20.648  11.243  31.450  1.00  0.00           C  
ATOM   1525 HD21 LEU    95      20.308  10.553  32.222  1.00  0.00           H  
ATOM   1526 HD22 LEU    95      21.097  10.740  30.593  1.00  0.00           H  
ATOM   1527 HD23 LEU    95      21.368  11.878  31.966  1.00  0.00           H  
ATOM   1528  C   LEU    95      16.428  12.938  31.301  1.00  0.00           C  
ATOM   1529  O   LEU    95      16.426  12.828  30.056  1.00  0.00           O  
ATOM   1530  N   ALA    96      15.372  12.471  31.970  1.00  0.00           N  
ATOM   1531  H   ALA    96      15.452  12.612  32.966  1.00  0.00           H  
ATOM   1532  CA  ALA    96      14.106  12.085  31.339  1.00  0.00           C  
ATOM   1533  HA  ALA    96      14.269  11.470  30.454  1.00  0.00           H  
ATOM   1534  CB  ALA    96      13.222  11.290  32.297  1.00  0.00           C  
ATOM   1535  HB1 ALA    96      12.335  10.896  31.800  1.00  0.00           H  
ATOM   1536  HB2 ALA    96      13.743  10.432  32.723  1.00  0.00           H  
ATOM   1537  HB3 ALA    96      12.975  11.889  33.173  1.00  0.00           H  
ATOM   1538  C   ALA    96      13.234  13.383  30.872  1.00  0.00           C  
ATOM   1539  O   ALA    96      12.514  13.261  29.872  1.00  0.00           O  
ATOM   1540  N   HIE    97      13.316  14.575  31.470  1.00  0.00           N  
ATOM   1541  H   HIE    97      13.715  14.691  32.391  1.00  0.00           H  
ATOM   1542  CA  HIE    97      12.620  15.758  30.920  1.00  0.00           C  
ATOM   1543  HA  HIE    97      11.588  15.471  30.717  1.00  0.00           H  
ATOM   1544  CB  HIE    97      12.570  16.894  32.011  1.00  0.00           C  
ATOM   1545  HB2 HIE    97      13.579  17.271  32.180  1.00  0.00           H  
ATOM   1546  HB3 HIE    97      11.771  17.576  31.721  1.00  0.00           H  
ATOM   1547  CG  HIE    97      12.097  16.490  33.346  1.00  0.00           C  
ATOM   1548  ND1 HIE    97      12.341  17.242  34.528  1.00  0.00           N  
ATOM   1549  CE1 HIE    97      11.630  16.685  35.543  1.00  0.00           C  
ATOM   1550  HE1 HIE    97      11.580  17.096  36.540  1.00  0.00           H  
ATOM   1551  NE2 HIE    97      11.094  15.590  35.139  1.00  0.00           N  
ATOM   1552  HE2 HIE    97      10.562  15.010  35.773  1.00  0.00           H  
ATOM   1553  CD2 HIE    97      11.425  15.335  33.815  1.00  0.00           C  
ATOM   1554  HD2 HIE    97      11.192  14.450  33.243  1.00  0.00           H  
ATOM   1555  C   HIE    97      13.336  16.280  29.652  1.00  0.00           C  
ATOM   1556  O   HIE    97      12.687  16.553  28.688  1.00  0.00           O  
ATOM   1557  N   MET    98      14.658  16.360  29.647  1.00  0.00           N  
ATOM   1558  H   MET    98      15.130  16.195  30.524  1.00  0.00           H  
ATOM   1559  CA  MET    98      15.460  16.913  28.512  1.00  0.00           C  
ATOM   1560  HA  MET    98      15.056  17.915  28.369  1.00  0.00           H  
ATOM   1561  CB  MET    98      16.913  17.051  28.910  1.00  0.00           C  
ATOM   1562  HB2 MET    98      16.949  17.354  29.957  1.00  0.00           H  
ATOM   1563  HB3 MET    98      17.601  16.215  28.790  1.00  0.00           H  
ATOM   1564  CG  MET    98      17.591  18.286  28.290  1.00  0.00           C  
ATOM   1565  HG2 MET    98      17.637  18.091  27.218  1.00  0.00           H  
ATOM   1566  HG3 MET    98      17.033  19.219  28.368  1.00  0.00           H  
ATOM   1567  SD  MET    98      19.350  18.457  28.625  1.00  0.00           S  
ATOM   1568  CE  MET    98      19.348  19.764  29.920  1.00  0.00           C  
ATOM   1569  HE1 MET    98      18.890  19.421  30.847  1.00  0.00           H  
ATOM   1570  HE2 MET    98      20.315  20.190  30.188  1.00  0.00           H  
ATOM   1571  HE3 MET    98      18.765  20.547  29.434  1.00  0.00           H  
ATOM   1572  C   MET    98      15.207  16.028  27.249  1.00  0.00           C  
ATOM   1573  O   MET    98      15.116  16.649  26.155  1.00  0.00           O  
ATOM   1574  N   GLU    99      14.974  14.701  27.381  1.00  0.00           N  
ATOM   1575  H   GLU    99      15.165  14.224  28.250  1.00  0.00           H  
ATOM   1576  CA  GLU    99      14.660  13.852  26.269  1.00  0.00           C  
ATOM   1577  HA  GLU    99      15.368  14.190  25.512  1.00  0.00           H  
ATOM   1578  CB  GLU    99      14.996  12.443  26.709  1.00  0.00           C  
ATOM   1579  HB2 GLU    99      16.037  12.334  27.012  1.00  0.00           H  
ATOM   1580  HB3 GLU    99      14.425  12.052  27.552  1.00  0.00           H  
ATOM   1581  CG  GLU    99      14.763  11.390  25.677  1.00  0.00           C  
ATOM   1582  HG2 GLU    99      13.823  11.458  25.129  1.00  0.00           H  
ATOM   1583  HG3 GLU    99      15.526  11.680  24.955  1.00  0.00           H  
ATOM   1584  CD  GLU    99      15.019   9.883  26.038  1.00  0.00           C  
ATOM   1585  OE1 GLU    99      14.233   9.047  25.630  1.00  0.00           O  
ATOM   1586  OE2 GLU    99      16.039   9.552  26.695  1.00  0.00           O  
ATOM   1587  C   GLU    99      13.211  13.995  25.821  1.00  0.00           C  
ATOM   1588  O   GLU    99      12.939  14.073  24.636  1.00  0.00           O  
ATOM   1589  N   THR   100      12.326  14.186  26.785  1.00  0.00           N  
ATOM   1590  H   THR   100      12.686  14.293  27.723  1.00  0.00           H  
ATOM   1591  CA  THR   100      10.925  14.522  26.481  1.00  0.00           C  
ATOM   1592  HA  THR   100      10.470  13.755  25.854  1.00  0.00           H  
ATOM   1593  CB  THR   100      10.086  14.494  27.820  1.00  0.00           C  
ATOM   1594  HB  THR   100      10.536  15.251  28.462  1.00  0.00           H  
ATOM   1595  CG2 THR   100       8.639  15.011  27.619  1.00  0.00           C  
ATOM   1596 HG21 THR   100       8.197  14.367  26.858  1.00  0.00           H  
ATOM   1597 HG22 THR   100       8.055  14.974  28.539  1.00  0.00           H  
ATOM   1598 HG23 THR   100       8.721  16.043  27.276  1.00  0.00           H  
ATOM   1599  OG1 THR   100      10.129  13.313  28.494  1.00  0.00           O  
ATOM   1600  HG1 THR   100      10.816  13.354  29.164  1.00  0.00           H  
ATOM   1601  C   THR   100      10.827  15.812  25.616  1.00  0.00           C  
ATOM   1602  O   THR   100      10.124  15.874  24.596  1.00  0.00           O  
ATOM   1603  N   GLN   101      11.539  16.871  26.076  1.00  0.00           N  
ATOM   1604  H   GLN   101      11.960  16.726  26.983  1.00  0.00           H  
ATOM   1605  CA  GLN   101      11.563  18.231  25.482  1.00  0.00           C  
ATOM   1606  HA  GLN   101      10.620  18.777  25.493  1.00  0.00           H  
ATOM   1607  CB  GLN   101      12.483  19.118  26.320  1.00  0.00           C  
ATOM   1608  HB2 GLN   101      13.314  18.480  26.620  1.00  0.00           H  
ATOM   1609  HB3 GLN   101      12.824  19.996  25.770  1.00  0.00           H  
ATOM   1610  CG  GLN   101      11.893  19.637  27.681  1.00  0.00           C  
ATOM   1611  HG2 GLN   101      11.328  20.558  27.536  1.00  0.00           H  
ATOM   1612  HG3 GLN   101      11.229  18.815  27.949  1.00  0.00           H  
ATOM   1613  CD  GLN   101      12.980  19.795  28.694  1.00  0.00           C  
ATOM   1614  OE1 GLN   101      14.137  20.168  28.498  1.00  0.00           O  
ATOM   1615  NE2 GLN   101      12.650  19.521  29.925  1.00  0.00           N  
ATOM   1616 HE21 GLN   101      13.229  19.666  30.739  1.00  0.00           H  
ATOM   1617 HE22 GLN   101      11.656  19.339  29.927  1.00  0.00           H  
ATOM   1618  C   GLN   101      12.115  18.207  24.020  1.00  0.00           C  
ATOM   1619  O   GLN   101      11.448  18.691  23.129  1.00  0.00           O  
ATOM   1620  N   ASN   102      13.210  17.459  23.818  1.00  0.00           N  
ATOM   1621  H   ASN   102      13.732  17.018  24.561  1.00  0.00           H  
ATOM   1622  CA  ASN   102      13.727  17.148  22.482  1.00  0.00           C  
ATOM   1623  HA  ASN   102      14.045  18.045  21.951  1.00  0.00           H  
ATOM   1624  CB  ASN   102      14.952  16.191  22.640  1.00  0.00           C  
ATOM   1625  HB2 ASN   102      15.669  16.796  23.195  1.00  0.00           H  
ATOM   1626  HB3 ASN   102      14.677  15.252  23.119  1.00  0.00           H  
ATOM   1627  CG  ASN   102      15.576  15.926  21.291  1.00  0.00           C  
ATOM   1628  OD1 ASN   102      15.408  14.895  20.708  1.00  0.00           O  
ATOM   1629  ND2 ASN   102      16.262  16.902  20.814  1.00  0.00           N  
ATOM   1630 HD21 ASN   102      16.491  16.940  19.831  1.00  0.00           H  
ATOM   1631 HD22 ASN   102      16.155  17.763  21.330  1.00  0.00           H  
ATOM   1632  C   ASN   102      12.745  16.460  21.507  1.00  0.00           C  
ATOM   1633  O   ASN   102      12.745  16.716  20.313  1.00  0.00           O  
ATOM   1634  N   LYS   103      11.916  15.577  22.079  1.00  0.00           N  
ATOM   1635  H   LYS   103      11.901  15.494  23.086  1.00  0.00           H  
ATOM   1636  CA  LYS   103      10.854  14.789  21.387  1.00  0.00           C  
ATOM   1637  HA  LYS   103      11.259  14.436  20.439  1.00  0.00           H  
ATOM   1638  CB  LYS   103      10.395  13.596  22.224  1.00  0.00           C  
ATOM   1639  HB2 LYS   103      10.459  13.791  23.294  1.00  0.00           H  
ATOM   1640  HB3 LYS   103       9.387  13.261  21.976  1.00  0.00           H  
ATOM   1641  CG  LYS   103      11.227  12.469  22.130  1.00  0.00           C  
ATOM   1642  HG2 LYS   103      11.159  12.226  21.070  1.00  0.00           H  
ATOM   1643  HG3 LYS   103      12.254  12.770  22.334  1.00  0.00           H  
ATOM   1644  CD  LYS   103      10.889  11.436  23.007  1.00  0.00           C  
ATOM   1645  HD2 LYS   103      10.955  11.796  24.034  1.00  0.00           H  
ATOM   1646  HD3 LYS   103       9.838  11.352  22.732  1.00  0.00           H  
ATOM   1647  CE  LYS   103      11.583  10.319  22.992  1.00  0.00           C  
ATOM   1648  HE2 LYS   103      12.629  10.589  22.852  1.00  0.00           H  
ATOM   1649  HE3 LYS   103      11.512   9.868  23.982  1.00  0.00           H  
ATOM   1650  NZ  LYS   103      11.195   9.313  21.935  1.00  0.00           N  
ATOM   1651  HZ1 LYS   103      11.791   8.500  22.002  1.00  0.00           H  
ATOM   1652  HZ2 LYS   103      10.213   9.081  21.969  1.00  0.00           H  
ATOM   1653  HZ3 LYS   103      11.197   9.710  21.006  1.00  0.00           H  
ATOM   1654  C   LYS   103       9.668  15.659  21.005  1.00  0.00           C  
ATOM   1655  O   LYS   103       9.175  15.468  19.867  1.00  0.00           O  
ATOM   1656  N   ILE   104       9.278  16.550  21.907  1.00  0.00           N  
ATOM   1657  H   ILE   104       9.544  16.468  22.878  1.00  0.00           H  
ATOM   1658  CA  ILE   104       8.162  17.574  21.734  1.00  0.00           C  
ATOM   1659  HA  ILE   104       7.299  16.999  21.397  1.00  0.00           H  
ATOM   1660  CB  ILE   104       7.749  18.311  23.047  1.00  0.00           C  
ATOM   1661  HB  ILE   104       8.612  18.899  23.360  1.00  0.00           H  
ATOM   1662  CG2 ILE   104       6.685  19.401  22.715  1.00  0.00           C  
ATOM   1663 HG21 ILE   104       6.414  20.014  23.574  1.00  0.00           H  
ATOM   1664 HG22 ILE   104       7.088  20.044  21.932  1.00  0.00           H  
ATOM   1665 HG23 ILE   104       5.764  18.917  22.392  1.00  0.00           H  
ATOM   1666  CG1 ILE   104       7.141  17.400  24.221  1.00  0.00           C  
ATOM   1667 HG12 ILE   104       6.099  17.196  23.976  1.00  0.00           H  
ATOM   1668 HG13 ILE   104       7.761  16.507  24.133  1.00  0.00           H  
ATOM   1669  CD1 ILE   104       7.380  17.958  25.625  1.00  0.00           C  
ATOM   1670 HD11 ILE   104       6.783  18.856  25.783  1.00  0.00           H  
ATOM   1671 HD12 ILE   104       7.105  17.319  26.463  1.00  0.00           H  
ATOM   1672 HD13 ILE   104       8.435  18.159  25.811  1.00  0.00           H  
ATOM   1673  C   ILE   104       8.707  18.473  20.579  1.00  0.00           C  
ATOM   1674  O   ILE   104       8.067  18.621  19.556  1.00  0.00           O  
ATOM   1675  N   TYR   105       9.954  18.888  20.703  1.00  0.00           N  
ATOM   1676  H   TYR   105      10.489  18.639  21.523  1.00  0.00           H  
ATOM   1677  CA  TYR   105      10.505  19.900  19.793  1.00  0.00           C  
ATOM   1678  HA  TYR   105       9.927  20.824  19.787  1.00  0.00           H  
ATOM   1679  CB  TYR   105      11.854  20.375  20.325  1.00  0.00           C  
ATOM   1680  HB2 TYR   105      11.669  20.964  21.223  1.00  0.00           H  
ATOM   1681  HB3 TYR   105      12.528  19.543  20.529  1.00  0.00           H  
ATOM   1682  CG  TYR   105      12.627  21.322  19.471  1.00  0.00           C  
ATOM   1683  CD1 TYR   105      12.420  22.710  19.458  1.00  0.00           C  
ATOM   1684  HD1 TYR   105      11.731  23.121  20.181  1.00  0.00           H  
ATOM   1685  CE1 TYR   105      13.283  23.534  18.677  1.00  0.00           C  
ATOM   1686  HE1 TYR   105      13.156  24.601  18.570  1.00  0.00           H  
ATOM   1687  CZ  TYR   105      14.118  22.978  17.709  1.00  0.00           C  
ATOM   1688  OH  TYR   105      14.740  23.736  16.849  1.00  0.00           O  
ATOM   1689  HH  TYR   105      15.347  23.264  16.274  1.00  0.00           H  
ATOM   1690  CE2 TYR   105      14.216  21.617  17.581  1.00  0.00           C  
ATOM   1691  HE2 TYR   105      14.731  21.178  16.740  1.00  0.00           H  
ATOM   1692  CD2 TYR   105      13.588  20.825  18.533  1.00  0.00           C  
ATOM   1693  HD2 TYR   105      13.871  19.785  18.595  1.00  0.00           H  
ATOM   1694  C   TYR   105      10.608  19.391  18.344  1.00  0.00           C  
ATOM   1695  O   TYR   105      10.395  20.121  17.395  1.00  0.00           O  
ATOM   1696  N   ASN   106      10.883  18.100  18.136  1.00  0.00           N  
ATOM   1697  H   ASN   106      11.145  17.615  18.982  1.00  0.00           H  
ATOM   1698  CA  ASN   106      10.831  17.399  16.846  1.00  0.00           C  
ATOM   1699  HA  ASN   106      11.570  17.868  16.196  1.00  0.00           H  
ATOM   1700  CB  ASN   106      11.432  16.007  17.110  1.00  0.00           C  
ATOM   1701  HB2 ASN   106      11.208  15.607  18.099  1.00  0.00           H  
ATOM   1702  HB3 ASN   106      11.084  15.323  16.336  1.00  0.00           H  
ATOM   1703  CG  ASN   106      12.929  15.936  16.950  1.00  0.00           C  
ATOM   1704  OD1 ASN   106      13.512  16.054  15.805  1.00  0.00           O  
ATOM   1705  ND2 ASN   106      13.691  15.770  17.980  1.00  0.00           N  
ATOM   1706 HD21 ASN   106      14.695  15.699  17.889  1.00  0.00           H  
ATOM   1707 HD22 ASN   106      13.299  15.827  18.909  1.00  0.00           H  
ATOM   1708  C   ASN   106       9.487  17.296  16.151  1.00  0.00           C  
ATOM   1709  O   ASN   106       9.412  17.019  14.921  1.00  0.00           O  
ATOM   1710  N   ILE   107       8.379  17.571  16.789  1.00  0.00           N  
ATOM   1711  H   ILE   107       8.439  17.692  17.790  1.00  0.00           H  
ATOM   1712  CA  ILE   107       7.068  17.685  16.291  1.00  0.00           C  
ATOM   1713  HA  ILE   107       6.905  16.860  15.597  1.00  0.00           H  
ATOM   1714  CB  ILE   107       6.019  17.559  17.500  1.00  0.00           C  
ATOM   1715  HB  ILE   107       6.231  18.317  18.254  1.00  0.00           H  
ATOM   1716  CG2 ILE   107       4.565  17.800  17.034  1.00  0.00           C  
ATOM   1717 HG21 ILE   107       4.348  18.859  16.897  1.00  0.00           H  
ATOM   1718 HG22 ILE   107       4.264  17.255  16.139  1.00  0.00           H  
ATOM   1719 HG23 ILE   107       3.853  17.620  17.839  1.00  0.00           H  
ATOM   1720  CG1 ILE   107       6.049  16.153  18.310  1.00  0.00           C  
ATOM   1721 HG12 ILE   107       6.906  16.134  18.984  1.00  0.00           H  
ATOM   1722 HG13 ILE   107       5.209  16.050  18.996  1.00  0.00           H  
ATOM   1723  CD1 ILE   107       6.105  14.852  17.373  1.00  0.00           C  
ATOM   1724 HD11 ILE   107       5.168  14.649  16.855  1.00  0.00           H  
ATOM   1725 HD12 ILE   107       6.979  14.853  16.721  1.00  0.00           H  
ATOM   1726 HD13 ILE   107       6.186  13.984  18.027  1.00  0.00           H  
ATOM   1727  C   ILE   107       6.729  19.044  15.595  1.00  0.00           C  
ATOM   1728  O   ILE   107       5.983  19.163  14.620  1.00  0.00           O  
ATOM   1729  N   LEU   108       7.396  20.152  16.081  1.00  0.00           N  
ATOM   1730  H   LEU   108       8.143  19.985  16.740  1.00  0.00           H  
ATOM   1731  CA  LEU   108       7.258  21.567  15.599  1.00  0.00           C  
ATOM   1732  HA  LEU   108       6.196  21.810  15.613  1.00  0.00           H  
ATOM   1733  CB  LEU   108       8.087  22.413  16.586  1.00  0.00           C  
ATOM   1734  HB2 LEU   108       9.159  22.251  16.476  1.00  0.00           H  
ATOM   1735  HB3 LEU   108       8.066  23.455  16.266  1.00  0.00           H  
ATOM   1736  CG  LEU   108       7.869  22.199  18.046  1.00  0.00           C  
ATOM   1737  HG  LEU   108       8.463  21.360  18.408  1.00  0.00           H  
ATOM   1738  CD1 LEU   108       8.443  23.385  18.805  1.00  0.00           C  
ATOM   1739 HD11 LEU   108       9.526  23.258  18.831  1.00  0.00           H  
ATOM   1740 HD12 LEU   108       8.109  24.313  18.343  1.00  0.00           H  
ATOM   1741 HD13 LEU   108       8.021  23.330  19.808  1.00  0.00           H  
ATOM   1742  CD2 LEU   108       6.429  21.871  18.412  1.00  0.00           C  
ATOM   1743 HD21 LEU   108       6.095  20.957  17.921  1.00  0.00           H  
ATOM   1744 HD22 LEU   108       6.392  21.685  19.486  1.00  0.00           H  
ATOM   1745 HD23 LEU   108       5.848  22.734  18.089  1.00  0.00           H  
ATOM   1746  C   LEU   108       7.767  21.732  14.174  1.00  0.00           C  
ATOM   1747  O   LEU   108       8.723  21.155  13.715  1.00  0.00           O  
ATOM   1748  N   THR   109       7.036  22.538  13.483  1.00  0.00           N  
ATOM   1749  H   THR   109       6.240  22.915  13.978  1.00  0.00           H  
ATOM   1750  CA  THR   109       7.332  22.777  12.128  1.00  0.00           C  
ATOM   1751  HA  THR   109       7.759  21.891  11.658  1.00  0.00           H  
ATOM   1752  CB  THR   109       6.103  23.314  11.360  1.00  0.00           C  
ATOM   1753  HB  THR   109       6.252  23.356  10.281  1.00  0.00           H  
ATOM   1754  CG2 THR   109       4.841  22.502  11.562  1.00  0.00           C  
ATOM   1755 HG21 THR   109       4.470  22.686  12.571  1.00  0.00           H  
ATOM   1756 HG22 THR   109       4.032  22.840  10.915  1.00  0.00           H  
ATOM   1757 HG23 THR   109       5.040  21.458  11.322  1.00  0.00           H  
ATOM   1758  OG1 THR   109       5.838  24.629  11.747  1.00  0.00           O  
ATOM   1759  HG1 THR   109       5.228  24.958  11.083  1.00  0.00           H  
ATOM   1760  C   THR   109       8.387  23.872  11.855  1.00  0.00           C  
ATOM   1761  O   THR   109       8.801  24.566  12.765  1.00  0.00           O  
ATOM   1762  N   PRO   110       8.973  24.053  10.632  1.00  0.00           N  
ATOM   1763  CD  PRO   110       8.835  23.310   9.373  1.00  0.00           C  
ATOM   1764  HD2 PRO   110       7.913  23.632   8.889  1.00  0.00           H  
ATOM   1765  HD3 PRO   110       8.847  22.223   9.446  1.00  0.00           H  
ATOM   1766  CG  PRO   110       9.857  23.802   8.383  1.00  0.00           C  
ATOM   1767  HG2 PRO   110       9.428  23.811   7.382  1.00  0.00           H  
ATOM   1768  HG3 PRO   110      10.763  23.200   8.440  1.00  0.00           H  
ATOM   1769  CB  PRO   110      10.294  25.166   8.996  1.00  0.00           C  
ATOM   1770  HB2 PRO   110       9.555  25.877   8.627  1.00  0.00           H  
ATOM   1771  HB3 PRO   110      11.319  25.481   8.803  1.00  0.00           H  
ATOM   1772  CA  PRO   110      10.090  24.958  10.504  1.00  0.00           C  
ATOM   1773  HA  PRO   110      10.987  24.476  10.895  1.00  0.00           H  
ATOM   1774  C   PRO   110       9.903  26.335  11.231  1.00  0.00           C  
ATOM   1775  O   PRO   110      10.826  26.709  11.867  1.00  0.00           O  
ATOM   1776  N   GLU   111       8.737  26.941  11.128  1.00  0.00           N  
ATOM   1777  H   GLU   111       7.964  26.467  10.683  1.00  0.00           H  
ATOM   1778  CA  GLU   111       8.377  28.242  11.789  1.00  0.00           C  
ATOM   1779  HA  GLU   111       9.213  28.879  11.500  1.00  0.00           H  
ATOM   1780  CB  GLU   111       7.053  28.774  11.201  1.00  0.00           C  
ATOM   1781  HB2 GLU   111       6.295  27.991  11.216  1.00  0.00           H  
ATOM   1782  HB3 GLU   111       6.670  29.617  11.775  1.00  0.00           H  
ATOM   1783  CG  GLU   111       7.071  29.321   9.795  1.00  0.00           C  
ATOM   1784  HG2 GLU   111       6.083  29.703   9.538  1.00  0.00           H  
ATOM   1785  HG3 GLU   111       7.711  30.203   9.791  1.00  0.00           H  
ATOM   1786  CD  GLU   111       7.579  28.360   8.679  1.00  0.00           C  
ATOM   1787  OE1 GLU   111       6.785  27.513   8.240  1.00  0.00           O  
ATOM   1788  OE2 GLU   111       8.673  28.644   8.121  1.00  0.00           O  
ATOM   1789  C   GLU   111       8.220  28.183  13.333  1.00  0.00           C  
ATOM   1790  O   GLU   111       8.637  29.128  13.993  1.00  0.00           O  
ATOM   1791  N   GLN   112       7.692  27.082  13.737  1.00  0.00           N  
ATOM   1792  H   GLN   112       7.494  26.299  13.131  1.00  0.00           H  
ATOM   1793  CA  GLN   112       7.403  26.820  15.158  1.00  0.00           C  
ATOM   1794  HA  GLN   112       7.036  27.736  15.622  1.00  0.00           H  
ATOM   1795  CB  GLN   112       6.411  25.651  15.275  1.00  0.00           C  
ATOM   1796  HB2 GLN   112       6.806  24.790  14.738  1.00  0.00           H  
ATOM   1797  HB3 GLN   112       6.336  25.292  16.302  1.00  0.00           H  
ATOM   1798  CG  GLN   112       4.987  26.016  14.828  1.00  0.00           C  
ATOM   1799  HG2 GLN   112       4.631  26.818  15.474  1.00  0.00           H  
ATOM   1800  HG3 GLN   112       4.958  26.422  13.817  1.00  0.00           H  
ATOM   1801  CD  GLN   112       4.097  24.763  15.012  1.00  0.00           C  
ATOM   1802  OE1 GLN   112       4.595  23.657  15.049  1.00  0.00           O  
ATOM   1803  NE2 GLN   112       2.789  24.821  14.967  1.00  0.00           N  
ATOM   1804 HE21 GLN   112       2.385  23.958  15.301  1.00  0.00           H  
ATOM   1805 HE22 GLN   112       2.366  25.736  15.032  1.00  0.00           H  
ATOM   1806  C   GLN   112       8.692  26.501  15.887  1.00  0.00           C  
ATOM   1807  O   GLN   112       8.956  27.022  16.997  1.00  0.00           O  
ATOM   1808  N   LYS   113       9.614  25.830  15.217  1.00  0.00           N  
ATOM   1809  H   LYS   113       9.375  25.461  14.308  1.00  0.00           H  
ATOM   1810  CA  LYS   113      11.076  25.915  15.536  1.00  0.00           C  
ATOM   1811  HA  LYS   113      11.047  25.659  16.595  1.00  0.00           H  
ATOM   1812  CB  LYS   113      11.828  24.879  14.644  1.00  0.00           C  
ATOM   1813  HB2 LYS   113      11.539  25.130  13.624  1.00  0.00           H  
ATOM   1814  HB3 LYS   113      12.883  25.073  14.839  1.00  0.00           H  
ATOM   1815  CG  LYS   113      11.528  23.522  14.934  1.00  0.00           C  
ATOM   1816  HG2 LYS   113      11.784  23.454  15.992  1.00  0.00           H  
ATOM   1817  HG3 LYS   113      10.449  23.376  14.885  1.00  0.00           H  
ATOM   1818  CD  LYS   113      12.291  22.690  14.179  1.00  0.00           C  
ATOM   1819  HD2 LYS   113      12.192  22.881  13.110  1.00  0.00           H  
ATOM   1820  HD3 LYS   113      13.322  22.784  14.519  1.00  0.00           H  
ATOM   1821  CE  LYS   113      11.853  21.419  14.391  1.00  0.00           C  
ATOM   1822  HE2 LYS   113      11.837  21.198  15.458  1.00  0.00           H  
ATOM   1823  HE3 LYS   113      10.872  21.273  13.939  1.00  0.00           H  
ATOM   1824  NZ  LYS   113      12.805  20.520  13.782  1.00  0.00           N  
ATOM   1825  HZ1 LYS   113      13.392  21.036  13.143  1.00  0.00           H  
ATOM   1826  HZ2 LYS   113      13.540  20.210  14.401  1.00  0.00           H  
ATOM   1827  HZ3 LYS   113      12.350  19.736  13.337  1.00  0.00           H  
ATOM   1828  C   LYS   113      11.744  27.279  15.479  1.00  0.00           C  
ATOM   1829  O   LYS   113      12.460  27.642  16.410  1.00  0.00           O  
ATOM   1830  N   LYS   114      11.449  28.103  14.489  1.00  0.00           N  
ATOM   1831  H   LYS   114      10.867  27.738  13.748  1.00  0.00           H  
ATOM   1832  CA  LYS   114      11.882  29.512  14.583  1.00  0.00           C  
ATOM   1833  HA  LYS   114      12.971  29.512  14.598  1.00  0.00           H  
ATOM   1834  CB  LYS   114      11.536  30.199  13.166  1.00  0.00           C  
ATOM   1835  HB2 LYS   114      11.950  29.514  12.426  1.00  0.00           H  
ATOM   1836  HB3 LYS   114      10.460  30.073  13.039  1.00  0.00           H  
ATOM   1837  CG  LYS   114      12.008  31.431  12.975  1.00  0.00           C  
ATOM   1838  HG2 LYS   114      11.541  32.144  13.654  1.00  0.00           H  
ATOM   1839  HG3 LYS   114      13.042  31.367  13.312  1.00  0.00           H  
ATOM   1840  CD  LYS   114      11.864  32.023  11.719  1.00  0.00           C  
ATOM   1841  HD2 LYS   114      12.299  31.327  11.001  1.00  0.00           H  
ATOM   1842  HD3 LYS   114      10.811  31.943  11.448  1.00  0.00           H  
ATOM   1843  CE  LYS   114      12.346  33.291  11.592  1.00  0.00           C  
ATOM   1844  HE2 LYS   114      11.907  33.757  12.475  1.00  0.00           H  
ATOM   1845  HE3 LYS   114      13.418  33.384  11.769  1.00  0.00           H  
ATOM   1846  NZ  LYS   114      11.904  34.062  10.376  1.00  0.00           N  
ATOM   1847  HZ1 LYS   114      12.457  33.729   9.599  1.00  0.00           H  
ATOM   1848  HZ2 LYS   114      10.933  33.868  10.179  1.00  0.00           H  
ATOM   1849  HZ3 LYS   114      11.899  35.056  10.556  1.00  0.00           H  
ATOM   1850  C   LYS   114      11.410  30.291  15.719  1.00  0.00           C  
ATOM   1851  O   LYS   114      12.219  30.853  16.448  1.00  0.00           O  
ATOM   1852  N   GLN   115      10.142  30.206  16.004  1.00  0.00           N  
ATOM   1853  H   GLN   115       9.552  29.861  15.260  1.00  0.00           H  
ATOM   1854  CA  GLN   115       9.536  30.801  17.213  1.00  0.00           C  
ATOM   1855  HA  GLN   115       9.766  31.867  17.190  1.00  0.00           H  
ATOM   1856  CB  GLN   115       8.028  30.644  17.136  1.00  0.00           C  
ATOM   1857  HB2 GLN   115       7.757  31.101  16.185  1.00  0.00           H  
ATOM   1858  HB3 GLN   115       7.708  29.612  16.988  1.00  0.00           H  
ATOM   1859  CG  GLN   115       7.212  31.220  18.317  1.00  0.00           C  
ATOM   1860  HG2 GLN   115       7.404  30.582  19.181  1.00  0.00           H  
ATOM   1861  HG3 GLN   115       7.637  32.213  18.457  1.00  0.00           H  
ATOM   1862  CD  GLN   115       5.747  31.400  18.025  1.00  0.00           C  
ATOM   1863  OE1 GLN   115       4.935  30.819  18.732  1.00  0.00           O  
ATOM   1864  NE2 GLN   115       5.261  32.070  17.022  1.00  0.00           N  
ATOM   1865 HE21 GLN   115       4.263  32.199  16.937  1.00  0.00           H  
ATOM   1866 HE22 GLN   115       5.838  32.392  16.257  1.00  0.00           H  
ATOM   1867  C   GLN   115      10.127  30.244  18.481  1.00  0.00           C  
ATOM   1868  O   GLN   115      10.098  30.926  19.493  1.00  0.00           O  
ATOM   1869  N   PHE   116      10.413  28.911  18.608  1.00  0.00           N  
ATOM   1870  H   PHE   116      10.363  28.354  17.767  1.00  0.00           H  
ATOM   1871  CA  PHE   116      10.866  28.251  19.852  1.00  0.00           C  
ATOM   1872  HA  PHE   116      10.126  28.504  20.612  1.00  0.00           H  
ATOM   1873  CB  PHE   116      10.874  26.706  19.758  1.00  0.00           C  
ATOM   1874  HB2 PHE   116       9.922  26.300  19.415  1.00  0.00           H  
ATOM   1875  HB3 PHE   116      11.641  26.387  19.052  1.00  0.00           H  
ATOM   1876  CG  PHE   116      11.284  26.101  21.052  1.00  0.00           C  
ATOM   1877  CD1 PHE   116      10.219  25.513  21.750  1.00  0.00           C  
ATOM   1878  HD1 PHE   116       9.173  25.694  21.551  1.00  0.00           H  
ATOM   1879  CE1 PHE   116      10.566  24.771  22.876  1.00  0.00           C  
ATOM   1880  HE1 PHE   116       9.873  24.164  23.440  1.00  0.00           H  
ATOM   1881  CZ  PHE   116      11.939  24.724  23.368  1.00  0.00           C  
ATOM   1882  HZ  PHE   116      12.155  24.103  24.225  1.00  0.00           H  
ATOM   1883  CE2 PHE   116      13.002  25.276  22.608  1.00  0.00           C  
ATOM   1884  HE2 PHE   116      14.018  25.233  22.972  1.00  0.00           H  
ATOM   1885  CD2 PHE   116      12.677  25.922  21.461  1.00  0.00           C  
ATOM   1886  HD2 PHE   116      13.510  26.233  20.847  1.00  0.00           H  
ATOM   1887  C   PHE   116      12.230  28.884  20.273  1.00  0.00           C  
ATOM   1888  O   PHE   116      12.358  29.510  21.289  1.00  0.00           O  
ATOM   1889  N   ASN   117      13.213  28.733  19.419  1.00  0.00           N  
ATOM   1890  H   ASN   117      12.987  28.137  18.635  1.00  0.00           H  
ATOM   1891  CA  ASN   117      14.548  29.295  19.657  1.00  0.00           C  
ATOM   1892  HA  ASN   117      14.915  28.915  20.610  1.00  0.00           H  
ATOM   1893  CB  ASN   117      15.568  28.733  18.583  1.00  0.00           C  
ATOM   1894  HB2 ASN   117      15.282  29.205  17.644  1.00  0.00           H  
ATOM   1895  HB3 ASN   117      16.608  28.907  18.859  1.00  0.00           H  
ATOM   1896  CG  ASN   117      15.464  27.182  18.440  1.00  0.00           C  
ATOM   1897  OD1 ASN   117      15.450  26.492  19.425  1.00  0.00           O  
ATOM   1898  ND2 ASN   117      15.359  26.652  17.215  1.00  0.00           N  
ATOM   1899 HD21 ASN   117      15.316  25.645  17.162  1.00  0.00           H  
ATOM   1900 HD22 ASN   117      15.253  27.286  16.436  1.00  0.00           H  
ATOM   1901  C   ASN   117      14.681  30.846  19.857  1.00  0.00           C  
ATOM   1902  O   ASN   117      15.350  31.331  20.724  1.00  0.00           O  
ATOM   1903  N   ALA   118      13.934  31.610  18.988  1.00  0.00           N  
ATOM   1904  H   ALA   118      13.340  31.150  18.313  1.00  0.00           H  
ATOM   1905  CA  ALA   118      13.709  33.007  19.290  1.00  0.00           C  
ATOM   1906  HA  ALA   118      14.621  33.545  19.029  1.00  0.00           H  
ATOM   1907  CB  ALA   118      12.630  33.483  18.300  1.00  0.00           C  
ATOM   1908  HB1 ALA   118      11.655  33.199  18.696  1.00  0.00           H  
ATOM   1909  HB2 ALA   118      12.589  34.571  18.268  1.00  0.00           H  
ATOM   1910  HB3 ALA   118      12.899  33.221  17.276  1.00  0.00           H  
ATOM   1911  C   ALA   118      13.479  33.330  20.779  1.00  0.00           C  
ATOM   1912  O   ALA   118      14.275  34.136  21.357  1.00  0.00           O  
ATOM   1913  N   ASN   119      12.566  32.567  21.388  1.00  0.00           N  
ATOM   1914  H   ASN   119      12.066  31.968  20.747  1.00  0.00           H  
ATOM   1915  CA  ASN   119      12.162  32.785  22.740  1.00  0.00           C  
ATOM   1916  HA  ASN   119      12.104  33.836  23.022  1.00  0.00           H  
ATOM   1917  CB  ASN   119      10.867  32.105  23.103  1.00  0.00           C  
ATOM   1918  HB2 ASN   119      10.756  31.129  22.631  1.00  0.00           H  
ATOM   1919  HB3 ASN   119      10.707  31.862  24.153  1.00  0.00           H  
ATOM   1920  CG  ASN   119       9.714  33.006  22.682  1.00  0.00           C  
ATOM   1921  OD1 ASN   119       9.518  34.083  23.200  1.00  0.00           O  
ATOM   1922  ND2 ASN   119       8.913  32.526  21.743  1.00  0.00           N  
ATOM   1923 HD21 ASN   119       8.045  32.916  21.406  1.00  0.00           H  
ATOM   1924 HD22 ASN   119       9.192  31.657  21.311  1.00  0.00           H  
ATOM   1925  C   ASN   119      13.164  32.154  23.663  1.00  0.00           C  
ATOM   1926  O   ASN   119      13.400  32.560  24.821  1.00  0.00           O  
ATOM   1927  N   PHE   120      13.735  30.978  23.236  1.00  0.00           N  
ATOM   1928  H   PHE   120      13.354  30.507  22.428  1.00  0.00           H  
ATOM   1929  CA  PHE   120      14.603  30.208  24.135  1.00  0.00           C  
ATOM   1930  HA  PHE   120      14.082  30.106  25.087  1.00  0.00           H  
ATOM   1931  CB  PHE   120      14.800  28.839  23.548  1.00  0.00           C  
ATOM   1932  HB2 PHE   120      13.860  28.511  23.104  1.00  0.00           H  
ATOM   1933  HB3 PHE   120      15.566  28.888  22.773  1.00  0.00           H  
ATOM   1934  CG  PHE   120      15.195  27.923  24.668  1.00  0.00           C  
ATOM   1935  CD1 PHE   120      14.219  27.085  25.181  1.00  0.00           C  
ATOM   1936  HD1 PHE   120      13.169  27.202  24.953  1.00  0.00           H  
ATOM   1937  CE1 PHE   120      14.636  26.099  26.099  1.00  0.00           C  
ATOM   1938  HE1 PHE   120      14.001  25.307  26.468  1.00  0.00           H  
ATOM   1939  CZ  PHE   120      16.013  26.065  26.588  1.00  0.00           C  
ATOM   1940  HZ  PHE   120      16.284  25.363  27.362  1.00  0.00           H  
ATOM   1941  CE2 PHE   120      16.972  26.850  25.893  1.00  0.00           C  
ATOM   1942  HE2 PHE   120      18.037  26.740  26.034  1.00  0.00           H  
ATOM   1943  CD2 PHE   120      16.528  27.761  24.994  1.00  0.00           C  
ATOM   1944  HD2 PHE   120      17.257  28.335  24.440  1.00  0.00           H  
ATOM   1945  C   PHE   120      15.957  31.048  24.313  1.00  0.00           C  
ATOM   1946  O   PHE   120      16.411  31.139  25.482  1.00  0.00           O  
ATOM   1947  N   GLU   121      16.518  31.681  23.292  1.00  0.00           N  
ATOM   1948  H   GLU   121      16.132  31.720  22.359  1.00  0.00           H  
ATOM   1949  CA  GLU   121      17.676  32.622  23.452  1.00  0.00           C  
ATOM   1950  HA  GLU   121      18.640  32.141  23.615  1.00  0.00           H  
ATOM   1951  CB  GLU   121      17.816  33.458  22.121  1.00  0.00           C  
ATOM   1952  HB2 GLU   121      16.832  33.831  21.836  1.00  0.00           H  
ATOM   1953  HB3 GLU   121      18.438  34.328  22.334  1.00  0.00           H  
ATOM   1954  CG  GLU   121      18.287  32.690  20.870  1.00  0.00           C  
ATOM   1955  HG2 GLU   121      17.829  31.705  20.952  1.00  0.00           H  
ATOM   1956  HG3 GLU   121      17.855  33.191  20.004  1.00  0.00           H  
ATOM   1957  CD  GLU   121      19.854  32.558  20.768  1.00  0.00           C  
ATOM   1958  OE1 GLU   121      20.317  32.187  19.663  1.00  0.00           O  
ATOM   1959  OE2 GLU   121      20.552  32.715  21.783  1.00  0.00           O  
ATOM   1960  C   GLU   121      17.474  33.712  24.538  1.00  0.00           C  
ATOM   1961  O   GLU   121      18.379  34.045  25.264  1.00  0.00           O  
ATOM   1962  N   LYS   122      16.261  34.166  24.741  1.00  0.00           N  
ATOM   1963  H   LYS   122      15.509  33.705  24.250  1.00  0.00           H  
ATOM   1964  CA  LYS   122      16.003  35.103  25.906  1.00  0.00           C  
ATOM   1965  HA  LYS   122      16.801  35.845  25.931  1.00  0.00           H  
ATOM   1966  CB  LYS   122      14.726  35.899  25.640  1.00  0.00           C  
ATOM   1967  HB2 LYS   122      13.950  35.143  25.759  1.00  0.00           H  
ATOM   1968  HB3 LYS   122      14.607  36.668  26.403  1.00  0.00           H  
ATOM   1969  CG  LYS   122      14.633  36.375  24.396  1.00  0.00           C  
ATOM   1970  HG2 LYS   122      15.593  36.883  24.298  1.00  0.00           H  
ATOM   1971  HG3 LYS   122      14.549  35.579  23.656  1.00  0.00           H  
ATOM   1972  CD  LYS   122      13.573  37.249  24.180  1.00  0.00           C  
ATOM   1973  HD2 LYS   122      12.650  36.669  24.207  1.00  0.00           H  
ATOM   1974  HD3 LYS   122      13.522  38.017  24.952  1.00  0.00           H  
ATOM   1975  CE  LYS   122      13.673  37.769  22.952  1.00  0.00           C  
ATOM   1976  HE2 LYS   122      14.521  38.452  22.906  1.00  0.00           H  
ATOM   1977  HE3 LYS   122      13.790  36.943  22.250  1.00  0.00           H  
ATOM   1978  NZ  LYS   122      12.448  38.570  22.539  1.00  0.00           N  
ATOM   1979  HZ1 LYS   122      11.616  38.016  22.684  1.00  0.00           H  
ATOM   1980  HZ2 LYS   122      12.343  39.392  23.117  1.00  0.00           H  
ATOM   1981  HZ3 LYS   122      12.589  39.012  21.641  1.00  0.00           H  
ATOM   1982  C   LYS   122      15.997  34.342  27.297  1.00  0.00           C  
ATOM   1983  O   LYS   122      16.589  34.884  28.223  1.00  0.00           O  
ATOM   1984  N   ARG   123      15.628  33.049  27.378  1.00  0.00           N  
ATOM   1985  H   ARG   123      15.204  32.657  26.550  1.00  0.00           H  
ATOM   1986  CA  ARG   123      15.862  32.251  28.620  1.00  0.00           C  
ATOM   1987  HA  ARG   123      15.474  32.865  29.433  1.00  0.00           H  
ATOM   1988  CB  ARG   123      15.162  30.853  28.457  1.00  0.00           C  
ATOM   1989  HB2 ARG   123      14.109  31.068  28.273  1.00  0.00           H  
ATOM   1990  HB3 ARG   123      15.611  30.344  27.604  1.00  0.00           H  
ATOM   1991  CG  ARG   123      15.356  30.122  29.550  1.00  0.00           C  
ATOM   1992  HG2 ARG   123      16.397  29.819  29.664  1.00  0.00           H  
ATOM   1993  HG3 ARG   123      15.052  30.632  30.465  1.00  0.00           H  
ATOM   1994  CD  ARG   123      14.637  28.955  29.530  1.00  0.00           C  
ATOM   1995  HD2 ARG   123      13.640  29.117  29.939  1.00  0.00           H  
ATOM   1996  HD3 ARG   123      14.492  28.531  28.536  1.00  0.00           H  
ATOM   1997  NE  ARG   123      15.097  27.933  30.433  1.00  0.00           N  
ATOM   1998  HE  ARG   123      15.802  28.168  31.117  1.00  0.00           H  
ATOM   1999  CZ  ARG   123      15.005  26.631  30.152  1.00  0.00           C  
ATOM   2000  NH1 ARG   123      14.219  26.173  29.254  1.00  0.00           N  
ATOM   2001 HH11 ARG   123      13.457  26.762  28.950  1.00  0.00           H  
ATOM   2002 HH12 ARG   123      14.252  25.167  29.168  1.00  0.00           H  
ATOM   2003  NH2 ARG   123      15.666  25.850  30.975  1.00  0.00           N  
ATOM   2004 HH21 ARG   123      16.212  26.213  31.742  1.00  0.00           H  
ATOM   2005 HH22 ARG   123      15.475  24.861  30.896  1.00  0.00           H  
ATOM   2006  C   ARG   123      17.346  32.016  28.851  1.00  0.00           C  
ATOM   2007  O   ARG   123      17.870  32.136  30.002  1.00  0.00           O  
ATOM   2008  N   LEU   124      18.093  31.845  27.776  1.00  0.00           N  
ATOM   2009  H   LEU   124      17.616  31.875  26.887  1.00  0.00           H  
ATOM   2010  CA  LEU   124      19.537  31.606  27.606  1.00  0.00           C  
ATOM   2011  HA  LEU   124      19.829  30.858  28.342  1.00  0.00           H  
ATOM   2012  CB  LEU   124      19.787  31.179  26.153  1.00  0.00           C  
ATOM   2013  HB2 LEU   124      18.969  30.514  25.877  1.00  0.00           H  
ATOM   2014  HB3 LEU   124      19.727  32.065  25.521  1.00  0.00           H  
ATOM   2015  CG  LEU   124      21.041  30.371  25.824  1.00  0.00           C  
ATOM   2016  HG  LEU   124      21.199  29.633  26.610  1.00  0.00           H  
ATOM   2017  CD1 LEU   124      20.893  29.692  24.458  1.00  0.00           C  
ATOM   2018 HD11 LEU   124      21.824  29.134  24.353  1.00  0.00           H  
ATOM   2019 HD12 LEU   124      20.070  28.980  24.394  1.00  0.00           H  
ATOM   2020 HD13 LEU   124      20.828  30.347  23.590  1.00  0.00           H  
ATOM   2021  CD2 LEU   124      22.288  31.239  25.892  1.00  0.00           C  
ATOM   2022 HD21 LEU   124      22.494  31.415  26.948  1.00  0.00           H  
ATOM   2023 HD22 LEU   124      23.085  30.634  25.460  1.00  0.00           H  
ATOM   2024 HD23 LEU   124      22.186  32.091  25.219  1.00  0.00           H  
ATOM   2025  C   LEU   124      20.466  32.741  27.984  1.00  0.00           C  
ATOM   2026  O   LEU   124      21.360  32.481  28.856  1.00  0.00           O  
ATOM   2027  N   THR   125      20.240  33.963  27.468  1.00  0.00           N  
ATOM   2028  H   THR   125      19.356  34.031  26.983  1.00  0.00           H  
ATOM   2029  CA  THR   125      21.119  35.124  27.397  1.00  0.00           C  
ATOM   2030  HA  THR   125      22.094  34.808  27.026  1.00  0.00           H  
ATOM   2031  CB  THR   125      20.488  36.004  26.390  1.00  0.00           C  
ATOM   2032  HB  THR   125      19.465  36.231  26.690  1.00  0.00           H  
ATOM   2033  CG2 THR   125      21.169  37.397  26.213  1.00  0.00           C  
ATOM   2034 HG21 THR   125      21.151  37.770  27.237  1.00  0.00           H  
ATOM   2035 HG22 THR   125      22.143  37.360  25.724  1.00  0.00           H  
ATOM   2036 HG23 THR   125      20.482  38.034  25.657  1.00  0.00           H  
ATOM   2037  OG1 THR   125      20.594  35.538  25.099  1.00  0.00           O  
ATOM   2038  HG1 THR   125      19.917  34.861  25.027  1.00  0.00           H  
ATOM   2039  C   THR   125      21.326  35.813  28.743  1.00  0.00           C  
ATOM   2040  O   THR   125      22.515  36.222  28.975  1.00  0.00           O  
ATOM   2041  OXT THR   125      20.422  36.069  29.487  1.00  0.00           O  
TER    2042      THR   125 
ATOM   2042  N   ALA   126     -29.031  -5.086 -55.436  1.00  0.00           N  
ATOM   2043  H1  ALA   126     -28.147  -4.842 -55.859  1.00  0.00           H  
ATOM   2044  H2  ALA   126     -28.979  -4.838 -54.459  1.00  0.00           H  
ATOM   2045  H3  ALA   126     -29.824  -4.621 -55.854  1.00  0.00           H  
ATOM   2046  CA  ALA   126     -29.318  -6.532 -55.471  1.00  0.00           C  
ATOM   2047  HA  ALA   126     -30.031  -6.750 -54.676  1.00  0.00           H  
ATOM   2048  CB  ALA   126     -29.940  -6.958 -56.788  1.00  0.00           C  
ATOM   2049  HB1 ALA   126     -30.973  -6.614 -56.759  1.00  0.00           H  
ATOM   2050  HB2 ALA   126     -29.415  -6.549 -57.652  1.00  0.00           H  
ATOM   2051  HB3 ALA   126     -29.924  -8.046 -56.852  1.00  0.00           H  
ATOM   2052  C   ALA   126     -28.119  -7.430 -55.155  1.00  0.00           C  
ATOM   2053  O   ALA   126     -27.553  -8.266 -55.844  1.00  0.00           O  
ATOM   2054  N   ASP   127     -27.626  -7.334 -53.927  1.00  0.00           N  
ATOM   2055  H   ASP   127     -27.848  -6.582 -53.291  1.00  0.00           H  
ATOM   2056  CA  ASP   127     -26.660  -8.284 -53.300  1.00  0.00           C  
ATOM   2057  HA  ASP   127     -26.740  -9.287 -53.720  1.00  0.00           H  
ATOM   2058  CB  ASP   127     -25.250  -7.767 -53.514  1.00  0.00           C  
ATOM   2059  HB2 ASP   127     -24.955  -8.051 -54.524  1.00  0.00           H  
ATOM   2060  HB3 ASP   127     -25.237  -6.679 -53.572  1.00  0.00           H  
ATOM   2061  CG  ASP   127     -24.032  -8.271 -52.754  1.00  0.00           C  
ATOM   2062  OD1 ASP   127     -24.270  -9.059 -51.803  1.00  0.00           O  
ATOM   2063  OD2 ASP   127     -22.918  -7.779 -52.926  1.00  0.00           O  
ATOM   2064  C   ASP   127     -27.119  -8.281 -51.874  1.00  0.00           C  
ATOM   2065  O   ASP   127     -27.055  -7.216 -51.226  1.00  0.00           O  
ATOM   2066  N   THR   128     -27.684  -9.396 -51.472  1.00  0.00           N  
ATOM   2067  H   THR   128     -27.642 -10.226 -52.046  1.00  0.00           H  
ATOM   2068  CA  THR   128     -28.179  -9.575 -50.098  1.00  0.00           C  
ATOM   2069  HA  THR   128     -28.996  -8.890 -49.871  1.00  0.00           H  
ATOM   2070  CB  THR   128     -28.675 -11.043 -49.978  1.00  0.00           C  
ATOM   2071  HB  THR   128     -27.819 -11.683 -50.190  1.00  0.00           H  
ATOM   2072  CG2 THR   128     -29.400 -11.436 -48.654  1.00  0.00           C  
ATOM   2073 HG21 THR   128     -28.760 -11.509 -47.775  1.00  0.00           H  
ATOM   2074 HG22 THR   128     -30.277 -10.807 -48.502  1.00  0.00           H  
ATOM   2075 HG23 THR   128     -29.713 -12.474 -48.762  1.00  0.00           H  
ATOM   2076  OG1 THR   128     -29.680 -11.288 -51.055  1.00  0.00           O  
ATOM   2077  HG1 THR   128     -29.296 -11.069 -51.907  1.00  0.00           H  
ATOM   2078  C   THR   128     -27.118  -9.297 -48.976  1.00  0.00           C  
ATOM   2079  O   THR   128     -27.563  -8.974 -47.916  1.00  0.00           O  
ATOM   2080  N   THR   129     -25.768  -9.217 -49.261  1.00  0.00           N  
ATOM   2081  H   THR   129     -25.488  -9.432 -50.207  1.00  0.00           H  
ATOM   2082  CA  THR   129     -24.834  -8.927 -48.230  1.00  0.00           C  
ATOM   2083  HA  THR   129     -25.216  -9.258 -47.265  1.00  0.00           H  
ATOM   2084  CB  THR   129     -23.570  -9.782 -48.472  1.00  0.00           C  
ATOM   2085  HB  THR   129     -23.344  -9.846 -49.536  1.00  0.00           H  
ATOM   2086  CG2 THR   129     -22.358  -9.304 -47.661  1.00  0.00           C  
ATOM   2087 HG21 THR   129     -21.470  -9.883 -47.917  1.00  0.00           H  
ATOM   2088 HG22 THR   129     -22.144  -8.260 -47.889  1.00  0.00           H  
ATOM   2089 HG23 THR   129     -22.547  -9.555 -46.617  1.00  0.00           H  
ATOM   2090  OG1 THR   129     -23.755 -11.122 -48.091  1.00  0.00           O  
ATOM   2091  HG1 THR   129     -24.506 -11.566 -48.492  1.00  0.00           H  
ATOM   2092  C   THR   129     -24.454  -7.453 -48.195  1.00  0.00           C  
ATOM   2093  O   THR   129     -24.350  -6.808 -47.158  1.00  0.00           O  
ATOM   2094  N   THR   130     -24.198  -6.829 -49.352  1.00  0.00           N  
ATOM   2095  H   THR   130     -24.291  -7.412 -50.171  1.00  0.00           H  
ATOM   2096  CA  THR   130     -23.930  -5.293 -49.442  1.00  0.00           C  
ATOM   2097  HA  THR   130     -23.085  -5.111 -48.778  1.00  0.00           H  
ATOM   2098  CB  THR   130     -23.450  -5.035 -50.898  1.00  0.00           C  
ATOM   2099  HB  THR   130     -24.159  -5.233 -51.701  1.00  0.00           H  
ATOM   2100  CG2 THR   130     -23.125  -3.645 -51.268  1.00  0.00           C  
ATOM   2101 HG21 THR   130     -24.053  -3.072 -51.259  1.00  0.00           H  
ATOM   2102 HG22 THR   130     -22.368  -3.265 -50.582  1.00  0.00           H  
ATOM   2103 HG23 THR   130     -22.693  -3.761 -52.262  1.00  0.00           H  
ATOM   2104  OG1 THR   130     -22.260  -5.756 -51.287  1.00  0.00           O  
ATOM   2105  HG1 THR   130     -22.599  -6.585 -51.634  1.00  0.00           H  
ATOM   2106  C   THR   130     -25.047  -4.418 -48.956  1.00  0.00           C  
ATOM   2107  O   THR   130     -24.795  -3.463 -48.237  1.00  0.00           O  
ATOM   2108  N   ALA   131     -26.289  -4.756 -49.250  1.00  0.00           N  
ATOM   2109  H   ALA   131     -26.459  -5.603 -49.773  1.00  0.00           H  
ATOM   2110  CA  ALA   131     -27.457  -4.171 -48.582  1.00  0.00           C  
ATOM   2111  HA  ALA   131     -27.331  -3.089 -48.603  1.00  0.00           H  
ATOM   2112  CB  ALA   131     -28.693  -4.490 -49.370  1.00  0.00           C  
ATOM   2113  HB1 ALA   131     -28.899  -5.560 -49.405  1.00  0.00           H  
ATOM   2114  HB2 ALA   131     -29.514  -3.981 -48.866  1.00  0.00           H  
ATOM   2115  HB3 ALA   131     -28.734  -4.044 -50.364  1.00  0.00           H  
ATOM   2116  C   ALA   131     -27.640  -4.533 -47.036  1.00  0.00           C  
ATOM   2117  O   ALA   131     -28.447  -3.817 -46.474  1.00  0.00           O  
ATOM   2118  N   ALA   132     -26.771  -5.351 -46.468  1.00  0.00           N  
ATOM   2119  H   ALA   132     -26.065  -5.815 -47.020  1.00  0.00           H  
ATOM   2120  CA  ALA   132     -26.845  -5.467 -45.058  1.00  0.00           C  
ATOM   2121  HA  ALA   132     -27.885  -5.338 -44.759  1.00  0.00           H  
ATOM   2122  CB  ALA   132     -26.435  -6.795 -44.512  1.00  0.00           C  
ATOM   2123  HB1 ALA   132     -27.101  -7.549 -44.931  1.00  0.00           H  
ATOM   2124  HB2 ALA   132     -25.457  -7.171 -44.812  1.00  0.00           H  
ATOM   2125  HB3 ALA   132     -26.648  -6.871 -43.445  1.00  0.00           H  
ATOM   2126  C   ALA   132     -26.040  -4.266 -44.410  1.00  0.00           C  
ATOM   2127  O   ALA   132     -25.125  -3.744 -45.030  1.00  0.00           O  
ATOM   2128  N   PRO   133     -26.418  -3.834 -43.154  1.00  0.00           N  
ATOM   2129  CD  PRO   133     -27.671  -4.275 -42.465  1.00  0.00           C  
ATOM   2130  HD2 PRO   133     -27.495  -5.326 -42.235  1.00  0.00           H  
ATOM   2131  HD3 PRO   133     -28.513  -4.161 -43.148  1.00  0.00           H  
ATOM   2132  CG  PRO   133     -27.858  -3.337 -41.254  1.00  0.00           C  
ATOM   2133  HG2 PRO   133     -28.298  -3.883 -40.419  1.00  0.00           H  
ATOM   2134  HG3 PRO   133     -28.457  -2.491 -41.591  1.00  0.00           H  
ATOM   2135  CB  PRO   133     -26.434  -2.874 -40.975  1.00  0.00           C  
ATOM   2136  HB2 PRO   133     -25.925  -3.581 -40.320  1.00  0.00           H  
ATOM   2137  HB3 PRO   133     -26.298  -1.918 -40.468  1.00  0.00           H  
ATOM   2138  CA  PRO   133     -25.658  -2.907 -42.278  1.00  0.00           C  
ATOM   2139  HA  PRO   133     -25.728  -1.938 -42.773  1.00  0.00           H  
ATOM   2140  C   PRO   133     -24.198  -3.292 -42.063  1.00  0.00           C  
ATOM   2141  O   PRO   133     -23.730  -4.458 -42.321  1.00  0.00           O  
ATOM   2142  N   ALA   134     -23.378  -2.350 -41.544  1.00  0.00           N  
ATOM   2143  H   ALA   134     -23.841  -1.481 -41.319  1.00  0.00           H  
ATOM   2144  CA  ALA   134     -21.884  -2.466 -41.473  1.00  0.00           C  
ATOM   2145  HA  ALA   134     -21.421  -2.541 -42.457  1.00  0.00           H  
ATOM   2146  CB  ALA   134     -21.250  -1.302 -40.752  1.00  0.00           C  
ATOM   2147  HB1 ALA   134     -21.568  -0.354 -41.186  1.00  0.00           H  
ATOM   2148  HB2 ALA   134     -21.549  -1.301 -39.704  1.00  0.00           H  
ATOM   2149  HB3 ALA   134     -20.162  -1.241 -40.743  1.00  0.00           H  
ATOM   2150  C   ALA   134     -21.457  -3.770 -40.608  1.00  0.00           C  
ATOM   2151  O   ALA   134     -20.388  -4.261 -40.886  1.00  0.00           O  
ATOM   2152  N   ASP   135     -22.257  -4.188 -39.627  1.00  0.00           N  
ATOM   2153  H   ASP   135     -22.992  -3.530 -39.414  1.00  0.00           H  
ATOM   2154  CA  ASP   135     -21.855  -5.154 -38.592  1.00  0.00           C  
ATOM   2155  HA  ASP   135     -20.819  -5.437 -38.772  1.00  0.00           H  
ATOM   2156  CB  ASP   135     -21.822  -4.599 -37.199  1.00  0.00           C  
ATOM   2157  HB2 ASP   135     -21.486  -5.416 -36.560  1.00  0.00           H  
ATOM   2158  HB3 ASP   135     -21.055  -3.825 -37.213  1.00  0.00           H  
ATOM   2159  CG  ASP   135     -23.142  -4.024 -36.641  1.00  0.00           C  
ATOM   2160  OD1 ASP   135     -24.040  -3.755 -37.486  1.00  0.00           O  
ATOM   2161  OD2 ASP   135     -23.228  -3.656 -35.434  1.00  0.00           O  
ATOM   2162  C   ASP   135     -22.722  -6.433 -38.437  1.00  0.00           C  
ATOM   2163  O   ASP   135     -22.364  -7.470 -37.894  1.00  0.00           O  
ATOM   2164  N   ALA   136     -23.977  -6.320 -38.983  1.00  0.00           N  
ATOM   2165  H   ALA   136     -24.210  -5.504 -39.531  1.00  0.00           H  
ATOM   2166  CA  ALA   136     -25.025  -7.367 -39.051  1.00  0.00           C  
ATOM   2167  HA  ALA   136     -24.807  -8.033 -38.216  1.00  0.00           H  
ATOM   2168  CB  ALA   136     -26.367  -6.716 -38.740  1.00  0.00           C  
ATOM   2169  HB1 ALA   136     -26.338  -6.363 -37.709  1.00  0.00           H  
ATOM   2170  HB2 ALA   136     -26.535  -5.891 -39.431  1.00  0.00           H  
ATOM   2171  HB3 ALA   136     -27.085  -7.530 -38.836  1.00  0.00           H  
ATOM   2172  C   ALA   136     -25.105  -8.152 -40.361  1.00  0.00           C  
ATOM   2173  O   ALA   136     -26.220  -8.647 -40.748  1.00  0.00           O  
ATOM   2174  N   LYS   137     -23.936  -8.311 -40.998  1.00  0.00           N  
ATOM   2175  H   LYS   137     -23.155  -7.762 -40.668  1.00  0.00           H  
ATOM   2176  CA  LYS   137     -23.751  -9.053 -42.326  1.00  0.00           C  
ATOM   2177  HA  LYS   137     -24.476  -8.677 -43.049  1.00  0.00           H  
ATOM   2178  CB  LYS   137     -22.293  -8.941 -42.808  1.00  0.00           C  
ATOM   2179  HB2 LYS   137     -21.717  -9.347 -41.977  1.00  0.00           H  
ATOM   2180  HB3 LYS   137     -22.040  -9.693 -43.556  1.00  0.00           H  
ATOM   2181  CG  LYS   137     -21.702  -7.742 -43.151  1.00  0.00           C  
ATOM   2182  HG2 LYS   137     -22.005  -7.047 -42.368  1.00  0.00           H  
ATOM   2183  HG3 LYS   137     -20.616  -7.829 -43.196  1.00  0.00           H  
ATOM   2184  CD  LYS   137     -22.134  -7.261 -44.317  1.00  0.00           C  
ATOM   2185  HD2 LYS   137     -21.609  -7.717 -45.156  1.00  0.00           H  
ATOM   2186  HD3 LYS   137     -23.212  -7.421 -44.337  1.00  0.00           H  
ATOM   2187  CE  LYS   137     -21.931  -5.922 -44.438  1.00  0.00           C  
ATOM   2188  HE2 LYS   137     -22.298  -5.323 -43.604  1.00  0.00           H  
ATOM   2189  HE3 LYS   137     -20.863  -5.825 -44.633  1.00  0.00           H  
ATOM   2190  NZ  LYS   137     -22.501  -5.298 -45.637  1.00  0.00           N  
ATOM   2191  HZ1 LYS   137     -23.496  -5.190 -45.500  1.00  0.00           H  
ATOM   2192  HZ2 LYS   137     -22.181  -4.341 -45.685  1.00  0.00           H  
ATOM   2193  HZ3 LYS   137     -22.342  -5.847 -46.470  1.00  0.00           H  
ATOM   2194  C   LYS   137     -24.205 -10.537 -42.324  1.00  0.00           C  
ATOM   2195  O   LYS   137     -23.948 -11.160 -41.295  1.00  0.00           O  
ATOM   2196  N   PRO   138     -24.498 -11.151 -43.518  1.00  0.00           N  
ATOM   2197  CD  PRO   138     -25.080 -10.601 -44.764  1.00  0.00           C  
ATOM   2198  HD2 PRO   138     -24.237 -10.370 -45.416  1.00  0.00           H  
ATOM   2199  HD3 PRO   138     -25.552  -9.645 -44.538  1.00  0.00           H  
ATOM   2200  CG  PRO   138     -25.979 -11.700 -45.364  1.00  0.00           C  
ATOM   2201  HG2 PRO   138     -26.138 -11.620 -46.439  1.00  0.00           H  
ATOM   2202  HG3 PRO   138     -26.927 -11.789 -44.834  1.00  0.00           H  
ATOM   2203  CB  PRO   138     -25.198 -12.944 -45.035  1.00  0.00           C  
ATOM   2204  HB2 PRO   138     -24.420 -13.202 -45.754  1.00  0.00           H  
ATOM   2205  HB3 PRO   138     -25.818 -13.839 -44.990  1.00  0.00           H  
ATOM   2206  CA  PRO   138     -24.711 -12.617 -43.605  1.00  0.00           C  
ATOM   2207  HA  PRO   138     -25.503 -12.876 -42.902  1.00  0.00           H  
ATOM   2208  C   PRO   138     -23.468 -13.448 -43.253  1.00  0.00           C  
ATOM   2209  O   PRO   138     -22.325 -13.005 -43.453  1.00  0.00           O  
ATOM   2210  N   MET   139     -23.735 -14.495 -42.474  1.00  0.00           N  
ATOM   2211  H   MET   139     -24.699 -14.707 -42.258  1.00  0.00           H  
ATOM   2212  CA  MET   139     -22.806 -15.179 -41.590  1.00  0.00           C  
ATOM   2213  HA  MET   139     -22.701 -14.448 -40.788  1.00  0.00           H  
ATOM   2214  CB  MET   139     -23.444 -16.385 -40.963  1.00  0.00           C  
ATOM   2215  HB2 MET   139     -22.892 -16.658 -40.064  1.00  0.00           H  
ATOM   2216  HB3 MET   139     -24.486 -16.348 -40.646  1.00  0.00           H  
ATOM   2217  CG  MET   139     -23.507 -17.678 -41.861  1.00  0.00           C  
ATOM   2218  HG2 MET   139     -24.062 -17.385 -42.753  1.00  0.00           H  
ATOM   2219  HG3 MET   139     -22.516 -17.986 -42.195  1.00  0.00           H  
ATOM   2220  SD  MET   139     -24.267 -19.177 -41.149  1.00  0.00           S  
ATOM   2221  CE  MET   139     -24.918 -19.838 -42.682  1.00  0.00           C  
ATOM   2222  HE1 MET   139     -24.129 -20.409 -43.172  1.00  0.00           H  
ATOM   2223  HE2 MET   139     -25.764 -20.511 -42.538  1.00  0.00           H  
ATOM   2224  HE3 MET   139     -25.183 -19.081 -43.420  1.00  0.00           H  
ATOM   2225  C   MET   139     -21.447 -15.486 -42.229  1.00  0.00           C  
ATOM   2226  O   MET   139     -20.479 -15.205 -41.534  1.00  0.00           O  
ATOM   2227  N   MET   140     -21.375 -15.963 -43.480  1.00  0.00           N  
ATOM   2228  H   MET   140     -22.282 -16.002 -43.922  1.00  0.00           H  
ATOM   2229  CA  MET   140     -20.165 -16.378 -44.080  1.00  0.00           C  
ATOM   2230  HA  MET   140     -19.601 -17.028 -43.412  1.00  0.00           H  
ATOM   2231  CB  MET   140     -20.544 -17.170 -45.292  1.00  0.00           C  
ATOM   2232  HB2 MET   140     -21.413 -16.731 -45.783  1.00  0.00           H  
ATOM   2233  HB3 MET   140     -19.642 -17.200 -45.904  1.00  0.00           H  
ATOM   2234  CG  MET   140     -20.942 -18.615 -44.869  1.00  0.00           C  
ATOM   2235  HG2 MET   140     -19.986 -19.134 -44.931  1.00  0.00           H  
ATOM   2236  HG3 MET   140     -21.085 -18.704 -43.792  1.00  0.00           H  
ATOM   2237  SD  MET   140     -21.989 -19.567 -46.006  1.00  0.00           S  
ATOM   2238  CE  MET   140     -20.888 -19.492 -47.436  1.00  0.00           C  
ATOM   2239  HE1 MET   140     -20.028 -20.150 -47.317  1.00  0.00           H  
ATOM   2240  HE2 MET   140     -21.488 -19.634 -48.335  1.00  0.00           H  
ATOM   2241  HE3 MET   140     -20.547 -18.466 -47.574  1.00  0.00           H  
ATOM   2242  C   MET   140     -19.247 -15.130 -44.426  1.00  0.00           C  
ATOM   2243  O   MET   140     -18.089 -15.420 -44.672  1.00  0.00           O  
ATOM   2244  N   HIE   141     -19.731 -13.860 -44.406  1.00  0.00           N  
ATOM   2245  H   HIE   141     -20.635 -13.836 -43.955  1.00  0.00           H  
ATOM   2246  CA  HIE   141     -18.990 -12.730 -44.856  1.00  0.00           C  
ATOM   2247  HA  HIE   141     -18.049 -13.143 -45.219  1.00  0.00           H  
ATOM   2248  CB  HIE   141     -19.758 -11.954 -45.916  1.00  0.00           C  
ATOM   2249  HB2 HIE   141     -20.785 -11.773 -45.599  1.00  0.00           H  
ATOM   2250  HB3 HIE   141     -19.344 -10.979 -46.171  1.00  0.00           H  
ATOM   2251  CG  HIE   141     -19.728 -12.654 -47.226  1.00  0.00           C  
ATOM   2252  ND1 HIE   141     -18.626 -13.201 -47.851  1.00  0.00           N  
ATOM   2253  CE1 HIE   141     -19.075 -13.667 -49.001  1.00  0.00           C  
ATOM   2254  HE1 HIE   141     -18.475 -14.014 -49.829  1.00  0.00           H  
ATOM   2255  NE2 HIE   141     -20.412 -13.510 -49.095  1.00  0.00           N  
ATOM   2256  HE2 HIE   141     -20.973 -13.840 -49.867  1.00  0.00           H  
ATOM   2257  CD2 HIE   141     -20.859 -12.871 -47.958  1.00  0.00           C  
ATOM   2258  HD2 HIE   141     -21.869 -12.638 -47.655  1.00  0.00           H  
ATOM   2259  C   HIE   141     -18.746 -11.807 -43.567  1.00  0.00           C  
ATOM   2260  O   HIE   141     -18.458 -10.583 -43.625  1.00  0.00           O  
ATOM   2261  N   HIE   142     -19.097 -12.325 -42.390  1.00  0.00           N  
ATOM   2262  H   HIE   142     -19.452 -13.270 -42.356  1.00  0.00           H  
ATOM   2263  CA  HIE   142     -19.092 -11.509 -41.145  1.00  0.00           C  
ATOM   2264  HA  HIE   142     -19.644 -10.602 -41.391  1.00  0.00           H  
ATOM   2265  CB  HIE   142     -20.057 -12.285 -40.196  1.00  0.00           C  
ATOM   2266  HB2 HIE   142     -21.064 -12.378 -40.603  1.00  0.00           H  
ATOM   2267  HB3 HIE   142     -19.701 -13.315 -40.169  1.00  0.00           H  
ATOM   2268  CG  HIE   142     -20.244 -11.692 -38.766  1.00  0.00           C  
ATOM   2269  ND1 HIE   142     -21.410 -10.982 -38.394  1.00  0.00           N  
ATOM   2270  CE1 HIE   142     -21.148 -10.611 -37.141  1.00  0.00           C  
ATOM   2271  HE1 HIE   142     -21.812 -10.021 -36.528  1.00  0.00           H  
ATOM   2272  NE2 HIE   142     -19.892 -11.020 -36.709  1.00  0.00           N  
ATOM   2273  HE2 HIE   142     -19.601 -11.026 -35.741  1.00  0.00           H  
ATOM   2274  CD2 HIE   142     -19.312 -11.668 -37.759  1.00  0.00           C  
ATOM   2275  HD2 HIE   142     -18.437 -12.288 -37.630  1.00  0.00           H  
ATOM   2276  C   HIE   142     -17.729 -11.103 -40.676  1.00  0.00           C  
ATOM   2277  O   HIE   142     -16.862 -11.973 -40.433  1.00  0.00           O  
ATOM   2278  N   LYS   143     -17.553  -9.797 -40.323  1.00  0.00           N  
ATOM   2279  H   LYS   143     -18.335  -9.167 -40.215  1.00  0.00           H  
ATOM   2280  CA  LYS   143     -16.378  -9.234 -39.660  1.00  0.00           C  
ATOM   2281  HA  LYS   143     -15.523  -9.624 -40.212  1.00  0.00           H  
ATOM   2282  CB  LYS   143     -16.399  -7.689 -39.813  1.00  0.00           C  
ATOM   2283  HB2 LYS   143     -17.273  -7.237 -39.344  1.00  0.00           H  
ATOM   2284  HB3 LYS   143     -15.518  -7.409 -39.235  1.00  0.00           H  
ATOM   2285  CG  LYS   143     -16.256  -7.152 -41.058  1.00  0.00           C  
ATOM   2286  HG2 LYS   143     -15.263  -7.522 -41.312  1.00  0.00           H  
ATOM   2287  HG3 LYS   143     -17.067  -7.520 -41.689  1.00  0.00           H  
ATOM   2288  CD  LYS   143     -16.210  -5.768 -41.067  1.00  0.00           C  
ATOM   2289  HD2 LYS   143     -17.127  -5.246 -40.795  1.00  0.00           H  
ATOM   2290  HD3 LYS   143     -15.436  -5.468 -40.360  1.00  0.00           H  
ATOM   2291  CE  LYS   143     -15.802  -5.351 -42.287  1.00  0.00           C  
ATOM   2292  HE2 LYS   143     -15.067  -6.028 -42.724  1.00  0.00           H  
ATOM   2293  HE3 LYS   143     -16.727  -5.467 -42.851  1.00  0.00           H  
ATOM   2294  NZ  LYS   143     -15.307  -3.979 -42.255  1.00  0.00           N  
ATOM   2295  HZ1 LYS   143     -15.969  -3.344 -41.832  1.00  0.00           H  
ATOM   2296  HZ2 LYS   143     -14.422  -4.012 -41.770  1.00  0.00           H  
ATOM   2297  HZ3 LYS   143     -15.078  -3.552 -43.141  1.00  0.00           H  
ATOM   2298  C   LYS   143     -16.233  -9.728 -38.208  1.00  0.00           C  
ATOM   2299  O   LYS   143     -17.014  -9.451 -37.281  1.00  0.00           O  
ATOM   2300  N   GLY   144     -15.323 -10.720 -38.082  1.00  0.00           N  
ATOM   2301  H   GLY   144     -14.961 -11.087 -38.951  1.00  0.00           H  
ATOM   2302  CA  GLY   144     -14.842 -11.313 -36.753  1.00  0.00           C  
ATOM   2303  HA2 GLY   144     -13.799 -11.592 -36.903  1.00  0.00           H  
ATOM   2304  HA3 GLY   144     -14.743 -10.504 -36.030  1.00  0.00           H  
ATOM   2305  C   GLY   144     -15.650 -12.509 -36.278  1.00  0.00           C  
ATOM   2306  O   GLY   144     -16.139 -13.410 -36.975  1.00  0.00           O  
ATOM   2307  N   LYS   145     -15.875 -12.511 -34.945  1.00  0.00           N  
ATOM   2308  H   LYS   145     -15.743 -11.643 -34.445  1.00  0.00           H  
ATOM   2309  CA  LYS   145     -16.746 -13.459 -34.261  1.00  0.00           C  
ATOM   2310  HA  LYS   145     -16.432 -14.423 -34.661  1.00  0.00           H  
ATOM   2311  CB  LYS   145     -16.343 -13.423 -32.767  1.00  0.00           C  
ATOM   2312  HB2 LYS   145     -15.295 -13.170 -32.605  1.00  0.00           H  
ATOM   2313  HB3 LYS   145     -16.692 -12.482 -32.343  1.00  0.00           H  
ATOM   2314  CG  LYS   145     -16.708 -14.508 -32.028  1.00  0.00           C  
ATOM   2315  HG2 LYS   145     -17.779 -14.686 -32.126  1.00  0.00           H  
ATOM   2316  HG3 LYS   145     -16.262 -15.380 -32.504  1.00  0.00           H  
ATOM   2317  CD  LYS   145     -16.334 -14.553 -30.721  1.00  0.00           C  
ATOM   2318  HD2 LYS   145     -15.287 -14.856 -30.724  1.00  0.00           H  
ATOM   2319  HD3 LYS   145     -16.382 -13.509 -30.411  1.00  0.00           H  
ATOM   2320  CE  LYS   145     -17.009 -15.315 -29.870  1.00  0.00           C  
ATOM   2321  HE2 LYS   145     -17.938 -14.817 -29.593  1.00  0.00           H  
ATOM   2322  HE3 LYS   145     -17.372 -16.265 -30.262  1.00  0.00           H  
ATOM   2323  NZ  LYS   145     -16.301 -15.445 -28.526  1.00  0.00           N  
ATOM   2324  HZ1 LYS   145     -16.790 -16.008 -27.845  1.00  0.00           H  
ATOM   2325  HZ2 LYS   145     -15.335 -15.731 -28.606  1.00  0.00           H  
ATOM   2326  HZ3 LYS   145     -16.344 -14.522 -28.119  1.00  0.00           H  
ATOM   2327  C   LYS   145     -18.203 -13.183 -34.578  1.00  0.00           C  
ATOM   2328  O   LYS   145     -18.763 -12.170 -34.264  1.00  0.00           O  
ATOM   2329  N   PHE   146     -18.911 -14.206 -35.118  1.00  0.00           N  
ATOM   2330  H   PHE   146     -18.422 -15.081 -35.235  1.00  0.00           H  
ATOM   2331  CA  PHE   146     -20.368 -14.211 -35.478  1.00  0.00           C  
ATOM   2332  HA  PHE   146     -20.586 -13.271 -35.984  1.00  0.00           H  
ATOM   2333  CB  PHE   146     -20.626 -15.422 -36.432  1.00  0.00           C  
ATOM   2334  HB2 PHE   146     -19.922 -15.360 -37.262  1.00  0.00           H  
ATOM   2335  HB3 PHE   146     -20.519 -16.412 -35.989  1.00  0.00           H  
ATOM   2336  CG  PHE   146     -22.069 -15.442 -36.928  1.00  0.00           C  
ATOM   2337  CD1 PHE   146     -22.433 -14.501 -37.919  1.00  0.00           C  
ATOM   2338  HD1 PHE   146     -21.700 -13.812 -38.313  1.00  0.00           H  
ATOM   2339  CE1 PHE   146     -23.776 -14.472 -38.334  1.00  0.00           C  
ATOM   2340  HE1 PHE   146     -24.050 -13.632 -38.955  1.00  0.00           H  
ATOM   2341  CZ  PHE   146     -24.627 -15.533 -38.075  1.00  0.00           C  
ATOM   2342  HZ  PHE   146     -25.604 -15.599 -38.531  1.00  0.00           H  
ATOM   2343  CE2 PHE   146     -24.200 -16.545 -37.205  1.00  0.00           C  
ATOM   2344  HE2 PHE   146     -24.812 -17.421 -37.043  1.00  0.00           H  
ATOM   2345  CD2 PHE   146     -22.965 -16.489 -36.636  1.00  0.00           C  
ATOM   2346  HD2 PHE   146     -22.697 -17.288 -35.961  1.00  0.00           H  
ATOM   2347  C   PHE   146     -21.310 -14.135 -34.308  1.00  0.00           C  
ATOM   2348  O   PHE   146     -21.902 -13.076 -34.137  1.00  0.00           O  
ATOM   2349  N   GLY   147     -21.526 -15.197 -33.445  1.00  0.00           N  
ATOM   2350  H   GLY   147     -20.996 -16.054 -33.516  1.00  0.00           H  
ATOM   2351  CA  GLY   147     -22.371 -15.071 -32.244  1.00  0.00           C  
ATOM   2352  HA2 GLY   147     -23.151 -14.398 -32.602  1.00  0.00           H  
ATOM   2353  HA3 GLY   147     -22.708 -16.076 -31.988  1.00  0.00           H  
ATOM   2354  C   GLY   147     -21.693 -14.467 -31.004  1.00  0.00           C  
ATOM   2355  O   GLY   147     -20.454 -14.145 -31.099  1.00  0.00           O  
ATOM   2356  N   PRO   148     -22.412 -14.279 -29.887  1.00  0.00           N  
ATOM   2357  CD  PRO   148     -23.866 -14.111 -29.970  1.00  0.00           C  
ATOM   2358  HD2 PRO   148     -24.231 -15.029 -30.431  1.00  0.00           H  
ATOM   2359  HD3 PRO   148     -24.211 -13.297 -30.609  1.00  0.00           H  
ATOM   2360  CG  PRO   148     -24.258 -13.724 -28.565  1.00  0.00           C  
ATOM   2361  HG2 PRO   148     -24.466 -14.592 -27.938  1.00  0.00           H  
ATOM   2362  HG3 PRO   148     -25.105 -13.039 -28.561  1.00  0.00           H  
ATOM   2363  CB  PRO   148     -23.082 -12.978 -27.886  1.00  0.00           C  
ATOM   2364  HB2 PRO   148     -23.033 -13.002 -26.798  1.00  0.00           H  
ATOM   2365  HB3 PRO   148     -23.071 -11.918 -28.139  1.00  0.00           H  
ATOM   2366  CA  PRO   148     -21.920 -13.655 -28.601  1.00  0.00           C  
ATOM   2367  HA  PRO   148     -21.192 -12.881 -28.844  1.00  0.00           H  
ATOM   2368  C   PRO   148     -21.292 -14.633 -27.569  1.00  0.00           C  
ATOM   2369  O   PRO   148     -21.615 -15.758 -27.523  1.00  0.00           O  
ATOM   2370  N   HIE   149     -20.337 -14.219 -26.773  1.00  0.00           N  
ATOM   2371  H   HIE   149     -20.143 -13.229 -26.823  1.00  0.00           H  
ATOM   2372  CA  HIE   149     -19.670 -15.061 -25.709  1.00  0.00           C  
ATOM   2373  HA  HIE   149     -19.567 -16.099 -26.027  1.00  0.00           H  
ATOM   2374  CB  HIE   149     -18.204 -14.526 -25.477  1.00  0.00           C  
ATOM   2375  HB2 HIE   149     -17.503 -15.321 -25.224  1.00  0.00           H  
ATOM   2376  HB3 HIE   149     -17.784 -14.222 -26.436  1.00  0.00           H  
ATOM   2377  CG  HIE   149     -17.905 -13.456 -24.458  1.00  0.00           C  
ATOM   2378  ND1 HIE   149     -17.912 -13.777 -23.096  1.00  0.00           N  
ATOM   2379  CE1 HIE   149     -17.755 -12.611 -22.428  1.00  0.00           C  
ATOM   2380  HE1 HIE   149     -17.734 -12.401 -21.369  1.00  0.00           H  
ATOM   2381  NE2 HIE   149     -17.529 -11.638 -23.315  1.00  0.00           N  
ATOM   2382  HE2 HIE   149     -17.244 -10.696 -23.089  1.00  0.00           H  
ATOM   2383  CD2 HIE   149     -17.679 -12.133 -24.607  1.00  0.00           C  
ATOM   2384  HD2 HIE   149     -17.564 -11.615 -25.548  1.00  0.00           H  
ATOM   2385  C   HIE   149     -20.403 -15.058 -24.448  1.00  0.00           C  
ATOM   2386  O   HIE   149     -21.127 -14.069 -24.089  1.00  0.00           O  
ATOM   2387  N   GLN   150     -20.445 -16.158 -23.789  1.00  0.00           N  
ATOM   2388  H   GLN   150     -20.082 -16.951 -24.299  1.00  0.00           H  
ATOM   2389  CA  GLN   150     -21.169 -16.361 -22.547  1.00  0.00           C  
ATOM   2390  HA  GLN   150     -21.836 -15.499 -22.547  1.00  0.00           H  
ATOM   2391  CB  GLN   150     -22.021 -17.685 -22.600  1.00  0.00           C  
ATOM   2392  HB2 GLN   150     -22.509 -17.751 -23.572  1.00  0.00           H  
ATOM   2393  HB3 GLN   150     -21.344 -18.539 -22.565  1.00  0.00           H  
ATOM   2394  CG  GLN   150     -22.986 -17.692 -21.386  1.00  0.00           C  
ATOM   2395  HG2 GLN   150     -22.333 -17.674 -20.513  1.00  0.00           H  
ATOM   2396  HG3 GLN   150     -23.722 -16.896 -21.498  1.00  0.00           H  
ATOM   2397  CD  GLN   150     -23.800 -18.997 -21.389  1.00  0.00           C  
ATOM   2398  OE1 GLN   150     -23.574 -19.850 -22.292  1.00  0.00           O  
ATOM   2399  NE2 GLN   150     -24.794 -19.137 -20.582  1.00  0.00           N  
ATOM   2400 HE21 GLN   150     -25.325 -19.989 -20.699  1.00  0.00           H  
ATOM   2401 HE22 GLN   150     -25.116 -18.393 -19.980  1.00  0.00           H  
ATOM   2402  C   GLN   150     -20.171 -16.257 -21.401  1.00  0.00           C  
ATOM   2403  O   GLN   150     -19.297 -17.129 -21.336  1.00  0.00           O  
ATOM   2404  N   CML   151     -20.238 -15.224 -20.534  1.00  0.00           N  
ATOM   2405  H   CML   151     -19.579 -15.231 -19.770  1.00  0.00           H  
ATOM   2406  CA  CML   151     -21.014 -13.949 -20.525  1.00  0.00           C  
ATOM   2407  HA  CML   151     -21.402 -13.725 -21.518  1.00  0.00           H  
ATOM   2408  CB  CML   151     -22.259 -14.065 -19.704  1.00  0.00           C  
ATOM   2409  HB2 CML   151     -22.987 -14.830 -19.973  1.00  0.00           H  
ATOM   2410  HB3 CML   151     -22.824 -13.140 -19.821  1.00  0.00           H  
ATOM   2411  SG  CML   151     -21.923 -14.233 -17.874  1.00  0.00           S  
ATOM   2412  S1L CML   151     -23.758 -14.342 -17.083  1.00  0.00           S  
ATOM   2413  C1L CML   151     -24.447 -12.703 -17.344  1.00  0.00           C  
ATOM   2414  H1L CML   151     -24.032 -12.244 -18.266  1.00  0.00           H  
ATOM   2415  H1M CML   151     -24.226 -12.087 -16.447  1.00  0.00           H  
ATOM   2416  C1R CML   151     -25.937 -12.755 -17.512  1.00  0.00           C  
ATOM   2417  C2R CML   151     -26.584 -13.372 -18.561  1.00  0.00           C  
ATOM   2418  H2R CML   151     -26.103 -13.710 -19.490  1.00  0.00           H  
ATOM   2419  C1  CML   151     -26.854 -12.534 -16.340  1.00  0.00           C  
ATOM   2420  C2  CML   151     -28.019 -13.391 -18.358  1.00  0.00           C  
ATOM   2421  N1  CML   151     -28.157 -12.695 -17.023  1.00  0.00           N  
ATOM   2422  O1  CML   151     -29.286 -12.566 -16.418  1.00  0.00           O  
ATOM   2423  C1A CML   151     -26.820 -11.060 -15.936  1.00  0.00           C  
ATOM   2424  H1A CML   151     -27.747 -10.706 -15.437  1.00  0.00           H  
ATOM   2425  H1B CML   151     -26.692 -10.416 -16.832  1.00  0.00           H  
ATOM   2426  H1C CML   151     -25.876 -10.983 -15.356  1.00  0.00           H  
ATOM   2427  C2A CML   151     -28.560 -12.433 -19.484  1.00  0.00           C  
ATOM   2428  H2A CML   151     -27.944 -11.508 -19.464  1.00  0.00           H  
ATOM   2429  H2B CML   151     -29.643 -12.235 -19.340  1.00  0.00           H  
ATOM   2430  H2C CML   151     -28.492 -13.033 -20.417  1.00  0.00           H  
ATOM   2431  C1D CML   151     -26.554 -13.443 -15.196  1.00  0.00           C  
ATOM   2432  H1D CML   151     -26.849 -14.488 -15.432  1.00  0.00           H  
ATOM   2433  H1E CML   151     -27.037 -13.114 -14.251  1.00  0.00           H  
ATOM   2434  H1F CML   151     -25.502 -13.433 -14.840  1.00  0.00           H  
ATOM   2435  C2D CML   151     -28.593 -14.779 -18.311  1.00  0.00           C  
ATOM   2436  H2D CML   151     -28.093 -15.472 -17.601  1.00  0.00           H  
ATOM   2437  H2E CML   151     -28.645 -15.260 -19.311  1.00  0.00           H  
ATOM   2438  H2F CML   151     -29.639 -14.655 -17.957  1.00  0.00           H  
ATOM   2439  C   CML   151     -20.227 -12.713 -20.185  1.00  0.00           C  
ATOM   2440  O   CML   151     -19.363 -12.735 -19.255  1.00  0.00           O  
ATOM   2441  N   ASP   152     -20.502 -11.557 -20.887  1.00  0.00           N  
ATOM   2442  H   ASP   152     -21.350 -11.664 -21.426  1.00  0.00           H  
ATOM   2443  CA  ASP   152     -20.008 -10.174 -20.623  1.00  0.00           C  
ATOM   2444  HA  ASP   152     -18.993 -10.138 -20.227  1.00  0.00           H  
ATOM   2445  CB  ASP   152     -20.070  -9.386 -21.965  1.00  0.00           C  
ATOM   2446  HB2 ASP   152     -19.355  -9.885 -22.619  1.00  0.00           H  
ATOM   2447  HB3 ASP   152     -21.060  -9.492 -22.409  1.00  0.00           H  
ATOM   2448  CG  ASP   152     -19.520  -7.976 -21.964  1.00  0.00           C  
ATOM   2449  OD1 ASP   152     -19.539  -7.300 -22.997  1.00  0.00           O  
ATOM   2450  OD2 ASP   152     -19.019  -7.452 -20.910  1.00  0.00           O  
ATOM   2451  C   ASP   152     -20.678  -9.588 -19.369  1.00  0.00           C  
ATOM   2452  O   ASP   152     -21.884  -9.696 -19.165  1.00  0.00           O  
ATOM   2453  N   MET   153     -19.876  -9.061 -18.467  1.00  0.00           N  
ATOM   2454  H   MET   153     -18.904  -9.262 -18.652  1.00  0.00           H  
ATOM   2455  CA  MET   153     -20.272  -8.486 -17.173  1.00  0.00           C  
ATOM   2456  HA  MET   153     -20.999  -9.163 -16.724  1.00  0.00           H  
ATOM   2457  CB  MET   153     -18.958  -8.332 -16.368  1.00  0.00           C  
ATOM   2458  HB2 MET   153     -18.144  -7.999 -17.012  1.00  0.00           H  
ATOM   2459  HB3 MET   153     -19.059  -7.639 -15.533  1.00  0.00           H  
ATOM   2460  CG  MET   153     -18.435  -9.667 -15.845  1.00  0.00           C  
ATOM   2461  HG2 MET   153     -17.804  -9.388 -15.001  1.00  0.00           H  
ATOM   2462  HG3 MET   153     -19.300 -10.295 -15.630  1.00  0.00           H  
ATOM   2463  SD  MET   153     -17.404 -10.719 -16.932  1.00  0.00           S  
ATOM   2464  CE  MET   153     -16.578 -11.687 -15.602  1.00  0.00           C  
ATOM   2465  HE1 MET   153     -15.798 -11.213 -15.006  1.00  0.00           H  
ATOM   2466  HE2 MET   153     -17.301 -12.114 -14.908  1.00  0.00           H  
ATOM   2467  HE3 MET   153     -16.087 -12.529 -16.089  1.00  0.00           H  
ATOM   2468  C   MET   153     -20.891  -7.108 -17.315  1.00  0.00           C  
ATOM   2469  O   MET   153     -21.784  -6.736 -16.543  1.00  0.00           O  
ATOM   2470  N   MET   154     -20.598  -6.464 -18.427  1.00  0.00           N  
ATOM   2471  H   MET   154     -20.026  -6.938 -19.111  1.00  0.00           H  
ATOM   2472  CA  MET   154     -20.844  -5.015 -18.456  1.00  0.00           C  
ATOM   2473  HA  MET   154     -20.784  -4.705 -17.413  1.00  0.00           H  
ATOM   2474  CB  MET   154     -19.805  -4.270 -19.310  1.00  0.00           C  
ATOM   2475  HB2 MET   154     -19.649  -4.735 -20.283  1.00  0.00           H  
ATOM   2476  HB3 MET   154     -20.127  -3.234 -19.415  1.00  0.00           H  
ATOM   2477  CG  MET   154     -18.494  -4.196 -18.630  1.00  0.00           C  
ATOM   2478  HG2 MET   154     -18.343  -5.161 -18.147  1.00  0.00           H  
ATOM   2479  HG3 MET   154     -17.805  -3.883 -19.414  1.00  0.00           H  
ATOM   2480  SD  MET   154     -18.383  -3.028 -17.226  1.00  0.00           S  
ATOM   2481  CE  MET   154     -18.224  -1.509 -18.078  1.00  0.00           C  
ATOM   2482  HE1 MET   154     -19.109  -1.268 -18.668  1.00  0.00           H  
ATOM   2483  HE2 MET   154     -17.995  -0.739 -17.341  1.00  0.00           H  
ATOM   2484  HE3 MET   154     -17.372  -1.473 -18.758  1.00  0.00           H  
ATOM   2485  C   MET   154     -22.276  -4.612 -18.818  1.00  0.00           C  
ATOM   2486  O   MET   154     -22.583  -3.433 -18.726  1.00  0.00           O  
ATOM   2487  N   PHE   155     -23.121  -5.574 -19.177  1.00  0.00           N  
ATOM   2488  H   PHE   155     -22.760  -6.517 -19.138  1.00  0.00           H  
ATOM   2489  CA  PHE   155     -24.573  -5.483 -19.572  1.00  0.00           C  
ATOM   2490  HA  PHE   155     -24.775  -4.581 -20.148  1.00  0.00           H  
ATOM   2491  CB  PHE   155     -24.733  -6.700 -20.506  1.00  0.00           C  
ATOM   2492  HB2 PHE   155     -24.397  -7.602 -19.994  1.00  0.00           H  
ATOM   2493  HB3 PHE   155     -25.809  -6.858 -20.582  1.00  0.00           H  
ATOM   2494  CG  PHE   155     -24.188  -6.640 -21.834  1.00  0.00           C  
ATOM   2495  CD1 PHE   155     -23.147  -7.436 -22.199  1.00  0.00           C  
ATOM   2496  HD1 PHE   155     -22.786  -8.148 -21.472  1.00  0.00           H  
ATOM   2497  CE1 PHE   155     -22.665  -7.456 -23.533  1.00  0.00           C  
ATOM   2498  HE1 PHE   155     -21.924  -8.152 -23.899  1.00  0.00           H  
ATOM   2499  CZ  PHE   155     -23.230  -6.621 -24.511  1.00  0.00           C  
ATOM   2500  HZ  PHE   155     -22.849  -6.611 -25.522  1.00  0.00           H  
ATOM   2501  CE2 PHE   155     -24.204  -5.646 -24.100  1.00  0.00           C  
ATOM   2502  HE2 PHE   155     -24.459  -4.818 -24.746  1.00  0.00           H  
ATOM   2503  CD2 PHE   155     -24.736  -5.746 -22.799  1.00  0.00           C  
ATOM   2504  HD2 PHE   155     -25.531  -5.092 -22.472  1.00  0.00           H  
ATOM   2505  C   PHE   155     -25.499  -5.458 -18.303  1.00  0.00           C  
ATOM   2506  O   PHE   155     -25.110  -6.043 -17.264  1.00  0.00           O  
ATOM   2507  N   LYS   156     -26.668  -4.875 -18.428  1.00  0.00           N  
ATOM   2508  H   LYS   156     -26.958  -4.510 -19.324  1.00  0.00           H  
ATOM   2509  CA  LYS   156     -27.438  -4.201 -17.351  1.00  0.00           C  
ATOM   2510  HA  LYS   156     -26.840  -3.543 -16.720  1.00  0.00           H  
ATOM   2511  CB  LYS   156     -28.609  -3.288 -17.917  1.00  0.00           C  
ATOM   2512  HB2 LYS   156     -29.205  -3.949 -18.547  1.00  0.00           H  
ATOM   2513  HB3 LYS   156     -29.182  -2.960 -17.050  1.00  0.00           H  
ATOM   2514  CG  LYS   156     -28.089  -2.143 -18.496  1.00  0.00           C  
ATOM   2515  HG2 LYS   156     -27.465  -1.635 -17.760  1.00  0.00           H  
ATOM   2516  HG3 LYS   156     -27.476  -2.417 -19.354  1.00  0.00           H  
ATOM   2517  CD  LYS   156     -28.997  -1.186 -18.950  1.00  0.00           C  
ATOM   2518  HD2 LYS   156     -29.726  -1.549 -19.675  1.00  0.00           H  
ATOM   2519  HD3 LYS   156     -29.592  -0.704 -18.174  1.00  0.00           H  
ATOM   2520  CE  LYS   156     -28.512  -0.101 -19.679  1.00  0.00           C  
ATOM   2521  HE2 LYS   156     -27.829   0.425 -19.012  1.00  0.00           H  
ATOM   2522  HE3 LYS   156     -27.866  -0.418 -20.498  1.00  0.00           H  
ATOM   2523  NZ  LYS   156     -29.574   0.815 -20.167  1.00  0.00           N  
ATOM   2524  HZ1 LYS   156     -30.114   1.218 -19.415  1.00  0.00           H  
ATOM   2525  HZ2 LYS   156     -29.158   1.532 -20.743  1.00  0.00           H  
ATOM   2526  HZ3 LYS   156     -30.167   0.294 -20.797  1.00  0.00           H  
ATOM   2527  C   LYS   156     -28.002  -5.094 -16.313  1.00  0.00           C  
ATOM   2528  O   LYS   156     -27.998  -4.748 -15.141  1.00  0.00           O  
ATOM   2529  N   ASP   157     -28.401  -6.267 -16.689  1.00  0.00           N  
ATOM   2530  H   ASP   157     -28.177  -6.479 -17.651  1.00  0.00           H  
ATOM   2531  CA  ASP   157     -29.060  -7.137 -15.734  1.00  0.00           C  
ATOM   2532  HA  ASP   157     -29.923  -6.603 -15.336  1.00  0.00           H  
ATOM   2533  CB  ASP   157     -29.653  -8.419 -16.397  1.00  0.00           C  
ATOM   2534  HB2 ASP   157     -28.851  -9.053 -16.777  1.00  0.00           H  
ATOM   2535  HB3 ASP   157     -30.274  -8.947 -15.674  1.00  0.00           H  
ATOM   2536  CG  ASP   157     -30.687  -8.160 -17.461  1.00  0.00           C  
ATOM   2537  OD1 ASP   157     -31.628  -7.321 -17.165  1.00  0.00           O  
ATOM   2538  OD2 ASP   157     -30.679  -8.805 -18.436  1.00  0.00           O  
ATOM   2539  C   ASP   157     -28.223  -7.605 -14.499  1.00  0.00           C  
ATOM   2540  O   ASP   157     -28.688  -8.043 -13.488  1.00  0.00           O  
ATOM   2541  N   LEU   158     -26.914  -7.379 -14.529  1.00  0.00           N  
ATOM   2542  H   LEU   158     -26.523  -7.099 -15.417  1.00  0.00           H  
ATOM   2543  CA  LEU   158     -25.965  -7.694 -13.456  1.00  0.00           C  
ATOM   2544  HA  LEU   158     -26.264  -8.588 -12.908  1.00  0.00           H  
ATOM   2545  CB  LEU   158     -24.622  -8.012 -14.008  1.00  0.00           C  
ATOM   2546  HB2 LEU   158     -24.831  -8.829 -14.699  1.00  0.00           H  
ATOM   2547  HB3 LEU   158     -24.337  -7.145 -14.604  1.00  0.00           H  
ATOM   2548  CG  LEU   158     -23.423  -8.552 -13.127  1.00  0.00           C  
ATOM   2549  HG  LEU   158     -23.228  -7.966 -12.229  1.00  0.00           H  
ATOM   2550  CD1 LEU   158     -23.583 -10.055 -12.691  1.00  0.00           C  
ATOM   2551 HD11 LEU   158     -23.102 -10.188 -11.722  1.00  0.00           H  
ATOM   2552 HD12 LEU   158     -24.636 -10.263 -12.499  1.00  0.00           H  
ATOM   2553 HD13 LEU   158     -23.194 -10.814 -13.370  1.00  0.00           H  
ATOM   2554  CD2 LEU   158     -22.096  -8.650 -13.938  1.00  0.00           C  
ATOM   2555 HD21 LEU   158     -21.756  -7.643 -14.183  1.00  0.00           H  
ATOM   2556 HD22 LEU   158     -21.296  -9.088 -13.341  1.00  0.00           H  
ATOM   2557 HD23 LEU   158     -22.201  -9.086 -14.931  1.00  0.00           H  
ATOM   2558  C   LEU   158     -26.032  -6.576 -12.396  1.00  0.00           C  
ATOM   2559  O   LEU   158     -25.825  -6.971 -11.217  1.00  0.00           O  
ATOM   2560  N   ASN   159     -26.369  -5.373 -12.738  1.00  0.00           N  
ATOM   2561  H   ASN   159     -26.674  -5.277 -13.696  1.00  0.00           H  
ATOM   2562  CA  ASN   159     -26.364  -4.147 -11.956  1.00  0.00           C  
ATOM   2563  HA  ASN   159     -26.668  -3.278 -12.539  1.00  0.00           H  
ATOM   2564  CB  ASN   159     -27.437  -4.279 -10.852  1.00  0.00           C  
ATOM   2565  HB2 ASN   159     -27.019  -5.051 -10.206  1.00  0.00           H  
ATOM   2566  HB3 ASN   159     -27.564  -3.388 -10.238  1.00  0.00           H  
ATOM   2567  CG  ASN   159     -28.785  -4.842 -11.326  1.00  0.00           C  
ATOM   2568  OD1 ASN   159     -29.242  -4.563 -12.423  1.00  0.00           O  
ATOM   2569  ND2 ASN   159     -29.452  -5.677 -10.536  1.00  0.00           N  
ATOM   2570 HD21 ASN   159     -30.428  -5.809 -10.759  1.00  0.00           H  
ATOM   2571 HD22 ASN   159     -28.967  -5.971  -9.701  1.00  0.00           H  
ATOM   2572  C   ASN   159     -24.970  -3.799 -11.334  1.00  0.00           C  
ATOM   2573  O   ASN   159     -24.781  -3.449 -10.157  1.00  0.00           O  
ATOM   2574  N   LEU   160     -23.935  -3.607 -12.145  1.00  0.00           N  
ATOM   2575  H   LEU   160     -24.112  -3.742 -13.130  1.00  0.00           H  
ATOM   2576  CA  LEU   160     -22.728  -2.907 -11.827  1.00  0.00           C  
ATOM   2577  HA  LEU   160     -22.322  -3.258 -10.879  1.00  0.00           H  
ATOM   2578  CB  LEU   160     -21.648  -3.218 -12.899  1.00  0.00           C  
ATOM   2579  HB2 LEU   160     -22.013  -2.772 -13.824  1.00  0.00           H  
ATOM   2580  HB3 LEU   160     -20.702  -2.804 -12.550  1.00  0.00           H  
ATOM   2581  CG  LEU   160     -21.236  -4.613 -13.302  1.00  0.00           C  
ATOM   2582  HG  LEU   160     -22.136  -5.086 -13.696  1.00  0.00           H  
ATOM   2583  CD1 LEU   160     -20.147  -4.489 -14.344  1.00  0.00           C  
ATOM   2584 HD11 LEU   160     -19.259  -4.011 -13.928  1.00  0.00           H  
ATOM   2585 HD12 LEU   160     -19.788  -5.491 -14.580  1.00  0.00           H  
ATOM   2586 HD13 LEU   160     -20.394  -3.886 -15.218  1.00  0.00           H  
ATOM   2587  CD2 LEU   160     -20.798  -5.428 -12.067  1.00  0.00           C  
ATOM   2588 HD21 LEU   160     -19.850  -5.059 -11.677  1.00  0.00           H  
ATOM   2589 HD22 LEU   160     -21.632  -5.418 -11.365  1.00  0.00           H  
ATOM   2590 HD23 LEU   160     -20.692  -6.476 -12.346  1.00  0.00           H  
ATOM   2591  C   LEU   160     -22.969  -1.399 -11.725  1.00  0.00           C  
ATOM   2592  O   LEU   160     -23.572  -0.820 -12.556  1.00  0.00           O  
ATOM   2593  N   THR   161     -22.498  -0.861 -10.607  1.00  0.00           N  
ATOM   2594  H   THR   161     -21.982  -1.454  -9.973  1.00  0.00           H  
ATOM   2595  CA  THR   161     -22.564   0.666 -10.333  1.00  0.00           C  
ATOM   2596  HA  THR   161     -23.549   1.029 -10.626  1.00  0.00           H  
ATOM   2597  CB  THR   161     -22.367   0.923  -8.804  1.00  0.00           C  
ATOM   2598  HB  THR   161     -22.348   1.998  -8.626  1.00  0.00           H  
ATOM   2599  CG2 THR   161     -23.276   0.242  -7.880  1.00  0.00           C  
ATOM   2600 HG21 THR   161     -22.919   0.445  -6.870  1.00  0.00           H  
ATOM   2601 HG22 THR   161     -24.305   0.579  -8.009  1.00  0.00           H  
ATOM   2602 HG23 THR   161     -23.176  -0.811  -8.142  1.00  0.00           H  
ATOM   2603  OG1 THR   161     -21.117   0.439  -8.367  1.00  0.00           O  
ATOM   2604  HG1 THR   161     -21.083   0.796  -7.477  1.00  0.00           H  
ATOM   2605  C   THR   161     -21.452   1.258 -11.262  1.00  0.00           C  
ATOM   2606  O   THR   161     -20.535   0.591 -11.768  1.00  0.00           O  
ATOM   2607  N   ASP   162     -21.643   2.526 -11.650  1.00  0.00           N  
ATOM   2608  H   ASP   162     -22.391   3.082 -11.259  1.00  0.00           H  
ATOM   2609  CA  ASP   162     -20.540   3.310 -12.318  1.00  0.00           C  
ATOM   2610  HA  ASP   162     -20.350   3.024 -13.352  1.00  0.00           H  
ATOM   2611  CB  ASP   162     -20.985   4.819 -12.361  1.00  0.00           C  
ATOM   2612  HB2 ASP   162     -21.106   5.266 -11.375  1.00  0.00           H  
ATOM   2613  HB3 ASP   162     -20.126   5.387 -12.720  1.00  0.00           H  
ATOM   2614  CG  ASP   162     -22.223   5.252 -13.230  1.00  0.00           C  
ATOM   2615  OD1 ASP   162     -22.963   4.475 -13.871  1.00  0.00           O  
ATOM   2616  OD2 ASP   162     -22.380   6.481 -13.264  1.00  0.00           O  
ATOM   2617  C   ASP   162     -19.180   3.272 -11.585  1.00  0.00           C  
ATOM   2618  O   ASP   162     -18.120   3.247 -12.176  1.00  0.00           O  
ATOM   2619  N   ALA   163     -19.111   3.330 -10.256  1.00  0.00           N  
ATOM   2620  H   ALA   163     -19.956   3.702  -9.845  1.00  0.00           H  
ATOM   2621  CA  ALA   163     -17.835   3.151  -9.572  1.00  0.00           C  
ATOM   2622  HA  ALA   163     -17.265   4.055  -9.787  1.00  0.00           H  
ATOM   2623  CB  ALA   163     -18.225   3.141  -8.006  1.00  0.00           C  
ATOM   2624  HB1 ALA   163     -18.511   4.166  -7.769  1.00  0.00           H  
ATOM   2625  HB2 ALA   163     -19.044   2.438  -7.857  1.00  0.00           H  
ATOM   2626  HB3 ALA   163     -17.414   2.855  -7.336  1.00  0.00           H  
ATOM   2627  C   ALA   163     -17.055   1.815  -9.845  1.00  0.00           C  
ATOM   2628  O   ALA   163     -15.812   1.796  -9.991  1.00  0.00           O  
ATOM   2629  N   GLN   164     -17.816   0.734 -10.058  1.00  0.00           N  
ATOM   2630  H   GLN   164     -18.815   0.789  -9.920  1.00  0.00           H  
ATOM   2631  CA  GLN   164     -17.270  -0.559 -10.497  1.00  0.00           C  
ATOM   2632  HA  GLN   164     -16.411  -0.826  -9.881  1.00  0.00           H  
ATOM   2633  CB  GLN   164     -18.331  -1.653 -10.315  1.00  0.00           C  
ATOM   2634  HB2 GLN   164     -19.189  -1.555 -10.979  1.00  0.00           H  
ATOM   2635  HB3 GLN   164     -17.888  -2.539 -10.770  1.00  0.00           H  
ATOM   2636  CG  GLN   164     -18.693  -2.020  -8.849  1.00  0.00           C  
ATOM   2637  HG2 GLN   164     -17.815  -2.424  -8.346  1.00  0.00           H  
ATOM   2638  HG3 GLN   164     -19.125  -1.263  -8.194  1.00  0.00           H  
ATOM   2639  CD  GLN   164     -19.657  -3.175  -8.896  1.00  0.00           C  
ATOM   2640  OE1 GLN   164     -20.872  -3.051  -8.710  1.00  0.00           O  
ATOM   2641  NE2 GLN   164     -19.102  -4.369  -8.999  1.00  0.00           N  
ATOM   2642 HE21 GLN   164     -19.815  -5.077  -8.899  1.00  0.00           H  
ATOM   2643 HE22 GLN   164     -18.103  -4.491  -8.908  1.00  0.00           H  
ATOM   2644  C   GLN   164     -16.889  -0.393 -12.030  1.00  0.00           C  
ATOM   2645  O   GLN   164     -15.661  -0.448 -12.330  1.00  0.00           O  
ATOM   2646  N   LYS   165     -17.773  -0.073 -12.998  1.00  0.00           N  
ATOM   2647  H   LYS   165     -18.704   0.089 -12.643  1.00  0.00           H  
ATOM   2648  CA  LYS   165     -17.627   0.203 -14.404  1.00  0.00           C  
ATOM   2649  HA  LYS   165     -17.457  -0.776 -14.852  1.00  0.00           H  
ATOM   2650  CB  LYS   165     -18.902   0.819 -15.048  1.00  0.00           C  
ATOM   2651  HB2 LYS   165     -19.132   1.721 -14.482  1.00  0.00           H  
ATOM   2652  HB3 LYS   165     -18.736   1.239 -16.041  1.00  0.00           H  
ATOM   2653  CG  LYS   165     -20.001   0.028 -15.109  1.00  0.00           C  
ATOM   2654  HG2 LYS   165     -19.784  -0.911 -15.618  1.00  0.00           H  
ATOM   2655  HG3 LYS   165     -20.278  -0.238 -14.089  1.00  0.00           H  
ATOM   2656  CD  LYS   165     -21.160   0.515 -15.600  1.00  0.00           C  
ATOM   2657  HD2 LYS   165     -21.284   1.561 -15.321  1.00  0.00           H  
ATOM   2658  HD3 LYS   165     -21.105   0.533 -16.688  1.00  0.00           H  
ATOM   2659  CE  LYS   165     -22.345  -0.186 -15.285  1.00  0.00           C  
ATOM   2660  HE2 LYS   165     -22.263  -1.217 -15.629  1.00  0.00           H  
ATOM   2661  HE3 LYS   165     -22.379  -0.202 -14.195  1.00  0.00           H  
ATOM   2662  NZ  LYS   165     -23.531   0.505 -15.736  1.00  0.00           N  
ATOM   2663  HZ1 LYS   165     -23.477   0.571 -16.743  1.00  0.00           H  
ATOM   2664  HZ2 LYS   165     -24.379   0.014 -15.492  1.00  0.00           H  
ATOM   2665  HZ3 LYS   165     -23.624   1.404 -15.287  1.00  0.00           H  
ATOM   2666  C   LYS   165     -16.382   1.039 -14.717  1.00  0.00           C  
ATOM   2667  O   LYS   165     -15.584   0.566 -15.533  1.00  0.00           O  
ATOM   2668  N   GLN   166     -16.276   2.262 -14.201  1.00  0.00           N  
ATOM   2669  H   GLN   166     -17.083   2.559 -13.672  1.00  0.00           H  
ATOM   2670  CA  GLN   166     -15.062   3.163 -14.192  1.00  0.00           C  
ATOM   2671  HA  GLN   166     -14.902   3.668 -15.145  1.00  0.00           H  
ATOM   2672  CB  GLN   166     -15.250   4.166 -13.018  1.00  0.00           C  
ATOM   2673  HB2 GLN   166     -15.813   4.986 -13.464  1.00  0.00           H  
ATOM   2674  HB3 GLN   166     -15.917   3.757 -12.259  1.00  0.00           H  
ATOM   2675  CG  GLN   166     -13.986   4.644 -12.359  1.00  0.00           C  
ATOM   2676  HG2 GLN   166     -13.489   3.744 -11.996  1.00  0.00           H  
ATOM   2677  HG3 GLN   166     -13.248   5.096 -13.022  1.00  0.00           H  
ATOM   2678  CD  GLN   166     -14.259   5.637 -11.170  1.00  0.00           C  
ATOM   2679  OE1 GLN   166     -15.388   6.040 -10.887  1.00  0.00           O  
ATOM   2680  NE2 GLN   166     -13.273   5.849 -10.327  1.00  0.00           N  
ATOM   2681 HE21 GLN   166     -13.460   6.375  -9.485  1.00  0.00           H  
ATOM   2682 HE22 GLN   166     -12.335   5.562 -10.564  1.00  0.00           H  
ATOM   2683  C   GLN   166     -13.778   2.356 -14.025  1.00  0.00           C  
ATOM   2684  O   GLN   166     -12.861   2.513 -14.830  1.00  0.00           O  
ATOM   2685  N   GLN   167     -13.715   1.378 -13.157  1.00  0.00           N  
ATOM   2686  H   GLN   167     -14.472   1.243 -12.502  1.00  0.00           H  
ATOM   2687  CA  GLN   167     -12.424   0.725 -12.961  1.00  0.00           C  
ATOM   2688  HA  GLN   167     -11.556   1.358 -13.141  1.00  0.00           H  
ATOM   2689  CB  GLN   167     -12.295   0.300 -11.496  1.00  0.00           C  
ATOM   2690  HB2 GLN   167     -13.248  -0.015 -11.071  1.00  0.00           H  
ATOM   2691  HB3 GLN   167     -11.730  -0.632 -11.528  1.00  0.00           H  
ATOM   2692  CG  GLN   167     -11.717   1.360 -10.534  1.00  0.00           C  
ATOM   2693  HG2 GLN   167     -12.152   2.338 -10.741  1.00  0.00           H  
ATOM   2694  HG3 GLN   167     -11.971   1.076  -9.513  1.00  0.00           H  
ATOM   2695  CD  GLN   167     -10.186   1.422 -10.621  1.00  0.00           C  
ATOM   2696  OE1 GLN   167      -9.560   1.381 -11.654  1.00  0.00           O  
ATOM   2697  NE2 GLN   167      -9.430   1.480  -9.556  1.00  0.00           N  
ATOM   2698 HE21 GLN   167      -8.452   1.234  -9.594  1.00  0.00           H  
ATOM   2699 HE22 GLN   167      -9.821   1.737  -8.660  1.00  0.00           H  
ATOM   2700  C   GLN   167     -12.296  -0.581 -13.960  1.00  0.00           C  
ATOM   2701  O   GLN   167     -11.192  -0.949 -14.411  1.00  0.00           O  
ATOM   2702  N   ILE   168     -13.412  -1.192 -14.366  1.00  0.00           N  
ATOM   2703  H   ILE   168     -14.286  -0.808 -14.036  1.00  0.00           H  
ATOM   2704  CA  ILE   168     -13.459  -2.129 -15.522  1.00  0.00           C  
ATOM   2705  HA  ILE   168     -12.776  -2.966 -15.383  1.00  0.00           H  
ATOM   2706  CB  ILE   168     -14.808  -2.849 -15.756  1.00  0.00           C  
ATOM   2707  HB  ILE   168     -15.635  -2.143 -15.831  1.00  0.00           H  
ATOM   2708  CG2 ILE   168     -14.837  -3.767 -17.044  1.00  0.00           C  
ATOM   2709 HG21 ILE   168     -15.515  -4.616 -16.950  1.00  0.00           H  
ATOM   2710 HG22 ILE   168     -15.180  -3.248 -17.939  1.00  0.00           H  
ATOM   2711 HG23 ILE   168     -13.836  -4.108 -17.309  1.00  0.00           H  
ATOM   2712  CG1 ILE   168     -15.069  -3.739 -14.495  1.00  0.00           C  
ATOM   2713 HG12 ILE   168     -14.420  -4.614 -14.537  1.00  0.00           H  
ATOM   2714 HG13 ILE   168     -14.886  -3.143 -13.602  1.00  0.00           H  
ATOM   2715  CD1 ILE   168     -16.505  -4.198 -14.283  1.00  0.00           C  
ATOM   2716 HD11 ILE   168     -16.745  -4.827 -15.140  1.00  0.00           H  
ATOM   2717 HD12 ILE   168     -16.680  -4.700 -13.331  1.00  0.00           H  
ATOM   2718 HD13 ILE   168     -17.078  -3.273 -14.218  1.00  0.00           H  
ATOM   2719  C   ILE   168     -12.943  -1.455 -16.769  1.00  0.00           C  
ATOM   2720  O   ILE   168     -12.346  -2.102 -17.609  1.00  0.00           O  
ATOM   2721  N   ARG   169     -13.298  -0.199 -17.016  1.00  0.00           N  
ATOM   2722  H   ARG   169     -14.045   0.214 -16.476  1.00  0.00           H  
ATOM   2723  CA  ARG   169     -12.922   0.618 -18.222  1.00  0.00           C  
ATOM   2724  HA  ARG   169     -13.138  -0.043 -19.061  1.00  0.00           H  
ATOM   2725  CB  ARG   169     -13.599   1.992 -18.133  1.00  0.00           C  
ATOM   2726  HB2 ARG   169     -13.557   2.374 -17.113  1.00  0.00           H  
ATOM   2727  HB3 ARG   169     -13.057   2.687 -18.775  1.00  0.00           H  
ATOM   2728  CG  ARG   169     -14.843   2.138 -18.543  1.00  0.00           C  
ATOM   2729  HG2 ARG   169     -14.943   1.514 -19.431  1.00  0.00           H  
ATOM   2730  HG3 ARG   169     -15.577   1.618 -17.927  1.00  0.00           H  
ATOM   2731  CD  ARG   169     -15.260   3.351 -18.797  1.00  0.00           C  
ATOM   2732  HD2 ARG   169     -14.888   3.953 -17.968  1.00  0.00           H  
ATOM   2733  HD3 ARG   169     -14.750   3.741 -19.678  1.00  0.00           H  
ATOM   2734  NE  ARG   169     -16.699   3.506 -18.953  1.00  0.00           N  
ATOM   2735  HE  ARG   169     -17.237   2.716 -19.280  1.00  0.00           H  
ATOM   2736  CZ  ARG   169     -17.396   4.505 -18.454  1.00  0.00           C  
ATOM   2737  NH1 ARG   169     -16.860   5.626 -18.114  1.00  0.00           N  
ATOM   2738 HH11 ARG   169     -15.854   5.625 -18.027  1.00  0.00           H  
ATOM   2739 HH12 ARG   169     -17.494   6.369 -17.854  1.00  0.00           H  
ATOM   2740  NH2 ARG   169     -18.708   4.325 -18.351  1.00  0.00           N  
ATOM   2741 HH21 ARG   169     -18.981   3.354 -18.289  1.00  0.00           H  
ATOM   2742 HH22 ARG   169     -19.287   5.132 -18.171  1.00  0.00           H  
ATOM   2743  C   ARG   169     -11.404   0.826 -18.303  1.00  0.00           C  
ATOM   2744  O   ARG   169     -10.717   0.823 -19.329  1.00  0.00           O  
ATOM   2745  N   GLU   170     -10.812   1.022 -17.115  1.00  0.00           N  
ATOM   2746  H   GLU   170     -11.393   1.187 -16.305  1.00  0.00           H  
ATOM   2747  CA  GLU   170      -9.332   1.092 -16.967  1.00  0.00           C  
ATOM   2748  HA  GLU   170      -8.882   1.792 -17.670  1.00  0.00           H  
ATOM   2749  CB  GLU   170      -9.008   1.511 -15.586  1.00  0.00           C  
ATOM   2750  HB2 GLU   170      -9.380   2.535 -15.584  1.00  0.00           H  
ATOM   2751  HB3 GLU   170      -9.721   1.044 -14.907  1.00  0.00           H  
ATOM   2752  CG  GLU   170      -7.542   1.506 -15.114  1.00  0.00           C  
ATOM   2753  HG2 GLU   170      -7.508   1.991 -14.139  1.00  0.00           H  
ATOM   2754  HG3 GLU   170      -7.169   0.485 -15.029  1.00  0.00           H  
ATOM   2755  CD  GLU   170      -6.638   2.276 -16.116  1.00  0.00           C  
ATOM   2756  OE1 GLU   170      -7.137   3.043 -16.878  1.00  0.00           O  
ATOM   2757  OE2 GLU   170      -5.455   1.875 -16.177  1.00  0.00           O  
ATOM   2758  C   GLU   170      -8.657  -0.261 -17.301  1.00  0.00           C  
ATOM   2759  O   GLU   170      -7.663  -0.265 -18.034  1.00  0.00           O  
ATOM   2760  N   ILE   171      -9.236  -1.457 -17.008  1.00  0.00           N  
ATOM   2761  H   ILE   171     -10.115  -1.421 -16.512  1.00  0.00           H  
ATOM   2762  CA  ILE   171      -8.837  -2.822 -17.549  1.00  0.00           C  
ATOM   2763  HA  ILE   171      -7.763  -2.860 -17.367  1.00  0.00           H  
ATOM   2764  CB  ILE   171      -9.589  -3.907 -16.734  1.00  0.00           C  
ATOM   2765  HB  ILE   171     -10.670  -3.807 -16.833  1.00  0.00           H  
ATOM   2766  CG2 ILE   171      -9.150  -5.307 -17.355  1.00  0.00           C  
ATOM   2767 HG21 ILE   171      -9.567  -5.404 -18.358  1.00  0.00           H  
ATOM   2768 HG22 ILE   171      -8.069  -5.442 -17.366  1.00  0.00           H  
ATOM   2769 HG23 ILE   171      -9.577  -6.121 -16.771  1.00  0.00           H  
ATOM   2770  CG1 ILE   171      -9.064  -3.866 -15.305  1.00  0.00           C  
ATOM   2771 HG12 ILE   171      -8.004  -4.116 -15.302  1.00  0.00           H  
ATOM   2772 HG13 ILE   171      -9.185  -2.830 -14.987  1.00  0.00           H  
ATOM   2773  CD1 ILE   171      -9.927  -4.716 -14.417  1.00  0.00           C  
ATOM   2774 HD11 ILE   171      -9.860  -5.765 -14.705  1.00  0.00           H  
ATOM   2775 HD12 ILE   171      -9.487  -4.629 -13.423  1.00  0.00           H  
ATOM   2776 HD13 ILE   171     -10.858  -4.152 -14.357  1.00  0.00           H  
ATOM   2777  C   ILE   171      -8.985  -2.981 -19.027  1.00  0.00           C  
ATOM   2778  O   ILE   171      -8.100  -3.507 -19.713  1.00  0.00           O  
ATOM   2779  N   MET   172     -10.175  -2.638 -19.594  1.00  0.00           N  
ATOM   2780  H   MET   172     -10.953  -2.236 -19.090  1.00  0.00           H  
ATOM   2781  CA  MET   172     -10.363  -2.502 -21.044  1.00  0.00           C  
ATOM   2782  HA  MET   172     -10.155  -3.496 -21.440  1.00  0.00           H  
ATOM   2783  CB  MET   172     -11.849  -2.134 -21.371  1.00  0.00           C  
ATOM   2784  HB2 MET   172     -12.165  -1.230 -20.851  1.00  0.00           H  
ATOM   2785  HB3 MET   172     -11.872  -1.973 -22.449  1.00  0.00           H  
ATOM   2786  CG  MET   172     -12.707  -3.359 -20.970  1.00  0.00           C  
ATOM   2787  HG2 MET   172     -12.770  -3.424 -19.883  1.00  0.00           H  
ATOM   2788  HG3 MET   172     -13.743  -3.117 -21.208  1.00  0.00           H  
ATOM   2789  SD  MET   172     -12.296  -4.972 -21.733  1.00  0.00           S  
ATOM   2790  CE  MET   172     -12.518  -4.573 -23.465  1.00  0.00           C  
ATOM   2791  HE1 MET   172     -13.574  -4.323 -23.573  1.00  0.00           H  
ATOM   2792  HE2 MET   172     -11.863  -3.784 -23.833  1.00  0.00           H  
ATOM   2793  HE3 MET   172     -12.282  -5.481 -24.020  1.00  0.00           H  
ATOM   2794  C   MET   172      -9.465  -1.543 -21.887  1.00  0.00           C  
ATOM   2795  O   MET   172      -9.478  -1.578 -23.136  1.00  0.00           O  
ATOM   2796  N   LYS   173      -8.678  -0.684 -21.301  1.00  0.00           N  
ATOM   2797  H   LYS   173      -8.791  -0.479 -20.319  1.00  0.00           H  
ATOM   2798  CA  LYS   173      -7.871   0.308 -22.094  1.00  0.00           C  
ATOM   2799  HA  LYS   173      -8.332   0.713 -22.995  1.00  0.00           H  
ATOM   2800  CB  LYS   173      -7.442   1.339 -21.098  1.00  0.00           C  
ATOM   2801  HB2 LYS   173      -8.347   1.427 -20.496  1.00  0.00           H  
ATOM   2802  HB3 LYS   173      -6.726   0.892 -20.410  1.00  0.00           H  
ATOM   2803  CG  LYS   173      -6.999   2.571 -21.508  1.00  0.00           C  
ATOM   2804  HG2 LYS   173      -6.073   2.418 -22.061  1.00  0.00           H  
ATOM   2805  HG3 LYS   173      -7.745   2.911 -22.227  1.00  0.00           H  
ATOM   2806  CD  LYS   173      -6.691   3.468 -20.602  1.00  0.00           C  
ATOM   2807  HD2 LYS   173      -7.595   3.682 -20.031  1.00  0.00           H  
ATOM   2808  HD3 LYS   173      -5.908   3.098 -19.941  1.00  0.00           H  
ATOM   2809  CE  LYS   173      -6.241   4.619 -21.197  1.00  0.00           C  
ATOM   2810  HE2 LYS   173      -5.566   4.205 -21.946  1.00  0.00           H  
ATOM   2811  HE3 LYS   173      -7.049   5.184 -21.662  1.00  0.00           H  
ATOM   2812  NZ  LYS   173      -5.607   5.483 -20.132  1.00  0.00           N  
ATOM   2813  HZ1 LYS   173      -5.300   6.362 -20.524  1.00  0.00           H  
ATOM   2814  HZ2 LYS   173      -6.300   5.700 -19.430  1.00  0.00           H  
ATOM   2815  HZ3 LYS   173      -4.780   5.107 -19.690  1.00  0.00           H  
ATOM   2816  C   LYS   173      -6.625  -0.423 -22.604  1.00  0.00           C  
ATOM   2817  O   LYS   173      -6.092  -1.197 -21.898  1.00  0.00           O  
ATOM   2818  N   GLY   174      -6.276  -0.272 -23.873  1.00  0.00           N  
ATOM   2819  H   GLY   174      -6.630   0.582 -24.279  1.00  0.00           H  
ATOM   2820  CA  GLY   174      -5.027  -0.840 -24.589  1.00  0.00           C  
ATOM   2821  HA2 GLY   174      -4.998  -0.430 -25.598  1.00  0.00           H  
ATOM   2822  HA3 GLY   174      -4.089  -0.578 -24.099  1.00  0.00           H  
ATOM   2823  C   GLY   174      -5.120  -2.402 -24.707  1.00  0.00           C  
ATOM   2824  O   GLY   174      -4.104  -3.104 -24.863  1.00  0.00           O  
ATOM   2825  N   GLN   175      -6.350  -2.957 -24.651  1.00  0.00           N  
ATOM   2826  H   GLN   175      -7.048  -2.272 -24.905  1.00  0.00           H  
ATOM   2827  CA  GLN   175      -6.616  -4.481 -24.913  1.00  0.00           C  
ATOM   2828  HA  GLN   175      -6.090  -5.135 -24.218  1.00  0.00           H  
ATOM   2829  CB  GLN   175      -8.121  -4.625 -24.689  1.00  0.00           C  
ATOM   2830  HB2 GLN   175      -8.435  -4.426 -23.665  1.00  0.00           H  
ATOM   2831  HB3 GLN   175      -8.603  -3.825 -25.251  1.00  0.00           H  
ATOM   2832  CG  GLN   175      -8.885  -5.941 -25.081  1.00  0.00           C  
ATOM   2833  HG2 GLN   175      -9.950  -5.711 -25.096  1.00  0.00           H  
ATOM   2834  HG3 GLN   175      -8.670  -6.376 -26.058  1.00  0.00           H  
ATOM   2835  CD  GLN   175      -8.664  -6.956 -23.965  1.00  0.00           C  
ATOM   2836  OE1 GLN   175      -7.628  -7.003 -23.270  1.00  0.00           O  
ATOM   2837  NE2 GLN   175      -9.545  -7.857 -23.701  1.00  0.00           N  
ATOM   2838 HE21 GLN   175      -9.376  -8.496 -22.938  1.00  0.00           H  
ATOM   2839 HE22 GLN   175     -10.363  -8.012 -24.274  1.00  0.00           H  
ATOM   2840  C   GLN   175      -6.094  -4.861 -26.290  1.00  0.00           C  
ATOM   2841  O   GLN   175      -5.546  -5.950 -26.419  1.00  0.00           O  
ATOM   2842  N   ARG   176      -6.020  -3.891 -27.219  1.00  0.00           N  
ATOM   2843  H   ARG   176      -6.508  -3.060 -26.917  1.00  0.00           H  
ATOM   2844  CA  ARG   176      -5.377  -3.962 -28.488  1.00  0.00           C  
ATOM   2845  HA  ARG   176      -5.967  -4.647 -29.097  1.00  0.00           H  
ATOM   2846  CB  ARG   176      -5.541  -2.606 -29.240  1.00  0.00           C  
ATOM   2847  HB2 ARG   176      -5.228  -2.858 -30.253  1.00  0.00           H  
ATOM   2848  HB3 ARG   176      -6.591  -2.335 -29.347  1.00  0.00           H  
ATOM   2849  CG  ARG   176      -4.773  -1.615 -28.746  1.00  0.00           C  
ATOM   2850  HG2 ARG   176      -4.875  -1.396 -27.684  1.00  0.00           H  
ATOM   2851  HG3 ARG   176      -3.747  -1.984 -28.759  1.00  0.00           H  
ATOM   2852  CD  ARG   176      -4.816  -0.387 -29.362  1.00  0.00           C  
ATOM   2853  HD2 ARG   176      -4.404  -0.557 -30.357  1.00  0.00           H  
ATOM   2854  HD3 ARG   176      -5.807   0.028 -29.544  1.00  0.00           H  
ATOM   2855  NE  ARG   176      -4.110   0.646 -28.709  1.00  0.00           N  
ATOM   2856  HE  ARG   176      -3.383   0.321 -28.088  1.00  0.00           H  
ATOM   2857  CZ  ARG   176      -4.321   2.004 -28.778  1.00  0.00           C  
ATOM   2858  NH1 ARG   176      -5.273   2.523 -29.474  1.00  0.00           N  
ATOM   2859 HH11 ARG   176      -5.880   1.923 -30.016  1.00  0.00           H  
ATOM   2860 HH12 ARG   176      -5.537   3.489 -29.348  1.00  0.00           H  
ATOM   2861  NH2 ARG   176      -3.597   2.747 -28.000  1.00  0.00           N  
ATOM   2862 HH21 ARG   176      -2.861   2.422 -27.388  1.00  0.00           H  
ATOM   2863 HH22 ARG   176      -3.802   3.735 -28.031  1.00  0.00           H  
ATOM   2864  C   ARG   176      -3.985  -4.519 -28.523  1.00  0.00           C  
ATOM   2865  O   ARG   176      -3.624  -5.125 -29.534  1.00  0.00           O  
ATOM   2866  N   ASP   177      -3.165  -4.336 -27.590  1.00  0.00           N  
ATOM   2867  H   ASP   177      -3.540  -3.798 -26.822  1.00  0.00           H  
ATOM   2868  CA  ASP   177      -1.788  -4.837 -27.338  1.00  0.00           C  
ATOM   2869  HA  ASP   177      -1.288  -4.533 -28.257  1.00  0.00           H  
ATOM   2870  CB  ASP   177      -1.174  -3.999 -26.149  1.00  0.00           C  
ATOM   2871  HB2 ASP   177      -1.559  -4.441 -25.230  1.00  0.00           H  
ATOM   2872  HB3 ASP   177      -0.091  -4.100 -26.223  1.00  0.00           H  
ATOM   2873  CG  ASP   177      -1.325  -2.406 -26.164  1.00  0.00           C  
ATOM   2874  OD1 ASP   177      -1.563  -1.752 -27.216  1.00  0.00           O  
ATOM   2875  OD2 ASP   177      -1.183  -1.872 -25.058  1.00  0.00           O  
ATOM   2876  C   ASP   177      -1.705  -6.318 -27.004  1.00  0.00           C  
ATOM   2877  O   ASP   177      -0.616  -6.899 -26.922  1.00  0.00           O  
ATOM   2878  N   GLN   178      -2.855  -7.008 -26.821  1.00  0.00           N  
ATOM   2879  H   GLN   178      -3.722  -6.490 -26.842  1.00  0.00           H  
ATOM   2880  CA  GLN   178      -2.792  -8.486 -26.453  1.00  0.00           C  
ATOM   2881  HA  GLN   178      -1.802  -8.799 -26.784  1.00  0.00           H  
ATOM   2882  CB  GLN   178      -3.064  -8.681 -24.935  1.00  0.00           C  
ATOM   2883  HB2 GLN   178      -2.898  -9.740 -24.738  1.00  0.00           H  
ATOM   2884  HB3 GLN   178      -2.316  -8.124 -24.371  1.00  0.00           H  
ATOM   2885  CG  GLN   178      -4.407  -8.449 -24.280  1.00  0.00           C  
ATOM   2886  HG2 GLN   178      -4.525  -7.366 -24.325  1.00  0.00           H  
ATOM   2887  HG3 GLN   178      -5.120  -8.927 -24.951  1.00  0.00           H  
ATOM   2888  CD  GLN   178      -4.489  -9.016 -22.816  1.00  0.00           C  
ATOM   2889  OE1 GLN   178      -3.602  -9.661 -22.165  1.00  0.00           O  
ATOM   2890  NE2 GLN   178      -5.577  -8.772 -22.097  1.00  0.00           N  
ATOM   2891 HE21 GLN   178      -5.522  -8.947 -21.104  1.00  0.00           H  
ATOM   2892 HE22 GLN   178      -6.425  -8.413 -22.510  1.00  0.00           H  
ATOM   2893  C   GLN   178      -3.704  -9.337 -27.283  1.00  0.00           C  
ATOM   2894  O   GLN   178      -4.056 -10.429 -26.887  1.00  0.00           O  
ATOM   2895  N   MET   179      -4.286  -8.754 -28.423  1.00  0.00           N  
ATOM   2896  H   MET   179      -3.977  -7.823 -28.662  1.00  0.00           H  
ATOM   2897  CA  MET   179      -5.328  -9.365 -29.182  1.00  0.00           C  
ATOM   2898  HA  MET   179      -5.190 -10.446 -29.172  1.00  0.00           H  
ATOM   2899  CB  MET   179      -6.769  -9.043 -28.604  1.00  0.00           C  
ATOM   2900  HB2 MET   179      -6.952  -7.971 -28.671  1.00  0.00           H  
ATOM   2901  HB3 MET   179      -7.400  -9.593 -29.301  1.00  0.00           H  
ATOM   2902  CG  MET   179      -7.027  -9.402 -27.169  1.00  0.00           C  
ATOM   2903  HG2 MET   179      -6.538 -10.369 -27.055  1.00  0.00           H  
ATOM   2904  HG3 MET   179      -6.420  -8.767 -26.523  1.00  0.00           H  
ATOM   2905  SD  MET   179      -8.789  -9.578 -26.721  1.00  0.00           S  
ATOM   2906  CE  MET   179      -8.716 -10.728 -25.349  1.00  0.00           C  
ATOM   2907  HE1 MET   179      -9.749 -10.999 -25.131  1.00  0.00           H  
ATOM   2908  HE2 MET   179      -8.130 -11.618 -25.575  1.00  0.00           H  
ATOM   2909  HE3 MET   179      -8.328 -10.242 -24.454  1.00  0.00           H  
ATOM   2910  C   MET   179      -5.262  -8.810 -30.628  1.00  0.00           C  
ATOM   2911  O   MET   179      -5.128  -7.619 -30.785  1.00  0.00           O  
ATOM   2912  N   LYS   180      -5.362  -9.742 -31.589  1.00  0.00           N  
ATOM   2913  H   LYS   180      -5.582 -10.682 -31.292  1.00  0.00           H  
ATOM   2914  CA  LYS   180      -5.470  -9.566 -33.055  1.00  0.00           C  
ATOM   2915  HA  LYS   180      -6.095  -8.684 -33.192  1.00  0.00           H  
ATOM   2916  CB  LYS   180      -4.159  -9.101 -33.657  1.00  0.00           C  
ATOM   2917  HB2 LYS   180      -4.185  -8.957 -34.737  1.00  0.00           H  
ATOM   2918  HB3 LYS   180      -4.002  -8.079 -33.309  1.00  0.00           H  
ATOM   2919  CG  LYS   180      -3.066  -9.878 -33.379  1.00  0.00           C  
ATOM   2920  HG2 LYS   180      -2.879  -9.849 -32.306  1.00  0.00           H  
ATOM   2921  HG3 LYS   180      -3.244 -10.858 -33.822  1.00  0.00           H  
ATOM   2922  CD  LYS   180      -1.939  -9.488 -34.087  1.00  0.00           C  
ATOM   2923  HD2 LYS   180      -2.064  -9.500 -35.170  1.00  0.00           H  
ATOM   2924  HD3 LYS   180      -1.742  -8.475 -33.736  1.00  0.00           H  
ATOM   2925  CE  LYS   180      -0.882 -10.282 -33.798  1.00  0.00           C  
ATOM   2926  HE2 LYS   180      -0.821 -10.524 -32.737  1.00  0.00           H  
ATOM   2927  HE3 LYS   180      -1.017 -11.226 -34.326  1.00  0.00           H  
ATOM   2928  NZ  LYS   180       0.390  -9.702 -34.322  1.00  0.00           N  
ATOM   2929  HZ1 LYS   180       0.475  -8.804 -33.868  1.00  0.00           H  
ATOM   2930  HZ2 LYS   180       1.191 -10.305 -34.203  1.00  0.00           H  
ATOM   2931  HZ3 LYS   180       0.322  -9.517 -35.312  1.00  0.00           H  
ATOM   2932  C   LYS   180      -5.997 -10.895 -33.844  1.00  0.00           C  
ATOM   2933  O   LYS   180      -6.058 -12.047 -33.404  1.00  0.00           O  
ATOM   2934  N   ARG   181      -6.217 -10.592 -35.126  1.00  0.00           N  
ATOM   2935  H   ARG   181      -6.148  -9.606 -35.332  1.00  0.00           H  
ATOM   2936  CA  ARG   181      -6.601 -11.535 -36.267  1.00  0.00           C  
ATOM   2937  HA  ARG   181      -7.201 -12.353 -35.871  1.00  0.00           H  
ATOM   2938  CB  ARG   181      -7.466 -10.790 -37.261  1.00  0.00           C  
ATOM   2939  HB2 ARG   181      -7.889 -11.626 -37.817  1.00  0.00           H  
ATOM   2940  HB3 ARG   181      -8.222 -10.143 -36.817  1.00  0.00           H  
ATOM   2941  CG  ARG   181      -6.751 -10.014 -38.236  1.00  0.00           C  
ATOM   2942  HG2 ARG   181      -6.192  -9.243 -37.707  1.00  0.00           H  
ATOM   2943  HG3 ARG   181      -6.085 -10.636 -38.835  1.00  0.00           H  
ATOM   2944  CD  ARG   181      -7.638  -9.344 -39.061  1.00  0.00           C  
ATOM   2945  HD2 ARG   181      -8.164 -10.140 -39.587  1.00  0.00           H  
ATOM   2946  HD3 ARG   181      -8.377  -8.878 -38.410  1.00  0.00           H  
ATOM   2947  NE  ARG   181      -6.983  -8.407 -39.897  1.00  0.00           N  
ATOM   2948  HE  ARG   181      -6.079  -8.083 -39.583  1.00  0.00           H  
ATOM   2949  CZ  ARG   181      -7.478  -7.726 -40.917  1.00  0.00           C  
ATOM   2950  NH1 ARG   181      -8.673  -7.917 -41.382  1.00  0.00           N  
ATOM   2951 HH11 ARG   181      -9.272  -8.611 -40.958  1.00  0.00           H  
ATOM   2952 HH12 ARG   181      -8.987  -7.431 -42.210  1.00  0.00           H  
ATOM   2953  NH2 ARG   181      -6.793  -6.831 -41.468  1.00  0.00           N  
ATOM   2954 HH21 ARG   181      -5.938  -6.424 -41.117  1.00  0.00           H  
ATOM   2955 HH22 ARG   181      -7.187  -6.406 -42.295  1.00  0.00           H  
ATOM   2956  C   ARG   181      -5.302 -12.167 -36.794  1.00  0.00           C  
ATOM   2957  O   ARG   181      -4.311 -11.537 -36.675  1.00  0.00           O  
ATOM   2958  N   PRO   182      -5.167 -13.453 -37.285  1.00  0.00           N  
ATOM   2959  CD  PRO   182      -6.352 -14.264 -37.449  1.00  0.00           C  
ATOM   2960  HD2 PRO   182      -7.067 -13.603 -37.938  1.00  0.00           H  
ATOM   2961  HD3 PRO   182      -6.686 -14.752 -36.534  1.00  0.00           H  
ATOM   2962  CG  PRO   182      -5.865 -15.454 -38.344  1.00  0.00           C  
ATOM   2963  HG2 PRO   182      -5.960 -15.128 -39.380  1.00  0.00           H  
ATOM   2964  HG3 PRO   182      -6.342 -16.419 -38.173  1.00  0.00           H  
ATOM   2965  CB  PRO   182      -4.324 -15.549 -38.165  1.00  0.00           C  
ATOM   2966  HB2 PRO   182      -3.819 -15.867 -39.077  1.00  0.00           H  
ATOM   2967  HB3 PRO   182      -4.200 -16.240 -37.331  1.00  0.00           H  
ATOM   2968  CA  PRO   182      -3.904 -14.070 -37.772  1.00  0.00           C  
ATOM   2969  HA  PRO   182      -3.146 -14.188 -36.997  1.00  0.00           H  
ATOM   2970  C   PRO   182      -3.378 -13.307 -38.958  1.00  0.00           C  
ATOM   2971  O   PRO   182      -4.141 -12.545 -39.490  1.00  0.00           O  
ATOM   2972  N   PRO   183      -2.154 -13.538 -39.348  1.00  0.00           N  
ATOM   2973  CD  PRO   183      -1.237 -14.492 -38.792  1.00  0.00           C  
ATOM   2974  HD2 PRO   183      -1.486 -15.510 -39.092  1.00  0.00           H  
ATOM   2975  HD3 PRO   183      -1.282 -14.500 -37.703  1.00  0.00           H  
ATOM   2976  CG  PRO   183       0.154 -14.131 -39.252  1.00  0.00           C  
ATOM   2977  HG2 PRO   183       0.728 -15.031 -39.472  1.00  0.00           H  
ATOM   2978  HG3 PRO   183       0.635 -13.460 -38.540  1.00  0.00           H  
ATOM   2979  CB  PRO   183      -0.091 -13.369 -40.602  1.00  0.00           C  
ATOM   2980  HB2 PRO   183      -0.072 -14.084 -41.424  1.00  0.00           H  
ATOM   2981  HB3 PRO   183       0.616 -12.542 -40.658  1.00  0.00           H  
ATOM   2982  CA  PRO   183      -1.514 -12.785 -40.417  1.00  0.00           C  
ATOM   2983  HA  PRO   183      -1.462 -11.726 -40.165  1.00  0.00           H  
ATOM   2984  C   PRO   183      -2.200 -12.874 -41.804  1.00  0.00           C  
ATOM   2985  O   PRO   183      -2.725 -13.948 -42.196  1.00  0.00           O  
ATOM   2986  N   LEU   184      -2.027 -11.799 -42.603  1.00  0.00           N  
ATOM   2987  H   LEU   184      -1.466 -11.060 -42.202  1.00  0.00           H  
ATOM   2988  CA  LEU   184      -2.719 -11.544 -43.890  1.00  0.00           C  
ATOM   2989  HA  LEU   184      -3.777 -11.492 -43.633  1.00  0.00           H  
ATOM   2990  CB  LEU   184      -2.278 -10.240 -44.444  1.00  0.00           C  
ATOM   2991  HB2 LEU   184      -2.526  -9.512 -43.671  1.00  0.00           H  
ATOM   2992  HB3 LEU   184      -1.192 -10.243 -44.537  1.00  0.00           H  
ATOM   2993  CG  LEU   184      -2.966  -9.617 -45.692  1.00  0.00           C  
ATOM   2994  HG  LEU   184      -2.649 -10.277 -46.500  1.00  0.00           H  
ATOM   2995  CD1 LEU   184      -4.448  -9.566 -45.703  1.00  0.00           C  
ATOM   2996 HD11 LEU   184      -4.882  -8.891 -44.964  1.00  0.00           H  
ATOM   2997 HD12 LEU   184      -4.780  -9.219 -46.682  1.00  0.00           H  
ATOM   2998 HD13 LEU   184      -4.882 -10.563 -45.624  1.00  0.00           H  
ATOM   2999  CD2 LEU   184      -2.391  -8.155 -45.784  1.00  0.00           C  
ATOM   3000 HD21 LEU   184      -2.615  -7.485 -44.954  1.00  0.00           H  
ATOM   3001 HD22 LEU   184      -1.345  -8.380 -45.991  1.00  0.00           H  
ATOM   3002 HD23 LEU   184      -2.802  -7.733 -46.701  1.00  0.00           H  
ATOM   3003  C   LEU   184      -2.549 -12.638 -44.881  1.00  0.00           C  
ATOM   3004  O   LEU   184      -3.561 -13.033 -45.441  1.00  0.00           O  
ATOM   3005  N   GLU   185      -1.326 -13.169 -45.049  1.00  0.00           N  
ATOM   3006  H   GLU   185      -0.527 -12.709 -44.636  1.00  0.00           H  
ATOM   3007  CA  GLU   185      -1.158 -14.281 -46.072  1.00  0.00           C  
ATOM   3008  HA  GLU   185      -1.644 -13.926 -46.981  1.00  0.00           H  
ATOM   3009  CB  GLU   185       0.307 -14.473 -46.501  1.00  0.00           C  
ATOM   3010  HB2 GLU   185       0.779 -14.827 -45.585  1.00  0.00           H  
ATOM   3011  HB3 GLU   185       0.261 -15.271 -47.241  1.00  0.00           H  
ATOM   3012  CG  GLU   185       1.000 -13.251 -47.062  1.00  0.00           C  
ATOM   3013  HG2 GLU   185       0.691 -12.397 -46.459  1.00  0.00           H  
ATOM   3014  HG3 GLU   185       2.081 -13.365 -46.986  1.00  0.00           H  
ATOM   3015  CD  GLU   185       0.507 -12.934 -48.510  1.00  0.00           C  
ATOM   3016  OE1 GLU   185       1.292 -12.996 -49.527  1.00  0.00           O  
ATOM   3017  OE2 GLU   185      -0.661 -12.752 -48.778  1.00  0.00           O  
ATOM   3018  C   GLU   185      -1.901 -15.586 -45.718  1.00  0.00           C  
ATOM   3019  O   GLU   185      -2.377 -16.243 -46.575  1.00  0.00           O  
ATOM   3020  N   GLU   186      -2.034 -15.929 -44.442  1.00  0.00           N  
ATOM   3021  H   GLU   186      -1.703 -15.221 -43.802  1.00  0.00           H  
ATOM   3022  CA  GLU   186      -2.853 -17.078 -43.876  1.00  0.00           C  
ATOM   3023  HA  GLU   186      -2.514 -18.012 -44.324  1.00  0.00           H  
ATOM   3024  CB  GLU   186      -2.710 -17.203 -42.364  1.00  0.00           C  
ATOM   3025  HB2 GLU   186      -3.190 -16.296 -41.997  1.00  0.00           H  
ATOM   3026  HB3 GLU   186      -3.227 -18.091 -42.000  1.00  0.00           H  
ATOM   3027  CG  GLU   186      -1.229 -17.038 -41.832  1.00  0.00           C  
ATOM   3028  HG2 GLU   186      -0.833 -16.034 -41.983  1.00  0.00           H  
ATOM   3029  HG3 GLU   186      -1.458 -17.296 -40.799  1.00  0.00           H  
ATOM   3030  CD  GLU   186      -0.148 -17.966 -42.394  1.00  0.00           C  
ATOM   3031  OE1 GLU   186       1.105 -17.849 -42.192  1.00  0.00           O  
ATOM   3032  OE2 GLU   186      -0.601 -18.916 -43.034  1.00  0.00           O  
ATOM   3033  C   GLU   186      -4.388 -16.881 -44.158  1.00  0.00           C  
ATOM   3034  O   GLU   186      -5.101 -17.916 -44.276  1.00  0.00           O  
ATOM   3035  N   ARG   187      -4.821 -15.591 -44.236  1.00  0.00           N  
ATOM   3036  H   ARG   187      -4.123 -14.863 -44.292  1.00  0.00           H  
ATOM   3037  CA  ARG   187      -6.224 -15.210 -44.529  1.00  0.00           C  
ATOM   3038  HA  ARG   187      -6.933 -15.983 -44.232  1.00  0.00           H  
ATOM   3039  CB  ARG   187      -6.645 -13.802 -43.917  1.00  0.00           C  
ATOM   3040  HB2 ARG   187      -5.957 -13.065 -44.331  1.00  0.00           H  
ATOM   3041  HB3 ARG   187      -7.657 -13.703 -44.312  1.00  0.00           H  
ATOM   3042  CG  ARG   187      -6.591 -13.772 -42.615  1.00  0.00           C  
ATOM   3043  HG2 ARG   187      -7.326 -14.505 -42.281  1.00  0.00           H  
ATOM   3044  HG3 ARG   187      -5.604 -14.099 -42.290  1.00  0.00           H  
ATOM   3045  CD  ARG   187      -6.938 -12.620 -42.047  1.00  0.00           C  
ATOM   3046  HD2 ARG   187      -7.620 -12.052 -42.680  1.00  0.00           H  
ATOM   3047  HD3 ARG   187      -7.494 -12.861 -41.141  1.00  0.00           H  
ATOM   3048  NE  ARG   187      -5.769 -11.819 -41.656  1.00  0.00           N  
ATOM   3049  HE  ARG   187      -5.108 -12.250 -41.025  1.00  0.00           H  
ATOM   3050  CZ  ARG   187      -5.400 -10.599 -41.990  1.00  0.00           C  
ATOM   3051  NH1 ARG   187      -6.127  -9.842 -42.788  1.00  0.00           N  
ATOM   3052 HH11 ARG   187      -7.046 -10.139 -43.083  1.00  0.00           H  
ATOM   3053 HH12 ARG   187      -5.863  -8.918 -43.098  1.00  0.00           H  
ATOM   3054  NH2 ARG   187      -4.302 -10.037 -41.473  1.00  0.00           N  
ATOM   3055 HH21 ARG   187      -3.712 -10.557 -40.839  1.00  0.00           H  
ATOM   3056 HH22 ARG   187      -4.118  -9.062 -41.661  1.00  0.00           H  
ATOM   3057  C   ARG   187      -6.500 -15.250 -46.061  1.00  0.00           C  
ATOM   3058  O   ARG   187      -7.512 -15.794 -46.400  1.00  0.00           O  
ATOM   3059  N   ARG   188      -5.619 -14.692 -46.891  1.00  0.00           N  
ATOM   3060  H   ARG   188      -4.851 -14.149 -46.523  1.00  0.00           H  
ATOM   3061  CA  ARG   188      -5.702 -14.983 -48.353  1.00  0.00           C  
ATOM   3062  HA  ARG   188      -6.672 -14.668 -48.737  1.00  0.00           H  
ATOM   3063  CB  ARG   188      -4.567 -14.243 -49.261  1.00  0.00           C  
ATOM   3064  HB2 ARG   188      -3.627 -14.522 -48.785  1.00  0.00           H  
ATOM   3065  HB3 ARG   188      -4.718 -14.663 -50.255  1.00  0.00           H  
ATOM   3066  CG  ARG   188      -4.789 -12.879 -49.325  1.00  0.00           C  
ATOM   3067  HG2 ARG   188      -5.823 -12.768 -49.651  1.00  0.00           H  
ATOM   3068  HG3 ARG   188      -4.801 -12.586 -48.275  1.00  0.00           H  
ATOM   3069  CD  ARG   188      -3.896 -12.135 -50.069  1.00  0.00           C  
ATOM   3070  HD2 ARG   188      -2.893 -12.337 -49.693  1.00  0.00           H  
ATOM   3071  HD3 ARG   188      -3.895 -12.423 -51.120  1.00  0.00           H  
ATOM   3072  NE  ARG   188      -4.125 -10.747 -49.828  1.00  0.00           N  
ATOM   3073  HE  ARG   188      -5.095 -10.474 -49.755  1.00  0.00           H  
ATOM   3074  CZ  ARG   188      -3.343  -9.770 -49.632  1.00  0.00           C  
ATOM   3075  NH1 ARG   188      -3.864  -8.603 -49.590  1.00  0.00           N  
ATOM   3076 HH11 ARG   188      -4.761  -8.388 -50.000  1.00  0.00           H  
ATOM   3077 HH12 ARG   188      -3.184  -7.858 -49.632  1.00  0.00           H  
ATOM   3078  NH2 ARG   188      -2.019  -9.928 -49.499  1.00  0.00           N  
ATOM   3079 HH21 ARG   188      -1.685 -10.877 -49.582  1.00  0.00           H  
ATOM   3080 HH22 ARG   188      -1.346  -9.174 -49.469  1.00  0.00           H  
ATOM   3081  C   ARG   188      -5.564 -16.444 -48.645  1.00  0.00           C  
ATOM   3082  O   ARG   188      -6.256 -16.865 -49.584  1.00  0.00           O  
ATOM   3083  N   ALA   189      -4.679 -17.247 -47.958  1.00  0.00           N  
ATOM   3084  H   ALA   189      -4.028 -16.876 -47.280  1.00  0.00           H  
ATOM   3085  CA  ALA   189      -4.586 -18.654 -48.254  1.00  0.00           C  
ATOM   3086  HA  ALA   189      -4.319 -18.841 -49.294  1.00  0.00           H  
ATOM   3087  CB  ALA   189      -3.453 -19.332 -47.438  1.00  0.00           C  
ATOM   3088  HB1 ALA   189      -3.614 -19.251 -46.363  1.00  0.00           H  
ATOM   3089  HB2 ALA   189      -3.468 -20.394 -47.682  1.00  0.00           H  
ATOM   3090  HB3 ALA   189      -2.449 -18.954 -47.630  1.00  0.00           H  
ATOM   3091  C   ALA   189      -5.945 -19.345 -47.910  1.00  0.00           C  
ATOM   3092  O   ALA   189      -6.323 -20.137 -48.834  1.00  0.00           O  
ATOM   3093  N   MET   190      -6.628 -19.158 -46.812  1.00  0.00           N  
ATOM   3094  H   MET   190      -6.251 -18.575 -46.079  1.00  0.00           H  
ATOM   3095  CA  MET   190      -7.961 -19.679 -46.521  1.00  0.00           C  
ATOM   3096  HA  MET   190      -7.979 -20.763 -46.418  1.00  0.00           H  
ATOM   3097  CB  MET   190      -8.362 -19.288 -45.077  1.00  0.00           C  
ATOM   3098  HB2 MET   190      -7.736 -19.810 -44.354  1.00  0.00           H  
ATOM   3099  HB3 MET   190      -8.132 -18.234 -44.923  1.00  0.00           H  
ATOM   3100  CG  MET   190      -9.801 -19.510 -44.531  1.00  0.00           C  
ATOM   3101  HG2 MET   190     -10.063 -20.510 -44.879  1.00  0.00           H  
ATOM   3102  HG3 MET   190      -9.586 -19.786 -43.499  1.00  0.00           H  
ATOM   3103  SD  MET   190     -11.018 -18.313 -44.893  1.00  0.00           S  
ATOM   3104  CE  MET   190     -10.446 -16.879 -43.998  1.00  0.00           C  
ATOM   3105  HE1 MET   190     -10.934 -15.984 -44.384  1.00  0.00           H  
ATOM   3106  HE2 MET   190     -10.646 -16.877 -42.927  1.00  0.00           H  
ATOM   3107  HE3 MET   190      -9.381 -16.687 -44.131  1.00  0.00           H  
ATOM   3108  C   MET   190      -8.998 -19.252 -47.621  1.00  0.00           C  
ATOM   3109  O   MET   190      -9.967 -19.878 -47.878  1.00  0.00           O  
ATOM   3110  N   HIE   191      -8.896 -18.053 -48.180  1.00  0.00           N  
ATOM   3111  H   HIE   191      -8.193 -17.417 -47.831  1.00  0.00           H  
ATOM   3112  CA  HIE   191      -9.819 -17.582 -49.262  1.00  0.00           C  
ATOM   3113  HA  HIE   191     -10.842 -17.813 -48.963  1.00  0.00           H  
ATOM   3114  CB  HIE   191      -9.716 -16.054 -49.358  1.00  0.00           C  
ATOM   3115  HB2 HIE   191     -10.063 -15.675 -48.396  1.00  0.00           H  
ATOM   3116  HB3 HIE   191      -8.654 -15.866 -49.515  1.00  0.00           H  
ATOM   3117  CG  HIE   191     -10.687 -15.456 -50.374  1.00  0.00           C  
ATOM   3118  ND1 HIE   191     -10.459 -14.228 -51.048  1.00  0.00           N  
ATOM   3119  CE1 HIE   191     -11.557 -14.125 -51.848  1.00  0.00           C  
ATOM   3120  HE1 HIE   191     -11.740 -13.415 -52.641  1.00  0.00           H  
ATOM   3121  NE2 HIE   191     -12.336 -15.167 -51.738  1.00  0.00           N  
ATOM   3122  HE2 HIE   191     -13.228 -15.259 -52.201  1.00  0.00           H  
ATOM   3123  CD2 HIE   191     -11.866 -16.021 -50.811  1.00  0.00           C  
ATOM   3124  HD2 HIE   191     -12.310 -16.965 -50.528  1.00  0.00           H  
ATOM   3125  C   HIE   191      -9.604 -18.285 -50.556  1.00  0.00           C  
ATOM   3126  O   HIE   191     -10.521 -18.744 -51.237  1.00  0.00           O  
ATOM   3127  N   ASP   192      -8.366 -18.587 -50.937  1.00  0.00           N  
ATOM   3128  H   ASP   192      -7.601 -18.364 -50.315  1.00  0.00           H  
ATOM   3129  CA  ASP   192      -8.130 -19.372 -52.156  1.00  0.00           C  
ATOM   3130  HA  ASP   192      -8.806 -18.935 -52.891  1.00  0.00           H  
ATOM   3131  CB  ASP   192      -6.600 -19.218 -52.574  1.00  0.00           C  
ATOM   3132  HB2 ASP   192      -5.927 -19.338 -51.724  1.00  0.00           H  
ATOM   3133  HB3 ASP   192      -6.398 -19.863 -53.429  1.00  0.00           H  
ATOM   3134  CG  ASP   192      -6.325 -17.745 -52.966  1.00  0.00           C  
ATOM   3135  OD1 ASP   192      -5.135 -17.443 -53.351  1.00  0.00           O  
ATOM   3136  OD2 ASP   192      -7.216 -16.889 -52.926  1.00  0.00           O  
ATOM   3137  C   ASP   192      -8.426 -20.849 -51.979  1.00  0.00           C  
ATOM   3138  O   ASP   192      -8.734 -21.548 -52.935  1.00  0.00           O  
ATOM   3139  N   ILE   193      -8.376 -21.355 -50.700  1.00  0.00           N  
ATOM   3140  H   ILE   193      -8.032 -20.791 -49.937  1.00  0.00           H  
ATOM   3141  CA  ILE   193      -8.899 -22.711 -50.289  1.00  0.00           C  
ATOM   3142  HA  ILE   193      -8.456 -23.399 -51.009  1.00  0.00           H  
ATOM   3143  CB  ILE   193      -8.383 -23.025 -48.899  1.00  0.00           C  
ATOM   3144  HB  ILE   193      -8.313 -22.141 -48.264  1.00  0.00           H  
ATOM   3145  CG2 ILE   193      -9.250 -24.088 -48.176  1.00  0.00           C  
ATOM   3146 HG21 ILE   193      -8.621 -24.365 -47.330  1.00  0.00           H  
ATOM   3147 HG22 ILE   193     -10.125 -23.545 -47.819  1.00  0.00           H  
ATOM   3148 HG23 ILE   193      -9.379 -24.967 -48.808  1.00  0.00           H  
ATOM   3149  CG1 ILE   193      -6.926 -23.576 -49.028  1.00  0.00           C  
ATOM   3150 HG12 ILE   193      -7.027 -24.515 -49.572  1.00  0.00           H  
ATOM   3151 HG13 ILE   193      -6.394 -23.107 -49.856  1.00  0.00           H  
ATOM   3152  CD1 ILE   193      -6.033 -23.588 -47.815  1.00  0.00           C  
ATOM   3153 HD11 ILE   193      -6.416 -24.359 -47.147  1.00  0.00           H  
ATOM   3154 HD12 ILE   193      -4.981 -23.800 -48.002  1.00  0.00           H  
ATOM   3155 HD13 ILE   193      -6.109 -22.694 -47.197  1.00  0.00           H  
ATOM   3156  C   ILE   193     -10.468 -22.719 -50.318  1.00  0.00           C  
ATOM   3157  O   ILE   193     -10.959 -23.672 -50.903  1.00  0.00           O  
ATOM   3158  N   ILE   194     -11.136 -21.732 -49.781  1.00  0.00           N  
ATOM   3159  H   ILE   194     -10.694 -20.943 -49.331  1.00  0.00           H  
ATOM   3160  CA  ILE   194     -12.635 -21.644 -49.849  1.00  0.00           C  
ATOM   3161  HA  ILE   194     -13.135 -22.551 -49.508  1.00  0.00           H  
ATOM   3162  CB  ILE   194     -13.261 -20.612 -48.916  1.00  0.00           C  
ATOM   3163  HB  ILE   194     -12.681 -19.690 -48.954  1.00  0.00           H  
ATOM   3164  CG2 ILE   194     -14.721 -20.250 -49.407  1.00  0.00           C  
ATOM   3165 HG21 ILE   194     -15.319 -19.915 -48.559  1.00  0.00           H  
ATOM   3166 HG22 ILE   194     -14.733 -19.428 -50.123  1.00  0.00           H  
ATOM   3167 HG23 ILE   194     -15.247 -21.074 -49.888  1.00  0.00           H  
ATOM   3168  CG1 ILE   194     -13.202 -21.162 -47.490  1.00  0.00           C  
ATOM   3169 HG12 ILE   194     -13.802 -22.067 -47.398  1.00  0.00           H  
ATOM   3170 HG13 ILE   194     -12.128 -21.283 -47.348  1.00  0.00           H  
ATOM   3171  CD1 ILE   194     -13.720 -20.159 -46.408  1.00  0.00           C  
ATOM   3172 HD11 ILE   194     -13.467 -20.573 -45.432  1.00  0.00           H  
ATOM   3173 HD12 ILE   194     -13.396 -19.137 -46.608  1.00  0.00           H  
ATOM   3174 HD13 ILE   194     -14.800 -20.182 -46.553  1.00  0.00           H  
ATOM   3175  C   ILE   194     -13.037 -21.651 -51.339  1.00  0.00           C  
ATOM   3176  O   ILE   194     -13.799 -22.489 -51.746  1.00  0.00           O  
ATOM   3177  N   ALA   195     -12.456 -20.621 -52.036  1.00  0.00           N  
ATOM   3178  H   ALA   195     -11.749 -20.082 -51.557  1.00  0.00           H  
ATOM   3179  CA  ALA   195     -12.663 -20.419 -53.515  1.00  0.00           C  
ATOM   3180  HA  ALA   195     -13.747 -20.441 -53.625  1.00  0.00           H  
ATOM   3181  CB  ALA   195     -12.116 -19.017 -53.926  1.00  0.00           C  
ATOM   3182  HB1 ALA   195     -12.512 -18.306 -53.202  1.00  0.00           H  
ATOM   3183  HB2 ALA   195     -11.029 -19.029 -54.012  1.00  0.00           H  
ATOM   3184  HB3 ALA   195     -12.626 -18.763 -54.856  1.00  0.00           H  
ATOM   3185  C   ALA   195     -12.172 -21.601 -54.446  1.00  0.00           C  
ATOM   3186  O   ALA   195     -12.121 -21.398 -55.659  1.00  0.00           O  
ATOM   3187  N   SER   196     -11.752 -22.746 -53.920  1.00  0.00           N  
ATOM   3188  H   SER   196     -11.800 -22.853 -52.917  1.00  0.00           H  
ATOM   3189  CA  SER   196     -11.223 -23.819 -54.771  1.00  0.00           C  
ATOM   3190  HA  SER   196     -10.535 -23.376 -55.491  1.00  0.00           H  
ATOM   3191  CB  SER   196     -10.438 -24.746 -53.906  1.00  0.00           C  
ATOM   3192  HB2 SER   196      -9.668 -24.258 -53.309  1.00  0.00           H  
ATOM   3193  HB3 SER   196     -11.162 -25.200 -53.229  1.00  0.00           H  
ATOM   3194  OG  SER   196      -9.883 -25.749 -54.572  1.00  0.00           O  
ATOM   3195  HG  SER   196      -9.838 -26.595 -54.121  1.00  0.00           H  
ATOM   3196  C   SER   196     -12.248 -24.692 -55.571  1.00  0.00           C  
ATOM   3197  O   SER   196     -13.313 -24.909 -55.090  1.00  0.00           O  
ATOM   3198  N   ASP   197     -11.957 -25.160 -56.755  1.00  0.00           N  
ATOM   3199  H   ASP   197     -10.965 -25.106 -56.941  1.00  0.00           H  
ATOM   3200  CA  ASP   197     -12.664 -26.124 -57.553  1.00  0.00           C  
ATOM   3201  HA  ASP   197     -13.702 -25.795 -57.608  1.00  0.00           H  
ATOM   3202  CB  ASP   197     -12.059 -26.143 -58.990  1.00  0.00           C  
ATOM   3203  HB2 ASP   197     -10.999 -26.338 -58.831  1.00  0.00           H  
ATOM   3204  HB3 ASP   197     -12.320 -26.993 -59.621  1.00  0.00           H  
ATOM   3205  CG  ASP   197     -12.534 -24.901 -59.775  1.00  0.00           C  
ATOM   3206  OD1 ASP   197     -12.975 -23.864 -59.099  1.00  0.00           O  
ATOM   3207  OD2 ASP   197     -12.493 -25.058 -61.032  1.00  0.00           O  
ATOM   3208  C   ASP   197     -12.710 -27.509 -56.873  1.00  0.00           C  
ATOM   3209  O   ASP   197     -13.676 -28.193 -57.202  1.00  0.00           O  
ATOM   3210  N   THR   198     -11.721 -27.845 -56.112  1.00  0.00           N  
ATOM   3211  H   THR   198     -10.907 -27.249 -56.053  1.00  0.00           H  
ATOM   3212  CA  THR   198     -11.793 -29.057 -55.170  1.00  0.00           C  
ATOM   3213  HA  THR   198     -12.798 -29.112 -54.751  1.00  0.00           H  
ATOM   3214  CB  THR   198     -11.386 -30.348 -55.914  1.00  0.00           C  
ATOM   3215  HB  THR   198     -12.104 -30.639 -56.680  1.00  0.00           H  
ATOM   3216  CG2 THR   198      -9.977 -30.337 -56.478  1.00  0.00           C  
ATOM   3217 HG21 THR   198      -9.745 -31.199 -57.103  1.00  0.00           H  
ATOM   3218 HG22 THR   198      -9.920 -29.530 -57.209  1.00  0.00           H  
ATOM   3219 HG23 THR   198      -9.240 -30.205 -55.686  1.00  0.00           H  
ATOM   3220  OG1 THR   198     -11.415 -31.438 -54.998  1.00  0.00           O  
ATOM   3221  HG1 THR   198     -12.206 -31.976 -55.074  1.00  0.00           H  
ATOM   3222  C   THR   198     -10.949 -28.923 -53.894  1.00  0.00           C  
ATOM   3223  O   THR   198     -10.005 -28.150 -53.893  1.00  0.00           O  
ATOM   3224  N   PHE   199     -11.519 -29.358 -52.758  1.00  0.00           N  
ATOM   3225  H   PHE   199     -12.209 -30.095 -52.738  1.00  0.00           H  
ATOM   3226  CA  PHE   199     -11.065 -28.910 -51.479  1.00  0.00           C  
ATOM   3227  HA  PHE   199     -10.982 -27.824 -51.496  1.00  0.00           H  
ATOM   3228  CB  PHE   199     -12.157 -29.241 -50.423  1.00  0.00           C  
ATOM   3229  HB2 PHE   199     -13.024 -28.620 -50.646  1.00  0.00           H  
ATOM   3230  HB3 PHE   199     -12.395 -30.304 -50.446  1.00  0.00           H  
ATOM   3231  CG  PHE   199     -11.845 -28.757 -49.064  1.00  0.00           C  
ATOM   3232  CD1 PHE   199     -11.786 -27.422 -48.727  1.00  0.00           C  
ATOM   3233  HD1 PHE   199     -12.007 -26.640 -49.439  1.00  0.00           H  
ATOM   3234  CE1 PHE   199     -11.414 -26.958 -47.441  1.00  0.00           C  
ATOM   3235  HE1 PHE   199     -11.359 -25.900 -47.232  1.00  0.00           H  
ATOM   3236  CZ  PHE   199     -11.206 -27.909 -46.481  1.00  0.00           C  
ATOM   3237  HZ  PHE   199     -11.091 -27.532 -45.475  1.00  0.00           H  
ATOM   3238  CE2 PHE   199     -11.153 -29.270 -46.776  1.00  0.00           C  
ATOM   3239  HE2 PHE   199     -10.981 -29.996 -45.994  1.00  0.00           H  
ATOM   3240  CD2 PHE   199     -11.420 -29.728 -48.136  1.00  0.00           C  
ATOM   3241  HD2 PHE   199     -11.419 -30.772 -48.411  1.00  0.00           H  
ATOM   3242  C   PHE   199      -9.750 -29.495 -50.974  1.00  0.00           C  
ATOM   3243  O   PHE   199      -9.554 -30.680 -51.099  1.00  0.00           O  
ATOM   3244  N   ASP   200      -8.951 -28.746 -50.265  1.00  0.00           N  
ATOM   3245  H   ASP   200      -9.268 -27.797 -50.129  1.00  0.00           H  
ATOM   3246  CA  ASP   200      -7.559 -29.042 -49.889  1.00  0.00           C  
ATOM   3247  HA  ASP   200      -7.255 -29.949 -50.410  1.00  0.00           H  
ATOM   3248  CB  ASP   200      -6.733 -27.842 -50.342  1.00  0.00           C  
ATOM   3249  HB2 ASP   200      -7.099 -26.923 -49.884  1.00  0.00           H  
ATOM   3250  HB3 ASP   200      -5.688 -27.927 -50.045  1.00  0.00           H  
ATOM   3251  CG  ASP   200      -6.852 -27.738 -51.881  1.00  0.00           C  
ATOM   3252  OD1 ASP   200      -6.309 -28.635 -52.529  1.00  0.00           O  
ATOM   3253  OD2 ASP   200      -7.314 -26.725 -52.410  1.00  0.00           O  
ATOM   3254  C   ASP   200      -7.267 -29.352 -48.407  1.00  0.00           C  
ATOM   3255  O   ASP   200      -6.633 -28.525 -47.706  1.00  0.00           O  
ATOM   3256  N   LYS   201      -7.792 -30.466 -47.927  1.00  0.00           N  
ATOM   3257  H   LYS   201      -8.221 -31.120 -48.565  1.00  0.00           H  
ATOM   3258  CA  LYS   201      -7.932 -30.805 -46.470  1.00  0.00           C  
ATOM   3259  HA  LYS   201      -8.608 -30.076 -46.023  1.00  0.00           H  
ATOM   3260  CB  LYS   201      -8.688 -32.166 -46.370  1.00  0.00           C  
ATOM   3261  HB2 LYS   201      -9.521 -32.205 -47.072  1.00  0.00           H  
ATOM   3262  HB3 LYS   201      -7.978 -32.942 -46.657  1.00  0.00           H  
ATOM   3263  CG  LYS   201      -9.144 -32.537 -45.125  1.00  0.00           C  
ATOM   3264  HG2 LYS   201      -8.305 -32.482 -44.431  1.00  0.00           H  
ATOM   3265  HG3 LYS   201      -9.801 -31.732 -44.796  1.00  0.00           H  
ATOM   3266  CD  LYS   201      -9.799 -33.735 -45.005  1.00  0.00           C  
ATOM   3267  HD2 LYS   201     -10.730 -33.650 -45.567  1.00  0.00           H  
ATOM   3268  HD3 LYS   201      -9.246 -34.585 -45.403  1.00  0.00           H  
ATOM   3269  CE  LYS   201     -10.130 -33.871 -43.594  1.00  0.00           C  
ATOM   3270  HE2 LYS   201      -9.273 -33.730 -42.936  1.00  0.00           H  
ATOM   3271  HE3 LYS   201     -10.877 -33.112 -43.360  1.00  0.00           H  
ATOM   3272  NZ  LYS   201     -10.874 -35.102 -43.393  1.00  0.00           N  
ATOM   3273  HZ1 LYS   201     -10.249 -35.874 -43.576  1.00  0.00           H  
ATOM   3274  HZ2 LYS   201     -11.180 -35.111 -42.431  1.00  0.00           H  
ATOM   3275  HZ3 LYS   201     -11.661 -35.247 -44.009  1.00  0.00           H  
ATOM   3276  C   LYS   201      -6.620 -30.752 -45.712  1.00  0.00           C  
ATOM   3277  O   LYS   201      -6.574 -30.133 -44.654  1.00  0.00           O  
ATOM   3278  N   ALA   202      -5.521 -31.241 -46.309  1.00  0.00           N  
ATOM   3279  H   ALA   202      -5.646 -31.622 -47.236  1.00  0.00           H  
ATOM   3280  CA  ALA   202      -4.209 -31.181 -45.706  1.00  0.00           C  
ATOM   3281  HA  ALA   202      -4.300 -31.505 -44.670  1.00  0.00           H  
ATOM   3282  CB  ALA   202      -3.359 -32.112 -46.577  1.00  0.00           C  
ATOM   3283  HB1 ALA   202      -2.352 -32.115 -46.162  1.00  0.00           H  
ATOM   3284  HB2 ALA   202      -3.711 -33.139 -46.488  1.00  0.00           H  
ATOM   3285  HB3 ALA   202      -3.186 -31.862 -47.624  1.00  0.00           H  
ATOM   3286  C   ALA   202      -3.525 -29.792 -45.667  1.00  0.00           C  
ATOM   3287  O   ALA   202      -2.888 -29.534 -44.645  1.00  0.00           O  
ATOM   3288  N   LYS   203      -3.812 -28.945 -46.642  1.00  0.00           N  
ATOM   3289  H   LYS   203      -4.256 -29.238 -47.500  1.00  0.00           H  
ATOM   3290  CA  LYS   203      -3.495 -27.523 -46.529  1.00  0.00           C  
ATOM   3291  HA  LYS   203      -2.451 -27.366 -46.259  1.00  0.00           H  
ATOM   3292  CB  LYS   203      -3.649 -26.750 -47.847  1.00  0.00           C  
ATOM   3293  HB2 LYS   203      -4.664 -26.628 -48.227  1.00  0.00           H  
ATOM   3294  HB3 LYS   203      -3.240 -25.742 -47.781  1.00  0.00           H  
ATOM   3295  CG  LYS   203      -2.973 -27.316 -48.960  1.00  0.00           C  
ATOM   3296  HG2 LYS   203      -3.276 -28.336 -49.197  1.00  0.00           H  
ATOM   3297  HG3 LYS   203      -3.297 -26.744 -49.829  1.00  0.00           H  
ATOM   3298  CD  LYS   203      -1.593 -27.250 -48.935  1.00  0.00           C  
ATOM   3299  HD2 LYS   203      -1.180 -26.309 -48.572  1.00  0.00           H  
ATOM   3300  HD3 LYS   203      -1.134 -27.984 -48.272  1.00  0.00           H  
ATOM   3301  CE  LYS   203      -1.144 -27.392 -50.234  1.00  0.00           C  
ATOM   3302  HE2 LYS   203      -1.322 -28.364 -50.695  1.00  0.00           H  
ATOM   3303  HE3 LYS   203      -1.718 -26.718 -50.870  1.00  0.00           H  
ATOM   3304  NZ  LYS   203       0.267 -26.981 -50.363  1.00  0.00           N  
ATOM   3305  HZ1 LYS   203       0.945 -27.386 -49.734  1.00  0.00           H  
ATOM   3306  HZ2 LYS   203       0.596 -27.252 -51.278  1.00  0.00           H  
ATOM   3307  HZ3 LYS   203       0.350 -25.975 -50.318  1.00  0.00           H  
ATOM   3308  C   LYS   203      -4.469 -26.720 -45.543  1.00  0.00           C  
ATOM   3309  O   LYS   203      -3.929 -25.967 -44.707  1.00  0.00           O  
ATOM   3310  N   ALA   204      -5.715 -27.055 -45.547  1.00  0.00           N  
ATOM   3311  H   ALA   204      -5.907 -27.797 -46.205  1.00  0.00           H  
ATOM   3312  CA  ALA   204      -6.621 -26.433 -44.656  1.00  0.00           C  
ATOM   3313  HA  ALA   204      -6.592 -25.344 -44.635  1.00  0.00           H  
ATOM   3314  CB  ALA   204      -8.110 -26.819 -45.051  1.00  0.00           C  
ATOM   3315  HB1 ALA   204      -8.817 -26.397 -44.336  1.00  0.00           H  
ATOM   3316  HB2 ALA   204      -8.413 -26.302 -45.961  1.00  0.00           H  
ATOM   3317  HB3 ALA   204      -8.081 -27.898 -45.208  1.00  0.00           H  
ATOM   3318  C   ALA   204      -6.332 -26.927 -43.197  1.00  0.00           C  
ATOM   3319  O   ALA   204      -6.730 -26.192 -42.277  1.00  0.00           O  
ATOM   3320  N   GLU   205      -5.786 -28.100 -42.944  1.00  0.00           N  
ATOM   3321  H   GLU   205      -5.595 -28.740 -43.701  1.00  0.00           H  
ATOM   3322  CA  GLU   205      -5.442 -28.594 -41.606  1.00  0.00           C  
ATOM   3323  HA  GLU   205      -6.294 -28.634 -40.927  1.00  0.00           H  
ATOM   3324  CB  GLU   205      -4.924 -30.012 -41.655  1.00  0.00           C  
ATOM   3325  HB2 GLU   205      -5.684 -30.673 -42.069  1.00  0.00           H  
ATOM   3326  HB3 GLU   205      -4.155 -29.900 -42.419  1.00  0.00           H  
ATOM   3327  CG  GLU   205      -4.401 -30.525 -40.323  1.00  0.00           C  
ATOM   3328  HG2 GLU   205      -3.577 -29.926 -39.935  1.00  0.00           H  
ATOM   3329  HG3 GLU   205      -5.116 -30.610 -39.505  1.00  0.00           H  
ATOM   3330  CD  GLU   205      -3.811 -31.943 -40.382  1.00  0.00           C  
ATOM   3331  OE1 GLU   205      -4.372 -32.816 -41.099  1.00  0.00           O  
ATOM   3332  OE2 GLU   205      -2.753 -32.241 -39.781  1.00  0.00           O  
ATOM   3333  C   GLU   205      -4.351 -27.724 -40.922  1.00  0.00           C  
ATOM   3334  O   GLU   205      -4.530 -27.218 -39.782  1.00  0.00           O  
ATOM   3335  N   ALA   206      -3.253 -27.530 -41.642  1.00  0.00           N  
ATOM   3336  H   ALA   206      -3.307 -27.788 -42.617  1.00  0.00           H  
ATOM   3337  CA  ALA   206      -2.349 -26.393 -41.330  1.00  0.00           C  
ATOM   3338  HA  ALA   206      -1.860 -26.602 -40.378  1.00  0.00           H  
ATOM   3339  CB  ALA   206      -1.170 -26.420 -42.308  1.00  0.00           C  
ATOM   3340  HB1 ALA   206      -1.485 -26.480 -43.350  1.00  0.00           H  
ATOM   3341  HB2 ALA   206      -0.555 -25.551 -42.075  1.00  0.00           H  
ATOM   3342  HB3 ALA   206      -0.568 -27.301 -42.085  1.00  0.00           H  
ATOM   3343  C   ALA   206      -2.840 -24.927 -41.111  1.00  0.00           C  
ATOM   3344  O   ALA   206      -2.571 -24.269 -40.065  1.00  0.00           O  
ATOM   3345  N   GLN   207      -3.513 -24.435 -42.157  1.00  0.00           N  
ATOM   3346  H   GLN   207      -3.668 -25.143 -42.860  1.00  0.00           H  
ATOM   3347  CA  GLN   207      -4.105 -23.122 -42.136  1.00  0.00           C  
ATOM   3348  HA  GLN   207      -3.252 -22.477 -41.924  1.00  0.00           H  
ATOM   3349  CB  GLN   207      -4.974 -22.637 -43.382  1.00  0.00           C  
ATOM   3350  HB2 GLN   207      -5.701 -23.437 -43.522  1.00  0.00           H  
ATOM   3351  HB3 GLN   207      -5.605 -21.841 -42.986  1.00  0.00           H  
ATOM   3352  CG  GLN   207      -4.257 -22.387 -44.630  1.00  0.00           C  
ATOM   3353  HG2 GLN   207      -4.045 -23.371 -45.048  1.00  0.00           H  
ATOM   3354  HG3 GLN   207      -4.883 -21.841 -45.336  1.00  0.00           H  
ATOM   3355  CD  GLN   207      -2.978 -21.560 -44.438  1.00  0.00           C  
ATOM   3356  OE1 GLN   207      -1.897 -21.933 -44.843  1.00  0.00           O  
ATOM   3357  NE2 GLN   207      -3.060 -20.426 -43.777  1.00  0.00           N  
ATOM   3358 HE21 GLN   207      -2.223 -19.966 -43.446  1.00  0.00           H  
ATOM   3359 HE22 GLN   207      -3.922 -19.903 -43.712  1.00  0.00           H  
ATOM   3360  C   GLN   207      -4.989 -22.831 -40.910  1.00  0.00           C  
ATOM   3361  O   GLN   207      -4.727 -21.899 -40.168  1.00  0.00           O  
ATOM   3362  N   ILE   208      -5.935 -23.815 -40.745  1.00  0.00           N  
ATOM   3363  H   ILE   208      -6.106 -24.577 -41.386  1.00  0.00           H  
ATOM   3364  CA  ILE   208      -6.737 -23.801 -39.505  1.00  0.00           C  
ATOM   3365  HA  ILE   208      -7.338 -22.898 -39.398  1.00  0.00           H  
ATOM   3366  CB  ILE   208      -7.760 -24.991 -39.491  1.00  0.00           C  
ATOM   3367  HB  ILE   208      -7.224 -25.906 -39.742  1.00  0.00           H  
ATOM   3368  CG2 ILE   208      -8.358 -25.166 -38.104  1.00  0.00           C  
ATOM   3369 HG21 ILE   208      -8.977 -24.288 -37.916  1.00  0.00           H  
ATOM   3370 HG22 ILE   208      -9.095 -25.969 -38.106  1.00  0.00           H  
ATOM   3371 HG23 ILE   208      -7.681 -25.450 -37.298  1.00  0.00           H  
ATOM   3372  CG1 ILE   208      -8.887 -24.747 -40.461  1.00  0.00           C  
ATOM   3373 HG12 ILE   208      -9.648 -24.053 -40.105  1.00  0.00           H  
ATOM   3374 HG13 ILE   208      -8.469 -24.391 -41.403  1.00  0.00           H  
ATOM   3375  CD1 ILE   208      -9.603 -26.081 -40.833  1.00  0.00           C  
ATOM   3376 HD11 ILE   208     -10.029 -25.929 -41.825  1.00  0.00           H  
ATOM   3377 HD12 ILE   208      -8.869 -26.886 -40.860  1.00  0.00           H  
ATOM   3378 HD13 ILE   208     -10.386 -26.318 -40.113  1.00  0.00           H  
ATOM   3379  C   ILE   208      -5.927 -23.942 -38.216  1.00  0.00           C  
ATOM   3380  O   ILE   208      -6.327 -23.344 -37.205  1.00  0.00           O  
ATOM   3381  N   ALA   209      -4.792 -24.640 -38.183  1.00  0.00           N  
ATOM   3382  H   ALA   209      -4.456 -25.246 -38.917  1.00  0.00           H  
ATOM   3383  CA  ALA   209      -4.082 -24.715 -36.924  1.00  0.00           C  
ATOM   3384  HA  ALA   209      -4.853 -24.980 -36.200  1.00  0.00           H  
ATOM   3385  CB  ALA   209      -3.125 -25.922 -36.828  1.00  0.00           C  
ATOM   3386  HB1 ALA   209      -2.759 -26.056 -35.810  1.00  0.00           H  
ATOM   3387  HB2 ALA   209      -3.658 -26.817 -37.149  1.00  0.00           H  
ATOM   3388  HB3 ALA   209      -2.371 -25.743 -37.594  1.00  0.00           H  
ATOM   3389  C   ALA   209      -3.349 -23.393 -36.628  1.00  0.00           C  
ATOM   3390  O   ALA   209      -3.219 -22.985 -35.516  1.00  0.00           O  
ATOM   3391  N   LYS   210      -2.956 -22.617 -37.646  1.00  0.00           N  
ATOM   3392  H   LYS   210      -3.001 -23.001 -38.579  1.00  0.00           H  
ATOM   3393  CA  LYS   210      -2.358 -21.295 -37.439  1.00  0.00           C  
ATOM   3394  HA  LYS   210      -1.558 -21.208 -36.704  1.00  0.00           H  
ATOM   3395  CB  LYS   210      -1.747 -20.905 -38.870  1.00  0.00           C  
ATOM   3396  HB2 LYS   210      -2.502 -21.221 -39.590  1.00  0.00           H  
ATOM   3397  HB3 LYS   210      -1.754 -19.817 -38.807  1.00  0.00           H  
ATOM   3398  CG  LYS   210      -0.523 -21.535 -39.065  1.00  0.00           C  
ATOM   3399  HG2 LYS   210       0.121 -21.150 -38.274  1.00  0.00           H  
ATOM   3400  HG3 LYS   210      -0.722 -22.580 -38.827  1.00  0.00           H  
ATOM   3401  CD  LYS   210       0.130 -21.359 -40.279  1.00  0.00           C  
ATOM   3402  HD2 LYS   210      -0.070 -20.320 -40.539  1.00  0.00           H  
ATOM   3403  HD3 LYS   210       1.187 -21.620 -40.230  1.00  0.00           H  
ATOM   3404  CE  LYS   210      -0.207 -22.081 -41.404  1.00  0.00           C  
ATOM   3405  HE2 LYS   210      -0.041 -23.113 -41.094  1.00  0.00           H  
ATOM   3406  HE3 LYS   210      -1.286 -22.078 -41.566  1.00  0.00           H  
ATOM   3407  NZ  LYS   210       0.430 -21.768 -42.720  1.00  0.00           N  
ATOM   3408  HZ1 LYS   210       0.067 -22.351 -43.461  1.00  0.00           H  
ATOM   3409  HZ2 LYS   210       0.068 -20.887 -43.059  1.00  0.00           H  
ATOM   3410  HZ3 LYS   210       1.438 -21.753 -42.774  1.00  0.00           H  
ATOM   3411  C   LYS   210      -3.408 -20.256 -37.009  1.00  0.00           C  
ATOM   3412  O   LYS   210      -3.162 -19.339 -36.202  1.00  0.00           O  
ATOM   3413  N   MET   211      -4.582 -20.467 -37.567  1.00  0.00           N  
ATOM   3414  H   MET   211      -4.747 -21.207 -38.234  1.00  0.00           H  
ATOM   3415  CA  MET   211      -5.707 -19.693 -37.107  1.00  0.00           C  
ATOM   3416  HA  MET   211      -5.390 -18.650 -37.141  1.00  0.00           H  
ATOM   3417  CB  MET   211      -6.993 -19.887 -37.989  1.00  0.00           C  
ATOM   3418  HB2 MET   211      -7.241 -20.947 -38.042  1.00  0.00           H  
ATOM   3419  HB3 MET   211      -7.782 -19.347 -37.465  1.00  0.00           H  
ATOM   3420  CG  MET   211      -6.966 -19.337 -39.420  1.00  0.00           C  
ATOM   3421  HG2 MET   211      -6.769 -18.267 -39.371  1.00  0.00           H  
ATOM   3422  HG3 MET   211      -6.089 -19.729 -39.935  1.00  0.00           H  
ATOM   3423  SD  MET   211      -8.394 -19.507 -40.466  1.00  0.00           S  
ATOM   3424  CE  MET   211      -8.147 -17.921 -41.393  1.00  0.00           C  
ATOM   3425  HE1 MET   211      -7.921 -17.157 -40.649  1.00  0.00           H  
ATOM   3426  HE2 MET   211      -7.400 -17.994 -42.184  1.00  0.00           H  
ATOM   3427  HE3 MET   211      -9.083 -17.661 -41.886  1.00  0.00           H  
ATOM   3428  C   MET   211      -6.153 -20.047 -35.699  1.00  0.00           C  
ATOM   3429  O   MET   211      -6.284 -19.155 -34.859  1.00  0.00           O  
ATOM   3430  N   GLU   212      -6.276 -21.319 -35.324  1.00  0.00           N  
ATOM   3431  H   GLU   212      -6.154 -22.052 -36.008  1.00  0.00           H  
ATOM   3432  CA  GLU   212      -6.544 -21.707 -33.930  1.00  0.00           C  
ATOM   3433  HA  GLU   212      -7.441 -21.165 -33.632  1.00  0.00           H  
ATOM   3434  CB  GLU   212      -7.053 -23.186 -33.953  1.00  0.00           C  
ATOM   3435  HB2 GLU   212      -6.301 -23.693 -34.558  1.00  0.00           H  
ATOM   3436  HB3 GLU   212      -6.991 -23.622 -32.956  1.00  0.00           H  
ATOM   3437  CG  GLU   212      -8.454 -23.232 -34.517  1.00  0.00           C  
ATOM   3438  HG2 GLU   212      -8.373 -22.831 -35.527  1.00  0.00           H  
ATOM   3439  HG3 GLU   212      -8.725 -24.284 -34.607  1.00  0.00           H  
ATOM   3440  CD  GLU   212      -9.514 -22.608 -33.632  1.00  0.00           C  
ATOM   3441  OE1 GLU   212     -10.438 -21.981 -34.229  1.00  0.00           O  
ATOM   3442  OE2 GLU   212      -9.558 -22.821 -32.355  1.00  0.00           O  
ATOM   3443  C   GLU   212      -5.419 -21.539 -32.954  1.00  0.00           C  
ATOM   3444  O   GLU   212      -5.706 -21.424 -31.723  1.00  0.00           O  
ATOM   3445  N   GLU   213      -4.124 -21.255 -33.351  1.00  0.00           N  
ATOM   3446  H   GLU   213      -3.934 -21.382 -34.335  1.00  0.00           H  
ATOM   3447  CA  GLU   213      -3.070 -20.706 -32.484  1.00  0.00           C  
ATOM   3448  HA  GLU   213      -3.047 -21.270 -31.552  1.00  0.00           H  
ATOM   3449  CB  GLU   213      -1.704 -20.948 -33.168  1.00  0.00           C  
ATOM   3450  HB2 GLU   213      -1.666 -22.033 -33.260  1.00  0.00           H  
ATOM   3451  HB3 GLU   213      -1.687 -20.345 -34.076  1.00  0.00           H  
ATOM   3452  CG  GLU   213      -0.507 -20.544 -32.386  1.00  0.00           C  
ATOM   3453  HG2 GLU   213      -0.398 -19.464 -32.285  1.00  0.00           H  
ATOM   3454  HG3 GLU   213      -0.606 -20.983 -31.393  1.00  0.00           H  
ATOM   3455  CD  GLU   213       0.605 -21.230 -33.205  1.00  0.00           C  
ATOM   3456  OE1 GLU   213       1.388 -20.444 -33.810  1.00  0.00           O  
ATOM   3457  OE2 GLU   213       0.731 -22.474 -33.178  1.00  0.00           O  
ATOM   3458  C   GLU   213      -3.229 -19.259 -32.104  1.00  0.00           C  
ATOM   3459  O   GLU   213      -2.614 -18.883 -31.080  1.00  0.00           O  
ATOM   3460  N   GLN   214      -3.996 -18.448 -32.894  1.00  0.00           N  
ATOM   3461  H   GLN   214      -4.446 -18.888 -33.684  1.00  0.00           H  
ATOM   3462  CA  GLN   214      -4.366 -17.138 -32.599  1.00  0.00           C  
ATOM   3463  HA  GLN   214      -3.689 -16.498 -32.034  1.00  0.00           H  
ATOM   3464  CB  GLN   214      -4.541 -16.394 -33.926  1.00  0.00           C  
ATOM   3465  HB2 GLN   214      -3.588 -16.209 -34.422  1.00  0.00           H  
ATOM   3466  HB3 GLN   214      -5.273 -16.815 -34.615  1.00  0.00           H  
ATOM   3467  CG  GLN   214      -4.851 -14.902 -33.624  1.00  0.00           C  
ATOM   3468  HG2 GLN   214      -4.950 -14.447 -34.610  1.00  0.00           H  
ATOM   3469  HG3 GLN   214      -5.739 -14.750 -33.011  1.00  0.00           H  
ATOM   3470  CD  GLN   214      -3.688 -14.181 -32.912  1.00  0.00           C  
ATOM   3471  OE1 GLN   214      -2.558 -14.108 -33.390  1.00  0.00           O  
ATOM   3472  NE2 GLN   214      -3.776 -13.640 -31.757  1.00  0.00           N  
ATOM   3473 HE21 GLN   214      -3.066 -13.014 -31.407  1.00  0.00           H  
ATOM   3474 HE22 GLN   214      -4.696 -13.561 -31.347  1.00  0.00           H  
ATOM   3475  C   GLN   214      -5.680 -17.017 -31.834  1.00  0.00           C  
ATOM   3476  O   GLN   214      -5.629 -16.377 -30.787  1.00  0.00           O  
ATOM   3477  N   ASP   215      -6.632 -17.921 -32.128  1.00  0.00           N  
ATOM   3478  H   ASP   215      -6.541 -18.325 -33.049  1.00  0.00           H  
ATOM   3479  CA  ASP   215      -7.884 -18.124 -31.343  1.00  0.00           C  
ATOM   3480  HA  ASP   215      -8.407 -17.167 -31.338  1.00  0.00           H  
ATOM   3481  CB  ASP   215      -8.763 -19.191 -32.101  1.00  0.00           C  
ATOM   3482  HB2 ASP   215      -8.486 -19.212 -33.155  1.00  0.00           H  
ATOM   3483  HB3 ASP   215      -8.655 -20.187 -31.672  1.00  0.00           H  
ATOM   3484  CG  ASP   215     -10.205 -18.780 -32.334  1.00  0.00           C  
ATOM   3485  OD1 ASP   215     -11.095 -19.654 -32.432  1.00  0.00           O  
ATOM   3486  OD2 ASP   215     -10.569 -17.582 -32.402  1.00  0.00           O  
ATOM   3487  C   ASP   215      -7.614 -18.534 -29.922  1.00  0.00           C  
ATOM   3488  O   ASP   215      -8.282 -18.133 -28.943  1.00  0.00           O  
ATOM   3489  N   LYS   216      -6.468 -19.301 -29.737  1.00  0.00           N  
ATOM   3490  H   LYS   216      -6.038 -19.607 -30.598  1.00  0.00           H  
ATOM   3491  CA  LYS   216      -5.974 -19.608 -28.400  1.00  0.00           C  
ATOM   3492  HA  LYS   216      -6.849 -19.846 -27.795  1.00  0.00           H  
ATOM   3493  CB  LYS   216      -5.031 -20.824 -28.693  1.00  0.00           C  
ATOM   3494  HB2 LYS   216      -5.679 -21.605 -29.090  1.00  0.00           H  
ATOM   3495  HB3 LYS   216      -4.284 -20.519 -29.427  1.00  0.00           H  
ATOM   3496  CG  LYS   216      -4.586 -21.447 -27.565  1.00  0.00           C  
ATOM   3497  HG2 LYS   216      -4.167 -20.670 -26.925  1.00  0.00           H  
ATOM   3498  HG3 LYS   216      -5.465 -21.906 -27.114  1.00  0.00           H  
ATOM   3499  CD  LYS   216      -3.734 -22.399 -27.732  1.00  0.00           C  
ATOM   3500  HD2 LYS   216      -4.225 -23.219 -28.254  1.00  0.00           H  
ATOM   3501  HD3 LYS   216      -2.823 -22.132 -28.269  1.00  0.00           H  
ATOM   3502  CE  LYS   216      -3.267 -22.959 -26.559  1.00  0.00           C  
ATOM   3503  HE2 LYS   216      -2.696 -22.245 -25.965  1.00  0.00           H  
ATOM   3504  HE3 LYS   216      -4.192 -23.316 -26.108  1.00  0.00           H  
ATOM   3505  NZ  LYS   216      -2.492 -24.150 -26.894  1.00  0.00           N  
ATOM   3506  HZ1 LYS   216      -1.770 -23.977 -27.579  1.00  0.00           H  
ATOM   3507  HZ2 LYS   216      -2.079 -24.501 -26.042  1.00  0.00           H  
ATOM   3508  HZ3 LYS   216      -3.087 -24.829 -27.345  1.00  0.00           H  
ATOM   3509  C   LYS   216      -5.275 -18.376 -27.709  1.00  0.00           C  
ATOM   3510  O   LYS   216      -5.477 -18.155 -26.485  1.00  0.00           O  
ATOM   3511  N   ALA   217      -4.533 -17.550 -28.409  1.00  0.00           N  
ATOM   3512  H   ALA   217      -4.315 -17.736 -29.377  1.00  0.00           H  
ATOM   3513  CA  ALA   217      -3.870 -16.374 -27.831  1.00  0.00           C  
ATOM   3514  HA  ALA   217      -3.236 -16.723 -27.016  1.00  0.00           H  
ATOM   3515  CB  ALA   217      -2.856 -15.878 -28.851  1.00  0.00           C  
ATOM   3516  HB1 ALA   217      -2.107 -16.670 -28.855  1.00  0.00           H  
ATOM   3517  HB2 ALA   217      -3.244 -15.851 -29.870  1.00  0.00           H  
ATOM   3518  HB3 ALA   217      -2.564 -14.872 -28.551  1.00  0.00           H  
ATOM   3519  C   ALA   217      -4.897 -15.289 -27.506  1.00  0.00           C  
ATOM   3520  O   ALA   217      -4.816 -14.827 -26.391  1.00  0.00           O  
ATOM   3521  N   ASN   218      -5.936 -15.095 -28.303  1.00  0.00           N  
ATOM   3522  H   ASN   218      -5.972 -15.606 -29.174  1.00  0.00           H  
ATOM   3523  CA  ASN   218      -7.111 -14.263 -28.003  1.00  0.00           C  
ATOM   3524  HA  ASN   218      -6.781 -13.276 -27.680  1.00  0.00           H  
ATOM   3525  CB  ASN   218      -7.983 -14.196 -29.296  1.00  0.00           C  
ATOM   3526  HB2 ASN   218      -8.144 -15.173 -29.752  1.00  0.00           H  
ATOM   3527  HB3 ASN   218      -8.910 -13.679 -29.048  1.00  0.00           H  
ATOM   3528  CG  ASN   218      -7.354 -13.329 -30.441  1.00  0.00           C  
ATOM   3529  OD1 ASN   218      -6.252 -12.841 -30.241  1.00  0.00           O  
ATOM   3530  ND2 ASN   218      -7.941 -13.188 -31.548  1.00  0.00           N  
ATOM   3531 HD21 ASN   218      -7.374 -12.776 -32.276  1.00  0.00           H  
ATOM   3532 HD22 ASN   218      -8.870 -13.554 -31.699  1.00  0.00           H  
ATOM   3533  C   ASN   218      -7.935 -14.949 -26.852  1.00  0.00           C  
ATOM   3534  O   ASN   218      -8.426 -14.229 -26.011  1.00  0.00           O  
ATOM   3535  N   MET   219      -8.004 -16.187 -26.750  1.00  0.00           N  
ATOM   3536  H   MET   219      -7.740 -16.658 -27.603  1.00  0.00           H  
ATOM   3537  CA  MET   219      -8.922 -16.868 -25.781  1.00  0.00           C  
ATOM   3538  HA  MET   219      -9.899 -16.397 -25.676  1.00  0.00           H  
ATOM   3539  CB  MET   219      -9.270 -18.263 -26.234  1.00  0.00           C  
ATOM   3540  HB2 MET   219      -9.906 -18.107 -27.106  1.00  0.00           H  
ATOM   3541  HB3 MET   219      -8.284 -18.700 -26.388  1.00  0.00           H  
ATOM   3542  CG  MET   219     -10.027 -19.059 -25.154  1.00  0.00           C  
ATOM   3543  HG2 MET   219      -9.469 -19.263 -24.240  1.00  0.00           H  
ATOM   3544  HG3 MET   219     -10.782 -18.299 -24.955  1.00  0.00           H  
ATOM   3545  SD  MET   219     -10.763 -20.619 -25.588  1.00  0.00           S  
ATOM   3546  CE  MET   219      -9.511 -21.453 -26.417  1.00  0.00           C  
ATOM   3547  HE1 MET   219      -9.167 -20.970 -27.332  1.00  0.00           H  
ATOM   3548  HE2 MET   219      -8.678 -21.640 -25.740  1.00  0.00           H  
ATOM   3549  HE3 MET   219      -9.902 -22.386 -26.825  1.00  0.00           H  
ATOM   3550  C   MET   219      -8.285 -16.893 -24.336  1.00  0.00           C  
ATOM   3551  O   MET   219      -8.964 -16.680 -23.372  1.00  0.00           O  
ATOM   3552  N   LEU   220      -6.968 -16.991 -24.269  1.00  0.00           N  
ATOM   3553  H   LEU   220      -6.459 -17.080 -25.137  1.00  0.00           H  
ATOM   3554  CA  LEU   220      -6.087 -16.771 -23.062  1.00  0.00           C  
ATOM   3555  HA  LEU   220      -6.587 -17.330 -22.271  1.00  0.00           H  
ATOM   3556  CB  LEU   220      -4.662 -17.404 -23.236  1.00  0.00           C  
ATOM   3557  HB2 LEU   220      -4.276 -16.917 -24.131  1.00  0.00           H  
ATOM   3558  HB3 LEU   220      -4.116 -17.112 -22.339  1.00  0.00           H  
ATOM   3559  CG  LEU   220      -4.646 -18.945 -23.461  1.00  0.00           C  
ATOM   3560  HG  LEU   220      -5.402 -19.126 -24.225  1.00  0.00           H  
ATOM   3561  CD1 LEU   220      -3.224 -19.372 -23.896  1.00  0.00           C  
ATOM   3562 HD11 LEU   220      -3.135 -18.943 -24.894  1.00  0.00           H  
ATOM   3563 HD12 LEU   220      -2.373 -19.108 -23.268  1.00  0.00           H  
ATOM   3564 HD13 LEU   220      -3.109 -20.438 -24.092  1.00  0.00           H  
ATOM   3565  CD2 LEU   220      -4.949 -19.549 -22.125  1.00  0.00           C  
ATOM   3566 HD21 LEU   220      -4.070 -19.502 -21.483  1.00  0.00           H  
ATOM   3567 HD22 LEU   220      -5.784 -19.130 -21.564  1.00  0.00           H  
ATOM   3568 HD23 LEU   220      -5.205 -20.595 -22.293  1.00  0.00           H  
ATOM   3569  C   LEU   220      -5.895 -15.276 -22.669  1.00  0.00           C  
ATOM   3570  O   LEU   220      -6.092 -14.889 -21.521  1.00  0.00           O  
ATOM   3571  N   ALA   221      -5.777 -14.367 -23.622  1.00  0.00           N  
ATOM   3572  H   ALA   221      -5.490 -14.687 -24.536  1.00  0.00           H  
ATOM   3573  CA  ALA   221      -6.007 -12.909 -23.377  1.00  0.00           C  
ATOM   3574  HA  ALA   221      -5.409 -12.480 -22.573  1.00  0.00           H  
ATOM   3575  CB  ALA   221      -5.713 -12.167 -24.760  1.00  0.00           C  
ATOM   3576  HB1 ALA   221      -5.959 -12.686 -25.687  1.00  0.00           H  
ATOM   3577  HB2 ALA   221      -6.016 -11.120 -24.756  1.00  0.00           H  
ATOM   3578  HB3 ALA   221      -4.639 -11.991 -24.817  1.00  0.00           H  
ATOM   3579  C   ALA   221      -7.450 -12.592 -22.889  1.00  0.00           C  
ATOM   3580  O   ALA   221      -7.609 -11.760 -21.985  1.00  0.00           O  
ATOM   3581  N   HIE   222      -8.485 -13.303 -23.387  1.00  0.00           N  
ATOM   3582  H   HIE   222      -8.342 -13.824 -24.241  1.00  0.00           H  
ATOM   3583  CA  HIE   222      -9.794 -13.346 -22.791  1.00  0.00           C  
ATOM   3584  HA  HIE   222     -10.097 -12.299 -22.795  1.00  0.00           H  
ATOM   3585  CB  HIE   222     -10.771 -13.931 -23.836  1.00  0.00           C  
ATOM   3586  HB2 HIE   222     -10.858 -13.292 -24.715  1.00  0.00           H  
ATOM   3587  HB3 HIE   222     -10.501 -14.913 -24.225  1.00  0.00           H  
ATOM   3588  CG  HIE   222     -12.163 -14.178 -23.333  1.00  0.00           C  
ATOM   3589  ND1 HIE   222     -13.189 -13.189 -23.272  1.00  0.00           N  
ATOM   3590  CE1 HIE   222     -14.325 -13.723 -22.868  1.00  0.00           C  
ATOM   3591  HE1 HIE   222     -15.288 -13.246 -22.757  1.00  0.00           H  
ATOM   3592  NE2 HIE   222     -14.002 -14.953 -22.440  1.00  0.00           N  
ATOM   3593  HE2 HIE   222     -14.650 -15.572 -21.973  1.00  0.00           H  
ATOM   3594  CD2 HIE   222     -12.738 -15.309 -22.790  1.00  0.00           C  
ATOM   3595  HD2 HIE   222     -12.159 -16.213 -22.667  1.00  0.00           H  
ATOM   3596  C   HIE   222      -9.987 -13.901 -21.352  1.00  0.00           C  
ATOM   3597  O   HIE   222     -10.457 -13.201 -20.465  1.00  0.00           O  
ATOM   3598  N   MET   223      -9.594 -15.155 -21.077  1.00  0.00           N  
ATOM   3599  H   MET   223      -9.311 -15.710 -21.872  1.00  0.00           H  
ATOM   3600  CA  MET   223      -9.711 -15.790 -19.742  1.00  0.00           C  
ATOM   3601  HA  MET   223     -10.751 -15.900 -19.433  1.00  0.00           H  
ATOM   3602  CB  MET   223      -9.273 -17.223 -19.940  1.00  0.00           C  
ATOM   3603  HB2 MET   223      -8.323 -17.324 -20.464  1.00  0.00           H  
ATOM   3604  HB3 MET   223      -9.230 -17.680 -18.951  1.00  0.00           H  
ATOM   3605  CG  MET   223     -10.236 -18.172 -20.741  1.00  0.00           C  
ATOM   3606  HG2 MET   223     -11.034 -18.411 -20.038  1.00  0.00           H  
ATOM   3607  HG3 MET   223     -10.573 -17.810 -21.712  1.00  0.00           H  
ATOM   3608  SD  MET   223      -9.445 -19.706 -21.294  1.00  0.00           S  
ATOM   3609  CE  MET   223     -10.944 -20.542 -21.857  1.00  0.00           C  
ATOM   3610  HE1 MET   223     -10.705 -21.309 -22.594  1.00  0.00           H  
ATOM   3611  HE2 MET   223     -11.446 -20.943 -20.977  1.00  0.00           H  
ATOM   3612  HE3 MET   223     -11.595 -19.910 -22.461  1.00  0.00           H  
ATOM   3613  C   MET   223      -9.021 -14.956 -18.589  1.00  0.00           C  
ATOM   3614  O   MET   223      -9.593 -14.853 -17.468  1.00  0.00           O  
ATOM   3615  N   GLU   224      -7.871 -14.310 -18.886  1.00  0.00           N  
ATOM   3616  H   GLU   224      -7.476 -14.436 -19.807  1.00  0.00           H  
ATOM   3617  CA  GLU   224      -7.140 -13.539 -17.891  1.00  0.00           C  
ATOM   3618  HA  GLU   224      -7.173 -14.010 -16.908  1.00  0.00           H  
ATOM   3619  CB  GLU   224      -5.694 -13.145 -18.387  1.00  0.00           C  
ATOM   3620  HB2 GLU   224      -5.147 -14.007 -18.769  1.00  0.00           H  
ATOM   3621  HB3 GLU   224      -5.839 -12.301 -19.061  1.00  0.00           H  
ATOM   3622  CG  GLU   224      -4.841 -12.619 -17.178  1.00  0.00           C  
ATOM   3623  HG2 GLU   224      -5.150 -11.728 -16.633  1.00  0.00           H  
ATOM   3624  HG3 GLU   224      -4.923 -13.442 -16.468  1.00  0.00           H  
ATOM   3625  CD  GLU   224      -3.368 -12.424 -17.622  1.00  0.00           C  
ATOM   3626  OE1 GLU   224      -2.495 -11.997 -16.788  1.00  0.00           O  
ATOM   3627  OE2 GLU   224      -2.958 -12.716 -18.755  1.00  0.00           O  
ATOM   3628  C   GLU   224      -7.840 -12.243 -17.659  1.00  0.00           C  
ATOM   3629  O   GLU   224      -7.826 -11.667 -16.545  1.00  0.00           O  
ATOM   3630  N   THR   225      -8.390 -11.618 -18.745  1.00  0.00           N  
ATOM   3631  H   THR   225      -8.338 -12.132 -19.612  1.00  0.00           H  
ATOM   3632  CA  THR   225      -9.072 -10.265 -18.713  1.00  0.00           C  
ATOM   3633  HA  THR   225      -8.476  -9.488 -18.235  1.00  0.00           H  
ATOM   3634  CB  THR   225      -9.365  -9.779 -20.197  1.00  0.00           C  
ATOM   3635  HB  THR   225     -10.010 -10.452 -20.763  1.00  0.00           H  
ATOM   3636  CG2 THR   225     -10.094  -8.487 -20.082  1.00  0.00           C  
ATOM   3637 HG21 THR   225     -11.128  -8.611 -19.759  1.00  0.00           H  
ATOM   3638 HG22 THR   225      -9.651  -7.730 -19.436  1.00  0.00           H  
ATOM   3639 HG23 THR   225     -10.171  -8.121 -21.106  1.00  0.00           H  
ATOM   3640  OG1 THR   225      -8.188  -9.466 -20.892  1.00  0.00           O  
ATOM   3641  HG1 THR   225      -7.828 -10.282 -21.248  1.00  0.00           H  
ATOM   3642  C   THR   225     -10.421 -10.448 -18.037  1.00  0.00           C  
ATOM   3643  O   THR   225     -10.783  -9.678 -17.127  1.00  0.00           O  
ATOM   3644  N   GLN   226     -11.272 -11.437 -18.364  1.00  0.00           N  
ATOM   3645  H   GLN   226     -10.981 -12.060 -19.104  1.00  0.00           H  
ATOM   3646  CA  GLN   226     -12.496 -11.821 -17.596  1.00  0.00           C  
ATOM   3647  HA  GLN   226     -13.235 -11.023 -17.663  1.00  0.00           H  
ATOM   3648  CB  GLN   226     -13.150 -13.018 -18.299  1.00  0.00           C  
ATOM   3649  HB2 GLN   226     -12.427 -13.833 -18.283  1.00  0.00           H  
ATOM   3650  HB3 GLN   226     -13.947 -13.355 -17.636  1.00  0.00           H  
ATOM   3651  CG  GLN   226     -13.578 -12.745 -19.790  1.00  0.00           C  
ATOM   3652  HG2 GLN   226     -12.714 -12.681 -20.452  1.00  0.00           H  
ATOM   3653  HG3 GLN   226     -14.336 -13.432 -20.167  1.00  0.00           H  
ATOM   3654  CD  GLN   226     -14.400 -11.426 -19.926  1.00  0.00           C  
ATOM   3655  OE1 GLN   226     -13.986 -10.412 -20.425  1.00  0.00           O  
ATOM   3656  NE2 GLN   226     -15.625 -11.263 -19.541  1.00  0.00           N  
ATOM   3657 HE21 GLN   226     -15.945 -10.308 -19.471  1.00  0.00           H  
ATOM   3658 HE22 GLN   226     -16.176 -11.999 -19.123  1.00  0.00           H  
ATOM   3659  C   GLN   226     -12.129 -12.047 -16.182  1.00  0.00           C  
ATOM   3660  O   GLN   226     -12.861 -11.643 -15.277  1.00  0.00           O  
ATOM   3661  N   ASN   227     -11.046 -12.843 -15.897  1.00  0.00           N  
ATOM   3662  H   ASN   227     -10.502 -13.105 -16.706  1.00  0.00           H  
ATOM   3663  CA  ASN   227     -10.718 -13.111 -14.434  1.00  0.00           C  
ATOM   3664  HA  ASN   227     -11.632 -13.534 -14.015  1.00  0.00           H  
ATOM   3665  CB  ASN   227      -9.612 -14.224 -14.383  1.00  0.00           C  
ATOM   3666  HB2 ASN   227      -9.929 -15.227 -14.669  1.00  0.00           H  
ATOM   3667  HB3 ASN   227      -8.806 -13.956 -15.066  1.00  0.00           H  
ATOM   3668  CG  ASN   227      -9.094 -14.421 -12.973  1.00  0.00           C  
ATOM   3669  OD1 ASN   227      -8.025 -14.004 -12.576  1.00  0.00           O  
ATOM   3670  ND2 ASN   227      -9.885 -14.844 -12.075  1.00  0.00           N  
ATOM   3671 HD21 ASN   227      -9.692 -14.877 -11.084  1.00  0.00           H  
ATOM   3672 HD22 ASN   227     -10.801 -15.220 -12.273  1.00  0.00           H  
ATOM   3673  C   ASN   227     -10.393 -11.856 -13.703  1.00  0.00           C  
ATOM   3674  O   ASN   227     -10.737 -11.805 -12.514  1.00  0.00           O  
ATOM   3675  N   LYS   228      -9.862 -10.721 -14.223  1.00  0.00           N  
ATOM   3676  H   LYS   228      -9.495 -10.801 -15.160  1.00  0.00           H  
ATOM   3677  CA  LYS   228      -9.673  -9.497 -13.475  1.00  0.00           C  
ATOM   3678  HA  LYS   228      -9.416  -9.778 -12.454  1.00  0.00           H  
ATOM   3679  CB  LYS   228      -8.672  -8.525 -14.134  1.00  0.00           C  
ATOM   3680  HB2 LYS   228      -8.888  -8.300 -15.179  1.00  0.00           H  
ATOM   3681  HB3 LYS   228      -8.565  -7.614 -13.545  1.00  0.00           H  
ATOM   3682  CG  LYS   228      -7.427  -9.064 -14.232  1.00  0.00           C  
ATOM   3683  HG2 LYS   228      -7.094  -9.200 -13.203  1.00  0.00           H  
ATOM   3684  HG3 LYS   228      -7.510 -10.044 -14.702  1.00  0.00           H  
ATOM   3685  CD  LYS   228      -6.547  -8.401 -15.030  1.00  0.00           C  
ATOM   3686  HD2 LYS   228      -6.855  -8.369 -16.075  1.00  0.00           H  
ATOM   3687  HD3 LYS   228      -6.375  -7.381 -14.684  1.00  0.00           H  
ATOM   3688  CE  LYS   228      -5.357  -8.970 -15.108  1.00  0.00           C  
ATOM   3689  HE2 LYS   228      -4.970  -8.962 -14.089  1.00  0.00           H  
ATOM   3690  HE3 LYS   228      -5.421 -10.057 -15.167  1.00  0.00           H  
ATOM   3691  NZ  LYS   228      -4.406  -8.353 -16.131  1.00  0.00           N  
ATOM   3692  HZ1 LYS   228      -4.560  -7.357 -16.202  1.00  0.00           H  
ATOM   3693  HZ2 LYS   228      -3.453  -8.532 -15.850  1.00  0.00           H  
ATOM   3694  HZ3 LYS   228      -4.504  -8.742 -17.058  1.00  0.00           H  
ATOM   3695  C   LYS   228     -11.010  -8.783 -13.234  1.00  0.00           C  
ATOM   3696  O   LYS   228     -11.199  -8.193 -12.137  1.00  0.00           O  
ATOM   3697  N   ILE   229     -11.920  -8.771 -14.228  1.00  0.00           N  
ATOM   3698  H   ILE   229     -11.483  -9.032 -15.100  1.00  0.00           H  
ATOM   3699  CA  ILE   229     -13.275  -8.196 -14.186  1.00  0.00           C  
ATOM   3700  HA  ILE   229     -13.338  -7.146 -13.900  1.00  0.00           H  
ATOM   3701  CB  ILE   229     -13.908  -8.296 -15.577  1.00  0.00           C  
ATOM   3702  HB  ILE   229     -13.791  -9.345 -15.846  1.00  0.00           H  
ATOM   3703  CG2 ILE   229     -15.372  -7.964 -15.679  1.00  0.00           C  
ATOM   3704 HG21 ILE   229     -15.919  -8.518 -14.916  1.00  0.00           H  
ATOM   3705 HG22 ILE   229     -15.538  -6.907 -15.469  1.00  0.00           H  
ATOM   3706 HG23 ILE   229     -15.651  -8.233 -16.697  1.00  0.00           H  
ATOM   3707  CG1 ILE   229     -13.134  -7.400 -16.584  1.00  0.00           C  
ATOM   3708 HG12 ILE   229     -13.414  -6.349 -16.512  1.00  0.00           H  
ATOM   3709 HG13 ILE   229     -12.059  -7.464 -16.413  1.00  0.00           H  
ATOM   3710  CD1 ILE   229     -13.276  -7.795 -18.010  1.00  0.00           C  
ATOM   3711 HD11 ILE   229     -12.639  -7.206 -18.669  1.00  0.00           H  
ATOM   3712 HD12 ILE   229     -12.980  -8.843 -18.063  1.00  0.00           H  
ATOM   3713 HD13 ILE   229     -14.283  -7.736 -18.423  1.00  0.00           H  
ATOM   3714  C   ILE   229     -14.200  -8.868 -13.104  1.00  0.00           C  
ATOM   3715  O   ILE   229     -14.875  -8.268 -12.328  1.00  0.00           O  
ATOM   3716  N   TYR   230     -14.200 -10.233 -13.083  1.00  0.00           N  
ATOM   3717  H   TYR   230     -13.771 -10.758 -13.832  1.00  0.00           H  
ATOM   3718  CA  TYR   230     -14.744 -11.091 -12.038  1.00  0.00           C  
ATOM   3719  HA  TYR   230     -15.820 -11.242 -12.118  1.00  0.00           H  
ATOM   3720  CB  TYR   230     -14.308 -12.514 -12.317  1.00  0.00           C  
ATOM   3721  HB2 TYR   230     -14.540 -12.796 -13.344  1.00  0.00           H  
ATOM   3722  HB3 TYR   230     -13.221 -12.570 -12.371  1.00  0.00           H  
ATOM   3723  CG  TYR   230     -14.938 -13.446 -11.356  1.00  0.00           C  
ATOM   3724  CD1 TYR   230     -16.146 -14.045 -11.696  1.00  0.00           C  
ATOM   3725  HD1 TYR   230     -16.653 -13.797 -12.616  1.00  0.00           H  
ATOM   3726  CE1 TYR   230     -16.694 -14.970 -10.821  1.00  0.00           C  
ATOM   3727  HE1 TYR   230     -17.567 -15.539 -11.103  1.00  0.00           H  
ATOM   3728  CZ  TYR   230     -16.007 -15.381  -9.694  1.00  0.00           C  
ATOM   3729  OH  TYR   230     -16.466 -16.312  -8.863  1.00  0.00           O  
ATOM   3730  HH  TYR   230     -15.805 -16.783  -8.350  1.00  0.00           H  
ATOM   3731  CE2 TYR   230     -14.756 -14.872  -9.318  1.00  0.00           C  
ATOM   3732  HE2 TYR   230     -14.193 -15.105  -8.425  1.00  0.00           H  
ATOM   3733  CD2 TYR   230     -14.268 -13.837 -10.171  1.00  0.00           C  
ATOM   3734  HD2 TYR   230     -13.274 -13.463  -9.974  1.00  0.00           H  
ATOM   3735  C   TYR   230     -14.301 -10.598 -10.678  1.00  0.00           C  
ATOM   3736  O   TYR   230     -15.066 -10.441  -9.728  1.00  0.00           O  
ATOM   3737  N   ASN   231     -13.041 -10.318 -10.545  1.00  0.00           N  
ATOM   3738  H   ASN   231     -12.463 -10.600 -11.323  1.00  0.00           H  
ATOM   3739  CA  ASN   231     -12.381  -9.916  -9.277  1.00  0.00           C  
ATOM   3740  HA  ASN   231     -12.922 -10.401  -8.464  1.00  0.00           H  
ATOM   3741  CB  ASN   231     -10.935 -10.373  -9.219  1.00  0.00           C  
ATOM   3742  HB2 ASN   231     -10.303 -10.124 -10.071  1.00  0.00           H  
ATOM   3743  HB3 ASN   231     -10.361 -10.010  -8.366  1.00  0.00           H  
ATOM   3744  CG  ASN   231     -10.815 -11.825  -9.013  1.00  0.00           C  
ATOM   3745  OD1 ASN   231     -11.523 -12.449  -8.184  1.00  0.00           O  
ATOM   3746  ND2 ASN   231      -9.986 -12.613  -9.672  1.00  0.00           N  
ATOM   3747 HD21 ASN   231     -10.009 -13.618  -9.572  1.00  0.00           H  
ATOM   3748 HD22 ASN   231      -9.388 -12.170 -10.354  1.00  0.00           H  
ATOM   3749  C   ASN   231     -12.573  -8.386  -9.007  1.00  0.00           C  
ATOM   3750  O   ASN   231     -11.748  -7.798  -8.288  1.00  0.00           O  
ATOM   3751  N   ILE   232     -13.592  -7.744  -9.679  1.00  0.00           N  
ATOM   3752  H   ILE   232     -14.095  -8.330 -10.330  1.00  0.00           H  
ATOM   3753  CA  ILE   232     -14.214  -6.565  -9.246  1.00  0.00           C  
ATOM   3754  HA  ILE   232     -13.750  -6.273  -8.304  1.00  0.00           H  
ATOM   3755  CB  ILE   232     -13.919  -5.480 -10.314  1.00  0.00           C  
ATOM   3756  HB  ILE   232     -14.186  -5.873 -11.295  1.00  0.00           H  
ATOM   3757  CG2 ILE   232     -14.601  -4.069 -10.303  1.00  0.00           C  
ATOM   3758 HG21 ILE   232     -14.227  -3.338 -11.020  1.00  0.00           H  
ATOM   3759 HG22 ILE   232     -15.660  -4.212 -10.516  1.00  0.00           H  
ATOM   3760 HG23 ILE   232     -14.440  -3.602  -9.331  1.00  0.00           H  
ATOM   3761  CG1 ILE   232     -12.393  -5.120 -10.219  1.00  0.00           C  
ATOM   3762 HG12 ILE   232     -12.312  -4.579  -9.275  1.00  0.00           H  
ATOM   3763 HG13 ILE   232     -11.747  -5.984 -10.062  1.00  0.00           H  
ATOM   3764  CD1 ILE   232     -11.670  -4.573 -11.458  1.00  0.00           C  
ATOM   3765 HD11 ILE   232     -11.602  -5.410 -12.153  1.00  0.00           H  
ATOM   3766 HD12 ILE   232     -12.123  -3.661 -11.847  1.00  0.00           H  
ATOM   3767 HD13 ILE   232     -10.688  -4.331 -11.050  1.00  0.00           H  
ATOM   3768  C   ILE   232     -15.721  -6.706  -9.054  1.00  0.00           C  
ATOM   3769  O   ILE   232     -16.300  -5.729  -8.587  1.00  0.00           O  
ATOM   3770  N   LEU   233     -16.408  -7.835  -9.308  1.00  0.00           N  
ATOM   3771  H   LEU   233     -15.799  -8.600  -9.563  1.00  0.00           H  
ATOM   3772  CA  LEU   233     -17.809  -8.127  -8.874  1.00  0.00           C  
ATOM   3773  HA  LEU   233     -18.405  -7.305  -9.271  1.00  0.00           H  
ATOM   3774  CB  LEU   233     -18.248  -9.472  -9.470  1.00  0.00           C  
ATOM   3775  HB2 LEU   233     -17.564 -10.280  -9.210  1.00  0.00           H  
ATOM   3776  HB3 LEU   233     -19.184  -9.566  -8.920  1.00  0.00           H  
ATOM   3777  CG  LEU   233     -18.335  -9.472 -11.017  1.00  0.00           C  
ATOM   3778  HG  LEU   233     -17.357  -9.383 -11.488  1.00  0.00           H  
ATOM   3779  CD1 LEU   233     -19.090 -10.658 -11.523  1.00  0.00           C  
ATOM   3780 HD11 LEU   233     -18.993 -10.897 -12.582  1.00  0.00           H  
ATOM   3781 HD12 LEU   233     -18.756 -11.609 -11.110  1.00  0.00           H  
ATOM   3782 HD13 LEU   233     -20.168 -10.572 -11.391  1.00  0.00           H  
ATOM   3783  CD2 LEU   233     -19.002  -8.216 -11.613  1.00  0.00           C  
ATOM   3784 HD21 LEU   233     -18.357  -7.384 -11.330  1.00  0.00           H  
ATOM   3785 HD22 LEU   233     -19.068  -8.262 -12.700  1.00  0.00           H  
ATOM   3786 HD23 LEU   233     -19.955  -8.145 -11.089  1.00  0.00           H  
ATOM   3787  C   LEU   233     -17.945  -8.129  -7.357  1.00  0.00           C  
ATOM   3788  O   LEU   233     -17.059  -8.715  -6.705  1.00  0.00           O  
ATOM   3789  N   THR   234     -19.144  -7.637  -6.823  1.00  0.00           N  
ATOM   3790  H   THR   234     -19.825  -7.167  -7.402  1.00  0.00           H  
ATOM   3791  CA  THR   234     -19.601  -7.957  -5.461  1.00  0.00           C  
ATOM   3792  HA  THR   234     -18.755  -7.865  -4.780  1.00  0.00           H  
ATOM   3793  CB  THR   234     -20.649  -6.913  -4.985  1.00  0.00           C  
ATOM   3794  HB  THR   234     -20.567  -6.839  -3.900  1.00  0.00           H  
ATOM   3795  CG2 THR   234     -20.518  -5.551  -5.627  1.00  0.00           C  
ATOM   3796 HG21 THR   234     -20.850  -5.579  -6.665  1.00  0.00           H  
ATOM   3797 HG22 THR   234     -21.220  -4.914  -5.089  1.00  0.00           H  
ATOM   3798 HG23 THR   234     -19.510  -5.138  -5.602  1.00  0.00           H  
ATOM   3799  OG1 THR   234     -21.809  -7.552  -5.343  1.00  0.00           O  
ATOM   3800  HG1 THR   234     -22.605  -7.041  -5.178  1.00  0.00           H  
ATOM   3801  C   THR   234     -20.042  -9.426  -5.299  1.00  0.00           C  
ATOM   3802  O   THR   234     -20.265 -10.156  -6.309  1.00  0.00           O  
ATOM   3803  N   PRO   235     -20.111 -10.091  -4.147  1.00  0.00           N  
ATOM   3804  CD  PRO   235     -19.429  -9.538  -3.026  1.00  0.00           C  
ATOM   3805  HD2 PRO   235     -20.141  -8.856  -2.560  1.00  0.00           H  
ATOM   3806  HD3 PRO   235     -18.531  -8.946  -3.205  1.00  0.00           H  
ATOM   3807  CG  PRO   235     -19.159 -10.653  -2.060  1.00  0.00           C  
ATOM   3808  HG2 PRO   235     -19.338 -10.302  -1.044  1.00  0.00           H  
ATOM   3809  HG3 PRO   235     -18.178 -11.054  -2.315  1.00  0.00           H  
ATOM   3810  CB  PRO   235     -20.243 -11.610  -2.417  1.00  0.00           C  
ATOM   3811  HB2 PRO   235     -21.209 -11.344  -1.987  1.00  0.00           H  
ATOM   3812  HB3 PRO   235     -20.030 -12.662  -2.226  1.00  0.00           H  
ATOM   3813  CA  PRO   235     -20.424 -11.485  -3.940  1.00  0.00           C  
ATOM   3814  HA  PRO   235     -19.700 -12.109  -4.463  1.00  0.00           H  
ATOM   3815  C   PRO   235     -21.747 -11.947  -4.520  1.00  0.00           C  
ATOM   3816  O   PRO   235     -21.871 -13.069  -4.919  1.00  0.00           O  
ATOM   3817  N   GLU   236     -22.752 -11.021  -4.662  1.00  0.00           N  
ATOM   3818  H   GLU   236     -22.595 -10.067  -4.368  1.00  0.00           H  
ATOM   3819  CA  GLU   236     -24.031 -11.435  -5.239  1.00  0.00           C  
ATOM   3820  HA  GLU   236     -24.175 -12.493  -5.022  1.00  0.00           H  
ATOM   3821  CB  GLU   236     -25.199 -10.608  -4.680  1.00  0.00           C  
ATOM   3822  HB2 GLU   236     -26.148 -10.999  -5.047  1.00  0.00           H  
ATOM   3823  HB3 GLU   236     -25.209 -10.721  -3.596  1.00  0.00           H  
ATOM   3824  CG  GLU   236     -25.255  -9.049  -4.865  1.00  0.00           C  
ATOM   3825  HG2 GLU   236     -24.288  -8.578  -4.692  1.00  0.00           H  
ATOM   3826  HG3 GLU   236     -25.579  -8.740  -5.859  1.00  0.00           H  
ATOM   3827  CD  GLU   236     -26.203  -8.377  -3.834  1.00  0.00           C  
ATOM   3828  OE1 GLU   236     -26.022  -7.222  -3.445  1.00  0.00           O  
ATOM   3829  OE2 GLU   236     -27.228  -8.989  -3.423  1.00  0.00           O  
ATOM   3830  C   GLU   236     -23.928 -11.330  -6.817  1.00  0.00           C  
ATOM   3831  O   GLU   236     -24.614 -12.183  -7.470  1.00  0.00           O  
ATOM   3832  N   GLN   237     -23.024 -10.563  -7.444  1.00  0.00           N  
ATOM   3833  H   GLN   237     -22.385 -10.001  -6.901  1.00  0.00           H  
ATOM   3834  CA  GLN   237     -22.836 -10.501  -8.859  1.00  0.00           C  
ATOM   3835  HA  GLN   237     -23.834 -10.431  -9.293  1.00  0.00           H  
ATOM   3836  CB  GLN   237     -22.069  -9.148  -9.178  1.00  0.00           C  
ATOM   3837  HB2 GLN   237     -21.127  -9.030  -8.643  1.00  0.00           H  
ATOM   3838  HB3 GLN   237     -22.027  -9.089 -10.266  1.00  0.00           H  
ATOM   3839  CG  GLN   237     -22.909  -7.987  -8.685  1.00  0.00           C  
ATOM   3840  HG2 GLN   237     -23.908  -7.886  -9.107  1.00  0.00           H  
ATOM   3841  HG3 GLN   237     -23.051  -8.066  -7.607  1.00  0.00           H  
ATOM   3842  CD  GLN   237     -22.158  -6.659  -8.769  1.00  0.00           C  
ATOM   3843  OE1 GLN   237     -20.936  -6.522  -8.940  1.00  0.00           O  
ATOM   3844  NE2 GLN   237     -22.804  -5.506  -8.642  1.00  0.00           N  
ATOM   3845 HE21 GLN   237     -22.295  -4.634  -8.602  1.00  0.00           H  
ATOM   3846 HE22 GLN   237     -23.787  -5.590  -8.426  1.00  0.00           H  
ATOM   3847  C   GLN   237     -22.154 -11.801  -9.394  1.00  0.00           C  
ATOM   3848  O   GLN   237     -22.525 -12.396 -10.389  1.00  0.00           O  
ATOM   3849  N   LYS   238     -21.099 -12.180  -8.642  1.00  0.00           N  
ATOM   3850  H   LYS   238     -20.896 -11.598  -7.842  1.00  0.00           H  
ATOM   3851  CA  LYS   238     -20.347 -13.444  -8.808  1.00  0.00           C  
ATOM   3852  HA  LYS   238     -19.958 -13.337  -9.821  1.00  0.00           H  
ATOM   3853  CB  LYS   238     -19.268 -13.564  -7.683  1.00  0.00           C  
ATOM   3854  HB2 LYS   238     -19.769 -13.424  -6.725  1.00  0.00           H  
ATOM   3855  HB3 LYS   238     -18.973 -14.612  -7.735  1.00  0.00           H  
ATOM   3856  CG  LYS   238     -18.185 -12.761  -7.823  1.00  0.00           C  
ATOM   3857  HG2 LYS   238     -17.723 -12.851  -8.806  1.00  0.00           H  
ATOM   3858  HG3 LYS   238     -18.633 -11.768  -7.858  1.00  0.00           H  
ATOM   3859  CD  LYS   238     -17.179 -12.858  -6.856  1.00  0.00           C  
ATOM   3860  HD2 LYS   238     -17.560 -12.668  -5.852  1.00  0.00           H  
ATOM   3861  HD3 LYS   238     -16.808 -13.874  -6.991  1.00  0.00           H  
ATOM   3862  CE  LYS   238     -16.235 -11.976  -7.073  1.00  0.00           C  
ATOM   3863  HE2 LYS   238     -15.767 -12.224  -8.026  1.00  0.00           H  
ATOM   3864  HE3 LYS   238     -16.671 -10.989  -7.229  1.00  0.00           H  
ATOM   3865  NZ  LYS   238     -15.157 -12.016  -6.134  1.00  0.00           N  
ATOM   3866  HZ1 LYS   238     -15.471 -11.723  -5.220  1.00  0.00           H  
ATOM   3867  HZ2 LYS   238     -14.632 -12.862  -5.964  1.00  0.00           H  
ATOM   3868  HZ3 LYS   238     -14.463 -11.296  -6.278  1.00  0.00           H  
ATOM   3869  C   LYS   238     -21.201 -14.725  -8.671  1.00  0.00           C  
ATOM   3870  O   LYS   238     -21.136 -15.557  -9.572  1.00  0.00           O  
ATOM   3871  N   LYS   239     -22.142 -14.886  -7.673  1.00  0.00           N  
ATOM   3872  H   LYS   239     -22.153 -14.169  -6.962  1.00  0.00           H  
ATOM   3873  CA  LYS   239     -23.045 -16.039  -7.607  1.00  0.00           C  
ATOM   3874  HA  LYS   239     -22.474 -16.966  -7.640  1.00  0.00           H  
ATOM   3875  CB  LYS   239     -23.810 -15.906  -6.280  1.00  0.00           C  
ATOM   3876  HB2 LYS   239     -24.081 -14.861  -6.130  1.00  0.00           H  
ATOM   3877  HB3 LYS   239     -24.717 -16.503  -6.377  1.00  0.00           H  
ATOM   3878  CG  LYS   239     -23.159 -16.318  -5.186  1.00  0.00           C  
ATOM   3879  HG2 LYS   239     -22.891 -17.350  -5.413  1.00  0.00           H  
ATOM   3880  HG3 LYS   239     -22.197 -15.825  -5.044  1.00  0.00           H  
ATOM   3881  CD  LYS   239     -23.720 -16.296  -3.962  1.00  0.00           C  
ATOM   3882  HD2 LYS   239     -24.576 -16.968  -3.897  1.00  0.00           H  
ATOM   3883  HD3 LYS   239     -22.957 -16.718  -3.308  1.00  0.00           H  
ATOM   3884  CE  LYS   239     -24.157 -15.178  -3.357  1.00  0.00           C  
ATOM   3885  HE2 LYS   239     -23.289 -14.520  -3.321  1.00  0.00           H  
ATOM   3886  HE3 LYS   239     -24.927 -14.589  -3.857  1.00  0.00           H  
ATOM   3887  NZ  LYS   239     -24.656 -15.441  -2.007  1.00  0.00           N  
ATOM   3888  HZ1 LYS   239     -25.427 -16.078  -2.144  1.00  0.00           H  
ATOM   3889  HZ2 LYS   239     -24.143 -16.154  -1.509  1.00  0.00           H  
ATOM   3890  HZ3 LYS   239     -25.047 -14.704  -1.437  1.00  0.00           H  
ATOM   3891  C   LYS   239     -24.009 -16.086  -8.815  1.00  0.00           C  
ATOM   3892  O   LYS   239     -24.228 -17.176  -9.283  1.00  0.00           O  
ATOM   3893  N   GLN   240     -24.608 -14.950  -9.290  1.00  0.00           N  
ATOM   3894  H   GLN   240     -24.438 -14.152  -8.694  1.00  0.00           H  
ATOM   3895  CA  GLN   240     -25.634 -14.891 -10.349  1.00  0.00           C  
ATOM   3896  HA  GLN   240     -26.284 -15.752 -10.192  1.00  0.00           H  
ATOM   3897  CB  GLN   240     -26.496 -13.686 -10.194  1.00  0.00           C  
ATOM   3898  HB2 GLN   240     -26.839 -13.636  -9.160  1.00  0.00           H  
ATOM   3899  HB3 GLN   240     -25.959 -12.771 -10.445  1.00  0.00           H  
ATOM   3900  CG  GLN   240     -27.798 -13.733 -11.041  1.00  0.00           C  
ATOM   3901  HG2 GLN   240     -28.354 -12.806 -10.900  1.00  0.00           H  
ATOM   3902  HG3 GLN   240     -27.549 -13.913 -12.087  1.00  0.00           H  
ATOM   3903  CD  GLN   240     -28.787 -14.802 -10.757  1.00  0.00           C  
ATOM   3904  OE1 GLN   240     -28.603 -15.666  -9.909  1.00  0.00           O  
ATOM   3905  NE2 GLN   240     -29.926 -14.723 -11.389  1.00  0.00           N  
ATOM   3906 HE21 GLN   240     -30.640 -15.403 -11.171  1.00  0.00           H  
ATOM   3907 HE22 GLN   240     -29.954 -14.082 -12.168  1.00  0.00           H  
ATOM   3908  C   GLN   240     -25.067 -15.197 -11.704  1.00  0.00           C  
ATOM   3909  O   GLN   240     -25.615 -15.826 -12.617  1.00  0.00           O  
ATOM   3910  N   PHE   241     -23.828 -14.721 -11.857  1.00  0.00           N  
ATOM   3911  H   PHE   241     -23.304 -14.270 -11.120  1.00  0.00           H  
ATOM   3912  CA  PHE   241     -23.029 -15.067 -13.009  1.00  0.00           C  
ATOM   3913  HA  PHE   241     -23.518 -14.818 -13.951  1.00  0.00           H  
ATOM   3914  CB  PHE   241     -21.744 -14.181 -12.905  1.00  0.00           C  
ATOM   3915  HB2 PHE   241     -21.946 -13.143 -13.168  1.00  0.00           H  
ATOM   3916  HB3 PHE   241     -21.468 -14.225 -11.852  1.00  0.00           H  
ATOM   3917  CG  PHE   241     -20.484 -14.434 -13.715  1.00  0.00           C  
ATOM   3918  CD1 PHE   241     -20.219 -13.879 -14.979  1.00  0.00           C  
ATOM   3919  HD1 PHE   241     -21.017 -13.292 -15.408  1.00  0.00           H  
ATOM   3920  CE1 PHE   241     -18.994 -14.082 -15.623  1.00  0.00           C  
ATOM   3921  HE1 PHE   241     -18.873 -13.633 -16.598  1.00  0.00           H  
ATOM   3922  CZ  PHE   241     -17.999 -15.010 -15.065  1.00  0.00           C  
ATOM   3923  HZ  PHE   241     -17.127 -15.236 -15.661  1.00  0.00           H  
ATOM   3924  CE2 PHE   241     -18.289 -15.540 -13.841  1.00  0.00           C  
ATOM   3925  HE2 PHE   241     -17.606 -16.289 -13.469  1.00  0.00           H  
ATOM   3926  CD2 PHE   241     -19.517 -15.197 -13.154  1.00  0.00           C  
ATOM   3927  HD2 PHE   241     -19.784 -15.628 -12.201  1.00  0.00           H  
ATOM   3928  C   PHE   241     -22.624 -16.544 -12.952  1.00  0.00           C  
ATOM   3929  O   PHE   241     -22.910 -17.191 -13.956  1.00  0.00           O  
ATOM   3930  N   ASN   242     -22.155 -17.140 -11.869  1.00  0.00           N  
ATOM   3931  H   ASN   242     -21.854 -16.595 -11.073  1.00  0.00           H  
ATOM   3932  CA  ASN   242     -21.779 -18.565 -11.785  1.00  0.00           C  
ATOM   3933  HA  ASN   242     -21.047 -18.702 -12.581  1.00  0.00           H  
ATOM   3934  CB  ASN   242     -21.013 -18.836 -10.470  1.00  0.00           C  
ATOM   3935  HB2 ASN   242     -21.602 -18.714  -9.561  1.00  0.00           H  
ATOM   3936  HB3 ASN   242     -20.854 -19.910 -10.561  1.00  0.00           H  
ATOM   3937  CG  ASN   242     -19.637 -18.205 -10.406  1.00  0.00           C  
ATOM   3938  OD1 ASN   242     -19.042 -17.811 -11.390  1.00  0.00           O  
ATOM   3939  ND2 ASN   242     -19.158 -18.122  -9.247  1.00  0.00           N  
ATOM   3940 HD21 ASN   242     -18.268 -17.692  -9.040  1.00  0.00           H  
ATOM   3941 HD22 ASN   242     -19.703 -18.522  -8.497  1.00  0.00           H  
ATOM   3942  C   ASN   242     -23.041 -19.403 -12.038  1.00  0.00           C  
ATOM   3943  O   ASN   242     -22.906 -20.423 -12.691  1.00  0.00           O  
ATOM   3944  N   ALA   243     -24.173 -18.971 -11.446  1.00  0.00           N  
ATOM   3945  H   ALA   243     -24.105 -18.146 -10.867  1.00  0.00           H  
ATOM   3946  CA  ALA   243     -25.513 -19.630 -11.657  1.00  0.00           C  
ATOM   3947  HA  ALA   243     -25.545 -20.670 -11.332  1.00  0.00           H  
ATOM   3948  CB  ALA   243     -26.537 -18.930 -10.732  1.00  0.00           C  
ATOM   3949  HB1 ALA   243     -27.514 -19.356 -10.962  1.00  0.00           H  
ATOM   3950  HB2 ALA   243     -26.296 -19.060  -9.676  1.00  0.00           H  
ATOM   3951  HB3 ALA   243     -26.625 -17.854 -10.880  1.00  0.00           H  
ATOM   3952  C   ALA   243     -25.962 -19.572 -13.117  1.00  0.00           C  
ATOM   3953  O   ALA   243     -26.828 -20.356 -13.531  1.00  0.00           O  
ATOM   3954  N   ASN   244     -25.421 -18.726 -14.038  1.00  0.00           N  
ATOM   3955  H   ASN   244     -24.909 -17.981 -13.587  1.00  0.00           H  
ATOM   3956  CA  ASN   244     -25.725 -18.578 -15.444  1.00  0.00           C  
ATOM   3957  HA  ASN   244     -26.356 -19.440 -15.658  1.00  0.00           H  
ATOM   3958  CB  ASN   244     -26.534 -17.340 -15.858  1.00  0.00           C  
ATOM   3959  HB2 ASN   244     -26.018 -16.426 -15.561  1.00  0.00           H  
ATOM   3960  HB3 ASN   244     -26.799 -17.423 -16.912  1.00  0.00           H  
ATOM   3961  CG  ASN   244     -27.888 -17.342 -15.095  1.00  0.00           C  
ATOM   3962  OD1 ASN   244     -28.955 -17.581 -15.699  1.00  0.00           O  
ATOM   3963  ND2 ASN   244     -27.975 -16.936 -13.853  1.00  0.00           N  
ATOM   3964 HD21 ASN   244     -28.873 -16.908 -13.393  1.00  0.00           H  
ATOM   3965 HD22 ASN   244     -27.117 -16.670 -13.390  1.00  0.00           H  
ATOM   3966  C   ASN   244     -24.570 -19.079 -16.400  1.00  0.00           C  
ATOM   3967  O   ASN   244     -24.749 -19.295 -17.579  1.00  0.00           O  
ATOM   3968  N   PHE   245     -23.382 -19.247 -15.904  1.00  0.00           N  
ATOM   3969  H   PHE   245     -23.207 -18.850 -14.992  1.00  0.00           H  
ATOM   3970  CA  PHE   245     -22.254 -19.629 -16.662  1.00  0.00           C  
ATOM   3971  HA  PHE   245     -22.222 -18.880 -17.454  1.00  0.00           H  
ATOM   3972  CB  PHE   245     -20.934 -19.546 -15.821  1.00  0.00           C  
ATOM   3973  HB2 PHE   245     -21.017 -18.657 -15.196  1.00  0.00           H  
ATOM   3974  HB3 PHE   245     -20.819 -20.379 -15.128  1.00  0.00           H  
ATOM   3975  CG  PHE   245     -19.585 -19.387 -16.582  1.00  0.00           C  
ATOM   3976  CD1 PHE   245     -18.813 -20.532 -16.722  1.00  0.00           C  
ATOM   3977  HD1 PHE   245     -19.240 -21.409 -16.258  1.00  0.00           H  
ATOM   3978  CE1 PHE   245     -17.552 -20.464 -17.295  1.00  0.00           C  
ATOM   3979  HE1 PHE   245     -16.891 -21.316 -17.358  1.00  0.00           H  
ATOM   3980  CZ  PHE   245     -17.051 -19.235 -17.682  1.00  0.00           C  
ATOM   3981  HZ  PHE   245     -16.053 -19.119 -18.076  1.00  0.00           H  
ATOM   3982  CE2 PHE   245     -17.800 -18.059 -17.542  1.00  0.00           C  
ATOM   3983  HE2 PHE   245     -17.445 -17.100 -17.890  1.00  0.00           H  
ATOM   3984  CD2 PHE   245     -19.078 -18.151 -16.930  1.00  0.00           C  
ATOM   3985  HD2 PHE   245     -19.630 -17.326 -16.506  1.00  0.00           H  
ATOM   3986  C   PHE   245     -22.258 -20.997 -17.348  1.00  0.00           C  
ATOM   3987  O   PHE   245     -21.703 -21.196 -18.445  1.00  0.00           O  
ATOM   3988  N   GLU   246     -23.026 -21.987 -16.761  1.00  0.00           N  
ATOM   3989  H   GLU   246     -23.638 -21.815 -15.976  1.00  0.00           H  
ATOM   3990  CA  GLU   246     -23.146 -23.278 -17.342  1.00  0.00           C  
ATOM   3991  HA  GLU   246     -22.745 -23.218 -18.353  1.00  0.00           H  
ATOM   3992  CB  GLU   246     -22.522 -24.442 -16.520  1.00  0.00           C  
ATOM   3993  HB2 GLU   246     -22.501 -24.252 -15.447  1.00  0.00           H  
ATOM   3994  HB3 GLU   246     -23.040 -25.379 -16.724  1.00  0.00           H  
ATOM   3995  CG  GLU   246     -21.090 -24.799 -16.970  1.00  0.00           C  
ATOM   3996  HG2 GLU   246     -20.477 -24.028 -16.503  1.00  0.00           H  
ATOM   3997  HG3 GLU   246     -20.761 -25.736 -16.521  1.00  0.00           H  
ATOM   3998  CD  GLU   246     -20.735 -24.915 -18.507  1.00  0.00           C  
ATOM   3999  OE1 GLU   246     -21.446 -25.530 -19.302  1.00  0.00           O  
ATOM   4000  OE2 GLU   246     -19.664 -24.390 -18.919  1.00  0.00           O  
ATOM   4001  C   GLU   246     -24.693 -23.605 -17.641  1.00  0.00           C  
ATOM   4002  O   GLU   246     -24.883 -24.801 -17.907  1.00  0.00           O  
ATOM   4003  N   LYS   247     -25.536 -22.588 -17.791  1.00  0.00           N  
ATOM   4004  H   LYS   247     -25.327 -21.630 -17.550  1.00  0.00           H  
ATOM   4005  CA  LYS   247     -26.731 -22.823 -18.577  1.00  0.00           C  
ATOM   4006  HA  LYS   247     -27.120 -23.784 -18.241  1.00  0.00           H  
ATOM   4007  CB  LYS   247     -27.850 -21.799 -18.262  1.00  0.00           C  
ATOM   4008  HB2 LYS   247     -27.455 -20.792 -18.395  1.00  0.00           H  
ATOM   4009  HB3 LYS   247     -28.664 -21.850 -18.986  1.00  0.00           H  
ATOM   4010  CG  LYS   247     -28.355 -21.832 -17.045  1.00  0.00           C  
ATOM   4011  HG2 LYS   247     -28.927 -22.743 -16.867  1.00  0.00           H  
ATOM   4012  HG3 LYS   247     -27.491 -21.704 -16.394  1.00  0.00           H  
ATOM   4013  CD  LYS   247     -29.269 -20.746 -16.773  1.00  0.00           C  
ATOM   4014  HD2 LYS   247     -28.777 -19.790 -16.954  1.00  0.00           H  
ATOM   4015  HD3 LYS   247     -30.157 -20.862 -17.395  1.00  0.00           H  
ATOM   4016  CE  LYS   247     -29.703 -20.771 -15.488  1.00  0.00           C  
ATOM   4017  HE2 LYS   247     -30.174 -21.729 -15.270  1.00  0.00           H  
ATOM   4018  HE3 LYS   247     -28.856 -20.743 -14.803  1.00  0.00           H  
ATOM   4019  NZ  LYS   247     -30.791 -19.836 -15.098  1.00  0.00           N  
ATOM   4020  HZ1 LYS   247     -31.726 -20.008 -15.437  1.00  0.00           H  
ATOM   4021  HZ2 LYS   247     -30.815 -19.592 -14.118  1.00  0.00           H  
ATOM   4022  HZ3 LYS   247     -30.553 -18.972 -15.563  1.00  0.00           H  
ATOM   4023  C   LYS   247     -26.376 -22.878 -20.029  1.00  0.00           C  
ATOM   4024  O   LYS   247     -26.475 -21.812 -20.647  1.00  0.00           O  
ATOM   4025  N   ARG   248     -26.156 -24.060 -20.694  1.00  0.00           N  
ATOM   4026  H   ARG   248     -26.264 -24.898 -20.141  1.00  0.00           H  
ATOM   4027  CA  ARG   248     -25.820 -24.230 -22.110  1.00  0.00           C  
ATOM   4028  HA  ARG   248     -25.751 -23.229 -22.537  1.00  0.00           H  
ATOM   4029  CB  ARG   248     -24.520 -25.068 -22.348  1.00  0.00           C  
ATOM   4030  HB2 ARG   248     -24.822 -26.017 -21.905  1.00  0.00           H  
ATOM   4031  HB3 ARG   248     -24.433 -25.219 -23.423  1.00  0.00           H  
ATOM   4032  CG  ARG   248     -23.411 -24.678 -21.687  1.00  0.00           C  
ATOM   4033  HG2 ARG   248     -23.533 -24.874 -20.621  1.00  0.00           H  
ATOM   4034  HG3 ARG   248     -22.580 -25.333 -21.949  1.00  0.00           H  
ATOM   4035  CD  ARG   248     -22.931 -23.458 -21.879  1.00  0.00           C  
ATOM   4036  HD2 ARG   248     -22.561 -23.301 -22.892  1.00  0.00           H  
ATOM   4037  HD3 ARG   248     -23.684 -22.748 -21.534  1.00  0.00           H  
ATOM   4038  NE  ARG   248     -21.761 -23.234 -21.065  1.00  0.00           N  
ATOM   4039  HE  ARG   248     -21.550 -23.907 -20.341  1.00  0.00           H  
ATOM   4040  CZ  ARG   248     -20.761 -22.370 -21.274  1.00  0.00           C  
ATOM   4041  NH1 ARG   248     -20.897 -21.359 -22.101  1.00  0.00           N  
ATOM   4042 HH11 ARG   248     -21.849 -21.061 -22.256  1.00  0.00           H  
ATOM   4043 HH12 ARG   248     -20.116 -20.729 -22.217  1.00  0.00           H  
ATOM   4044  NH2 ARG   248     -19.611 -22.444 -20.737  1.00  0.00           N  
ATOM   4045 HH21 ARG   248     -19.416 -23.111 -20.004  1.00  0.00           H  
ATOM   4046 HH22 ARG   248     -18.846 -21.876 -21.072  1.00  0.00           H  
ATOM   4047  C   ARG   248     -27.008 -24.998 -22.772  1.00  0.00           C  
ATOM   4048  O   ARG   248     -27.450 -25.975 -22.154  1.00  0.00           O  
ATOM   4049  N   LEU   249     -27.570 -24.545 -23.894  1.00  0.00           N  
ATOM   4050  H   LEU   249     -27.092 -23.819 -24.409  1.00  0.00           H  
ATOM   4051  CA  LEU   249     -28.454 -25.399 -24.740  1.00  0.00           C  
ATOM   4052  HA  LEU   249     -29.260 -25.777 -24.111  1.00  0.00           H  
ATOM   4053  CB  LEU   249     -28.962 -24.728 -26.041  1.00  0.00           C  
ATOM   4054  HB2 LEU   249     -28.221 -24.086 -26.518  1.00  0.00           H  
ATOM   4055  HB3 LEU   249     -29.299 -25.486 -26.748  1.00  0.00           H  
ATOM   4056  CG  LEU   249     -30.239 -23.857 -25.761  1.00  0.00           C  
ATOM   4057  HG  LEU   249     -30.030 -23.192 -24.923  1.00  0.00           H  
ATOM   4058  CD1 LEU   249     -30.465 -22.958 -26.942  1.00  0.00           C  
ATOM   4059 HD11 LEU   249     -31.294 -22.290 -26.709  1.00  0.00           H  
ATOM   4060 HD12 LEU   249     -29.537 -22.422 -27.142  1.00  0.00           H  
ATOM   4061 HD13 LEU   249     -30.720 -23.514 -27.845  1.00  0.00           H  
ATOM   4062  CD2 LEU   249     -31.507 -24.736 -25.485  1.00  0.00           C  
ATOM   4063 HD21 LEU   249     -31.621 -25.554 -26.195  1.00  0.00           H  
ATOM   4064 HD22 LEU   249     -31.534 -25.241 -24.519  1.00  0.00           H  
ATOM   4065 HD23 LEU   249     -32.410 -24.163 -25.696  1.00  0.00           H  
ATOM   4066  C   LEU   249     -27.643 -26.641 -25.152  1.00  0.00           C  
ATOM   4067  O   LEU   249     -26.420 -26.545 -25.052  1.00  0.00           O  
ATOM   4068  N   THR   250     -28.261 -27.708 -25.640  1.00  0.00           N  
ATOM   4069  H   THR   250     -29.266 -27.615 -25.626  1.00  0.00           H  
ATOM   4070  CA  THR   250     -27.570 -28.784 -26.460  1.00  0.00           C  
ATOM   4071  HA  THR   250     -26.550 -28.768 -26.076  1.00  0.00           H  
ATOM   4072  CB  THR   250     -28.191 -30.174 -26.395  1.00  0.00           C  
ATOM   4073  HB  THR   250     -29.260 -30.225 -26.605  1.00  0.00           H  
ATOM   4074  CG2 THR   250     -27.478 -31.215 -27.359  1.00  0.00           C  
ATOM   4075 HG21 THR   250     -27.797 -30.978 -28.374  1.00  0.00           H  
ATOM   4076 HG22 THR   250     -26.399 -31.203 -27.200  1.00  0.00           H  
ATOM   4077 HG23 THR   250     -27.863 -32.219 -27.183  1.00  0.00           H  
ATOM   4078  OG1 THR   250     -27.950 -30.658 -25.055  1.00  0.00           O  
ATOM   4079  HG1 THR   250     -28.623 -30.201 -24.546  1.00  0.00           H  
ATOM   4080  C   THR   250     -27.365 -28.470 -27.918  1.00  0.00           C  
ATOM   4081  O   THR   250     -28.439 -28.293 -28.585  1.00  0.00           O  
ATOM   4082  OXT THR   250     -26.195 -28.386 -28.402  1.00  0.00           O  
TER    4083      THR   250 
END   
