# Supplementary material for: Insights into the client protein release mechanism of the ATP-independent chaperone Spy
Source: Nat Commun. 2022 May 20;13:2818. doi: 10.1038/s41467-022-30499-x (PMC9122904; doi:10.1038/s41467-022-30499-x)
Supplement: Supplementary file 4 — Supplementary Data 1 [file 41467_2022_30499_MOESM4_ESM.zip › MD-structure/Spy_1-124_v3_initial.pdb]

CRYST1   87.589   87.589   87.589 109.47 109.47 109.47 P 1           1
ATOM      1  N   ALA     1      40.509   6.826 -59.478  1.00  0.00           N  
ATOM      2  H1  ALA     1      40.107   7.717 -59.222  1.00  0.00           H  
ATOM      3  H2  ALA     1      40.335   6.759 -60.470  1.00  0.00           H  
ATOM      4  H3  ALA     1      41.515   6.751 -59.435  1.00  0.00           H  
ATOM      5  CA  ALA     1      40.029   5.708 -58.688  1.00  0.00           C  
ATOM      6  HA  ALA     1      38.968   5.617 -58.925  1.00  0.00           H  
ATOM      7  CB  ALA     1      40.765   4.397 -59.248  1.00  0.00           C  
ATOM      8  HB1 ALA     1      40.237   4.091 -60.152  1.00  0.00           H  
ATOM      9  HB2 ALA     1      41.821   4.628 -59.385  1.00  0.00           H  
ATOM     10  HB3 ALA     1      40.759   3.535 -58.582  1.00  0.00           H  
ATOM     11  C   ALA     1      40.364   5.936 -57.217  1.00  0.00           C  
ATOM     12  O   ALA     1      40.904   6.925 -56.846  1.00  0.00           O  
ATOM     13  N   ASP     2      40.142   4.988 -56.292  1.00  0.00           N  
ATOM     14  H   ASP     2      39.551   4.268 -56.681  1.00  0.00           H  
ATOM     15  CA  ASP     2      40.511   4.951 -54.913  1.00  0.00           C  
ATOM     16  HA  ASP     2      40.364   5.982 -54.592  1.00  0.00           H  
ATOM     17  CB  ASP     2      39.476   4.165 -54.080  1.00  0.00           C  
ATOM     18  HB2 ASP     2      38.479   4.559 -54.275  1.00  0.00           H  
ATOM     19  HB3 ASP     2      39.545   3.095 -54.276  1.00  0.00           H  
ATOM     20  CG  ASP     2      39.620   4.291 -52.503  1.00  0.00           C  
ATOM     21  OD1 ASP     2      39.103   3.335 -51.931  1.00  0.00           O  
ATOM     22  OD2 ASP     2      40.214   5.188 -51.925  1.00  0.00           O  
ATOM     23  C   ASP     2      41.983   4.547 -54.704  1.00  0.00           C  
ATOM     24  O   ASP     2      42.552   3.858 -55.569  1.00  0.00           O  
ATOM     25  N   THR     3      42.579   4.797 -53.500  1.00  0.00           N  
ATOM     26  H   THR     3      41.996   5.247 -52.809  1.00  0.00           H  
ATOM     27  CA  THR     3      43.892   4.315 -53.073  1.00  0.00           C  
ATOM     28  HA  THR     3      44.547   4.324 -53.944  1.00  0.00           H  
ATOM     29  CB  THR     3      44.410   4.995 -51.862  1.00  0.00           C  
ATOM     30  HB  THR     3      45.229   4.428 -51.420  1.00  0.00           H  
ATOM     31  CG2 THR     3      44.935   6.416 -52.218  1.00  0.00           C  
ATOM     32 HG21 THR     3      45.909   6.303 -52.693  1.00  0.00           H  
ATOM     33 HG22 THR     3      44.294   6.973 -52.902  1.00  0.00           H  
ATOM     34 HG23 THR     3      45.152   7.040 -51.351  1.00  0.00           H  
ATOM     35  OG1 THR     3      43.375   5.159 -50.908  1.00  0.00           O  
ATOM     36  HG1 THR     3      43.714   5.610 -50.131  1.00  0.00           H  
ATOM     37  C   THR     3      43.721   2.822 -52.603  1.00  0.00           C  
ATOM     38  O   THR     3      42.679   2.498 -52.070  1.00  0.00           O  
ATOM     39  N   THR     4      44.824   2.101 -52.591  1.00  0.00           N  
ATOM     40  H   THR     4      45.675   2.531 -52.922  1.00  0.00           H  
ATOM     41  CA  THR     4      44.887   0.740 -52.021  1.00  0.00           C  
ATOM     42  HA  THR     4      44.044   0.203 -52.458  1.00  0.00           H  
ATOM     43  CB  THR     4      46.239   0.030 -52.337  1.00  0.00           C  
ATOM     44  HB  THR     4      46.295  -0.975 -51.917  1.00  0.00           H  
ATOM     45  CG2 THR     4      46.556  -0.227 -53.810  1.00  0.00           C  
ATOM     46 HG21 THR     4      46.654   0.651 -54.448  1.00  0.00           H  
ATOM     47 HG22 THR     4      47.462  -0.832 -53.775  1.00  0.00           H  
ATOM     48 HG23 THR     4      45.739  -0.836 -54.196  1.00  0.00           H  
ATOM     49  OG1 THR     4      47.204   0.906 -51.758  1.00  0.00           O  
ATOM     50  HG1 THR     4      48.066   0.652 -52.095  1.00  0.00           H  
ATOM     51  C   THR     4      44.578   0.745 -50.539  1.00  0.00           C  
ATOM     52  O   THR     4      44.241  -0.357 -50.105  1.00  0.00           O  
ATOM     53  N   THR     5      44.753   1.819 -49.837  1.00  0.00           N  
ATOM     54  H   THR     5      44.982   2.658 -50.351  1.00  0.00           H  
ATOM     55  CA  THR     5      44.706   1.954 -48.343  1.00  0.00           C  
ATOM     56  HA  THR     5      44.957   0.965 -47.959  1.00  0.00           H  
ATOM     57  CB  THR     5      45.692   2.987 -47.828  1.00  0.00           C  
ATOM     58  HB  THR     5      45.587   2.949 -46.744  1.00  0.00           H  
ATOM     59  CG2 THR     5      47.184   2.698 -48.191  1.00  0.00           C  
ATOM     60 HG21 THR     5      47.455   2.918 -49.224  1.00  0.00           H  
ATOM     61 HG22 THR     5      47.825   3.448 -47.730  1.00  0.00           H  
ATOM     62 HG23 THR     5      47.511   1.678 -47.985  1.00  0.00           H  
ATOM     63  OG1 THR     5      45.390   4.244 -48.350  1.00  0.00           O  
ATOM     64  HG1 THR     5      44.686   4.637 -47.830  1.00  0.00           H  
ATOM     65  C   THR     5      43.292   2.306 -47.901  1.00  0.00           C  
ATOM     66  O   THR     5      42.649   3.078 -48.567  1.00  0.00           O  
ATOM     67  N   ALA     6      42.843   1.662 -46.890  1.00  0.00           N  
ATOM     68  H   ALA     6      43.449   1.116 -46.294  1.00  0.00           H  
ATOM     69  CA  ALA     6      41.412   1.795 -46.367  1.00  0.00           C  
ATOM     70  HA  ALA     6      40.721   1.926 -47.200  1.00  0.00           H  
ATOM     71  CB  ALA     6      40.949   0.387 -45.789  1.00  0.00           C  
ATOM     72  HB1 ALA     6      39.983   0.424 -45.285  1.00  0.00           H  
ATOM     73  HB2 ALA     6      41.032  -0.274 -46.652  1.00  0.00           H  
ATOM     74  HB3 ALA     6      41.722   0.119 -45.069  1.00  0.00           H  
ATOM     75  C   ALA     6      41.111   2.924 -45.363  1.00  0.00           C  
ATOM     76  O   ALA     6      42.012   3.746 -45.078  1.00  0.00           O  
ATOM     77  N   ALA     7      39.800   3.163 -45.041  1.00  0.00           N  
ATOM     78  H   ALA     7      39.105   2.649 -45.563  1.00  0.00           H  
ATOM     79  CA  ALA     7      39.534   4.233 -44.087  1.00  0.00           C  
ATOM     80  HA  ALA     7      40.236   5.030 -44.333  1.00  0.00           H  
ATOM     81  CB  ALA     7      38.121   4.698 -44.309  1.00  0.00           C  
ATOM     82  HB1 ALA     7      38.016   4.864 -45.381  1.00  0.00           H  
ATOM     83  HB2 ALA     7      37.402   3.982 -43.909  1.00  0.00           H  
ATOM     84  HB3 ALA     7      37.948   5.655 -43.817  1.00  0.00           H  
ATOM     85  C   ALA     7      39.721   3.731 -42.591  1.00  0.00           C  
ATOM     86  O   ALA     7      39.664   2.505 -42.381  1.00  0.00           O  
ATOM     87  N   PRO     8      40.013   4.621 -41.665  1.00  0.00           N  
ATOM     88  CD  PRO     8      40.028   6.097 -41.748  1.00  0.00           C  
ATOM     89  HD2 PRO     8      38.992   6.400 -41.599  1.00  0.00           H  
ATOM     90  HD3 PRO     8      40.272   6.318 -42.788  1.00  0.00           H  
ATOM     91  CG  PRO     8      40.933   6.643 -40.711  1.00  0.00           C  
ATOM     92  HG2 PRO     8      40.295   7.393 -40.243  1.00  0.00           H  
ATOM     93  HG3 PRO     8      41.768   7.082 -41.257  1.00  0.00           H  
ATOM     94  CB  PRO     8      41.287   5.458 -39.824  1.00  0.00           C  
ATOM     95  HB2 PRO     8      40.989   5.697 -38.803  1.00  0.00           H  
ATOM     96  HB3 PRO     8      42.346   5.234 -39.696  1.00  0.00           H  
ATOM     97  CA  PRO     8      40.549   4.236 -40.398  1.00  0.00           C  
ATOM     98  HA  PRO     8      41.325   3.523 -40.674  1.00  0.00           H  
ATOM     99  C   PRO     8      39.611   3.608 -39.421  1.00  0.00           C  
ATOM    100  O   PRO     8      38.522   4.138 -39.098  1.00  0.00           O  
ATOM    101  N   ALA     9      40.061   2.575 -38.756  1.00  0.00           N  
ATOM    102  H   ALA     9      40.927   2.088 -38.938  1.00  0.00           H  
ATOM    103  CA  ALA     9      39.399   2.243 -37.475  1.00  0.00           C  
ATOM    104  HA  ALA     9      38.325   2.369 -37.610  1.00  0.00           H  
ATOM    105  CB  ALA     9      39.728   0.783 -37.185  1.00  0.00           C  
ATOM    106  HB1 ALA     9      39.957   0.793 -36.119  1.00  0.00           H  
ATOM    107  HB2 ALA     9      38.836   0.204 -37.423  1.00  0.00           H  
ATOM    108  HB3 ALA     9      40.553   0.353 -37.753  1.00  0.00           H  
ATOM    109  C   ALA     9      39.677   3.181 -36.318  1.00  0.00           C  
ATOM    110  O   ALA     9      38.995   3.027 -35.229  1.00  0.00           O  
ATOM    111  N   ASP    10      40.649   4.067 -36.442  1.00  0.00           N  
ATOM    112  H   ASP    10      41.270   4.031 -37.238  1.00  0.00           H  
ATOM    113  CA  ASP    10      41.090   4.804 -35.184  1.00  0.00           C  
ATOM    114  HA  ASP    10      41.319   4.020 -34.463  1.00  0.00           H  
ATOM    115  CB  ASP    10      42.459   5.496 -35.364  1.00  0.00           C  
ATOM    116  HB2 ASP    10      42.363   6.375 -36.001  1.00  0.00           H  
ATOM    117  HB3 ASP    10      42.806   5.787 -34.373  1.00  0.00           H  
ATOM    118  CG  ASP    10      43.557   4.527 -35.927  1.00  0.00           C  
ATOM    119  OD1 ASP    10      44.399   4.920 -36.784  1.00  0.00           O  
ATOM    120  OD2 ASP    10      43.675   3.338 -35.407  1.00  0.00           O  
ATOM    121  C   ASP    10      40.154   5.881 -34.564  1.00  0.00           C  
ATOM    122  O   ASP    10      39.746   6.712 -35.381  1.00  0.00           O  
ATOM    123  N   ALA    11      39.906   5.864 -33.249  1.00  0.00           N  
ATOM    124  H   ALA    11      40.054   5.021 -32.714  1.00  0.00           H  
ATOM    125  CA  ALA    11      39.412   6.996 -32.407  1.00  0.00           C  
ATOM    126  HA  ALA    11      39.383   6.639 -31.377  1.00  0.00           H  
ATOM    127  CB  ALA    11      40.540   8.044 -32.369  1.00  0.00           C  
ATOM    128  HB1 ALA    11      40.216   8.885 -31.756  1.00  0.00           H  
ATOM    129  HB2 ALA    11      41.386   7.556 -31.887  1.00  0.00           H  
ATOM    130  HB3 ALA    11      40.882   8.384 -33.347  1.00  0.00           H  
ATOM    131  C   ALA    11      37.936   7.540 -32.615  1.00  0.00           C  
ATOM    132  O   ALA    11      37.503   8.498 -31.921  1.00  0.00           O  
ATOM    133  N   LYS    12      37.252   6.750 -33.429  1.00  0.00           N  
ATOM    134  H   LYS    12      37.799   6.085 -33.957  1.00  0.00           H  
ATOM    135  CA  LYS    12      35.842   6.957 -33.811  1.00  0.00           C  
ATOM    136  HA  LYS    12      35.598   8.012 -33.930  1.00  0.00           H  
ATOM    137  CB  LYS    12      35.693   6.762 -35.368  1.00  0.00           C  
ATOM    138  HB2 LYS    12      34.651   6.991 -35.591  1.00  0.00           H  
ATOM    139  HB3 LYS    12      36.235   7.588 -35.830  1.00  0.00           H  
ATOM    140  CG  LYS    12      36.127   5.362 -35.856  1.00  0.00           C  
ATOM    141  HG2 LYS    12      37.217   5.352 -35.849  1.00  0.00           H  
ATOM    142  HG3 LYS    12      35.696   4.597 -35.210  1.00  0.00           H  
ATOM    143  CD  LYS    12      35.580   5.081 -37.202  1.00  0.00           C  
ATOM    144  HD2 LYS    12      35.782   5.949 -37.830  1.00  0.00           H  
ATOM    145  HD3 LYS    12      36.112   4.224 -37.615  1.00  0.00           H  
ATOM    146  CE  LYS    12      34.104   4.568 -37.261  1.00  0.00           C  
ATOM    147  HE2 LYS    12      34.008   3.565 -36.845  1.00  0.00           H  
ATOM    148  HE3 LYS    12      33.416   5.222 -36.725  1.00  0.00           H  
ATOM    149  NZ  LYS    12      33.696   4.285 -38.668  1.00  0.00           N  
ATOM    150  HZ1 LYS    12      33.396   5.093 -39.193  1.00  0.00           H  
ATOM    151  HZ2 LYS    12      34.501   3.896 -39.137  1.00  0.00           H  
ATOM    152  HZ3 LYS    12      32.912   3.647 -38.663  1.00  0.00           H  
ATOM    153  C   LYS    12      34.731   6.255 -32.955  1.00  0.00           C  
ATOM    154  O   LYS    12      34.925   5.135 -32.689  1.00  0.00           O  
ATOM    155  N   PRO    13      33.580   6.923 -32.612  1.00  0.00           N  
ATOM    156  CD  PRO    13      33.337   8.307 -32.775  1.00  0.00           C  
ATOM    157  HD2 PRO    13      33.401   8.651 -33.807  1.00  0.00           H  
ATOM    158  HD3 PRO    13      34.123   8.777 -32.184  1.00  0.00           H  
ATOM    159  CG  PRO    13      31.929   8.541 -32.252  1.00  0.00           C  
ATOM    160  HG2 PRO    13      31.223   8.455 -33.078  1.00  0.00           H  
ATOM    161  HG3 PRO    13      31.757   9.571 -31.938  1.00  0.00           H  
ATOM    162  CB  PRO    13      31.682   7.428 -31.281  1.00  0.00           C  
ATOM    163  HB2 PRO    13      30.632   7.219 -31.081  1.00  0.00           H  
ATOM    164  HB3 PRO    13      32.156   7.692 -30.335  1.00  0.00           H  
ATOM    165  CA  PRO    13      32.437   6.258 -31.966  1.00  0.00           C  
ATOM    166  HA  PRO    13      32.631   5.443 -31.268  1.00  0.00           H  
ATOM    167  C   PRO    13      31.633   5.554 -33.083  1.00  0.00           C  
ATOM    168  O   PRO    13      31.878   5.742 -34.244  1.00  0.00           O  
ATOM    169  N   MET    14      30.569   4.955 -32.665  1.00  0.00           N  
ATOM    170  H   MET    14      30.530   4.729 -31.681  1.00  0.00           H  
ATOM    171  CA  MET    14      29.571   4.381 -33.523  1.00  0.00           C  
ATOM    172  HA  MET    14      29.900   4.115 -34.527  1.00  0.00           H  
ATOM    173  CB  MET    14      28.864   3.161 -32.976  1.00  0.00           C  
ATOM    174  HB2 MET    14      28.548   3.300 -31.942  1.00  0.00           H  
ATOM    175  HB3 MET    14      27.954   3.065 -33.569  1.00  0.00           H  
ATOM    176  CG  MET    14      29.708   1.896 -33.178  1.00  0.00           C  
ATOM    177  HG2 MET    14      29.812   1.630 -34.229  1.00  0.00           H  
ATOM    178  HG3 MET    14      30.677   1.939 -32.681  1.00  0.00           H  
ATOM    179  SD  MET    14      28.758   0.506 -32.481  1.00  0.00           S  
ATOM    180  CE  MET    14      29.988  -0.888 -32.863  1.00  0.00           C  
ATOM    181  HE1 MET    14      30.941  -0.790 -32.343  1.00  0.00           H  
ATOM    182  HE2 MET    14      29.473  -1.827 -32.660  1.00  0.00           H  
ATOM    183  HE3 MET    14      30.273  -0.930 -33.914  1.00  0.00           H  
ATOM    184  C   MET    14      28.553   5.474 -33.815  1.00  0.00           C  
ATOM    185  O   MET    14      28.011   6.011 -32.806  1.00  0.00           O  
ATOM    186  N   MET    15      28.052   5.710 -35.051  1.00  0.00           N  
ATOM    187  H   MET    15      28.358   5.132 -35.820  1.00  0.00           H  
ATOM    188  CA  MET    15      26.879   6.656 -35.328  1.00  0.00           C  
ATOM    189  HA  MET    15      27.152   7.611 -34.879  1.00  0.00           H  
ATOM    190  CB  MET    15      26.766   6.923 -36.837  1.00  0.00           C  
ATOM    191  HB2 MET    15      27.620   7.537 -37.122  1.00  0.00           H  
ATOM    192  HB3 MET    15      26.872   6.018 -37.435  1.00  0.00           H  
ATOM    193  CG  MET    15      25.378   7.657 -37.150  1.00  0.00           C  
ATOM    194  HG2 MET    15      25.090   8.391 -36.398  1.00  0.00           H  
ATOM    195  HG3 MET    15      25.524   8.349 -37.979  1.00  0.00           H  
ATOM    196  SD  MET    15      23.966   6.634 -37.498  1.00  0.00           S  
ATOM    197  CE  MET    15      24.619   5.914 -39.075  1.00  0.00           C  
ATOM    198  HE1 MET    15      24.926   6.754 -39.698  1.00  0.00           H  
ATOM    199  HE2 MET    15      25.491   5.304 -38.838  1.00  0.00           H  
ATOM    200  HE3 MET    15      23.939   5.243 -39.601  1.00  0.00           H  
ATOM    201  C   MET    15      25.610   6.121 -34.654  1.00  0.00           C  
ATOM    202  O   MET    15      24.948   6.892 -34.008  1.00  0.00           O  
ATOM    203  N   HIE    16      25.308   4.851 -34.895  1.00  0.00           N  
ATOM    204  H   HIE    16      25.900   4.276 -35.478  1.00  0.00           H  
ATOM    205  CA  HIE    16      24.097   4.127 -34.586  1.00  0.00           C  
ATOM    206  HA  HIE    16      23.209   4.726 -34.789  1.00  0.00           H  
ATOM    207  CB  HIE    16      24.024   2.878 -35.544  1.00  0.00           C  
ATOM    208  HB2 HIE    16      23.179   2.318 -35.143  1.00  0.00           H  
ATOM    209  HB3 HIE    16      23.825   3.287 -36.534  1.00  0.00           H  
ATOM    210  CG  HIE    16      25.207   1.963 -35.614  1.00  0.00           C  
ATOM    211  ND1 HIE    16      26.503   2.255 -36.116  1.00  0.00           N  
ATOM    212  CE1 HIE    16      27.153   1.072 -36.042  1.00  0.00           C  
ATOM    213  HE1 HIE    16      28.211   0.894 -36.173  1.00  0.00           H  
ATOM    214  NE2 HIE    16      26.314   0.110 -35.670  1.00  0.00           N  
ATOM    215  HE2 HIE    16      26.657  -0.840 -35.705  1.00  0.00           H  
ATOM    216  CD2 HIE    16      25.078   0.636 -35.403  1.00  0.00           C  
ATOM    217  HD2 HIE    16      24.147   0.209 -35.061  1.00  0.00           H  
ATOM    218  C   HIE    16      23.961   3.711 -33.134  1.00  0.00           C  
ATOM    219  O   HIE    16      22.995   3.034 -32.780  1.00  0.00           O  
ATOM    220  N   HIE    17      25.007   4.029 -32.352  1.00  0.00           N  
ATOM    221  H   HIE    17      25.815   4.474 -32.764  1.00  0.00           H  
ATOM    222  CA  HIE    17      25.091   3.498 -30.984  1.00  0.00           C  
ATOM    223  HA  HIE    17      24.118   3.455 -30.493  1.00  0.00           H  
ATOM    224  CB  HIE    17      25.669   2.075 -31.012  1.00  0.00           C  
ATOM    225  HB2 HIE    17      25.002   1.403 -31.553  1.00  0.00           H  
ATOM    226  HB3 HIE    17      26.671   2.037 -31.437  1.00  0.00           H  
ATOM    227  CG  HIE    17      25.956   1.431 -29.641  1.00  0.00           C  
ATOM    228  ND1 HIE    17      24.970   0.886 -28.873  1.00  0.00           N  
ATOM    229  CE1 HIE    17      25.441   0.563 -27.662  1.00  0.00           C  
ATOM    230  HE1 HIE    17      24.971   0.163 -26.776  1.00  0.00           H  
ATOM    231  NE2 HIE    17      26.810   0.659 -27.747  1.00  0.00           N  
ATOM    232  HE2 HIE    17      27.416   0.431 -26.971  1.00  0.00           H  
ATOM    233  CD2 HIE    17      27.145   1.222 -28.963  1.00  0.00           C  
ATOM    234  HD2 HIE    17      28.136   1.502 -29.289  1.00  0.00           H  
ATOM    235  C   HIE    17      26.005   4.355 -30.017  1.00  0.00           C  
ATOM    236  O   HIE    17      27.233   4.395 -30.221  1.00  0.00           O  
ATOM    237  N   LYS    18      25.440   4.886 -28.930  1.00  0.00           N  
ATOM    238  H   LYS    18      24.518   4.628 -28.608  1.00  0.00           H  
ATOM    239  CA  LYS    18      26.069   5.971 -28.179  1.00  0.00           C  
ATOM    240  HA  LYS    18      26.673   6.528 -28.896  1.00  0.00           H  
ATOM    241  CB  LYS    18      24.998   6.917 -27.753  1.00  0.00           C  
ATOM    242  HB2 LYS    18      24.296   7.028 -28.580  1.00  0.00           H  
ATOM    243  HB3 LYS    18      24.530   6.394 -26.919  1.00  0.00           H  
ATOM    244  CG  LYS    18      25.462   8.224 -27.302  1.00  0.00           C  
ATOM    245  HG2 LYS    18      26.021   8.189 -26.367  1.00  0.00           H  
ATOM    246  HG3 LYS    18      26.205   8.647 -27.977  1.00  0.00           H  
ATOM    247  CD  LYS    18      24.373   9.253 -27.033  1.00  0.00           C  
ATOM    248  HD2 LYS    18      23.487   9.114 -27.653  1.00  0.00           H  
ATOM    249  HD3 LYS    18      23.965   9.062 -26.040  1.00  0.00           H  
ATOM    250  CE  LYS    18      24.944  10.683 -26.831  1.00  0.00           C  
ATOM    251  HE2 LYS    18      25.446  10.850 -25.878  1.00  0.00           H  
ATOM    252  HE3 LYS    18      25.705  10.947 -27.565  1.00  0.00           H  
ATOM    253  NZ  LYS    18      23.780  11.642 -26.916  1.00  0.00           N  
ATOM    254  HZ1 LYS    18      24.048  12.587 -26.680  1.00  0.00           H  
ATOM    255  HZ2 LYS    18      23.344  11.548 -27.822  1.00  0.00           H  
ATOM    256  HZ3 LYS    18      23.054  11.380 -26.264  1.00  0.00           H  
ATOM    257  C   LYS    18      26.969   5.379 -27.104  1.00  0.00           C  
ATOM    258  O   LYS    18      27.473   6.154 -26.327  1.00  0.00           O  
ATOM    259  N   GLY    19      27.074   4.046 -26.993  1.00  0.00           N  
ATOM    260  H   GLY    19      26.598   3.591 -27.758  1.00  0.00           H  
ATOM    261  CA  GLY    19      27.918   3.309 -26.013  1.00  0.00           C  
ATOM    262  HA2 GLY    19      28.669   2.655 -26.456  1.00  0.00           H  
ATOM    263  HA3 GLY    19      28.523   4.020 -25.450  1.00  0.00           H  
ATOM    264  C   GLY    19      27.067   2.453 -25.020  1.00  0.00           C  
ATOM    265  O   GLY    19      25.883   2.586 -24.918  1.00  0.00           O  
ATOM    266  N   LYS    20      27.798   1.557 -24.364  1.00  0.00           N  
ATOM    267  H   LYS    20      28.800   1.681 -24.400  1.00  0.00           H  
ATOM    268  CA  LYS    20      27.350   0.335 -23.645  1.00  0.00           C  
ATOM    269  HA  LYS    20      26.833  -0.344 -24.323  1.00  0.00           H  
ATOM    270  CB  LYS    20      28.568  -0.299 -22.850  1.00  0.00           C  
ATOM    271  HB2 LYS    20      29.302  -0.570 -23.608  1.00  0.00           H  
ATOM    272  HB3 LYS    20      28.929   0.487 -22.187  1.00  0.00           H  
ATOM    273  CG  LYS    20      28.245  -1.530 -22.016  1.00  0.00           C  
ATOM    274  HG2 LYS    20      27.541  -1.328 -21.209  1.00  0.00           H  
ATOM    275  HG3 LYS    20      27.771  -2.227 -22.708  1.00  0.00           H  
ATOM    276  CD  LYS    20      29.512  -2.272 -21.560  1.00  0.00           C  
ATOM    277  HD2 LYS    20      30.205  -2.590 -22.339  1.00  0.00           H  
ATOM    278  HD3 LYS    20      30.075  -1.531 -20.993  1.00  0.00           H  
ATOM    279  CE  LYS    20      29.117  -3.513 -20.616  1.00  0.00           C  
ATOM    280  HE2 LYS    20      28.356  -3.146 -19.927  1.00  0.00           H  
ATOM    281  HE3 LYS    20      28.729  -4.352 -21.194  1.00  0.00           H  
ATOM    282  NZ  LYS    20      30.265  -3.902 -19.804  1.00  0.00           N  
ATOM    283  HZ1 LYS    20      30.214  -4.844 -19.442  1.00  0.00           H  
ATOM    284  HZ2 LYS    20      31.117  -3.886 -20.346  1.00  0.00           H  
ATOM    285  HZ3 LYS    20      30.472  -3.250 -19.061  1.00  0.00           H  
ATOM    286  C   LYS    20      26.277   0.619 -22.654  1.00  0.00           C  
ATOM    287  O   LYS    20      26.375   1.511 -21.845  1.00  0.00           O  
ATOM    288  N   PHE    21      25.142  -0.135 -22.829  1.00  0.00           N  
ATOM    289  H   PHE    21      25.151  -0.703 -23.664  1.00  0.00           H  
ATOM    290  CA  PHE    21      23.969   0.076 -22.077  1.00  0.00           C  
ATOM    291  HA  PHE    21      24.169   0.397 -21.054  1.00  0.00           H  
ATOM    292  CB  PHE    21      23.073   1.106 -22.781  1.00  0.00           C  
ATOM    293  HB2 PHE    21      23.692   1.955 -23.068  1.00  0.00           H  
ATOM    294  HB3 PHE    21      22.885   0.770 -23.801  1.00  0.00           H  
ATOM    295  CG  PHE    21      21.871   1.586 -22.074  1.00  0.00           C  
ATOM    296  CD1 PHE    21      20.633   1.093 -22.485  1.00  0.00           C  
ATOM    297  HD1 PHE    21      20.600   0.395 -23.309  1.00  0.00           H  
ATOM    298  CE1 PHE    21      19.365   1.558 -21.957  1.00  0.00           C  
ATOM    299  HE1 PHE    21      18.468   1.102 -22.350  1.00  0.00           H  
ATOM    300  CZ  PHE    21      19.349   2.550 -21.074  1.00  0.00           C  
ATOM    301  HZ  PHE    21      18.432   3.018 -20.747  1.00  0.00           H  
ATOM    302  CE2 PHE    21      20.551   3.067 -20.627  1.00  0.00           C  
ATOM    303  HE2 PHE    21      20.585   3.888 -19.927  1.00  0.00           H  
ATOM    304  CD2 PHE    21      21.818   2.622 -21.153  1.00  0.00           C  
ATOM    305  HD2 PHE    21      22.752   3.085 -20.871  1.00  0.00           H  
ATOM    306  C   PHE    21      23.124  -1.184 -21.923  1.00  0.00           C  
ATOM    307  O   PHE    21      22.877  -1.914 -22.870  1.00  0.00           O  
ATOM    308  N   GLY    22      22.723  -1.413 -20.658  1.00  0.00           N  
ATOM    309  H   GLY    22      22.892  -0.831 -19.850  1.00  0.00           H  
ATOM    310  CA  GLY    22      21.786  -2.525 -20.384  1.00  0.00           C  
ATOM    311  HA2 GLY    22      22.075  -3.335 -21.054  1.00  0.00           H  
ATOM    312  HA3 GLY    22      21.971  -2.777 -19.340  1.00  0.00           H  
ATOM    313  C   GLY    22      20.349  -1.984 -20.496  1.00  0.00           C  
ATOM    314  O   GLY    22      20.050  -1.072 -19.676  1.00  0.00           O  
ATOM    315  N   PRO    23      19.458  -2.509 -21.386  1.00  0.00           N  
ATOM    316  CD  PRO    23      19.789  -3.473 -22.346  1.00  0.00           C  
ATOM    317  HD2 PRO    23      19.805  -4.391 -21.757  1.00  0.00           H  
ATOM    318  HD3 PRO    23      20.761  -3.346 -22.822  1.00  0.00           H  
ATOM    319  CG  PRO    23      18.719  -3.509 -23.451  1.00  0.00           C  
ATOM    320  HG2 PRO    23      18.572  -4.498 -23.887  1.00  0.00           H  
ATOM    321  HG3 PRO    23      18.912  -2.825 -24.277  1.00  0.00           H  
ATOM    322  CB  PRO    23      17.522  -2.951 -22.662  1.00  0.00           C  
ATOM    323  HB2 PRO    23      17.022  -3.784 -22.167  1.00  0.00           H  
ATOM    324  HB3 PRO    23      16.788  -2.374 -23.224  1.00  0.00           H  
ATOM    325  CA  PRO    23      18.119  -1.998 -21.553  1.00  0.00           C  
ATOM    326  HA  PRO    23      18.312  -0.969 -21.857  1.00  0.00           H  
ATOM    327  C   PRO    23      17.153  -2.109 -20.337  1.00  0.00           C  
ATOM    328  O   PRO    23      16.132  -1.404 -20.285  1.00  0.00           O  
ATOM    329  N   HIE    24      17.557  -2.961 -19.372  1.00  0.00           N  
ATOM    330  H   HIE    24      18.253  -3.657 -19.597  1.00  0.00           H  
ATOM    331  CA  HIE    24      17.003  -2.909 -17.978  1.00  0.00           C  
ATOM    332  HA  HIE    24      15.942  -3.106 -18.132  1.00  0.00           H  
ATOM    333  CB  HIE    24      17.574  -4.093 -17.099  1.00  0.00           C  
ATOM    334  HB2 HIE    24      17.180  -3.956 -16.092  1.00  0.00           H  
ATOM    335  HB3 HIE    24      17.316  -5.051 -17.549  1.00  0.00           H  
ATOM    336  CG  HIE    24      19.063  -4.024 -16.872  1.00  0.00           C  
ATOM    337  ND1 HIE    24      20.116  -4.195 -17.815  1.00  0.00           N  
ATOM    338  CE1 HIE    24      21.232  -3.771 -17.121  1.00  0.00           C  
ATOM    339  HE1 HIE    24      22.238  -3.882 -17.498  1.00  0.00           H  
ATOM    340  NE2 HIE    24      20.922  -3.306 -15.944  1.00  0.00           N  
ATOM    341  HE2 HIE    24      21.476  -2.885 -15.211  1.00  0.00           H  
ATOM    342  CD2 HIE    24      19.577  -3.509 -15.736  1.00  0.00           C  
ATOM    343  HD2 HIE    24      19.075  -3.133 -14.857  1.00  0.00           H  
ATOM    344  C   HIE    24      17.068  -1.534 -17.255  1.00  0.00           C  
ATOM    345  O   HIE    24      16.343  -1.203 -16.291  1.00  0.00           O  
ATOM    346  N   GLN    25      17.878  -0.646 -17.833  1.00  0.00           N  
ATOM    347  H   GLN    25      18.390  -0.850 -18.680  1.00  0.00           H  
ATOM    348  CA  GLN    25      18.012   0.737 -17.391  1.00  0.00           C  
ATOM    349  HA  GLN    25      17.875   0.843 -16.315  1.00  0.00           H  
ATOM    350  CB  GLN    25      19.498   1.212 -17.582  1.00  0.00           C  
ATOM    351  HB2 GLN    25      19.800   1.115 -18.625  1.00  0.00           H  
ATOM    352  HB3 GLN    25      19.563   2.260 -17.289  1.00  0.00           H  
ATOM    353  CG  GLN    25      20.467   0.334 -16.734  1.00  0.00           C  
ATOM    354  HG2 GLN    25      20.471   0.814 -15.755  1.00  0.00           H  
ATOM    355  HG3 GLN    25      20.221  -0.725 -16.653  1.00  0.00           H  
ATOM    356  CD  GLN    25      21.909   0.443 -17.146  1.00  0.00           C  
ATOM    357  OE1 GLN    25      22.808   0.043 -16.427  1.00  0.00           O  
ATOM    358  NE2 GLN    25      22.204   0.712 -18.362  1.00  0.00           N  
ATOM    359 HE21 GLN    25      23.180   0.874 -18.563  1.00  0.00           H  
ATOM    360 HE22 GLN    25      21.495   0.985 -19.027  1.00  0.00           H  
ATOM    361  C   GLN    25      17.064   1.762 -18.047  1.00  0.00           C  
ATOM    362  O   GLN    25      17.051   2.920 -17.708  1.00  0.00           O  
ATOM    363  N   ASP    26      16.320   1.332 -19.064  1.00  0.00           N  
ATOM    364  H   ASP    26      16.389   0.335 -19.212  1.00  0.00           H  
ATOM    365  CA  ASP    26      15.373   2.175 -19.842  1.00  0.00           C  
ATOM    366  HA  ASP    26      15.891   3.131 -19.921  1.00  0.00           H  
ATOM    367  CB  ASP    26      15.315   1.502 -21.246  1.00  0.00           C  
ATOM    368  HB2 ASP    26      16.336   1.341 -21.592  1.00  0.00           H  
ATOM    369  HB3 ASP    26      14.874   0.506 -21.278  1.00  0.00           H  
ATOM    370  CG  ASP    26      14.756   2.391 -22.321  1.00  0.00           C  
ATOM    371  OD1 ASP    26      14.851   1.919 -23.478  1.00  0.00           O  
ATOM    372  OD2 ASP    26      14.212   3.510 -22.091  1.00  0.00           O  
ATOM    373  C   ASP    26      13.941   2.285 -19.258  1.00  0.00           C  
ATOM    374  O   ASP    26      13.198   1.318 -19.187  1.00  0.00           O  
ATOM    375  N   MET    27      13.523   3.506 -19.035  1.00  0.00           N  
ATOM    376  H   MET    27      14.154   4.294 -19.052  1.00  0.00           H  
ATOM    377  CA  MET    27      12.153   3.885 -18.584  1.00  0.00           C  
ATOM    378  HA  MET    27      11.789   3.331 -17.719  1.00  0.00           H  
ATOM    379  CB  MET    27      12.230   5.399 -18.153  1.00  0.00           C  
ATOM    380  HB2 MET    27      12.621   6.057 -18.929  1.00  0.00           H  
ATOM    381  HB3 MET    27      11.194   5.641 -17.917  1.00  0.00           H  
ATOM    382  CG  MET    27      12.985   5.666 -16.923  1.00  0.00           C  
ATOM    383  HG2 MET    27      12.500   6.595 -16.625  1.00  0.00           H  
ATOM    384  HG3 MET    27      12.879   4.866 -16.190  1.00  0.00           H  
ATOM    385  SD  MET    27      14.746   6.004 -17.212  1.00  0.00           S  
ATOM    386  CE  MET    27      14.770   7.471 -18.268  1.00  0.00           C  
ATOM    387  HE1 MET    27      14.122   8.239 -17.847  1.00  0.00           H  
ATOM    388  HE2 MET    27      15.707   8.027 -18.227  1.00  0.00           H  
ATOM    389  HE3 MET    27      14.525   7.302 -19.317  1.00  0.00           H  
ATOM    390  C   MET    27      11.113   3.759 -19.776  1.00  0.00           C  
ATOM    391  O   MET    27       9.933   3.821 -19.531  1.00  0.00           O  
ATOM    392  N   MET    28      11.560   3.397 -20.981  1.00  0.00           N  
ATOM    393  H   MET    28      12.549   3.379 -21.188  1.00  0.00           H  
ATOM    394  CA  MET    28      10.672   3.249 -22.156  1.00  0.00           C  
ATOM    395  HA  MET    28      11.332   3.141 -23.017  1.00  0.00           H  
ATOM    396  CB  MET    28       9.883   1.887 -22.126  1.00  0.00           C  
ATOM    397  HB2 MET    28       9.023   1.998 -21.467  1.00  0.00           H  
ATOM    398  HB3 MET    28       9.390   1.870 -23.098  1.00  0.00           H  
ATOM    399  CG  MET    28      10.856   0.709 -21.929  1.00  0.00           C  
ATOM    400  HG2 MET    28      11.825   0.896 -22.391  1.00  0.00           H  
ATOM    401  HG3 MET    28      11.002   0.602 -20.854  1.00  0.00           H  
ATOM    402  SD  MET    28      10.255  -0.885 -22.467  1.00  0.00           S  
ATOM    403  CE  MET    28      11.059  -0.826 -24.057  1.00  0.00           C  
ATOM    404  HE1 MET    28      10.740  -1.594 -24.761  1.00  0.00           H  
ATOM    405  HE2 MET    28      10.759   0.089 -24.568  1.00  0.00           H  
ATOM    406  HE3 MET    28      12.147  -0.772 -24.050  1.00  0.00           H  
ATOM    407  C   MET    28       9.687   4.412 -22.461  1.00  0.00           C  
ATOM    408  O   MET    28       8.471   4.282 -22.636  1.00  0.00           O  
ATOM    409  N   PHE    29      10.265   5.630 -22.493  1.00  0.00           N  
ATOM    410  H   PHE    29      11.264   5.707 -22.369  1.00  0.00           H  
ATOM    411  CA  PHE    29       9.595   6.900 -22.626  1.00  0.00           C  
ATOM    412  HA  PHE    29      10.288   7.695 -22.350  1.00  0.00           H  
ATOM    413  CB  PHE    29       9.173   7.128 -24.082  1.00  0.00           C  
ATOM    414  HB2 PHE    29       9.468   6.325 -24.757  1.00  0.00           H  
ATOM    415  HB3 PHE    29       8.083   7.134 -24.058  1.00  0.00           H  
ATOM    416  CG  PHE    29       9.714   8.377 -24.721  1.00  0.00           C  
ATOM    417  CD1 PHE    29      11.018   8.456 -25.098  1.00  0.00           C  
ATOM    418  HD1 PHE    29      11.711   7.678 -24.814  1.00  0.00           H  
ATOM    419  CE1 PHE    29      11.374   9.577 -25.951  1.00  0.00           C  
ATOM    420  HE1 PHE    29      12.426   9.641 -26.190  1.00  0.00           H  
ATOM    421  CZ  PHE    29      10.507  10.569 -26.296  1.00  0.00           C  
ATOM    422  HZ  PHE    29      10.771  11.448 -26.866  1.00  0.00           H  
ATOM    423  CE2 PHE    29       9.215  10.509 -25.857  1.00  0.00           C  
ATOM    424  HE2 PHE    29       8.547  11.271 -26.231  1.00  0.00           H  
ATOM    425  CD2 PHE    29       8.815   9.364 -25.164  1.00  0.00           C  
ATOM    426  HD2 PHE    29       7.835   9.389 -24.710  1.00  0.00           H  
ATOM    427  C   PHE    29       8.392   7.088 -21.703  1.00  0.00           C  
ATOM    428  O   PHE    29       7.680   8.083 -21.727  1.00  0.00           O  
ATOM    429  N   LYS    30       8.127   6.264 -20.681  1.00  0.00           N  
ATOM    430  H   LYS    30       8.628   5.388 -20.698  1.00  0.00           H  
ATOM    431  CA  LYS    30       7.117   6.463 -19.605  1.00  0.00           C  
ATOM    432  HA  LYS    30       6.227   6.857 -20.094  1.00  0.00           H  
ATOM    433  CB  LYS    30       6.861   5.053 -19.037  1.00  0.00           C  
ATOM    434  HB2 LYS    30       7.744   4.697 -18.506  1.00  0.00           H  
ATOM    435  HB3 LYS    30       6.153   5.140 -18.212  1.00  0.00           H  
ATOM    436  CG  LYS    30       6.296   3.984 -20.007  1.00  0.00           C  
ATOM    437  HG2 LYS    30       7.137   3.658 -20.620  1.00  0.00           H  
ATOM    438  HG3 LYS    30       5.960   3.122 -19.432  1.00  0.00           H  
ATOM    439  CD  LYS    30       5.119   4.477 -20.977  1.00  0.00           C  
ATOM    440  HD2 LYS    30       4.256   4.934 -20.493  1.00  0.00           H  
ATOM    441  HD3 LYS    30       5.565   5.249 -21.605  1.00  0.00           H  
ATOM    442  CE  LYS    30       4.833   3.415 -22.070  1.00  0.00           C  
ATOM    443  HE2 LYS    30       4.280   2.623 -21.566  1.00  0.00           H  
ATOM    444  HE3 LYS    30       4.129   3.854 -22.776  1.00  0.00           H  
ATOM    445  NZ  LYS    30       5.986   2.899 -22.879  1.00  0.00           N  
ATOM    446  HZ1 LYS    30       5.679   2.865 -23.840  1.00  0.00           H  
ATOM    447  HZ2 LYS    30       6.850   3.405 -22.749  1.00  0.00           H  
ATOM    448  HZ3 LYS    30       6.181   1.922 -22.714  1.00  0.00           H  
ATOM    449  C   LYS    30       7.473   7.470 -18.579  1.00  0.00           C  
ATOM    450  O   LYS    30       6.743   7.648 -17.635  1.00  0.00           O  
ATOM    451  N   ASP    31       8.579   8.136 -18.687  1.00  0.00           N  
ATOM    452  H   ASP    31       9.074   8.050 -19.563  1.00  0.00           H  
ATOM    453  CA  ASP    31       9.114   9.168 -17.809  1.00  0.00           C  
ATOM    454  HA  ASP    31       8.721   9.007 -16.806  1.00  0.00           H  
ATOM    455  CB  ASP    31      10.671   9.194 -17.709  1.00  0.00           C  
ATOM    456  HB2 ASP    31      11.000  10.026 -17.086  1.00  0.00           H  
ATOM    457  HB3 ASP    31      10.876   8.218 -17.270  1.00  0.00           H  
ATOM    458  CG  ASP    31      11.392   9.352 -19.036  1.00  0.00           C  
ATOM    459  OD1 ASP    31      11.030   8.689 -20.019  1.00  0.00           O  
ATOM    460  OD2 ASP    31      12.419  10.101 -19.066  1.00  0.00           O  
ATOM    461  C   ASP    31       8.530  10.544 -18.200  1.00  0.00           C  
ATOM    462  O   ASP    31       9.076  11.638 -18.206  1.00  0.00           O  
ATOM    463  N   LEU    32       7.245  10.560 -18.755  1.00  0.00           N  
ATOM    464  H   LEU    32       6.692   9.722 -18.647  1.00  0.00           H  
ATOM    465  CA  LEU    32       6.526  11.713 -19.334  1.00  0.00           C  
ATOM    466  HA  LEU    32       7.133  12.064 -20.168  1.00  0.00           H  
ATOM    467  CB  LEU    32       5.196  11.043 -19.776  1.00  0.00           C  
ATOM    468  HB2 LEU    32       5.451  10.188 -20.402  1.00  0.00           H  
ATOM    469  HB3 LEU    32       4.775  10.672 -18.841  1.00  0.00           H  
ATOM    470  CG  LEU    32       4.196  11.877 -20.601  1.00  0.00           C  
ATOM    471  HG  LEU    32       3.428  11.173 -20.921  1.00  0.00           H  
ATOM    472  CD1 LEU    32       3.508  13.006 -19.787  1.00  0.00           C  
ATOM    473 HD11 LEU    32       2.497  13.195 -20.147  1.00  0.00           H  
ATOM    474 HD12 LEU    32       3.460  12.829 -18.713  1.00  0.00           H  
ATOM    475 HD13 LEU    32       3.948  13.992 -19.942  1.00  0.00           H  
ATOM    476  CD2 LEU    32       4.740  12.486 -21.828  1.00  0.00           C  
ATOM    477 HD21 LEU    32       5.600  13.117 -21.604  1.00  0.00           H  
ATOM    478 HD22 LEU    32       4.979  11.671 -22.511  1.00  0.00           H  
ATOM    479 HD23 LEU    32       3.950  12.955 -22.416  1.00  0.00           H  
ATOM    480  C   LEU    32       6.394  12.947 -18.378  1.00  0.00           C  
ATOM    481  O   LEU    32       5.709  12.961 -17.373  1.00  0.00           O  
ATOM    482  N   ASN    33       6.973  14.105 -18.740  1.00  0.00           N  
ATOM    483  H   ASN    33       7.378  14.187 -19.662  1.00  0.00           H  
ATOM    484  CA  ASN    33       6.842  15.429 -18.147  1.00  0.00           C  
ATOM    485  HA  ASN    33       7.579  16.143 -18.515  1.00  0.00           H  
ATOM    486  CB  ASN    33       5.495  16.147 -18.486  1.00  0.00           C  
ATOM    487  HB2 ASN    33       5.353  15.948 -19.548  1.00  0.00           H  
ATOM    488  HB3 ASN    33       4.661  15.638 -18.003  1.00  0.00           H  
ATOM    489  CG  ASN    33       5.499  17.609 -18.193  1.00  0.00           C  
ATOM    490  OD1 ASN    33       6.460  18.413 -18.220  1.00  0.00           O  
ATOM    491  ND2 ASN    33       4.405  17.973 -17.714  1.00  0.00           N  
ATOM    492 HD21 ASN    33       4.250  18.961 -17.570  1.00  0.00           H  
ATOM    493 HD22 ASN    33       3.609  17.353 -17.740  1.00  0.00           H  
ATOM    494  C   ASN    33       7.104  15.426 -16.626  1.00  0.00           C  
ATOM    495  O   ASN    33       6.458  16.101 -15.825  1.00  0.00           O  
ATOM    496  N   LEU    34       8.132  14.633 -16.146  1.00  0.00           N  
ATOM    497  H   LEU    34       8.556  13.985 -16.795  1.00  0.00           H  
ATOM    498  CA  LEU    34       8.282  14.401 -14.691  1.00  0.00           C  
ATOM    499  HA  LEU    34       7.237  14.361 -14.384  1.00  0.00           H  
ATOM    500  CB  LEU    34       8.784  12.999 -14.338  1.00  0.00           C  
ATOM    501  HB2 LEU    34       9.853  12.923 -14.537  1.00  0.00           H  
ATOM    502  HB3 LEU    34       8.716  12.916 -13.254  1.00  0.00           H  
ATOM    503  CG  LEU    34       8.203  11.823 -14.959  1.00  0.00           C  
ATOM    504  HG  LEU    34       8.207  11.824 -16.049  1.00  0.00           H  
ATOM    505  CD1 LEU    34       8.884  10.511 -14.483  1.00  0.00           C  
ATOM    506 HD11 LEU    34       9.848  10.483 -14.990  1.00  0.00           H  
ATOM    507 HD12 LEU    34       9.138  10.569 -13.425  1.00  0.00           H  
ATOM    508 HD13 LEU    34       8.241   9.663 -14.717  1.00  0.00           H  
ATOM    509  CD2 LEU    34       6.720  11.666 -14.533  1.00  0.00           C  
ATOM    510 HD21 LEU    34       6.655  11.505 -13.457  1.00  0.00           H  
ATOM    511 HD22 LEU    34       6.283  12.637 -14.765  1.00  0.00           H  
ATOM    512 HD23 LEU    34       6.240  10.972 -15.222  1.00  0.00           H  
ATOM    513  C   LEU    34       9.041  15.525 -13.997  1.00  0.00           C  
ATOM    514  O   LEU    34      10.142  15.813 -14.434  1.00  0.00           O  
ATOM    515  N   THR    35       8.413  16.184 -13.053  1.00  0.00           N  
ATOM    516  H   THR    35       7.503  15.884 -12.734  1.00  0.00           H  
ATOM    517  CA  THR    35       9.182  17.124 -12.209  1.00  0.00           C  
ATOM    518  HA  THR    35       9.687  17.880 -12.809  1.00  0.00           H  
ATOM    519  CB  THR    35       8.152  17.763 -11.308  1.00  0.00           C  
ATOM    520  HB  THR    35       7.354  18.243 -11.874  1.00  0.00           H  
ATOM    521  CG2 THR    35       7.597  17.020 -10.072  1.00  0.00           C  
ATOM    522 HG21 THR    35       6.850  16.307 -10.421  1.00  0.00           H  
ATOM    523 HG22 THR    35       8.274  16.453  -9.433  1.00  0.00           H  
ATOM    524 HG23 THR    35       7.108  17.654  -9.333  1.00  0.00           H  
ATOM    525  OG1 THR    35       8.824  18.785 -10.551  1.00  0.00           O  
ATOM    526  HG1 THR    35       8.876  19.482 -11.210  1.00  0.00           H  
ATOM    527  C   THR    35      10.234  16.376 -11.327  1.00  0.00           C  
ATOM    528  O   THR    35      10.043  15.190 -11.073  1.00  0.00           O  
ATOM    529  N   ASP    36      11.241  17.100 -10.767  1.00  0.00           N  
ATOM    530  H   ASP    36      11.290  18.100 -10.898  1.00  0.00           H  
ATOM    531  CA  ASP    36      12.411  16.649 -10.051  1.00  0.00           C  
ATOM    532  HA  ASP    36      13.007  16.138 -10.807  1.00  0.00           H  
ATOM    533  CB  ASP    36      13.199  17.844  -9.507  1.00  0.00           C  
ATOM    534  HB2 ASP    36      13.281  18.688 -10.192  1.00  0.00           H  
ATOM    535  HB3 ASP    36      12.833  18.224  -8.553  1.00  0.00           H  
ATOM    536  CG  ASP    36      14.675  17.423  -9.177  1.00  0.00           C  
ATOM    537  OD1 ASP    36      15.284  16.626  -9.876  1.00  0.00           O  
ATOM    538  OD2 ASP    36      15.238  17.975  -8.213  1.00  0.00           O  
ATOM    539  C   ASP    36      12.142  15.640  -8.907  1.00  0.00           C  
ATOM    540  O   ASP    36      12.873  14.654  -8.854  1.00  0.00           O  
ATOM    541  N   ALA    37      11.111  15.892  -8.158  1.00  0.00           N  
ATOM    542  H   ALA    37      10.412  16.595  -8.350  1.00  0.00           H  
ATOM    543  CA  ALA    37      10.715  14.889  -7.117  1.00  0.00           C  
ATOM    544  HA  ALA    37      11.581  14.581  -6.531  1.00  0.00           H  
ATOM    545  CB  ALA    37       9.726  15.591  -6.210  1.00  0.00           C  
ATOM    546  HB1 ALA    37      10.161  16.565  -5.983  1.00  0.00           H  
ATOM    547  HB2 ALA    37       8.823  15.773  -6.792  1.00  0.00           H  
ATOM    548  HB3 ALA    37       9.686  15.149  -5.214  1.00  0.00           H  
ATOM    549  C   ALA    37      10.157  13.610  -7.678  1.00  0.00           C  
ATOM    550  O   ALA    37      10.575  12.548  -7.209  1.00  0.00           O  
ATOM    551  N   GLN    38       9.390  13.596  -8.724  1.00  0.00           N  
ATOM    552  H   GLN    38       9.217  14.514  -9.107  1.00  0.00           H  
ATOM    553  CA  GLN    38       8.881  12.349  -9.398  1.00  0.00           C  
ATOM    554  HA  GLN    38       8.465  11.679  -8.645  1.00  0.00           H  
ATOM    555  CB  GLN    38       7.760  12.749 -10.401  1.00  0.00           C  
ATOM    556  HB2 GLN    38       8.038  13.533 -11.105  1.00  0.00           H  
ATOM    557  HB3 GLN    38       7.532  11.872 -11.007  1.00  0.00           H  
ATOM    558  CG  GLN    38       6.475  13.259  -9.750  1.00  0.00           C  
ATOM    559  HG2 GLN    38       6.174  12.552  -8.977  1.00  0.00           H  
ATOM    560  HG3 GLN    38       6.652  14.147  -9.144  1.00  0.00           H  
ATOM    561  CD  GLN    38       5.408  13.572 -10.761  1.00  0.00           C  
ATOM    562  OE1 GLN    38       5.502  14.340 -11.725  1.00  0.00           O  
ATOM    563  NE2 GLN    38       4.210  13.068 -10.598  1.00  0.00           N  
ATOM    564 HE21 GLN    38       3.547  13.428 -11.270  1.00  0.00           H  
ATOM    565 HE22 GLN    38       4.065  12.427  -9.831  1.00  0.00           H  
ATOM    566  C   GLN    38       9.984  11.628 -10.054  1.00  0.00           C  
ATOM    567  O   GLN    38      10.041  10.360  -9.909  1.00  0.00           O  
ATOM    568  N   LYS    39      10.943  12.503 -10.504  1.00  0.00           N  
ATOM    569  H   LYS    39      10.855  13.509 -10.526  1.00  0.00           H  
ATOM    570  CA  LYS    39      12.143  11.981 -11.094  1.00  0.00           C  
ATOM    571  HA  LYS    39      11.998  11.331 -11.957  1.00  0.00           H  
ATOM    572  CB  LYS    39      13.015  13.098 -11.715  1.00  0.00           C  
ATOM    573  HB2 LYS    39      13.392  13.757 -10.932  1.00  0.00           H  
ATOM    574  HB3 LYS    39      13.880  12.541 -12.075  1.00  0.00           H  
ATOM    575  CG  LYS    39      12.553  13.860 -13.001  1.00  0.00           C  
ATOM    576  HG2 LYS    39      12.563  13.090 -13.772  1.00  0.00           H  
ATOM    577  HG3 LYS    39      11.562  14.287 -12.846  1.00  0.00           H  
ATOM    578  CD  LYS    39      13.294  15.046 -13.509  1.00  0.00           C  
ATOM    579  HD2 LYS    39      12.805  15.958 -13.166  1.00  0.00           H  
ATOM    580  HD3 LYS    39      14.316  15.148 -13.145  1.00  0.00           H  
ATOM    581  CE  LYS    39      13.318  15.064 -14.995  1.00  0.00           C  
ATOM    582  HE2 LYS    39      13.528  14.046 -15.321  1.00  0.00           H  
ATOM    583  HE3 LYS    39      12.388  15.446 -15.416  1.00  0.00           H  
ATOM    584  NZ  LYS    39      14.380  16.058 -15.483  1.00  0.00           N  
ATOM    585  HZ1 LYS    39      14.177  16.879 -14.930  1.00  0.00           H  
ATOM    586  HZ2 LYS    39      15.361  15.865 -15.337  1.00  0.00           H  
ATOM    587  HZ3 LYS    39      14.220  16.446 -16.402  1.00  0.00           H  
ATOM    588  C   LYS    39      12.903  11.173 -10.083  1.00  0.00           C  
ATOM    589  O   LYS    39      13.264  10.010 -10.444  1.00  0.00           O  
ATOM    590  N   GLN    40      13.090  11.682  -8.877  1.00  0.00           N  
ATOM    591  H   GLN    40      12.756  12.588  -8.583  1.00  0.00           H  
ATOM    592  CA  GLN    40      13.765  10.872  -7.849  1.00  0.00           C  
ATOM    593  HA  GLN    40      14.769  10.626  -8.193  1.00  0.00           H  
ATOM    594  CB  GLN    40      13.844  11.700  -6.524  1.00  0.00           C  
ATOM    595  HB2 GLN    40      14.416  12.602  -6.740  1.00  0.00           H  
ATOM    596  HB3 GLN    40      12.840  12.036  -6.265  1.00  0.00           H  
ATOM    597  CG  GLN    40      14.535  11.038  -5.315  1.00  0.00           C  
ATOM    598  HG2 GLN    40      15.405  10.501  -5.691  1.00  0.00           H  
ATOM    599  HG3 GLN    40      14.837  11.883  -4.697  1.00  0.00           H  
ATOM    600  CD  GLN    40      13.582  10.204  -4.408  1.00  0.00           C  
ATOM    601  OE1 GLN    40      13.697   9.024  -4.354  1.00  0.00           O  
ATOM    602  NE2 GLN    40      12.583  10.805  -3.798  1.00  0.00           N  
ATOM    603 HE21 GLN    40      11.879  10.142  -3.509  1.00  0.00           H  
ATOM    604 HE22 GLN    40      12.402  11.799  -3.778  1.00  0.00           H  
ATOM    605  C   GLN    40      13.086   9.520  -7.479  1.00  0.00           C  
ATOM    606  O   GLN    40      13.723   8.512  -7.228  1.00  0.00           O  
ATOM    607  N   GLN    41      11.777   9.436  -7.622  1.00  0.00           N  
ATOM    608  H   GLN    41      11.142  10.213  -7.731  1.00  0.00           H  
ATOM    609  CA  GLN    41      11.070   8.219  -7.301  1.00  0.00           C  
ATOM    610  HA  GLN    41      11.330   7.775  -6.340  1.00  0.00           H  
ATOM    611  CB  GLN    41       9.557   8.609  -7.268  1.00  0.00           C  
ATOM    612  HB2 GLN    41       9.228   9.273  -8.067  1.00  0.00           H  
ATOM    613  HB3 GLN    41       9.004   7.669  -7.278  1.00  0.00           H  
ATOM    614  CG  GLN    41       9.216   9.327  -5.969  1.00  0.00           C  
ATOM    615  HG2 GLN    41       9.565   8.623  -5.214  1.00  0.00           H  
ATOM    616  HG3 GLN    41       9.744  10.271  -5.829  1.00  0.00           H  
ATOM    617  CD  GLN    41       7.727   9.675  -5.712  1.00  0.00           C  
ATOM    618  OE1 GLN    41       6.848   9.366  -6.493  1.00  0.00           O  
ATOM    619  NE2 GLN    41       7.403  10.287  -4.639  1.00  0.00           N  
ATOM    620 HE21 GLN    41       6.456  10.202  -4.298  1.00  0.00           H  
ATOM    621 HE22 GLN    41       8.154  10.646  -4.067  1.00  0.00           H  
ATOM    622  C   GLN    41      11.144   7.204  -8.403  1.00  0.00           C  
ATOM    623  O   GLN    41      11.402   6.065  -8.057  1.00  0.00           O  
ATOM    624  N   ILE    42      10.851   7.518  -9.690  1.00  0.00           N  
ATOM    625  H   ILE    42      10.352   8.383  -9.840  1.00  0.00           H  
ATOM    626  CA  ILE    42      11.027   6.596 -10.804  1.00  0.00           C  
ATOM    627  HA  ILE    42      10.611   5.606 -10.617  1.00  0.00           H  
ATOM    628  CB  ILE    42      10.532   7.070 -12.117  1.00  0.00           C  
ATOM    629  HB  ILE    42      10.622   6.202 -12.770  1.00  0.00           H  
ATOM    630  CG2 ILE    42       8.993   7.394 -11.995  1.00  0.00           C  
ATOM    631 HG21 ILE    42       8.724   7.455 -13.049  1.00  0.00           H  
ATOM    632 HG22 ILE    42       8.380   6.661 -11.469  1.00  0.00           H  
ATOM    633 HG23 ILE    42       8.832   8.434 -11.711  1.00  0.00           H  
ATOM    634  CG1 ILE    42      11.223   8.181 -12.826  1.00  0.00           C  
ATOM    635 HG12 ILE    42      10.696   9.118 -12.643  1.00  0.00           H  
ATOM    636 HG13 ILE    42      12.226   8.261 -12.409  1.00  0.00           H  
ATOM    637  CD1 ILE    42      11.385   7.888 -14.318  1.00  0.00           C  
ATOM    638 HD11 ILE    42      10.436   7.652 -14.800  1.00  0.00           H  
ATOM    639 HD12 ILE    42      11.843   8.759 -14.786  1.00  0.00           H  
ATOM    640 HD13 ILE    42      12.159   7.137 -14.474  1.00  0.00           H  
ATOM    641  C   ILE    42      12.528   6.336 -10.895  1.00  0.00           C  
ATOM    642  O   ILE    42      12.792   5.163 -11.061  1.00  0.00           O  
ATOM    643  N   ARG    43      13.469   7.226 -10.635  1.00  0.00           N  
ATOM    644  H   ARG    43      13.207   8.140 -10.293  1.00  0.00           H  
ATOM    645  CA  ARG    43      14.901   6.855 -10.637  1.00  0.00           C  
ATOM    646  HA  ARG    43      15.169   6.465 -11.619  1.00  0.00           H  
ATOM    647  CB  ARG    43      15.794   8.025 -10.444  1.00  0.00           C  
ATOM    648  HB2 ARG    43      15.512   8.702 -11.250  1.00  0.00           H  
ATOM    649  HB3 ARG    43      15.619   8.469  -9.464  1.00  0.00           H  
ATOM    650  CG  ARG    43      17.295   7.726 -10.605  1.00  0.00           C  
ATOM    651  HG2 ARG    43      17.559   7.054  -9.789  1.00  0.00           H  
ATOM    652  HG3 ARG    43      17.454   7.218 -11.556  1.00  0.00           H  
ATOM    653  CD  ARG    43      18.252   8.817 -10.534  1.00  0.00           C  
ATOM    654  HD2 ARG    43      18.448   9.111  -9.503  1.00  0.00           H  
ATOM    655  HD3 ARG    43      19.173   8.406 -10.948  1.00  0.00           H  
ATOM    656  NE  ARG    43      17.794   9.974 -11.408  1.00  0.00           N  
ATOM    657  HE  ARG    43      17.898   9.747 -12.387  1.00  0.00           H  
ATOM    658  CZ  ARG    43      17.193  11.058 -11.117  1.00  0.00           C  
ATOM    659  NH1 ARG    43      17.043  11.860 -12.069  1.00  0.00           N  
ATOM    660 HH11 ARG    43      17.511  11.776 -12.960  1.00  0.00           H  
ATOM    661 HH12 ARG    43      16.673  12.756 -11.785  1.00  0.00           H  
ATOM    662  NH2 ARG    43      16.861  11.493  -9.984  1.00  0.00           N  
ATOM    663 HH21 ARG    43      17.303  10.992  -9.227  1.00  0.00           H  
ATOM    664 HH22 ARG    43      16.516  12.430  -9.834  1.00  0.00           H  
ATOM    665  C   ARG    43      15.197   5.578  -9.779  1.00  0.00           C  
ATOM    666  O   ARG    43      15.793   4.617 -10.310  1.00  0.00           O  
ATOM    667  N   GLU    44      14.729   5.553  -8.572  1.00  0.00           N  
ATOM    668  H   GLU    44      14.178   6.323  -8.219  1.00  0.00           H  
ATOM    669  CA  GLU    44      14.998   4.422  -7.662  1.00  0.00           C  
ATOM    670  HA  GLU    44      16.026   4.098  -7.818  1.00  0.00           H  
ATOM    671  CB  GLU    44      14.830   4.889  -6.192  1.00  0.00           C  
ATOM    672  HB2 GLU    44      15.496   5.736  -6.027  1.00  0.00           H  
ATOM    673  HB3 GLU    44      13.823   5.304  -6.144  1.00  0.00           H  
ATOM    674  CG  GLU    44      15.023   3.930  -5.041  1.00  0.00           C  
ATOM    675  HG2 GLU    44      14.332   4.087  -4.212  1.00  0.00           H  
ATOM    676  HG3 GLU    44      14.826   2.916  -5.389  1.00  0.00           H  
ATOM    677  CD  GLU    44      16.475   3.895  -4.513  1.00  0.00           C  
ATOM    678  OE1 GLU    44      17.180   4.889  -4.526  1.00  0.00           O  
ATOM    679  OE2 GLU    44      16.995   2.793  -4.237  1.00  0.00           O  
ATOM    680  C   GLU    44      14.143   3.140  -8.004  1.00  0.00           C  
ATOM    681  O   GLU    44      14.512   2.025  -7.596  1.00  0.00           O  
ATOM    682  N   ILE    45      13.062   3.284  -8.796  1.00  0.00           N  
ATOM    683  H   ILE    45      12.856   4.227  -9.092  1.00  0.00           H  
ATOM    684  CA  ILE    45      12.237   2.159  -9.150  1.00  0.00           C  
ATOM    685  HA  ILE    45      12.377   1.403  -8.377  1.00  0.00           H  
ATOM    686  CB  ILE    45      10.682   2.583  -9.191  1.00  0.00           C  
ATOM    687  HB  ILE    45      10.643   3.400  -9.912  1.00  0.00           H  
ATOM    688  CG2 ILE    45       9.796   1.392  -9.685  1.00  0.00           C  
ATOM    689 HG21 ILE    45       8.752   1.507  -9.393  1.00  0.00           H  
ATOM    690 HG22 ILE    45       9.885   1.148 -10.744  1.00  0.00           H  
ATOM    691 HG23 ILE    45      10.085   0.523  -9.093  1.00  0.00           H  
ATOM    692  CG1 ILE    45      10.285   3.037  -7.810  1.00  0.00           C  
ATOM    693 HG12 ILE    45      10.085   2.142  -7.222  1.00  0.00           H  
ATOM    694 HG13 ILE    45      11.030   3.695  -7.361  1.00  0.00           H  
ATOM    695  CD1 ILE    45       8.891   3.812  -7.790  1.00  0.00           C  
ATOM    696 HD11 ILE    45       8.831   4.764  -8.319  1.00  0.00           H  
ATOM    697 HD12 ILE    45       8.074   3.208  -8.184  1.00  0.00           H  
ATOM    698 HD13 ILE    45       8.722   4.048  -6.739  1.00  0.00           H  
ATOM    699  C   ILE    45      12.815   1.496 -10.378  1.00  0.00           C  
ATOM    700  O   ILE    45      12.679   0.250 -10.540  1.00  0.00           O  
ATOM    701  N   MET    46      13.538   2.257 -11.240  1.00  0.00           N  
ATOM    702  H   MET    46      13.517   3.260 -11.121  1.00  0.00           H  
ATOM    703  CA  MET    46      14.254   1.581 -12.300  1.00  0.00           C  
ATOM    704  HA  MET    46      13.563   0.930 -12.835  1.00  0.00           H  
ATOM    705  CB  MET    46      14.858   2.652 -13.216  1.00  0.00           C  
ATOM    706  HB2 MET    46      15.352   3.417 -12.618  1.00  0.00           H  
ATOM    707  HB3 MET    46      15.517   2.152 -13.926  1.00  0.00           H  
ATOM    708  CG  MET    46      13.796   3.341 -14.054  1.00  0.00           C  
ATOM    709  HG2 MET    46      13.139   3.886 -13.376  1.00  0.00           H  
ATOM    710  HG3 MET    46      14.248   3.974 -14.818  1.00  0.00           H  
ATOM    711  SD  MET    46      12.886   2.134 -15.008  1.00  0.00           S  
ATOM    712  CE  MET    46      14.223   1.454 -16.097  1.00  0.00           C  
ATOM    713  HE1 MET    46      13.875   0.716 -16.820  1.00  0.00           H  
ATOM    714  HE2 MET    46      14.664   2.289 -16.642  1.00  0.00           H  
ATOM    715  HE3 MET    46      15.004   0.998 -15.488  1.00  0.00           H  
ATOM    716  C   MET    46      15.347   0.697 -11.707  1.00  0.00           C  
ATOM    717  O   MET    46      15.450  -0.473 -12.089  1.00  0.00           O  
ATOM    718  N   LYS    47      16.089   1.143 -10.697  1.00  0.00           N  
ATOM    719  H   LYS    47      15.966   2.101 -10.403  1.00  0.00           H  
ATOM    720  CA  LYS    47      17.055   0.271  -9.971  1.00  0.00           C  
ATOM    721  HA  LYS    47      17.773  -0.169 -10.662  1.00  0.00           H  
ATOM    722  CB  LYS    47      17.963   1.151  -8.981  1.00  0.00           C  
ATOM    723  HB2 LYS    47      18.587   1.857  -9.530  1.00  0.00           H  
ATOM    724  HB3 LYS    47      17.208   1.807  -8.548  1.00  0.00           H  
ATOM    725  CG  LYS    47      18.812   0.452  -7.910  1.00  0.00           C  
ATOM    726  HG2 LYS    47      18.312  -0.340  -7.352  1.00  0.00           H  
ATOM    727  HG3 LYS    47      19.751   0.213  -8.410  1.00  0.00           H  
ATOM    728  CD  LYS    47      19.254   1.485  -6.776  1.00  0.00           C  
ATOM    729  HD2 LYS    47      19.968   2.122  -7.297  1.00  0.00           H  
ATOM    730  HD3 LYS    47      18.333   1.999  -6.499  1.00  0.00           H  
ATOM    731  CE  LYS    47      19.831   0.878  -5.467  1.00  0.00           C  
ATOM    732  HE2 LYS    47      19.066   0.404  -4.851  1.00  0.00           H  
ATOM    733  HE3 LYS    47      20.554   0.102  -5.718  1.00  0.00           H  
ATOM    734  NZ  LYS    47      20.337   1.950  -4.530  1.00  0.00           N  
ATOM    735  HZ1 LYS    47      19.818   2.808  -4.406  1.00  0.00           H  
ATOM    736  HZ2 LYS    47      20.483   1.594  -3.597  1.00  0.00           H  
ATOM    737  HZ3 LYS    47      21.290   2.187  -4.767  1.00  0.00           H  
ATOM    738  C   LYS    47      16.426  -0.977  -9.241  1.00  0.00           C  
ATOM    739  O   LYS    47      16.928  -2.127  -9.303  1.00  0.00           O  
ATOM    740  N   GLY    48      15.190  -0.815  -8.822  1.00  0.00           N  
ATOM    741  H   GLY    48      14.952   0.166  -8.796  1.00  0.00           H  
ATOM    742  CA  GLY    48      14.203  -1.821  -8.326  1.00  0.00           C  
ATOM    743  HA2 GLY    48      14.529  -2.098  -7.324  1.00  0.00           H  
ATOM    744  HA3 GLY    48      13.242  -1.327  -8.182  1.00  0.00           H  
ATOM    745  C   GLY    48      13.979  -3.003  -9.276  1.00  0.00           C  
ATOM    746  O   GLY    48      13.700  -4.098  -8.850  1.00  0.00           O  
ATOM    747  N   GLN    49      14.269  -2.834 -10.562  1.00  0.00           N  
ATOM    748  H   GLN    49      14.376  -1.867 -10.832  1.00  0.00           H  
ATOM    749  CA  GLN    49      14.167  -3.921 -11.578  1.00  0.00           C  
ATOM    750  HA  GLN    49      13.679  -4.824 -11.210  1.00  0.00           H  
ATOM    751  CB  GLN    49      13.374  -3.564 -12.772  1.00  0.00           C  
ATOM    752  HB2 GLN    49      12.870  -4.453 -13.150  1.00  0.00           H  
ATOM    753  HB3 GLN    49      12.528  -2.957 -12.447  1.00  0.00           H  
ATOM    754  CG  GLN    49      13.986  -2.921 -14.103  1.00  0.00           C  
ATOM    755  HG2 GLN    49      14.472  -1.996 -13.794  1.00  0.00           H  
ATOM    756  HG3 GLN    49      14.708  -3.652 -14.467  1.00  0.00           H  
ATOM    757  CD  GLN    49      13.126  -2.614 -15.279  1.00  0.00           C  
ATOM    758  OE1 GLN    49      11.960  -3.015 -15.324  1.00  0.00           O  
ATOM    759  NE2 GLN    49      13.643  -1.849 -16.253  1.00  0.00           N  
ATOM    760 HE21 GLN    49      13.105  -1.738 -17.100  1.00  0.00           H  
ATOM    761 HE22 GLN    49      14.595  -1.513 -16.257  1.00  0.00           H  
ATOM    762  C   GLN    49      15.519  -4.442 -12.125  1.00  0.00           C  
ATOM    763  O   GLN    49      15.458  -5.392 -12.956  1.00  0.00           O  
ATOM    764  N   ARG    50      16.670  -3.966 -11.586  1.00  0.00           N  
ATOM    765  H   ARG    50      16.639  -3.172 -10.962  1.00  0.00           H  
ATOM    766  CA  ARG    50      17.965  -4.437 -11.953  1.00  0.00           C  
ATOM    767  HA  ARG    50      18.016  -4.149 -13.003  1.00  0.00           H  
ATOM    768  CB  ARG    50      19.120  -3.790 -11.262  1.00  0.00           C  
ATOM    769  HB2 ARG    50      20.056  -4.071 -11.745  1.00  0.00           H  
ATOM    770  HB3 ARG    50      18.989  -2.726 -11.457  1.00  0.00           H  
ATOM    771  CG  ARG    50      19.265  -4.064  -9.828  1.00  0.00           C  
ATOM    772  HG2 ARG    50      18.320  -4.124  -9.287  1.00  0.00           H  
ATOM    773  HG3 ARG    50      19.707  -5.050  -9.680  1.00  0.00           H  
ATOM    774  CD  ARG    50      20.219  -2.980  -9.177  1.00  0.00           C  
ATOM    775  HD2 ARG    50      20.063  -1.977  -9.574  1.00  0.00           H  
ATOM    776  HD3 ARG    50      20.023  -2.906  -8.107  1.00  0.00           H  
ATOM    777  NE  ARG    50      21.644  -3.367  -9.494  1.00  0.00           N  
ATOM    778  HE  ARG    50      21.911  -3.229 -10.458  1.00  0.00           H  
ATOM    779  CZ  ARG    50      22.441  -4.013  -8.655  1.00  0.00           C  
ATOM    780  NH1 ARG    50      21.991  -4.403  -7.491  1.00  0.00           N  
ATOM    781 HH11 ARG    50      21.069  -4.054  -7.269  1.00  0.00           H  
ATOM    782 HH12 ARG    50      22.584  -4.870  -6.820  1.00  0.00           H  
ATOM    783  NH2 ARG    50      23.711  -4.097  -8.952  1.00  0.00           N  
ATOM    784 HH21 ARG    50      24.051  -3.449  -9.649  1.00  0.00           H  
ATOM    785 HH22 ARG    50      24.334  -4.540  -8.292  1.00  0.00           H  
ATOM    786  C   ARG    50      18.163  -5.971 -11.912  1.00  0.00           C  
ATOM    787  O   ARG    50      19.009  -6.443 -12.649  1.00  0.00           O  
ATOM    788  N   ASP    51      17.515  -6.614 -10.920  1.00  0.00           N  
ATOM    789  H   ASP    51      16.953  -6.154 -10.218  1.00  0.00           H  
ATOM    790  CA  ASP    51      17.710  -8.072 -10.659  1.00  0.00           C  
ATOM    791  HA  ASP    51      18.558  -8.435 -11.239  1.00  0.00           H  
ATOM    792  CB  ASP    51      18.060  -8.303  -9.157  1.00  0.00           C  
ATOM    793  HB2 ASP    51      18.818  -7.553  -8.932  1.00  0.00           H  
ATOM    794  HB3 ASP    51      17.113  -8.028  -8.693  1.00  0.00           H  
ATOM    795  CG  ASP    51      18.431  -9.643  -8.595  1.00  0.00           C  
ATOM    796  OD1 ASP    51      18.856 -10.566  -9.284  1.00  0.00           O  
ATOM    797  OD2 ASP    51      18.080  -9.729  -7.319  1.00  0.00           O  
ATOM    798  C   ASP    51      16.449  -8.839 -11.202  1.00  0.00           C  
ATOM    799  O   ASP    51      16.449 -10.079 -11.289  1.00  0.00           O  
ATOM    800  N   GLN    52      15.361  -8.095 -11.571  1.00  0.00           N  
ATOM    801  H   GLN    52      15.349  -7.112 -11.340  1.00  0.00           H  
ATOM    802  CA  GLN    52      14.126  -8.712 -11.994  1.00  0.00           C  
ATOM    803  HA  GLN    52      14.074  -9.612 -11.381  1.00  0.00           H  
ATOM    804  CB  GLN    52      13.026  -7.681 -11.802  1.00  0.00           C  
ATOM    805  HB2 GLN    52      13.120  -7.046 -10.921  1.00  0.00           H  
ATOM    806  HB3 GLN    52      12.967  -6.992 -12.645  1.00  0.00           H  
ATOM    807  CG  GLN    52      11.731  -8.495 -11.636  1.00  0.00           C  
ATOM    808  HG2 GLN    52      11.552  -9.091 -12.531  1.00  0.00           H  
ATOM    809  HG3 GLN    52      11.860  -9.123 -10.755  1.00  0.00           H  
ATOM    810  CD  GLN    52      10.502  -7.649 -11.325  1.00  0.00           C  
ATOM    811  OE1 GLN    52      10.423  -6.437 -11.125  1.00  0.00           O  
ATOM    812  NE2 GLN    52       9.345  -8.292 -11.283  1.00  0.00           N  
ATOM    813 HE21 GLN    52       8.471  -7.811 -11.127  1.00  0.00           H  
ATOM    814 HE22 GLN    52       9.323  -9.288 -11.447  1.00  0.00           H  
ATOM    815  C   GLN    52      14.335  -9.181 -13.516  1.00  0.00           C  
ATOM    816  O   GLN    52      13.614 -10.055 -13.903  1.00  0.00           O  
ATOM    817  N   MET    53      15.271  -8.518 -14.216  1.00  0.00           N  
ATOM    818  H   MET    53      15.790  -7.852 -13.662  1.00  0.00           H  
ATOM    819  CA  MET    53      15.849  -8.958 -15.509  1.00  0.00           C  
ATOM    820  HA  MET    53      15.075  -9.380 -16.150  1.00  0.00           H  
ATOM    821  CB  MET    53      16.338  -7.720 -16.412  1.00  0.00           C  
ATOM    822  HB2 MET    53      17.083  -7.047 -15.989  1.00  0.00           H  
ATOM    823  HB3 MET    53      16.838  -8.074 -17.313  1.00  0.00           H  
ATOM    824  CG  MET    53      15.163  -7.038 -16.968  1.00  0.00           C  
ATOM    825  HG2 MET    53      15.489  -6.383 -17.776  1.00  0.00           H  
ATOM    826  HG3 MET    53      14.358  -7.653 -17.370  1.00  0.00           H  
ATOM    827  SD  MET    53      14.304  -5.879 -15.948  1.00  0.00           S  
ATOM    828  CE  MET    53      13.382  -5.175 -17.254  1.00  0.00           C  
ATOM    829  HE1 MET    53      14.066  -4.836 -18.032  1.00  0.00           H  
ATOM    830  HE2 MET    53      12.705  -5.936 -17.643  1.00  0.00           H  
ATOM    831  HE3 MET    53      12.758  -4.346 -16.920  1.00  0.00           H  
ATOM    832  C   MET    53      16.945 -10.008 -15.423  1.00  0.00           C  
ATOM    833  O   MET    53      17.829  -9.959 -14.527  1.00  0.00           O  
ATOM    834  N   LYS    54      16.729 -11.113 -16.192  1.00  0.00           N  
ATOM    835  H   LYS    54      16.035 -10.989 -16.915  1.00  0.00           H  
ATOM    836  CA  LYS    54      17.460 -12.394 -15.979  1.00  0.00           C  
ATOM    837  HA  LYS    54      17.652 -12.583 -14.923  1.00  0.00           H  
ATOM    838  CB  LYS    54      16.491 -13.541 -16.431  1.00  0.00           C  
ATOM    839  HB2 LYS    54      16.371 -13.432 -17.509  1.00  0.00           H  
ATOM    840  HB3 LYS    54      16.847 -14.562 -16.295  1.00  0.00           H  
ATOM    841  CG  LYS    54      15.122 -13.457 -15.709  1.00  0.00           C  
ATOM    842  HG2 LYS    54      14.511 -12.616 -16.038  1.00  0.00           H  
ATOM    843  HG3 LYS    54      14.510 -14.288 -16.058  1.00  0.00           H  
ATOM    844  CD  LYS    54      15.250 -13.473 -14.187  1.00  0.00           C  
ATOM    845  HD2 LYS    54      16.129 -14.032 -13.867  1.00  0.00           H  
ATOM    846  HD3 LYS    54      15.310 -12.420 -13.914  1.00  0.00           H  
ATOM    847  CE  LYS    54      14.061 -14.392 -13.646  1.00  0.00           C  
ATOM    848  HE2 LYS    54      14.034 -14.257 -12.565  1.00  0.00           H  
ATOM    849  HE3 LYS    54      13.139 -13.972 -14.047  1.00  0.00           H  
ATOM    850  NZ  LYS    54      14.223 -15.831 -13.851  1.00  0.00           N  
ATOM    851  HZ1 LYS    54      14.221 -16.104 -14.823  1.00  0.00           H  
ATOM    852  HZ2 LYS    54      14.874 -16.287 -13.228  1.00  0.00           H  
ATOM    853  HZ3 LYS    54      13.379 -16.302 -13.556  1.00  0.00           H  
ATOM    854  C   LYS    54      18.798 -12.517 -16.687  1.00  0.00           C  
ATOM    855  O   LYS    54      19.023 -12.007 -17.761  1.00  0.00           O  
ATOM    856  N   ARG    55      19.740 -13.239 -16.017  1.00  0.00           N  
ATOM    857  H   ARG    55      19.566 -13.441 -15.043  1.00  0.00           H  
ATOM    858  CA  ARG    55      21.200 -13.338 -16.422  1.00  0.00           C  
ATOM    859  HA  ARG    55      21.371 -12.890 -17.401  1.00  0.00           H  
ATOM    860  CB  ARG    55      22.040 -12.433 -15.441  1.00  0.00           C  
ATOM    861  HB2 ARG    55      21.846 -12.688 -14.400  1.00  0.00           H  
ATOM    862  HB3 ARG    55      23.087 -12.702 -15.582  1.00  0.00           H  
ATOM    863  CG  ARG    55      21.797 -10.880 -15.597  1.00  0.00           C  
ATOM    864  HG2 ARG    55      22.195 -10.677 -16.591  1.00  0.00           H  
ATOM    865  HG3 ARG    55      20.746 -10.630 -15.449  1.00  0.00           H  
ATOM    866  CD  ARG    55      22.364  -9.816 -14.577  1.00  0.00           C  
ATOM    867  HD2 ARG    55      23.419 -10.083 -14.518  1.00  0.00           H  
ATOM    868  HD3 ARG    55      22.160  -8.842 -15.024  1.00  0.00           H  
ATOM    869  NE  ARG    55      21.670  -9.982 -13.300  1.00  0.00           N  
ATOM    870  HE  ARG    55      21.433 -10.900 -12.953  1.00  0.00           H  
ATOM    871  CZ  ARG    55      21.723  -9.039 -12.335  1.00  0.00           C  
ATOM    872  NH1 ARG    55      21.038  -9.224 -11.257  1.00  0.00           N  
ATOM    873 HH11 ARG    55      20.510 -10.071 -11.100  1.00  0.00           H  
ATOM    874 HH12 ARG    55      21.267  -8.613 -10.486  1.00  0.00           H  
ATOM    875  NH2 ARG    55      22.531  -8.042 -12.288  1.00  0.00           N  
ATOM    876 HH21 ARG    55      23.292  -7.827 -12.916  1.00  0.00           H  
ATOM    877 HH22 ARG    55      22.547  -7.409 -11.501  1.00  0.00           H  
ATOM    878  C   ARG    55      21.676 -14.737 -16.589  1.00  0.00           C  
ATOM    879  O   ARG    55      22.606 -15.137 -15.930  1.00  0.00           O  
ATOM    880  N   PRO    56      20.936 -15.534 -17.444  1.00  0.00           N  
ATOM    881  CD  PRO    56      19.904 -15.127 -18.437  1.00  0.00           C  
ATOM    882  HD2 PRO    56      19.967 -14.174 -18.964  1.00  0.00           H  
ATOM    883  HD3 PRO    56      18.945 -15.253 -17.934  1.00  0.00           H  
ATOM    884  CG  PRO    56      20.136 -16.111 -19.613  1.00  0.00           C  
ATOM    885  HG2 PRO    56      20.922 -15.793 -20.298  1.00  0.00           H  
ATOM    886  HG3 PRO    56      19.212 -16.319 -20.152  1.00  0.00           H  
ATOM    887  CB  PRO    56      20.687 -17.361 -18.964  1.00  0.00           C  
ATOM    888  HB2 PRO    56      21.249 -18.043 -19.602  1.00  0.00           H  
ATOM    889  HB3 PRO    56      19.928 -17.874 -18.373  1.00  0.00           H  
ATOM    890  CA  PRO    56      21.671 -16.681 -17.986  1.00  0.00           C  
ATOM    891  HA  PRO    56      21.782 -17.415 -17.188  1.00  0.00           H  
ATOM    892  C   PRO    56      23.025 -16.391 -18.611  1.00  0.00           C  
ATOM    893  O   PRO    56      23.235 -15.160 -18.935  1.00  0.00           O  
ATOM    894  N   PRO    57      24.010 -17.312 -18.643  1.00  0.00           N  
ATOM    895  CD  PRO    57      23.948 -18.597 -17.978  1.00  0.00           C  
ATOM    896  HD2 PRO    57      23.549 -19.418 -18.574  1.00  0.00           H  
ATOM    897  HD3 PRO    57      23.411 -18.537 -17.032  1.00  0.00           H  
ATOM    898  CG  PRO    57      25.383 -19.021 -17.682  1.00  0.00           C  
ATOM    899  HG2 PRO    57      25.596 -20.089 -17.627  1.00  0.00           H  
ATOM    900  HG3 PRO    57      25.648 -18.695 -16.676  1.00  0.00           H  
ATOM    901  CB  PRO    57      26.171 -18.279 -18.746  1.00  0.00           C  
ATOM    902  HB2 PRO    57      26.293 -18.768 -19.712  1.00  0.00           H  
ATOM    903  HB3 PRO    57      27.164 -18.005 -18.390  1.00  0.00           H  
ATOM    904  CA  PRO    57      25.354 -16.988 -19.015  1.00  0.00           C  
ATOM    905  HA  PRO    57      25.627 -16.066 -18.502  1.00  0.00           H  
ATOM    906  C   PRO    57      25.357 -16.560 -20.537  1.00  0.00           C  
ATOM    907  O   PRO    57      24.785 -17.220 -21.392  1.00  0.00           O  
ATOM    908  N   LEU    58      26.236 -15.684 -20.965  1.00  0.00           N  
ATOM    909  H   LEU    58      26.822 -15.281 -20.248  1.00  0.00           H  
ATOM    910  CA  LEU    58      26.569 -15.491 -22.332  1.00  0.00           C  
ATOM    911  HA  LEU    58      25.641 -15.443 -22.901  1.00  0.00           H  
ATOM    912  CB  LEU    58      27.376 -14.158 -22.298  1.00  0.00           C  
ATOM    913  HB2 LEU    58      27.990 -14.112 -21.398  1.00  0.00           H  
ATOM    914  HB3 LEU    58      27.955 -14.104 -23.219  1.00  0.00           H  
ATOM    915  CG  LEU    58      26.533 -12.949 -22.053  1.00  0.00           C  
ATOM    916  HG  LEU    58      25.910 -13.116 -21.175  1.00  0.00           H  
ATOM    917  CD1 LEU    58      27.352 -11.742 -21.847  1.00  0.00           C  
ATOM    918 HD11 LEU    58      26.784 -10.815 -21.927  1.00  0.00           H  
ATOM    919 HD12 LEU    58      27.742 -11.759 -20.829  1.00  0.00           H  
ATOM    920 HD13 LEU    58      28.213 -11.724 -22.515  1.00  0.00           H  
ATOM    921  CD2 LEU    58      25.643 -12.732 -23.317  1.00  0.00           C  
ATOM    922 HD21 LEU    58      26.213 -12.106 -24.004  1.00  0.00           H  
ATOM    923 HD22 LEU    58      25.489 -13.651 -23.883  1.00  0.00           H  
ATOM    924 HD23 LEU    58      24.691 -12.251 -23.092  1.00  0.00           H  
ATOM    925  C   LEU    58      27.413 -16.622 -22.929  1.00  0.00           C  
ATOM    926  O   LEU    58      27.570 -16.642 -24.140  1.00  0.00           O  
ATOM    927  N   GLU    59      27.959 -17.569 -22.154  1.00  0.00           N  
ATOM    928  H   GLU    59      28.040 -17.409 -21.160  1.00  0.00           H  
ATOM    929  CA  GLU    59      28.537 -18.796 -22.629  1.00  0.00           C  
ATOM    930  HA  GLU    59      29.206 -18.566 -23.459  1.00  0.00           H  
ATOM    931  CB  GLU    59      29.336 -19.574 -21.605  1.00  0.00           C  
ATOM    932  HB2 GLU    59      30.104 -18.884 -21.255  1.00  0.00           H  
ATOM    933  HB3 GLU    59      28.705 -20.013 -20.832  1.00  0.00           H  
ATOM    934  CG  GLU    59      30.151 -20.676 -22.129  1.00  0.00           C  
ATOM    935  HG2 GLU    59      29.604 -21.409 -22.722  1.00  0.00           H  
ATOM    936  HG3 GLU    59      30.945 -20.396 -22.822  1.00  0.00           H  
ATOM    937  CD  GLU    59      30.829 -21.453 -21.007  1.00  0.00           C  
ATOM    938  OE1 GLU    59      30.168 -22.084 -20.188  1.00  0.00           O  
ATOM    939  OE2 GLU    59      32.084 -21.644 -21.167  1.00  0.00           O  
ATOM    940  C   GLU    59      27.500 -19.691 -23.289  1.00  0.00           C  
ATOM    941  O   GLU    59      27.781 -20.486 -24.247  1.00  0.00           O  
ATOM    942  N   GLU    60      26.232 -19.623 -22.865  1.00  0.00           N  
ATOM    943  H   GLU    60      26.009 -19.151 -22.001  1.00  0.00           H  
ATOM    944  CA  GLU    60      25.101 -20.180 -23.584  1.00  0.00           C  
ATOM    945  HA  GLU    60      25.189 -21.264 -23.648  1.00  0.00           H  
ATOM    946  CB  GLU    60      23.838 -19.795 -22.752  1.00  0.00           C  
ATOM    947  HB2 GLU    60      23.777 -18.727 -22.961  1.00  0.00           H  
ATOM    948  HB3 GLU    60      23.037 -20.223 -23.354  1.00  0.00           H  
ATOM    949  CG  GLU    60      23.570 -20.217 -21.267  1.00  0.00           C  
ATOM    950  HG2 GLU    60      24.369 -19.830 -20.635  1.00  0.00           H  
ATOM    951  HG3 GLU    60      22.693 -19.679 -20.906  1.00  0.00           H  
ATOM    952  CD  GLU    60      23.489 -21.710 -21.178  1.00  0.00           C  
ATOM    953  OE1 GLU    60      22.344 -22.234 -21.274  1.00  0.00           O  
ATOM    954  OE2 GLU    60      24.557 -22.291 -20.974  1.00  0.00           O  
ATOM    955  C   GLU    60      24.866 -19.529 -24.975  1.00  0.00           C  
ATOM    956  O   GLU    60      24.526 -20.248 -25.940  1.00  0.00           O  
ATOM    957  N   ARG    61      25.039 -18.181 -25.089  1.00  0.00           N  
ATOM    958  H   ARG    61      25.337 -17.776 -24.213  1.00  0.00           H  
ATOM    959  CA  ARG    61      24.701 -17.315 -26.208  1.00  0.00           C  
ATOM    960  HA  ARG    61      23.728 -17.575 -26.625  1.00  0.00           H  
ATOM    961  CB  ARG    61      24.607 -15.882 -25.752  1.00  0.00           C  
ATOM    962  HB2 ARG    61      23.937 -15.771 -24.899  1.00  0.00           H  
ATOM    963  HB3 ARG    61      25.622 -15.659 -25.424  1.00  0.00           H  
ATOM    964  CG  ARG    61      24.190 -14.793 -26.864  1.00  0.00           C  
ATOM    965  HG2 ARG    61      25.062 -14.663 -27.504  1.00  0.00           H  
ATOM    966  HG3 ARG    61      23.344 -15.141 -27.458  1.00  0.00           H  
ATOM    967  CD  ARG    61      23.799 -13.422 -26.336  1.00  0.00           C  
ATOM    968  HD2 ARG    61      24.574 -13.097 -25.643  1.00  0.00           H  
ATOM    969  HD3 ARG    61      23.759 -12.829 -27.250  1.00  0.00           H  
ATOM    970  NE  ARG    61      22.454 -13.502 -25.788  1.00  0.00           N  
ATOM    971  HE  ARG    61      21.960 -14.356 -26.003  1.00  0.00           H  
ATOM    972  CZ  ARG    61      21.786 -12.651 -25.093  1.00  0.00           C  
ATOM    973  NH1 ARG    61      22.131 -11.461 -24.658  1.00  0.00           N  
ATOM    974 HH11 ARG    61      22.992 -11.026 -24.957  1.00  0.00           H  
ATOM    975 HH12 ARG    61      21.600 -10.978 -23.947  1.00  0.00           H  
ATOM    976  NH2 ARG    61      20.525 -12.995 -24.752  1.00  0.00           N  
ATOM    977 HH21 ARG    61      20.175 -13.890 -25.062  1.00  0.00           H  
ATOM    978 HH22 ARG    61      19.976 -12.286 -24.287  1.00  0.00           H  
ATOM    979  C   ARG    61      25.716 -17.397 -27.363  1.00  0.00           C  
ATOM    980  O   ARG    61      25.472 -16.942 -28.468  1.00  0.00           O  
ATOM    981  N   ARG    62      26.927 -18.037 -27.101  1.00  0.00           N  
ATOM    982  H   ARG    62      27.192 -18.202 -26.140  1.00  0.00           H  
ATOM    983  CA  ARG    62      27.831 -18.600 -28.071  1.00  0.00           C  
ATOM    984  HA  ARG    62      28.443 -17.827 -28.533  1.00  0.00           H  
ATOM    985  CB  ARG    62      28.747 -19.701 -27.456  1.00  0.00           C  
ATOM    986  HB2 ARG    62      28.240 -20.510 -26.931  1.00  0.00           H  
ATOM    987  HB3 ARG    62      29.288 -20.119 -28.305  1.00  0.00           H  
ATOM    988  CG  ARG    62      29.865 -19.197 -26.563  1.00  0.00           C  
ATOM    989  HG2 ARG    62      30.507 -18.631 -27.238  1.00  0.00           H  
ATOM    990  HG3 ARG    62      29.440 -18.617 -25.743  1.00  0.00           H  
ATOM    991  CD  ARG    62      30.606 -20.305 -25.878  1.00  0.00           C  
ATOM    992  HD2 ARG    62      31.211 -19.720 -25.185  1.00  0.00           H  
ATOM    993  HD3 ARG    62      29.889 -20.923 -25.337  1.00  0.00           H  
ATOM    994  NE  ARG    62      31.527 -21.083 -26.797  1.00  0.00           N  
ATOM    995  HE  ARG    62      31.192 -22.005 -27.038  1.00  0.00           H  
ATOM    996  CZ  ARG    62      32.830 -20.927 -27.067  1.00  0.00           C  
ATOM    997  NH1 ARG    62      33.550 -21.857 -27.664  1.00  0.00           N  
ATOM    998 HH11 ARG    62      33.145 -22.665 -28.115  1.00  0.00           H  
ATOM    999 HH12 ARG    62      34.538 -21.683 -27.786  1.00  0.00           H  
ATOM   1000  NH2 ARG    62      33.498 -19.871 -26.572  1.00  0.00           N  
ATOM   1001 HH21 ARG    62      33.087 -19.146 -26.001  1.00  0.00           H  
ATOM   1002 HH22 ARG    62      34.499 -19.969 -26.663  1.00  0.00           H  
ATOM   1003  C   ARG    62      27.043 -19.320 -29.234  1.00  0.00           C  
ATOM   1004  O   ARG    62      27.334 -19.038 -30.389  1.00  0.00           O  
ATOM   1005  N   ALA    63      26.004 -20.153 -29.052  1.00  0.00           N  
ATOM   1006  H   ALA    63      25.830 -20.414 -28.092  1.00  0.00           H  
ATOM   1007  CA  ALA    63      25.276 -20.851 -30.110  1.00  0.00           C  
ATOM   1008  HA  ALA    63      25.956 -21.509 -30.651  1.00  0.00           H  
ATOM   1009  CB  ALA    63      24.292 -21.739 -29.350  1.00  0.00           C  
ATOM   1010  HB1 ALA    63      24.864 -22.627 -29.079  1.00  0.00           H  
ATOM   1011  HB2 ALA    63      23.816 -21.221 -28.517  1.00  0.00           H  
ATOM   1012  HB3 ALA    63      23.439 -22.113 -29.916  1.00  0.00           H  
ATOM   1013  C   ALA    63      24.628 -19.947 -31.164  1.00  0.00           C  
ATOM   1014  O   ALA    63      24.439 -20.305 -32.317  1.00  0.00           O  
ATOM   1015  N   MET    64      24.345 -18.664 -30.841  1.00  0.00           N  
ATOM   1016  H   MET    64      24.483 -18.446 -29.864  1.00  0.00           H  
ATOM   1017  CA  MET    64      23.735 -17.701 -31.780  1.00  0.00           C  
ATOM   1018  HA  MET    64      23.121 -18.298 -32.454  1.00  0.00           H  
ATOM   1019  CB  MET    64      22.947 -16.625 -30.979  1.00  0.00           C  
ATOM   1020  HB2 MET    64      22.070 -17.114 -30.553  1.00  0.00           H  
ATOM   1021  HB3 MET    64      23.566 -16.139 -30.225  1.00  0.00           H  
ATOM   1022  CG  MET    64      22.542 -15.443 -31.855  1.00  0.00           C  
ATOM   1023  HG2 MET    64      23.426 -14.821 -31.990  1.00  0.00           H  
ATOM   1024  HG3 MET    64      22.362 -15.880 -32.837  1.00  0.00           H  
ATOM   1025  SD  MET    64      21.223 -14.314 -31.311  1.00  0.00           S  
ATOM   1026  CE  MET    64      21.728 -13.928 -29.540  1.00  0.00           C  
ATOM   1027  HE1 MET    64      21.271 -12.969 -29.298  1.00  0.00           H  
ATOM   1028  HE2 MET    64      21.419 -14.801 -28.966  1.00  0.00           H  
ATOM   1029  HE3 MET    64      22.811 -13.944 -29.418  1.00  0.00           H  
ATOM   1030  C   MET    64      24.836 -17.039 -32.677  1.00  0.00           C  
ATOM   1031  O   MET    64      24.798 -16.944 -33.912  1.00  0.00           O  
ATOM   1032  N   HIE    65      25.978 -16.723 -32.009  1.00  0.00           N  
ATOM   1033  H   HIE    65      26.170 -17.019 -31.062  1.00  0.00           H  
ATOM   1034  CA  HIE    65      27.239 -16.273 -32.678  1.00  0.00           C  
ATOM   1035  HA  HIE    65      27.098 -15.377 -33.282  1.00  0.00           H  
ATOM   1036  CB  HIE    65      28.417 -15.893 -31.636  1.00  0.00           C  
ATOM   1037  HB2 HIE    65      28.084 -15.082 -30.989  1.00  0.00           H  
ATOM   1038  HB3 HIE    65      28.742 -16.754 -31.051  1.00  0.00           H  
ATOM   1039  CG  HIE    65      29.701 -15.371 -32.198  1.00  0.00           C  
ATOM   1040  ND1 HIE    65      30.990 -15.360 -31.602  1.00  0.00           N  
ATOM   1041  CE1 HIE    65      31.867 -14.793 -32.444  1.00  0.00           C  
ATOM   1042  HE1 HIE    65      32.936 -14.729 -32.303  1.00  0.00           H  
ATOM   1043  NE2 HIE    65      31.230 -14.574 -33.611  1.00  0.00           N  
ATOM   1044  HE2 HIE    65      31.677 -14.255 -34.458  1.00  0.00           H  
ATOM   1045  CD2 HIE    65      29.865 -14.783 -33.432  1.00  0.00           C  
ATOM   1046  HD2 HIE    65      29.078 -14.493 -34.112  1.00  0.00           H  
ATOM   1047  C   HIE    65      27.797 -17.370 -33.705  1.00  0.00           C  
ATOM   1048  O   HIE    65      28.080 -17.009 -34.833  1.00  0.00           O  
ATOM   1049  N   ASP    66      27.830 -18.659 -33.346  1.00  0.00           N  
ATOM   1050  H   ASP    66      27.736 -18.831 -32.355  1.00  0.00           H  
ATOM   1051  CA  ASP    66      28.059 -19.799 -34.309  1.00  0.00           C  
ATOM   1052  HA  ASP    66      29.037 -19.679 -34.774  1.00  0.00           H  
ATOM   1053  CB  ASP    66      28.067 -21.152 -33.561  1.00  0.00           C  
ATOM   1054  HB2 ASP    66      27.073 -21.493 -33.274  1.00  0.00           H  
ATOM   1055  HB3 ASP    66      28.406 -21.905 -34.272  1.00  0.00           H  
ATOM   1056  CG  ASP    66      29.058 -21.189 -32.314  1.00  0.00           C  
ATOM   1057  OD1 ASP    66      28.994 -22.181 -31.501  1.00  0.00           O  
ATOM   1058  OD2 ASP    66      29.918 -20.310 -32.266  1.00  0.00           O  
ATOM   1059  C   ASP    66      27.059 -19.948 -35.579  1.00  0.00           C  
ATOM   1060  O   ASP    66      27.541 -20.491 -36.563  1.00  0.00           O  
ATOM   1061  N   ILE    67      25.804 -19.396 -35.616  1.00  0.00           N  
ATOM   1062  H   ILE    67      25.491 -18.879 -34.807  1.00  0.00           H  
ATOM   1063  CA  ILE    67      24.945 -19.354 -36.768  1.00  0.00           C  
ATOM   1064  HA  ILE    67      25.046 -20.296 -37.307  1.00  0.00           H  
ATOM   1065  CB  ILE    67      23.456 -18.973 -36.439  1.00  0.00           C  
ATOM   1066  HB  ILE    67      23.451 -18.027 -35.898  1.00  0.00           H  
ATOM   1067  CG2 ILE    67      22.506 -18.776 -37.718  1.00  0.00           C  
ATOM   1068 HG21 ILE    67      21.571 -18.281 -37.457  1.00  0.00           H  
ATOM   1069 HG22 ILE    67      22.946 -18.157 -38.499  1.00  0.00           H  
ATOM   1070 HG23 ILE    67      22.271 -19.695 -38.255  1.00  0.00           H  
ATOM   1071  CG1 ILE    67      22.914 -20.069 -35.532  1.00  0.00           C  
ATOM   1072 HG12 ILE    67      22.805 -20.933 -36.188  1.00  0.00           H  
ATOM   1073 HG13 ILE    67      23.631 -20.153 -34.716  1.00  0.00           H  
ATOM   1074  CD1 ILE    67      21.589 -19.809 -34.798  1.00  0.00           C  
ATOM   1075 HD11 ILE    67      21.413 -20.584 -34.052  1.00  0.00           H  
ATOM   1076 HD12 ILE    67      21.623 -18.875 -34.238  1.00  0.00           H  
ATOM   1077 HD13 ILE    67      20.720 -19.609 -35.425  1.00  0.00           H  
ATOM   1078  C   ILE    67      25.462 -18.287 -37.744  1.00  0.00           C  
ATOM   1079  O   ILE    67      25.589 -18.497 -38.979  1.00  0.00           O  
ATOM   1080  N   ILE    68      25.899 -17.145 -37.182  1.00  0.00           N  
ATOM   1081  H   ILE    68      25.673 -17.189 -36.199  1.00  0.00           H  
ATOM   1082  CA  ILE    68      26.361 -15.963 -37.841  1.00  0.00           C  
ATOM   1083  HA  ILE    68      25.690 -15.587 -38.614  1.00  0.00           H  
ATOM   1084  CB  ILE    68      26.425 -14.771 -36.916  1.00  0.00           C  
ATOM   1085  HB  ILE    68      26.887 -15.192 -36.023  1.00  0.00           H  
ATOM   1086  CG2 ILE    68      27.144 -13.444 -37.306  1.00  0.00           C  
ATOM   1087 HG21 ILE    68      27.236 -12.838 -36.404  1.00  0.00           H  
ATOM   1088 HG22 ILE    68      28.170 -13.653 -37.607  1.00  0.00           H  
ATOM   1089 HG23 ILE    68      26.626 -12.819 -38.033  1.00  0.00           H  
ATOM   1090  CG1 ILE    68      25.033 -14.382 -36.407  1.00  0.00           C  
ATOM   1091 HG12 ILE    68      24.668 -13.684 -37.160  1.00  0.00           H  
ATOM   1092 HG13 ILE    68      24.387 -15.255 -36.318  1.00  0.00           H  
ATOM   1093  CD1 ILE    68      25.068 -13.680 -35.009  1.00  0.00           C  
ATOM   1094 HD11 ILE    68      25.101 -12.605 -35.187  1.00  0.00           H  
ATOM   1095 HD12 ILE    68      24.161 -13.783 -34.413  1.00  0.00           H  
ATOM   1096 HD13 ILE    68      25.878 -14.063 -34.389  1.00  0.00           H  
ATOM   1097  C   ILE    68      27.759 -16.206 -38.391  1.00  0.00           C  
ATOM   1098  O   ILE    68      27.963 -16.165 -39.542  1.00  0.00           O  
ATOM   1099  N   ALA    69      28.676 -16.715 -37.493  1.00  0.00           N  
ATOM   1100  H   ALA    69      28.532 -16.859 -36.504  1.00  0.00           H  
ATOM   1101  CA  ALA    69      30.050 -16.901 -37.849  1.00  0.00           C  
ATOM   1102  HA  ALA    69      30.373 -16.057 -38.458  1.00  0.00           H  
ATOM   1103  CB  ALA    69      30.862 -16.879 -36.536  1.00  0.00           C  
ATOM   1104  HB1 ALA    69      30.386 -17.574 -35.844  1.00  0.00           H  
ATOM   1105  HB2 ALA    69      31.887 -17.184 -36.745  1.00  0.00           H  
ATOM   1106  HB3 ALA    69      30.811 -15.863 -36.142  1.00  0.00           H  
ATOM   1107  C   ALA    69      30.343 -18.185 -38.649  1.00  0.00           C  
ATOM   1108  O   ALA    69      31.369 -18.799 -38.460  1.00  0.00           O  
ATOM   1109  N   SER    70      29.368 -18.707 -39.455  1.00  0.00           N  
ATOM   1110  H   SER    70      28.602 -18.087 -39.675  1.00  0.00           H  
ATOM   1111  CA  SER    70      29.369 -19.889 -40.237  1.00  0.00           C  
ATOM   1112  HA  SER    70      30.248 -20.457 -39.932  1.00  0.00           H  
ATOM   1113  CB  SER    70      28.245 -20.821 -39.821  1.00  0.00           C  
ATOM   1114  HB2 SER    70      28.330 -21.110 -38.773  1.00  0.00           H  
ATOM   1115  HB3 SER    70      27.342 -20.228 -39.968  1.00  0.00           H  
ATOM   1116  OG  SER    70      28.149 -21.983 -40.664  1.00  0.00           O  
ATOM   1117  HG  SER    70      29.030 -22.364 -40.690  1.00  0.00           H  
ATOM   1118  C   SER    70      29.351 -19.700 -41.753  1.00  0.00           C  
ATOM   1119  O   SER    70      28.703 -18.784 -42.341  1.00  0.00           O  
ATOM   1120  N   ASP    71      30.018 -20.624 -42.396  1.00  0.00           N  
ATOM   1121  H   ASP    71      30.574 -21.299 -41.890  1.00  0.00           H  
ATOM   1122  CA  ASP    71      30.285 -20.610 -43.878  1.00  0.00           C  
ATOM   1123  HA  ASP    71      30.555 -19.585 -44.133  1.00  0.00           H  
ATOM   1124  CB  ASP    71      31.462 -21.631 -44.210  1.00  0.00           C  
ATOM   1125  HB2 ASP    71      31.041 -22.597 -43.931  1.00  0.00           H  
ATOM   1126  HB3 ASP    71      31.549 -21.675 -45.296  1.00  0.00           H  
ATOM   1127  CG  ASP    71      32.753 -21.438 -43.443  1.00  0.00           C  
ATOM   1128  OD1 ASP    71      33.062 -22.405 -42.728  1.00  0.00           O  
ATOM   1129  OD2 ASP    71      33.548 -20.461 -43.701  1.00  0.00           O  
ATOM   1130  C   ASP    71      29.116 -21.004 -44.754  1.00  0.00           C  
ATOM   1131  O   ASP    71      29.310 -21.115 -45.964  1.00  0.00           O  
ATOM   1132  N   THR    72      27.906 -21.118 -44.245  1.00  0.00           N  
ATOM   1133  H   THR    72      27.888 -21.172 -43.236  1.00  0.00           H  
ATOM   1134  CA  THR    72      26.611 -21.353 -44.924  1.00  0.00           C  
ATOM   1135  HA  THR    72      26.681 -20.729 -45.815  1.00  0.00           H  
ATOM   1136  CB  THR    72      26.427 -22.826 -45.361  1.00  0.00           C  
ATOM   1137  HB  THR    72      27.287 -23.232 -45.893  1.00  0.00           H  
ATOM   1138  CG2 THR    72      26.235 -23.747 -44.197  1.00  0.00           C  
ATOM   1139 HG21 THR    72      26.418 -24.777 -44.506  1.00  0.00           H  
ATOM   1140 HG22 THR    72      26.960 -23.334 -43.495  1.00  0.00           H  
ATOM   1141 HG23 THR    72      25.190 -23.700 -43.890  1.00  0.00           H  
ATOM   1142  OG1 THR    72      25.309 -22.933 -46.265  1.00  0.00           O  
ATOM   1143  HG1 THR    72      25.326 -23.817 -46.639  1.00  0.00           H  
ATOM   1144  C   THR    72      25.560 -21.008 -43.927  1.00  0.00           C  
ATOM   1145  O   THR    72      25.814 -20.912 -42.717  1.00  0.00           O  
ATOM   1146  N   PHE    73      24.358 -20.678 -44.462  1.00  0.00           N  
ATOM   1147  H   PHE    73      24.220 -20.771 -45.458  1.00  0.00           H  
ATOM   1148  CA  PHE    73      23.146 -20.632 -43.571  1.00  0.00           C  
ATOM   1149  HA  PHE    73      23.431 -20.159 -42.631  1.00  0.00           H  
ATOM   1150  CB  PHE    73      22.037 -19.762 -44.241  1.00  0.00           C  
ATOM   1151  HB2 PHE    73      22.558 -18.945 -44.740  1.00  0.00           H  
ATOM   1152  HB3 PHE    73      21.639 -20.362 -45.060  1.00  0.00           H  
ATOM   1153  CG  PHE    73      20.924 -19.194 -43.355  1.00  0.00           C  
ATOM   1154  CD1 PHE    73      21.328 -18.595 -42.154  1.00  0.00           C  
ATOM   1155  HD1 PHE    73      22.371 -18.576 -41.877  1.00  0.00           H  
ATOM   1156  CE1 PHE    73      20.296 -18.073 -41.314  1.00  0.00           C  
ATOM   1157  HE1 PHE    73      20.522 -17.555 -40.394  1.00  0.00           H  
ATOM   1158  CZ  PHE    73      18.935 -18.175 -41.721  1.00  0.00           C  
ATOM   1159  HZ  PHE    73      18.175 -17.678 -41.136  1.00  0.00           H  
ATOM   1160  CE2 PHE    73      18.576 -18.754 -42.929  1.00  0.00           C  
ATOM   1161  HE2 PHE    73      17.535 -18.758 -43.216  1.00  0.00           H  
ATOM   1162  CD2 PHE    73      19.597 -19.243 -43.756  1.00  0.00           C  
ATOM   1163  HD2 PHE    73      19.497 -19.678 -44.739  1.00  0.00           H  
ATOM   1164  C   PHE    73      22.521 -22.010 -43.264  1.00  0.00           C  
ATOM   1165  O   PHE    73      22.631 -22.946 -43.997  1.00  0.00           O  
ATOM   1166  N   ASP    74      21.754 -22.047 -42.188  1.00  0.00           N  
ATOM   1167  H   ASP    74      21.839 -21.280 -41.536  1.00  0.00           H  
ATOM   1168  CA  ASP    74      20.927 -23.236 -41.844  1.00  0.00           C  
ATOM   1169  HA  ASP    74      20.629 -23.592 -42.831  1.00  0.00           H  
ATOM   1170  CB  ASP    74      21.734 -24.412 -41.253  1.00  0.00           C  
ATOM   1171  HB2 ASP    74      22.507 -24.774 -41.931  1.00  0.00           H  
ATOM   1172  HB3 ASP    74      22.252 -23.947 -40.415  1.00  0.00           H  
ATOM   1173  CG  ASP    74      20.918 -25.682 -40.885  1.00  0.00           C  
ATOM   1174  OD1 ASP    74      19.674 -25.575 -40.688  1.00  0.00           O  
ATOM   1175  OD2 ASP    74      21.407 -26.840 -41.071  1.00  0.00           O  
ATOM   1176  C   ASP    74      19.661 -22.680 -41.070  1.00  0.00           C  
ATOM   1177  O   ASP    74      19.745 -22.479 -39.855  1.00  0.00           O  
ATOM   1178  N   LYS    75      18.531 -22.520 -41.749  1.00  0.00           N  
ATOM   1179  H   LYS    75      18.572 -22.837 -42.707  1.00  0.00           H  
ATOM   1180  CA  LYS    75      17.235 -22.256 -41.223  1.00  0.00           C  
ATOM   1181  HA  LYS    75      17.359 -21.229 -40.880  1.00  0.00           H  
ATOM   1182  CB  LYS    75      16.255 -22.437 -42.397  1.00  0.00           C  
ATOM   1183  HB2 LYS    75      16.687 -21.873 -43.224  1.00  0.00           H  
ATOM   1184  HB3 LYS    75      16.258 -23.521 -42.511  1.00  0.00           H  
ATOM   1185  CG  LYS    75      14.815 -22.097 -41.966  1.00  0.00           C  
ATOM   1186  HG2 LYS    75      14.635 -22.736 -41.101  1.00  0.00           H  
ATOM   1187  HG3 LYS    75      14.697 -21.099 -41.542  1.00  0.00           H  
ATOM   1188  CD  LYS    75      13.773 -22.441 -43.020  1.00  0.00           C  
ATOM   1189  HD2 LYS    75      13.725 -21.755 -43.865  1.00  0.00           H  
ATOM   1190  HD3 LYS    75      14.029 -23.409 -43.451  1.00  0.00           H  
ATOM   1191  CE  LYS    75      12.332 -22.394 -42.423  1.00  0.00           C  
ATOM   1192  HE2 LYS    75      12.292 -22.968 -41.497  1.00  0.00           H  
ATOM   1193  HE3 LYS    75      12.062 -21.389 -42.102  1.00  0.00           H  
ATOM   1194  NZ  LYS    75      11.366 -22.916 -43.418  1.00  0.00           N  
ATOM   1195  HZ1 LYS    75      10.484 -23.120 -42.970  1.00  0.00           H  
ATOM   1196  HZ2 LYS    75      11.195 -22.162 -44.069  1.00  0.00           H  
ATOM   1197  HZ3 LYS    75      11.724 -23.730 -43.897  1.00  0.00           H  
ATOM   1198  C   LYS    75      16.768 -23.091 -39.972  1.00  0.00           C  
ATOM   1199  O   LYS    75      16.391 -22.471 -38.963  1.00  0.00           O  
ATOM   1200  N   ALA    76      16.977 -24.407 -39.986  1.00  0.00           N  
ATOM   1201  H   ALA    76      17.458 -24.803 -40.780  1.00  0.00           H  
ATOM   1202  CA  ALA    76      16.566 -25.249 -38.852  1.00  0.00           C  
ATOM   1203  HA  ALA    76      15.554 -24.990 -38.540  1.00  0.00           H  
ATOM   1204  CB  ALA    76      16.702 -26.699 -39.284  1.00  0.00           C  
ATOM   1205  HB1 ALA    76      17.745 -27.009 -39.349  1.00  0.00           H  
ATOM   1206  HB2 ALA    76      16.304 -27.325 -38.485  1.00  0.00           H  
ATOM   1207  HB3 ALA    76      16.141 -26.841 -40.207  1.00  0.00           H  
ATOM   1208  C   ALA    76      17.508 -24.989 -37.627  1.00  0.00           C  
ATOM   1209  O   ALA    76      17.013 -25.012 -36.515  1.00  0.00           O  
ATOM   1210  N   LYS    77      18.755 -24.599 -37.740  1.00  0.00           N  
ATOM   1211  H   LYS    77      19.103 -24.699 -38.683  1.00  0.00           H  
ATOM   1212  CA  LYS    77      19.613 -24.019 -36.722  1.00  0.00           C  
ATOM   1213  HA  LYS    77      19.692 -24.729 -35.899  1.00  0.00           H  
ATOM   1214  CB  LYS    77      21.011 -23.805 -37.413  1.00  0.00           C  
ATOM   1215  HB2 LYS    77      21.223 -24.519 -38.209  1.00  0.00           H  
ATOM   1216  HB3 LYS    77      21.170 -22.820 -37.851  1.00  0.00           H  
ATOM   1217  CG  LYS    77      22.189 -24.006 -36.407  1.00  0.00           C  
ATOM   1218  HG2 LYS    77      22.318 -23.074 -35.858  1.00  0.00           H  
ATOM   1219  HG3 LYS    77      21.953 -24.891 -35.815  1.00  0.00           H  
ATOM   1220  CD  LYS    77      23.489 -24.300 -37.174  1.00  0.00           C  
ATOM   1221  HD2 LYS    77      23.506 -23.580 -37.992  1.00  0.00           H  
ATOM   1222  HD3 LYS    77      24.342 -24.231 -36.498  1.00  0.00           H  
ATOM   1223  CE  LYS    77      23.578 -25.704 -37.846  1.00  0.00           C  
ATOM   1224  HE2 LYS    77      23.477 -26.539 -37.153  1.00  0.00           H  
ATOM   1225  HE3 LYS    77      22.625 -25.855 -38.354  1.00  0.00           H  
ATOM   1226  NZ  LYS    77      24.761 -25.818 -38.750  1.00  0.00           N  
ATOM   1227  HZ1 LYS    77      24.665 -26.428 -39.549  1.00  0.00           H  
ATOM   1228  HZ2 LYS    77      25.061 -24.925 -39.114  1.00  0.00           H  
ATOM   1229  HZ3 LYS    77      25.611 -26.104 -38.285  1.00  0.00           H  
ATOM   1230  C   LYS    77      19.168 -22.694 -36.104  1.00  0.00           C  
ATOM   1231  O   LYS    77      19.182 -22.577 -34.899  1.00  0.00           O  
ATOM   1232  N   ALA    78      18.701 -21.658 -36.867  1.00  0.00           N  
ATOM   1233  H   ALA    78      18.621 -21.737 -37.870  1.00  0.00           H  
ATOM   1234  CA  ALA    78      18.132 -20.409 -36.244  1.00  0.00           C  
ATOM   1235  HA  ALA    78      18.641 -20.041 -35.352  1.00  0.00           H  
ATOM   1236  CB  ALA    78      18.059 -19.267 -37.266  1.00  0.00           C  
ATOM   1237  HB1 ALA    78      17.767 -18.373 -36.714  1.00  0.00           H  
ATOM   1238  HB2 ALA    78      18.992 -19.045 -37.783  1.00  0.00           H  
ATOM   1239  HB3 ALA    78      17.290 -19.404 -38.027  1.00  0.00           H  
ATOM   1240  C   ALA    78      16.738 -20.721 -35.750  1.00  0.00           C  
ATOM   1241  O   ALA    78      16.347 -20.120 -34.727  1.00  0.00           O  
ATOM   1242  N   GLU    79      15.939 -21.652 -36.277  1.00  0.00           N  
ATOM   1243  H   GLU    79      16.301 -22.154 -37.075  1.00  0.00           H  
ATOM   1244  CA  GLU    79      14.603 -22.053 -35.703  1.00  0.00           C  
ATOM   1245  HA  GLU    79      14.010 -21.167 -35.476  1.00  0.00           H  
ATOM   1246  CB  GLU    79      13.756 -22.916 -36.672  1.00  0.00           C  
ATOM   1247  HB2 GLU    79      14.376 -23.734 -37.037  1.00  0.00           H  
ATOM   1248  HB3 GLU    79      12.961 -23.285 -36.023  1.00  0.00           H  
ATOM   1249  CG  GLU    79      13.082 -22.059 -37.720  1.00  0.00           C  
ATOM   1250  HG2 GLU    79      12.714 -21.158 -37.231  1.00  0.00           H  
ATOM   1251  HG3 GLU    79      13.784 -21.727 -38.484  1.00  0.00           H  
ATOM   1252  CD  GLU    79      11.969 -22.852 -38.383  1.00  0.00           C  
ATOM   1253  OE1 GLU    79      11.637 -23.982 -37.955  1.00  0.00           O  
ATOM   1254  OE2 GLU    79      11.400 -22.317 -39.424  1.00  0.00           O  
ATOM   1255  C   GLU    79      14.814 -22.748 -34.395  1.00  0.00           C  
ATOM   1256  O   GLU    79      13.972 -22.614 -33.503  1.00  0.00           O  
ATOM   1257  N   ALA    80      15.886 -23.461 -34.175  1.00  0.00           N  
ATOM   1258  H   ALA    80      16.526 -23.609 -34.943  1.00  0.00           H  
ATOM   1259  CA  ALA    80      16.356 -24.038 -32.878  1.00  0.00           C  
ATOM   1260  HA  ALA    80      15.605 -24.641 -32.367  1.00  0.00           H  
ATOM   1261  CB  ALA    80      17.484 -25.054 -33.101  1.00  0.00           C  
ATOM   1262  HB1 ALA    80      18.246 -24.584 -33.723  1.00  0.00           H  
ATOM   1263  HB2 ALA    80      17.905 -25.521 -32.211  1.00  0.00           H  
ATOM   1264  HB3 ALA    80      16.995 -25.916 -33.554  1.00  0.00           H  
ATOM   1265  C   ALA    80      16.742 -22.916 -31.954  1.00  0.00           C  
ATOM   1266  O   ALA    80      16.397 -22.914 -30.805  1.00  0.00           O  
ATOM   1267  N   GLN    81      17.494 -21.941 -32.473  1.00  0.00           N  
ATOM   1268  H   GLN    81      17.809 -22.000 -33.431  1.00  0.00           H  
ATOM   1269  CA  GLN    81      17.801 -20.779 -31.652  1.00  0.00           C  
ATOM   1270  HA  GLN    81      18.335 -20.987 -30.724  1.00  0.00           H  
ATOM   1271  CB  GLN    81      18.753 -19.923 -32.465  1.00  0.00           C  
ATOM   1272  HB2 GLN    81      19.630 -20.507 -32.743  1.00  0.00           H  
ATOM   1273  HB3 GLN    81      18.225 -19.532 -33.335  1.00  0.00           H  
ATOM   1274  CG  GLN    81      19.157 -18.638 -31.727  1.00  0.00           C  
ATOM   1275  HG2 GLN    81      19.894 -18.129 -32.349  1.00  0.00           H  
ATOM   1276  HG3 GLN    81      18.326 -17.937 -31.806  1.00  0.00           H  
ATOM   1277  CD  GLN    81      19.869 -18.772 -30.309  1.00  0.00           C  
ATOM   1278  OE1 GLN    81      19.503 -18.038 -29.327  1.00  0.00           O  
ATOM   1279  NE2 GLN    81      20.801 -19.717 -30.112  1.00  0.00           N  
ATOM   1280 HE21 GLN    81      21.319 -19.722 -29.244  1.00  0.00           H  
ATOM   1281 HE22 GLN    81      20.986 -20.399 -30.834  1.00  0.00           H  
ATOM   1282  C   GLN    81      16.498 -20.057 -31.199  1.00  0.00           C  
ATOM   1283  O   GLN    81      16.369 -19.710 -30.008  1.00  0.00           O  
ATOM   1284  N   ILE    82      15.458 -19.952 -32.037  1.00  0.00           N  
ATOM   1285  H   ILE    82      15.606 -20.204 -33.004  1.00  0.00           H  
ATOM   1286  CA  ILE    82      14.252 -19.217 -31.851  1.00  0.00           C  
ATOM   1287  HA  ILE    82      14.473 -18.216 -31.480  1.00  0.00           H  
ATOM   1288  CB  ILE    82      13.579 -18.871 -33.288  1.00  0.00           C  
ATOM   1289  HB  ILE    82      13.456 -19.752 -33.919  1.00  0.00           H  
ATOM   1290  CG2 ILE    82      12.138 -18.457 -33.029  1.00  0.00           C  
ATOM   1291 HG21 ILE    82      11.985 -17.792 -32.178  1.00  0.00           H  
ATOM   1292 HG22 ILE    82      11.613 -18.163 -33.937  1.00  0.00           H  
ATOM   1293 HG23 ILE    82      11.637 -19.394 -32.786  1.00  0.00           H  
ATOM   1294  CG1 ILE    82      14.470 -17.772 -33.908  1.00  0.00           C  
ATOM   1295 HG12 ILE    82      14.346 -16.800 -33.430  1.00  0.00           H  
ATOM   1296 HG13 ILE    82      15.519 -17.987 -33.704  1.00  0.00           H  
ATOM   1297  CD1 ILE    82      14.203 -17.560 -35.478  1.00  0.00           C  
ATOM   1298 HD11 ILE    82      14.351 -18.483 -36.039  1.00  0.00           H  
ATOM   1299 HD12 ILE    82      13.213 -17.182 -35.732  1.00  0.00           H  
ATOM   1300 HD13 ILE    82      14.863 -16.861 -35.991  1.00  0.00           H  
ATOM   1301  C   ILE    82      13.346 -19.853 -30.682  1.00  0.00           C  
ATOM   1302  O   ILE    82      12.725 -19.063 -29.947  1.00  0.00           O  
ATOM   1303  N   ALA    83      13.280 -21.164 -30.540  1.00  0.00           N  
ATOM   1304  H   ALA    83      13.581 -21.721 -31.326  1.00  0.00           H  
ATOM   1305  CA  ALA    83      12.679 -21.856 -29.382  1.00  0.00           C  
ATOM   1306  HA  ALA    83      11.638 -21.569 -29.238  1.00  0.00           H  
ATOM   1307  CB  ALA    83      12.556 -23.343 -29.671  1.00  0.00           C  
ATOM   1308  HB1 ALA    83      12.035 -23.785 -28.822  1.00  0.00           H  
ATOM   1309  HB2 ALA    83      12.046 -23.623 -30.592  1.00  0.00           H  
ATOM   1310  HB3 ALA    83      13.537 -23.818 -29.630  1.00  0.00           H  
ATOM   1311  C   ALA    83      13.256 -21.693 -27.961  1.00  0.00           C  
ATOM   1312  O   ALA    83      12.461 -21.761 -26.999  1.00  0.00           O  
ATOM   1313  N   LYS    84      14.570 -21.411 -27.867  1.00  0.00           N  
ATOM   1314  H   LYS    84      15.092 -21.661 -28.695  1.00  0.00           H  
ATOM   1315  CA  LYS    84      15.451 -21.067 -26.638  1.00  0.00           C  
ATOM   1316  HA  LYS    84      14.967 -21.520 -25.773  1.00  0.00           H  
ATOM   1317  CB  LYS    84      16.722 -21.821 -26.859  1.00  0.00           C  
ATOM   1318  HB2 LYS    84      17.237 -21.423 -27.734  1.00  0.00           H  
ATOM   1319  HB3 LYS    84      17.258 -21.701 -25.918  1.00  0.00           H  
ATOM   1320  CG  LYS    84      16.509 -23.391 -26.995  1.00  0.00           C  
ATOM   1321  HG2 LYS    84      15.630 -23.467 -27.635  1.00  0.00           H  
ATOM   1322  HG3 LYS    84      17.394 -23.843 -27.443  1.00  0.00           H  
ATOM   1323  CD  LYS    84      16.409 -24.001 -25.604  1.00  0.00           C  
ATOM   1324  HD2 LYS    84      17.319 -23.853 -25.022  1.00  0.00           H  
ATOM   1325  HD3 LYS    84      15.573 -23.469 -25.150  1.00  0.00           H  
ATOM   1326  CE  LYS    84      16.071 -25.497 -25.673  1.00  0.00           C  
ATOM   1327  HE2 LYS    84      15.045 -25.620 -26.021  1.00  0.00           H  
ATOM   1328  HE3 LYS    84      16.691 -25.878 -26.485  1.00  0.00           H  
ATOM   1329  NZ  LYS    84      16.267 -26.174 -24.415  1.00  0.00           N  
ATOM   1330  HZ1 LYS    84      17.062 -25.991 -23.819  1.00  0.00           H  
ATOM   1331  HZ2 LYS    84      15.452 -26.052 -23.831  1.00  0.00           H  
ATOM   1332  HZ3 LYS    84      16.128 -27.164 -24.556  1.00  0.00           H  
ATOM   1333  C   LYS    84      15.665 -19.562 -26.168  1.00  0.00           C  
ATOM   1334  O   LYS    84      15.513 -19.171 -25.032  1.00  0.00           O  
ATOM   1335  N   MET    85      15.781 -18.700 -27.187  1.00  0.00           N  
ATOM   1336  H   MET    85      15.774 -19.059 -28.131  1.00  0.00           H  
ATOM   1337  CA  MET    85      15.793 -17.188 -26.972  1.00  0.00           C  
ATOM   1338  HA  MET    85      16.578 -17.011 -26.237  1.00  0.00           H  
ATOM   1339  CB  MET    85      16.251 -16.483 -28.228  1.00  0.00           C  
ATOM   1340  HB2 MET    85      16.601 -15.508 -27.886  1.00  0.00           H  
ATOM   1341  HB3 MET    85      17.184 -16.882 -28.628  1.00  0.00           H  
ATOM   1342  CG  MET    85      15.233 -16.401 -29.396  1.00  0.00           C  
ATOM   1343  HG2 MET    85      15.669 -16.246 -30.384  1.00  0.00           H  
ATOM   1344  HG3 MET    85      14.606 -17.291 -29.350  1.00  0.00           H  
ATOM   1345  SD  MET    85      14.056 -15.079 -29.119  1.00  0.00           S  
ATOM   1346  CE  MET    85      12.893 -15.602 -30.440  1.00  0.00           C  
ATOM   1347  HE1 MET    85      12.564 -16.633 -30.314  1.00  0.00           H  
ATOM   1348  HE2 MET    85      11.981 -15.025 -30.291  1.00  0.00           H  
ATOM   1349  HE3 MET    85      13.409 -15.489 -31.394  1.00  0.00           H  
ATOM   1350  C   MET    85      14.476 -16.685 -26.238  1.00  0.00           C  
ATOM   1351  O   MET    85      14.453 -15.688 -25.556  1.00  0.00           O  
ATOM   1352  N   GLU    86      13.349 -17.388 -26.361  1.00  0.00           N  
ATOM   1353  H   GLU    86      13.434 -18.214 -26.934  1.00  0.00           H  
ATOM   1354  CA  GLU    86      12.030 -16.952 -25.970  1.00  0.00           C  
ATOM   1355  HA  GLU    86      11.767 -16.052 -26.527  1.00  0.00           H  
ATOM   1356  CB  GLU    86      11.019 -18.018 -26.464  1.00  0.00           C  
ATOM   1357  HB2 GLU    86      11.332 -18.311 -27.466  1.00  0.00           H  
ATOM   1358  HB3 GLU    86      10.990 -18.869 -25.784  1.00  0.00           H  
ATOM   1359  CG  GLU    86       9.513 -17.509 -26.424  1.00  0.00           C  
ATOM   1360  HG2 GLU    86       9.399 -16.982 -25.476  1.00  0.00           H  
ATOM   1361  HG3 GLU    86       9.430 -16.822 -27.266  1.00  0.00           H  
ATOM   1362  CD  GLU    86       8.591 -18.721 -26.574  1.00  0.00           C  
ATOM   1363  OE1 GLU    86       7.606 -18.942 -25.805  1.00  0.00           O  
ATOM   1364  OE2 GLU    86       8.771 -19.478 -27.539  1.00  0.00           O  
ATOM   1365  C   GLU    86      11.798 -16.672 -24.442  1.00  0.00           C  
ATOM   1366  O   GLU    86      11.093 -15.670 -24.148  1.00  0.00           O  
ATOM   1367  N   GLU    87      12.459 -17.399 -23.567  1.00  0.00           N  
ATOM   1368  H   GLU    87      13.094 -18.115 -23.891  1.00  0.00           H  
ATOM   1369  CA  GLU    87      12.100 -17.300 -22.166  1.00  0.00           C  
ATOM   1370  HA  GLU    87      11.029 -17.440 -22.025  1.00  0.00           H  
ATOM   1371  CB  GLU    87      12.904 -18.425 -21.418  1.00  0.00           C  
ATOM   1372  HB2 GLU    87      13.957 -18.453 -21.696  1.00  0.00           H  
ATOM   1373  HB3 GLU    87      12.791 -18.318 -20.339  1.00  0.00           H  
ATOM   1374  CG  GLU    87      12.472 -19.898 -21.701  1.00  0.00           C  
ATOM   1375  HG2 GLU    87      12.361 -20.036 -22.777  1.00  0.00           H  
ATOM   1376  HG3 GLU    87      13.196 -20.545 -21.206  1.00  0.00           H  
ATOM   1377  CD  GLU    87      11.078 -20.231 -21.043  1.00  0.00           C  
ATOM   1378  OE1 GLU    87      10.056 -19.962 -21.757  1.00  0.00           O  
ATOM   1379  OE2 GLU    87      10.986 -20.781 -19.899  1.00  0.00           O  
ATOM   1380  C   GLU    87      12.673 -15.972 -21.593  1.00  0.00           C  
ATOM   1381  O   GLU    87      12.003 -15.346 -20.831  1.00  0.00           O  
ATOM   1382  N   GLN    88      13.817 -15.533 -22.183  1.00  0.00           N  
ATOM   1383  H   GLN    88      14.079 -16.057 -23.006  1.00  0.00           H  
ATOM   1384  CA  GLN    88      14.584 -14.334 -21.734  1.00  0.00           C  
ATOM   1385  HA  GLN    88      14.585 -14.353 -20.644  1.00  0.00           H  
ATOM   1386  CB  GLN    88      16.056 -14.483 -22.221  1.00  0.00           C  
ATOM   1387  HB2 GLN    88      16.469 -15.400 -21.802  1.00  0.00           H  
ATOM   1388  HB3 GLN    88      16.096 -14.484 -23.310  1.00  0.00           H  
ATOM   1389  CG  GLN    88      16.907 -13.256 -21.747  1.00  0.00           C  
ATOM   1390  HG2 GLN    88      16.824 -12.376 -22.385  1.00  0.00           H  
ATOM   1391  HG3 GLN    88      16.599 -13.003 -20.732  1.00  0.00           H  
ATOM   1392  CD  GLN    88      18.469 -13.756 -21.815  1.00  0.00           C  
ATOM   1393  OE1 GLN    88      18.875 -14.799 -22.393  1.00  0.00           O  
ATOM   1394  NE2 GLN    88      19.357 -13.034 -21.237  1.00  0.00           N  
ATOM   1395 HE21 GLN    88      20.330 -13.267 -21.373  1.00  0.00           H  
ATOM   1396 HE22 GLN    88      19.030 -12.346 -20.573  1.00  0.00           H  
ATOM   1397  C   GLN    88      13.942 -13.076 -22.291  1.00  0.00           C  
ATOM   1398  O   GLN    88      13.469 -12.228 -21.521  1.00  0.00           O  
ATOM   1399  N   ARG    89      13.655 -13.073 -23.574  1.00  0.00           N  
ATOM   1400  H   ARG    89      13.965 -13.851 -24.139  1.00  0.00           H  
ATOM   1401  CA  ARG    89      12.743 -12.054 -24.148  1.00  0.00           C  
ATOM   1402  HA  ARG    89      13.207 -11.091 -23.935  1.00  0.00           H  
ATOM   1403  CB  ARG    89      12.674 -12.309 -25.687  1.00  0.00           C  
ATOM   1404  HB2 ARG    89      13.678 -12.334 -26.112  1.00  0.00           H  
ATOM   1405  HB3 ARG    89      12.424 -13.366 -25.781  1.00  0.00           H  
ATOM   1406  CG  ARG    89      11.666 -11.413 -26.480  1.00  0.00           C  
ATOM   1407  HG2 ARG    89      10.626 -11.627 -26.236  1.00  0.00           H  
ATOM   1408  HG3 ARG    89      11.931 -10.377 -26.266  1.00  0.00           H  
ATOM   1409  CD  ARG    89      11.874 -11.490 -27.973  1.00  0.00           C  
ATOM   1410  HD2 ARG    89      12.929 -11.397 -28.230  1.00  0.00           H  
ATOM   1411  HD3 ARG    89      11.511 -12.441 -28.362  1.00  0.00           H  
ATOM   1412  NE  ARG    89      10.984 -10.506 -28.674  1.00  0.00           N  
ATOM   1413  HE  ARG    89      10.008 -10.690 -28.855  1.00  0.00           H  
ATOM   1414  CZ  ARG    89      11.476  -9.405 -29.275  1.00  0.00           C  
ATOM   1415  NH1 ARG    89      12.624  -8.950 -29.233  1.00  0.00           N  
ATOM   1416 HH11 ARG    89      13.232  -9.509 -28.652  1.00  0.00           H  
ATOM   1417 HH12 ARG    89      12.993  -8.303 -29.916  1.00  0.00           H  
ATOM   1418  NH2 ARG    89      10.720  -8.695 -29.934  1.00  0.00           N  
ATOM   1419 HH21 ARG    89       9.723  -8.838 -29.857  1.00  0.00           H  
ATOM   1420 HH22 ARG    89      10.971  -7.731 -30.096  1.00  0.00           H  
ATOM   1421  C   ARG    89      11.408 -11.972 -23.448  1.00  0.00           C  
ATOM   1422  O   ARG    89      11.050 -10.802 -23.242  1.00  0.00           O  
ATOM   1423  N   LYS    90      10.682 -13.019 -23.151  1.00  0.00           N  
ATOM   1424  H   LYS    90      11.043 -13.953 -23.279  1.00  0.00           H  
ATOM   1425  CA  LYS    90       9.434 -12.972 -22.342  1.00  0.00           C  
ATOM   1426  HA  LYS    90       8.848 -12.128 -22.705  1.00  0.00           H  
ATOM   1427  CB  LYS    90       8.670 -14.297 -22.314  1.00  0.00           C  
ATOM   1428  HB2 LYS    90       9.293 -15.135 -21.998  1.00  0.00           H  
ATOM   1429  HB3 LYS    90       7.870 -14.251 -21.575  1.00  0.00           H  
ATOM   1430  CG  LYS    90       7.808 -14.586 -23.585  1.00  0.00           C  
ATOM   1431  HG2 LYS    90       7.204 -13.727 -23.878  1.00  0.00           H  
ATOM   1432  HG3 LYS    90       8.638 -14.593 -24.292  1.00  0.00           H  
ATOM   1433  CD  LYS    90       7.019 -15.892 -23.639  1.00  0.00           C  
ATOM   1434  HD2 LYS    90       6.017 -15.758 -23.231  1.00  0.00           H  
ATOM   1435  HD3 LYS    90       6.861 -16.027 -24.709  1.00  0.00           H  
ATOM   1436  CE  LYS    90       7.605 -17.183 -23.114  1.00  0.00           C  
ATOM   1437  HE2 LYS    90       8.583 -17.443 -23.520  1.00  0.00           H  
ATOM   1438  HE3 LYS    90       7.717 -16.997 -22.046  1.00  0.00           H  
ATOM   1439  NZ  LYS    90       6.723 -18.393 -23.255  1.00  0.00           N  
ATOM   1440  HZ1 LYS    90       5.905 -18.328 -22.666  1.00  0.00           H  
ATOM   1441  HZ2 LYS    90       6.492 -18.565 -24.223  1.00  0.00           H  
ATOM   1442  HZ3 LYS    90       7.122 -19.241 -22.878  1.00  0.00           H  
ATOM   1443  C   LYS    90       9.726 -12.509 -20.862  1.00  0.00           C  
ATOM   1444  O   LYS    90       8.989 -11.677 -20.407  1.00  0.00           O  
ATOM   1445  N   ALA    91      10.653 -13.092 -20.139  1.00  0.00           N  
ATOM   1446  H   ALA    91      11.201 -13.830 -20.558  1.00  0.00           H  
ATOM   1447  CA  ALA    91      10.869 -12.777 -18.729  1.00  0.00           C  
ATOM   1448  HA  ALA    91       9.885 -12.903 -18.277  1.00  0.00           H  
ATOM   1449  CB  ALA    91      11.915 -13.799 -18.077  1.00  0.00           C  
ATOM   1450  HB1 ALA    91      12.793 -13.763 -18.722  1.00  0.00           H  
ATOM   1451  HB2 ALA    91      12.098 -13.571 -17.027  1.00  0.00           H  
ATOM   1452  HB3 ALA    91      11.384 -14.746 -18.174  1.00  0.00           H  
ATOM   1453  C   ALA    91      11.287 -11.260 -18.483  1.00  0.00           C  
ATOM   1454  O   ALA    91      10.700 -10.572 -17.606  1.00  0.00           O  
ATOM   1455  N   ASN    92      12.211 -10.745 -19.349  1.00  0.00           N  
ATOM   1456  H   ASN    92      12.688 -11.331 -20.019  1.00  0.00           H  
ATOM   1457  CA  ASN    92      12.684  -9.320 -19.440  1.00  0.00           C  
ATOM   1458  HA  ASN    92      13.096  -9.049 -18.468  1.00  0.00           H  
ATOM   1459  CB  ASN    92      13.866  -9.133 -20.389  1.00  0.00           C  
ATOM   1460  HB2 ASN    92      13.716  -9.725 -21.292  1.00  0.00           H  
ATOM   1461  HB3 ASN    92      14.000  -8.143 -20.824  1.00  0.00           H  
ATOM   1462  CG  ASN    92      15.203  -9.828 -19.862  1.00  0.00           C  
ATOM   1463  OD1 ASN    92      15.330 -10.325 -18.725  1.00  0.00           O  
ATOM   1464  ND2 ASN    92      16.208  -9.821 -20.716  1.00  0.00           N  
ATOM   1465 HD21 ASN    92      17.110 -10.182 -20.439  1.00  0.00           H  
ATOM   1466 HD22 ASN    92      15.915  -9.397 -21.584  1.00  0.00           H  
ATOM   1467  C   ASN    92      11.424  -8.347 -19.606  1.00  0.00           C  
ATOM   1468  O   ASN    92      11.193  -7.557 -18.668  1.00  0.00           O  
ATOM   1469  N   MET    93      10.592  -8.507 -20.662  1.00  0.00           N  
ATOM   1470  H   MET    93      10.841  -9.162 -21.389  1.00  0.00           H  
ATOM   1471  CA  MET    93       9.309  -7.758 -20.898  1.00  0.00           C  
ATOM   1472  HA  MET    93       9.657  -6.726 -20.959  1.00  0.00           H  
ATOM   1473  CB  MET    93       8.641  -8.219 -22.171  1.00  0.00           C  
ATOM   1474  HB2 MET    93       9.358  -8.138 -22.988  1.00  0.00           H  
ATOM   1475  HB3 MET    93       8.390  -9.280 -22.170  1.00  0.00           H  
ATOM   1476  CG  MET    93       7.372  -7.328 -22.567  1.00  0.00           C  
ATOM   1477  HG2 MET    93       6.944  -7.796 -23.453  1.00  0.00           H  
ATOM   1478  HG3 MET    93       6.596  -7.307 -21.803  1.00  0.00           H  
ATOM   1479  SD  MET    93       7.708  -5.529 -22.919  1.00  0.00           S  
ATOM   1480  CE  MET    93       8.693  -5.645 -24.365  1.00  0.00           C  
ATOM   1481  HE1 MET    93       9.759  -5.684 -24.139  1.00  0.00           H  
ATOM   1482  HE2 MET    93       8.449  -6.457 -25.050  1.00  0.00           H  
ATOM   1483  HE3 MET    93       8.553  -4.730 -24.941  1.00  0.00           H  
ATOM   1484  C   MET    93       8.280  -7.848 -19.747  1.00  0.00           C  
ATOM   1485  O   MET    93       7.672  -6.865 -19.380  1.00  0.00           O  
ATOM   1486  N   LEU    94       8.135  -9.014 -19.131  1.00  0.00           N  
ATOM   1487  H   LEU    94       8.739  -9.775 -19.406  1.00  0.00           H  
ATOM   1488  CA  LEU    94       7.192  -9.192 -17.968  1.00  0.00           C  
ATOM   1489  HA  LEU    94       6.186  -8.984 -18.331  1.00  0.00           H  
ATOM   1490  CB  LEU    94       7.094 -10.679 -17.404  1.00  0.00           C  
ATOM   1491  HB2 LEU    94       7.328 -11.294 -18.273  1.00  0.00           H  
ATOM   1492  HB3 LEU    94       7.928 -10.853 -16.725  1.00  0.00           H  
ATOM   1493  CG  LEU    94       5.737 -10.780 -16.678  1.00  0.00           C  
ATOM   1494  HG  LEU    94       5.435  -9.839 -16.217  1.00  0.00           H  
ATOM   1495  CD1 LEU    94       4.619 -11.178 -17.667  1.00  0.00           C  
ATOM   1496 HD11 LEU    94       4.595 -10.378 -18.406  1.00  0.00           H  
ATOM   1497 HD12 LEU    94       4.713 -12.142 -18.167  1.00  0.00           H  
ATOM   1498 HD13 LEU    94       3.649 -11.205 -17.170  1.00  0.00           H  
ATOM   1499  CD2 LEU    94       5.737 -11.799 -15.504  1.00  0.00           C  
ATOM   1500 HD21 LEU    94       6.334 -12.678 -15.747  1.00  0.00           H  
ATOM   1501 HD22 LEU    94       6.031 -11.323 -14.568  1.00  0.00           H  
ATOM   1502 HD23 LEU    94       4.734 -12.119 -15.222  1.00  0.00           H  
ATOM   1503  C   LEU    94       7.553  -8.130 -16.864  1.00  0.00           C  
ATOM   1504  O   LEU    94       6.677  -7.376 -16.374  1.00  0.00           O  
ATOM   1505  N   ALA    95       8.871  -8.128 -16.491  1.00  0.00           N  
ATOM   1506  H   ALA    95       9.532  -8.787 -16.875  1.00  0.00           H  
ATOM   1507  CA  ALA    95       9.326  -7.265 -15.361  1.00  0.00           C  
ATOM   1508  HA  ALA    95       8.509  -7.253 -14.639  1.00  0.00           H  
ATOM   1509  CB  ALA    95      10.709  -7.633 -14.850  1.00  0.00           C  
ATOM   1510  HB1 ALA    95      10.508  -8.609 -14.407  1.00  0.00           H  
ATOM   1511  HB2 ALA    95      11.334  -7.784 -15.730  1.00  0.00           H  
ATOM   1512  HB3 ALA    95      11.064  -6.821 -14.215  1.00  0.00           H  
ATOM   1513  C   ALA    95       9.420  -5.840 -15.801  1.00  0.00           C  
ATOM   1514  O   ALA    95       9.167  -4.938 -14.971  1.00  0.00           O  
ATOM   1515  N   HIE    96       9.700  -5.645 -17.099  1.00  0.00           N  
ATOM   1516  H   HIE    96      10.263  -6.394 -17.476  1.00  0.00           H  
ATOM   1517  CA  HIE    96       9.673  -4.286 -17.688  1.00  0.00           C  
ATOM   1518  HA  HIE    96      10.292  -3.648 -17.057  1.00  0.00           H  
ATOM   1519  CB  HIE    96      10.212  -4.324 -19.135  1.00  0.00           C  
ATOM   1520  HB2 HIE    96      10.638  -5.314 -19.295  1.00  0.00           H  
ATOM   1521  HB3 HIE    96       9.470  -4.028 -19.877  1.00  0.00           H  
ATOM   1522  CG  HIE    96      11.272  -3.282 -19.350  1.00  0.00           C  
ATOM   1523  ND1 HIE    96      12.459  -3.486 -20.008  1.00  0.00           N  
ATOM   1524  CE1 HIE    96      13.025  -2.259 -19.939  1.00  0.00           C  
ATOM   1525  HE1 HIE    96      14.056  -2.207 -20.259  1.00  0.00           H  
ATOM   1526  NE2 HIE    96      12.280  -1.368 -19.278  1.00  0.00           N  
ATOM   1527  HE2 HIE    96      12.616  -0.423 -19.161  1.00  0.00           H  
ATOM   1528  CD2 HIE    96      11.144  -1.971 -18.984  1.00  0.00           C  
ATOM   1529  HD2 HIE    96      10.302  -1.420 -18.591  1.00  0.00           H  
ATOM   1530  C   HIE    96       8.285  -3.728 -17.682  1.00  0.00           C  
ATOM   1531  O   HIE    96       8.107  -2.506 -17.582  1.00  0.00           O  
ATOM   1532  N   MET    97       7.254  -4.528 -17.826  1.00  0.00           N  
ATOM   1533  H   MET    97       7.538  -5.464 -18.080  1.00  0.00           H  
ATOM   1534  CA  MET    97       5.832  -4.202 -17.726  1.00  0.00           C  
ATOM   1535  HA  MET    97       5.582  -3.347 -18.353  1.00  0.00           H  
ATOM   1536  CB  MET    97       5.001  -5.337 -18.365  1.00  0.00           C  
ATOM   1537  HB2 MET    97       5.380  -5.551 -19.365  1.00  0.00           H  
ATOM   1538  HB3 MET    97       4.957  -6.255 -17.779  1.00  0.00           H  
ATOM   1539  CG  MET    97       3.521  -4.971 -18.594  1.00  0.00           C  
ATOM   1540  HG2 MET    97       3.110  -4.410 -17.755  1.00  0.00           H  
ATOM   1541  HG3 MET    97       3.461  -4.375 -19.504  1.00  0.00           H  
ATOM   1542  SD  MET    97       2.345  -6.338 -18.661  1.00  0.00           S  
ATOM   1543  CE  MET    97       2.740  -7.106 -20.315  1.00  0.00           C  
ATOM   1544  HE1 MET    97       3.820  -7.182 -20.438  1.00  0.00           H  
ATOM   1545  HE2 MET    97       2.177  -8.027 -20.473  1.00  0.00           H  
ATOM   1546  HE3 MET    97       2.486  -6.318 -21.024  1.00  0.00           H  
ATOM   1547  C   MET    97       5.249  -3.946 -16.289  1.00  0.00           C  
ATOM   1548  O   MET    97       4.460  -3.003 -16.116  1.00  0.00           O  
ATOM   1549  N   GLU    98       5.804  -4.612 -15.297  1.00  0.00           N  
ATOM   1550  H   GLU    98       6.393  -5.407 -15.500  1.00  0.00           H  
ATOM   1551  CA  GLU    98       5.521  -4.262 -13.870  1.00  0.00           C  
ATOM   1552  HA  GLU    98       4.449  -4.121 -13.732  1.00  0.00           H  
ATOM   1553  CB  GLU    98       5.921  -5.423 -12.956  1.00  0.00           C  
ATOM   1554  HB2 GLU    98       5.500  -6.355 -13.331  1.00  0.00           H  
ATOM   1555  HB3 GLU    98       7.003  -5.489 -13.068  1.00  0.00           H  
ATOM   1556  CG  GLU    98       5.705  -5.211 -11.502  1.00  0.00           C  
ATOM   1557  HG2 GLU    98       6.106  -4.265 -11.137  1.00  0.00           H  
ATOM   1558  HG3 GLU    98       4.627  -5.171 -11.348  1.00  0.00           H  
ATOM   1559  CD  GLU    98       6.261  -6.413 -10.664  1.00  0.00           C  
ATOM   1560  OE1 GLU    98       6.414  -7.522 -11.201  1.00  0.00           O  
ATOM   1561  OE2 GLU    98       6.589  -6.259  -9.453  1.00  0.00           O  
ATOM   1562  C   GLU    98       6.180  -2.957 -13.465  1.00  0.00           C  
ATOM   1563  O   GLU    98       5.441  -2.099 -12.953  1.00  0.00           O  
ATOM   1564  N   THR    99       7.478  -2.709 -13.784  1.00  0.00           N  
ATOM   1565  H   THR    99       8.022  -3.424 -14.246  1.00  0.00           H  
ATOM   1566  CA  THR    99       8.226  -1.391 -13.584  1.00  0.00           C  
ATOM   1567  HA  THR    99       8.345  -1.286 -12.505  1.00  0.00           H  
ATOM   1568  CB  THR    99       9.593  -1.516 -14.259  1.00  0.00           C  
ATOM   1569  HB  THR    99       9.551  -1.935 -15.264  1.00  0.00           H  
ATOM   1570  CG2 THR    99      10.466  -0.290 -14.329  1.00  0.00           C  
ATOM   1571 HG21 THR    99       9.882   0.577 -14.640  1.00  0.00           H  
ATOM   1572 HG22 THR    99      10.896  -0.168 -13.335  1.00  0.00           H  
ATOM   1573 HG23 THR    99      11.320  -0.435 -14.990  1.00  0.00           H  
ATOM   1574  OG1 THR    99      10.281  -2.425 -13.388  1.00  0.00           O  
ATOM   1575  HG1 THR    99      10.919  -2.934 -13.893  1.00  0.00           H  
ATOM   1576  C   THR    99       7.459  -0.142 -14.062  1.00  0.00           C  
ATOM   1577  O   THR    99       7.097   0.805 -13.290  1.00  0.00           O  
ATOM   1578  N   GLN   100       7.035  -0.196 -15.325  1.00  0.00           N  
ATOM   1579  H   GLN   100       7.099  -1.055 -15.853  1.00  0.00           H  
ATOM   1580  CA  GLN   100       6.279   0.868 -15.986  1.00  0.00           C  
ATOM   1581  HA  GLN   100       6.950   1.706 -15.799  1.00  0.00           H  
ATOM   1582  CB  GLN   100       6.110   0.713 -17.544  1.00  0.00           C  
ATOM   1583  HB2 GLN   100       5.646  -0.269 -17.633  1.00  0.00           H  
ATOM   1584  HB3 GLN   100       5.377   1.482 -17.790  1.00  0.00           H  
ATOM   1585  CG  GLN   100       7.322   0.681 -18.484  1.00  0.00           C  
ATOM   1586  HG2 GLN   100       7.729   1.688 -18.573  1.00  0.00           H  
ATOM   1587  HG3 GLN   100       8.107   0.147 -17.949  1.00  0.00           H  
ATOM   1588  CD  GLN   100       6.960   0.120 -19.811  1.00  0.00           C  
ATOM   1589  OE1 GLN   100       6.569   0.836 -20.700  1.00  0.00           O  
ATOM   1590  NE2 GLN   100       7.064  -1.160 -20.017  1.00  0.00           N  
ATOM   1591 HE21 GLN   100       6.868  -1.644 -20.882  1.00  0.00           H  
ATOM   1592 HE22 GLN   100       7.565  -1.653 -19.291  1.00  0.00           H  
ATOM   1593  C   GLN   100       4.965   1.069 -15.343  1.00  0.00           C  
ATOM   1594  O   GLN   100       4.488   2.180 -15.287  1.00  0.00           O  
ATOM   1595  N   ASN   101       4.176   0.068 -14.864  1.00  0.00           N  
ATOM   1596  H   ASN   101       4.589  -0.845 -14.734  1.00  0.00           H  
ATOM   1597  CA  ASN   101       2.910   0.272 -14.239  1.00  0.00           C  
ATOM   1598  HA  ASN   101       2.170   0.811 -14.831  1.00  0.00           H  
ATOM   1599  CB  ASN   101       2.276  -1.077 -13.912  1.00  0.00           C  
ATOM   1600  HB2 ASN   101       1.806  -1.502 -14.799  1.00  0.00           H  
ATOM   1601  HB3 ASN   101       2.989  -1.735 -13.413  1.00  0.00           H  
ATOM   1602  CG  ASN   101       1.128  -0.863 -12.921  1.00  0.00           C  
ATOM   1603  OD1 ASN   101       1.337  -0.906 -11.727  1.00  0.00           O  
ATOM   1604  ND2 ASN   101      -0.079  -0.431 -13.354  1.00  0.00           N  
ATOM   1605 HD21 ASN   101      -0.753  -0.144 -12.659  1.00  0.00           H  
ATOM   1606 HD22 ASN   101      -0.200  -0.155 -14.318  1.00  0.00           H  
ATOM   1607  C   ASN   101       3.144   1.047 -12.919  1.00  0.00           C  
ATOM   1608  O   ASN   101       2.412   1.970 -12.654  1.00  0.00           O  
ATOM   1609  N   LYS   102       4.063   0.626 -12.011  1.00  0.00           N  
ATOM   1610  H   LYS   102       4.609  -0.202 -12.204  1.00  0.00           H  
ATOM   1611  CA  LYS   102       4.501   1.430 -10.837  1.00  0.00           C  
ATOM   1612  HA  LYS   102       3.742   1.411 -10.055  1.00  0.00           H  
ATOM   1613  CB  LYS   102       5.837   0.763 -10.149  1.00  0.00           C  
ATOM   1614  HB2 LYS   102       6.685   0.755 -10.834  1.00  0.00           H  
ATOM   1615  HB3 LYS   102       6.083   1.458  -9.346  1.00  0.00           H  
ATOM   1616  CG  LYS   102       5.596  -0.642  -9.563  1.00  0.00           C  
ATOM   1617  HG2 LYS   102       4.894  -0.610  -8.730  1.00  0.00           H  
ATOM   1618  HG3 LYS   102       5.203  -1.248 -10.380  1.00  0.00           H  
ATOM   1619  CD  LYS   102       6.883  -1.236  -9.242  1.00  0.00           C  
ATOM   1620  HD2 LYS   102       7.425  -1.382 -10.176  1.00  0.00           H  
ATOM   1621  HD3 LYS   102       7.438  -0.677  -8.489  1.00  0.00           H  
ATOM   1622  CE  LYS   102       6.672  -2.635  -8.729  1.00  0.00           C  
ATOM   1623  HE2 LYS   102       6.305  -2.516  -7.709  1.00  0.00           H  
ATOM   1624  HE3 LYS   102       5.894  -3.124  -9.314  1.00  0.00           H  
ATOM   1625  NZ  LYS   102       7.970  -3.391  -8.792  1.00  0.00           N  
ATOM   1626  HZ1 LYS   102       8.050  -4.313  -8.387  1.00  0.00           H  
ATOM   1627  HZ2 LYS   102       8.274  -3.532  -9.745  1.00  0.00           H  
ATOM   1628  HZ3 LYS   102       8.740  -2.895  -8.367  1.00  0.00           H  
ATOM   1629  C   LYS   102       4.788   2.858 -11.259  1.00  0.00           C  
ATOM   1630  O   LYS   102       4.308   3.705 -10.592  1.00  0.00           O  
ATOM   1631  N   ILE   103       5.572   3.081 -12.307  1.00  0.00           N  
ATOM   1632  H   ILE   103       6.059   2.305 -12.731  1.00  0.00           H  
ATOM   1633  CA  ILE   103       5.854   4.476 -12.869  1.00  0.00           C  
ATOM   1634  HA  ILE   103       6.231   5.080 -12.044  1.00  0.00           H  
ATOM   1635  CB  ILE   103       6.891   4.322 -14.020  1.00  0.00           C  
ATOM   1636  HB  ILE   103       6.565   3.474 -14.623  1.00  0.00           H  
ATOM   1637  CG2 ILE   103       7.007   5.557 -14.957  1.00  0.00           C  
ATOM   1638 HG21 ILE   103       6.084   5.409 -15.517  1.00  0.00           H  
ATOM   1639 HG22 ILE   103       6.916   6.449 -14.337  1.00  0.00           H  
ATOM   1640 HG23 ILE   103       7.890   5.472 -15.591  1.00  0.00           H  
ATOM   1641  CG1 ILE   103       8.347   4.099 -13.381  1.00  0.00           C  
ATOM   1642 HG12 ILE   103       8.696   5.045 -12.966  1.00  0.00           H  
ATOM   1643 HG13 ILE   103       8.371   3.312 -12.628  1.00  0.00           H  
ATOM   1644  CD1 ILE   103       9.474   3.757 -14.334  1.00  0.00           C  
ATOM   1645 HD11 ILE   103       9.562   4.586 -15.036  1.00  0.00           H  
ATOM   1646 HD12 ILE   103      10.376   3.648 -13.731  1.00  0.00           H  
ATOM   1647 HD13 ILE   103       9.233   2.769 -14.725  1.00  0.00           H  
ATOM   1648  C   ILE   103       4.573   5.187 -13.261  1.00  0.00           C  
ATOM   1649  O   ILE   103       4.293   6.263 -12.814  1.00  0.00           O  
ATOM   1650  N   TYR   104       3.722   4.587 -14.036  1.00  0.00           N  
ATOM   1651  H   TYR   104       3.968   3.682 -14.410  1.00  0.00           H  
ATOM   1652  CA  TYR   104       2.460   5.194 -14.388  1.00  0.00           C  
ATOM   1653  HA  TYR   104       2.625   6.033 -15.064  1.00  0.00           H  
ATOM   1654  CB  TYR   104       1.542   4.247 -15.140  1.00  0.00           C  
ATOM   1655  HB2 TYR   104       1.977   4.125 -16.132  1.00  0.00           H  
ATOM   1656  HB3 TYR   104       1.529   3.264 -14.670  1.00  0.00           H  
ATOM   1657  CG  TYR   104       0.115   4.688 -15.375  1.00  0.00           C  
ATOM   1658  CD1 TYR   104      -0.226   5.626 -16.350  1.00  0.00           C  
ATOM   1659  HD1 TYR   104       0.542   5.985 -17.018  1.00  0.00           H  
ATOM   1660  CE1 TYR   104      -1.502   6.180 -16.371  1.00  0.00           C  
ATOM   1661  HE1 TYR   104      -1.842   6.856 -17.141  1.00  0.00           H  
ATOM   1662  CZ  TYR   104      -2.439   5.590 -15.556  1.00  0.00           C  
ATOM   1663  OH  TYR   104      -3.786   5.898 -15.663  1.00  0.00           O  
ATOM   1664  HH  TYR   104      -4.399   5.295 -15.236  1.00  0.00           H  
ATOM   1665  CE2 TYR   104      -2.181   4.593 -14.620  1.00  0.00           C  
ATOM   1666  HE2 TYR   104      -2.990   4.192 -14.028  1.00  0.00           H  
ATOM   1667  CD2 TYR   104      -0.855   4.113 -14.508  1.00  0.00           C  
ATOM   1668  HD2 TYR   104      -0.520   3.443 -13.730  1.00  0.00           H  
ATOM   1669  C   TYR   104       1.642   5.650 -13.168  1.00  0.00           C  
ATOM   1670  O   TYR   104       1.013   6.715 -13.217  1.00  0.00           O  
ATOM   1671  N   ASN   105       1.676   4.870 -12.049  1.00  0.00           N  
ATOM   1672  H   ASN   105       1.989   3.910 -12.074  1.00  0.00           H  
ATOM   1673  CA  ASN   105       0.921   5.223 -10.836  1.00  0.00           C  
ATOM   1674  HA  ASN   105      -0.096   5.516 -11.099  1.00  0.00           H  
ATOM   1675  CB  ASN   105       0.697   3.988  -9.949  1.00  0.00           C  
ATOM   1676  HB2 ASN   105       1.646   3.454  -9.899  1.00  0.00           H  
ATOM   1677  HB3 ASN   105       0.667   4.227  -8.886  1.00  0.00           H  
ATOM   1678  CG  ASN   105      -0.454   3.192 -10.472  1.00  0.00           C  
ATOM   1679  OD1 ASN   105      -1.587   3.662 -10.566  1.00  0.00           O  
ATOM   1680  ND2 ASN   105      -0.247   1.986 -10.901  1.00  0.00           N  
ATOM   1681 HD21 ASN   105      -1.125   1.536 -11.115  1.00  0.00           H  
ATOM   1682 HD22 ASN   105       0.681   1.623 -11.064  1.00  0.00           H  
ATOM   1683  C   ASN   105       1.489   6.468 -10.002  1.00  0.00           C  
ATOM   1684  O   ASN   105       0.772   7.103  -9.208  1.00  0.00           O  
ATOM   1685  N   ILE   106       2.720   6.934 -10.292  1.00  0.00           N  
ATOM   1686  H   ILE   106       3.200   6.308 -10.923  1.00  0.00           H  
ATOM   1687  CA  ILE   106       3.418   8.135  -9.834  1.00  0.00           C  
ATOM   1688  HA  ILE   106       3.247   8.403  -8.792  1.00  0.00           H  
ATOM   1689  CB  ILE   106       4.930   7.862 -10.063  1.00  0.00           C  
ATOM   1690  HB  ILE   106       5.065   7.669 -11.127  1.00  0.00           H  
ATOM   1691  CG2 ILE   106       5.810   9.115  -9.909  1.00  0.00           C  
ATOM   1692 HG21 ILE   106       5.594   9.886 -10.649  1.00  0.00           H  
ATOM   1693 HG22 ILE   106       5.723   9.557  -8.916  1.00  0.00           H  
ATOM   1694 HG23 ILE   106       6.854   8.802  -9.909  1.00  0.00           H  
ATOM   1695  CG1 ILE   106       5.492   6.606  -9.250  1.00  0.00           C  
ATOM   1696 HG12 ILE   106       5.097   5.705  -9.719  1.00  0.00           H  
ATOM   1697 HG13 ILE   106       6.572   6.574  -9.393  1.00  0.00           H  
ATOM   1698  CD1 ILE   106       5.238   6.435  -7.749  1.00  0.00           C  
ATOM   1699 HD11 ILE   106       5.480   5.413  -7.458  1.00  0.00           H  
ATOM   1700 HD12 ILE   106       5.722   7.131  -7.063  1.00  0.00           H  
ATOM   1701 HD13 ILE   106       4.159   6.463  -7.594  1.00  0.00           H  
ATOM   1702  C   ILE   106       2.883   9.378 -10.567  1.00  0.00           C  
ATOM   1703  O   ILE   106       2.765  10.410  -9.944  1.00  0.00           O  
ATOM   1704  N   LEU   107       2.361   9.298 -11.791  1.00  0.00           N  
ATOM   1705  H   LEU   107       2.254   8.402 -12.246  1.00  0.00           H  
ATOM   1706  CA  LEU   107       1.867  10.487 -12.513  1.00  0.00           C  
ATOM   1707  HA  LEU   107       2.644  11.242 -12.391  1.00  0.00           H  
ATOM   1708  CB  LEU   107       1.790  10.165 -14.050  1.00  0.00           C  
ATOM   1709  HB2 LEU   107       1.353   9.176 -14.182  1.00  0.00           H  
ATOM   1710  HB3 LEU   107       0.997  10.726 -14.544  1.00  0.00           H  
ATOM   1711  CG  LEU   107       3.087  10.284 -14.826  1.00  0.00           C  
ATOM   1712  HG  LEU   107       3.540  11.254 -14.623  1.00  0.00           H  
ATOM   1713  CD1 LEU   107       4.013   9.042 -14.564  1.00  0.00           C  
ATOM   1714 HD11 LEU   107       3.638   8.160 -15.083  1.00  0.00           H  
ATOM   1715 HD12 LEU   107       4.900   9.440 -15.057  1.00  0.00           H  
ATOM   1716 HD13 LEU   107       4.296   8.832 -13.532  1.00  0.00           H  
ATOM   1717  CD2 LEU   107       2.794  10.257 -16.302  1.00  0.00           C  
ATOM   1718 HD21 LEU   107       1.858  10.782 -16.497  1.00  0.00           H  
ATOM   1719 HD22 LEU   107       3.640  10.686 -16.838  1.00  0.00           H  
ATOM   1720 HD23 LEU   107       2.630   9.262 -16.715  1.00  0.00           H  
ATOM   1721  C   LEU   107       0.563  11.015 -11.972  1.00  0.00           C  
ATOM   1722  O   LEU   107      -0.295  10.223 -11.674  1.00  0.00           O  
ATOM   1723  N   THR   108       0.424  12.348 -11.930  1.00  0.00           N  
ATOM   1724  H   THR   108       1.256  12.842 -12.219  1.00  0.00           H  
ATOM   1725  CA  THR   108      -0.908  12.995 -11.546  1.00  0.00           C  
ATOM   1726  HA  THR   108      -1.218  12.599 -10.579  1.00  0.00           H  
ATOM   1727  CB  THR   108      -0.872  14.473 -11.279  1.00  0.00           C  
ATOM   1728  HB  THR   108      -1.847  14.794 -10.912  1.00  0.00           H  
ATOM   1729  CG2 THR   108       0.184  14.851 -10.188  1.00  0.00           C  
ATOM   1730 HG21 THR   108      -0.129  15.799  -9.751  1.00  0.00           H  
ATOM   1731 HG22 THR   108       0.181  14.116  -9.383  1.00  0.00           H  
ATOM   1732 HG23 THR   108       1.155  14.961 -10.672  1.00  0.00           H  
ATOM   1733  OG1 THR   108      -0.632  15.164 -12.508  1.00  0.00           O  
ATOM   1734  HG1 THR   108      -0.245  15.993 -12.217  1.00  0.00           H  
ATOM   1735  C   THR   108      -2.050  12.633 -12.537  1.00  0.00           C  
ATOM   1736  O   THR   108      -1.766  12.283 -13.658  1.00  0.00           O  
ATOM   1737  N   PRO   109      -3.312  12.883 -12.207  1.00  0.00           N  
ATOM   1738  CD  PRO   109      -3.786  12.822 -10.833  1.00  0.00           C  
ATOM   1739  HD2 PRO   109      -3.820  13.827 -10.413  1.00  0.00           H  
ATOM   1740  HD3 PRO   109      -3.256  12.163 -10.145  1.00  0.00           H  
ATOM   1741  CG  PRO   109      -5.281  12.431 -10.947  1.00  0.00           C  
ATOM   1742  HG2 PRO   109      -5.954  12.768 -10.159  1.00  0.00           H  
ATOM   1743  HG3 PRO   109      -5.411  11.354 -11.058  1.00  0.00           H  
ATOM   1744  CB  PRO   109      -5.665  13.119 -12.311  1.00  0.00           C  
ATOM   1745  HB2 PRO   109      -5.644  14.207 -12.245  1.00  0.00           H  
ATOM   1746  HB3 PRO   109      -6.503  12.717 -12.880  1.00  0.00           H  
ATOM   1747  CA  PRO   109      -4.421  12.748 -13.164  1.00  0.00           C  
ATOM   1748  HA  PRO   109      -4.654  11.743 -13.516  1.00  0.00           H  
ATOM   1749  C   PRO   109      -4.415  13.594 -14.478  1.00  0.00           C  
ATOM   1750  O   PRO   109      -4.955  13.047 -15.394  1.00  0.00           O  
ATOM   1751  N   GLU   110      -3.833  14.757 -14.478  1.00  0.00           N  
ATOM   1752  H   GLU   110      -3.603  15.234 -13.618  1.00  0.00           H  
ATOM   1753  CA  GLU   110      -3.389  15.438 -15.745  1.00  0.00           C  
ATOM   1754  HA  GLU   110      -4.259  15.316 -16.391  1.00  0.00           H  
ATOM   1755  CB  GLU   110      -3.140  16.976 -15.515  1.00  0.00           C  
ATOM   1756  HB2 GLU   110      -2.364  17.156 -14.771  1.00  0.00           H  
ATOM   1757  HB3 GLU   110      -2.900  17.410 -16.485  1.00  0.00           H  
ATOM   1758  CG  GLU   110      -4.549  17.643 -15.126  1.00  0.00           C  
ATOM   1759  HG2 GLU   110      -4.879  17.210 -14.182  1.00  0.00           H  
ATOM   1760  HG3 GLU   110      -4.436  18.714 -14.960  1.00  0.00           H  
ATOM   1761  CD  GLU   110      -5.586  17.536 -16.185  1.00  0.00           C  
ATOM   1762  OE1 GLU   110      -5.370  17.850 -17.385  1.00  0.00           O  
ATOM   1763  OE2 GLU   110      -6.725  17.227 -15.758  1.00  0.00           O  
ATOM   1764  C   GLU   110      -2.190  14.754 -16.334  1.00  0.00           C  
ATOM   1765  O   GLU   110      -2.267  14.533 -17.505  1.00  0.00           O  
ATOM   1766  N   GLN   111      -1.126  14.404 -15.582  1.00  0.00           N  
ATOM   1767  H   GLN   111      -1.143  14.553 -14.583  1.00  0.00           H  
ATOM   1768  CA  GLN   111       0.030  13.786 -16.231  1.00  0.00           C  
ATOM   1769  HA  GLN   111       0.333  14.377 -17.096  1.00  0.00           H  
ATOM   1770  CB  GLN   111       1.173  13.518 -15.268  1.00  0.00           C  
ATOM   1771  HB2 GLN   111       0.791  13.041 -14.366  1.00  0.00           H  
ATOM   1772  HB3 GLN   111       1.903  12.806 -15.654  1.00  0.00           H  
ATOM   1773  CG  GLN   111       1.878  14.743 -14.899  1.00  0.00           C  
ATOM   1774  HG2 GLN   111       2.229  15.288 -15.775  1.00  0.00           H  
ATOM   1775  HG3 GLN   111       1.236  15.491 -14.435  1.00  0.00           H  
ATOM   1776  CD  GLN   111       2.975  14.482 -13.847  1.00  0.00           C  
ATOM   1777  OE1 GLN   111       2.768  13.891 -12.793  1.00  0.00           O  
ATOM   1778  NE2 GLN   111       4.241  14.880 -14.054  1.00  0.00           N  
ATOM   1779 HE21 GLN   111       4.928  14.735 -13.328  1.00  0.00           H  
ATOM   1780 HE22 GLN   111       4.478  15.324 -14.930  1.00  0.00           H  
ATOM   1781  C   GLN   111      -0.389  12.505 -16.989  1.00  0.00           C  
ATOM   1782  O   GLN   111       0.075  12.147 -18.061  1.00  0.00           O  
ATOM   1783  N   LYS   112      -1.368  11.719 -16.393  1.00  0.00           N  
ATOM   1784  H   LYS   112      -1.818  12.049 -15.552  1.00  0.00           H  
ATOM   1785  CA  LYS   112      -1.910  10.499 -17.017  1.00  0.00           C  
ATOM   1786  HA  LYS   112      -1.077   9.817 -17.185  1.00  0.00           H  
ATOM   1787  CB  LYS   112      -2.775   9.840 -15.853  1.00  0.00           C  
ATOM   1788  HB2 LYS   112      -3.435  10.598 -15.431  1.00  0.00           H  
ATOM   1789  HB3 LYS   112      -3.463   9.095 -16.253  1.00  0.00           H  
ATOM   1790  CG  LYS   112      -2.029   9.146 -14.675  1.00  0.00           C  
ATOM   1791  HG2 LYS   112      -1.388   8.347 -15.048  1.00  0.00           H  
ATOM   1792  HG3 LYS   112      -1.349   9.804 -14.134  1.00  0.00           H  
ATOM   1793  CD  LYS   112      -3.072   8.678 -13.650  1.00  0.00           C  
ATOM   1794  HD2 LYS   112      -3.557   9.564 -13.241  1.00  0.00           H  
ATOM   1795  HD3 LYS   112      -3.889   8.127 -14.116  1.00  0.00           H  
ATOM   1796  CE  LYS   112      -2.481   7.732 -12.586  1.00  0.00           C  
ATOM   1797  HE2 LYS   112      -2.311   6.765 -13.059  1.00  0.00           H  
ATOM   1798  HE3 LYS   112      -1.522   8.077 -12.200  1.00  0.00           H  
ATOM   1799  NZ  LYS   112      -3.447   7.364 -11.499  1.00  0.00           N  
ATOM   1800  HZ1 LYS   112      -3.426   6.417 -11.149  1.00  0.00           H  
ATOM   1801  HZ2 LYS   112      -3.529   8.085 -10.797  1.00  0.00           H  
ATOM   1802  HZ3 LYS   112      -4.407   7.300 -11.805  1.00  0.00           H  
ATOM   1803  C   LYS   112      -2.626  10.781 -18.333  1.00  0.00           C  
ATOM   1804  O   LYS   112      -2.589   9.900 -19.234  1.00  0.00           O  
ATOM   1805  N   LYS   113      -3.266  11.956 -18.578  1.00  0.00           N  
ATOM   1806  H   LYS   113      -3.143  12.651 -17.855  1.00  0.00           H  
ATOM   1807  CA  LYS   113      -3.795  12.294 -19.870  1.00  0.00           C  
ATOM   1808  HA  LYS   113      -4.345  11.411 -20.194  1.00  0.00           H  
ATOM   1809  CB  LYS   113      -4.626  13.618 -19.759  1.00  0.00           C  
ATOM   1810  HB2 LYS   113      -3.955  14.442 -19.515  1.00  0.00           H  
ATOM   1811  HB3 LYS   113      -5.035  13.788 -20.755  1.00  0.00           H  
ATOM   1812  CG  LYS   113      -5.792  13.518 -18.661  1.00  0.00           C  
ATOM   1813  HG2 LYS   113      -6.497  12.739 -18.952  1.00  0.00           H  
ATOM   1814  HG3 LYS   113      -5.387  13.157 -17.716  1.00  0.00           H  
ATOM   1815  CD  LYS   113      -6.354  14.902 -18.503  1.00  0.00           C  
ATOM   1816  HD2 LYS   113      -5.535  15.513 -18.123  1.00  0.00           H  
ATOM   1817  HD3 LYS   113      -6.689  15.366 -19.431  1.00  0.00           H  
ATOM   1818  CE  LYS   113      -7.392  14.823 -17.277  1.00  0.00           C  
ATOM   1819  HE2 LYS   113      -6.859  14.490 -16.386  1.00  0.00           H  
ATOM   1820  HE3 LYS   113      -7.742  15.814 -16.989  1.00  0.00           H  
ATOM   1821  NZ  LYS   113      -8.491  13.961 -17.637  1.00  0.00           N  
ATOM   1822  HZ1 LYS   113      -9.058  13.724 -16.836  1.00  0.00           H  
ATOM   1823  HZ2 LYS   113      -9.115  14.412 -18.291  1.00  0.00           H  
ATOM   1824  HZ3 LYS   113      -8.088  13.067 -17.877  1.00  0.00           H  
ATOM   1825  C   LYS   113      -2.743  12.445 -20.999  1.00  0.00           C  
ATOM   1826  O   LYS   113      -2.913  11.915 -22.080  1.00  0.00           O  
ATOM   1827  N   GLN   114      -1.696  13.156 -20.629  1.00  0.00           N  
ATOM   1828  H   GLN   114      -1.810  13.621 -19.739  1.00  0.00           H  
ATOM   1829  CA  GLN   114      -0.648  13.534 -21.600  1.00  0.00           C  
ATOM   1830  HA  GLN   114      -1.060  13.899 -22.541  1.00  0.00           H  
ATOM   1831  CB  GLN   114       0.298  14.635 -21.074  1.00  0.00           C  
ATOM   1832  HB2 GLN   114       0.741  14.315 -20.131  1.00  0.00           H  
ATOM   1833  HB3 GLN   114       1.146  14.816 -21.734  1.00  0.00           H  
ATOM   1834  CG  GLN   114      -0.365  15.990 -20.875  1.00  0.00           C  
ATOM   1835  HG2 GLN   114      -0.900  16.084 -19.930  1.00  0.00           H  
ATOM   1836  HG3 GLN   114       0.315  16.798 -20.607  1.00  0.00           H  
ATOM   1837  CD  GLN   114      -1.101  16.527 -22.128  1.00  0.00           C  
ATOM   1838  OE1 GLN   114      -0.515  16.641 -23.165  1.00  0.00           O  
ATOM   1839  NE2 GLN   114      -2.405  16.624 -22.081  1.00  0.00           N  
ATOM   1840 HE21 GLN   114      -2.807  17.032 -22.912  1.00  0.00           H  
ATOM   1841 HE22 GLN   114      -2.781  16.641 -21.144  1.00  0.00           H  
ATOM   1842  C   GLN   114       0.146  12.177 -21.798  1.00  0.00           C  
ATOM   1843  O   GLN   114       0.769  11.951 -22.871  1.00  0.00           O  
ATOM   1844  N   PHE   115       0.265  11.290 -20.852  1.00  0.00           N  
ATOM   1845  H   PHE   115       0.113  11.638 -19.916  1.00  0.00           H  
ATOM   1846  CA  PHE   115       0.836   9.941 -21.209  1.00  0.00           C  
ATOM   1847  HA  PHE   115       1.873   9.918 -21.544  1.00  0.00           H  
ATOM   1848  CB  PHE   115       0.687   9.275 -19.836  1.00  0.00           C  
ATOM   1849  HB2 PHE   115       1.154   9.965 -19.134  1.00  0.00           H  
ATOM   1850  HB3 PHE   115      -0.377   9.139 -19.644  1.00  0.00           H  
ATOM   1851  CG  PHE   115       1.285   7.888 -19.661  1.00  0.00           C  
ATOM   1852  CD1 PHE   115       0.502   6.769 -20.000  1.00  0.00           C  
ATOM   1853  HD1 PHE   115      -0.539   6.925 -20.243  1.00  0.00           H  
ATOM   1854  CE1 PHE   115       1.047   5.478 -19.672  1.00  0.00           C  
ATOM   1855  HE1 PHE   115       0.420   4.629 -19.901  1.00  0.00           H  
ATOM   1856  CZ  PHE   115       2.252   5.346 -18.999  1.00  0.00           C  
ATOM   1857  HZ  PHE   115       2.647   4.391 -18.685  1.00  0.00           H  
ATOM   1858  CE2 PHE   115       3.003   6.465 -18.652  1.00  0.00           C  
ATOM   1859  HE2 PHE   115       3.938   6.449 -18.111  1.00  0.00           H  
ATOM   1860  CD2 PHE   115       2.527   7.745 -19.007  1.00  0.00           C  
ATOM   1861  HD2 PHE   115       3.159   8.561 -18.689  1.00  0.00           H  
ATOM   1862  C   PHE   115       0.061   9.178 -22.263  1.00  0.00           C  
ATOM   1863  O   PHE   115       0.772   8.693 -23.181  1.00  0.00           O  
ATOM   1864  N   ASN   116      -1.292   9.241 -22.220  1.00  0.00           N  
ATOM   1865  H   ASN   116      -1.677   9.607 -21.361  1.00  0.00           H  
ATOM   1866  CA  ASN   116      -2.018   8.551 -23.286  1.00  0.00           C  
ATOM   1867  HA  ASN   116      -1.598   7.565 -23.486  1.00  0.00           H  
ATOM   1868  CB  ASN   116      -3.383   8.223 -22.719  1.00  0.00           C  
ATOM   1869  HB2 ASN   116      -3.817   9.157 -22.361  1.00  0.00           H  
ATOM   1870  HB3 ASN   116      -3.935   7.924 -23.610  1.00  0.00           H  
ATOM   1871  CG  ASN   116      -3.377   7.065 -21.673  1.00  0.00           C  
ATOM   1872  OD1 ASN   116      -3.622   5.929 -22.035  1.00  0.00           O  
ATOM   1873  ND2 ASN   116      -3.277   7.377 -20.404  1.00  0.00           N  
ATOM   1874 HD21 ASN   116      -3.378   6.610 -19.755  1.00  0.00           H  
ATOM   1875 HD22 ASN   116      -3.084   8.313 -20.079  1.00  0.00           H  
ATOM   1876  C   ASN   116      -1.965   9.301 -24.596  1.00  0.00           C  
ATOM   1877  O   ASN   116      -1.800   8.714 -25.620  1.00  0.00           O  
ATOM   1878  N   ALA   117      -2.100  10.646 -24.557  1.00  0.00           N  
ATOM   1879  H   ALA   117      -2.447  11.138 -23.746  1.00  0.00           H  
ATOM   1880  CA  ALA   117      -1.938  11.575 -25.787  1.00  0.00           C  
ATOM   1881  HA  ALA   117      -2.506  11.119 -26.598  1.00  0.00           H  
ATOM   1882  CB  ALA   117      -2.243  12.920 -25.345  1.00  0.00           C  
ATOM   1883  HB1 ALA   117      -3.241  12.973 -24.910  1.00  0.00           H  
ATOM   1884  HB2 ALA   117      -1.577  13.171 -24.520  1.00  0.00           H  
ATOM   1885  HB3 ALA   117      -2.119  13.753 -26.036  1.00  0.00           H  
ATOM   1886  C   ALA   117      -0.514  11.545 -26.408  1.00  0.00           C  
ATOM   1887  O   ALA   117      -0.362  11.751 -27.589  1.00  0.00           O  
ATOM   1888  N   ASN   118       0.601  11.326 -25.679  1.00  0.00           N  
ATOM   1889  H   ASN   118       0.456  11.220 -24.686  1.00  0.00           H  
ATOM   1890  CA  ASN   118       1.932  11.076 -26.202  1.00  0.00           C  
ATOM   1891  HA  ASN   118       2.103  11.923 -26.867  1.00  0.00           H  
ATOM   1892  CB  ASN   118       2.985  11.184 -25.076  1.00  0.00           C  
ATOM   1893  HB2 ASN   118       2.943  12.129 -24.534  1.00  0.00           H  
ATOM   1894  HB3 ASN   118       2.666  10.385 -24.406  1.00  0.00           H  
ATOM   1895  CG  ASN   118       4.430  10.905 -25.509  1.00  0.00           C  
ATOM   1896  OD1 ASN   118       5.066  11.598 -26.233  1.00  0.00           O  
ATOM   1897  ND2 ASN   118       5.003   9.865 -25.022  1.00  0.00           N  
ATOM   1898 HD21 ASN   118       5.960   9.688 -25.292  1.00  0.00           H  
ATOM   1899 HD22 ASN   118       4.516   9.261 -24.375  1.00  0.00           H  
ATOM   1900  C   ASN   118       1.859   9.791 -27.131  1.00  0.00           C  
ATOM   1901  O   ASN   118       2.287   9.711 -28.285  1.00  0.00           O  
ATOM   1902  N   PHE   119       1.326   8.678 -26.570  1.00  0.00           N  
ATOM   1903  H   PHE   119       0.857   8.735 -25.678  1.00  0.00           H  
ATOM   1904  CA  PHE   119       1.227   7.307 -27.114  1.00  0.00           C  
ATOM   1905  HA  PHE   119       2.209   6.870 -27.292  1.00  0.00           H  
ATOM   1906  CB  PHE   119       0.636   6.341 -26.074  1.00  0.00           C  
ATOM   1907  HB2 PHE   119       1.312   6.143 -25.242  1.00  0.00           H  
ATOM   1908  HB3 PHE   119      -0.294   6.773 -25.705  1.00  0.00           H  
ATOM   1909  CG  PHE   119       0.366   4.933 -26.636  1.00  0.00           C  
ATOM   1910  CD1 PHE   119       1.331   4.261 -27.428  1.00  0.00           C  
ATOM   1911  HD1 PHE   119       2.242   4.788 -27.670  1.00  0.00           H  
ATOM   1912  CE1 PHE   119       1.036   2.995 -27.817  1.00  0.00           C  
ATOM   1913  HE1 PHE   119       1.800   2.435 -28.337  1.00  0.00           H  
ATOM   1914  CZ  PHE   119      -0.233   2.399 -27.482  1.00  0.00           C  
ATOM   1915  HZ  PHE   119      -0.472   1.396 -27.804  1.00  0.00           H  
ATOM   1916  CE2 PHE   119      -1.281   3.174 -26.984  1.00  0.00           C  
ATOM   1917  HE2 PHE   119      -2.273   2.786 -26.808  1.00  0.00           H  
ATOM   1918  CD2 PHE   119      -0.974   4.391 -26.533  1.00  0.00           C  
ATOM   1919  HD2 PHE   119      -1.774   5.017 -26.167  1.00  0.00           H  
ATOM   1920  C   PHE   119       0.367   7.269 -28.434  1.00  0.00           C  
ATOM   1921  O   PHE   119       0.800   6.706 -29.463  1.00  0.00           O  
ATOM   1922  N   GLU   120      -0.761   7.906 -28.506  1.00  0.00           N  
ATOM   1923  H   GLU   120      -0.993   8.367 -27.638  1.00  0.00           H  
ATOM   1924  CA  GLU   120      -1.529   8.168 -29.706  1.00  0.00           C  
ATOM   1925  HA  GLU   120      -1.862   7.179 -30.024  1.00  0.00           H  
ATOM   1926  CB  GLU   120      -2.767   9.058 -29.290  1.00  0.00           C  
ATOM   1927  HB2 GLU   120      -2.320   9.830 -28.664  1.00  0.00           H  
ATOM   1928  HB3 GLU   120      -3.166   9.522 -30.192  1.00  0.00           H  
ATOM   1929  CG  GLU   120      -3.885   8.429 -28.496  1.00  0.00           C  
ATOM   1930  HG2 GLU   120      -3.603   8.139 -27.484  1.00  0.00           H  
ATOM   1931  HG3 GLU   120      -4.758   9.066 -28.353  1.00  0.00           H  
ATOM   1932  CD  GLU   120      -4.450   7.175 -29.157  1.00  0.00           C  
ATOM   1933  OE1 GLU   120      -4.888   6.187 -28.507  1.00  0.00           O  
ATOM   1934  OE2 GLU   120      -4.497   7.127 -30.385  1.00  0.00           O  
ATOM   1935  C   GLU   120      -0.826   8.837 -30.851  1.00  0.00           C  
ATOM   1936  O   GLU   120      -1.004   8.478 -32.054  1.00  0.00           O  
ATOM   1937  N   LYS   121       0.142   9.731 -30.496  1.00  0.00           N  
ATOM   1938  H   LYS   121       0.293   9.930 -29.517  1.00  0.00           H  
ATOM   1939  CA  LYS   121       1.014  10.376 -31.497  1.00  0.00           C  
ATOM   1940  HA  LYS   121       0.490  10.294 -32.449  1.00  0.00           H  
ATOM   1941  CB  LYS   121       1.224  11.818 -31.086  1.00  0.00           C  
ATOM   1942  HB2 LYS   121       1.789  11.789 -30.155  1.00  0.00           H  
ATOM   1943  HB3 LYS   121       1.878  12.307 -31.808  1.00  0.00           H  
ATOM   1944  CG  LYS   121      -0.142  12.576 -30.993  1.00  0.00           C  
ATOM   1945  HG2 LYS   121      -0.574  12.755 -31.977  1.00  0.00           H  
ATOM   1946  HG3 LYS   121      -0.808  12.112 -30.265  1.00  0.00           H  
ATOM   1947  CD  LYS   121       0.124  13.921 -30.385  1.00  0.00           C  
ATOM   1948  HD2 LYS   121       0.545  13.807 -29.386  1.00  0.00           H  
ATOM   1949  HD3 LYS   121       0.798  14.568 -30.948  1.00  0.00           H  
ATOM   1950  CE  LYS   121      -1.259  14.531 -30.155  1.00  0.00           C  
ATOM   1951  HE2 LYS   121      -1.836  13.894 -29.485  1.00  0.00           H  
ATOM   1952  HE3 LYS   121      -1.109  15.463 -29.612  1.00  0.00           H  
ATOM   1953  NZ  LYS   121      -1.897  15.017 -31.403  1.00  0.00           N  
ATOM   1954  HZ1 LYS   121      -2.146  14.288 -32.056  1.00  0.00           H  
ATOM   1955  HZ2 LYS   121      -2.809  15.418 -31.236  1.00  0.00           H  
ATOM   1956  HZ3 LYS   121      -1.310  15.622 -31.959  1.00  0.00           H  
ATOM   1957  C   LYS   121       2.361   9.724 -31.848  1.00  0.00           C  
ATOM   1958  O   LYS   121       3.061  10.255 -32.707  1.00  0.00           O  
ATOM   1959  N   ARG   122       2.596   8.518 -31.312  1.00  0.00           N  
ATOM   1960  H   ARG   122       1.930   8.260 -30.597  1.00  0.00           H  
ATOM   1961  CA  ARG   122       3.866   7.719 -31.391  1.00  0.00           C  
ATOM   1962  HA  ARG   122       4.362   7.941 -32.336  1.00  0.00           H  
ATOM   1963  CB  ARG   122       4.658   7.987 -30.095  1.00  0.00           C  
ATOM   1964  HB2 ARG   122       3.945   8.094 -29.277  1.00  0.00           H  
ATOM   1965  HB3 ARG   122       5.432   7.246 -29.893  1.00  0.00           H  
ATOM   1966  CG  ARG   122       5.348   9.353 -30.053  1.00  0.00           C  
ATOM   1967  HG2 ARG   122       6.194   9.302 -30.738  1.00  0.00           H  
ATOM   1968  HG3 ARG   122       4.754  10.200 -30.394  1.00  0.00           H  
ATOM   1969  CD  ARG   122       5.849   9.675 -28.667  1.00  0.00           C  
ATOM   1970  HD2 ARG   122       6.257  10.685 -28.632  1.00  0.00           H  
ATOM   1971  HD3 ARG   122       4.984   9.686 -28.004  1.00  0.00           H  
ATOM   1972  NE  ARG   122       6.718   8.652 -28.146  1.00  0.00           N  
ATOM   1973  HE  ARG   122       6.213   8.061 -27.501  1.00  0.00           H  
ATOM   1974  CZ  ARG   122       7.895   8.492 -28.405  1.00  0.00           C  
ATOM   1975  NH1 ARG   122       8.495   9.350 -29.226  1.00  0.00           N  
ATOM   1976 HH11 ARG   122       8.085  10.182 -29.627  1.00  0.00           H  
ATOM   1977 HH12 ARG   122       9.480   9.224 -29.411  1.00  0.00           H  
ATOM   1978  NH2 ARG   122       8.372   7.469 -27.824  1.00  0.00           N  
ATOM   1979 HH21 ARG   122       7.707   6.920 -27.298  1.00  0.00           H  
ATOM   1980 HH22 ARG   122       9.329   7.198 -28.001  1.00  0.00           H  
ATOM   1981  C   ARG   122       3.499   6.175 -31.505  1.00  0.00           C  
ATOM   1982  O   ARG   122       4.191   5.353 -30.870  1.00  0.00           O  
ATOM   1983  N   LEU   123       2.376   5.767 -32.085  1.00  0.00           N  
ATOM   1984  H   LEU   123       1.845   6.338 -32.726  1.00  0.00           H  
ATOM   1985  CA  LEU   123       1.857   4.456 -31.996  1.00  0.00           C  
ATOM   1986  HA  LEU   123       1.994   4.075 -30.984  1.00  0.00           H  
ATOM   1987  CB  LEU   123       0.333   4.511 -32.271  1.00  0.00           C  
ATOM   1988  HB2 LEU   123      -0.063   5.320 -31.656  1.00  0.00           H  
ATOM   1989  HB3 LEU   123       0.271   4.953 -33.265  1.00  0.00           H  
ATOM   1990  CG  LEU   123      -0.450   3.209 -32.176  1.00  0.00           C  
ATOM   1991  HG  LEU   123      -0.131   2.446 -32.886  1.00  0.00           H  
ATOM   1992  CD1 LEU   123      -0.395   2.684 -30.733  1.00  0.00           C  
ATOM   1993 HD11 LEU   123      -0.716   3.459 -30.037  1.00  0.00           H  
ATOM   1994 HD12 LEU   123      -1.120   1.871 -30.739  1.00  0.00           H  
ATOM   1995 HD13 LEU   123       0.610   2.416 -30.405  1.00  0.00           H  
ATOM   1996  CD2 LEU   123      -1.878   3.382 -32.474  1.00  0.00           C  
ATOM   1997 HD21 LEU   123      -2.399   3.995 -31.739  1.00  0.00           H  
ATOM   1998 HD22 LEU   123      -2.043   4.020 -33.343  1.00  0.00           H  
ATOM   1999 HD23 LEU   123      -2.398   2.436 -32.621  1.00  0.00           H  
ATOM   2000  C   LEU   123       2.612   3.467 -32.987  1.00  0.00           C  
ATOM   2001  O   LEU   123       2.705   2.267 -32.715  1.00  0.00           O  
ATOM   2002  N   THR   124       3.005   3.880 -34.219  1.00  0.00           N  
ATOM   2003  H   THR   124       3.135   4.871 -34.363  1.00  0.00           H  
ATOM   2004  CA  THR   124       3.410   3.128 -35.397  1.00  0.00           C  
ATOM   2005  HA  THR   124       2.941   2.149 -35.292  1.00  0.00           H  
ATOM   2006  CB  THR   124       2.957   3.714 -36.766  1.00  0.00           C  
ATOM   2007  HB  THR   124       3.406   3.061 -37.515  1.00  0.00           H  
ATOM   2008  CG2 THR   124       1.408   3.715 -36.738  1.00  0.00           C  
ATOM   2009 HG21 THR   124       1.148   4.152 -37.702  1.00  0.00           H  
ATOM   2010 HG22 THR   124       1.148   2.659 -36.661  1.00  0.00           H  
ATOM   2011 HG23 THR   124       1.014   4.339 -35.935  1.00  0.00           H  
ATOM   2012  OG1 THR   124       3.304   4.999 -37.109  1.00  0.00           O  
ATOM   2013  HG1 THR   124       3.229   5.527 -36.311  1.00  0.00           H  
ATOM   2014  C   THR   124       4.869   2.837 -35.483  1.00  0.00           C  
ATOM   2015  O   THR   124       5.304   1.794 -36.016  1.00  0.00           O  
ATOM   2016  OXT THR   124       5.628   3.627 -34.856  1.00  0.00           O  
TER    2017      THR   124 
ATOM   2017  N   ALA   125       1.031  41.071 -13.102  1.00  0.00           N  
ATOM   2018  H1  ALA   125       1.780  41.643 -13.463  1.00  0.00           H  
ATOM   2019  H2  ALA   125       1.215  40.078 -13.087  1.00  0.00           H  
ATOM   2020  H3  ALA   125       0.971  41.296 -12.119  1.00  0.00           H  
ATOM   2021  CA  ALA   125      -0.219  41.371 -13.733  1.00  0.00           C  
ATOM   2022  HA  ALA   125      -0.590  42.308 -13.317  1.00  0.00           H  
ATOM   2023  CB  ALA   125       0.055  41.713 -15.179  1.00  0.00           C  
ATOM   2024  HB1 ALA   125       0.920  42.375 -15.203  1.00  0.00           H  
ATOM   2025  HB2 ALA   125       0.357  40.816 -15.720  1.00  0.00           H  
ATOM   2026  HB3 ALA   125      -0.944  42.059 -15.445  1.00  0.00           H  
ATOM   2027  C   ALA   125      -1.284  40.301 -13.579  1.00  0.00           C  
ATOM   2028  O   ALA   125      -2.040  40.367 -12.630  1.00  0.00           O  
ATOM   2029  N   ASP   126      -1.349  39.284 -14.389  1.00  0.00           N  
ATOM   2030  H   ASP   126      -0.483  39.078 -14.866  1.00  0.00           H  
ATOM   2031  CA  ASP   126      -2.408  38.229 -14.347  1.00  0.00           C  
ATOM   2032  HA  ASP   126      -3.354  38.673 -14.037  1.00  0.00           H  
ATOM   2033  CB  ASP   126      -2.588  37.822 -15.845  1.00  0.00           C  
ATOM   2034  HB2 ASP   126      -1.625  37.438 -16.182  1.00  0.00           H  
ATOM   2035  HB3 ASP   126      -3.279  36.989 -15.976  1.00  0.00           H  
ATOM   2036  CG  ASP   126      -3.113  39.015 -16.663  1.00  0.00           C  
ATOM   2037  OD1 ASP   126      -2.937  39.002 -17.856  1.00  0.00           O  
ATOM   2038  OD2 ASP   126      -3.901  39.837 -16.130  1.00  0.00           O  
ATOM   2039  C   ASP   126      -2.094  37.035 -13.491  1.00  0.00           C  
ATOM   2040  O   ASP   126      -0.911  36.694 -13.254  1.00  0.00           O  
ATOM   2041  N   THR   127      -3.125  36.374 -12.975  1.00  0.00           N  
ATOM   2042  H   THR   127      -4.022  36.792 -13.176  1.00  0.00           H  
ATOM   2043  CA  THR   127      -2.962  35.159 -12.159  1.00  0.00           C  
ATOM   2044  HA  THR   127      -2.060  35.240 -11.553  1.00  0.00           H  
ATOM   2045  CB  THR   127      -4.085  34.871 -11.179  1.00  0.00           C  
ATOM   2046  HB  THR   127      -3.700  34.155 -10.453  1.00  0.00           H  
ATOM   2047  CG2 THR   127      -4.659  36.081 -10.499  1.00  0.00           C  
ATOM   2048 HG21 THR   127      -5.479  35.892  -9.806  1.00  0.00           H  
ATOM   2049 HG22 THR   127      -3.928  36.550  -9.839  1.00  0.00           H  
ATOM   2050 HG23 THR   127      -5.112  36.790 -11.191  1.00  0.00           H  
ATOM   2051  OG1 THR   127      -5.212  34.414 -11.907  1.00  0.00           O  
ATOM   2052  HG1 THR   127      -5.171  33.455 -11.901  1.00  0.00           H  
ATOM   2053  C   THR   127      -2.791  33.911 -12.884  1.00  0.00           C  
ATOM   2054  O   THR   127      -2.336  32.824 -12.456  1.00  0.00           O  
ATOM   2055  N   THR   128      -3.159  33.947 -14.162  1.00  0.00           N  
ATOM   2056  H   THR   128      -3.617  34.817 -14.393  1.00  0.00           H  
ATOM   2057  CA  THR   128      -3.282  32.754 -15.062  1.00  0.00           C  
ATOM   2058  HA  THR   128      -4.132  32.143 -14.755  1.00  0.00           H  
ATOM   2059  CB  THR   128      -3.589  33.114 -16.433  1.00  0.00           C  
ATOM   2060  HB  THR   128      -3.723  32.196 -17.004  1.00  0.00           H  
ATOM   2061  CG2 THR   128      -4.823  34.030 -16.670  1.00  0.00           C  
ATOM   2062 HG21 THR   128      -5.683  33.634 -16.130  1.00  0.00           H  
ATOM   2063 HG22 THR   128      -4.642  35.032 -16.280  1.00  0.00           H  
ATOM   2064 HG23 THR   128      -4.935  34.108 -17.752  1.00  0.00           H  
ATOM   2065  OG1 THR   128      -2.508  33.750 -17.056  1.00  0.00           O  
ATOM   2066  HG1 THR   128      -1.856  33.445 -16.420  1.00  0.00           H  
ATOM   2067  C   THR   128      -2.056  31.922 -15.048  1.00  0.00           C  
ATOM   2068  O   THR   128      -0.942  32.328 -15.167  1.00  0.00           O  
ATOM   2069  N   THR   129      -2.254  30.566 -14.943  1.00  0.00           N  
ATOM   2070  H   THR   129      -3.192  30.251 -14.744  1.00  0.00           H  
ATOM   2071  CA  THR   129      -1.212  29.541 -14.901  1.00  0.00           C  
ATOM   2072  HA  THR   129      -0.386  29.852 -15.541  1.00  0.00           H  
ATOM   2073  CB  THR   129      -0.656  29.378 -13.452  1.00  0.00           C  
ATOM   2074  HB  THR   129      -1.540  29.417 -12.815  1.00  0.00           H  
ATOM   2075  CG2 THR   129       0.058  28.147 -13.057  1.00  0.00           C  
ATOM   2076 HG21 THR   129       0.736  27.799 -13.837  1.00  0.00           H  
ATOM   2077 HG22 THR   129       0.721  28.347 -12.215  1.00  0.00           H  
ATOM   2078 HG23 THR   129      -0.676  27.341 -13.048  1.00  0.00           H  
ATOM   2079  OG1 THR   129       0.121  30.527 -13.089  1.00  0.00           O  
ATOM   2080  HG1 THR   129      -0.536  31.222 -13.173  1.00  0.00           H  
ATOM   2081  C   THR   129      -1.680  28.199 -15.435  1.00  0.00           C  
ATOM   2082  O   THR   129      -2.587  27.563 -14.852  1.00  0.00           O  
ATOM   2083  N   ALA   130      -0.973  27.682 -16.489  1.00  0.00           N  
ATOM   2084  H   ALA   130      -0.206  28.193 -16.902  1.00  0.00           H  
ATOM   2085  CA  ALA   130      -1.213  26.343 -17.055  1.00  0.00           C  
ATOM   2086  HA  ALA   130      -2.281  26.134 -16.987  1.00  0.00           H  
ATOM   2087  CB  ALA   130      -0.664  26.479 -18.539  1.00  0.00           C  
ATOM   2088  HB1 ALA   130       0.419  26.576 -18.612  1.00  0.00           H  
ATOM   2089  HB2 ALA   130      -0.952  25.606 -19.124  1.00  0.00           H  
ATOM   2090  HB3 ALA   130      -1.138  27.359 -18.973  1.00  0.00           H  
ATOM   2091  C   ALA   130      -0.598  25.229 -16.271  1.00  0.00           C  
ATOM   2092  O   ALA   130       0.103  25.580 -15.301  1.00  0.00           O  
ATOM   2093  N   ALA   131      -0.769  23.975 -16.702  1.00  0.00           N  
ATOM   2094  H   ALA   131      -1.442  23.803 -17.434  1.00  0.00           H  
ATOM   2095  CA  ALA   131       0.026  22.863 -16.174  1.00  0.00           C  
ATOM   2096  HA  ALA   131      -0.247  22.705 -15.130  1.00  0.00           H  
ATOM   2097  CB  ALA   131      -0.343  21.618 -17.063  1.00  0.00           C  
ATOM   2098  HB1 ALA   131      -0.306  20.706 -16.466  1.00  0.00           H  
ATOM   2099  HB2 ALA   131      -1.379  21.713 -17.389  1.00  0.00           H  
ATOM   2100  HB3 ALA   131       0.244  21.617 -17.981  1.00  0.00           H  
ATOM   2101  C   ALA   131       1.582  23.115 -16.255  1.00  0.00           C  
ATOM   2102  O   ALA   131       2.030  23.833 -17.164  1.00  0.00           O  
ATOM   2103  N   PRO   132       2.441  22.547 -15.379  1.00  0.00           N  
ATOM   2104  CD  PRO   132       2.102  21.695 -14.183  1.00  0.00           C  
ATOM   2105  HD2 PRO   132       1.487  20.866 -14.533  1.00  0.00           H  
ATOM   2106  HD3 PRO   132       1.583  22.130 -13.329  1.00  0.00           H  
ATOM   2107  CG  PRO   132       3.406  21.017 -13.750  1.00  0.00           C  
ATOM   2108  HG2 PRO   132       3.327  20.046 -14.239  1.00  0.00           H  
ATOM   2109  HG3 PRO   132       3.459  20.794 -12.684  1.00  0.00           H  
ATOM   2110  CB  PRO   132       4.539  21.900 -14.236  1.00  0.00           C  
ATOM   2111  HB2 PRO   132       5.394  21.266 -14.472  1.00  0.00           H  
ATOM   2112  HB3 PRO   132       4.867  22.610 -13.476  1.00  0.00           H  
ATOM   2113  CA  PRO   132       3.914  22.614 -15.445  1.00  0.00           C  
ATOM   2114  HA  PRO   132       4.206  23.650 -15.620  1.00  0.00           H  
ATOM   2115  C   PRO   132       4.402  21.903 -16.608  1.00  0.00           C  
ATOM   2116  O   PRO   132       3.763  20.923 -17.084  1.00  0.00           O  
ATOM   2117  N   ALA   133       5.502  22.384 -17.161  1.00  0.00           N  
ATOM   2118  H   ALA   133       5.996  23.152 -16.729  1.00  0.00           H  
ATOM   2119  CA  ALA   133       6.110  21.828 -18.380  1.00  0.00           C  
ATOM   2120  HA  ALA   133       6.173  20.740 -18.356  1.00  0.00           H  
ATOM   2121  CB  ALA   133       5.252  22.285 -19.618  1.00  0.00           C  
ATOM   2122  HB1 ALA   133       5.665  21.692 -20.434  1.00  0.00           H  
ATOM   2123  HB2 ALA   133       4.219  22.019 -19.396  1.00  0.00           H  
ATOM   2124  HB3 ALA   133       5.244  23.366 -19.759  1.00  0.00           H  
ATOM   2125  C   ALA   133       7.529  22.279 -18.472  1.00  0.00           C  
ATOM   2126  O   ALA   133       8.009  23.037 -19.349  1.00  0.00           O  
ATOM   2127  N   ASP   134       8.318  21.852 -17.534  1.00  0.00           N  
ATOM   2128  H   ASP   134       7.976  21.365 -16.718  1.00  0.00           H  
ATOM   2129  CA  ASP   134       9.755  22.115 -17.388  1.00  0.00           C  
ATOM   2130  HA  ASP   134       9.872  23.125 -17.781  1.00  0.00           H  
ATOM   2131  CB  ASP   134      10.205  22.288 -15.920  1.00  0.00           C  
ATOM   2132  HB2 ASP   134      11.243  22.615 -15.966  1.00  0.00           H  
ATOM   2133  HB3 ASP   134       9.707  23.138 -15.453  1.00  0.00           H  
ATOM   2134  CG  ASP   134      10.254  21.184 -14.983  1.00  0.00           C  
ATOM   2135  OD1 ASP   134       9.872  20.074 -15.463  1.00  0.00           O  
ATOM   2136  OD2 ASP   134      10.502  21.333 -13.789  1.00  0.00           O  
ATOM   2137  C   ASP   134      10.616  21.154 -18.274  1.00  0.00           C  
ATOM   2138  O   ASP   134      11.358  21.582 -19.120  1.00  0.00           O  
ATOM   2139  N   ALA   135      10.288  19.912 -18.188  1.00  0.00           N  
ATOM   2140  H   ALA   135       9.709  19.734 -17.380  1.00  0.00           H  
ATOM   2141  CA  ALA   135      10.551  18.694 -19.025  1.00  0.00           C  
ATOM   2142  HA  ALA   135      11.565  18.762 -19.420  1.00  0.00           H  
ATOM   2143  CB  ALA   135      10.361  17.513 -18.151  1.00  0.00           C  
ATOM   2144  HB1 ALA   135       9.354  17.527 -17.735  1.00  0.00           H  
ATOM   2145  HB2 ALA   135      10.476  16.605 -18.743  1.00  0.00           H  
ATOM   2146  HB3 ALA   135      11.092  17.436 -17.346  1.00  0.00           H  
ATOM   2147  C   ALA   135       9.596  18.630 -20.256  1.00  0.00           C  
ATOM   2148  O   ALA   135       9.070  17.562 -20.590  1.00  0.00           O  
ATOM   2149  N   LYS   136       9.366  19.712 -21.028  1.00  0.00           N  
ATOM   2150  H   LYS   136       9.736  20.590 -20.691  1.00  0.00           H  
ATOM   2151  CA  LYS   136       8.238  19.941 -22.028  1.00  0.00           C  
ATOM   2152  HA  LYS   136       7.326  19.852 -21.437  1.00  0.00           H  
ATOM   2153  CB  LYS   136       8.226  21.439 -22.514  1.00  0.00           C  
ATOM   2154  HB2 LYS   136       8.247  22.088 -21.639  1.00  0.00           H  
ATOM   2155  HB3 LYS   136       9.123  21.687 -23.081  1.00  0.00           H  
ATOM   2156  CG  LYS   136       6.925  21.586 -23.378  1.00  0.00           C  
ATOM   2157  HG2 LYS   136       7.045  20.995 -24.286  1.00  0.00           H  
ATOM   2158  HG3 LYS   136       6.025  21.362 -22.806  1.00  0.00           H  
ATOM   2159  CD  LYS   136       6.705  23.050 -23.836  1.00  0.00           C  
ATOM   2160  HD2 LYS   136       5.760  23.029 -24.379  1.00  0.00           H  
ATOM   2161  HD3 LYS   136       6.598  23.731 -22.991  1.00  0.00           H  
ATOM   2162  CE  LYS   136       7.751  23.556 -24.874  1.00  0.00           C  
ATOM   2163  HE2 LYS   136       8.749  23.401 -24.464  1.00  0.00           H  
ATOM   2164  HE3 LYS   136       7.714  22.968 -25.791  1.00  0.00           H  
ATOM   2165  NZ  LYS   136       7.385  24.970 -25.238  1.00  0.00           N  
ATOM   2166  HZ1 LYS   136       7.128  25.462 -24.394  1.00  0.00           H  
ATOM   2167  HZ2 LYS   136       8.157  25.451 -25.679  1.00  0.00           H  
ATOM   2168  HZ3 LYS   136       6.512  25.015 -25.744  1.00  0.00           H  
ATOM   2169  C   LYS   136       8.190  18.875 -23.164  1.00  0.00           C  
ATOM   2170  O   LYS   136       9.182  18.805 -23.879  1.00  0.00           O  
ATOM   2171  N   PRO   137       7.108  18.093 -23.293  1.00  0.00           N  
ATOM   2172  CD  PRO   137       5.855  18.300 -22.579  1.00  0.00           C  
ATOM   2173  HD2 PRO   137       5.260  19.156 -22.896  1.00  0.00           H  
ATOM   2174  HD3 PRO   137       6.063  18.321 -21.509  1.00  0.00           H  
ATOM   2175  CG  PRO   137       5.139  16.928 -22.731  1.00  0.00           C  
ATOM   2176  HG2 PRO   137       4.058  17.034 -22.822  1.00  0.00           H  
ATOM   2177  HG3 PRO   137       5.459  16.331 -21.878  1.00  0.00           H  
ATOM   2178  CB  PRO   137       5.718  16.397 -24.067  1.00  0.00           C  
ATOM   2179  HB2 PRO   137       4.983  16.653 -24.831  1.00  0.00           H  
ATOM   2180  HB3 PRO   137       5.800  15.311 -24.009  1.00  0.00           H  
ATOM   2181  CA  PRO   137       7.090  17.007 -24.315  1.00  0.00           C  
ATOM   2182  HA  PRO   137       7.954  16.349 -24.220  1.00  0.00           H  
ATOM   2183  C   PRO   137       7.115  17.598 -25.768  1.00  0.00           C  
ATOM   2184  O   PRO   137       6.810  18.796 -25.983  1.00  0.00           O  
ATOM   2185  N   MET   138       7.214  16.699 -26.757  1.00  0.00           N  
ATOM   2186  H   MET   138       7.227  15.744 -26.429  1.00  0.00           H  
ATOM   2187  CA  MET   138       7.578  16.979 -28.194  1.00  0.00           C  
ATOM   2188  HA  MET   138       7.078  17.868 -28.578  1.00  0.00           H  
ATOM   2189  CB  MET   138       9.106  17.119 -28.479  1.00  0.00           C  
ATOM   2190  HB2 MET   138       9.583  16.172 -28.226  1.00  0.00           H  
ATOM   2191  HB3 MET   138       9.113  17.208 -29.566  1.00  0.00           H  
ATOM   2192  CG  MET   138       9.794  18.271 -27.810  1.00  0.00           C  
ATOM   2193  HG2 MET   138       9.224  19.173 -28.035  1.00  0.00           H  
ATOM   2194  HG3 MET   138       9.757  18.058 -26.742  1.00  0.00           H  
ATOM   2195  SD  MET   138      11.539  18.694 -28.349  1.00  0.00           S  
ATOM   2196  CE  MET   138      12.466  17.710 -27.099  1.00  0.00           C  
ATOM   2197  HE1 MET   138      12.157  16.670 -26.996  1.00  0.00           H  
ATOM   2198  HE2 MET   138      13.506  17.665 -27.424  1.00  0.00           H  
ATOM   2199  HE3 MET   138      12.394  18.337 -26.211  1.00  0.00           H  
ATOM   2200  C   MET   138       6.822  15.972 -29.132  1.00  0.00           C  
ATOM   2201  O   MET   138       7.237  15.551 -30.177  1.00  0.00           O  
ATOM   2202  N   MET   139       5.640  15.486 -28.702  1.00  0.00           N  
ATOM   2203  H   MET   139       5.234  15.909 -27.880  1.00  0.00           H  
ATOM   2204  CA  MET   139       5.200  14.122 -29.150  1.00  0.00           C  
ATOM   2205  HA  MET   139       6.116  13.595 -28.883  1.00  0.00           H  
ATOM   2206  CB  MET   139       4.104  13.678 -28.191  1.00  0.00           C  
ATOM   2207  HB2 MET   139       4.023  12.593 -28.258  1.00  0.00           H  
ATOM   2208  HB3 MET   139       4.370  14.016 -27.189  1.00  0.00           H  
ATOM   2209  CG  MET   139       2.820  14.348 -28.515  1.00  0.00           C  
ATOM   2210  HG2 MET   139       2.750  14.082 -29.570  1.00  0.00           H  
ATOM   2211  HG3 MET   139       2.075  13.852 -27.893  1.00  0.00           H  
ATOM   2212  SD  MET   139       2.532  16.154 -28.379  1.00  0.00           S  
ATOM   2213  CE  MET   139       2.235  16.301 -26.662  1.00  0.00           C  
ATOM   2214  HE1 MET   139       2.159  17.348 -26.367  1.00  0.00           H  
ATOM   2215  HE2 MET   139       1.341  15.685 -26.561  1.00  0.00           H  
ATOM   2216  HE3 MET   139       3.005  15.750 -26.123  1.00  0.00           H  
ATOM   2217  C   MET   139       4.893  13.921 -30.672  1.00  0.00           C  
ATOM   2218  O   MET   139       5.168  12.930 -31.291  1.00  0.00           O  
ATOM   2219  N   HIE   140       4.438  14.990 -31.403  1.00  0.00           N  
ATOM   2220  H   HIE   140       4.328  15.888 -30.954  1.00  0.00           H  
ATOM   2221  CA  HIE   140       4.038  14.851 -32.846  1.00  0.00           C  
ATOM   2222  HA  HIE   140       3.648  13.846 -33.009  1.00  0.00           H  
ATOM   2223  CB  HIE   140       3.040  15.999 -33.114  1.00  0.00           C  
ATOM   2224  HB2 HIE   140       2.984  16.025 -34.202  1.00  0.00           H  
ATOM   2225  HB3 HIE   140       2.164  15.716 -32.531  1.00  0.00           H  
ATOM   2226  CG  HIE   140       3.496  17.329 -32.675  1.00  0.00           C  
ATOM   2227  ND1 HIE   140       4.378  18.112 -33.363  1.00  0.00           N  
ATOM   2228  CE1 HIE   140       4.449  19.304 -32.767  1.00  0.00           C  
ATOM   2229  HE1 HIE   140       4.999  20.180 -33.077  1.00  0.00           H  
ATOM   2230  NE2 HIE   140       3.622  19.359 -31.728  1.00  0.00           N  
ATOM   2231  HE2 HIE   140       3.445  20.157 -31.135  1.00  0.00           H  
ATOM   2232  CD2 HIE   140       2.918  18.123 -31.706  1.00  0.00           C  
ATOM   2233  HD2 HIE   140       2.113  17.794 -31.066  1.00  0.00           H  
ATOM   2234  C   HIE   140       5.288  15.026 -33.748  1.00  0.00           C  
ATOM   2235  O   HIE   140       5.195  14.877 -34.911  1.00  0.00           O  
ATOM   2236  N   HIE   141       6.397  15.415 -33.121  1.00  0.00           N  
ATOM   2237  H   HIE   141       6.369  15.476 -32.113  1.00  0.00           H  
ATOM   2238  CA  HIE   141       7.570  15.986 -33.893  1.00  0.00           C  
ATOM   2239  HA  HIE   141       7.100  16.627 -34.639  1.00  0.00           H  
ATOM   2240  CB  HIE   141       8.302  16.878 -32.889  1.00  0.00           C  
ATOM   2241  HB2 HIE   141       7.604  17.559 -32.401  1.00  0.00           H  
ATOM   2242  HB3 HIE   141       8.619  16.194 -32.102  1.00  0.00           H  
ATOM   2243  CG  HIE   141       9.459  17.553 -33.477  1.00  0.00           C  
ATOM   2244  ND1 HIE   141       9.437  18.348 -34.555  1.00  0.00           N  
ATOM   2245  CE1 HIE   141      10.694  18.590 -34.876  1.00  0.00           C  
ATOM   2246  HE1 HIE   141      11.113  19.129 -35.713  1.00  0.00           H  
ATOM   2247  NE2 HIE   141      11.397  18.141 -33.860  1.00  0.00           N  
ATOM   2248  HE2 HIE   141      12.359  18.392 -33.682  1.00  0.00           H  
ATOM   2249  CD2 HIE   141      10.699  17.453 -32.975  1.00  0.00           C  
ATOM   2250  HD2 HIE   141      10.885  16.943 -32.041  1.00  0.00           H  
ATOM   2251  C   HIE   141       8.570  14.916 -34.553  1.00  0.00           C  
ATOM   2252  O   HIE   141       8.718  13.811 -34.023  1.00  0.00           O  
ATOM   2253  N   LYS   142       9.062  15.251 -35.745  1.00  0.00           N  
ATOM   2254  H   LYS   142       8.739  16.167 -36.019  1.00  0.00           H  
ATOM   2255  CA  LYS   142       9.840  14.402 -36.688  1.00  0.00           C  
ATOM   2256  HA  LYS   142       9.259  13.588 -37.120  1.00  0.00           H  
ATOM   2257  CB  LYS   142      10.267  15.230 -37.898  1.00  0.00           C  
ATOM   2258  HB2 LYS   142      10.965  16.028 -37.647  1.00  0.00           H  
ATOM   2259  HB3 LYS   142      10.814  14.702 -38.679  1.00  0.00           H  
ATOM   2260  CG  LYS   142       9.194  15.924 -38.738  1.00  0.00           C  
ATOM   2261  HG2 LYS   142       8.810  15.227 -39.483  1.00  0.00           H  
ATOM   2262  HG3 LYS   142       8.304  16.173 -38.160  1.00  0.00           H  
ATOM   2263  CD  LYS   142       9.639  17.171 -39.449  1.00  0.00           C  
ATOM   2264  HD2 LYS   142       8.741  17.566 -39.923  1.00  0.00           H  
ATOM   2265  HD3 LYS   142       9.838  17.959 -38.722  1.00  0.00           H  
ATOM   2266  CE  LYS   142      10.667  16.972 -40.534  1.00  0.00           C  
ATOM   2267  HE2 LYS   142      11.618  16.635 -40.121  1.00  0.00           H  
ATOM   2268  HE3 LYS   142      10.340  16.191 -41.220  1.00  0.00           H  
ATOM   2269  NZ  LYS   142      10.995  18.246 -41.306  1.00  0.00           N  
ATOM   2270  HZ1 LYS   142      10.257  18.507 -41.944  1.00  0.00           H  
ATOM   2271  HZ2 LYS   142      11.238  19.016 -40.700  1.00  0.00           H  
ATOM   2272  HZ3 LYS   142      11.826  18.198 -41.878  1.00  0.00           H  
ATOM   2273  C   LYS   142      11.001  13.811 -35.934  1.00  0.00           C  
ATOM   2274  O   LYS   142      11.819  14.551 -35.348  1.00  0.00           O  
ATOM   2275  N   GLY   143      11.203  12.508 -36.031  1.00  0.00           N  
ATOM   2276  H   GLY   143      10.486  11.984 -36.512  1.00  0.00           H  
ATOM   2277  CA  GLY   143      12.359  11.808 -35.224  1.00  0.00           C  
ATOM   2278  HA2 GLY   143      12.842  11.093 -35.890  1.00  0.00           H  
ATOM   2279  HA3 GLY   143      13.177  12.506 -35.047  1.00  0.00           H  
ATOM   2280  C   GLY   143      11.850  11.319 -33.870  1.00  0.00           C  
ATOM   2281  O   GLY   143      12.411  11.535 -32.802  1.00  0.00           O  
ATOM   2282  N   LYS   144      10.638  10.724 -33.878  1.00  0.00           N  
ATOM   2283  H   LYS   144      10.366  10.368 -34.783  1.00  0.00           H  
ATOM   2284  CA  LYS   144      10.006  10.127 -32.697  1.00  0.00           C  
ATOM   2285  HA  LYS   144       9.854  10.868 -31.912  1.00  0.00           H  
ATOM   2286  CB  LYS   144       8.656   9.558 -33.193  1.00  0.00           C  
ATOM   2287  HB2 LYS   144       8.812   8.740 -33.896  1.00  0.00           H  
ATOM   2288  HB3 LYS   144       8.127   9.033 -32.397  1.00  0.00           H  
ATOM   2289  CG  LYS   144       7.692  10.566 -33.721  1.00  0.00           C  
ATOM   2290  HG2 LYS   144       7.673  11.491 -33.145  1.00  0.00           H  
ATOM   2291  HG3 LYS   144       8.120  10.928 -34.656  1.00  0.00           H  
ATOM   2292  CD  LYS   144       6.306  10.101 -34.009  1.00  0.00           C  
ATOM   2293  HD2 LYS   144       6.320   9.131 -34.505  1.00  0.00           H  
ATOM   2294  HD3 LYS   144       5.766   9.913 -33.081  1.00  0.00           H  
ATOM   2295  CE  LYS   144       5.552  11.073 -34.861  1.00  0.00           C  
ATOM   2296  HE2 LYS   144       5.440  12.084 -34.471  1.00  0.00           H  
ATOM   2297  HE3 LYS   144       6.084  11.025 -35.811  1.00  0.00           H  
ATOM   2298  NZ  LYS   144       4.111  10.573 -35.130  1.00  0.00           N  
ATOM   2299  HZ1 LYS   144       4.063   9.669 -35.579  1.00  0.00           H  
ATOM   2300  HZ2 LYS   144       3.569  10.497 -34.282  1.00  0.00           H  
ATOM   2301  HZ3 LYS   144       3.710  11.266 -35.746  1.00  0.00           H  
ATOM   2302  C   LYS   144      10.817   9.012 -31.947  1.00  0.00           C  
ATOM   2303  O   LYS   144      10.908   9.089 -30.702  1.00  0.00           O  
ATOM   2304  N   PHE   145      11.432   8.166 -32.722  1.00  0.00           N  
ATOM   2305  H   PHE   145      11.159   8.243 -33.691  1.00  0.00           H  
ATOM   2306  CA  PHE   145      12.243   6.992 -32.370  1.00  0.00           C  
ATOM   2307  HA  PHE   145      12.687   7.070 -31.377  1.00  0.00           H  
ATOM   2308  CB  PHE   145      11.396   5.710 -32.447  1.00  0.00           C  
ATOM   2309  HB2 PHE   145      11.016   5.815 -33.463  1.00  0.00           H  
ATOM   2310  HB3 PHE   145      12.146   4.995 -32.109  1.00  0.00           H  
ATOM   2311  CG  PHE   145      10.223   5.617 -31.502  1.00  0.00           C  
ATOM   2312  CD1 PHE   145      10.262   4.735 -30.370  1.00  0.00           C  
ATOM   2313  HD1 PHE   145      11.156   4.165 -30.167  1.00  0.00           H  
ATOM   2314  CE1 PHE   145       9.119   4.418 -29.709  1.00  0.00           C  
ATOM   2315  HE1 PHE   145       9.280   3.827 -28.820  1.00  0.00           H  
ATOM   2316  CZ  PHE   145       7.938   4.954 -30.141  1.00  0.00           C  
ATOM   2317  HZ  PHE   145       6.992   4.807 -29.639  1.00  0.00           H  
ATOM   2318  CE2 PHE   145       7.789   5.799 -31.301  1.00  0.00           C  
ATOM   2319  HE2 PHE   145       6.811   6.074 -31.665  1.00  0.00           H  
ATOM   2320  CD2 PHE   145       8.977   6.079 -31.970  1.00  0.00           C  
ATOM   2321  HD2 PHE   145       8.896   6.714 -32.840  1.00  0.00           H  
ATOM   2322  C   PHE   145      13.489   6.774 -33.299  1.00  0.00           C  
ATOM   2323  O   PHE   145      13.343   6.496 -34.494  1.00  0.00           O  
ATOM   2324  N   GLY   146      14.775   6.968 -32.871  1.00  0.00           N  
ATOM   2325  H   GLY   146      14.944   7.219 -31.907  1.00  0.00           H  
ATOM   2326  CA  GLY   146      16.019   6.872 -33.553  1.00  0.00           C  
ATOM   2327  HA2 GLY   146      15.894   6.935 -34.634  1.00  0.00           H  
ATOM   2328  HA3 GLY   146      16.623   7.727 -33.248  1.00  0.00           H  
ATOM   2329  C   GLY   146      16.903   5.607 -33.180  1.00  0.00           C  
ATOM   2330  O   GLY   146      16.402   4.747 -32.473  1.00  0.00           O  
ATOM   2331  N   PRO   147      18.182   5.594 -33.512  1.00  0.00           N  
ATOM   2332  CD  PRO   147      18.785   6.500 -34.434  1.00  0.00           C  
ATOM   2333  HD2 PRO   147      19.341   7.264 -33.890  1.00  0.00           H  
ATOM   2334  HD3 PRO   147      18.137   7.005 -35.151  1.00  0.00           H  
ATOM   2335  CG  PRO   147      19.704   5.626 -35.227  1.00  0.00           C  
ATOM   2336  HG2 PRO   147      20.438   6.180 -35.812  1.00  0.00           H  
ATOM   2337  HG3 PRO   147      19.219   4.882 -35.859  1.00  0.00           H  
ATOM   2338  CB  PRO   147      20.312   4.817 -34.108  1.00  0.00           C  
ATOM   2339  HB2 PRO   147      20.964   5.453 -33.510  1.00  0.00           H  
ATOM   2340  HB3 PRO   147      20.943   3.991 -34.434  1.00  0.00           H  
ATOM   2341  CA  PRO   147      19.056   4.486 -33.286  1.00  0.00           C  
ATOM   2342  HA  PRO   147      18.485   3.692 -33.767  1.00  0.00           H  
ATOM   2343  C   PRO   147      19.425   4.127 -31.859  1.00  0.00           C  
ATOM   2344  O   PRO   147      19.720   5.053 -31.056  1.00  0.00           O  
ATOM   2345  N   HIE   148      19.702   2.853 -31.481  1.00  0.00           N  
ATOM   2346  H   HIE   148      19.504   2.097 -32.121  1.00  0.00           H  
ATOM   2347  CA  HIE   148      20.105   2.471 -30.122  1.00  0.00           C  
ATOM   2348  HA  HIE   148      20.599   3.321 -29.652  1.00  0.00           H  
ATOM   2349  CB  HIE   148      18.791   2.195 -29.400  1.00  0.00           C  
ATOM   2350  HB2 HIE   148      19.111   1.944 -28.389  1.00  0.00           H  
ATOM   2351  HB3 HIE   148      18.146   3.062 -29.546  1.00  0.00           H  
ATOM   2352  CG  HIE   148      17.866   1.012 -29.806  1.00  0.00           C  
ATOM   2353  ND1 HIE   148      17.152   0.847 -31.007  1.00  0.00           N  
ATOM   2354  CE1 HIE   148      16.274  -0.152 -30.794  1.00  0.00           C  
ATOM   2355  HE1 HIE   148      15.548  -0.439 -31.540  1.00  0.00           H  
ATOM   2356  NE2 HIE   148      16.420  -0.686 -29.589  1.00  0.00           N  
ATOM   2357  HE2 HIE   148      15.950  -1.513 -29.251  1.00  0.00           H  
ATOM   2358  CD2 HIE   148      17.475  -0.004 -28.989  1.00  0.00           C  
ATOM   2359  HD2 HIE   148      17.783  -0.281 -27.992  1.00  0.00           H  
ATOM   2360  C   HIE   148      21.090   1.389 -29.982  1.00  0.00           C  
ATOM   2361  O   HIE   148      21.444   1.032 -28.861  1.00  0.00           O  
ATOM   2362  N   GLN   149      21.557   0.852 -31.142  1.00  0.00           N  
ATOM   2363  H   GLN   149      21.288   1.322 -31.995  1.00  0.00           H  
ATOM   2364  CA  GLN   149      22.475  -0.321 -31.086  1.00  0.00           C  
ATOM   2365  HA  GLN   149      23.329  -0.133 -30.436  1.00  0.00           H  
ATOM   2366  CB  GLN   149      21.777  -1.529 -30.464  1.00  0.00           C  
ATOM   2367  HB2 GLN   149      22.499  -2.339 -30.362  1.00  0.00           H  
ATOM   2368  HB3 GLN   149      21.435  -1.396 -29.437  1.00  0.00           H  
ATOM   2369  CG  GLN   149      20.609  -2.247 -31.214  1.00  0.00           C  
ATOM   2370  HG2 GLN   149      19.948  -1.605 -31.797  1.00  0.00           H  
ATOM   2371  HG3 GLN   149      20.927  -3.059 -31.869  1.00  0.00           H  
ATOM   2372  CD  GLN   149      19.710  -2.975 -30.178  1.00  0.00           C  
ATOM   2373  OE1 GLN   149      20.110  -3.355 -29.093  1.00  0.00           O  
ATOM   2374  NE2 GLN   149      18.496  -3.459 -30.525  1.00  0.00           N  
ATOM   2375 HE21 GLN   149      17.948  -3.851 -29.773  1.00  0.00           H  
ATOM   2376 HE22 GLN   149      18.227  -3.282 -31.483  1.00  0.00           H  
ATOM   2377  C   GLN   149      23.010  -0.713 -32.481  1.00  0.00           C  
ATOM   2378  O   GLN   149      22.393  -0.520 -33.494  1.00  0.00           O  
ATOM   2379  N   ASP   150      24.119  -1.442 -32.499  1.00  0.00           N  
ATOM   2380  H   ASP   150      24.467  -1.527 -31.555  1.00  0.00           H  
ATOM   2381  CA  ASP   150      24.557  -2.295 -33.559  1.00  0.00           C  
ATOM   2382  HA  ASP   150      24.320  -1.743 -34.469  1.00  0.00           H  
ATOM   2383  CB  ASP   150      26.082  -2.428 -33.371  1.00  0.00           C  
ATOM   2384  HB2 ASP   150      26.513  -1.429 -33.306  1.00  0.00           H  
ATOM   2385  HB3 ASP   150      26.256  -2.943 -32.426  1.00  0.00           H  
ATOM   2386  CG  ASP   150      26.820  -3.077 -34.487  1.00  0.00           C  
ATOM   2387  OD1 ASP   150      27.895  -3.588 -34.206  1.00  0.00           O  
ATOM   2388  OD2 ASP   150      26.299  -2.869 -35.596  1.00  0.00           O  
ATOM   2389  C   ASP   150      23.751  -3.646 -33.593  1.00  0.00           C  
ATOM   2390  O   ASP   150      23.542  -4.255 -32.526  1.00  0.00           O  
ATOM   2391  N   MET   151      23.276  -4.012 -34.809  1.00  0.00           N  
ATOM   2392  H   MET   151      23.351  -3.319 -35.540  1.00  0.00           H  
ATOM   2393  CA  MET   151      22.551  -5.260 -35.029  1.00  0.00           C  
ATOM   2394  HA  MET   151      22.995  -5.959 -34.320  1.00  0.00           H  
ATOM   2395  CB  MET   151      21.133  -5.086 -34.653  1.00  0.00           C  
ATOM   2396  HB2 MET   151      21.192  -4.486 -33.744  1.00  0.00           H  
ATOM   2397  HB3 MET   151      20.634  -4.460 -35.393  1.00  0.00           H  
ATOM   2398  CG  MET   151      20.371  -6.405 -34.419  1.00  0.00           C  
ATOM   2399  HG2 MET   151      19.342  -6.256 -34.090  1.00  0.00           H  
ATOM   2400  HG3 MET   151      20.245  -6.889 -35.387  1.00  0.00           H  
ATOM   2401  SD  MET   151      21.125  -7.475 -33.210  1.00  0.00           S  
ATOM   2402  CE  MET   151      20.739  -6.656 -31.624  1.00  0.00           C  
ATOM   2403  HE1 MET   151      21.407  -5.796 -31.580  1.00  0.00           H  
ATOM   2404  HE2 MET   151      19.685  -6.400 -31.521  1.00  0.00           H  
ATOM   2405  HE3 MET   151      20.882  -7.375 -30.817  1.00  0.00           H  
ATOM   2406  C   MET   151      22.669  -5.814 -36.413  1.00  0.00           C  
ATOM   2407  O   MET   151      22.153  -6.932 -36.733  1.00  0.00           O  
ATOM   2408  N   MET   152      23.358  -5.069 -37.304  1.00  0.00           N  
ATOM   2409  H   MET   152      23.589  -4.129 -37.015  1.00  0.00           H  
ATOM   2410  CA  MET   152      23.842  -5.663 -38.561  1.00  0.00           C  
ATOM   2411  HA  MET   152      23.413  -6.663 -38.628  1.00  0.00           H  
ATOM   2412  CB  MET   152      23.239  -4.871 -39.734  1.00  0.00           C  
ATOM   2413  HB2 MET   152      23.516  -3.833 -39.555  1.00  0.00           H  
ATOM   2414  HB3 MET   152      23.657  -5.244 -40.669  1.00  0.00           H  
ATOM   2415  CG  MET   152      21.738  -5.015 -39.843  1.00  0.00           C  
ATOM   2416  HG2 MET   152      21.288  -4.911 -38.856  1.00  0.00           H  
ATOM   2417  HG3 MET   152      21.376  -4.166 -40.423  1.00  0.00           H  
ATOM   2418  SD  MET   152      21.155  -6.517 -40.529  1.00  0.00           S  
ATOM   2419  CE  MET   152      19.433  -6.005 -40.654  1.00  0.00           C  
ATOM   2420  HE1 MET   152      18.852  -6.872 -40.967  1.00  0.00           H  
ATOM   2421  HE2 MET   152      19.126  -5.692 -39.655  1.00  0.00           H  
ATOM   2422  HE3 MET   152      19.230  -5.136 -41.280  1.00  0.00           H  
ATOM   2423  C   MET   152      25.391  -5.759 -38.709  1.00  0.00           C  
ATOM   2424  O   MET   152      25.922  -6.153 -39.748  1.00  0.00           O  
ATOM   2425  N   PHE   153      26.110  -5.280 -37.686  1.00  0.00           N  
ATOM   2426  H   PHE   153      25.474  -4.869 -37.018  1.00  0.00           H  
ATOM   2427  CA  PHE   153      27.527  -5.371 -37.362  1.00  0.00           C  
ATOM   2428  HA  PHE   153      27.767  -4.623 -36.606  1.00  0.00           H  
ATOM   2429  CB  PHE   153      27.714  -6.680 -36.575  1.00  0.00           C  
ATOM   2430  HB2 PHE   153      27.952  -7.475 -37.282  1.00  0.00           H  
ATOM   2431  HB3 PHE   153      28.483  -6.592 -35.807  1.00  0.00           H  
ATOM   2432  CG  PHE   153      26.458  -7.206 -35.836  1.00  0.00           C  
ATOM   2433  CD1 PHE   153      26.026  -6.693 -34.558  1.00  0.00           C  
ATOM   2434  HD1 PHE   153      26.415  -5.789 -34.111  1.00  0.00           H  
ATOM   2435  CE1 PHE   153      25.119  -7.325 -33.747  1.00  0.00           C  
ATOM   2436  HE1 PHE   153      24.709  -6.926 -32.831  1.00  0.00           H  
ATOM   2437  CZ  PHE   153      24.592  -8.519 -34.226  1.00  0.00           C  
ATOM   2438  HZ  PHE   153      23.852  -8.984 -33.592  1.00  0.00           H  
ATOM   2439  CE2 PHE   153      25.064  -9.121 -35.411  1.00  0.00           C  
ATOM   2440  HE2 PHE   153      24.807 -10.141 -35.653  1.00  0.00           H  
ATOM   2441  CD2 PHE   153      25.960  -8.442 -36.299  1.00  0.00           C  
ATOM   2442  HD2 PHE   153      26.421  -8.814 -37.202  1.00  0.00           H  
ATOM   2443  C   PHE   153      28.485  -5.038 -38.489  1.00  0.00           C  
ATOM   2444  O   PHE   153      29.501  -5.720 -38.595  1.00  0.00           O  
ATOM   2445  N   LYS   154      28.249  -4.011 -39.275  1.00  0.00           N  
ATOM   2446  H   LYS   154      27.382  -3.525 -39.100  1.00  0.00           H  
ATOM   2447  CA  LYS   154      29.096  -3.727 -40.459  1.00  0.00           C  
ATOM   2448  HA  LYS   154      29.811  -4.515 -40.696  1.00  0.00           H  
ATOM   2449  CB  LYS   154      28.163  -3.706 -41.699  1.00  0.00           C  
ATOM   2450  HB2 LYS   154      28.824  -3.713 -42.565  1.00  0.00           H  
ATOM   2451  HB3 LYS   154      27.639  -4.659 -41.772  1.00  0.00           H  
ATOM   2452  CG  LYS   154      27.229  -2.492 -41.724  1.00  0.00           C  
ATOM   2453  HG2 LYS   154      26.427  -2.596 -40.993  1.00  0.00           H  
ATOM   2454  HG3 LYS   154      27.784  -1.573 -41.534  1.00  0.00           H  
ATOM   2455  CD  LYS   154      26.648  -2.526 -43.090  1.00  0.00           C  
ATOM   2456  HD2 LYS   154      27.442  -2.323 -43.810  1.00  0.00           H  
ATOM   2457  HD3 LYS   154      26.278  -3.539 -43.242  1.00  0.00           H  
ATOM   2458  CE  LYS   154      25.537  -1.516 -43.314  1.00  0.00           C  
ATOM   2459  HE2 LYS   154      25.015  -1.713 -44.251  1.00  0.00           H  
ATOM   2460  HE3 LYS   154      24.817  -1.628 -42.503  1.00  0.00           H  
ATOM   2461  NZ  LYS   154      25.873  -0.145 -43.361  1.00  0.00           N  
ATOM   2462  HZ1 LYS   154      25.797   0.200 -42.415  1.00  0.00           H  
ATOM   2463  HZ2 LYS   154      26.849   0.002 -43.575  1.00  0.00           H  
ATOM   2464  HZ3 LYS   154      25.248   0.386 -43.950  1.00  0.00           H  
ATOM   2465  C   LYS   154      29.980  -2.498 -40.379  1.00  0.00           C  
ATOM   2466  O   LYS   154      30.598  -2.073 -41.355  1.00  0.00           O  
ATOM   2467  N   ASP   155      30.183  -1.807 -39.265  1.00  0.00           N  
ATOM   2468  H   ASP   155      29.802  -2.294 -38.466  1.00  0.00           H  
ATOM   2469  CA  ASP   155      31.053  -0.608 -39.104  1.00  0.00           C  
ATOM   2470  HA  ASP   155      30.872  -0.030 -40.010  1.00  0.00           H  
ATOM   2471  CB  ASP   155      30.465   0.254 -37.949  1.00  0.00           C  
ATOM   2472  HB2 ASP   155      29.448   0.581 -38.168  1.00  0.00           H  
ATOM   2473  HB3 ASP   155      30.433  -0.367 -37.053  1.00  0.00           H  
ATOM   2474  CG  ASP   155      31.263   1.556 -37.789  1.00  0.00           C  
ATOM   2475  OD1 ASP   155      31.004   2.330 -36.808  1.00  0.00           O  
ATOM   2476  OD2 ASP   155      32.066   1.830 -38.690  1.00  0.00           O  
ATOM   2477  C   ASP   155      32.571  -1.031 -39.080  1.00  0.00           C  
ATOM   2478  O   ASP   155      33.223  -0.859 -38.053  1.00  0.00           O  
ATOM   2479  N   LEU   156      33.128  -1.509 -40.194  1.00  0.00           N  
ATOM   2480  H   LEU   156      32.507  -1.591 -40.987  1.00  0.00           H  
ATOM   2481  CA  LEU   156      34.355  -2.270 -40.397  1.00  0.00           C  
ATOM   2482  HA  LEU   156      34.961  -2.221 -39.492  1.00  0.00           H  
ATOM   2483  CB  LEU   156      34.080  -3.773 -40.626  1.00  0.00           C  
ATOM   2484  HB2 LEU   156      33.475  -3.903 -41.523  1.00  0.00           H  
ATOM   2485  HB3 LEU   156      35.002  -4.354 -40.624  1.00  0.00           H  
ATOM   2486  CG  LEU   156      33.271  -4.418 -39.440  1.00  0.00           C  
ATOM   2487  HG  LEU   156      32.371  -3.812 -39.333  1.00  0.00           H  
ATOM   2488  CD1 LEU   156      32.923  -5.819 -39.802  1.00  0.00           C  
ATOM   2489 HD11 LEU   156      32.278  -5.810 -40.681  1.00  0.00           H  
ATOM   2490 HD12 LEU   156      33.838  -6.380 -39.995  1.00  0.00           H  
ATOM   2491 HD13 LEU   156      32.426  -6.244 -38.930  1.00  0.00           H  
ATOM   2492  CD2 LEU   156      34.039  -4.385 -38.061  1.00  0.00           C  
ATOM   2493 HD21 LEU   156      34.154  -3.355 -37.723  1.00  0.00           H  
ATOM   2494 HD22 LEU   156      33.416  -4.901 -37.330  1.00  0.00           H  
ATOM   2495 HD23 LEU   156      35.014  -4.868 -38.134  1.00  0.00           H  
ATOM   2496  C   LEU   156      35.305  -1.672 -41.515  1.00  0.00           C  
ATOM   2497  O   LEU   156      36.283  -2.293 -41.945  1.00  0.00           O  
ATOM   2498  N   ASN   157      34.997  -0.475 -41.946  1.00  0.00           N  
ATOM   2499  H   ASN   157      34.187  -0.057 -41.509  1.00  0.00           H  
ATOM   2500  CA  ASN   157      35.607   0.293 -43.047  1.00  0.00           C  
ATOM   2501  HA  ASN   157      34.855   1.066 -43.204  1.00  0.00           H  
ATOM   2502  CB  ASN   157      36.953   0.863 -42.726  1.00  0.00           C  
ATOM   2503  HB2 ASN   157      37.579   0.084 -42.290  1.00  0.00           H  
ATOM   2504  HB3 ASN   157      37.418   1.306 -43.606  1.00  0.00           H  
ATOM   2505  CG  ASN   157      37.009   1.893 -41.620  1.00  0.00           C  
ATOM   2506  OD1 ASN   157      36.654   3.047 -41.767  1.00  0.00           O  
ATOM   2507  ND2 ASN   157      37.397   1.521 -40.415  1.00  0.00           N  
ATOM   2508 HD21 ASN   157      37.142   2.073 -39.609  1.00  0.00           H  
ATOM   2509 HD22 ASN   157      37.961   0.694 -40.284  1.00  0.00           H  
ATOM   2510  C   ASN   157      35.679  -0.509 -44.344  1.00  0.00           C  
ATOM   2511  O   ASN   157      36.750  -0.780 -44.884  1.00  0.00           O  
ATOM   2512  N   LEU   158      34.496  -0.995 -44.702  1.00  0.00           N  
ATOM   2513  H   LEU   158      33.791  -0.784 -44.010  1.00  0.00           H  
ATOM   2514  CA  LEU   158      34.261  -1.839 -45.909  1.00  0.00           C  
ATOM   2515  HA  LEU   158      34.985  -2.643 -46.043  1.00  0.00           H  
ATOM   2516  CB  LEU   158      32.725  -2.262 -45.870  1.00  0.00           C  
ATOM   2517  HB2 LEU   158      32.117  -1.372 -45.709  1.00  0.00           H  
ATOM   2518  HB3 LEU   158      32.564  -2.753 -46.830  1.00  0.00           H  
ATOM   2519  CG  LEU   158      32.375  -3.125 -44.620  1.00  0.00           C  
ATOM   2520  HG  LEU   158      32.659  -2.580 -43.720  1.00  0.00           H  
ATOM   2521  CD1 LEU   158      30.847  -3.217 -44.559  1.00  0.00           C  
ATOM   2522 HD11 LEU   158      30.556  -3.778 -43.672  1.00  0.00           H  
ATOM   2523 HD12 LEU   158      30.394  -2.225 -44.535  1.00  0.00           H  
ATOM   2524 HD13 LEU   158      30.401  -3.699 -45.429  1.00  0.00           H  
ATOM   2525  CD2 LEU   158      32.807  -4.582 -44.547  1.00  0.00           C  
ATOM   2526 HD21 LEU   158      32.390  -5.099 -43.683  1.00  0.00           H  
ATOM   2527 HD22 LEU   158      32.433  -5.178 -45.380  1.00  0.00           H  
ATOM   2528 HD23 LEU   158      33.893  -4.668 -44.539  1.00  0.00           H  
ATOM   2529  C   LEU   158      34.347  -0.941 -47.222  1.00  0.00           C  
ATOM   2530  O   LEU   158      34.057   0.254 -47.290  1.00  0.00           O  
ATOM   2531  N   THR   159      34.707  -1.643 -48.298  1.00  0.00           N  
ATOM   2532  H   THR   159      34.846  -2.644 -48.318  1.00  0.00           H  
ATOM   2533  CA  THR   159      34.752  -0.908 -49.614  1.00  0.00           C  
ATOM   2534  HA  THR   159      35.483  -0.103 -49.679  1.00  0.00           H  
ATOM   2535  CB  THR   159      35.420  -1.876 -50.614  1.00  0.00           C  
ATOM   2536  HB  THR   159      35.278  -1.518 -51.634  1.00  0.00           H  
ATOM   2537  CG2 THR   159      36.946  -2.158 -50.500  1.00  0.00           C  
ATOM   2538 HG21 THR   159      37.400  -2.850 -51.209  1.00  0.00           H  
ATOM   2539 HG22 THR   159      37.409  -1.200 -50.740  1.00  0.00           H  
ATOM   2540 HG23 THR   159      37.171  -2.483 -49.484  1.00  0.00           H  
ATOM   2541  OG1 THR   159      34.779  -3.128 -50.703  1.00  0.00           O  
ATOM   2542  HG1 THR   159      35.091  -3.568 -51.497  1.00  0.00           H  
ATOM   2543  C   THR   159      33.386  -0.558 -50.074  1.00  0.00           C  
ATOM   2544  O   THR   159      32.385  -1.224 -49.748  1.00  0.00           O  
ATOM   2545  N   ASP   160      33.318   0.343 -51.048  1.00  0.00           N  
ATOM   2546  H   ASP   160      34.140   0.920 -51.153  1.00  0.00           H  
ATOM   2547  CA  ASP   160      32.166   0.769 -51.904  1.00  0.00           C  
ATOM   2548  HA  ASP   160      31.309   1.186 -51.374  1.00  0.00           H  
ATOM   2549  CB  ASP   160      32.716   1.689 -53.020  1.00  0.00           C  
ATOM   2550  HB2 ASP   160      33.378   1.124 -53.676  1.00  0.00           H  
ATOM   2551  HB3 ASP   160      31.861   2.087 -53.567  1.00  0.00           H  
ATOM   2552  CG  ASP   160      33.560   2.966 -52.554  1.00  0.00           C  
ATOM   2553  OD1 ASP   160      34.297   3.548 -53.439  1.00  0.00           O  
ATOM   2554  OD2 ASP   160      33.409   3.480 -51.443  1.00  0.00           O  
ATOM   2555  C   ASP   160      31.473  -0.422 -52.614  1.00  0.00           C  
ATOM   2556  O   ASP   160      30.243  -0.613 -52.573  1.00  0.00           O  
ATOM   2557  N   ALA   161      32.292  -1.314 -53.063  1.00  0.00           N  
ATOM   2558  H   ALA   161      33.285  -1.128 -53.059  1.00  0.00           H  
ATOM   2559  CA  ALA   161      31.819  -2.657 -53.611  1.00  0.00           C  
ATOM   2560  HA  ALA   161      31.066  -2.394 -54.354  1.00  0.00           H  
ATOM   2561  CB  ALA   161      32.910  -3.487 -54.259  1.00  0.00           C  
ATOM   2562  HB1 ALA   161      33.451  -2.784 -54.892  1.00  0.00           H  
ATOM   2563  HB2 ALA   161      33.538  -3.855 -53.448  1.00  0.00           H  
ATOM   2564  HB3 ALA   161      32.581  -4.341 -54.851  1.00  0.00           H  
ATOM   2565  C   ALA   161      31.026  -3.489 -52.602  1.00  0.00           C  
ATOM   2566  O   ALA   161      29.968  -4.005 -52.859  1.00  0.00           O  
ATOM   2567  N   GLN   162      31.612  -3.547 -51.362  1.00  0.00           N  
ATOM   2568  H   GLN   162      32.400  -2.936 -51.202  1.00  0.00           H  
ATOM   2569  CA  GLN   162      31.138  -4.377 -50.264  1.00  0.00           C  
ATOM   2570  HA  GLN   162      30.806  -5.354 -50.615  1.00  0.00           H  
ATOM   2571  CB  GLN   162      32.177  -4.559 -49.183  1.00  0.00           C  
ATOM   2572  HB2 GLN   162      32.569  -3.565 -48.967  1.00  0.00           H  
ATOM   2573  HB3 GLN   162      31.664  -4.799 -48.252  1.00  0.00           H  
ATOM   2574  CG  GLN   162      33.257  -5.652 -49.430  1.00  0.00           C  
ATOM   2575  HG2 GLN   162      32.768  -6.590 -49.693  1.00  0.00           H  
ATOM   2576  HG3 GLN   162      33.967  -5.458 -50.234  1.00  0.00           H  
ATOM   2577  CD  GLN   162      34.051  -5.799 -48.125  1.00  0.00           C  
ATOM   2578  OE1 GLN   162      34.709  -4.886 -47.670  1.00  0.00           O  
ATOM   2579  NE2 GLN   162      34.060  -6.982 -47.484  1.00  0.00           N  
ATOM   2580 HE21 GLN   162      34.704  -6.947 -46.707  1.00  0.00           H  
ATOM   2581 HE22 GLN   162      33.419  -7.724 -47.726  1.00  0.00           H  
ATOM   2582  C   GLN   162      29.865  -3.773 -49.639  1.00  0.00           C  
ATOM   2583  O   GLN   162      28.919  -4.575 -49.404  1.00  0.00           O  
ATOM   2584  N   LYS   163      29.887  -2.438 -49.439  1.00  0.00           N  
ATOM   2585  H   LYS   163      30.702  -1.874 -49.631  1.00  0.00           H  
ATOM   2586  CA  LYS   163      28.633  -1.743 -49.050  1.00  0.00           C  
ATOM   2587  HA  LYS   163      28.323  -2.133 -48.081  1.00  0.00           H  
ATOM   2588  CB  LYS   163      28.842  -0.263 -48.738  1.00  0.00           C  
ATOM   2589  HB2 LYS   163      29.123   0.270 -49.646  1.00  0.00           H  
ATOM   2590  HB3 LYS   163      27.852   0.124 -48.499  1.00  0.00           H  
ATOM   2591  CG  LYS   163      29.921  -0.053 -47.572  1.00  0.00           C  
ATOM   2592  HG2 LYS   163      29.550  -0.436 -46.621  1.00  0.00           H  
ATOM   2593  HG3 LYS   163      30.778  -0.630 -47.919  1.00  0.00           H  
ATOM   2594  CD  LYS   163      30.242   1.417 -47.397  1.00  0.00           C  
ATOM   2595  HD2 LYS   163      30.812   1.672 -48.291  1.00  0.00           H  
ATOM   2596  HD3 LYS   163      29.371   1.988 -47.078  1.00  0.00           H  
ATOM   2597  CE  LYS   163      31.321   1.452 -46.298  1.00  0.00           C  
ATOM   2598  HE2 LYS   163      30.958   1.314 -45.279  1.00  0.00           H  
ATOM   2599  HE3 LYS   163      31.946   0.642 -46.673  1.00  0.00           H  
ATOM   2600  NZ  LYS   163      32.126   2.719 -46.352  1.00  0.00           N  
ATOM   2601  HZ1 LYS   163      31.593   3.575 -46.287  1.00  0.00           H  
ATOM   2602  HZ2 LYS   163      32.861   2.761 -45.661  1.00  0.00           H  
ATOM   2603  HZ3 LYS   163      32.639   2.718 -47.222  1.00  0.00           H  
ATOM   2604  C   LYS   163      27.456  -1.900 -49.913  1.00  0.00           C  
ATOM   2605  O   LYS   163      26.363  -2.043 -49.364  1.00  0.00           O  
ATOM   2606  N   GLN   164      27.605  -1.832 -51.235  1.00  0.00           N  
ATOM   2607  H   GLN   164      28.561  -1.689 -51.529  1.00  0.00           H  
ATOM   2608  CA  GLN   164      26.418  -1.837 -52.143  1.00  0.00           C  
ATOM   2609  HA  GLN   164      25.689  -1.141 -51.726  1.00  0.00           H  
ATOM   2610  CB  GLN   164      26.819  -1.268 -53.528  1.00  0.00           C  
ATOM   2611  HB2 GLN   164      27.335  -0.324 -53.354  1.00  0.00           H  
ATOM   2612  HB3 GLN   164      27.558  -1.918 -53.997  1.00  0.00           H  
ATOM   2613  CG  GLN   164      25.686  -1.064 -54.504  1.00  0.00           C  
ATOM   2614  HG2 GLN   164      25.995  -0.722 -55.492  1.00  0.00           H  
ATOM   2615  HG3 GLN   164      25.273  -2.033 -54.785  1.00  0.00           H  
ATOM   2616  CD  GLN   164      24.491  -0.208 -54.132  1.00  0.00           C  
ATOM   2617  OE1 GLN   164      24.322   0.297 -53.048  1.00  0.00           O  
ATOM   2618  NE2 GLN   164      23.626   0.042 -55.102  1.00  0.00           N  
ATOM   2619 HE21 GLN   164      22.901   0.675 -54.795  1.00  0.00           H  
ATOM   2620 HE22 GLN   164      23.804  -0.432 -55.975  1.00  0.00           H  
ATOM   2621  C   GLN   164      25.881  -3.259 -52.104  1.00  0.00           C  
ATOM   2622  O   GLN   164      24.645  -3.426 -52.328  1.00  0.00           O  
ATOM   2623  N   GLN   165      26.762  -4.243 -51.941  1.00  0.00           N  
ATOM   2624  H   GLN   165      27.744  -4.019 -51.874  1.00  0.00           H  
ATOM   2625  CA  GLN   165      26.351  -5.644 -51.893  1.00  0.00           C  
ATOM   2626  HA  GLN   165      25.782  -5.797 -52.810  1.00  0.00           H  
ATOM   2627  CB  GLN   165      27.591  -6.552 -51.957  1.00  0.00           C  
ATOM   2628  HB2 GLN   165      28.305  -6.226 -52.713  1.00  0.00           H  
ATOM   2629  HB3 GLN   165      28.114  -6.595 -51.001  1.00  0.00           H  
ATOM   2630  CG  GLN   165      27.089  -8.031 -52.345  1.00  0.00           C  
ATOM   2631  HG2 GLN   165      26.306  -8.227 -51.612  1.00  0.00           H  
ATOM   2632  HG3 GLN   165      26.566  -8.040 -53.301  1.00  0.00           H  
ATOM   2633  CD  GLN   165      28.132  -9.182 -52.300  1.00  0.00           C  
ATOM   2634  OE1 GLN   165      29.351  -9.043 -52.124  1.00  0.00           O  
ATOM   2635  NE2 GLN   165      27.781 -10.327 -52.667  1.00  0.00           N  
ATOM   2636 HE21 GLN   165      28.362 -11.153 -52.660  1.00  0.00           H  
ATOM   2637 HE22 GLN   165      26.857 -10.452 -53.056  1.00  0.00           H  
ATOM   2638  C   GLN   165      25.441  -5.980 -50.749  1.00  0.00           C  
ATOM   2639  O   GLN   165      24.484  -6.682 -50.993  1.00  0.00           O  
ATOM   2640  N   ILE   166      25.671  -5.462 -49.506  1.00  0.00           N  
ATOM   2641  H   ILE   166      26.476  -4.855 -49.440  1.00  0.00           H  
ATOM   2642  CA  ILE   166      24.839  -5.728 -48.306  1.00  0.00           C  
ATOM   2643  HA  ILE   166      24.283  -6.661 -48.394  1.00  0.00           H  
ATOM   2644  CB  ILE   166      25.844  -5.969 -47.146  1.00  0.00           C  
ATOM   2645  HB  ILE   166      25.289  -6.326 -46.279  1.00  0.00           H  
ATOM   2646  CG2 ILE   166      26.958  -6.969 -47.502  1.00  0.00           C  
ATOM   2647 HG21 ILE   166      27.443  -7.269 -46.573  1.00  0.00           H  
ATOM   2648 HG22 ILE   166      26.444  -7.834 -47.920  1.00  0.00           H  
ATOM   2649 HG23 ILE   166      27.740  -6.515 -48.112  1.00  0.00           H  
ATOM   2650  CG1 ILE   166      26.371  -4.638 -46.704  1.00  0.00           C  
ATOM   2651 HG12 ILE   166      26.629  -4.023 -47.566  1.00  0.00           H  
ATOM   2652 HG13 ILE   166      25.539  -4.141 -46.206  1.00  0.00           H  
ATOM   2653  CD1 ILE   166      27.484  -4.561 -45.655  1.00  0.00           C  
ATOM   2654 HD11 ILE   166      27.756  -3.534 -45.413  1.00  0.00           H  
ATOM   2655 HD12 ILE   166      27.331  -5.234 -44.811  1.00  0.00           H  
ATOM   2656 HD13 ILE   166      28.348  -5.016 -46.138  1.00  0.00           H  
ATOM   2657  C   ILE   166      23.775  -4.680 -48.136  1.00  0.00           C  
ATOM   2658  O   ILE   166      22.794  -4.938 -47.448  1.00  0.00           O  
ATOM   2659  N   ARG   167      23.804  -3.554 -48.820  1.00  0.00           N  
ATOM   2660  H   ARG   167      24.638  -3.254 -49.305  1.00  0.00           H  
ATOM   2661  CA  ARG   167      22.674  -2.581 -48.797  1.00  0.00           C  
ATOM   2662  HA  ARG   167      22.360  -2.458 -47.761  1.00  0.00           H  
ATOM   2663  CB  ARG   167      23.064  -1.255 -49.353  1.00  0.00           C  
ATOM   2664  HB2 ARG   167      23.890  -0.960 -48.705  1.00  0.00           H  
ATOM   2665  HB3 ARG   167      23.435  -1.230 -50.377  1.00  0.00           H  
ATOM   2666  CG  ARG   167      21.900  -0.220 -49.398  1.00  0.00           C  
ATOM   2667  HG2 ARG   167      21.308  -0.312 -50.308  1.00  0.00           H  
ATOM   2668  HG3 ARG   167      21.205  -0.410 -48.579  1.00  0.00           H  
ATOM   2669  CD  ARG   167      22.471   1.225 -49.342  1.00  0.00           C  
ATOM   2670  HD2 ARG   167      21.755   1.963 -48.980  1.00  0.00           H  
ATOM   2671  HD3 ARG   167      23.226   1.434 -48.585  1.00  0.00           H  
ATOM   2672  NE  ARG   167      23.058   1.609 -50.614  1.00  0.00           N  
ATOM   2673  HE  ARG   167      23.148   0.878 -51.305  1.00  0.00           H  
ATOM   2674  CZ  ARG   167      23.800   2.704 -50.874  1.00  0.00           C  
ATOM   2675  NH1 ARG   167      23.634   3.787 -50.194  1.00  0.00           N  
ATOM   2676 HH11 ARG   167      22.993   3.911 -49.424  1.00  0.00           H  
ATOM   2677 HH12 ARG   167      23.953   4.694 -50.504  1.00  0.00           H  
ATOM   2678  NH2 ARG   167      24.591   2.816 -51.866  1.00  0.00           N  
ATOM   2679 HH21 ARG   167      24.541   2.120 -52.597  1.00  0.00           H  
ATOM   2680 HH22 ARG   167      24.926   3.747 -52.067  1.00  0.00           H  
ATOM   2681  C   ARG   167      21.444  -3.258 -49.493  1.00  0.00           C  
ATOM   2682  O   ARG   167      20.354  -3.265 -48.943  1.00  0.00           O  
ATOM   2683  N   GLU   168      21.752  -3.996 -50.621  1.00  0.00           N  
ATOM   2684  H   GLU   168      22.626  -3.833 -51.100  1.00  0.00           H  
ATOM   2685  CA  GLU   168      20.779  -4.881 -51.259  1.00  0.00           C  
ATOM   2686  HA  GLU   168      19.900  -4.384 -51.669  1.00  0.00           H  
ATOM   2687  CB  GLU   168      21.419  -5.655 -52.432  1.00  0.00           C  
ATOM   2688  HB2 GLU   168      21.615  -4.966 -53.253  1.00  0.00           H  
ATOM   2689  HB3 GLU   168      22.433  -5.987 -52.208  1.00  0.00           H  
ATOM   2690  CG  GLU   168      20.646  -6.851 -52.912  1.00  0.00           C  
ATOM   2691  HG2 GLU   168      20.614  -7.661 -52.183  1.00  0.00           H  
ATOM   2692  HG3 GLU   168      19.627  -6.519 -53.111  1.00  0.00           H  
ATOM   2693  CD  GLU   168      21.103  -7.403 -54.293  1.00  0.00           C  
ATOM   2694  OE1 GLU   168      22.327  -7.819 -54.377  1.00  0.00           O  
ATOM   2695  OE2 GLU   168      20.292  -7.799 -55.199  1.00  0.00           O  
ATOM   2696  C   GLU   168      20.170  -5.869 -50.261  1.00  0.00           C  
ATOM   2697  O   GLU   168      18.935  -5.989 -50.164  1.00  0.00           O  
ATOM   2698  N   ILE   169      21.003  -6.544 -49.505  1.00  0.00           N  
ATOM   2699  H   ILE   169      21.995  -6.423 -49.651  1.00  0.00           H  
ATOM   2700  CA  ILE   169      20.542  -7.502 -48.479  1.00  0.00           C  
ATOM   2701  HA  ILE   169      19.918  -8.169 -49.074  1.00  0.00           H  
ATOM   2702  CB  ILE   169      21.712  -8.337 -47.997  1.00  0.00           C  
ATOM   2703  HB  ILE   169      22.439  -7.573 -47.722  1.00  0.00           H  
ATOM   2704  CG2 ILE   169      21.281  -8.958 -46.632  1.00  0.00           C  
ATOM   2705 HG21 ILE   169      20.321  -9.475 -46.644  1.00  0.00           H  
ATOM   2706 HG22 ILE   169      21.975  -9.683 -46.208  1.00  0.00           H  
ATOM   2707 HG23 ILE   169      21.267  -8.230 -45.820  1.00  0.00           H  
ATOM   2708  CG1 ILE   169      22.285  -9.156 -49.151  1.00  0.00           C  
ATOM   2709 HG12 ILE   169      21.672 -10.016 -49.421  1.00  0.00           H  
ATOM   2710 HG13 ILE   169      22.374  -8.539 -50.046  1.00  0.00           H  
ATOM   2711  CD1 ILE   169      23.681  -9.666 -48.872  1.00  0.00           C  
ATOM   2712 HD11 ILE   169      23.679 -10.343 -48.018  1.00  0.00           H  
ATOM   2713 HD12 ILE   169      24.110 -10.099 -49.776  1.00  0.00           H  
ATOM   2714 HD13 ILE   169      24.272  -8.804 -48.562  1.00  0.00           H  
ATOM   2715  C   ILE   169      19.690  -6.913 -47.416  1.00  0.00           C  
ATOM   2716  O   ILE   169      18.681  -7.507 -47.041  1.00  0.00           O  
ATOM   2717  N   MET   170      20.096  -5.739 -46.908  1.00  0.00           N  
ATOM   2718  H   MET   170      21.038  -5.420 -47.085  1.00  0.00           H  
ATOM   2719  CA  MET   170      19.283  -5.046 -45.883  1.00  0.00           C  
ATOM   2720  HA  MET   170      19.043  -5.848 -45.184  1.00  0.00           H  
ATOM   2721  CB  MET   170      20.027  -3.947 -45.068  1.00  0.00           C  
ATOM   2722  HB2 MET   170      20.558  -3.350 -45.809  1.00  0.00           H  
ATOM   2723  HB3 MET   170      19.350  -3.275 -44.541  1.00  0.00           H  
ATOM   2724  CG  MET   170      21.024  -4.553 -44.038  1.00  0.00           C  
ATOM   2725  HG2 MET   170      20.522  -4.658 -43.076  1.00  0.00           H  
ATOM   2726  HG3 MET   170      21.174  -5.601 -44.297  1.00  0.00           H  
ATOM   2727  SD  MET   170      22.509  -3.590 -43.716  1.00  0.00           S  
ATOM   2728  CE  MET   170      21.932  -1.885 -43.697  1.00  0.00           C  
ATOM   2729  HE1 MET   170      21.674  -1.599 -44.717  1.00  0.00           H  
ATOM   2730  HE2 MET   170      21.055  -1.925 -43.051  1.00  0.00           H  
ATOM   2731  HE3 MET   170      22.731  -1.298 -43.245  1.00  0.00           H  
ATOM   2732  C   MET   170      17.976  -4.491 -46.395  1.00  0.00           C  
ATOM   2733  O   MET   170      17.000  -4.572 -45.692  1.00  0.00           O  
ATOM   2734  N   LYS   171      17.888  -4.097 -47.669  1.00  0.00           N  
ATOM   2735  H   LYS   171      18.766  -4.062 -48.167  1.00  0.00           H  
ATOM   2736  CA  LYS   171      16.655  -3.615 -48.336  1.00  0.00           C  
ATOM   2737  HA  LYS   171      16.141  -2.936 -47.655  1.00  0.00           H  
ATOM   2738  CB  LYS   171      17.039  -2.927 -49.661  1.00  0.00           C  
ATOM   2739  HB2 LYS   171      17.518  -1.972 -49.444  1.00  0.00           H  
ATOM   2740  HB3 LYS   171      17.732  -3.575 -50.198  1.00  0.00           H  
ATOM   2741  CG  LYS   171      15.970  -2.517 -50.681  1.00  0.00           C  
ATOM   2742  HG2 LYS   171      16.464  -2.031 -51.522  1.00  0.00           H  
ATOM   2743  HG3 LYS   171      15.709  -3.409 -51.251  1.00  0.00           H  
ATOM   2744  CD  LYS   171      14.821  -1.683 -50.151  1.00  0.00           C  
ATOM   2745  HD2 LYS   171      14.261  -2.281 -49.433  1.00  0.00           H  
ATOM   2746  HD3 LYS   171      15.084  -0.759 -49.636  1.00  0.00           H  
ATOM   2747  CE  LYS   171      13.837  -1.381 -51.255  1.00  0.00           C  
ATOM   2748  HE2 LYS   171      13.162  -0.583 -50.945  1.00  0.00           H  
ATOM   2749  HE3 LYS   171      14.266  -0.972 -52.170  1.00  0.00           H  
ATOM   2750  NZ  LYS   171      12.985  -2.600 -51.600  1.00  0.00           N  
ATOM   2751  HZ1 LYS   171      13.641  -3.296 -51.923  1.00  0.00           H  
ATOM   2752  HZ2 LYS   171      12.560  -2.929 -50.744  1.00  0.00           H  
ATOM   2753  HZ3 LYS   171      12.345  -2.532 -52.379  1.00  0.00           H  
ATOM   2754  C   LYS   171      15.642  -4.758 -48.537  1.00  0.00           C  
ATOM   2755  O   LYS   171      14.437  -4.646 -48.287  1.00  0.00           O  
ATOM   2756  N   GLY   172      16.160  -5.941 -48.797  1.00  0.00           N  
ATOM   2757  H   GLY   172      17.154  -5.886 -48.971  1.00  0.00           H  
ATOM   2758  CA  GLY   172      15.393  -7.226 -48.819  1.00  0.00           C  
ATOM   2759  HA2 GLY   172      14.387  -7.091 -49.216  1.00  0.00           H  
ATOM   2760  HA3 GLY   172      15.839  -8.054 -49.369  1.00  0.00           H  
ATOM   2761  C   GLY   172      15.009  -7.702 -47.375  1.00  0.00           C  
ATOM   2762  O   GLY   172      13.905  -8.205 -47.234  1.00  0.00           O  
ATOM   2763  N   GLN   173      15.873  -7.528 -46.327  1.00  0.00           N  
ATOM   2764  H   GLN   173      16.795  -7.133 -46.434  1.00  0.00           H  
ATOM   2765  CA  GLN   173      15.391  -7.721 -45.010  1.00  0.00           C  
ATOM   2766  HA  GLN   173      15.086  -8.759 -44.880  1.00  0.00           H  
ATOM   2767  CB  GLN   173      16.676  -7.549 -44.156  1.00  0.00           C  
ATOM   2768  HB2 GLN   173      17.330  -8.387 -44.398  1.00  0.00           H  
ATOM   2769  HB3 GLN   173      17.215  -6.617 -44.328  1.00  0.00           H  
ATOM   2770  CG  GLN   173      16.350  -7.619 -42.642  1.00  0.00           C  
ATOM   2771  HG2 GLN   173      15.744  -8.479 -42.357  1.00  0.00           H  
ATOM   2772  HG3 GLN   173      17.322  -7.736 -42.164  1.00  0.00           H  
ATOM   2773  CD  GLN   173      15.802  -6.354 -42.008  1.00  0.00           C  
ATOM   2774  OE1 GLN   173      15.701  -5.290 -42.566  1.00  0.00           O  
ATOM   2775  NE2 GLN   173      15.481  -6.453 -40.722  1.00  0.00           N  
ATOM   2776 HE21 GLN   173      14.953  -5.684 -40.336  1.00  0.00           H  
ATOM   2777 HE22 GLN   173      15.565  -7.337 -40.240  1.00  0.00           H  
ATOM   2778  C   GLN   173      14.281  -6.717 -44.668  1.00  0.00           C  
ATOM   2779  O   GLN   173      13.252  -7.184 -44.103  1.00  0.00           O  
ATOM   2780  N   ARG   174      14.336  -5.508 -45.208  1.00  0.00           N  
ATOM   2781  H   ARG   174      15.253  -5.212 -45.512  1.00  0.00           H  
ATOM   2782  CA  ARG   174      13.305  -4.459 -44.918  1.00  0.00           C  
ATOM   2783  HA  ARG   174      13.152  -4.433 -43.839  1.00  0.00           H  
ATOM   2784  CB  ARG   174      13.690  -3.030 -45.146  1.00  0.00           C  
ATOM   2785  HB2 ARG   174      14.664  -2.862 -44.686  1.00  0.00           H  
ATOM   2786  HB3 ARG   174      13.825  -2.948 -46.224  1.00  0.00           H  
ATOM   2787  CG  ARG   174      12.619  -1.976 -44.886  1.00  0.00           C  
ATOM   2788  HG2 ARG   174      11.839  -2.074 -45.641  1.00  0.00           H  
ATOM   2789  HG3 ARG   174      12.156  -2.014 -43.900  1.00  0.00           H  
ATOM   2790  CD  ARG   174      13.204  -0.595 -45.104  1.00  0.00           C  
ATOM   2791  HD2 ARG   174      13.870  -0.435 -44.256  1.00  0.00           H  
ATOM   2792  HD3 ARG   174      13.621  -0.531 -46.108  1.00  0.00           H  
ATOM   2793  NE  ARG   174      12.091   0.376 -45.007  1.00  0.00           N  
ATOM   2794  HE  ARG   174      11.277   0.038 -44.514  1.00  0.00           H  
ATOM   2795  CZ  ARG   174      12.006   1.612 -45.500  1.00  0.00           C  
ATOM   2796  NH1 ARG   174      12.953   2.347 -45.927  1.00  0.00           N  
ATOM   2797 HH11 ARG   174      13.866   2.064 -45.601  1.00  0.00           H  
ATOM   2798 HH12 ARG   174      12.876   3.219 -46.430  1.00  0.00           H  
ATOM   2799  NH2 ARG   174      10.844   2.146 -45.651  1.00  0.00           N  
ATOM   2800 HH21 ARG   174      10.050   1.554 -45.453  1.00  0.00           H  
ATOM   2801 HH22 ARG   174      10.725   3.061 -46.062  1.00  0.00           H  
ATOM   2802  C   ARG   174      11.997  -4.792 -45.521  1.00  0.00           C  
ATOM   2803  O   ARG   174      10.977  -4.807 -44.849  1.00  0.00           O  
ATOM   2804  N   ASP   175      12.082  -5.163 -46.800  1.00  0.00           N  
ATOM   2805  H   ASP   175      12.968  -5.027 -47.264  1.00  0.00           H  
ATOM   2806  CA  ASP   175      10.980  -5.775 -47.497  1.00  0.00           C  
ATOM   2807  HA  ASP   175      10.213  -5.008 -47.598  1.00  0.00           H  
ATOM   2808  CB  ASP   175      11.433  -6.256 -48.904  1.00  0.00           C  
ATOM   2809  HB2 ASP   175      12.164  -7.049 -48.754  1.00  0.00           H  
ATOM   2810  HB3 ASP   175      10.486  -6.647 -49.278  1.00  0.00           H  
ATOM   2811  CG  ASP   175      11.802  -5.171 -49.936  1.00  0.00           C  
ATOM   2812  OD1 ASP   175      11.886  -5.495 -51.114  1.00  0.00           O  
ATOM   2813  OD2 ASP   175      11.771  -3.977 -49.653  1.00  0.00           O  
ATOM   2814  C   ASP   175      10.424  -7.007 -46.770  1.00  0.00           C  
ATOM   2815  O   ASP   175       9.130  -7.207 -46.677  1.00  0.00           O  
ATOM   2816  N   GLN   176      11.195  -7.858 -46.098  1.00  0.00           N  
ATOM   2817  H   GLN   176      12.202  -7.780 -46.097  1.00  0.00           H  
ATOM   2818  CA  GLN   176      10.731  -9.081 -45.334  1.00  0.00           C  
ATOM   2819  HA  GLN   176       9.902  -9.563 -45.851  1.00  0.00           H  
ATOM   2820  CB  GLN   176      11.890 -10.146 -45.206  1.00  0.00           C  
ATOM   2821  HB2 GLN   176      12.513 -10.029 -46.093  1.00  0.00           H  
ATOM   2822  HB3 GLN   176      12.560  -9.926 -44.375  1.00  0.00           H  
ATOM   2823  CG  GLN   176      11.401 -11.618 -45.101  1.00  0.00           C  
ATOM   2824  HG2 GLN   176      11.085 -11.847 -44.083  1.00  0.00           H  
ATOM   2825  HG3 GLN   176      10.568 -11.747 -45.791  1.00  0.00           H  
ATOM   2826  CD  GLN   176      12.407 -12.602 -45.559  1.00  0.00           C  
ATOM   2827  OE1 GLN   176      13.533 -12.360 -45.946  1.00  0.00           O  
ATOM   2828  NE2 GLN   176      12.048 -13.827 -45.577  1.00  0.00           N  
ATOM   2829 HE21 GLN   176      12.703 -14.461 -46.010  1.00  0.00           H  
ATOM   2830 HE22 GLN   176      11.207 -14.090 -45.083  1.00  0.00           H  
ATOM   2831  C   GLN   176      10.313  -8.850 -43.850  1.00  0.00           C  
ATOM   2832  O   GLN   176       9.635  -9.757 -43.403  1.00  0.00           O  
ATOM   2833  N   MET   177      10.733  -7.803 -43.143  1.00  0.00           N  
ATOM   2834  H   MET   177      11.370  -7.101 -43.493  1.00  0.00           H  
ATOM   2835  CA  MET   177      10.051  -7.468 -41.865  1.00  0.00           C  
ATOM   2836  HA  MET   177      10.291  -8.314 -41.222  1.00  0.00           H  
ATOM   2837  CB  MET   177      10.678  -6.180 -41.260  1.00  0.00           C  
ATOM   2838  HB2 MET   177      10.628  -5.426 -42.045  1.00  0.00           H  
ATOM   2839  HB3 MET   177      10.238  -5.856 -40.317  1.00  0.00           H  
ATOM   2840  CG  MET   177      12.157  -6.185 -40.950  1.00  0.00           C  
ATOM   2841  HG2 MET   177      12.416  -6.928 -40.196  1.00  0.00           H  
ATOM   2842  HG3 MET   177      12.570  -6.500 -41.908  1.00  0.00           H  
ATOM   2843  SD  MET   177      12.943  -4.674 -40.512  1.00  0.00           S  
ATOM   2844  CE  MET   177      12.585  -4.459 -38.751  1.00  0.00           C  
ATOM   2845  HE1 MET   177      11.695  -3.847 -38.607  1.00  0.00           H  
ATOM   2846  HE2 MET   177      12.299  -5.379 -38.240  1.00  0.00           H  
ATOM   2847  HE3 MET   177      13.465  -4.058 -38.248  1.00  0.00           H  
ATOM   2848  C   MET   177       8.476  -7.471 -41.914  1.00  0.00           C  
ATOM   2849  O   MET   177       7.824  -6.749 -42.664  1.00  0.00           O  
ATOM   2850  N   LYS   178       7.851  -8.180 -40.995  1.00  0.00           N  
ATOM   2851  H   LYS   178       8.406  -8.647 -40.292  1.00  0.00           H  
ATOM   2852  CA  LYS   178       6.357  -8.227 -40.869  1.00  0.00           C  
ATOM   2853  HA  LYS   178       5.827  -8.317 -41.817  1.00  0.00           H  
ATOM   2854  CB  LYS   178       5.973  -9.455 -40.009  1.00  0.00           C  
ATOM   2855  HB2 LYS   178       6.668  -9.380 -39.172  1.00  0.00           H  
ATOM   2856  HB3 LYS   178       4.914  -9.461 -39.752  1.00  0.00           H  
ATOM   2857  CG  LYS   178       6.342 -10.856 -40.583  1.00  0.00           C  
ATOM   2858  HG2 LYS   178       6.146 -10.932 -41.653  1.00  0.00           H  
ATOM   2859  HG3 LYS   178       7.356 -11.093 -40.261  1.00  0.00           H  
ATOM   2860  CD  LYS   178       5.324 -11.925 -40.005  1.00  0.00           C  
ATOM   2861  HD2 LYS   178       5.593 -12.109 -38.965  1.00  0.00           H  
ATOM   2862  HD3 LYS   178       4.317 -11.518 -40.103  1.00  0.00           H  
ATOM   2863  CE  LYS   178       5.468 -13.152 -40.846  1.00  0.00           C  
ATOM   2864  HE2 LYS   178       5.105 -12.948 -41.854  1.00  0.00           H  
ATOM   2865  HE3 LYS   178       6.454 -13.617 -40.832  1.00  0.00           H  
ATOM   2866  NZ  LYS   178       4.522 -14.138 -40.306  1.00  0.00           N  
ATOM   2867  HZ1 LYS   178       4.788 -15.024 -40.710  1.00  0.00           H  
ATOM   2868  HZ2 LYS   178       4.555 -14.215 -39.299  1.00  0.00           H  
ATOM   2869  HZ3 LYS   178       3.540 -13.956 -40.455  1.00  0.00           H  
ATOM   2870  C   LYS   178       5.717  -7.031 -40.165  1.00  0.00           C  
ATOM   2871  O   LYS   178       6.132  -6.580 -39.106  1.00  0.00           O  
ATOM   2872  N   ARG   179       4.545  -6.498 -40.562  1.00  0.00           N  
ATOM   2873  H   ARG   179       4.103  -6.949 -41.350  1.00  0.00           H  
ATOM   2874  CA  ARG   179       3.854  -5.209 -40.174  1.00  0.00           C  
ATOM   2875  HA  ARG   179       4.368  -4.302 -40.493  1.00  0.00           H  
ATOM   2876  CB  ARG   179       2.508  -5.285 -40.934  1.00  0.00           C  
ATOM   2877  HB2 ARG   179       2.664  -5.187 -42.008  1.00  0.00           H  
ATOM   2878  HB3 ARG   179       1.944  -6.202 -40.766  1.00  0.00           H  
ATOM   2879  CG  ARG   179       1.657  -4.000 -40.687  1.00  0.00           C  
ATOM   2880  HG2 ARG   179       1.706  -3.755 -39.626  1.00  0.00           H  
ATOM   2881  HG3 ARG   179       2.094  -3.173 -41.247  1.00  0.00           H  
ATOM   2882  CD  ARG   179       0.175  -4.155 -41.263  1.00  0.00           C  
ATOM   2883  HD2 ARG   179      -0.342  -3.203 -41.145  1.00  0.00           H  
ATOM   2884  HD3 ARG   179       0.271  -4.374 -42.326  1.00  0.00           H  
ATOM   2885  NE  ARG   179      -0.499  -5.293 -40.626  1.00  0.00           N  
ATOM   2886  HE  ARG   179      -0.419  -6.194 -41.074  1.00  0.00           H  
ATOM   2887  CZ  ARG   179      -1.310  -5.331 -39.563  1.00  0.00           C  
ATOM   2888  NH1 ARG   179      -1.633  -4.328 -38.796  1.00  0.00           N  
ATOM   2889 HH11 ARG   179      -1.245  -3.414 -38.983  1.00  0.00           H  
ATOM   2890 HH12 ARG   179      -2.260  -4.414 -38.009  1.00  0.00           H  
ATOM   2891  NH2 ARG   179      -1.981  -6.444 -39.351  1.00  0.00           N  
ATOM   2892 HH21 ARG   179      -1.841  -7.279 -39.903  1.00  0.00           H  
ATOM   2893 HH22 ARG   179      -2.594  -6.469 -38.549  1.00  0.00           H  
ATOM   2894  C   ARG   179       3.622  -5.202 -38.635  1.00  0.00           C  
ATOM   2895  O   ARG   179       3.194  -6.263 -38.134  1.00  0.00           O  
ATOM   2896  N   PRO   180       3.874  -4.110 -37.854  1.00  0.00           N  
ATOM   2897  CD  PRO   180       4.480  -2.922 -38.289  1.00  0.00           C  
ATOM   2898  HD2 PRO   180       3.970  -2.455 -39.132  1.00  0.00           H  
ATOM   2899  HD3 PRO   180       5.504  -3.148 -38.588  1.00  0.00           H  
ATOM   2900  CG  PRO   180       4.549  -1.970 -37.139  1.00  0.00           C  
ATOM   2901  HG2 PRO   180       3.640  -1.368 -37.148  1.00  0.00           H  
ATOM   2902  HG3 PRO   180       5.420  -1.319 -37.073  1.00  0.00           H  
ATOM   2903  CB  PRO   180       4.380  -2.902 -35.961  1.00  0.00           C  
ATOM   2904  HB2 PRO   180       3.879  -2.354 -35.163  1.00  0.00           H  
ATOM   2905  HB3 PRO   180       5.405  -3.181 -35.716  1.00  0.00           H  
ATOM   2906  CA  PRO   180       3.499  -4.035 -36.485  1.00  0.00           C  
ATOM   2907  HA  PRO   180       3.870  -4.921 -35.970  1.00  0.00           H  
ATOM   2908  C   PRO   180       1.972  -3.819 -36.267  1.00  0.00           C  
ATOM   2909  O   PRO   180       1.437  -2.784 -36.712  1.00  0.00           O  
ATOM   2910  N   PRO   181       1.342  -4.796 -35.696  1.00  0.00           N  
ATOM   2911  CD  PRO   181       1.732  -6.053 -35.143  1.00  0.00           C  
ATOM   2912  HD2 PRO   181       2.260  -5.911 -34.200  1.00  0.00           H  
ATOM   2913  HD3 PRO   181       2.312  -6.566 -35.911  1.00  0.00           H  
ATOM   2914  CG  PRO   181       0.444  -6.816 -34.894  1.00  0.00           C  
ATOM   2915  HG2 PRO   181       0.340  -6.947 -33.817  1.00  0.00           H  
ATOM   2916  HG3 PRO   181       0.455  -7.800 -35.363  1.00  0.00           H  
ATOM   2917  CB  PRO   181      -0.799  -6.011 -35.453  1.00  0.00           C  
ATOM   2918  HB2 PRO   181      -1.597  -6.143 -34.722  1.00  0.00           H  
ATOM   2919  HB3 PRO   181      -1.027  -6.388 -36.450  1.00  0.00           H  
ATOM   2920  CA  PRO   181      -0.154  -4.623 -35.556  1.00  0.00           C  
ATOM   2921  HA  PRO   181      -0.534  -4.033 -36.390  1.00  0.00           H  
ATOM   2922  C   PRO   181      -0.404  -3.899 -34.220  1.00  0.00           C  
ATOM   2923  O   PRO   181       0.042  -4.266 -33.153  1.00  0.00           O  
ATOM   2924  N   LEU   182      -1.097  -2.809 -34.269  1.00  0.00           N  
ATOM   2925  H   LEU   182      -1.570  -2.494 -35.104  1.00  0.00           H  
ATOM   2926  CA  LEU   182      -0.955  -1.764 -33.278  1.00  0.00           C  
ATOM   2927  HA  LEU   182       0.088  -1.656 -32.979  1.00  0.00           H  
ATOM   2928  CB  LEU   182      -1.491  -0.521 -33.913  1.00  0.00           C  
ATOM   2929  HB2 LEU   182      -2.568  -0.602 -34.062  1.00  0.00           H  
ATOM   2930  HB3 LEU   182      -1.426   0.294 -33.192  1.00  0.00           H  
ATOM   2931  CG  LEU   182      -0.764  -0.075 -35.258  1.00  0.00           C  
ATOM   2932  HG  LEU   182      -0.823  -0.868 -36.004  1.00  0.00           H  
ATOM   2933  CD1 LEU   182      -1.491   1.206 -35.761  1.00  0.00           C  
ATOM   2934 HD11 LEU   182      -2.505   0.896 -36.014  1.00  0.00           H  
ATOM   2935 HD12 LEU   182      -1.516   1.847 -34.880  1.00  0.00           H  
ATOM   2936 HD13 LEU   182      -0.813   1.546 -36.545  1.00  0.00           H  
ATOM   2937  CD2 LEU   182       0.632   0.161 -34.833  1.00  0.00           C  
ATOM   2938 HD21 LEU   182       1.118  -0.795 -34.640  1.00  0.00           H  
ATOM   2939 HD22 LEU   182       1.233   0.533 -35.663  1.00  0.00           H  
ATOM   2940 HD23 LEU   182       0.764   0.852 -34.000  1.00  0.00           H  
ATOM   2941  C   LEU   182      -1.807  -2.097 -32.037  1.00  0.00           C  
ATOM   2942  O   LEU   182      -1.458  -1.652 -30.910  1.00  0.00           O  
ATOM   2943  N   GLU   183      -2.922  -2.810 -32.218  1.00  0.00           N  
ATOM   2944  H   GLU   183      -3.247  -2.884 -33.171  1.00  0.00           H  
ATOM   2945  CA  GLU   183      -3.732  -3.365 -31.138  1.00  0.00           C  
ATOM   2946  HA  GLU   183      -4.003  -2.443 -30.624  1.00  0.00           H  
ATOM   2947  CB  GLU   183      -5.030  -4.071 -31.665  1.00  0.00           C  
ATOM   2948  HB2 GLU   183      -4.655  -4.977 -32.140  1.00  0.00           H  
ATOM   2949  HB3 GLU   183      -5.561  -4.418 -30.778  1.00  0.00           H  
ATOM   2950  CG  GLU   183      -5.958  -3.283 -32.564  1.00  0.00           C  
ATOM   2951  HG2 GLU   183      -6.975  -3.503 -32.241  1.00  0.00           H  
ATOM   2952  HG3 GLU   183      -5.771  -2.212 -32.491  1.00  0.00           H  
ATOM   2953  CD  GLU   183      -5.654  -3.613 -34.094  1.00  0.00           C  
ATOM   2954  OE1 GLU   183      -6.609  -3.877 -34.863  1.00  0.00           O  
ATOM   2955  OE2 GLU   183      -4.496  -3.481 -34.577  1.00  0.00           O  
ATOM   2956  C   GLU   183      -2.960  -4.152 -30.092  1.00  0.00           C  
ATOM   2957  O   GLU   183      -3.478  -4.344 -28.988  1.00  0.00           O  
ATOM   2958  N   GLU   184      -1.757  -4.602 -30.362  1.00  0.00           N  
ATOM   2959  H   GLU   184      -1.302  -4.394 -31.239  1.00  0.00           H  
ATOM   2960  CA  GLU   184      -0.984  -5.473 -29.452  1.00  0.00           C  
ATOM   2961  HA  GLU   184      -1.612  -6.074 -28.794  1.00  0.00           H  
ATOM   2962  CB  GLU   184      -0.304  -6.483 -30.309  1.00  0.00           C  
ATOM   2963  HB2 GLU   184       0.365  -5.963 -30.994  1.00  0.00           H  
ATOM   2964  HB3 GLU   184       0.394  -7.161 -29.818  1.00  0.00           H  
ATOM   2965  CG  GLU   184      -1.231  -7.501 -30.966  1.00  0.00           C  
ATOM   2966  HG2 GLU   184      -1.918  -6.948 -31.606  1.00  0.00           H  
ATOM   2967  HG3 GLU   184      -0.639  -8.098 -31.660  1.00  0.00           H  
ATOM   2968  CD  GLU   184      -1.948  -8.424 -30.046  1.00  0.00           C  
ATOM   2969  OE1 GLU   184      -2.929  -9.109 -30.513  1.00  0.00           O  
ATOM   2970  OE2 GLU   184      -1.587  -8.392 -28.851  1.00  0.00           O  
ATOM   2971  C   GLU   184      -0.037  -4.526 -28.619  1.00  0.00           C  
ATOM   2972  O   GLU   184       0.369  -4.921 -27.569  1.00  0.00           O  
ATOM   2973  N   ARG   185       0.247  -3.327 -29.099  1.00  0.00           N  
ATOM   2974  H   ARG   185      -0.175  -3.015 -29.961  1.00  0.00           H  
ATOM   2975  CA  ARG   185       0.878  -2.254 -28.339  1.00  0.00           C  
ATOM   2976  HA  ARG   185       1.754  -2.654 -27.828  1.00  0.00           H  
ATOM   2977  CB  ARG   185       1.471  -1.111 -29.197  1.00  0.00           C  
ATOM   2978  HB2 ARG   185       0.642  -0.554 -29.633  1.00  0.00           H  
ATOM   2979  HB3 ARG   185       2.046  -0.443 -28.555  1.00  0.00           H  
ATOM   2980  CG  ARG   185       2.350  -1.695 -30.289  1.00  0.00           C  
ATOM   2981  HG2 ARG   185       3.015  -2.475 -29.920  1.00  0.00           H  
ATOM   2982  HG3 ARG   185       1.693  -2.264 -30.946  1.00  0.00           H  
ATOM   2983  CD  ARG   185       3.182  -0.648 -30.976  1.00  0.00           C  
ATOM   2984  HD2 ARG   185       2.463  -0.072 -31.558  1.00  0.00           H  
ATOM   2985  HD3 ARG   185       3.770  -0.034 -30.294  1.00  0.00           H  
ATOM   2986  NE  ARG   185       4.145  -1.235 -31.867  1.00  0.00           N  
ATOM   2987  HE  ARG   185       4.481  -2.157 -31.630  1.00  0.00           H  
ATOM   2988  CZ  ARG   185       4.863  -0.575 -32.775  1.00  0.00           C  
ATOM   2989  NH1 ARG   185       4.565   0.592 -33.255  1.00  0.00           N  
ATOM   2990 HH11 ARG   185       3.847   1.124 -32.783  1.00  0.00           H  
ATOM   2991 HH12 ARG   185       4.982   1.053 -34.051  1.00  0.00           H  
ATOM   2992  NH2 ARG   185       5.828  -1.256 -33.416  1.00  0.00           N  
ATOM   2993 HH21 ARG   185       6.030  -2.161 -33.016  1.00  0.00           H  
ATOM   2994 HH22 ARG   185       6.339  -0.739 -34.118  1.00  0.00           H  
ATOM   2995  C   ARG   185      -0.093  -1.621 -27.405  1.00  0.00           C  
ATOM   2996  O   ARG   185       0.366  -1.274 -26.281  1.00  0.00           O  
ATOM   2997  N   ARG   186      -1.435  -1.645 -27.749  1.00  0.00           N  
ATOM   2998  H   ARG   186      -1.692  -2.115 -28.606  1.00  0.00           H  
ATOM   2999  CA  ARG   186      -2.489  -1.100 -26.888  1.00  0.00           C  
ATOM   3000  HA  ARG   186      -2.183  -0.172 -26.405  1.00  0.00           H  
ATOM   3001  CB  ARG   186      -3.764  -0.830 -27.643  1.00  0.00           C  
ATOM   3002  HB2 ARG   186      -3.955  -1.733 -28.223  1.00  0.00           H  
ATOM   3003  HB3 ARG   186      -4.593  -0.565 -26.986  1.00  0.00           H  
ATOM   3004  CG  ARG   186      -3.596   0.358 -28.645  1.00  0.00           C  
ATOM   3005  HG2 ARG   186      -3.486   1.225 -27.993  1.00  0.00           H  
ATOM   3006  HG3 ARG   186      -2.722   0.219 -29.280  1.00  0.00           H  
ATOM   3007  CD  ARG   186      -4.750   0.641 -29.579  1.00  0.00           C  
ATOM   3008  HD2 ARG   186      -4.985  -0.247 -30.165  1.00  0.00           H  
ATOM   3009  HD3 ARG   186      -5.545   0.896 -28.877  1.00  0.00           H  
ATOM   3010  NE  ARG   186      -4.548   1.897 -30.441  1.00  0.00           N  
ATOM   3011  HE  ARG   186      -4.744   1.765 -31.423  1.00  0.00           H  
ATOM   3012  CZ  ARG   186      -4.616   3.093 -30.055  1.00  0.00           C  
ATOM   3013  NH1 ARG   186      -4.729   4.009 -30.921  1.00  0.00           N  
ATOM   3014 HH11 ARG   186      -4.959   3.731 -31.864  1.00  0.00           H  
ATOM   3015 HH12 ARG   186      -4.842   4.965 -30.614  1.00  0.00           H  
ATOM   3016  NH2 ARG   186      -4.544   3.558 -28.825  1.00  0.00           N  
ATOM   3017 HH21 ARG   186      -4.492   2.978 -28.001  1.00  0.00           H  
ATOM   3018 HH22 ARG   186      -4.728   4.538 -28.664  1.00  0.00           H  
ATOM   3019  C   ARG   186      -2.813  -1.995 -25.734  1.00  0.00           C  
ATOM   3020  O   ARG   186      -2.722  -1.577 -24.578  1.00  0.00           O  
ATOM   3021  N   ALA   187      -3.085  -3.280 -26.054  1.00  0.00           N  
ATOM   3022  H   ALA   187      -3.253  -3.430 -27.038  1.00  0.00           H  
ATOM   3023  CA  ALA   187      -3.338  -4.367 -25.121  1.00  0.00           C  
ATOM   3024  HA  ALA   187      -4.222  -4.007 -24.595  1.00  0.00           H  
ATOM   3025  CB  ALA   187      -3.708  -5.585 -25.874  1.00  0.00           C  
ATOM   3026  HB1 ALA   187      -4.722  -5.481 -26.261  1.00  0.00           H  
ATOM   3027  HB2 ALA   187      -3.084  -5.747 -26.753  1.00  0.00           H  
ATOM   3028  HB3 ALA   187      -3.934  -6.479 -25.292  1.00  0.00           H  
ATOM   3029  C   ALA   187      -2.186  -4.569 -24.117  1.00  0.00           C  
ATOM   3030  O   ALA   187      -2.530  -5.182 -23.077  1.00  0.00           O  
ATOM   3031  N   MET   188      -0.961  -4.076 -24.342  1.00  0.00           N  
ATOM   3032  H   MET   188      -0.876  -3.642 -25.250  1.00  0.00           H  
ATOM   3033  CA  MET   188       0.084  -4.025 -23.338  1.00  0.00           C  
ATOM   3034  HA  MET   188      -0.261  -4.700 -22.555  1.00  0.00           H  
ATOM   3035  CB  MET   188       1.382  -4.492 -24.031  1.00  0.00           C  
ATOM   3036  HB2 MET   188       1.286  -5.532 -24.342  1.00  0.00           H  
ATOM   3037  HB3 MET   188       1.630  -3.856 -24.881  1.00  0.00           H  
ATOM   3038  CG  MET   188       2.729  -4.325 -23.251  1.00  0.00           C  
ATOM   3039  HG2 MET   188       2.897  -3.256 -23.121  1.00  0.00           H  
ATOM   3040  HG3 MET   188       2.550  -4.739 -22.258  1.00  0.00           H  
ATOM   3041  SD  MET   188       4.150  -5.055 -24.168  1.00  0.00           S  
ATOM   3042  CE  MET   188       3.760  -6.821 -24.154  1.00  0.00           C  
ATOM   3043  HE1 MET   188       3.042  -7.137 -23.397  1.00  0.00           H  
ATOM   3044  HE2 MET   188       3.357  -6.952 -25.158  1.00  0.00           H  
ATOM   3045  HE3 MET   188       4.677  -7.408 -24.108  1.00  0.00           H  
ATOM   3046  C   MET   188       0.171  -2.688 -22.633  1.00  0.00           C  
ATOM   3047  O   MET   188       0.278  -2.684 -21.381  1.00  0.00           O  
ATOM   3048  N   HIE   189       0.026  -1.573 -23.347  1.00  0.00           N  
ATOM   3049  H   HIE   189      -0.080  -1.688 -24.345  1.00  0.00           H  
ATOM   3050  CA  HIE   189      -0.014  -0.185 -22.811  1.00  0.00           C  
ATOM   3051  HA  HIE   189       0.879   0.074 -22.242  1.00  0.00           H  
ATOM   3052  CB  HIE   189      -0.125   0.790 -23.994  1.00  0.00           C  
ATOM   3053  HB2 HIE   189       0.741   0.642 -24.639  1.00  0.00           H  
ATOM   3054  HB3 HIE   189      -1.007   0.639 -24.615  1.00  0.00           H  
ATOM   3055  CG  HIE   189       0.031   2.199 -23.538  1.00  0.00           C  
ATOM   3056  ND1 HIE   189      -1.026   2.934 -22.917  1.00  0.00           N  
ATOM   3057  CE1 HIE   189      -0.465   4.149 -22.736  1.00  0.00           C  
ATOM   3058  HE1 HIE   189      -0.876   4.935 -22.120  1.00  0.00           H  
ATOM   3059  NE2 HIE   189       0.755   4.240 -23.203  1.00  0.00           N  
ATOM   3060  HE2 HIE   189       1.308   5.082 -23.129  1.00  0.00           H  
ATOM   3061  CD2 HIE   189       1.105   3.024 -23.696  1.00  0.00           C  
ATOM   3062  HD2 HIE   189       2.057   2.762 -24.132  1.00  0.00           H  
ATOM   3063  C   HIE   189      -1.134   0.069 -21.689  1.00  0.00           C  
ATOM   3064  O   HIE   189      -0.924   0.733 -20.760  1.00  0.00           O  
ATOM   3065  N   ASP   190      -2.260  -0.653 -21.760  1.00  0.00           N  
ATOM   3066  H   ASP   190      -2.434  -1.077 -22.659  1.00  0.00           H  
ATOM   3067  CA  ASP   190      -3.378  -0.591 -20.750  1.00  0.00           C  
ATOM   3068  HA  ASP   190      -3.604   0.408 -20.377  1.00  0.00           H  
ATOM   3069  CB  ASP   190      -4.630  -1.227 -21.374  1.00  0.00           C  
ATOM   3070  HB2 ASP   190      -4.302  -2.142 -21.866  1.00  0.00           H  
ATOM   3071  HB3 ASP   190      -5.383  -1.592 -20.676  1.00  0.00           H  
ATOM   3072  CG  ASP   190      -5.303  -0.389 -22.599  1.00  0.00           C  
ATOM   3073  OD1 ASP   190      -5.129   0.830 -22.614  1.00  0.00           O  
ATOM   3074  OD2 ASP   190      -5.938  -0.931 -23.552  1.00  0.00           O  
ATOM   3075  C   ASP   190      -3.049  -1.506 -19.492  1.00  0.00           C  
ATOM   3076  O   ASP   190      -3.815  -1.424 -18.523  1.00  0.00           O  
ATOM   3077  N   ILE   191      -2.082  -2.412 -19.512  1.00  0.00           N  
ATOM   3078  H   ILE   191      -1.508  -2.394 -20.343  1.00  0.00           H  
ATOM   3079  CA  ILE   191      -1.687  -3.134 -18.272  1.00  0.00           C  
ATOM   3080  HA  ILE   191      -2.572  -3.308 -17.659  1.00  0.00           H  
ATOM   3081  CB  ILE   191      -1.057  -4.562 -18.639  1.00  0.00           C  
ATOM   3082  HB  ILE   191      -0.100  -4.395 -19.132  1.00  0.00           H  
ATOM   3083  CG2 ILE   191      -0.848  -5.320 -17.287  1.00  0.00           C  
ATOM   3084 HG21 ILE   191      -0.140  -4.667 -16.776  1.00  0.00           H  
ATOM   3085 HG22 ILE   191      -1.664  -5.337 -16.564  1.00  0.00           H  
ATOM   3086 HG23 ILE   191      -0.507  -6.354 -17.337  1.00  0.00           H  
ATOM   3087  CG1 ILE   191      -2.003  -5.337 -19.543  1.00  0.00           C  
ATOM   3088 HG12 ILE   191      -2.906  -5.678 -19.037  1.00  0.00           H  
ATOM   3089 HG13 ILE   191      -2.392  -4.685 -20.325  1.00  0.00           H  
ATOM   3090  CD1 ILE   191      -1.285  -6.496 -20.172  1.00  0.00           C  
ATOM   3091 HD11 ILE   191      -0.348  -6.228 -20.660  1.00  0.00           H  
ATOM   3092 HD12 ILE   191      -0.967  -7.226 -19.427  1.00  0.00           H  
ATOM   3093 HD13 ILE   191      -1.948  -6.901 -20.937  1.00  0.00           H  
ATOM   3094  C   ILE   191      -0.778  -2.250 -17.426  1.00  0.00           C  
ATOM   3095  O   ILE   191      -0.919  -2.212 -16.175  1.00  0.00           O  
ATOM   3096  N   ILE   192      -0.056  -1.379 -18.137  1.00  0.00           N  
ATOM   3097  H   ILE   192      -0.078  -1.478 -19.142  1.00  0.00           H  
ATOM   3098  CA  ILE   192       0.853  -0.378 -17.565  1.00  0.00           C  
ATOM   3099  HA  ILE   192       1.323  -0.850 -16.702  1.00  0.00           H  
ATOM   3100  CB  ILE   192       1.864  -0.116 -18.653  1.00  0.00           C  
ATOM   3101  HB  ILE   192       1.314   0.011 -19.585  1.00  0.00           H  
ATOM   3102  CG2 ILE   192       2.774   1.143 -18.315  1.00  0.00           C  
ATOM   3103 HG21 ILE   192       3.428   1.318 -19.169  1.00  0.00           H  
ATOM   3104 HG22 ILE   192       2.154   2.005 -18.067  1.00  0.00           H  
ATOM   3105 HG23 ILE   192       3.431   0.860 -17.493  1.00  0.00           H  
ATOM   3106  CG1 ILE   192       2.776  -1.380 -18.769  1.00  0.00           C  
ATOM   3107 HG12 ILE   192       3.508  -1.421 -17.962  1.00  0.00           H  
ATOM   3108 HG13 ILE   192       2.092  -2.228 -18.742  1.00  0.00           H  
ATOM   3109  CD1 ILE   192       3.471  -1.468 -20.071  1.00  0.00           C  
ATOM   3110 HD11 ILE   192       2.742  -1.466 -20.881  1.00  0.00           H  
ATOM   3111 HD12 ILE   192       4.225  -0.681 -20.038  1.00  0.00           H  
ATOM   3112 HD13 ILE   192       4.051  -2.390 -20.123  1.00  0.00           H  
ATOM   3113  C   ILE   192       0.019   0.789 -17.075  1.00  0.00           C  
ATOM   3114  O   ILE   192       0.087   1.124 -15.906  1.00  0.00           O  
ATOM   3115  N   ALA   193      -0.805   1.411 -17.953  1.00  0.00           N  
ATOM   3116  H   ALA   193      -0.890   1.017 -18.879  1.00  0.00           H  
ATOM   3117  CA  ALA   193      -1.798   2.451 -17.695  1.00  0.00           C  
ATOM   3118  HA  ALA   193      -1.341   3.193 -17.040  1.00  0.00           H  
ATOM   3119  CB  ALA   193      -2.295   3.139 -19.027  1.00  0.00           C  
ATOM   3120  HB1 ALA   193      -2.627   2.317 -19.662  1.00  0.00           H  
ATOM   3121  HB2 ALA   193      -3.213   3.683 -18.805  1.00  0.00           H  
ATOM   3122  HB3 ALA   193      -1.473   3.804 -19.290  1.00  0.00           H  
ATOM   3123  C   ALA   193      -2.988   1.925 -16.824  1.00  0.00           C  
ATOM   3124  O   ALA   193      -4.085   1.817 -17.382  1.00  0.00           O  
ATOM   3125  N   SER   194      -2.894   1.560 -15.494  1.00  0.00           N  
ATOM   3126  H   SER   194      -2.007   1.711 -15.035  1.00  0.00           H  
ATOM   3127  CA  SER   194      -3.912   0.943 -14.628  1.00  0.00           C  
ATOM   3128  HA  SER   194      -4.853   1.397 -14.938  1.00  0.00           H  
ATOM   3129  CB  SER   194      -3.837  -0.539 -14.944  1.00  0.00           C  
ATOM   3130  HB2 SER   194      -4.125  -0.526 -15.995  1.00  0.00           H  
ATOM   3131  HB3 SER   194      -2.848  -0.918 -14.683  1.00  0.00           H  
ATOM   3132  OG  SER   194      -4.793  -1.233 -14.141  1.00  0.00           O  
ATOM   3133  HG  SER   194      -4.857  -2.065 -14.615  1.00  0.00           H  
ATOM   3134  C   SER   194      -3.601   1.164 -13.092  1.00  0.00           C  
ATOM   3135  O   SER   194      -2.409   1.424 -12.774  1.00  0.00           O  
ATOM   3136  N   ASP   195      -4.486   1.051 -12.116  1.00  0.00           N  
ATOM   3137  H   ASP   195      -5.448   0.917 -12.395  1.00  0.00           H  
ATOM   3138  CA  ASP   195      -4.275   1.441 -10.699  1.00  0.00           C  
ATOM   3139  HA  ASP   195      -3.847   2.440 -10.622  1.00  0.00           H  
ATOM   3140  CB  ASP   195      -5.577   1.338  -9.907  1.00  0.00           C  
ATOM   3141  HB2 ASP   195      -5.999   0.334  -9.955  1.00  0.00           H  
ATOM   3142  HB3 ASP   195      -5.381   1.552  -8.856  1.00  0.00           H  
ATOM   3143  CG  ASP   195      -6.729   2.309 -10.373  1.00  0.00           C  
ATOM   3144  OD1 ASP   195      -7.897   1.909 -10.545  1.00  0.00           O  
ATOM   3145  OD2 ASP   195      -6.542   3.521 -10.627  1.00  0.00           O  
ATOM   3146  C   ASP   195      -3.181   0.540  -9.980  1.00  0.00           C  
ATOM   3147  O   ASP   195      -2.478   0.994  -9.110  1.00  0.00           O  
ATOM   3148  N   THR   196      -3.258  -0.804 -10.357  1.00  0.00           N  
ATOM   3149  H   THR   196      -3.873  -1.087 -11.106  1.00  0.00           H  
ATOM   3150  CA  THR   196      -2.372  -1.837  -9.818  1.00  0.00           C  
ATOM   3151  HA  THR   196      -1.558  -1.348  -9.282  1.00  0.00           H  
ATOM   3152  CB  THR   196      -3.260  -2.771  -8.862  1.00  0.00           C  
ATOM   3153  HB  THR   196      -4.102  -3.226  -9.383  1.00  0.00           H  
ATOM   3154  CG2 THR   196      -2.373  -3.836  -8.173  1.00  0.00           C  
ATOM   3155 HG21 THR   196      -1.307  -3.716  -8.365  1.00  0.00           H  
ATOM   3156 HG22 THR   196      -2.595  -3.928  -7.110  1.00  0.00           H  
ATOM   3157 HG23 THR   196      -2.622  -4.784  -8.651  1.00  0.00           H  
ATOM   3158  OG1 THR   196      -3.863  -1.945  -7.921  1.00  0.00           O  
ATOM   3159  HG1 THR   196      -4.695  -1.650  -8.299  1.00  0.00           H  
ATOM   3160  C   THR   196      -1.898  -2.701 -11.030  1.00  0.00           C  
ATOM   3161  O   THR   196      -2.720  -3.001 -11.832  1.00  0.00           O  
ATOM   3162  N   PHE   197      -0.587  -3.138 -11.162  1.00  0.00           N  
ATOM   3163  H   PHE   197       0.075  -2.972 -10.417  1.00  0.00           H  
ATOM   3164  CA  PHE   197      -0.091  -4.097 -12.174  1.00  0.00           C  
ATOM   3165  HA  PHE   197      -0.294  -3.736 -13.182  1.00  0.00           H  
ATOM   3166  CB  PHE   197       1.487  -4.232 -12.067  1.00  0.00           C  
ATOM   3167  HB2 PHE   197       1.969  -3.303 -12.372  1.00  0.00           H  
ATOM   3168  HB3 PHE   197       1.679  -4.442 -11.015  1.00  0.00           H  
ATOM   3169  CG  PHE   197       2.097  -5.416 -12.916  1.00  0.00           C  
ATOM   3170  CD1 PHE   197       2.115  -5.354 -14.307  1.00  0.00           C  
ATOM   3171  HD1 PHE   197       1.659  -4.521 -14.822  1.00  0.00           H  
ATOM   3172  CE1 PHE   197       2.637  -6.422 -15.013  1.00  0.00           C  
ATOM   3173  HE1 PHE   197       2.564  -6.353 -16.088  1.00  0.00           H  
ATOM   3174  CZ  PHE   197       3.219  -7.557 -14.430  1.00  0.00           C  
ATOM   3175  HZ  PHE   197       3.725  -8.230 -15.106  1.00  0.00           H  
ATOM   3176  CE2 PHE   197       3.167  -7.681 -13.032  1.00  0.00           C  
ATOM   3177  HE2 PHE   197       3.515  -8.616 -12.620  1.00  0.00           H  
ATOM   3178  CD2 PHE   197       2.539  -6.624 -12.303  1.00  0.00           C  
ATOM   3179  HD2 PHE   197       2.442  -6.799 -11.241  1.00  0.00           H  
ATOM   3180  C   PHE   197      -0.781  -5.430 -11.960  1.00  0.00           C  
ATOM   3181  O   PHE   197      -0.770  -5.948 -10.808  1.00  0.00           O  
ATOM   3182  N   ASP   198      -1.441  -6.040 -13.019  1.00  0.00           N  
ATOM   3183  H   ASP   198      -1.503  -5.513 -13.878  1.00  0.00           H  
ATOM   3184  CA  ASP   198      -2.102  -7.359 -13.049  1.00  0.00           C  
ATOM   3185  HA  ASP   198      -2.189  -7.704 -12.018  1.00  0.00           H  
ATOM   3186  CB  ASP   198      -3.492  -7.281 -13.741  1.00  0.00           C  
ATOM   3187  HB2 ASP   198      -3.997  -6.414 -13.315  1.00  0.00           H  
ATOM   3188  HB3 ASP   198      -3.242  -7.201 -14.799  1.00  0.00           H  
ATOM   3189  CG  ASP   198      -4.380  -8.498 -13.465  1.00  0.00           C  
ATOM   3190  OD1 ASP   198      -5.546  -8.477 -13.918  1.00  0.00           O  
ATOM   3191  OD2 ASP   198      -3.872  -9.585 -13.033  1.00  0.00           O  
ATOM   3192  C   ASP   198      -1.200  -8.498 -13.589  1.00  0.00           C  
ATOM   3193  O   ASP   198      -1.093  -8.622 -14.783  1.00  0.00           O  
ATOM   3194  N   LYS   199      -0.778  -9.365 -12.709  1.00  0.00           N  
ATOM   3195  H   LYS   199      -1.020  -9.265 -11.733  1.00  0.00           H  
ATOM   3196  CA  LYS   199       0.168 -10.432 -13.116  1.00  0.00           C  
ATOM   3197  HA  LYS   199       1.003  -9.957 -13.631  1.00  0.00           H  
ATOM   3198  CB  LYS   199       0.821 -11.153 -11.913  1.00  0.00           C  
ATOM   3199  HB2 LYS   199       0.870 -10.339 -11.190  1.00  0.00           H  
ATOM   3200  HB3 LYS   199       0.214 -12.021 -11.654  1.00  0.00           H  
ATOM   3201  CG  LYS   199       2.257 -11.541 -12.365  1.00  0.00           C  
ATOM   3202  HG2 LYS   199       2.269 -12.320 -13.126  1.00  0.00           H  
ATOM   3203  HG3 LYS   199       2.709 -10.619 -12.731  1.00  0.00           H  
ATOM   3204  CD  LYS   199       3.143 -12.069 -11.258  1.00  0.00           C  
ATOM   3205  HD2 LYS   199       3.285 -11.421 -10.393  1.00  0.00           H  
ATOM   3206  HD3 LYS   199       2.733 -12.998 -10.861  1.00  0.00           H  
ATOM   3207  CE  LYS   199       4.608 -12.340 -11.652  1.00  0.00           C  
ATOM   3208  HE2 LYS   199       4.894 -11.690 -12.479  1.00  0.00           H  
ATOM   3209  HE3 LYS   199       5.311 -12.141 -10.843  1.00  0.00           H  
ATOM   3210  NZ  LYS   199       4.796 -13.707 -12.100  1.00  0.00           N  
ATOM   3211  HZ1 LYS   199       5.693 -13.920 -12.511  1.00  0.00           H  
ATOM   3212  HZ2 LYS   199       4.638 -14.345 -11.332  1.00  0.00           H  
ATOM   3213  HZ3 LYS   199       4.093 -14.003 -12.761  1.00  0.00           H  
ATOM   3214  C   LYS   199      -0.505 -11.409 -14.083  1.00  0.00           C  
ATOM   3215  O   LYS   199       0.107 -11.817 -15.088  1.00  0.00           O  
ATOM   3216  N   ALA   200      -1.729 -11.777 -13.742  1.00  0.00           N  
ATOM   3217  H   ALA   200      -2.094 -11.381 -12.887  1.00  0.00           H  
ATOM   3218  CA  ALA   200      -2.487 -12.710 -14.538  1.00  0.00           C  
ATOM   3219  HA  ALA   200      -1.938 -13.641 -14.684  1.00  0.00           H  
ATOM   3220  CB  ALA   200      -3.701 -13.133 -13.775  1.00  0.00           C  
ATOM   3221  HB1 ALA   200      -3.499 -13.443 -12.750  1.00  0.00           H  
ATOM   3222  HB2 ALA   200      -4.408 -12.303 -13.786  1.00  0.00           H  
ATOM   3223  HB3 ALA   200      -4.150 -13.991 -14.277  1.00  0.00           H  
ATOM   3224  C   ALA   200      -2.757 -12.006 -15.890  1.00  0.00           C  
ATOM   3225  O   ALA   200      -2.559 -12.626 -16.897  1.00  0.00           O  
ATOM   3226  N   LYS   201      -3.060 -10.666 -15.906  1.00  0.00           N  
ATOM   3227  H   LYS   201      -3.215 -10.233 -15.007  1.00  0.00           H  
ATOM   3228  CA  LYS   201      -3.265 -10.054 -17.199  1.00  0.00           C  
ATOM   3229  HA  LYS   201      -3.958 -10.693 -17.746  1.00  0.00           H  
ATOM   3230  CB  LYS   201      -4.022  -8.689 -17.059  1.00  0.00           C  
ATOM   3231  HB2 LYS   201      -4.742  -8.785 -16.246  1.00  0.00           H  
ATOM   3232  HB3 LYS   201      -3.349  -7.837 -16.954  1.00  0.00           H  
ATOM   3233  CG  LYS   201      -4.829  -8.345 -18.320  1.00  0.00           C  
ATOM   3234  HG2 LYS   201      -4.163  -8.304 -19.182  1.00  0.00           H  
ATOM   3235  HG3 LYS   201      -5.640  -9.049 -18.504  1.00  0.00           H  
ATOM   3236  CD  LYS   201      -5.419  -6.949 -18.166  1.00  0.00           C  
ATOM   3237  HD2 LYS   201      -6.007  -6.971 -17.248  1.00  0.00           H  
ATOM   3238  HD3 LYS   201      -4.629  -6.213 -18.019  1.00  0.00           H  
ATOM   3239  CE  LYS   201      -6.285  -6.741 -19.387  1.00  0.00           C  
ATOM   3240  HE2 LYS   201      -5.711  -7.050 -20.260  1.00  0.00           H  
ATOM   3241  HE3 LYS   201      -7.106  -7.449 -19.272  1.00  0.00           H  
ATOM   3242  NZ  LYS   201      -6.647  -5.292 -19.505  1.00  0.00           N  
ATOM   3243  HZ1 LYS   201      -5.821  -4.717 -19.417  1.00  0.00           H  
ATOM   3244  HZ2 LYS   201      -7.078  -5.057 -20.388  1.00  0.00           H  
ATOM   3245  HZ3 LYS   201      -7.382  -5.067 -18.850  1.00  0.00           H  
ATOM   3246  C   LYS   201      -1.999  -9.864 -18.004  1.00  0.00           C  
ATOM   3247  O   LYS   201      -1.996  -9.963 -19.232  1.00  0.00           O  
ATOM   3248  N   ALA   202      -0.876  -9.667 -17.382  1.00  0.00           N  
ATOM   3249  H   ALA   202      -0.824  -9.669 -16.373  1.00  0.00           H  
ATOM   3250  CA  ALA   202       0.413  -9.461 -18.029  1.00  0.00           C  
ATOM   3251  HA  ALA   202       0.320  -8.663 -18.765  1.00  0.00           H  
ATOM   3252  CB  ALA   202       1.439  -9.023 -16.977  1.00  0.00           C  
ATOM   3253  HB1 ALA   202       2.463  -9.094 -17.344  1.00  0.00           H  
ATOM   3254  HB2 ALA   202       1.131  -7.988 -16.825  1.00  0.00           H  
ATOM   3255  HB3 ALA   202       1.203  -9.426 -15.992  1.00  0.00           H  
ATOM   3256  C   ALA   202       0.912 -10.794 -18.697  1.00  0.00           C  
ATOM   3257  O   ALA   202       1.193 -10.700 -19.906  1.00  0.00           O  
ATOM   3258  N   GLU   203       1.024 -11.894 -17.925  1.00  0.00           N  
ATOM   3259  H   GLU   203       0.771 -11.802 -16.952  1.00  0.00           H  
ATOM   3260  CA  GLU   203       1.389 -13.229 -18.416  1.00  0.00           C  
ATOM   3261  HA  GLU   203       2.422 -13.228 -18.763  1.00  0.00           H  
ATOM   3262  CB  GLU   203       1.285 -14.323 -17.337  1.00  0.00           C  
ATOM   3263  HB2 GLU   203       0.405 -14.348 -16.696  1.00  0.00           H  
ATOM   3264  HB3 GLU   203       1.402 -15.266 -17.870  1.00  0.00           H  
ATOM   3265  CG  GLU   203       2.425 -14.115 -16.354  1.00  0.00           C  
ATOM   3266  HG2 GLU   203       3.376 -14.277 -16.862  1.00  0.00           H  
ATOM   3267  HG3 GLU   203       2.578 -13.064 -16.111  1.00  0.00           H  
ATOM   3268  CD  GLU   203       2.414 -14.875 -15.069  1.00  0.00           C  
ATOM   3269  OE1 GLU   203       3.218 -14.599 -14.156  1.00  0.00           O  
ATOM   3270  OE2 GLU   203       1.756 -15.941 -14.998  1.00  0.00           O  
ATOM   3271  C   GLU   203       0.590 -13.689 -19.635  1.00  0.00           C  
ATOM   3272  O   GLU   203       1.178 -14.224 -20.624  1.00  0.00           O  
ATOM   3273  N   ALA   204      -0.634 -13.226 -19.840  1.00  0.00           N  
ATOM   3274  H   ALA   204      -1.089 -12.810 -19.040  1.00  0.00           H  
ATOM   3275  CA  ALA   204      -1.474 -13.505 -20.957  1.00  0.00           C  
ATOM   3276  HA  ALA   204      -1.201 -14.538 -21.176  1.00  0.00           H  
ATOM   3277  CB  ALA   204      -3.002 -13.627 -20.524  1.00  0.00           C  
ATOM   3278  HB1 ALA   204      -3.272 -12.720 -19.984  1.00  0.00           H  
ATOM   3279  HB2 ALA   204      -3.681 -13.899 -21.332  1.00  0.00           H  
ATOM   3280  HB3 ALA   204      -3.104 -14.290 -19.665  1.00  0.00           H  
ATOM   3281  C   ALA   204      -1.209 -12.619 -22.242  1.00  0.00           C  
ATOM   3282  O   ALA   204      -1.628 -12.978 -23.382  1.00  0.00           O  
ATOM   3283  N   GLN   205      -0.584 -11.482 -21.947  1.00  0.00           N  
ATOM   3284  H   GLN   205      -0.420 -11.286 -20.970  1.00  0.00           H  
ATOM   3285  CA  GLN   205      -0.081 -10.694 -23.075  1.00  0.00           C  
ATOM   3286  HA  GLN   205      -0.648 -10.790 -24.001  1.00  0.00           H  
ATOM   3287  CB  GLN   205      -0.280  -9.159 -22.673  1.00  0.00           C  
ATOM   3288  HB2 GLN   205      -1.330  -9.035 -22.411  1.00  0.00           H  
ATOM   3289  HB3 GLN   205       0.324  -8.967 -21.786  1.00  0.00           H  
ATOM   3290  CG  GLN   205       0.066  -8.139 -23.701  1.00  0.00           C  
ATOM   3291  HG2 GLN   205      -0.198  -7.172 -23.274  1.00  0.00           H  
ATOM   3292  HG3 GLN   205       1.104  -8.260 -24.012  1.00  0.00           H  
ATOM   3293  CD  GLN   205      -0.826  -8.165 -24.975  1.00  0.00           C  
ATOM   3294  OE1 GLN   205      -1.998  -8.553 -24.906  1.00  0.00           O  
ATOM   3295  NE2 GLN   205      -0.312  -7.661 -26.054  1.00  0.00           N  
ATOM   3296 HE21 GLN   205      -0.822  -7.728 -26.923  1.00  0.00           H  
ATOM   3297 HE22 GLN   205       0.692  -7.552 -26.030  1.00  0.00           H  
ATOM   3298  C   GLN   205       1.315 -11.169 -23.528  1.00  0.00           C  
ATOM   3299  O   GLN   205       1.741 -11.004 -24.686  1.00  0.00           O  
ATOM   3300  N   ILE   206       2.072 -11.888 -22.688  1.00  0.00           N  
ATOM   3301  H   ILE   206       1.701 -12.009 -21.757  1.00  0.00           H  
ATOM   3302  CA  ILE   206       3.452 -12.406 -22.987  1.00  0.00           C  
ATOM   3303  HA  ILE   206       3.939 -11.789 -23.742  1.00  0.00           H  
ATOM   3304  CB  ILE   206       4.264 -12.391 -21.715  1.00  0.00           C  
ATOM   3305  HB  ILE   206       3.610 -12.252 -20.854  1.00  0.00           H  
ATOM   3306  CG2 ILE   206       5.153 -13.582 -21.303  1.00  0.00           C  
ATOM   3307 HG21 ILE   206       5.532 -13.316 -20.317  1.00  0.00           H  
ATOM   3308 HG22 ILE   206       4.646 -14.534 -21.143  1.00  0.00           H  
ATOM   3309 HG23 ILE   206       6.006 -13.563 -21.981  1.00  0.00           H  
ATOM   3310  CG1 ILE   206       5.274 -11.209 -21.661  1.00  0.00           C  
ATOM   3311 HG12 ILE   206       5.741 -11.194 -20.676  1.00  0.00           H  
ATOM   3312 HG13 ILE   206       6.076 -11.334 -22.388  1.00  0.00           H  
ATOM   3313  CD1 ILE   206       4.613  -9.861 -21.741  1.00  0.00           C  
ATOM   3314 HD11 ILE   206       4.694  -9.477 -22.758  1.00  0.00           H  
ATOM   3315 HD12 ILE   206       3.559  -9.837 -21.463  1.00  0.00           H  
ATOM   3316 HD13 ILE   206       5.199  -9.195 -21.107  1.00  0.00           H  
ATOM   3317  C   ILE   206       3.471 -13.792 -23.623  1.00  0.00           C  
ATOM   3318  O   ILE   206       4.336 -14.031 -24.459  1.00  0.00           O  
ATOM   3319  N   ALA   207       2.522 -14.690 -23.430  1.00  0.00           N  
ATOM   3320  H   ALA   207       1.996 -14.532 -22.582  1.00  0.00           H  
ATOM   3321  CA  ALA   207       2.363 -15.984 -24.045  1.00  0.00           C  
ATOM   3322  HA  ALA   207       3.316 -16.455 -23.801  1.00  0.00           H  
ATOM   3323  CB  ALA   207       1.191 -16.637 -23.318  1.00  0.00           C  
ATOM   3324  HB1 ALA   207       0.976 -17.619 -23.738  1.00  0.00           H  
ATOM   3325  HB2 ALA   207       1.356 -16.780 -22.250  1.00  0.00           H  
ATOM   3326  HB3 ALA   207       0.253 -16.109 -23.489  1.00  0.00           H  
ATOM   3327  C   ALA   207       2.291 -16.012 -25.613  1.00  0.00           C  
ATOM   3328  O   ALA   207       2.281 -17.100 -26.144  1.00  0.00           O  
ATOM   3329  N   LYS   208       2.211 -14.837 -26.360  1.00  0.00           N  
ATOM   3330  H   LYS   208       2.285 -13.941 -25.900  1.00  0.00           H  
ATOM   3331  CA  LYS   208       1.701 -14.769 -27.738  1.00  0.00           C  
ATOM   3332  HA  LYS   208       1.754 -15.777 -28.149  1.00  0.00           H  
ATOM   3333  CB  LYS   208       0.279 -14.316 -27.763  1.00  0.00           C  
ATOM   3334  HB2 LYS   208       0.054 -14.323 -28.829  1.00  0.00           H  
ATOM   3335  HB3 LYS   208      -0.290 -15.107 -27.274  1.00  0.00           H  
ATOM   3336  CG  LYS   208      -0.099 -12.865 -27.124  1.00  0.00           C  
ATOM   3337  HG2 LYS   208       0.201 -12.793 -26.079  1.00  0.00           H  
ATOM   3338  HG3 LYS   208       0.495 -12.102 -27.629  1.00  0.00           H  
ATOM   3339  CD  LYS   208      -1.553 -12.589 -27.119  1.00  0.00           C  
ATOM   3340  HD2 LYS   208      -2.015 -13.301 -26.435  1.00  0.00           H  
ATOM   3341  HD3 LYS   208      -1.819 -11.565 -26.860  1.00  0.00           H  
ATOM   3342  CE  LYS   208      -2.235 -12.794 -28.475  1.00  0.00           C  
ATOM   3343  HE2 LYS   208      -1.724 -12.090 -29.132  1.00  0.00           H  
ATOM   3344  HE3 LYS   208      -2.122 -13.807 -28.860  1.00  0.00           H  
ATOM   3345  NZ  LYS   208      -3.657 -12.350 -28.440  1.00  0.00           N  
ATOM   3346  HZ1 LYS   208      -4.185 -12.983 -27.856  1.00  0.00           H  
ATOM   3347  HZ2 LYS   208      -3.854 -11.425 -28.085  1.00  0.00           H  
ATOM   3348  HZ3 LYS   208      -4.036 -12.576 -29.349  1.00  0.00           H  
ATOM   3349  C   LYS   208       2.637 -13.865 -28.510  1.00  0.00           C  
ATOM   3350  O   LYS   208       2.460 -13.802 -29.700  1.00  0.00           O  
ATOM   3351  N   MET   209       3.661 -13.204 -27.898  1.00  0.00           N  
ATOM   3352  H   MET   209       3.747 -13.276 -26.894  1.00  0.00           H  
ATOM   3353  CA  MET   209       4.511 -12.230 -28.520  1.00  0.00           C  
ATOM   3354  HA  MET   209       3.961 -11.601 -29.220  1.00  0.00           H  
ATOM   3355  CB  MET   209       5.119 -11.392 -27.438  1.00  0.00           C  
ATOM   3356  HB2 MET   209       5.515 -10.456 -27.832  1.00  0.00           H  
ATOM   3357  HB3 MET   209       4.333 -11.119 -26.733  1.00  0.00           H  
ATOM   3358  CG  MET   209       6.261 -12.106 -26.700  1.00  0.00           C  
ATOM   3359  HG2 MET   209       5.874 -13.069 -26.367  1.00  0.00           H  
ATOM   3360  HG3 MET   209       7.017 -12.315 -27.457  1.00  0.00           H  
ATOM   3361  SD  MET   209       6.837 -11.380 -25.150  1.00  0.00           S  
ATOM   3362  CE  MET   209       7.442  -9.743 -25.830  1.00  0.00           C  
ATOM   3363  HE1 MET   209       6.712  -8.933 -25.853  1.00  0.00           H  
ATOM   3364  HE2 MET   209       8.361  -9.439 -25.329  1.00  0.00           H  
ATOM   3365  HE3 MET   209       7.703  -9.740 -26.888  1.00  0.00           H  
ATOM   3366  C   MET   209       5.549 -12.791 -29.530  1.00  0.00           C  
ATOM   3367  O   MET   209       6.334 -12.004 -30.050  1.00  0.00           O  
ATOM   3368  N   GLU   210       5.674 -14.085 -29.821  1.00  0.00           N  
ATOM   3369  H   GLU   210       5.105 -14.706 -29.262  1.00  0.00           H  
ATOM   3370  CA  GLU   210       6.754 -14.741 -30.645  1.00  0.00           C  
ATOM   3371  HA  GLU   210       7.725 -14.367 -30.318  1.00  0.00           H  
ATOM   3372  CB  GLU   210       6.920 -16.270 -30.320  1.00  0.00           C  
ATOM   3373  HB2 GLU   210       7.782 -16.632 -30.879  1.00  0.00           H  
ATOM   3374  HB3 GLU   210       7.313 -16.403 -29.312  1.00  0.00           H  
ATOM   3375  CG  GLU   210       5.669 -17.169 -30.533  1.00  0.00           C  
ATOM   3376  HG2 GLU   210       5.127 -16.814 -31.409  1.00  0.00           H  
ATOM   3377  HG3 GLU   210       5.957 -18.206 -30.707  1.00  0.00           H  
ATOM   3378  CD  GLU   210       4.779 -17.147 -29.255  1.00  0.00           C  
ATOM   3379  OE1 GLU   210       3.751 -17.948 -29.088  1.00  0.00           O  
ATOM   3380  OE2 GLU   210       5.030 -16.332 -28.383  1.00  0.00           O  
ATOM   3381  C   GLU   210       6.534 -14.595 -32.191  1.00  0.00           C  
ATOM   3382  O   GLU   210       7.511 -14.747 -32.879  1.00  0.00           O  
ATOM   3383  N   GLU   211       5.326 -14.406 -32.648  1.00  0.00           N  
ATOM   3384  H   GLU   211       4.667 -14.112 -31.941  1.00  0.00           H  
ATOM   3385  CA  GLU   211       5.027 -14.141 -34.045  1.00  0.00           C  
ATOM   3386  HA  GLU   211       5.406 -14.999 -34.600  1.00  0.00           H  
ATOM   3387  CB  GLU   211       3.503 -14.147 -34.266  1.00  0.00           C  
ATOM   3388  HB2 GLU   211       3.240 -15.170 -33.995  1.00  0.00           H  
ATOM   3389  HB3 GLU   211       3.095 -13.416 -33.568  1.00  0.00           H  
ATOM   3390  CG  GLU   211       2.894 -13.849 -35.661  1.00  0.00           C  
ATOM   3391  HG2 GLU   211       1.824 -13.887 -35.456  1.00  0.00           H  
ATOM   3392  HG3 GLU   211       3.249 -12.828 -35.795  1.00  0.00           H  
ATOM   3393  CD  GLU   211       3.385 -14.823 -36.740  1.00  0.00           C  
ATOM   3394  OE1 GLU   211       3.902 -15.947 -36.420  1.00  0.00           O  
ATOM   3395  OE2 GLU   211       3.189 -14.547 -37.943  1.00  0.00           O  
ATOM   3396  C   GLU   211       5.613 -12.840 -34.520  1.00  0.00           C  
ATOM   3397  O   GLU   211       5.968 -12.739 -35.749  1.00  0.00           O  
ATOM   3398  N   GLN   212       5.687 -11.825 -33.732  1.00  0.00           N  
ATOM   3399  H   GLN   212       5.199 -11.931 -32.854  1.00  0.00           H  
ATOM   3400  CA  GLN   212       6.350 -10.526 -34.078  1.00  0.00           C  
ATOM   3401  HA  GLN   212       6.029 -10.341 -35.103  1.00  0.00           H  
ATOM   3402  CB  GLN   212       5.925  -9.337 -33.287  1.00  0.00           C  
ATOM   3403  HB2 GLN   212       4.841  -9.369 -33.176  1.00  0.00           H  
ATOM   3404  HB3 GLN   212       6.371  -9.440 -32.298  1.00  0.00           H  
ATOM   3405  CG  GLN   212       6.328  -7.985 -33.985  1.00  0.00           C  
ATOM   3406  HG2 GLN   212       6.188  -7.157 -33.290  1.00  0.00           H  
ATOM   3407  HG3 GLN   212       7.409  -7.872 -34.063  1.00  0.00           H  
ATOM   3408  CD  GLN   212       5.613  -7.738 -35.294  1.00  0.00           C  
ATOM   3409  OE1 GLN   212       4.695  -8.418 -35.639  1.00  0.00           O  
ATOM   3410  NE2 GLN   212       6.028  -6.800 -36.133  1.00  0.00           N  
ATOM   3411 HE21 GLN   212       5.446  -6.670 -36.948  1.00  0.00           H  
ATOM   3412 HE22 GLN   212       6.726  -6.121 -35.863  1.00  0.00           H  
ATOM   3413  C   GLN   212       7.863 -10.693 -34.168  1.00  0.00           C  
ATOM   3414  O   GLN   212       8.489 -10.077 -35.090  1.00  0.00           O  
ATOM   3415  N   ARG   213       8.415 -11.711 -33.501  1.00  0.00           N  
ATOM   3416  H   ARG   213       7.837 -12.278 -32.897  1.00  0.00           H  
ATOM   3417  CA  ARG   213       9.844 -11.995 -33.447  1.00  0.00           C  
ATOM   3418  HA  ARG   213      10.358 -11.107 -33.814  1.00  0.00           H  
ATOM   3419  CB  ARG   213      10.297 -12.167 -31.950  1.00  0.00           C  
ATOM   3420  HB2 ARG   213       9.923 -11.306 -31.396  1.00  0.00           H  
ATOM   3421  HB3 ARG   213       9.921 -13.123 -31.586  1.00  0.00           H  
ATOM   3422  CG  ARG   213      11.809 -12.179 -31.702  1.00  0.00           C  
ATOM   3423  HG2 ARG   213      12.040 -12.384 -30.656  1.00  0.00           H  
ATOM   3424  HG3 ARG   213      12.210 -13.033 -32.248  1.00  0.00           H  
ATOM   3425  CD  ARG   213      12.529 -10.870 -32.147  1.00  0.00           C  
ATOM   3426  HD2 ARG   213      12.379 -10.736 -33.218  1.00  0.00           H  
ATOM   3427  HD3 ARG   213      12.064  -9.996 -31.690  1.00  0.00           H  
ATOM   3428  NE  ARG   213      14.002 -10.833 -31.853  1.00  0.00           N  
ATOM   3429  HE  ARG   213      14.289 -11.212 -30.962  1.00  0.00           H  
ATOM   3430  CZ  ARG   213      15.040 -10.397 -32.477  1.00  0.00           C  
ATOM   3431  NH1 ARG   213      14.967  -9.685 -33.540  1.00  0.00           N  
ATOM   3432 HH11 ARG   213      14.049  -9.458 -33.896  1.00  0.00           H  
ATOM   3433 HH12 ARG   213      15.836  -9.409 -33.974  1.00  0.00           H  
ATOM   3434  NH2 ARG   213      16.304 -10.701 -32.122  1.00  0.00           N  
ATOM   3435 HH21 ARG   213      16.532 -11.092 -31.219  1.00  0.00           H  
ATOM   3436 HH22 ARG   213      17.044 -10.508 -32.782  1.00  0.00           H  
ATOM   3437  C   ARG   213      10.315 -13.098 -34.361  1.00  0.00           C  
ATOM   3438  O   ARG   213      11.361 -12.901 -34.984  1.00  0.00           O  
ATOM   3439  N   LYS   214       9.638 -14.229 -34.542  1.00  0.00           N  
ATOM   3440  H   LYS   214       8.789 -14.401 -34.022  1.00  0.00           H  
ATOM   3441  CA  LYS   214      10.075 -15.416 -35.312  1.00  0.00           C  
ATOM   3442  HA  LYS   214      10.976 -15.795 -34.830  1.00  0.00           H  
ATOM   3443  CB  LYS   214       8.943 -16.510 -35.260  1.00  0.00           C  
ATOM   3444  HB2 LYS   214       9.183 -17.080 -34.362  1.00  0.00           H  
ATOM   3445  HB3 LYS   214       8.000 -15.974 -35.158  1.00  0.00           H  
ATOM   3446  CG  LYS   214       8.913 -17.589 -36.311  1.00  0.00           C  
ATOM   3447  HG2 LYS   214       8.664 -17.161 -37.282  1.00  0.00           H  
ATOM   3448  HG3 LYS   214       9.886 -18.067 -36.426  1.00  0.00           H  
ATOM   3449  CD  LYS   214       7.938 -18.827 -36.152  1.00  0.00           C  
ATOM   3450  HD2 LYS   214       8.131 -19.441 -37.032  1.00  0.00           H  
ATOM   3451  HD3 LYS   214       8.216 -19.400 -35.268  1.00  0.00           H  
ATOM   3452  CE  LYS   214       6.409 -18.355 -36.134  1.00  0.00           C  
ATOM   3453  HE2 LYS   214       6.213 -17.506 -35.480  1.00  0.00           H  
ATOM   3454  HE3 LYS   214       6.060 -18.098 -37.134  1.00  0.00           H  
ATOM   3455  NZ  LYS   214       5.519 -19.432 -35.666  1.00  0.00           N  
ATOM   3456  HZ1 LYS   214       4.533 -19.424 -35.885  1.00  0.00           H  
ATOM   3457  HZ2 LYS   214       5.759 -20.295 -36.133  1.00  0.00           H  
ATOM   3458  HZ3 LYS   214       5.673 -19.634 -34.688  1.00  0.00           H  
ATOM   3459  C   LYS   214      10.505 -15.083 -36.736  1.00  0.00           C  
ATOM   3460  O   LYS   214      11.659 -15.259 -37.069  1.00  0.00           O  
ATOM   3461  N   ALA   215       9.628 -14.671 -37.664  1.00  0.00           N  
ATOM   3462  H   ALA   215       8.642 -14.595 -37.462  1.00  0.00           H  
ATOM   3463  CA  ALA   215      10.027 -14.490 -39.078  1.00  0.00           C  
ATOM   3464  HA  ALA   215      10.426 -15.420 -39.481  1.00  0.00           H  
ATOM   3465  CB  ALA   215       8.710 -14.253 -39.890  1.00  0.00           C  
ATOM   3466  HB1 ALA   215       8.330 -13.347 -39.418  1.00  0.00           H  
ATOM   3467  HB2 ALA   215       8.981 -14.225 -40.946  1.00  0.00           H  
ATOM   3468  HB3 ALA   215       8.078 -15.132 -39.761  1.00  0.00           H  
ATOM   3469  C   ALA   215      11.101 -13.329 -39.230  1.00  0.00           C  
ATOM   3470  O   ALA   215      12.122 -13.448 -39.919  1.00  0.00           O  
ATOM   3471  N   ASN   216      10.884 -12.278 -38.464  1.00  0.00           N  
ATOM   3472  H   ASN   216      10.034 -12.204 -37.923  1.00  0.00           H  
ATOM   3473  CA  ASN   216      11.887 -11.232 -38.319  1.00  0.00           C  
ATOM   3474  HA  ASN   216      12.034 -10.778 -39.299  1.00  0.00           H  
ATOM   3475  CB  ASN   216      11.585 -10.066 -37.366  1.00  0.00           C  
ATOM   3476  HB2 ASN   216      11.421 -10.371 -36.333  1.00  0.00           H  
ATOM   3477  HB3 ASN   216      12.538  -9.541 -37.305  1.00  0.00           H  
ATOM   3478  CG  ASN   216      10.480  -9.167 -37.793  1.00  0.00           C  
ATOM   3479  OD1 ASN   216       9.683  -9.381 -38.718  1.00  0.00           O  
ATOM   3480  ND2 ASN   216      10.388  -8.035 -37.066  1.00  0.00           N  
ATOM   3481 HD21 ASN   216       9.569  -7.462 -37.210  1.00  0.00           H  
ATOM   3482 HD22 ASN   216      10.810  -8.075 -36.150  1.00  0.00           H  
ATOM   3483  C   ASN   216      13.261 -11.740 -37.931  1.00  0.00           C  
ATOM   3484  O   ASN   216      14.298 -11.416 -38.517  1.00  0.00           O  
ATOM   3485  N   MET   217      13.296 -12.519 -36.849  1.00  0.00           N  
ATOM   3486  H   MET   217      12.414 -12.693 -36.388  1.00  0.00           H  
ATOM   3487  CA  MET   217      14.605 -12.909 -36.271  1.00  0.00           C  
ATOM   3488  HA  MET   217      15.184 -11.986 -36.227  1.00  0.00           H  
ATOM   3489  CB  MET   217      14.434 -13.618 -34.890  1.00  0.00           C  
ATOM   3490  HB2 MET   217      13.958 -12.913 -34.208  1.00  0.00           H  
ATOM   3491  HB3 MET   217      14.013 -14.598 -35.115  1.00  0.00           H  
ATOM   3492  CG  MET   217      15.749 -14.019 -34.214  1.00  0.00           C  
ATOM   3493  HG2 MET   217      16.274 -14.853 -34.681  1.00  0.00           H  
ATOM   3494  HG3 MET   217      16.502 -13.235 -34.297  1.00  0.00           H  
ATOM   3495  SD  MET   217      15.708 -14.480 -32.467  1.00  0.00           S  
ATOM   3496  CE  MET   217      17.366 -14.037 -32.036  1.00  0.00           C  
ATOM   3497  HE1 MET   217      17.928 -14.949 -31.834  1.00  0.00           H  
ATOM   3498  HE2 MET   217      17.849 -13.465 -32.829  1.00  0.00           H  
ATOM   3499  HE3 MET   217      17.263 -13.462 -31.116  1.00  0.00           H  
ATOM   3500  C   MET   217      15.396 -13.828 -37.266  1.00  0.00           C  
ATOM   3501  O   MET   217      16.598 -13.795 -37.408  1.00  0.00           O  
ATOM   3502  N   LEU   218      14.668 -14.698 -37.945  1.00  0.00           N  
ATOM   3503  H   LEU   218      13.672 -14.662 -37.782  1.00  0.00           H  
ATOM   3504  CA  LEU   218      15.114 -15.588 -39.000  1.00  0.00           C  
ATOM   3505  HA  LEU   218      15.929 -16.182 -38.587  1.00  0.00           H  
ATOM   3506  CB  LEU   218      13.920 -16.495 -39.297  1.00  0.00           C  
ATOM   3507  HB2 LEU   218      13.557 -16.950 -38.375  1.00  0.00           H  
ATOM   3508  HB3 LEU   218      13.154 -15.864 -39.748  1.00  0.00           H  
ATOM   3509  CG  LEU   218      14.244 -17.642 -40.320  1.00  0.00           C  
ATOM   3510  HG  LEU   218      14.659 -17.221 -41.236  1.00  0.00           H  
ATOM   3511  CD1 LEU   218      15.160 -18.634 -39.682  1.00  0.00           C  
ATOM   3512 HD11 LEU   218      15.394 -19.543 -40.235  1.00  0.00           H  
ATOM   3513 HD12 LEU   218      16.170 -18.249 -39.540  1.00  0.00           H  
ATOM   3514 HD13 LEU   218      14.797 -18.886 -38.685  1.00  0.00           H  
ATOM   3515  CD2 LEU   218      12.994 -18.432 -40.755  1.00  0.00           C  
ATOM   3516 HD21 LEU   218      12.276 -17.810 -41.290  1.00  0.00           H  
ATOM   3517 HD22 LEU   218      13.335 -19.269 -41.364  1.00  0.00           H  
ATOM   3518 HD23 LEU   218      12.478 -18.880 -39.906  1.00  0.00           H  
ATOM   3519  C   LEU   218      15.605 -14.840 -40.245  1.00  0.00           C  
ATOM   3520  O   LEU   218      16.528 -15.344 -40.925  1.00  0.00           O  
ATOM   3521  N   ALA   219      15.040 -13.649 -40.559  1.00  0.00           N  
ATOM   3522  H   ALA   219      14.139 -13.513 -40.124  1.00  0.00           H  
ATOM   3523  CA  ALA   219      15.504 -12.660 -41.486  1.00  0.00           C  
ATOM   3524  HA  ALA   219      15.878 -13.120 -42.401  1.00  0.00           H  
ATOM   3525  CB  ALA   219      14.279 -11.682 -41.820  1.00  0.00           C  
ATOM   3526  HB1 ALA   219      14.698 -11.204 -42.706  1.00  0.00           H  
ATOM   3527  HB2 ALA   219      13.368 -12.179 -42.154  1.00  0.00           H  
ATOM   3528  HB3 ALA   219      14.036 -10.938 -41.062  1.00  0.00           H  
ATOM   3529  C   ALA   219      16.769 -11.810 -41.109  1.00  0.00           C  
ATOM   3530  O   ALA   219      17.585 -11.624 -41.876  1.00  0.00           O  
ATOM   3531  N   HIE   220      16.912 -11.517 -39.789  1.00  0.00           N  
ATOM   3532  H   HIE   220      16.213 -11.922 -39.183  1.00  0.00           H  
ATOM   3533  CA  HIE   220      18.156 -11.089 -39.172  1.00  0.00           C  
ATOM   3534  HA  HIE   220      18.508 -10.139 -39.573  1.00  0.00           H  
ATOM   3535  CB  HIE   220      17.941 -10.707 -37.682  1.00  0.00           C  
ATOM   3536  HB2 HIE   220      17.379 -11.495 -37.182  1.00  0.00           H  
ATOM   3537  HB3 HIE   220      18.856 -10.611 -37.099  1.00  0.00           H  
ATOM   3538  CG  HIE   220      17.202  -9.381 -37.540  1.00  0.00           C  
ATOM   3539  ND1 HIE   220      16.173  -9.134 -36.643  1.00  0.00           N  
ATOM   3540  CE1 HIE   220      15.959  -7.763 -36.678  1.00  0.00           C  
ATOM   3541  HE1 HIE   220      15.310  -7.132 -36.089  1.00  0.00           H  
ATOM   3542  NE2 HIE   220      16.814  -7.165 -37.538  1.00  0.00           N  
ATOM   3543  HE2 HIE   220      16.997  -6.176 -37.451  1.00  0.00           H  
ATOM   3544  CD2 HIE   220      17.663  -8.153 -38.000  1.00  0.00           C  
ATOM   3545  HD2 HIE   220      18.469  -7.992 -38.701  1.00  0.00           H  
ATOM   3546  C   HIE   220      19.256 -12.131 -39.385  1.00  0.00           C  
ATOM   3547  O   HIE   220      20.227 -11.869 -40.115  1.00  0.00           O  
ATOM   3548  N   MET   221      19.106 -13.340 -38.876  1.00  0.00           N  
ATOM   3549  H   MET   221      18.309 -13.393 -38.258  1.00  0.00           H  
ATOM   3550  CA  MET   221      20.035 -14.400 -38.924  1.00  0.00           C  
ATOM   3551  HA  MET   221      20.895 -14.060 -38.347  1.00  0.00           H  
ATOM   3552  CB  MET   221      19.419 -15.666 -38.215  1.00  0.00           C  
ATOM   3553  HB2 MET   221      18.441 -15.799 -38.678  1.00  0.00           H  
ATOM   3554  HB3 MET   221      19.940 -16.608 -38.389  1.00  0.00           H  
ATOM   3555  CG  MET   221      18.997 -15.601 -36.750  1.00  0.00           C  
ATOM   3556  HG2 MET   221      18.857 -14.540 -36.543  1.00  0.00           H  
ATOM   3557  HG3 MET   221      18.052 -16.138 -36.672  1.00  0.00           H  
ATOM   3558  SD  MET   221      20.231 -16.336 -35.553  1.00  0.00           S  
ATOM   3559  CE  MET   221      21.619 -15.152 -35.968  1.00  0.00           C  
ATOM   3560  HE1 MET   221      21.825 -15.271 -37.032  1.00  0.00           H  
ATOM   3561  HE2 MET   221      21.648 -14.130 -35.590  1.00  0.00           H  
ATOM   3562  HE3 MET   221      22.506 -15.612 -35.532  1.00  0.00           H  
ATOM   3563  C   MET   221      20.423 -14.751 -40.401  1.00  0.00           C  
ATOM   3564  O   MET   221      21.618 -14.822 -40.691  1.00  0.00           O  
ATOM   3565  N   GLU   222      19.560 -14.792 -41.365  1.00  0.00           N  
ATOM   3566  H   GLU   222      18.577 -14.901 -41.158  1.00  0.00           H  
ATOM   3567  CA  GLU   222      19.944 -15.002 -42.825  1.00  0.00           C  
ATOM   3568  HA  GLU   222      20.544 -15.910 -42.875  1.00  0.00           H  
ATOM   3569  CB  GLU   222      18.738 -15.305 -43.725  1.00  0.00           C  
ATOM   3570  HB2 GLU   222      18.203 -16.179 -43.355  1.00  0.00           H  
ATOM   3571  HB3 GLU   222      17.983 -14.519 -43.688  1.00  0.00           H  
ATOM   3572  CG  GLU   222      19.166 -15.537 -45.155  1.00  0.00           C  
ATOM   3573  HG2 GLU   222      19.813 -14.723 -45.481  1.00  0.00           H  
ATOM   3574  HG3 GLU   222      19.928 -16.314 -45.099  1.00  0.00           H  
ATOM   3575  CD  GLU   222      18.094 -15.876 -46.120  1.00  0.00           C  
ATOM   3576  OE1 GLU   222      17.101 -15.163 -46.171  1.00  0.00           O  
ATOM   3577  OE2 GLU   222      18.183 -16.889 -46.877  1.00  0.00           O  
ATOM   3578  C   GLU   222      20.755 -13.771 -43.300  1.00  0.00           C  
ATOM   3579  O   GLU   222      21.747 -13.894 -44.001  1.00  0.00           O  
ATOM   3580  N   THR   223      20.488 -12.544 -42.848  1.00  0.00           N  
ATOM   3581  H   THR   223      19.580 -12.354 -42.448  1.00  0.00           H  
ATOM   3582  CA  THR   223      21.128 -11.222 -43.240  1.00  0.00           C  
ATOM   3583  HA  THR   223      21.153 -11.103 -44.323  1.00  0.00           H  
ATOM   3584  CB  THR   223      20.215  -9.977 -42.906  1.00  0.00           C  
ATOM   3585  HB  THR   223      20.025  -9.991 -41.832  1.00  0.00           H  
ATOM   3586  CG2 THR   223      20.897  -8.652 -43.129  1.00  0.00           C  
ATOM   3587 HG21 THR   223      20.107  -7.901 -43.101  1.00  0.00           H  
ATOM   3588 HG22 THR   223      21.629  -8.519 -42.333  1.00  0.00           H  
ATOM   3589 HG23 THR   223      21.660  -8.747 -43.902  1.00  0.00           H  
ATOM   3590  OG1 THR   223      19.041 -10.156 -43.659  1.00  0.00           O  
ATOM   3591  HG1 THR   223      18.364 -10.512 -43.080  1.00  0.00           H  
ATOM   3592  C   THR   223      22.534 -11.127 -42.582  1.00  0.00           C  
ATOM   3593  O   THR   223      23.474 -10.940 -43.311  1.00  0.00           O  
ATOM   3594  N   GLN   224      22.754 -11.308 -41.282  1.00  0.00           N  
ATOM   3595  H   GLN   224      21.967 -11.617 -40.730  1.00  0.00           H  
ATOM   3596  CA  GLN   224      24.099 -11.374 -40.650  1.00  0.00           C  
ATOM   3597  HA  GLN   224      24.602 -10.422 -40.817  1.00  0.00           H  
ATOM   3598  CB  GLN   224      23.812 -11.457 -39.132  1.00  0.00           C  
ATOM   3599  HB2 GLN   224      23.161 -12.327 -39.047  1.00  0.00           H  
ATOM   3600  HB3 GLN   224      24.787 -11.534 -38.650  1.00  0.00           H  
ATOM   3601  CG  GLN   224      23.040 -10.300 -38.587  1.00  0.00           C  
ATOM   3602  HG2 GLN   224      23.790  -9.709 -38.062  1.00  0.00           H  
ATOM   3603  HG3 GLN   224      22.595  -9.654 -39.344  1.00  0.00           H  
ATOM   3604  CD  GLN   224      22.069 -10.674 -37.437  1.00  0.00           C  
ATOM   3605  OE1 GLN   224      21.782 -11.806 -37.017  1.00  0.00           O  
ATOM   3606  NE2 GLN   224      21.485  -9.595 -36.897  1.00  0.00           N  
ATOM   3607 HE21 GLN   224      20.736  -9.790 -36.247  1.00  0.00           H  
ATOM   3608 HE22 GLN   224      21.727  -8.630 -37.070  1.00  0.00           H  
ATOM   3609  C   GLN   224      25.086 -12.519 -41.077  1.00  0.00           C  
ATOM   3610  O   GLN   224      26.275 -12.290 -41.182  1.00  0.00           O  
ATOM   3611  N   ASN   225      24.467 -13.612 -41.407  1.00  0.00           N  
ATOM   3612  H   ASN   225      23.475 -13.697 -41.238  1.00  0.00           H  
ATOM   3613  CA  ASN   225      25.179 -14.718 -42.053  1.00  0.00           C  
ATOM   3614  HA  ASN   225      26.072 -14.994 -41.494  1.00  0.00           H  
ATOM   3615  CB  ASN   225      24.297 -15.983 -42.105  1.00  0.00           C  
ATOM   3616  HB2 ASN   225      23.881 -16.227 -41.127  1.00  0.00           H  
ATOM   3617  HB3 ASN   225      23.539 -15.788 -42.863  1.00  0.00           H  
ATOM   3618  CG  ASN   225      25.171 -17.176 -42.537  1.00  0.00           C  
ATOM   3619  OD1 ASN   225      24.890 -17.829 -43.617  1.00  0.00           O  
ATOM   3620  ND2 ASN   225      26.180 -17.648 -41.806  1.00  0.00           N  
ATOM   3621 HD21 ASN   225      26.690 -18.477 -42.077  1.00  0.00           H  
ATOM   3622 HD22 ASN   225      26.544 -17.162 -41.000  1.00  0.00           H  
ATOM   3623  C   ASN   225      25.732 -14.338 -43.434  1.00  0.00           C  
ATOM   3624  O   ASN   225      26.915 -14.459 -43.634  1.00  0.00           O  
ATOM   3625  N   LYS   226      24.923 -13.829 -44.359  1.00  0.00           N  
ATOM   3626  H   LYS   226      23.936 -13.717 -44.177  1.00  0.00           H  
ATOM   3627  CA  LYS   226      25.378 -13.210 -45.580  1.00  0.00           C  
ATOM   3628  HA  LYS   226      25.965 -13.974 -46.090  1.00  0.00           H  
ATOM   3629  CB  LYS   226      24.213 -12.737 -46.402  1.00  0.00           C  
ATOM   3630  HB2 LYS   226      23.605 -12.236 -45.649  1.00  0.00           H  
ATOM   3631  HB3 LYS   226      24.607 -12.084 -47.181  1.00  0.00           H  
ATOM   3632  CG  LYS   226      23.328 -13.805 -46.993  1.00  0.00           C  
ATOM   3633  HG2 LYS   226      23.819 -14.198 -47.883  1.00  0.00           H  
ATOM   3634  HG3 LYS   226      23.072 -14.638 -46.338  1.00  0.00           H  
ATOM   3635  CD  LYS   226      22.044 -13.056 -47.336  1.00  0.00           C  
ATOM   3636  HD2 LYS   226      21.512 -12.817 -46.415  1.00  0.00           H  
ATOM   3637  HD3 LYS   226      22.291 -12.163 -47.909  1.00  0.00           H  
ATOM   3638  CE  LYS   226      21.062 -13.819 -48.114  1.00  0.00           C  
ATOM   3639  HE2 LYS   226      21.494 -14.112 -49.071  1.00  0.00           H  
ATOM   3640  HE3 LYS   226      20.841 -14.750 -47.592  1.00  0.00           H  
ATOM   3641  NZ  LYS   226      19.745 -13.089 -48.325  1.00  0.00           N  
ATOM   3642  HZ1 LYS   226      18.991 -13.669 -48.662  1.00  0.00           H  
ATOM   3643  HZ2 LYS   226      19.479 -12.584 -47.492  1.00  0.00           H  
ATOM   3644  HZ3 LYS   226      19.948 -12.331 -48.962  1.00  0.00           H  
ATOM   3645  C   LYS   226      26.424 -12.153 -45.355  1.00  0.00           C  
ATOM   3646  O   LYS   226      27.534 -12.292 -45.932  1.00  0.00           O  
ATOM   3647  N   ILE   227      26.147 -11.159 -44.523  1.00  0.00           N  
ATOM   3648  H   ILE   227      25.194 -10.996 -44.232  1.00  0.00           H  
ATOM   3649  CA  ILE   227      27.127 -10.019 -44.313  1.00  0.00           C  
ATOM   3650  HA  ILE   227      27.363  -9.567 -45.276  1.00  0.00           H  
ATOM   3651  CB  ILE   227      26.572  -9.056 -43.273  1.00  0.00           C  
ATOM   3652  HB  ILE   227      26.206  -9.682 -42.459  1.00  0.00           H  
ATOM   3653  CG2 ILE   227      27.603  -8.029 -42.694  1.00  0.00           C  
ATOM   3654 HG21 ILE   227      28.280  -8.497 -41.979  1.00  0.00           H  
ATOM   3655 HG22 ILE   227      28.061  -7.604 -43.587  1.00  0.00           H  
ATOM   3656 HG23 ILE   227      27.131  -7.284 -42.053  1.00  0.00           H  
ATOM   3657  CG1 ILE   227      25.419  -8.314 -43.925  1.00  0.00           C  
ATOM   3658 HG12 ILE   227      25.810  -7.489 -44.521  1.00  0.00           H  
ATOM   3659 HG13 ILE   227      24.844  -9.009 -44.538  1.00  0.00           H  
ATOM   3660  CD1 ILE   227      24.510  -7.631 -42.944  1.00  0.00           C  
ATOM   3661 HD11 ILE   227      23.762  -7.060 -43.494  1.00  0.00           H  
ATOM   3662 HD12 ILE   227      24.006  -8.387 -42.341  1.00  0.00           H  
ATOM   3663 HD13 ILE   227      24.981  -6.984 -42.205  1.00  0.00           H  
ATOM   3664  C   ILE   227      28.450 -10.708 -43.975  1.00  0.00           C  
ATOM   3665  O   ILE   227      29.461 -10.361 -44.522  1.00  0.00           O  
ATOM   3666  N   TYR   228      28.518 -11.665 -42.991  1.00  0.00           N  
ATOM   3667  H   TYR   228      27.729 -11.917 -42.412  1.00  0.00           H  
ATOM   3668  CA  TYR   228      29.734 -12.281 -42.517  1.00  0.00           C  
ATOM   3669  HA  TYR   228      30.241 -11.418 -42.084  1.00  0.00           H  
ATOM   3670  CB  TYR   228      29.354 -13.242 -41.367  1.00  0.00           C  
ATOM   3671  HB2 TYR   228      28.887 -12.629 -40.596  1.00  0.00           H  
ATOM   3672  HB3 TYR   228      28.573 -13.969 -41.590  1.00  0.00           H  
ATOM   3673  CG  TYR   228      30.523 -14.027 -40.911  1.00  0.00           C  
ATOM   3674  CD1 TYR   228      31.431 -13.413 -40.090  1.00  0.00           C  
ATOM   3675  HD1 TYR   228      31.311 -12.427 -39.665  1.00  0.00           H  
ATOM   3676  CE1 TYR   228      32.571 -14.084 -39.677  1.00  0.00           C  
ATOM   3677  HE1 TYR   228      33.345 -13.504 -39.196  1.00  0.00           H  
ATOM   3678  CZ  TYR   228      32.798 -15.392 -40.125  1.00  0.00           C  
ATOM   3679  OH  TYR   228      33.815 -16.110 -39.678  1.00  0.00           O  
ATOM   3680  HH  TYR   228      34.028 -16.874 -40.219  1.00  0.00           H  
ATOM   3681  CE2 TYR   228      31.788 -16.064 -40.863  1.00  0.00           C  
ATOM   3682  HE2 TYR   228      31.962 -17.103 -41.103  1.00  0.00           H  
ATOM   3683  CD2 TYR   228      30.706 -15.330 -41.346  1.00  0.00           C  
ATOM   3684  HD2 TYR   228      29.975 -15.806 -41.983  1.00  0.00           H  
ATOM   3685  C   TYR   228      30.548 -12.973 -43.592  1.00  0.00           C  
ATOM   3686  O   TYR   228      31.771 -12.907 -43.620  1.00  0.00           O  
ATOM   3687  N   ASN   229      29.828 -13.614 -44.510  1.00  0.00           N  
ATOM   3688  H   ASN   229      28.829 -13.714 -44.404  1.00  0.00           H  
ATOM   3689  CA  ASN   229      30.520 -14.400 -45.571  1.00  0.00           C  
ATOM   3690  HA  ASN   229      31.325 -14.911 -45.042  1.00  0.00           H  
ATOM   3691  CB  ASN   229      29.517 -15.445 -46.073  1.00  0.00           C  
ATOM   3692  HB2 ASN   229      28.515 -15.018 -46.098  1.00  0.00           H  
ATOM   3693  HB3 ASN   229      29.883 -15.734 -47.059  1.00  0.00           H  
ATOM   3694  CG  ASN   229      29.372 -16.689 -45.280  1.00  0.00           C  
ATOM   3695  OD1 ASN   229      30.178 -17.656 -45.459  1.00  0.00           O  
ATOM   3696  ND2 ASN   229      28.496 -16.768 -44.301  1.00  0.00           N  
ATOM   3697 HD21 ASN   229      28.388 -17.532 -43.649  1.00  0.00           H  
ATOM   3698 HD22 ASN   229      27.871 -16.000 -44.106  1.00  0.00           H  
ATOM   3699  C   ASN   229      31.040 -13.428 -46.668  1.00  0.00           C  
ATOM   3700  O   ASN   229      32.074 -13.816 -47.263  1.00  0.00           O  
ATOM   3701  N   ILE   230      30.368 -12.249 -46.816  1.00  0.00           N  
ATOM   3702  H   ILE   230      29.527 -12.139 -46.268  1.00  0.00           H  
ATOM   3703  CA  ILE   230      30.889 -11.159 -47.688  1.00  0.00           C  
ATOM   3704  HA  ILE   230      31.307 -11.480 -48.642  1.00  0.00           H  
ATOM   3705  CB  ILE   230      29.680 -10.244 -48.078  1.00  0.00           C  
ATOM   3706  HB  ILE   230      29.178  -9.928 -47.164  1.00  0.00           H  
ATOM   3707  CG2 ILE   230      29.879  -8.940 -48.766  1.00  0.00           C  
ATOM   3708 HG21 ILE   230      30.624  -8.452 -48.138  1.00  0.00           H  
ATOM   3709 HG22 ILE   230      30.251  -9.060 -49.784  1.00  0.00           H  
ATOM   3710 HG23 ILE   230      28.983  -8.325 -48.848  1.00  0.00           H  
ATOM   3711  CG1 ILE   230      28.631 -11.053 -48.922  1.00  0.00           C  
ATOM   3712 HG12 ILE   230      28.896 -11.259 -49.959  1.00  0.00           H  
ATOM   3713 HG13 ILE   230      28.636 -12.044 -48.468  1.00  0.00           H  
ATOM   3714  CD1 ILE   230      27.193 -10.599 -48.842  1.00  0.00           C  
ATOM   3715 HD11 ILE   230      27.080  -9.788 -49.560  1.00  0.00           H  
ATOM   3716 HD12 ILE   230      26.458 -11.367 -49.083  1.00  0.00           H  
ATOM   3717 HD13 ILE   230      27.034 -10.254 -47.820  1.00  0.00           H  
ATOM   3718  C   ILE   230      32.082 -10.374 -47.147  1.00  0.00           C  
ATOM   3719  O   ILE   230      32.834  -9.783 -47.935  1.00  0.00           O  
ATOM   3720  N   LEU   231      32.459 -10.474 -45.839  1.00  0.00           N  
ATOM   3721  H   LEU   231      31.844 -11.025 -45.258  1.00  0.00           H  
ATOM   3722  CA  LEU   231      33.638  -9.941 -45.238  1.00  0.00           C  
ATOM   3723  HA  LEU   231      33.564  -8.855 -45.285  1.00  0.00           H  
ATOM   3724  CB  LEU   231      33.581 -10.137 -43.698  1.00  0.00           C  
ATOM   3725  HB2 LEU   231      33.550 -11.211 -43.516  1.00  0.00           H  
ATOM   3726  HB3 LEU   231      34.526  -9.805 -43.267  1.00  0.00           H  
ATOM   3727  CG  LEU   231      32.457  -9.399 -42.999  1.00  0.00           C  
ATOM   3728  HG  LEU   231      31.503  -9.753 -43.388  1.00  0.00           H  
ATOM   3729  CD1 LEU   231      32.466  -9.778 -41.488  1.00  0.00           C  
ATOM   3730 HD11 LEU   231      31.729  -9.120 -41.028  1.00  0.00           H  
ATOM   3731 HD12 LEU   231      32.255 -10.844 -41.403  1.00  0.00           H  
ATOM   3732 HD13 LEU   231      33.486  -9.754 -41.104  1.00  0.00           H  
ATOM   3733  CD2 LEU   231      32.340  -7.865 -43.302  1.00  0.00           C  
ATOM   3734 HD21 LEU   231      32.068  -7.753 -44.351  1.00  0.00           H  
ATOM   3735 HD22 LEU   231      31.529  -7.441 -42.710  1.00  0.00           H  
ATOM   3736 HD23 LEU   231      33.283  -7.329 -43.192  1.00  0.00           H  
ATOM   3737  C   LEU   231      34.969 -10.527 -45.743  1.00  0.00           C  
ATOM   3738  O   LEU   231      35.052 -11.705 -46.076  1.00  0.00           O  
ATOM   3739  N   THR   232      36.101  -9.771 -45.726  1.00  0.00           N  
ATOM   3740  H   THR   232      35.918  -8.837 -45.387  1.00  0.00           H  
ATOM   3741  CA  THR   232      37.517 -10.233 -45.871  1.00  0.00           C  
ATOM   3742  HA  THR   232      37.487 -11.136 -46.481  1.00  0.00           H  
ATOM   3743  CB  THR   232      38.469  -9.263 -46.640  1.00  0.00           C  
ATOM   3744  HB  THR   232      39.519  -9.545 -46.566  1.00  0.00           H  
ATOM   3745  CG2 THR   232      38.258  -9.256 -48.110  1.00  0.00           C  
ATOM   3746 HG21 THR   232      37.212  -8.992 -48.267  1.00  0.00           H  
ATOM   3747 HG22 THR   232      38.993  -8.595 -48.569  1.00  0.00           H  
ATOM   3748 HG23 THR   232      38.372 -10.261 -48.516  1.00  0.00           H  
ATOM   3749  OG1 THR   232      38.187  -7.948 -46.263  1.00  0.00           O  
ATOM   3750  HG1 THR   232      38.457  -7.907 -45.343  1.00  0.00           H  
ATOM   3751  C   THR   232      38.088 -10.739 -44.503  1.00  0.00           C  
ATOM   3752  O   THR   232      37.512 -10.228 -43.488  1.00  0.00           O  
ATOM   3753  N   PRO   233      39.071 -11.668 -44.471  1.00  0.00           N  
ATOM   3754  CD  PRO   233      39.677 -12.351 -45.598  1.00  0.00           C  
ATOM   3755  HD2 PRO   233      40.583 -11.859 -45.952  1.00  0.00           H  
ATOM   3756  HD3 PRO   233      39.003 -12.464 -46.447  1.00  0.00           H  
ATOM   3757  CG  PRO   233      40.001 -13.694 -45.062  1.00  0.00           C  
ATOM   3758  HG2 PRO   233      40.717 -14.321 -45.594  1.00  0.00           H  
ATOM   3759  HG3 PRO   233      39.116 -14.298 -44.864  1.00  0.00           H  
ATOM   3760  CB  PRO   233      40.589 -13.336 -43.745  1.00  0.00           C  
ATOM   3761  HB2 PRO   233      41.554 -12.830 -43.772  1.00  0.00           H  
ATOM   3762  HB3 PRO   233      40.575 -14.255 -43.160  1.00  0.00           H  
ATOM   3763  CA  PRO   233      39.501 -12.336 -43.246  1.00  0.00           C  
ATOM   3764  HA  PRO   233      38.646 -12.953 -42.970  1.00  0.00           H  
ATOM   3765  C   PRO   233      39.850 -11.483 -42.009  1.00  0.00           C  
ATOM   3766  O   PRO   233      39.534 -11.833 -40.917  1.00  0.00           O  
ATOM   3767  N   GLU   234      40.459 -10.298 -42.184  1.00  0.00           N  
ATOM   3768  H   GLU   234      40.750  -9.922 -43.075  1.00  0.00           H  
ATOM   3769  CA  GLU   234      40.652  -9.371 -41.089  1.00  0.00           C  
ATOM   3770  HA  GLU   234      41.045  -9.793 -40.164  1.00  0.00           H  
ATOM   3771  CB  GLU   234      41.726  -8.323 -41.453  1.00  0.00           C  
ATOM   3772  HB2 GLU   234      42.170  -7.834 -40.586  1.00  0.00           H  
ATOM   3773  HB3 GLU   234      42.532  -8.796 -42.014  1.00  0.00           H  
ATOM   3774  CG  GLU   234      41.230  -7.125 -42.322  1.00  0.00           C  
ATOM   3775  HG2 GLU   234      40.428  -6.683 -41.730  1.00  0.00           H  
ATOM   3776  HG3 GLU   234      42.011  -6.372 -42.430  1.00  0.00           H  
ATOM   3777  CD  GLU   234      40.740  -7.577 -43.641  1.00  0.00           C  
ATOM   3778  OE1 GLU   234      39.619  -7.186 -43.925  1.00  0.00           O  
ATOM   3779  OE2 GLU   234      41.249  -8.568 -44.235  1.00  0.00           O  
ATOM   3780  C   GLU   234      39.320  -8.785 -40.595  1.00  0.00           C  
ATOM   3781  O   GLU   234      38.925  -8.913 -39.464  1.00  0.00           O  
ATOM   3782  N   GLN   235      38.479  -8.155 -41.538  1.00  0.00           N  
ATOM   3783  H   GLN   235      38.732  -7.972 -42.499  1.00  0.00           H  
ATOM   3784  CA  GLN   235      37.098  -7.823 -41.174  1.00  0.00           C  
ATOM   3785  HA  GLN   235      37.055  -6.967 -40.501  1.00  0.00           H  
ATOM   3786  CB  GLN   235      36.180  -7.467 -42.423  1.00  0.00           C  
ATOM   3787  HB2 GLN   235      36.216  -8.248 -43.183  1.00  0.00           H  
ATOM   3788  HB3 GLN   235      35.121  -7.492 -42.168  1.00  0.00           H  
ATOM   3789  CG  GLN   235      36.627  -6.152 -43.148  1.00  0.00           C  
ATOM   3790  HG2 GLN   235      36.204  -5.288 -42.635  1.00  0.00           H  
ATOM   3791  HG3 GLN   235      37.709  -6.079 -43.038  1.00  0.00           H  
ATOM   3792  CD  GLN   235      36.023  -6.208 -44.583  1.00  0.00           C  
ATOM   3793  OE1 GLN   235      35.364  -7.137 -45.022  1.00  0.00           O  
ATOM   3794  NE2 GLN   235      36.358  -5.232 -45.417  1.00  0.00           N  
ATOM   3795 HE21 GLN   235      35.944  -5.292 -46.336  1.00  0.00           H  
ATOM   3796 HE22 GLN   235      37.022  -4.506 -45.188  1.00  0.00           H  
ATOM   3797  C   GLN   235      36.326  -8.948 -40.435  1.00  0.00           C  
ATOM   3798  O   GLN   235      35.641  -8.759 -39.437  1.00  0.00           O  
ATOM   3799  N   LYS   236      36.601 -10.200 -40.870  1.00  0.00           N  
ATOM   3800  H   LYS   236      37.217 -10.308 -41.663  1.00  0.00           H  
ATOM   3801  CA  LYS   236      35.912 -11.374 -40.277  1.00  0.00           C  
ATOM   3802  HA  LYS   236      34.838 -11.223 -40.170  1.00  0.00           H  
ATOM   3803  CB  LYS   236      35.992 -12.627 -41.208  1.00  0.00           C  
ATOM   3804  HB2 LYS   236      37.004 -12.586 -41.611  1.00  0.00           H  
ATOM   3805  HB3 LYS   236      36.062 -13.464 -40.514  1.00  0.00           H  
ATOM   3806  CG  LYS   236      35.051 -12.864 -42.355  1.00  0.00           C  
ATOM   3807  HG2 LYS   236      34.040 -12.700 -41.984  1.00  0.00           H  
ATOM   3808  HG3 LYS   236      35.388 -12.188 -43.142  1.00  0.00           H  
ATOM   3809  CD  LYS   236      35.157 -14.306 -42.969  1.00  0.00           C  
ATOM   3810  HD2 LYS   236      36.131 -14.330 -43.458  1.00  0.00           H  
ATOM   3811  HD3 LYS   236      35.076 -15.097 -42.224  1.00  0.00           H  
ATOM   3812  CE  LYS   236      34.096 -14.640 -44.005  1.00  0.00           C  
ATOM   3813  HE2 LYS   236      33.122 -14.566 -43.522  1.00  0.00           H  
ATOM   3814  HE3 LYS   236      34.228 -13.985 -44.866  1.00  0.00           H  
ATOM   3815  NZ  LYS   236      34.274 -16.051 -44.424  1.00  0.00           N  
ATOM   3816  HZ1 LYS   236      34.166 -16.752 -43.705  1.00  0.00           H  
ATOM   3817  HZ2 LYS   236      33.722 -16.397 -45.195  1.00  0.00           H  
ATOM   3818  HZ3 LYS   236      35.238 -16.246 -44.655  1.00  0.00           H  
ATOM   3819  C   LYS   236      36.446 -11.708 -38.888  1.00  0.00           C  
ATOM   3820  O   LYS   236      35.658 -12.030 -37.998  1.00  0.00           O  
ATOM   3821  N   LYS   237      37.748 -11.457 -38.586  1.00  0.00           N  
ATOM   3822  H   LYS   237      38.364 -11.151 -39.325  1.00  0.00           H  
ATOM   3823  CA  LYS   237      38.243 -11.410 -37.192  1.00  0.00           C  
ATOM   3824  HA  LYS   237      37.861 -12.302 -36.696  1.00  0.00           H  
ATOM   3825  CB  LYS   237      39.766 -11.472 -37.214  1.00  0.00           C  
ATOM   3826  HB2 LYS   237      40.213 -10.774 -37.922  1.00  0.00           H  
ATOM   3827  HB3 LYS   237      40.183 -11.261 -36.229  1.00  0.00           H  
ATOM   3828  CG  LYS   237      40.317 -12.855 -37.508  1.00  0.00           C  
ATOM   3829  HG2 LYS   237      40.115 -13.498 -36.651  1.00  0.00           H  
ATOM   3830  HG3 LYS   237      39.846 -13.267 -38.401  1.00  0.00           H  
ATOM   3831  CD  LYS   237      41.848 -12.768 -37.692  1.00  0.00           C  
ATOM   3832  HD2 LYS   237      42.019 -11.774 -38.106  1.00  0.00           H  
ATOM   3833  HD3 LYS   237      42.190 -12.931 -36.670  1.00  0.00           H  
ATOM   3834  CE  LYS   237      42.297 -13.867 -38.643  1.00  0.00           C  
ATOM   3835  HE2 LYS   237      43.379 -13.849 -38.774  1.00  0.00           H  
ATOM   3836  HE3 LYS   237      41.914 -14.803 -38.235  1.00  0.00           H  
ATOM   3837  NZ  LYS   237      41.758 -13.611 -40.007  1.00  0.00           N  
ATOM   3838  HZ1 LYS   237      41.802 -14.410 -40.623  1.00  0.00           H  
ATOM   3839  HZ2 LYS   237      40.784 -13.356 -39.934  1.00  0.00           H  
ATOM   3840  HZ3 LYS   237      42.247 -12.829 -40.418  1.00  0.00           H  
ATOM   3841  C   LYS   237      37.711 -10.227 -36.331  1.00  0.00           C  
ATOM   3842  O   LYS   237      37.351 -10.381 -35.176  1.00  0.00           O  
ATOM   3843  N   GLN   238      37.530  -9.064 -36.929  1.00  0.00           N  
ATOM   3844  H   GLN   238      37.965  -8.947 -37.833  1.00  0.00           H  
ATOM   3845  CA  GLN   238      37.088  -7.838 -36.220  1.00  0.00           C  
ATOM   3846  HA  GLN   238      37.687  -7.625 -35.334  1.00  0.00           H  
ATOM   3847  CB  GLN   238      37.277  -6.569 -37.146  1.00  0.00           C  
ATOM   3848  HB2 GLN   238      36.979  -6.891 -38.145  1.00  0.00           H  
ATOM   3849  HB3 GLN   238      36.634  -5.793 -36.732  1.00  0.00           H  
ATOM   3850  CG  GLN   238      38.723  -6.145 -37.330  1.00  0.00           C  
ATOM   3851  HG2 GLN   238      39.077  -5.442 -36.575  1.00  0.00           H  
ATOM   3852  HG3 GLN   238      39.337  -7.036 -37.200  1.00  0.00           H  
ATOM   3853  CD  GLN   238      39.055  -5.553 -38.684  1.00  0.00           C  
ATOM   3854  OE1 GLN   238      38.218  -5.049 -39.425  1.00  0.00           O  
ATOM   3855  NE2 GLN   238      40.261  -5.712 -39.163  1.00  0.00           N  
ATOM   3856 HE21 GLN   238      40.432  -5.688 -40.158  1.00  0.00           H  
ATOM   3857 HE22 GLN   238      40.889  -6.238 -38.572  1.00  0.00           H  
ATOM   3858  C   GLN   238      35.615  -7.972 -35.682  1.00  0.00           C  
ATOM   3859  O   GLN   238      35.278  -7.634 -34.605  1.00  0.00           O  
ATOM   3860  N   PHE   239      34.838  -8.524 -36.613  1.00  0.00           N  
ATOM   3861  H   PHE   239      35.224  -8.863 -37.482  1.00  0.00           H  
ATOM   3862  CA  PHE   239      33.446  -9.018 -36.349  1.00  0.00           C  
ATOM   3863  HA  PHE   239      32.842  -8.189 -35.979  1.00  0.00           H  
ATOM   3864  CB  PHE   239      32.836  -9.329 -37.705  1.00  0.00           C  
ATOM   3865  HB2 PHE   239      33.061  -8.487 -38.359  1.00  0.00           H  
ATOM   3866  HB3 PHE   239      33.282 -10.230 -38.128  1.00  0.00           H  
ATOM   3867  CG  PHE   239      31.361  -9.676 -37.699  1.00  0.00           C  
ATOM   3868  CD1 PHE   239      30.794 -10.767 -36.947  1.00  0.00           C  
ATOM   3869  HD1 PHE   239      31.410 -11.392 -36.318  1.00  0.00           H  
ATOM   3870  CE1 PHE   239      29.445 -11.053 -37.027  1.00  0.00           C  
ATOM   3871  HE1 PHE   239      29.049 -11.812 -36.369  1.00  0.00           H  
ATOM   3872  CZ  PHE   239      28.623 -10.363 -37.954  1.00  0.00           C  
ATOM   3873  HZ  PHE   239      27.555 -10.504 -38.021  1.00  0.00           H  
ATOM   3874  CE2 PHE   239      29.149  -9.319 -38.743  1.00  0.00           C  
ATOM   3875  HE2 PHE   239      28.467  -8.744 -39.350  1.00  0.00           H  
ATOM   3876  CD2 PHE   239      30.486  -8.979 -38.551  1.00  0.00           C  
ATOM   3877  HD2 PHE   239      30.861  -8.145 -39.125  1.00  0.00           H  
ATOM   3878  C   PHE   239      33.299 -10.097 -35.320  1.00  0.00           C  
ATOM   3879  O   PHE   239      32.510  -9.879 -34.395  1.00  0.00           O  
ATOM   3880  N   ASN   240      34.100 -11.183 -35.302  1.00  0.00           N  
ATOM   3881  H   ASN   240      34.679 -11.318 -36.119  1.00  0.00           H  
ATOM   3882  CA  ASN   240      34.116 -12.215 -34.285  1.00  0.00           C  
ATOM   3883  HA  ASN   240      33.088 -12.448 -34.006  1.00  0.00           H  
ATOM   3884  CB  ASN   240      34.838 -13.549 -34.766  1.00  0.00           C  
ATOM   3885  HB2 ASN   240      35.779 -13.238 -35.220  1.00  0.00           H  
ATOM   3886  HB3 ASN   240      34.909 -14.204 -33.898  1.00  0.00           H  
ATOM   3887  CG  ASN   240      34.004 -14.228 -35.942  1.00  0.00           C  
ATOM   3888  OD1 ASN   240      32.791 -14.304 -35.755  1.00  0.00           O  
ATOM   3889  ND2 ASN   240      34.661 -14.777 -36.984  1.00  0.00           N  
ATOM   3890 HD21 ASN   240      34.136 -15.253 -37.704  1.00  0.00           H  
ATOM   3891 HD22 ASN   240      35.634 -14.636 -37.214  1.00  0.00           H  
ATOM   3892  C   ASN   240      34.715 -11.730 -32.962  1.00  0.00           C  
ATOM   3893  O   ASN   240      34.101 -11.995 -31.946  1.00  0.00           O  
ATOM   3894  N   ALA   241      35.819 -10.982 -33.056  1.00  0.00           N  
ATOM   3895  H   ALA   241      36.267 -11.002 -33.961  1.00  0.00           H  
ATOM   3896  CA  ALA   241      36.528 -10.557 -31.833  1.00  0.00           C  
ATOM   3897  HA  ALA   241      36.541 -11.453 -31.213  1.00  0.00           H  
ATOM   3898  CB  ALA   241      37.880  -9.996 -32.137  1.00  0.00           C  
ATOM   3899  HB1 ALA   241      37.704  -9.098 -32.729  1.00  0.00           H  
ATOM   3900  HB2 ALA   241      38.336  -9.684 -31.197  1.00  0.00           H  
ATOM   3901  HB3 ALA   241      38.456 -10.759 -32.661  1.00  0.00           H  
ATOM   3902  C   ALA   241      35.677  -9.532 -31.024  1.00  0.00           C  
ATOM   3903  O   ALA   241      35.580  -9.648 -29.853  1.00  0.00           O  
ATOM   3904  N   ASN   242      34.969  -8.622 -31.691  1.00  0.00           N  
ATOM   3905  H   ASN   242      35.006  -8.642 -32.700  1.00  0.00           H  
ATOM   3906  CA  ASN   242      33.919  -7.790 -31.085  1.00  0.00           C  
ATOM   3907  HA  ASN   242      34.290  -7.163 -30.274  1.00  0.00           H  
ATOM   3908  CB  ASN   242      33.441  -6.898 -32.188  1.00  0.00           C  
ATOM   3909  HB2 ASN   242      34.262  -6.291 -32.570  1.00  0.00           H  
ATOM   3910  HB3 ASN   242      33.065  -7.481 -33.028  1.00  0.00           H  
ATOM   3911  CG  ASN   242      32.309  -5.886 -31.779  1.00  0.00           C  
ATOM   3912  OD1 ASN   242      32.447  -5.017 -31.016  1.00  0.00           O  
ATOM   3913  ND2 ASN   242      31.125  -6.103 -32.341  1.00  0.00           N  
ATOM   3914 HD21 ASN   242      30.328  -5.552 -32.056  1.00  0.00           H  
ATOM   3915 HD22 ASN   242      31.045  -6.806 -33.061  1.00  0.00           H  
ATOM   3916  C   ASN   242      32.632  -8.607 -30.605  1.00  0.00           C  
ATOM   3917  O   ASN   242      32.185  -8.223 -29.572  1.00  0.00           O  
ATOM   3918  N   PHE   243      32.198  -9.629 -31.309  1.00  0.00           N  
ATOM   3919  H   PHE   243      32.641  -9.919 -32.169  1.00  0.00           H  
ATOM   3920  CA  PHE   243      31.104 -10.545 -30.845  1.00  0.00           C  
ATOM   3921  HA  PHE   243      30.315  -9.816 -30.658  1.00  0.00           H  
ATOM   3922  CB  PHE   243      30.479 -11.357 -32.007  1.00  0.00           C  
ATOM   3923  HB2 PHE   243      30.494 -10.828 -32.960  1.00  0.00           H  
ATOM   3924  HB3 PHE   243      31.225 -12.131 -32.187  1.00  0.00           H  
ATOM   3925  CG  PHE   243      29.085 -11.880 -31.853  1.00  0.00           C  
ATOM   3926  CD1 PHE   243      28.157 -11.513 -32.822  1.00  0.00           C  
ATOM   3927  HD1 PHE   243      28.390 -10.988 -33.737  1.00  0.00           H  
ATOM   3928  CE1 PHE   243      26.799 -11.707 -32.601  1.00  0.00           C  
ATOM   3929  HE1 PHE   243      26.113 -11.352 -33.355  1.00  0.00           H  
ATOM   3930  CZ  PHE   243      26.387 -12.428 -31.490  1.00  0.00           C  
ATOM   3931  HZ  PHE   243      25.328 -12.601 -31.364  1.00  0.00           H  
ATOM   3932  CE2 PHE   243      27.357 -12.791 -30.548  1.00  0.00           C  
ATOM   3933  HE2 PHE   243      26.915 -13.380 -29.758  1.00  0.00           H  
ATOM   3934  CD2 PHE   243      28.673 -12.536 -30.711  1.00  0.00           C  
ATOM   3935  HD2 PHE   243      29.451 -12.983 -30.111  1.00  0.00           H  
ATOM   3936  C   PHE   243      31.452 -11.288 -29.563  1.00  0.00           C  
ATOM   3937  O   PHE   243      30.642 -11.228 -28.582  1.00  0.00           O  
ATOM   3938  N   GLU   244      32.681 -11.774 -29.545  1.00  0.00           N  
ATOM   3939  H   GLU   244      33.171 -11.915 -30.416  1.00  0.00           H  
ATOM   3940  CA  GLU   244      33.256 -12.383 -28.349  1.00  0.00           C  
ATOM   3941  HA  GLU   244      32.656 -13.219 -27.987  1.00  0.00           H  
ATOM   3942  CB  GLU   244      34.514 -13.052 -28.821  1.00  0.00           C  
ATOM   3943  HB2 GLU   244      34.277 -13.816 -29.561  1.00  0.00           H  
ATOM   3944  HB3 GLU   244      35.174 -12.326 -29.297  1.00  0.00           H  
ATOM   3945  CG  GLU   244      35.281 -13.810 -27.822  1.00  0.00           C  
ATOM   3946  HG2 GLU   244      35.602 -13.032 -27.130  1.00  0.00           H  
ATOM   3947  HG3 GLU   244      34.652 -14.523 -27.288  1.00  0.00           H  
ATOM   3948  CD  GLU   244      36.541 -14.405 -28.471  1.00  0.00           C  
ATOM   3949  OE1 GLU   244      37.272 -13.705 -29.238  1.00  0.00           O  
ATOM   3950  OE2 GLU   244      36.839 -15.581 -28.216  1.00  0.00           O  
ATOM   3951  C   GLU   244      33.520 -11.473 -27.201  1.00  0.00           C  
ATOM   3952  O   GLU   244      33.294 -11.891 -26.094  1.00  0.00           O  
ATOM   3953  N   LYS   245      33.818 -10.188 -27.446  1.00  0.00           N  
ATOM   3954  H   LYS   245      33.792 -10.028 -28.443  1.00  0.00           H  
ATOM   3955  CA  LYS   245      33.955  -9.148 -26.470  1.00  0.00           C  
ATOM   3956  HA  LYS   245      34.442  -9.593 -25.602  1.00  0.00           H  
ATOM   3957  CB  LYS   245      34.924  -8.023 -26.994  1.00  0.00           C  
ATOM   3958  HB2 LYS   245      35.840  -8.584 -27.182  1.00  0.00           H  
ATOM   3959  HB3 LYS   245      34.473  -7.610 -27.897  1.00  0.00           H  
ATOM   3960  CG  LYS   245      35.073  -6.945 -25.907  1.00  0.00           C  
ATOM   3961  HG2 LYS   245      34.196  -6.297 -25.899  1.00  0.00           H  
ATOM   3962  HG3 LYS   245      35.089  -7.449 -24.940  1.00  0.00           H  
ATOM   3963  CD  LYS   245      36.340  -6.111 -26.202  1.00  0.00           C  
ATOM   3964  HD2 LYS   245      36.056  -5.528 -27.079  1.00  0.00           H  
ATOM   3965  HD3 LYS   245      36.511  -5.402 -25.392  1.00  0.00           H  
ATOM   3966  CE  LYS   245      37.644  -6.921 -26.450  1.00  0.00           C  
ATOM   3967  HE2 LYS   245      37.455  -7.754 -27.128  1.00  0.00           H  
ATOM   3968  HE3 LYS   245      38.434  -6.304 -26.878  1.00  0.00           H  
ATOM   3969  NZ  LYS   245      38.245  -7.508 -25.262  1.00  0.00           N  
ATOM   3970  HZ1 LYS   245      37.647  -8.299 -25.070  1.00  0.00           H  
ATOM   3971  HZ2 LYS   245      39.212  -7.755 -25.416  1.00  0.00           H  
ATOM   3972  HZ3 LYS   245      38.140  -6.855 -24.498  1.00  0.00           H  
ATOM   3973  C   LYS   245      32.551  -8.725 -26.013  1.00  0.00           C  
ATOM   3974  O   LYS   245      32.394  -8.525 -24.839  1.00  0.00           O  
ATOM   3975  N   ARG   246      31.512  -8.769 -26.824  1.00  0.00           N  
ATOM   3976  H   ARG   246      31.779  -8.967 -27.778  1.00  0.00           H  
ATOM   3977  CA  ARG   246      30.132  -8.461 -26.373  1.00  0.00           C  
ATOM   3978  HA  ARG   246      30.188  -7.498 -25.864  1.00  0.00           H  
ATOM   3979  CB  ARG   246      29.086  -8.352 -27.549  1.00  0.00           C  
ATOM   3980  HB2 ARG   246      29.328  -7.640 -28.338  1.00  0.00           H  
ATOM   3981  HB3 ARG   246      28.904  -9.369 -27.896  1.00  0.00           H  
ATOM   3982  CG  ARG   246      27.690  -7.848 -26.957  1.00  0.00           C  
ATOM   3983  HG2 ARG   246      27.182  -7.495 -27.854  1.00  0.00           H  
ATOM   3984  HG3 ARG   246      27.180  -8.720 -26.547  1.00  0.00           H  
ATOM   3985  CD  ARG   246      27.650  -6.722 -25.940  1.00  0.00           C  
ATOM   3986  HD2 ARG   246      28.077  -7.237 -25.079  1.00  0.00           H  
ATOM   3987  HD3 ARG   246      28.226  -5.892 -26.348  1.00  0.00           H  
ATOM   3988  NE  ARG   246      26.241  -6.332 -25.639  1.00  0.00           N  
ATOM   3989  HE  ARG   246      25.880  -6.603 -24.735  1.00  0.00           H  
ATOM   3990  CZ  ARG   246      25.377  -5.649 -26.409  1.00  0.00           C  
ATOM   3991  NH1 ARG   246      25.656  -5.310 -27.608  1.00  0.00           N  
ATOM   3992 HH11 ARG   246      26.639  -5.240 -27.827  1.00  0.00           H  
ATOM   3993 HH12 ARG   246      24.874  -4.934 -28.126  1.00  0.00           H  
ATOM   3994  NH2 ARG   246      24.184  -5.264 -25.961  1.00  0.00           N  
ATOM   3995 HH21 ARG   246      23.746  -5.618 -25.122  1.00  0.00           H  
ATOM   3996 HH22 ARG   246      23.566  -4.732 -26.556  1.00  0.00           H  
ATOM   3997  C   ARG   246      29.715  -9.548 -25.434  1.00  0.00           C  
ATOM   3998  O   ARG   246      29.102  -9.244 -24.428  1.00  0.00           O  
ATOM   3999  N   LEU   247      30.000 -10.829 -25.820  1.00  0.00           N  
ATOM   4000  H   LEU   247      30.375 -10.983 -26.745  1.00  0.00           H  
ATOM   4001  CA  LEU   247      29.784 -11.954 -25.026  1.00  0.00           C  
ATOM   4002  HA  LEU   247      28.764 -11.937 -24.644  1.00  0.00           H  
ATOM   4003  CB  LEU   247      29.953 -13.158 -25.943  1.00  0.00           C  
ATOM   4004  HB2 LEU   247      30.892 -13.038 -26.484  1.00  0.00           H  
ATOM   4005  HB3 LEU   247      30.239 -14.043 -25.374  1.00  0.00           H  
ATOM   4006  CG  LEU   247      28.803 -13.492 -26.967  1.00  0.00           C  
ATOM   4007  HG  LEU   247      28.931 -12.731 -27.737  1.00  0.00           H  
ATOM   4008  CD1 LEU   247      29.069 -14.797 -27.668  1.00  0.00           C  
ATOM   4009 HD11 LEU   247      30.109 -14.738 -27.989  1.00  0.00           H  
ATOM   4010 HD12 LEU   247      28.803 -15.559 -26.935  1.00  0.00           H  
ATOM   4011 HD13 LEU   247      28.383 -14.742 -28.513  1.00  0.00           H  
ATOM   4012  CD2 LEU   247      27.419 -13.248 -26.394  1.00  0.00           C  
ATOM   4013 HD21 LEU   247      26.712 -13.542 -27.170  1.00  0.00           H  
ATOM   4014 HD22 LEU   247      27.237 -13.783 -25.462  1.00  0.00           H  
ATOM   4015 HD23 LEU   247      27.267 -12.173 -26.300  1.00  0.00           H  
ATOM   4016  C   LEU   247      30.684 -12.124 -23.759  1.00  0.00           C  
ATOM   4017  O   LEU   247      30.362 -12.852 -22.829  1.00  0.00           O  
ATOM   4018  N   THR   248      31.792 -11.442 -23.539  1.00  0.00           N  
ATOM   4019  H   THR   248      32.028 -10.705 -24.187  1.00  0.00           H  
ATOM   4020  CA  THR   248      32.768 -11.707 -22.403  1.00  0.00           C  
ATOM   4021  HA  THR   248      33.030 -12.739 -22.170  1.00  0.00           H  
ATOM   4022  CB  THR   248      34.138 -11.064 -22.834  1.00  0.00           C  
ATOM   4023  HB  THR   248      33.978 -10.066 -23.240  1.00  0.00           H  
ATOM   4024  CG2 THR   248      35.145 -10.985 -21.683  1.00  0.00           C  
ATOM   4025 HG21 THR   248      36.047 -10.583 -22.143  1.00  0.00           H  
ATOM   4026 HG22 THR   248      34.700 -10.198 -21.074  1.00  0.00           H  
ATOM   4027 HG23 THR   248      35.223 -11.941 -21.165  1.00  0.00           H  
ATOM   4028  OG1 THR   248      34.690 -11.808 -23.898  1.00  0.00           O  
ATOM   4029  HG1 THR   248      34.057 -11.779 -24.619  1.00  0.00           H  
ATOM   4030  C   THR   248      32.247 -11.107 -21.004  1.00  0.00           C  
ATOM   4031  O   THR   248      32.560 -11.670 -19.892  1.00  0.00           O  
ATOM   4032  OXT THR   248      31.742  -9.959 -20.908  1.00  0.00           O  
TER    4033      THR   248 
END   
