# Supplementary material for: Insights into the client protein release mechanism of the ATP-independent chaperone Spy
Source: Nat Commun. 2022 May 20;13:2818. doi: 10.1038/s41467-022-30499-x (PMC9122904; doi:10.1038/s41467-022-30499-x)
Supplement: Supplementary file 4 — Supplementary Data 1 [file 41467_2022_30499_MOESM4_ESM.zip › MD-structure/Spy_1-124_v4_final.pdb]

CRYST1   90.749   90.749   90.749 109.47 109.47 109.47 P 1           1
ATOM      1  N   ALA     1       8.350 -29.947  27.624  1.00  0.00           N  
ATOM      2  H1  ALA     1       7.953 -30.148  28.530  1.00  0.00           H  
ATOM      3  H2  ALA     1       9.187 -29.381  27.594  1.00  0.00           H  
ATOM      4  H3  ALA     1       8.618 -30.762  27.091  1.00  0.00           H  
ATOM      5  CA  ALA     1       7.293 -29.304  26.923  1.00  0.00           C  
ATOM      6  HA  ALA     1       6.906 -28.505  27.554  1.00  0.00           H  
ATOM      7  CB  ALA     1       7.949 -28.640  25.688  1.00  0.00           C  
ATOM      8  HB1 ALA     1       7.103 -28.396  25.046  1.00  0.00           H  
ATOM      9  HB2 ALA     1       8.429 -27.679  25.874  1.00  0.00           H  
ATOM     10  HB3 ALA     1       8.565 -29.319  25.097  1.00  0.00           H  
ATOM     11  C   ALA     1       6.122 -30.282  26.625  1.00  0.00           C  
ATOM     12  O   ALA     1       6.470 -31.309  26.003  1.00  0.00           O  
ATOM     13  N   ASP     2       4.900 -30.034  27.076  1.00  0.00           N  
ATOM     14  H   ASP     2       4.714 -29.150  27.528  1.00  0.00           H  
ATOM     15  CA  ASP     2       3.874 -30.991  26.826  1.00  0.00           C  
ATOM     16  HA  ASP     2       4.267 -31.930  27.216  1.00  0.00           H  
ATOM     17  CB  ASP     2       2.656 -30.534  27.700  1.00  0.00           C  
ATOM     18  HB2 ASP     2       2.345 -31.407  28.273  1.00  0.00           H  
ATOM     19  HB3 ASP     2       2.931 -29.867  28.517  1.00  0.00           H  
ATOM     20  CG  ASP     2       1.525 -29.825  26.982  1.00  0.00           C  
ATOM     21  OD1 ASP     2       1.777 -28.699  26.641  1.00  0.00           O  
ATOM     22  OD2 ASP     2       0.449 -30.397  26.729  1.00  0.00           O  
ATOM     23  C   ASP     2       3.512 -31.085  25.289  1.00  0.00           C  
ATOM     24  O   ASP     2       3.912 -30.194  24.510  1.00  0.00           O  
ATOM     25  N   THR     3       2.888 -32.200  24.936  1.00  0.00           N  
ATOM     26  H   THR     3       2.730 -32.914  25.632  1.00  0.00           H  
ATOM     27  CA  THR     3       2.492 -32.517  23.563  1.00  0.00           C  
ATOM     28  HA  THR     3       3.375 -32.345  22.947  1.00  0.00           H  
ATOM     29  CB  THR     3       1.935 -33.944  23.328  1.00  0.00           C  
ATOM     30  HB  THR     3       1.730 -34.097  22.268  1.00  0.00           H  
ATOM     31  CG2 THR     3       2.993 -34.954  23.768  1.00  0.00           C  
ATOM     32 HG21 THR     3       3.319 -34.750  24.788  1.00  0.00           H  
ATOM     33 HG22 THR     3       2.585 -35.956  23.638  1.00  0.00           H  
ATOM     34 HG23 THR     3       3.911 -34.932  23.181  1.00  0.00           H  
ATOM     35  OG1 THR     3       0.795 -34.119  23.983  1.00  0.00           O  
ATOM     36  HG1 THR     3       1.070 -34.177  24.901  1.00  0.00           H  
ATOM     37  C   THR     3       1.461 -31.515  23.028  1.00  0.00           C  
ATOM     38  O   THR     3       1.337 -31.424  21.802  1.00  0.00           O  
ATOM     39  N   THR     4       0.842 -30.664  23.847  1.00  0.00           N  
ATOM     40  H   THR     4       1.054 -30.613  24.834  1.00  0.00           H  
ATOM     41  CA  THR     4       0.079 -29.477  23.341  1.00  0.00           C  
ATOM     42  HA  THR     4      -0.484 -29.895  22.507  1.00  0.00           H  
ATOM     43  CB  THR     4      -1.053 -29.060  24.256  1.00  0.00           C  
ATOM     44  HB  THR     4      -0.647 -28.749  25.218  1.00  0.00           H  
ATOM     45  CG2 THR     4      -1.916 -27.919  23.693  1.00  0.00           C  
ATOM     46 HG21 THR     4      -1.734 -27.731  22.635  1.00  0.00           H  
ATOM     47 HG22 THR     4      -2.958 -28.230  23.766  1.00  0.00           H  
ATOM     48 HG23 THR     4      -1.547 -27.045  24.230  1.00  0.00           H  
ATOM     49  OG1 THR     4      -1.906 -30.145  24.539  1.00  0.00           O  
ATOM     50  HG1 THR     4      -1.610 -30.492  25.384  1.00  0.00           H  
ATOM     51  C   THR     4       0.963 -28.334  22.940  1.00  0.00           C  
ATOM     52  O   THR     4       0.604 -27.550  22.029  1.00  0.00           O  
ATOM     53  N   THR     5       2.111 -28.178  23.552  1.00  0.00           N  
ATOM     54  H   THR     5       2.390 -28.743  24.341  1.00  0.00           H  
ATOM     55  CA  THR     5       3.049 -26.977  23.311  1.00  0.00           C  
ATOM     56  HA  THR     5       2.489 -26.061  23.497  1.00  0.00           H  
ATOM     57  CB  THR     5       4.075 -26.987  24.485  1.00  0.00           C  
ATOM     58  HB  THR     5       4.617 -27.932  24.431  1.00  0.00           H  
ATOM     59  CG2 THR     5       4.988 -25.825  24.358  1.00  0.00           C  
ATOM     60 HG21 THR     5       5.428 -25.526  25.309  1.00  0.00           H  
ATOM     61 HG22 THR     5       5.833 -26.071  23.716  1.00  0.00           H  
ATOM     62 HG23 THR     5       4.471 -24.933  24.003  1.00  0.00           H  
ATOM     63  OG1 THR     5       3.399 -26.753  25.687  1.00  0.00           O  
ATOM     64  HG1 THR     5       2.809 -27.507  25.757  1.00  0.00           H  
ATOM     65  C   THR     5       3.521 -27.020  21.890  1.00  0.00           C  
ATOM     66  O   THR     5       3.754 -28.061  21.315  1.00  0.00           O  
ATOM     67  N   ALA     6       3.566 -25.785  21.371  1.00  0.00           N  
ATOM     68  H   ALA     6       3.252 -25.016  21.945  1.00  0.00           H  
ATOM     69  CA  ALA     6       3.834 -25.461  19.965  1.00  0.00           C  
ATOM     70  HA  ALA     6       2.971 -25.828  19.410  1.00  0.00           H  
ATOM     71  CB  ALA     6       3.946 -23.948  19.855  1.00  0.00           C  
ATOM     72  HB1 ALA     6       3.174 -23.379  20.373  1.00  0.00           H  
ATOM     73  HB2 ALA     6       4.901 -23.714  20.326  1.00  0.00           H  
ATOM     74  HB3 ALA     6       3.948 -23.560  18.836  1.00  0.00           H  
ATOM     75  C   ALA     6       5.179 -26.080  19.342  1.00  0.00           C  
ATOM     76  O   ALA     6       6.101 -26.148  20.130  1.00  0.00           O  
ATOM     77  N   ALA     7       5.276 -26.388  18.047  1.00  0.00           N  
ATOM     78  H   ALA     7       4.470 -26.127  17.497  1.00  0.00           H  
ATOM     79  CA  ALA     7       6.525 -26.750  17.472  1.00  0.00           C  
ATOM     80  HA  ALA     7       6.985 -27.496  18.119  1.00  0.00           H  
ATOM     81  CB  ALA     7       6.225 -27.442  16.149  1.00  0.00           C  
ATOM     82  HB1 ALA     7       5.806 -26.760  15.409  1.00  0.00           H  
ATOM     83  HB2 ALA     7       7.101 -27.945  15.739  1.00  0.00           H  
ATOM     84  HB3 ALA     7       5.445 -28.189  16.298  1.00  0.00           H  
ATOM     85  C   ALA     7       7.538 -25.563  17.305  1.00  0.00           C  
ATOM     86  O   ALA     7       7.123 -24.418  17.241  1.00  0.00           O  
ATOM     87  N   PRO     8       8.822 -25.852  17.165  1.00  0.00           N  
ATOM     88  CD  PRO     8       9.520 -27.123  17.319  1.00  0.00           C  
ATOM     89  HD2 PRO     8       9.105 -27.813  16.584  1.00  0.00           H  
ATOM     90  HD3 PRO     8       9.486 -27.573  18.312  1.00  0.00           H  
ATOM     91  CG  PRO     8      10.887 -26.933  16.887  1.00  0.00           C  
ATOM     92  HG2 PRO     8      10.932 -27.148  15.819  1.00  0.00           H  
ATOM     93  HG3 PRO     8      11.542 -27.645  17.390  1.00  0.00           H  
ATOM     94  CB  PRO     8      11.180 -25.452  17.251  1.00  0.00           C  
ATOM     95  HB2 PRO     8      12.025 -25.174  16.621  1.00  0.00           H  
ATOM     96  HB3 PRO     8      11.671 -25.488  18.223  1.00  0.00           H  
ATOM     97  CA  PRO     8       9.853 -24.775  17.084  1.00  0.00           C  
ATOM     98  HA  PRO     8       9.633 -24.067  17.883  1.00  0.00           H  
ATOM     99  C   PRO     8       9.746 -23.971  15.815  1.00  0.00           C  
ATOM    100  O   PRO     8       9.636 -24.515  14.759  1.00  0.00           O  
ATOM    101  N   ALA     9      10.034 -22.621  15.857  1.00  0.00           N  
ATOM    102  H   ALA     9      10.031 -22.207  16.779  1.00  0.00           H  
ATOM    103  CA  ALA     9      10.253 -21.877  14.695  1.00  0.00           C  
ATOM    104  HA  ALA     9       9.494 -22.116  13.951  1.00  0.00           H  
ATOM    105  CB  ALA     9      10.157 -20.454  15.168  1.00  0.00           C  
ATOM    106  HB1 ALA     9       9.437 -20.501  15.985  1.00  0.00           H  
ATOM    107  HB2 ALA     9      11.133 -20.223  15.594  1.00  0.00           H  
ATOM    108  HB3 ALA     9       9.813 -19.744  14.416  1.00  0.00           H  
ATOM    109  C   ALA     9      11.588 -22.249  14.032  1.00  0.00           C  
ATOM    110  O   ALA     9      11.697 -22.131  12.802  1.00  0.00           O  
ATOM    111  N   ASP    10      12.576 -22.655  14.814  1.00  0.00           N  
ATOM    112  H   ASP    10      12.338 -22.542  15.789  1.00  0.00           H  
ATOM    113  CA  ASP    10      13.958 -22.755  14.406  1.00  0.00           C  
ATOM    114  HA  ASP    10      14.245 -21.910  13.780  1.00  0.00           H  
ATOM    115  CB  ASP    10      14.808 -22.895  15.680  1.00  0.00           C  
ATOM    116  HB2 ASP    10      14.396 -22.205  16.417  1.00  0.00           H  
ATOM    117  HB3 ASP    10      14.724 -23.896  16.102  1.00  0.00           H  
ATOM    118  CG  ASP    10      16.288 -22.555  15.460  1.00  0.00           C  
ATOM    119  OD1 ASP    10      17.166 -23.030  16.236  1.00  0.00           O  
ATOM    120  OD2 ASP    10      16.650 -21.867  14.487  1.00  0.00           O  
ATOM    121  C   ASP    10      14.182 -24.026  13.691  1.00  0.00           C  
ATOM    122  O   ASP    10      15.100 -24.095  12.876  1.00  0.00           O  
ATOM    123  N   ALA    11      13.346 -25.049  13.794  1.00  0.00           N  
ATOM    124  H   ALA    11      12.782 -25.040  14.632  1.00  0.00           H  
ATOM    125  CA  ALA    11      13.304 -26.207  12.935  1.00  0.00           C  
ATOM    126  HA  ALA    11      14.342 -26.540  12.932  1.00  0.00           H  
ATOM    127  CB  ALA    11      12.373 -27.264  13.502  1.00  0.00           C  
ATOM    128  HB1 ALA    11      12.481 -27.308  14.586  1.00  0.00           H  
ATOM    129  HB2 ALA    11      11.335 -27.042  13.251  1.00  0.00           H  
ATOM    130  HB3 ALA    11      12.685 -28.245  13.145  1.00  0.00           H  
ATOM    131  C   ALA    11      13.012 -25.919  11.416  1.00  0.00           C  
ATOM    132  O   ALA    11      12.890 -26.843  10.539  1.00  0.00           O  
ATOM    133  N   LYS    12      12.737 -24.640  11.094  1.00  0.00           N  
ATOM    134  H   LYS    12      12.889 -23.916  11.781  1.00  0.00           H  
ATOM    135  CA  LYS    12      12.415 -24.152   9.788  1.00  0.00           C  
ATOM    136  HA  LYS    12      12.653 -24.904   9.036  1.00  0.00           H  
ATOM    137  CB  LYS    12      10.899 -23.789   9.705  1.00  0.00           C  
ATOM    138  HB2 LYS    12      10.651 -23.053  10.469  1.00  0.00           H  
ATOM    139  HB3 LYS    12      10.847 -23.324   8.720  1.00  0.00           H  
ATOM    140  CG  LYS    12       9.916 -24.926   9.993  1.00  0.00           C  
ATOM    141  HG2 LYS    12      10.208 -25.807   9.423  1.00  0.00           H  
ATOM    142  HG3 LYS    12       9.913 -25.204  11.047  1.00  0.00           H  
ATOM    143  CD  LYS    12       8.418 -24.590   9.909  1.00  0.00           C  
ATOM    144  HD2 LYS    12       8.163 -23.925  10.734  1.00  0.00           H  
ATOM    145  HD3 LYS    12       8.166 -24.163   8.939  1.00  0.00           H  
ATOM    146  CE  LYS    12       7.465 -25.780  10.165  1.00  0.00           C  
ATOM    147  HE2 LYS    12       7.403 -26.443   9.302  1.00  0.00           H  
ATOM    148  HE3 LYS    12       7.837 -26.363  11.008  1.00  0.00           H  
ATOM    149  NZ  LYS    12       6.112 -25.349  10.559  1.00  0.00           N  
ATOM    150  HZ1 LYS    12       5.625 -24.937   9.776  1.00  0.00           H  
ATOM    151  HZ2 LYS    12       5.613 -26.169  10.876  1.00  0.00           H  
ATOM    152  HZ3 LYS    12       6.200 -24.682  11.312  1.00  0.00           H  
ATOM    153  C   LYS    12      13.279 -22.944   9.476  1.00  0.00           C  
ATOM    154  O   LYS    12      13.530 -22.062  10.404  1.00  0.00           O  
ATOM    155  N   PRO    13      13.608 -22.616   8.215  1.00  0.00           N  
ATOM    156  CD  PRO    13      13.295 -23.418   6.967  1.00  0.00           C  
ATOM    157  HD2 PRO    13      12.222 -23.596   6.885  1.00  0.00           H  
ATOM    158  HD3 PRO    13      13.885 -24.334   6.965  1.00  0.00           H  
ATOM    159  CG  PRO    13      13.692 -22.550   5.844  1.00  0.00           C  
ATOM    160  HG2 PRO    13      12.830 -22.036   5.416  1.00  0.00           H  
ATOM    161  HG3 PRO    13      14.263 -23.106   5.100  1.00  0.00           H  
ATOM    162  CB  PRO    13      14.713 -21.572   6.382  1.00  0.00           C  
ATOM    163  HB2 PRO    13      14.730 -20.610   5.869  1.00  0.00           H  
ATOM    164  HB3 PRO    13      15.716 -21.998   6.394  1.00  0.00           H  
ATOM    165  CA  PRO    13      14.292 -21.335   7.837  1.00  0.00           C  
ATOM    166  HA  PRO    13      15.161 -21.202   8.480  1.00  0.00           H  
ATOM    167  C   PRO    13      13.319 -20.177   7.954  1.00  0.00           C  
ATOM    168  O   PRO    13      12.237 -20.194   7.330  1.00  0.00           O  
ATOM    169  N   MET    14      13.773 -19.062   8.492  1.00  0.00           N  
ATOM    170  H   MET    14      14.684 -19.150   8.919  1.00  0.00           H  
ATOM    171  CA  MET    14      13.224 -17.717   8.436  1.00  0.00           C  
ATOM    172  HA  MET    14      12.409 -17.498   9.126  1.00  0.00           H  
ATOM    173  CB  MET    14      14.377 -16.855   9.062  1.00  0.00           C  
ATOM    174  HB2 MET    14      14.472 -17.085  10.123  1.00  0.00           H  
ATOM    175  HB3 MET    14      15.317 -17.130   8.584  1.00  0.00           H  
ATOM    176  CG  MET    14      14.035 -15.324   8.944  1.00  0.00           C  
ATOM    177  HG2 MET    14      14.793 -14.919   9.614  1.00  0.00           H  
ATOM    178  HG3 MET    14      14.218 -14.866   7.971  1.00  0.00           H  
ATOM    179  SD  MET    14      12.524 -14.688   9.615  1.00  0.00           S  
ATOM    180  CE  MET    14      12.425 -15.559  11.325  1.00  0.00           C  
ATOM    181  HE1 MET    14      12.654 -16.622  11.247  1.00  0.00           H  
ATOM    182  HE2 MET    14      13.192 -15.114  11.960  1.00  0.00           H  
ATOM    183  HE3 MET    14      11.431 -15.518  11.771  1.00  0.00           H  
ATOM    184  C   MET    14      12.924 -17.238   6.988  1.00  0.00           C  
ATOM    185  O   MET    14      12.035 -16.392   6.776  1.00  0.00           O  
ATOM    186  N   MET    15      13.470 -17.816   5.945  1.00  0.00           N  
ATOM    187  H   MET    15      13.632 -18.808   6.044  1.00  0.00           H  
ATOM    188  CA  MET    15      13.281 -17.418   4.499  1.00  0.00           C  
ATOM    189  HA  MET    15      13.674 -16.408   4.385  1.00  0.00           H  
ATOM    190  CB  MET    15      14.282 -18.242   3.634  1.00  0.00           C  
ATOM    191  HB2 MET    15      13.936 -19.275   3.601  1.00  0.00           H  
ATOM    192  HB3 MET    15      14.147 -17.912   2.604  1.00  0.00           H  
ATOM    193  CG  MET    15      15.715 -18.029   4.120  1.00  0.00           C  
ATOM    194  HG2 MET    15      15.916 -16.964   4.002  1.00  0.00           H  
ATOM    195  HG3 MET    15      15.816 -18.381   5.147  1.00  0.00           H  
ATOM    196  SD  MET    15      17.088 -18.770   3.103  1.00  0.00           S  
ATOM    197  CE  MET    15      18.569 -18.294   3.986  1.00  0.00           C  
ATOM    198  HE1 MET    15      18.760 -17.246   3.754  1.00  0.00           H  
ATOM    199  HE2 MET    15      18.310 -18.452   5.033  1.00  0.00           H  
ATOM    200  HE3 MET    15      19.416 -18.907   3.677  1.00  0.00           H  
ATOM    201  C   MET    15      11.882 -17.523   3.897  1.00  0.00           C  
ATOM    202  O   MET    15      11.595 -16.976   2.869  1.00  0.00           O  
ATOM    203  N   HIE    16      10.962 -18.089   4.658  1.00  0.00           N  
ATOM    204  H   HIE    16      11.189 -18.426   5.583  1.00  0.00           H  
ATOM    205  CA  HIE    16       9.538 -18.204   4.418  1.00  0.00           C  
ATOM    206  HA  HIE    16       9.513 -18.593   3.399  1.00  0.00           H  
ATOM    207  CB  HIE    16       9.011 -19.315   5.315  1.00  0.00           C  
ATOM    208  HB2 HIE    16       9.415 -20.238   4.898  1.00  0.00           H  
ATOM    209  HB3 HIE    16       9.415 -19.230   6.324  1.00  0.00           H  
ATOM    210  CG  HIE    16       7.513 -19.495   5.271  1.00  0.00           C  
ATOM    211  ND1 HIE    16       6.626 -18.920   6.207  1.00  0.00           N  
ATOM    212  CE1 HIE    16       5.369 -19.339   5.822  1.00  0.00           C  
ATOM    213  HE1 HIE    16       4.414 -18.982   6.178  1.00  0.00           H  
ATOM    214  NE2 HIE    16       5.525 -20.257   4.838  1.00  0.00           N  
ATOM    215  HE2 HIE    16       4.834 -20.891   4.463  1.00  0.00           H  
ATOM    216  CD2 HIE    16       6.851 -20.368   4.477  1.00  0.00           C  
ATOM    217  HD2 HIE    16       7.324 -20.992   3.734  1.00  0.00           H  
ATOM    218  C   HIE    16       8.788 -16.832   4.495  1.00  0.00           C  
ATOM    219  O   HIE    16       7.856 -16.546   3.757  1.00  0.00           O  
ATOM    220  N   HIE    17       9.261 -15.953   5.364  1.00  0.00           N  
ATOM    221  H   HIE    17      10.098 -16.103   5.909  1.00  0.00           H  
ATOM    222  CA  HIE    17       8.651 -14.577   5.487  1.00  0.00           C  
ATOM    223  HA  HIE    17       7.577 -14.613   5.670  1.00  0.00           H  
ATOM    224  CB  HIE    17       9.416 -13.866   6.616  1.00  0.00           C  
ATOM    225  HB2 HIE    17       8.972 -14.156   7.568  1.00  0.00           H  
ATOM    226  HB3 HIE    17      10.455 -14.195   6.571  1.00  0.00           H  
ATOM    227  CG  HIE    17       9.436 -12.389   6.567  1.00  0.00           C  
ATOM    228  ND1 HIE    17       8.230 -11.582   6.643  1.00  0.00           N  
ATOM    229  CE1 HIE    17       8.619 -10.319   6.515  1.00  0.00           C  
ATOM    230  HE1 HIE    17       7.920  -9.537   6.771  1.00  0.00           H  
ATOM    231  NE2 HIE    17      10.039 -10.268   6.446  1.00  0.00           N  
ATOM    232  HE2 HIE    17      10.449  -9.389   6.165  1.00  0.00           H  
ATOM    233  CD2 HIE    17      10.503 -11.592   6.388  1.00  0.00           C  
ATOM    234  HD2 HIE    17      11.522 -11.895   6.202  1.00  0.00           H  
ATOM    235  C   HIE    17       8.989 -13.915   4.099  1.00  0.00           C  
ATOM    236  O   HIE    17       8.009 -13.306   3.571  1.00  0.00           O  
ATOM    237  N   LYS    18      10.155 -13.969   3.590  1.00  0.00           N  
ATOM    238  H   LYS    18      10.880 -14.298   4.212  1.00  0.00           H  
ATOM    239  CA  LYS    18      10.581 -13.259   2.392  1.00  0.00           C  
ATOM    240  HA  LYS    18      10.239 -12.225   2.447  1.00  0.00           H  
ATOM    241  CB  LYS    18      12.113 -13.052   2.414  1.00  0.00           C  
ATOM    242  HB2 LYS    18      12.438 -12.641   3.369  1.00  0.00           H  
ATOM    243  HB3 LYS    18      12.491 -14.059   2.236  1.00  0.00           H  
ATOM    244  CG  LYS    18      12.776 -12.106   1.416  1.00  0.00           C  
ATOM    245  HG2 LYS    18      12.920 -12.678   0.499  1.00  0.00           H  
ATOM    246  HG3 LYS    18      12.143 -11.223   1.322  1.00  0.00           H  
ATOM    247  CD  LYS    18      14.174 -11.574   1.971  1.00  0.00           C  
ATOM    248  HD2 LYS    18      13.900 -11.269   2.980  1.00  0.00           H  
ATOM    249  HD3 LYS    18      14.956 -12.330   2.046  1.00  0.00           H  
ATOM    250  CE  LYS    18      14.788 -10.360   1.143  1.00  0.00           C  
ATOM    251  HE2 LYS    18      15.075 -10.765   0.172  1.00  0.00           H  
ATOM    252  HE3 LYS    18      14.063  -9.587   0.890  1.00  0.00           H  
ATOM    253  NZ  LYS    18      15.870  -9.630   1.793  1.00  0.00           N  
ATOM    254  HZ1 LYS    18      16.729 -10.154   1.878  1.00  0.00           H  
ATOM    255  HZ2 LYS    18      16.151  -8.797   1.296  1.00  0.00           H  
ATOM    256  HZ3 LYS    18      15.568  -9.378   2.723  1.00  0.00           H  
ATOM    257  C   LYS    18       9.971 -13.911   1.135  1.00  0.00           C  
ATOM    258  O   LYS    18       9.333 -13.220   0.363  1.00  0.00           O  
ATOM    259  N   GLY    19       9.999 -15.235   1.043  1.00  0.00           N  
ATOM    260  H   GLY    19      10.495 -15.595   1.846  1.00  0.00           H  
ATOM    261  CA  GLY    19       9.743 -16.127  -0.072  1.00  0.00           C  
ATOM    262  HA2 GLY    19       9.415 -17.112   0.259  1.00  0.00           H  
ATOM    263  HA3 GLY    19       8.973 -15.591  -0.626  1.00  0.00           H  
ATOM    264  C   GLY    19      10.904 -16.420  -1.028  1.00  0.00           C  
ATOM    265  O   GLY    19      11.902 -15.725  -0.965  1.00  0.00           O  
ATOM    266  N   LYS    20      10.630 -17.345  -1.984  1.00  0.00           N  
ATOM    267  H   LYS    20       9.758 -17.840  -1.867  1.00  0.00           H  
ATOM    268  CA  LYS    20      11.480 -17.738  -3.041  1.00  0.00           C  
ATOM    269  HA  LYS    20      11.051 -18.588  -3.572  1.00  0.00           H  
ATOM    270  CB  LYS    20      11.654 -16.595  -4.075  1.00  0.00           C  
ATOM    271  HB2 LYS    20      11.678 -15.627  -3.575  1.00  0.00           H  
ATOM    272  HB3 LYS    20      12.619 -16.699  -4.571  1.00  0.00           H  
ATOM    273  CG  LYS    20      10.461 -16.602  -5.039  1.00  0.00           C  
ATOM    274  HG2 LYS    20      10.361 -17.597  -5.474  1.00  0.00           H  
ATOM    275  HG3 LYS    20       9.600 -16.249  -4.471  1.00  0.00           H  
ATOM    276  CD  LYS    20      10.545 -15.629  -6.235  1.00  0.00           C  
ATOM    277  HD2 LYS    20       9.644 -15.428  -6.815  1.00  0.00           H  
ATOM    278  HD3 LYS    20      10.562 -14.648  -5.762  1.00  0.00           H  
ATOM    279  CE  LYS    20      11.770 -15.944  -7.111  1.00  0.00           C  
ATOM    280  HE2 LYS    20      12.725 -15.743  -6.626  1.00  0.00           H  
ATOM    281  HE3 LYS    20      11.773 -16.973  -7.471  1.00  0.00           H  
ATOM    282  NZ  LYS    20      11.952 -15.123  -8.313  1.00  0.00           N  
ATOM    283  HZ1 LYS    20      11.757 -14.182  -8.001  1.00  0.00           H  
ATOM    284  HZ2 LYS    20      12.900 -15.164  -8.658  1.00  0.00           H  
ATOM    285  HZ3 LYS    20      11.230 -15.378  -8.972  1.00  0.00           H  
ATOM    286  C   LYS    20      12.851 -18.298  -2.542  1.00  0.00           C  
ATOM    287  O   LYS    20      13.874 -17.584  -2.612  1.00  0.00           O  
ATOM    288  N   PHE    21      12.698 -19.526  -1.926  1.00  0.00           N  
ATOM    289  H   PHE    21      11.802 -19.985  -2.011  1.00  0.00           H  
ATOM    290  CA  PHE    21      13.870 -20.259  -1.490  1.00  0.00           C  
ATOM    291  HA  PHE    21      14.768 -19.875  -1.976  1.00  0.00           H  
ATOM    292  CB  PHE    21      14.031 -20.138  -0.001  1.00  0.00           C  
ATOM    293  HB2 PHE    21      14.985 -20.587   0.273  1.00  0.00           H  
ATOM    294  HB3 PHE    21      14.025 -19.089   0.294  1.00  0.00           H  
ATOM    295  CG  PHE    21      12.983 -20.928   0.919  1.00  0.00           C  
ATOM    296  CD1 PHE    21      13.402 -22.146   1.527  1.00  0.00           C  
ATOM    297  HD1 PHE    21      14.332 -22.622   1.257  1.00  0.00           H  
ATOM    298  CE1 PHE    21      12.561 -22.835   2.421  1.00  0.00           C  
ATOM    299  HE1 PHE    21      12.710 -23.747   2.979  1.00  0.00           H  
ATOM    300  CZ  PHE    21      11.242 -22.330   2.714  1.00  0.00           C  
ATOM    301  HZ  PHE    21      10.590 -22.838   3.409  1.00  0.00           H  
ATOM    302  CE2 PHE    21      10.919 -21.068   2.243  1.00  0.00           C  
ATOM    303  HE2 PHE    21       9.981 -20.600   2.502  1.00  0.00           H  
ATOM    304  CD2 PHE    21      11.756 -20.294   1.403  1.00  0.00           C  
ATOM    305  HD2 PHE    21      11.522 -19.261   1.196  1.00  0.00           H  
ATOM    306  C   PHE    21      13.740 -21.686  -1.992  1.00  0.00           C  
ATOM    307  O   PHE    21      12.640 -22.275  -2.084  1.00  0.00           O  
ATOM    308  N   GLY    22      14.834 -22.253  -2.419  1.00  0.00           N  
ATOM    309  H   GLY    22      15.713 -21.758  -2.474  1.00  0.00           H  
ATOM    310  CA  GLY    22      15.022 -23.666  -2.797  1.00  0.00           C  
ATOM    311  HA2 GLY    22      14.256 -23.947  -3.520  1.00  0.00           H  
ATOM    312  HA3 GLY    22      15.939 -23.695  -3.387  1.00  0.00           H  
ATOM    313  C   GLY    22      15.185 -24.599  -1.639  1.00  0.00           C  
ATOM    314  O   GLY    22      15.590 -24.135  -0.627  1.00  0.00           O  
ATOM    315  N   PRO    23      14.785 -25.903  -1.832  1.00  0.00           N  
ATOM    316  CD  PRO    23      13.906 -26.380  -2.914  1.00  0.00           C  
ATOM    317  HD2 PRO    23      14.440 -26.464  -3.860  1.00  0.00           H  
ATOM    318  HD3 PRO    23      12.993 -25.802  -3.053  1.00  0.00           H  
ATOM    319  CG  PRO    23      13.452 -27.807  -2.528  1.00  0.00           C  
ATOM    320  HG2 PRO    23      13.720 -28.595  -3.232  1.00  0.00           H  
ATOM    321  HG3 PRO    23      12.366 -27.906  -2.523  1.00  0.00           H  
ATOM    322  CB  PRO    23      13.988 -28.096  -1.139  1.00  0.00           C  
ATOM    323  HB2 PRO    23      14.600 -28.993  -1.234  1.00  0.00           H  
ATOM    324  HB3 PRO    23      13.246 -28.182  -0.344  1.00  0.00           H  
ATOM    325  CA  PRO    23      14.866 -26.900  -0.759  1.00  0.00           C  
ATOM    326  HA  PRO    23      14.366 -26.407   0.075  1.00  0.00           H  
ATOM    327  C   PRO    23      16.349 -27.200  -0.339  1.00  0.00           C  
ATOM    328  O   PRO    23      16.573 -27.900   0.655  1.00  0.00           O  
ATOM    329  N   HIE    24      17.328 -26.564  -1.043  1.00  0.00           N  
ATOM    330  H   HIE    24      16.998 -26.065  -1.856  1.00  0.00           H  
ATOM    331  CA  HIE    24      18.666 -26.437  -0.599  1.00  0.00           C  
ATOM    332  HA  HIE    24      18.946 -27.379  -0.127  1.00  0.00           H  
ATOM    333  CB  HIE    24      19.527 -26.237  -1.842  1.00  0.00           C  
ATOM    334  HB2 HIE    24      20.513 -26.277  -1.379  1.00  0.00           H  
ATOM    335  HB3 HIE    24      19.419 -27.084  -2.520  1.00  0.00           H  
ATOM    336  CG  HIE    24      19.491 -24.921  -2.467  1.00  0.00           C  
ATOM    337  ND1 HIE    24      18.402 -24.472  -3.177  1.00  0.00           N  
ATOM    338  CE1 HIE    24      18.678 -23.257  -3.575  1.00  0.00           C  
ATOM    339  HE1 HIE    24      17.981 -22.581  -4.048  1.00  0.00           H  
ATOM    340  NE2 HIE    24      19.878 -22.826  -3.020  1.00  0.00           N  
ATOM    341  HE2 HIE    24      20.252 -21.888  -3.000  1.00  0.00           H  
ATOM    342  CD2 HIE    24      20.409 -23.925  -2.409  1.00  0.00           C  
ATOM    343  HD2 HIE    24      21.239 -23.913  -1.717  1.00  0.00           H  
ATOM    344  C   HIE    24      18.918 -25.436   0.555  1.00  0.00           C  
ATOM    345  O   HIE    24      19.671 -25.684   1.512  1.00  0.00           O  
ATOM    346  N   GLN    25      18.318 -24.199   0.410  1.00  0.00           N  
ATOM    347  H   GLN    25      17.710 -24.064  -0.385  1.00  0.00           H  
ATOM    348  CA  GLN    25      18.335 -23.197   1.420  1.00  0.00           C  
ATOM    349  HA  GLN    25      19.391 -23.064   1.658  1.00  0.00           H  
ATOM    350  CB  GLN    25      17.785 -21.878   0.959  1.00  0.00           C  
ATOM    351  HB2 GLN    25      16.796 -22.038   0.530  1.00  0.00           H  
ATOM    352  HB3 GLN    25      17.644 -21.174   1.779  1.00  0.00           H  
ATOM    353  CG  GLN    25      18.652 -21.284  -0.122  1.00  0.00           C  
ATOM    354  HG2 GLN    25      19.444 -20.871   0.503  1.00  0.00           H  
ATOM    355  HG3 GLN    25      19.014 -22.081  -0.772  1.00  0.00           H  
ATOM    356  CD  GLN    25      17.917 -20.239  -0.952  1.00  0.00           C  
ATOM    357  OE1 GLN    25      17.243 -20.553  -1.904  1.00  0.00           O  
ATOM    358  NE2 GLN    25      18.059 -19.046  -0.515  1.00  0.00           N  
ATOM    359 HE21 GLN    25      17.413 -18.447  -1.010  1.00  0.00           H  
ATOM    360 HE22 GLN    25      18.638 -18.722   0.246  1.00  0.00           H  
ATOM    361  C   GLN    25      17.773 -23.602   2.803  1.00  0.00           C  
ATOM    362  O   GLN    25      18.080 -23.144   3.834  1.00  0.00           O  
ATOM    363  N   ASP    26      16.835 -24.579   2.783  1.00  0.00           N  
ATOM    364  H   ASP    26      16.757 -25.053   1.894  1.00  0.00           H  
ATOM    365  CA  ASP    26      16.440 -25.251   3.986  1.00  0.00           C  
ATOM    366  HA  ASP    26      16.138 -24.561   4.774  1.00  0.00           H  
ATOM    367  CB  ASP    26      15.243 -26.166   3.504  1.00  0.00           C  
ATOM    368  HB2 ASP    26      14.481 -25.522   3.064  1.00  0.00           H  
ATOM    369  HB3 ASP    26      15.661 -26.823   2.741  1.00  0.00           H  
ATOM    370  CG  ASP    26      14.454 -26.896   4.517  1.00  0.00           C  
ATOM    371  OD1 ASP    26      14.198 -26.416   5.624  1.00  0.00           O  
ATOM    372  OD2 ASP    26      14.097 -28.051   4.217  1.00  0.00           O  
ATOM    373  C   ASP    26      17.491 -26.053   4.715  1.00  0.00           C  
ATOM    374  O   ASP    26      17.492 -26.070   5.926  1.00  0.00           O  
ATOM    375  N   MET    27      18.378 -26.778   4.040  1.00  0.00           N  
ATOM    376  H   MET    27      18.316 -26.857   3.035  1.00  0.00           H  
ATOM    377  CA  MET    27      19.425 -27.566   4.631  1.00  0.00           C  
ATOM    378  HA  MET    27      19.252 -27.890   5.657  1.00  0.00           H  
ATOM    379  CB  MET    27      19.741 -28.739   3.702  1.00  0.00           C  
ATOM    380  HB2 MET    27      20.069 -28.295   2.762  1.00  0.00           H  
ATOM    381  HB3 MET    27      20.588 -29.276   4.129  1.00  0.00           H  
ATOM    382  CG  MET    27      18.669 -29.797   3.514  1.00  0.00           C  
ATOM    383  HG2 MET    27      17.831 -29.156   3.240  1.00  0.00           H  
ATOM    384  HG3 MET    27      18.973 -30.475   2.717  1.00  0.00           H  
ATOM    385  SD  MET    27      18.280 -30.893   4.964  1.00  0.00           S  
ATOM    386  CE  MET    27      16.938 -29.834   5.714  1.00  0.00           C  
ATOM    387  HE1 MET    27      17.363 -28.842   5.863  1.00  0.00           H  
ATOM    388  HE2 MET    27      16.108 -29.850   5.008  1.00  0.00           H  
ATOM    389  HE3 MET    27      16.601 -30.149   6.701  1.00  0.00           H  
ATOM    390  C   MET    27      20.727 -26.817   4.910  1.00  0.00           C  
ATOM    391  O   MET    27      21.684 -27.340   5.514  1.00  0.00           O  
ATOM    392  N   MET    28      20.821 -25.585   4.376  1.00  0.00           N  
ATOM    393  H   MET    28      20.166 -25.221   3.698  1.00  0.00           H  
ATOM    394  CA  MET    28      22.032 -24.675   4.706  1.00  0.00           C  
ATOM    395  HA  MET    28      22.931 -25.255   4.497  1.00  0.00           H  
ATOM    396  CB  MET    28      22.080 -23.546   3.654  1.00  0.00           C  
ATOM    397  HB2 MET    28      21.086 -23.113   3.539  1.00  0.00           H  
ATOM    398  HB3 MET    28      22.778 -22.768   3.965  1.00  0.00           H  
ATOM    399  CG  MET    28      22.527 -24.185   2.309  1.00  0.00           C  
ATOM    400  HG2 MET    28      23.599 -24.349   2.203  1.00  0.00           H  
ATOM    401  HG3 MET    28      21.997 -25.123   2.143  1.00  0.00           H  
ATOM    402  SD  MET    28      22.054 -23.263   0.767  1.00  0.00           S  
ATOM    403  CE  MET    28      22.587 -21.554   1.096  1.00  0.00           C  
ATOM    404  HE1 MET    28      23.622 -21.527   1.435  1.00  0.00           H  
ATOM    405  HE2 MET    28      22.326 -20.878   0.281  1.00  0.00           H  
ATOM    406  HE3 MET    28      22.072 -21.090   1.937  1.00  0.00           H  
ATOM    407  C   MET    28      22.016 -24.185   6.171  1.00  0.00           C  
ATOM    408  O   MET    28      21.825 -23.020   6.433  1.00  0.00           O  
ATOM    409  N   PHE    29      22.070 -25.120   7.169  1.00  0.00           N  
ATOM    410  H   PHE    29      22.120 -26.119   7.029  1.00  0.00           H  
ATOM    411  CA  PHE    29      22.388 -24.631   8.511  1.00  0.00           C  
ATOM    412  HA  PHE    29      21.593 -23.929   8.764  1.00  0.00           H  
ATOM    413  CB  PHE    29      22.303 -25.773   9.491  1.00  0.00           C  
ATOM    414  HB2 PHE    29      23.229 -26.271   9.780  1.00  0.00           H  
ATOM    415  HB3 PHE    29      21.915 -25.309  10.398  1.00  0.00           H  
ATOM    416  CG  PHE    29      21.192 -26.772   9.217  1.00  0.00           C  
ATOM    417  CD1 PHE    29      19.837 -26.359   9.138  1.00  0.00           C  
ATOM    418  HD1 PHE    29      19.653 -25.303   9.271  1.00  0.00           H  
ATOM    419  CE1 PHE    29      18.976 -27.360   8.775  1.00  0.00           C  
ATOM    420  HE1 PHE    29      17.932 -27.103   8.671  1.00  0.00           H  
ATOM    421  CZ  PHE    29      19.241 -28.733   8.483  1.00  0.00           C  
ATOM    422  HZ  PHE    29      18.363 -29.327   8.277  1.00  0.00           H  
ATOM    423  CE2 PHE    29      20.605 -29.092   8.553  1.00  0.00           C  
ATOM    424  HE2 PHE    29      20.991 -30.047   8.229  1.00  0.00           H  
ATOM    425  CD2 PHE    29      21.546 -28.113   8.979  1.00  0.00           C  
ATOM    426  HD2 PHE    29      22.572 -28.449   8.939  1.00  0.00           H  
ATOM    427  C   PHE    29      23.714 -23.987   8.612  1.00  0.00           C  
ATOM    428  O   PHE    29      24.727 -24.577   8.328  1.00  0.00           O  
ATOM    429  N   LYS    30      23.763 -22.765   9.112  1.00  0.00           N  
ATOM    430  H   LYS    30      22.873 -22.340   9.330  1.00  0.00           H  
ATOM    431  CA  LYS    30      24.921 -21.898   9.359  1.00  0.00           C  
ATOM    432  HA  LYS    30      25.290 -21.621   8.371  1.00  0.00           H  
ATOM    433  CB  LYS    30      24.419 -20.480   9.743  1.00  0.00           C  
ATOM    434  HB2 LYS    30      25.222 -19.760   9.587  1.00  0.00           H  
ATOM    435  HB3 LYS    30      23.676 -20.215   8.991  1.00  0.00           H  
ATOM    436  CG  LYS    30      23.871 -20.311  11.174  1.00  0.00           C  
ATOM    437  HG2 LYS    30      23.395 -21.258  11.429  1.00  0.00           H  
ATOM    438  HG3 LYS    30      24.633 -20.345  11.953  1.00  0.00           H  
ATOM    439  CD  LYS    30      22.937 -19.165  11.404  1.00  0.00           C  
ATOM    440  HD2 LYS    30      22.003 -19.173  10.843  1.00  0.00           H  
ATOM    441  HD3 LYS    30      22.684 -19.034  12.457  1.00  0.00           H  
ATOM    442  CE  LYS    30      23.563 -17.873  11.026  1.00  0.00           C  
ATOM    443  HE2 LYS    30      24.440 -17.775  11.665  1.00  0.00           H  
ATOM    444  HE3 LYS    30      23.826 -17.929   9.970  1.00  0.00           H  
ATOM    445  NZ  LYS    30      22.720 -16.655  11.302  1.00  0.00           N  
ATOM    446  HZ1 LYS    30      22.581 -16.553  12.297  1.00  0.00           H  
ATOM    447  HZ2 LYS    30      23.196 -15.802  11.045  1.00  0.00           H  
ATOM    448  HZ3 LYS    30      21.798 -16.614  10.892  1.00  0.00           H  
ATOM    449  C   LYS    30      25.952 -22.523  10.272  1.00  0.00           C  
ATOM    450  O   LYS    30      27.189 -22.397   9.987  1.00  0.00           O  
ATOM    451  N   ASP    31      25.544 -23.418  11.158  1.00  0.00           N  
ATOM    452  H   ASP    31      24.571 -23.636  11.321  1.00  0.00           H  
ATOM    453  CA  ASP    31      26.420 -24.369  11.849  1.00  0.00           C  
ATOM    454  HA  ASP    31      27.107 -23.932  12.573  1.00  0.00           H  
ATOM    455  CB  ASP    31      25.496 -25.218  12.712  1.00  0.00           C  
ATOM    456  HB2 ASP    31      25.036 -25.980  12.082  1.00  0.00           H  
ATOM    457  HB3 ASP    31      26.062 -25.519  13.593  1.00  0.00           H  
ATOM    458  CG  ASP    31      24.326 -24.439  13.338  1.00  0.00           C  
ATOM    459  OD1 ASP    31      24.476 -23.965  14.438  1.00  0.00           O  
ATOM    460  OD2 ASP    31      23.246 -24.416  12.722  1.00  0.00           O  
ATOM    461  C   ASP    31      27.380 -25.218  10.998  1.00  0.00           C  
ATOM    462  O   ASP    31      28.531 -25.515  11.439  1.00  0.00           O  
ATOM    463  N   LEU    32      26.987 -25.686   9.839  1.00  0.00           N  
ATOM    464  H   LEU    32      26.043 -25.513   9.524  1.00  0.00           H  
ATOM    465  CA  LEU    32      27.757 -26.704   9.011  1.00  0.00           C  
ATOM    466  HA  LEU    32      28.172 -27.513   9.612  1.00  0.00           H  
ATOM    467  CB  LEU    32      26.911 -27.214   7.770  1.00  0.00           C  
ATOM    468  HB2 LEU    32      26.562 -26.466   7.059  1.00  0.00           H  
ATOM    469  HB3 LEU    32      27.512 -27.936   7.216  1.00  0.00           H  
ATOM    470  CG  LEU    32      25.688 -27.927   8.261  1.00  0.00           C  
ATOM    471  HG  LEU    32      25.159 -27.386   9.046  1.00  0.00           H  
ATOM    472  CD1 LEU    32      24.779 -28.117   7.061  1.00  0.00           C  
ATOM    473 HD11 LEU    32      23.880 -28.684   7.299  1.00  0.00           H  
ATOM    474 HD12 LEU    32      24.437 -27.130   6.749  1.00  0.00           H  
ATOM    475 HD13 LEU    32      25.206 -28.767   6.297  1.00  0.00           H  
ATOM    476  CD2 LEU    32      25.989 -29.312   8.674  1.00  0.00           C  
ATOM    477 HD21 LEU    32      25.037 -29.703   9.031  1.00  0.00           H  
ATOM    478 HD22 LEU    32      26.233 -30.009   7.872  1.00  0.00           H  
ATOM    479 HD23 LEU    32      26.720 -29.416   9.476  1.00  0.00           H  
ATOM    480  C   LEU    32      29.077 -26.058   8.531  1.00  0.00           C  
ATOM    481  O   LEU    32      30.024 -26.834   8.330  1.00  0.00           O  
ATOM    482  N   ASN    33      29.148 -24.754   8.383  1.00  0.00           N  
ATOM    483  H   ASN    33      28.299 -24.266   8.629  1.00  0.00           H  
ATOM    484  CA  ASN    33      30.303 -24.013   7.763  1.00  0.00           C  
ATOM    485  HA  ASN    33      29.896 -23.007   7.664  1.00  0.00           H  
ATOM    486  CB  ASN    33      31.575 -23.792   8.631  1.00  0.00           C  
ATOM    487  HB2 ASN    33      32.094 -24.750   8.601  1.00  0.00           H  
ATOM    488  HB3 ASN    33      32.210 -23.022   8.192  1.00  0.00           H  
ATOM    489  CG  ASN    33      31.112 -23.433  10.034  1.00  0.00           C  
ATOM    490  OD1 ASN    33      30.151 -22.665  10.208  1.00  0.00           O  
ATOM    491  ND2 ASN    33      31.822 -23.818  11.073  1.00  0.00           N  
ATOM    492 HD21 ASN    33      31.573 -23.556  12.016  1.00  0.00           H  
ATOM    493 HD22 ASN    33      32.588 -24.447  10.879  1.00  0.00           H  
ATOM    494  C   ASN    33      30.676 -24.522   6.321  1.00  0.00           C  
ATOM    495  O   ASN    33      31.701 -25.193   6.049  1.00  0.00           O  
ATOM    496  N   LEU    34      29.625 -24.411   5.489  1.00  0.00           N  
ATOM    497  H   LEU    34      28.762 -24.155   5.947  1.00  0.00           H  
ATOM    498  CA  LEU    34      29.745 -24.694   4.080  1.00  0.00           C  
ATOM    499  HA  LEU    34      30.342 -25.605   4.131  1.00  0.00           H  
ATOM    500  CB  LEU    34      28.375 -24.899   3.452  1.00  0.00           C  
ATOM    501  HB2 LEU    34      27.924 -23.907   3.487  1.00  0.00           H  
ATOM    502  HB3 LEU    34      28.642 -25.200   2.439  1.00  0.00           H  
ATOM    503  CG  LEU    34      27.455 -25.890   4.033  1.00  0.00           C  
ATOM    504  HG  LEU    34      27.089 -25.561   5.005  1.00  0.00           H  
ATOM    505  CD1 LEU    34      26.280 -25.940   3.002  1.00  0.00           C  
ATOM    506 HD11 LEU    34      25.967 -24.915   2.802  1.00  0.00           H  
ATOM    507 HD12 LEU    34      26.615 -26.343   2.046  1.00  0.00           H  
ATOM    508 HD13 LEU    34      25.378 -26.490   3.271  1.00  0.00           H  
ATOM    509  CD2 LEU    34      28.046 -27.332   4.289  1.00  0.00           C  
ATOM    510 HD21 LEU    34      27.250 -27.969   4.677  1.00  0.00           H  
ATOM    511 HD22 LEU    34      28.389 -27.750   3.343  1.00  0.00           H  
ATOM    512 HD23 LEU    34      28.872 -27.385   4.998  1.00  0.00           H  
ATOM    513  C   LEU    34      30.657 -23.684   3.252  1.00  0.00           C  
ATOM    514  O   LEU    34      30.389 -22.504   3.354  1.00  0.00           O  
ATOM    515  N   THR    35      31.692 -24.200   2.609  1.00  0.00           N  
ATOM    516  H   THR    35      32.090 -25.127   2.663  1.00  0.00           H  
ATOM    517  CA  THR    35      32.351 -23.354   1.618  1.00  0.00           C  
ATOM    518  HA  THR    35      32.904 -22.552   2.108  1.00  0.00           H  
ATOM    519  CB  THR    35      33.486 -24.068   0.922  1.00  0.00           C  
ATOM    520  HB  THR    35      33.895 -23.414   0.152  1.00  0.00           H  
ATOM    521  CG2 THR    35      34.669 -24.563   1.753  1.00  0.00           C  
ATOM    522 HG21 THR    35      35.114 -23.793   2.383  1.00  0.00           H  
ATOM    523 HG22 THR    35      34.459 -25.356   2.470  1.00  0.00           H  
ATOM    524 HG23 THR    35      35.375 -24.876   0.983  1.00  0.00           H  
ATOM    525  OG1 THR    35      33.042 -25.234   0.210  1.00  0.00           O  
ATOM    526  HG1 THR    35      33.716 -25.855  -0.077  1.00  0.00           H  
ATOM    527  C   THR    35      31.457 -22.791   0.504  1.00  0.00           C  
ATOM    528  O   THR    35      30.315 -23.197   0.230  1.00  0.00           O  
ATOM    529  N   ASP    36      31.913 -21.800  -0.221  1.00  0.00           N  
ATOM    530  H   ASP    36      32.628 -21.221   0.196  1.00  0.00           H  
ATOM    531  CA  ASP    36      31.428 -21.394  -1.584  1.00  0.00           C  
ATOM    532  HA  ASP    36      30.436 -20.981  -1.402  1.00  0.00           H  
ATOM    533  CB  ASP    36      32.337 -20.216  -1.945  1.00  0.00           C  
ATOM    534  HB2 ASP    36      32.691 -19.808  -0.998  1.00  0.00           H  
ATOM    535  HB3 ASP    36      33.182 -20.658  -2.474  1.00  0.00           H  
ATOM    536  CG  ASP    36      31.805 -19.104  -2.729  1.00  0.00           C  
ATOM    537  OD1 ASP    36      31.984 -17.879  -2.505  1.00  0.00           O  
ATOM    538  OD2 ASP    36      31.116 -19.538  -3.758  1.00  0.00           O  
ATOM    539  C   ASP    36      31.288 -22.563  -2.492  1.00  0.00           C  
ATOM    540  O   ASP    36      30.173 -22.805  -3.057  1.00  0.00           O  
ATOM    541  N   ALA    37      32.223 -23.447  -2.633  1.00  0.00           N  
ATOM    542  H   ALA    37      33.103 -23.297  -2.160  1.00  0.00           H  
ATOM    543  CA  ALA    37      32.142 -24.611  -3.534  1.00  0.00           C  
ATOM    544  HA  ALA    37      31.828 -24.213  -4.499  1.00  0.00           H  
ATOM    545  CB  ALA    37      33.528 -25.261  -3.740  1.00  0.00           C  
ATOM    546  HB1 ALA    37      34.248 -24.648  -4.283  1.00  0.00           H  
ATOM    547  HB2 ALA    37      33.887 -25.460  -2.731  1.00  0.00           H  
ATOM    548  HB3 ALA    37      33.260 -26.145  -4.318  1.00  0.00           H  
ATOM    549  C   ALA    37      31.034 -25.681  -3.117  1.00  0.00           C  
ATOM    550  O   ALA    37      30.265 -26.046  -3.978  1.00  0.00           O  
ATOM    551  N   GLN    38      30.925 -26.060  -1.867  1.00  0.00           N  
ATOM    552  H   GLN    38      31.547 -25.653  -1.182  1.00  0.00           H  
ATOM    553  CA  GLN    38      29.837 -26.792  -1.280  1.00  0.00           C  
ATOM    554  HA  GLN    38      29.869 -27.805  -1.682  1.00  0.00           H  
ATOM    555  CB  GLN    38      30.038 -26.915   0.249  1.00  0.00           C  
ATOM    556  HB2 GLN    38      30.410 -25.946   0.584  1.00  0.00           H  
ATOM    557  HB3 GLN    38      29.095 -27.218   0.703  1.00  0.00           H  
ATOM    558  CG  GLN    38      31.095 -28.010   0.643  1.00  0.00           C  
ATOM    559  HG2 GLN    38      30.870 -28.861   0.000  1.00  0.00           H  
ATOM    560  HG3 GLN    38      32.120 -27.838   0.316  1.00  0.00           H  
ATOM    561  CD  GLN    38      31.083 -28.455   2.092  1.00  0.00           C  
ATOM    562  OE1 GLN    38      31.338 -27.696   2.998  1.00  0.00           O  
ATOM    563  NE2 GLN    38      31.088 -29.715   2.451  1.00  0.00           N  
ATOM    564 HE21 GLN    38      31.060 -29.812   3.456  1.00  0.00           H  
ATOM    565 HE22 GLN    38      31.113 -30.444   1.754  1.00  0.00           H  
ATOM    566  C   GLN    38      28.475 -26.136  -1.525  1.00  0.00           C  
ATOM    567  O   GLN    38      27.578 -26.841  -2.041  1.00  0.00           O  
ATOM    568  N   LYS    39      28.335 -24.790  -1.320  1.00  0.00           N  
ATOM    569  H   LYS    39      29.155 -24.265  -1.051  1.00  0.00           H  
ATOM    570  CA  LYS    39      27.075 -24.068  -1.435  1.00  0.00           C  
ATOM    571  HA  LYS    39      26.315 -24.587  -0.851  1.00  0.00           H  
ATOM    572  CB  LYS    39      27.162 -22.641  -0.835  1.00  0.00           C  
ATOM    573  HB2 LYS    39      28.151 -22.314  -1.154  1.00  0.00           H  
ATOM    574  HB3 LYS    39      26.449 -22.024  -1.383  1.00  0.00           H  
ATOM    575  CG  LYS    39      26.991 -22.653   0.675  1.00  0.00           C  
ATOM    576  HG2 LYS    39      26.134 -23.218   1.042  1.00  0.00           H  
ATOM    577  HG3 LYS    39      27.798 -23.130   1.231  1.00  0.00           H  
ATOM    578  CD  LYS    39      26.874 -21.166   1.302  1.00  0.00           C  
ATOM    579  HD2 LYS    39      25.955 -20.675   0.983  1.00  0.00           H  
ATOM    580  HD3 LYS    39      26.771 -21.315   2.376  1.00  0.00           H  
ATOM    581  CE  LYS    39      28.016 -20.230   0.869  1.00  0.00           C  
ATOM    582  HE2 LYS    39      28.245 -20.388  -0.185  1.00  0.00           H  
ATOM    583  HE3 LYS    39      27.633 -19.211   0.915  1.00  0.00           H  
ATOM    584  NZ  LYS    39      29.238 -20.398   1.678  1.00  0.00           N  
ATOM    585  HZ1 LYS    39      29.955 -19.726   1.447  1.00  0.00           H  
ATOM    586  HZ2 LYS    39      29.047 -20.167   2.642  1.00  0.00           H  
ATOM    587  HZ3 LYS    39      29.671 -21.311   1.678  1.00  0.00           H  
ATOM    588  C   LYS    39      26.425 -24.162  -2.860  1.00  0.00           C  
ATOM    589  O   LYS    39      25.306 -24.516  -3.010  1.00  0.00           O  
ATOM    590  N   GLN    40      27.319 -24.015  -3.829  1.00  0.00           N  
ATOM    591  H   GLN    40      28.286 -23.786  -3.644  1.00  0.00           H  
ATOM    592  CA  GLN    40      26.819 -24.055  -5.158  1.00  0.00           C  
ATOM    593  HA  GLN    40      26.012 -23.335  -5.293  1.00  0.00           H  
ATOM    594  CB  GLN    40      27.893 -23.463  -6.102  1.00  0.00           C  
ATOM    595  HB2 GLN    40      27.926 -22.379  -5.991  1.00  0.00           H  
ATOM    596  HB3 GLN    40      28.851 -23.884  -5.798  1.00  0.00           H  
ATOM    597  CG  GLN    40      27.711 -23.769  -7.663  1.00  0.00           C  
ATOM    598  HG2 GLN    40      28.413 -23.177  -8.250  1.00  0.00           H  
ATOM    599  HG3 GLN    40      28.061 -24.787  -7.836  1.00  0.00           H  
ATOM    600  CD  GLN    40      26.425 -23.518  -8.301  1.00  0.00           C  
ATOM    601  OE1 GLN    40      25.422 -23.013  -7.710  1.00  0.00           O  
ATOM    602  NE2 GLN    40      26.260 -23.730  -9.535  1.00  0.00           N  
ATOM    603 HE21 GLN    40      25.494 -23.228  -9.961  1.00  0.00           H  
ATOM    604 HE22 GLN    40      27.053 -23.948 -10.121  1.00  0.00           H  
ATOM    605  C   GLN    40      26.552 -25.510  -5.539  1.00  0.00           C  
ATOM    606  O   GLN    40      25.496 -25.833  -6.069  1.00  0.00           O  
ATOM    607  N   GLN    41      27.474 -26.425  -5.075  1.00  0.00           N  
ATOM    608  H   GLN    41      28.163 -26.114  -4.405  1.00  0.00           H  
ATOM    609  CA  GLN    41      27.265 -27.904  -5.297  1.00  0.00           C  
ATOM    610  HA  GLN    41      27.137 -28.159  -6.349  1.00  0.00           H  
ATOM    611  CB  GLN    41      28.503 -28.816  -4.822  1.00  0.00           C  
ATOM    612  HB2 GLN    41      29.444 -28.448  -5.229  1.00  0.00           H  
ATOM    613  HB3 GLN    41      28.532 -28.882  -3.734  1.00  0.00           H  
ATOM    614  CG  GLN    41      28.331 -30.300  -5.338  1.00  0.00           C  
ATOM    615  HG2 GLN    41      29.081 -30.922  -4.848  1.00  0.00           H  
ATOM    616  HG3 GLN    41      27.355 -30.542  -4.917  1.00  0.00           H  
ATOM    617  CD  GLN    41      28.261 -30.391  -6.904  1.00  0.00           C  
ATOM    618  OE1 GLN    41      28.912 -29.642  -7.633  1.00  0.00           O  
ATOM    619  NE2 GLN    41      27.447 -31.288  -7.484  1.00  0.00           N  
ATOM    620 HE21 GLN    41      27.639 -31.325  -8.475  1.00  0.00           H  
ATOM    621 HE22 GLN    41      26.903 -31.894  -6.887  1.00  0.00           H  
ATOM    622  C   GLN    41      25.959 -28.472  -4.792  1.00  0.00           C  
ATOM    623  O   GLN    41      25.190 -29.160  -5.413  1.00  0.00           O  
ATOM    624  N   ILE    42      25.488 -27.915  -3.637  1.00  0.00           N  
ATOM    625  H   ILE    42      26.199 -27.376  -3.165  1.00  0.00           H  
ATOM    626  CA  ILE    42      24.196 -28.273  -2.943  1.00  0.00           C  
ATOM    627  HA  ILE    42      24.024 -29.348  -3.008  1.00  0.00           H  
ATOM    628  CB  ILE    42      24.404 -27.885  -1.427  1.00  0.00           C  
ATOM    629  HB  ILE    42      24.941 -26.940  -1.339  1.00  0.00           H  
ATOM    630  CG2 ILE    42      23.200 -27.538  -0.550  1.00  0.00           C  
ATOM    631 HG21 ILE    42      23.528 -26.911   0.280  1.00  0.00           H  
ATOM    632 HG22 ILE    42      22.572 -26.852  -1.118  1.00  0.00           H  
ATOM    633 HG23 ILE    42      22.618 -28.404  -0.234  1.00  0.00           H  
ATOM    634  CG1 ILE    42      25.181 -29.026  -0.670  1.00  0.00           C  
ATOM    635 HG12 ILE    42      24.580 -29.930  -0.770  1.00  0.00           H  
ATOM    636 HG13 ILE    42      26.099 -29.237  -1.218  1.00  0.00           H  
ATOM    637  CD1 ILE    42      25.528 -28.965   0.777  1.00  0.00           C  
ATOM    638 HD11 ILE    42      26.013 -29.908   1.027  1.00  0.00           H  
ATOM    639 HD12 ILE    42      26.185 -28.109   0.932  1.00  0.00           H  
ATOM    640 HD13 ILE    42      24.655 -28.905   1.427  1.00  0.00           H  
ATOM    641  C   ILE    42      22.946 -27.712  -3.542  1.00  0.00           C  
ATOM    642  O   ILE    42      21.905 -28.102  -3.215  1.00  0.00           O  
ATOM    643  N   ARG    43      23.050 -26.838  -4.564  1.00  0.00           N  
ATOM    644  H   ARG    43      23.941 -26.442  -4.826  1.00  0.00           H  
ATOM    645  CA  ARG    43      22.013 -26.317  -5.312  1.00  0.00           C  
ATOM    646  HA  ARG    43      21.049 -26.356  -4.804  1.00  0.00           H  
ATOM    647  CB  ARG    43      22.351 -24.794  -5.599  1.00  0.00           C  
ATOM    648  HB2 ARG    43      22.517 -24.361  -4.612  1.00  0.00           H  
ATOM    649  HB3 ARG    43      23.272 -24.775  -6.182  1.00  0.00           H  
ATOM    650  CG  ARG    43      21.182 -24.083  -6.349  1.00  0.00           C  
ATOM    651  HG2 ARG    43      21.256 -24.414  -7.385  1.00  0.00           H  
ATOM    652  HG3 ARG    43      20.228 -24.444  -5.964  1.00  0.00           H  
ATOM    653  CD  ARG    43      21.322 -22.628  -6.477  1.00  0.00           C  
ATOM    654  HD2 ARG    43      20.325 -22.303  -6.778  1.00  0.00           H  
ATOM    655  HD3 ARG    43      21.467 -22.207  -5.482  1.00  0.00           H  
ATOM    656  NE  ARG    43      22.436 -22.158  -7.424  1.00  0.00           N  
ATOM    657  HE  ARG    43      23.303 -22.664  -7.539  1.00  0.00           H  
ATOM    658  CZ  ARG    43      22.539 -21.060  -8.126  1.00  0.00           C  
ATOM    659  NH1 ARG    43      23.637 -20.775  -8.764  1.00  0.00           N  
ATOM    660 HH11 ARG    43      24.456 -21.365  -8.743  1.00  0.00           H  
ATOM    661 HH12 ARG    43      23.513 -20.151  -9.548  1.00  0.00           H  
ATOM    662  NH2 ARG    43      21.611 -20.163  -8.183  1.00  0.00           N  
ATOM    663 HH21 ARG    43      20.681 -20.357  -7.839  1.00  0.00           H  
ATOM    664 HH22 ARG    43      21.851 -19.397  -8.795  1.00  0.00           H  
ATOM    665  C   ARG    43      21.905 -27.064  -6.657  1.00  0.00           C  
ATOM    666  O   ARG    43      20.813 -27.347  -7.169  1.00  0.00           O  
ATOM    667  N   GLU    44      23.047 -27.483  -7.182  1.00  0.00           N  
ATOM    668  H   GLU    44      23.900 -27.103  -6.796  1.00  0.00           H  
ATOM    669  CA  GLU    44      23.182 -28.153  -8.508  1.00  0.00           C  
ATOM    670  HA  GLU    44      22.686 -27.480  -9.207  1.00  0.00           H  
ATOM    671  CB  GLU    44      24.683 -28.291  -8.800  1.00  0.00           C  
ATOM    672  HB2 GLU    44      25.232 -27.356  -8.692  1.00  0.00           H  
ATOM    673  HB3 GLU    44      25.069 -28.957  -8.028  1.00  0.00           H  
ATOM    674  CG  GLU    44      24.960 -28.966 -10.121  1.00  0.00           C  
ATOM    675  HG2 GLU    44      26.010 -28.953 -10.410  1.00  0.00           H  
ATOM    676  HG3 GLU    44      24.681 -30.016 -10.035  1.00  0.00           H  
ATOM    677  CD  GLU    44      24.154 -28.411 -11.332  1.00  0.00           C  
ATOM    678  OE1 GLU    44      24.090 -29.163 -12.360  1.00  0.00           O  
ATOM    679  OE2 GLU    44      23.861 -27.182 -11.365  1.00  0.00           O  
ATOM    680  C   GLU    44      22.425 -29.507  -8.488  1.00  0.00           C  
ATOM    681  O   GLU    44      21.769 -29.887  -9.405  1.00  0.00           O  
ATOM    682  N   ILE    45      22.530 -30.270  -7.385  1.00  0.00           N  
ATOM    683  H   ILE    45      23.087 -29.827  -6.667  1.00  0.00           H  
ATOM    684  CA  ILE    45      21.941 -31.601  -7.166  1.00  0.00           C  
ATOM    685  HA  ILE    45      22.238 -32.148  -8.061  1.00  0.00           H  
ATOM    686  CB  ILE    45      22.268 -32.229  -5.755  1.00  0.00           C  
ATOM    687  HB  ILE    45      21.825 -33.220  -5.662  1.00  0.00           H  
ATOM    688  CG2 ILE    45      23.770 -32.318  -5.681  1.00  0.00           C  
ATOM    689 HG21 ILE    45      24.199 -31.375  -5.341  1.00  0.00           H  
ATOM    690 HG22 ILE    45      24.193 -33.111  -5.065  1.00  0.00           H  
ATOM    691 HG23 ILE    45      24.189 -32.585  -6.651  1.00  0.00           H  
ATOM    692  CG1 ILE    45      21.816 -31.247  -4.564  1.00  0.00           C  
ATOM    693 HG12 ILE    45      22.526 -31.330  -3.740  1.00  0.00           H  
ATOM    694 HG13 ILE    45      21.713 -30.251  -4.994  1.00  0.00           H  
ATOM    695  CD1 ILE    45      20.450 -31.747  -4.065  1.00  0.00           C  
ATOM    696 HD11 ILE    45      19.803 -32.046  -4.890  1.00  0.00           H  
ATOM    697 HD12 ILE    45      20.692 -32.648  -3.501  1.00  0.00           H  
ATOM    698 HD13 ILE    45      20.027 -30.971  -3.428  1.00  0.00           H  
ATOM    699  C   ILE    45      20.425 -31.644  -7.408  1.00  0.00           C  
ATOM    700  O   ILE    45      19.782 -32.697  -7.626  1.00  0.00           O  
ATOM    701  N   MET    46      19.726 -30.466  -7.292  1.00  0.00           N  
ATOM    702  H   MET    46      20.287 -29.629  -7.219  1.00  0.00           H  
ATOM    703  CA  MET    46      18.319 -30.363  -7.499  1.00  0.00           C  
ATOM    704  HA  MET    46      17.814 -31.172  -6.970  1.00  0.00           H  
ATOM    705  CB  MET    46      17.773 -29.031  -7.098  1.00  0.00           C  
ATOM    706  HB2 MET    46      18.341 -28.233  -7.576  1.00  0.00           H  
ATOM    707  HB3 MET    46      16.693 -29.070  -7.241  1.00  0.00           H  
ATOM    708  CG  MET    46      17.938 -28.996  -5.548  1.00  0.00           C  
ATOM    709  HG2 MET    46      17.815 -30.014  -5.181  1.00  0.00           H  
ATOM    710  HG3 MET    46      18.961 -28.775  -5.243  1.00  0.00           H  
ATOM    711  SD  MET    46      16.853 -28.103  -4.471  1.00  0.00           S  
ATOM    712  CE  MET    46      16.886 -26.489  -5.334  1.00  0.00           C  
ATOM    713  HE1 MET    46      16.419 -26.512  -6.319  1.00  0.00           H  
ATOM    714  HE2 MET    46      16.388 -25.735  -4.724  1.00  0.00           H  
ATOM    715  HE3 MET    46      17.873 -26.096  -5.576  1.00  0.00           H  
ATOM    716  C   MET    46      17.865 -30.589  -8.936  1.00  0.00           C  
ATOM    717  O   MET    46      16.751 -31.095  -9.076  1.00  0.00           O  
ATOM    718  N   LYS    47      18.680 -30.260  -9.921  1.00  0.00           N  
ATOM    719  H   LYS    47      19.636 -30.049  -9.673  1.00  0.00           H  
ATOM    720  CA  LYS    47      18.153 -30.089 -11.374  1.00  0.00           C  
ATOM    721  HA  LYS    47      17.271 -29.455 -11.283  1.00  0.00           H  
ATOM    722  CB  LYS    47      19.155 -29.376 -12.280  1.00  0.00           C  
ATOM    723  HB2 LYS    47      19.961 -30.106 -12.351  1.00  0.00           H  
ATOM    724  HB3 LYS    47      18.719 -29.174 -13.258  1.00  0.00           H  
ATOM    725  CG  LYS    47      19.665 -28.030 -11.606  1.00  0.00           C  
ATOM    726  HG2 LYS    47      18.866 -27.335 -11.348  1.00  0.00           H  
ATOM    727  HG3 LYS    47      20.149 -28.150 -10.637  1.00  0.00           H  
ATOM    728  CD  LYS    47      20.727 -27.470 -12.533  1.00  0.00           C  
ATOM    729  HD2 LYS    47      21.671 -28.005 -12.435  1.00  0.00           H  
ATOM    730  HD3 LYS    47      20.386 -27.493 -13.568  1.00  0.00           H  
ATOM    731  CE  LYS    47      21.022 -26.022 -12.082  1.00  0.00           C  
ATOM    732  HE2 LYS    47      20.130 -25.420 -12.256  1.00  0.00           H  
ATOM    733  HE3 LYS    47      21.367 -26.116 -11.052  1.00  0.00           H  
ATOM    734  NZ  LYS    47      22.113 -25.613 -12.964  1.00  0.00           N  
ATOM    735  HZ1 LYS    47      21.925 -25.233 -13.881  1.00  0.00           H  
ATOM    736  HZ2 LYS    47      22.570 -24.811 -12.554  1.00  0.00           H  
ATOM    737  HZ3 LYS    47      22.766 -26.360 -13.150  1.00  0.00           H  
ATOM    738  C   LYS    47      17.691 -31.258 -12.053  1.00  0.00           C  
ATOM    739  O   LYS    47      16.747 -31.203 -12.807  1.00  0.00           O  
ATOM    740  N   GLY    48      18.266 -32.407 -11.735  1.00  0.00           N  
ATOM    741  H   GLY    48      19.105 -32.519 -11.184  1.00  0.00           H  
ATOM    742  CA  GLY    48      17.726 -33.595 -12.307  1.00  0.00           C  
ATOM    743  HA2 GLY    48      17.388 -33.383 -13.321  1.00  0.00           H  
ATOM    744  HA3 GLY    48      18.452 -34.408 -12.327  1.00  0.00           H  
ATOM    745  C   GLY    48      16.495 -34.206 -11.601  1.00  0.00           C  
ATOM    746  O   GLY    48      15.975 -35.183 -12.106  1.00  0.00           O  
ATOM    747  N   GLN    49      15.978 -33.588 -10.543  1.00  0.00           N  
ATOM    748  H   GLN    49      16.489 -32.755 -10.288  1.00  0.00           H  
ATOM    749  CA  GLN    49      14.548 -33.751 -10.093  1.00  0.00           C  
ATOM    750  HA  GLN    49      14.174 -34.738 -10.364  1.00  0.00           H  
ATOM    751  CB  GLN    49      14.593 -33.762  -8.542  1.00  0.00           C  
ATOM    752  HB2 GLN    49      15.080 -32.895  -8.096  1.00  0.00           H  
ATOM    753  HB3 GLN    49      13.551 -33.821  -8.230  1.00  0.00           H  
ATOM    754  CG  GLN    49      15.335 -34.984  -7.929  1.00  0.00           C  
ATOM    755  HG2 GLN    49      14.762 -35.117  -7.011  1.00  0.00           H  
ATOM    756  HG3 GLN    49      15.307 -35.846  -8.595  1.00  0.00           H  
ATOM    757  CD  GLN    49      16.794 -34.757  -7.667  1.00  0.00           C  
ATOM    758  OE1 GLN    49      17.618 -35.317  -8.414  1.00  0.00           O  
ATOM    759  NE2 GLN    49      17.243 -33.939  -6.800  1.00  0.00           N  
ATOM    760 HE21 GLN    49      18.204 -33.641  -6.891  1.00  0.00           H  
ATOM    761 HE22 GLN    49      16.677 -33.561  -6.053  1.00  0.00           H  
ATOM    762  C   GLN    49      13.610 -32.680 -10.604  1.00  0.00           C  
ATOM    763  O   GLN    49      12.438 -32.693 -10.162  1.00  0.00           O  
ATOM    764  N   ARG    50      13.975 -31.780 -11.580  1.00  0.00           N  
ATOM    765  H   ARG    50      14.878 -31.760 -12.032  1.00  0.00           H  
ATOM    766  CA  ARG    50      13.068 -30.656 -12.030  1.00  0.00           C  
ATOM    767  HA  ARG    50      12.994 -29.927 -11.224  1.00  0.00           H  
ATOM    768  CB  ARG    50      13.728 -29.787 -13.151  1.00  0.00           C  
ATOM    769  HB2 ARG    50      14.229 -30.390 -13.908  1.00  0.00           H  
ATOM    770  HB3 ARG    50      12.924 -29.251 -13.656  1.00  0.00           H  
ATOM    771  CG  ARG    50      14.608 -28.726 -12.561  1.00  0.00           C  
ATOM    772  HG2 ARG    50      14.028 -28.073 -11.910  1.00  0.00           H  
ATOM    773  HG3 ARG    50      15.430 -29.212 -12.035  1.00  0.00           H  
ATOM    774  CD  ARG    50      15.341 -27.818 -13.504  1.00  0.00           C  
ATOM    775  HD2 ARG    50      15.907 -28.436 -14.202  1.00  0.00           H  
ATOM    776  HD3 ARG    50      14.556 -27.205 -13.945  1.00  0.00           H  
ATOM    777  NE  ARG    50      16.231 -26.905 -12.843  1.00  0.00           N  
ATOM    778  HE  ARG    50      15.917 -26.688 -11.908  1.00  0.00           H  
ATOM    779  CZ  ARG    50      17.111 -26.054 -13.371  1.00  0.00           C  
ATOM    780  NH1 ARG    50      17.529 -25.981 -14.589  1.00  0.00           N  
ATOM    781 HH11 ARG    50      17.196 -26.533 -15.367  1.00  0.00           H  
ATOM    782 HH12 ARG    50      18.206 -25.239 -14.691  1.00  0.00           H  
ATOM    783  NH2 ARG    50      17.618 -25.207 -12.630  1.00  0.00           N  
ATOM    784 HH21 ARG    50      17.221 -25.013 -11.722  1.00  0.00           H  
ATOM    785 HH22 ARG    50      18.264 -24.519 -12.990  1.00  0.00           H  
ATOM    786  C   ARG    50      11.657 -31.167 -12.367  1.00  0.00           C  
ATOM    787  O   ARG    50      10.743 -30.513 -11.921  1.00  0.00           O  
ATOM    788  N   ASP    51      11.449 -32.250 -13.109  1.00  0.00           N  
ATOM    789  H   ASP    51      12.216 -32.786 -13.490  1.00  0.00           H  
ATOM    790  CA  ASP    51      10.102 -32.739 -13.503  1.00  0.00           C  
ATOM    791  HA  ASP    51       9.526 -31.837 -13.708  1.00  0.00           H  
ATOM    792  CB  ASP    51      10.165 -33.729 -14.679  1.00  0.00           C  
ATOM    793  HB2 ASP    51      10.766 -34.606 -14.440  1.00  0.00           H  
ATOM    794  HB3 ASP    51       9.114 -33.881 -14.922  1.00  0.00           H  
ATOM    795  CG  ASP    51      10.835 -33.323 -15.987  1.00  0.00           C  
ATOM    796  OD1 ASP    51      12.111 -33.223 -16.025  1.00  0.00           O  
ATOM    797  OD2 ASP    51      10.100 -33.066 -16.994  1.00  0.00           O  
ATOM    798  C   ASP    51       9.263 -33.416 -12.446  1.00  0.00           C  
ATOM    799  O   ASP    51       8.064 -33.372 -12.462  1.00  0.00           O  
ATOM    800  N   GLN    52       9.952 -34.095 -11.492  1.00  0.00           N  
ATOM    801  H   GLN    52      10.886 -34.359 -11.769  1.00  0.00           H  
ATOM    802  CA  GLN    52       9.623 -34.657 -10.238  1.00  0.00           C  
ATOM    803  HA  GLN    52       8.756 -35.252 -10.528  1.00  0.00           H  
ATOM    804  CB  GLN    52      10.625 -35.808  -9.852  1.00  0.00           C  
ATOM    805  HB2 GLN    52      10.940 -36.426 -10.692  1.00  0.00           H  
ATOM    806  HB3 GLN    52      11.595 -35.423  -9.538  1.00  0.00           H  
ATOM    807  CG  GLN    52      10.041 -36.720  -8.789  1.00  0.00           C  
ATOM    808  HG2 GLN    52       9.242 -36.229  -8.234  1.00  0.00           H  
ATOM    809  HG3 GLN    52       9.357 -37.343  -9.366  1.00  0.00           H  
ATOM    810  CD  GLN    52      10.996 -37.488  -7.927  1.00  0.00           C  
ATOM    811  OE1 GLN    52      12.218 -37.315  -7.945  1.00  0.00           O  
ATOM    812  NE2 GLN    52      10.564 -38.302  -6.994  1.00  0.00           N  
ATOM    813 HE21 GLN    52      11.334 -38.690  -6.468  1.00  0.00           H  
ATOM    814 HE22 GLN    52       9.620 -38.645  -7.102  1.00  0.00           H  
ATOM    815  C   GLN    52       9.223 -33.670  -9.117  1.00  0.00           C  
ATOM    816  O   GLN    52       8.253 -33.853  -8.333  1.00  0.00           O  
ATOM    817  N   MET    53       9.864 -32.443  -9.036  1.00  0.00           N  
ATOM    818  H   MET    53      10.595 -32.316  -9.722  1.00  0.00           H  
ATOM    819  CA  MET    53       9.759 -31.419  -7.948  1.00  0.00           C  
ATOM    820  HA  MET    53       9.176 -31.871  -7.145  1.00  0.00           H  
ATOM    821  CB  MET    53      11.161 -31.223  -7.400  1.00  0.00           C  
ATOM    822  HB2 MET    53      11.628 -32.207  -7.374  1.00  0.00           H  
ATOM    823  HB3 MET    53      11.715 -30.633  -8.131  1.00  0.00           H  
ATOM    824  CG  MET    53      11.073 -30.543  -6.024  1.00  0.00           C  
ATOM    825  HG2 MET    53      11.139 -29.473  -6.225  1.00  0.00           H  
ATOM    826  HG3 MET    53      10.117 -30.744  -5.540  1.00  0.00           H  
ATOM    827  SD  MET    53      12.463 -30.892  -4.932  1.00  0.00           S  
ATOM    828  CE  MET    53      13.728 -29.972  -5.713  1.00  0.00           C  
ATOM    829  HE1 MET    53      14.704 -30.105  -5.248  1.00  0.00           H  
ATOM    830  HE2 MET    53      13.681 -30.296  -6.753  1.00  0.00           H  
ATOM    831  HE3 MET    53      13.463 -28.920  -5.604  1.00  0.00           H  
ATOM    832  C   MET    53       9.019 -30.127  -8.385  1.00  0.00           C  
ATOM    833  O   MET    53       8.618 -29.382  -7.443  1.00  0.00           O  
ATOM    834  N   LYS    54       8.655 -29.978  -9.675  1.00  0.00           N  
ATOM    835  H   LYS    54       9.238 -30.473 -10.334  1.00  0.00           H  
ATOM    836  CA  LYS    54       7.703 -28.944 -10.117  1.00  0.00           C  
ATOM    837  HA  LYS    54       7.999 -27.942  -9.805  1.00  0.00           H  
ATOM    838  CB  LYS    54       7.602 -28.734 -11.590  1.00  0.00           C  
ATOM    839  HB2 LYS    54       6.806 -28.028 -11.827  1.00  0.00           H  
ATOM    840  HB3 LYS    54       8.526 -28.352 -12.023  1.00  0.00           H  
ATOM    841  CG  LYS    54       7.122 -29.958 -12.301  1.00  0.00           C  
ATOM    842  HG2 LYS    54       7.751 -30.799 -12.008  1.00  0.00           H  
ATOM    843  HG3 LYS    54       6.112 -30.215 -11.985  1.00  0.00           H  
ATOM    844  CD  LYS    54       7.089 -29.836 -13.824  1.00  0.00           C  
ATOM    845  HD2 LYS    54       6.324 -29.084 -14.017  1.00  0.00           H  
ATOM    846  HD3 LYS    54       8.052 -29.556 -14.250  1.00  0.00           H  
ATOM    847  CE  LYS    54       6.492 -31.217 -14.349  1.00  0.00           C  
ATOM    848  HE2 LYS    54       7.262 -31.960 -14.144  1.00  0.00           H  
ATOM    849  HE3 LYS    54       5.476 -31.322 -13.968  1.00  0.00           H  
ATOM    850  NZ  LYS    54       6.429 -31.258 -15.851  1.00  0.00           N  
ATOM    851  HZ1 LYS    54       5.989 -32.122 -16.131  1.00  0.00           H  
ATOM    852  HZ2 LYS    54       5.975 -30.459 -16.270  1.00  0.00           H  
ATOM    853  HZ3 LYS    54       7.339 -31.346 -16.282  1.00  0.00           H  
ATOM    854  C   LYS    54       6.309 -29.196  -9.483  1.00  0.00           C  
ATOM    855  O   LYS    54       5.791 -30.291  -9.589  1.00  0.00           O  
ATOM    856  N   ARG    55       5.594 -28.184  -8.908  1.00  0.00           N  
ATOM    857  H   ARG    55       6.102 -27.318  -8.796  1.00  0.00           H  
ATOM    858  CA  ARG    55       4.213 -28.292  -8.430  1.00  0.00           C  
ATOM    859  HA  ARG    55       4.214 -29.147  -7.755  1.00  0.00           H  
ATOM    860  CB  ARG    55       3.862 -27.037  -7.663  1.00  0.00           C  
ATOM    861  HB2 ARG    55       4.074 -26.137  -8.241  1.00  0.00           H  
ATOM    862  HB3 ARG    55       2.788 -27.139  -7.509  1.00  0.00           H  
ATOM    863  CG  ARG    55       4.754 -26.953  -6.401  1.00  0.00           C  
ATOM    864  HG2 ARG    55       4.473 -27.627  -5.591  1.00  0.00           H  
ATOM    865  HG3 ARG    55       5.770 -27.296  -6.598  1.00  0.00           H  
ATOM    866  CD  ARG    55       4.828 -25.575  -5.667  1.00  0.00           C  
ATOM    867  HD2 ARG    55       3.850 -25.104  -5.772  1.00  0.00           H  
ATOM    868  HD3 ARG    55       5.047 -25.679  -4.605  1.00  0.00           H  
ATOM    869  NE  ARG    55       5.752 -24.644  -6.367  1.00  0.00           N  
ATOM    870  HE  ARG    55       6.255 -24.964  -7.183  1.00  0.00           H  
ATOM    871  CZ  ARG    55       5.859 -23.323  -6.146  1.00  0.00           C  
ATOM    872  NH1 ARG    55       6.678 -22.633  -6.932  1.00  0.00           N  
ATOM    873 HH11 ARG    55       7.129 -23.181  -7.651  1.00  0.00           H  
ATOM    874 HH12 ARG    55       6.915 -21.662  -6.785  1.00  0.00           H  
ATOM    875  NH2 ARG    55       5.224 -22.698  -5.183  1.00  0.00           N  
ATOM    876 HH21 ARG    55       4.563 -23.165  -4.579  1.00  0.00           H  
ATOM    877 HH22 ARG    55       5.351 -21.705  -5.052  1.00  0.00           H  
ATOM    878  C   ARG    55       3.229 -28.597  -9.580  1.00  0.00           C  
ATOM    879  O   ARG    55       3.564 -28.338 -10.718  1.00  0.00           O  
ATOM    880  N   PRO    56       2.090 -29.274  -9.317  1.00  0.00           N  
ATOM    881  CD  PRO    56       1.685 -29.769  -7.971  1.00  0.00           C  
ATOM    882  HD2 PRO    56       1.717 -28.955  -7.248  1.00  0.00           H  
ATOM    883  HD3 PRO    56       2.330 -30.594  -7.668  1.00  0.00           H  
ATOM    884  CG  PRO    56       0.262 -30.277  -8.175  1.00  0.00           C  
ATOM    885  HG2 PRO    56      -0.342 -30.048  -7.297  1.00  0.00           H  
ATOM    886  HG3 PRO    56       0.268 -31.348  -8.380  1.00  0.00           H  
ATOM    887  CB  PRO    56      -0.227 -29.559  -9.482  1.00  0.00           C  
ATOM    888  HB2 PRO    56      -0.638 -28.654  -9.035  1.00  0.00           H  
ATOM    889  HB3 PRO    56      -1.044 -29.983 -10.067  1.00  0.00           H  
ATOM    890  CA  PRO    56       1.036 -29.333 -10.287  1.00  0.00           C  
ATOM    891  HA  PRO    56       1.248 -30.183 -10.936  1.00  0.00           H  
ATOM    892  C   PRO    56       0.725 -28.024 -11.054  1.00  0.00           C  
ATOM    893  O   PRO    56       1.129 -26.892 -10.708  1.00  0.00           O  
ATOM    894  N   PRO    57      -0.236 -28.036 -12.026  1.00  0.00           N  
ATOM    895  CD  PRO    57      -0.585 -29.229 -12.795  1.00  0.00           C  
ATOM    896  HD2 PRO    57      -1.422 -29.622 -12.217  1.00  0.00           H  
ATOM    897  HD3 PRO    57       0.254 -29.908 -12.946  1.00  0.00           H  
ATOM    898  CG  PRO    57      -1.115 -28.772 -14.164  1.00  0.00           C  
ATOM    899  HG2 PRO    57      -1.894 -29.378 -14.626  1.00  0.00           H  
ATOM    900  HG3 PRO    57      -0.271 -28.659 -14.844  1.00  0.00           H  
ATOM    901  CB  PRO    57      -1.693 -27.435 -13.749  1.00  0.00           C  
ATOM    902  HB2 PRO    57      -2.707 -27.488 -13.352  1.00  0.00           H  
ATOM    903  HB3 PRO    57      -1.914 -26.820 -14.622  1.00  0.00           H  
ATOM    904  CA  PRO    57      -0.646 -26.836 -12.793  1.00  0.00           C  
ATOM    905  HA  PRO    57       0.247 -26.446 -13.284  1.00  0.00           H  
ATOM    906  C   PRO    57      -1.256 -25.698 -11.917  1.00  0.00           C  
ATOM    907  O   PRO    57      -1.847 -25.992 -10.872  1.00  0.00           O  
ATOM    908  N   LEU    58      -0.859 -24.422 -12.220  1.00  0.00           N  
ATOM    909  H   LEU    58      -0.406 -24.232 -13.103  1.00  0.00           H  
ATOM    910  CA  LEU    58      -1.325 -23.321 -11.469  1.00  0.00           C  
ATOM    911  HA  LEU    58      -1.056 -23.497 -10.427  1.00  0.00           H  
ATOM    912  CB  LEU    58      -0.563 -22.038 -11.882  1.00  0.00           C  
ATOM    913  HB2 LEU    58       0.489 -22.275 -11.723  1.00  0.00           H  
ATOM    914  HB3 LEU    58      -0.960 -21.861 -12.882  1.00  0.00           H  
ATOM    915  CG  LEU    58      -0.773 -20.759 -11.057  1.00  0.00           C  
ATOM    916  HG  LEU    58      -1.841 -20.804 -10.843  1.00  0.00           H  
ATOM    917  CD1 LEU    58      -0.041 -20.847  -9.745  1.00  0.00           C  
ATOM    918 HD11 LEU    58      -0.115 -19.877  -9.254  1.00  0.00           H  
ATOM    919 HD12 LEU    58      -0.452 -21.618  -9.093  1.00  0.00           H  
ATOM    920 HD13 LEU    58       1.035 -21.015  -9.799  1.00  0.00           H  
ATOM    921  CD2 LEU    58      -0.517 -19.539 -11.909  1.00  0.00           C  
ATOM    922 HD21 LEU    58      -0.818 -18.702 -11.280  1.00  0.00           H  
ATOM    923 HD22 LEU    58       0.546 -19.419 -12.118  1.00  0.00           H  
ATOM    924 HD23 LEU    58      -1.040 -19.577 -12.864  1.00  0.00           H  
ATOM    925  C   LEU    58      -2.864 -23.238 -11.484  1.00  0.00           C  
ATOM    926  O   LEU    58      -3.318 -22.894 -10.357  1.00  0.00           O  
ATOM    927  N   GLU    59      -3.580 -23.468 -12.561  1.00  0.00           N  
ATOM    928  H   GLU    59      -3.031 -23.635 -13.392  1.00  0.00           H  
ATOM    929  CA  GLU    59      -5.042 -23.439 -12.605  1.00  0.00           C  
ATOM    930  HA  GLU    59      -5.325 -22.408 -12.394  1.00  0.00           H  
ATOM    931  CB  GLU    59      -5.456 -23.851 -14.004  1.00  0.00           C  
ATOM    932  HB2 GLU    59      -6.531 -23.674 -14.041  1.00  0.00           H  
ATOM    933  HB3 GLU    59      -4.872 -23.188 -14.643  1.00  0.00           H  
ATOM    934  CG  GLU    59      -5.133 -25.333 -14.373  1.00  0.00           C  
ATOM    935  HG2 GLU    59      -4.177 -25.755 -14.064  1.00  0.00           H  
ATOM    936  HG3 GLU    59      -5.986 -25.914 -14.021  1.00  0.00           H  
ATOM    937  CD  GLU    59      -4.949 -25.520 -15.928  1.00  0.00           C  
ATOM    938  OE1 GLU    59      -4.550 -26.670 -16.363  1.00  0.00           O  
ATOM    939  OE2 GLU    59      -5.055 -24.556 -16.708  1.00  0.00           O  
ATOM    940  C   GLU    59      -5.649 -24.289 -11.494  1.00  0.00           C  
ATOM    941  O   GLU    59      -6.715 -23.903 -10.978  1.00  0.00           O  
ATOM    942  N   GLU    60      -5.045 -25.449 -11.122  1.00  0.00           N  
ATOM    943  H   GLU    60      -4.253 -25.841 -11.612  1.00  0.00           H  
ATOM    944  CA  GLU    60      -5.598 -26.311 -10.077  1.00  0.00           C  
ATOM    945  HA  GLU    60      -6.683 -26.389 -10.146  1.00  0.00           H  
ATOM    946  CB  GLU    60      -5.098 -27.731 -10.355  1.00  0.00           C  
ATOM    947  HB2 GLU    60      -4.016 -27.719 -10.218  1.00  0.00           H  
ATOM    948  HB3 GLU    60      -5.496 -28.347  -9.549  1.00  0.00           H  
ATOM    949  CG  GLU    60      -5.456 -28.499 -11.652  1.00  0.00           C  
ATOM    950  HG2 GLU    60      -4.646 -28.263 -12.342  1.00  0.00           H  
ATOM    951  HG3 GLU    60      -5.408 -29.553 -11.380  1.00  0.00           H  
ATOM    952  CD  GLU    60      -6.812 -28.262 -12.288  1.00  0.00           C  
ATOM    953  OE1 GLU    60      -7.833 -27.970 -11.616  1.00  0.00           O  
ATOM    954  OE2 GLU    60      -6.904 -28.289 -13.506  1.00  0.00           O  
ATOM    955  C   GLU    60      -5.300 -25.855  -8.579  1.00  0.00           C  
ATOM    956  O   GLU    60      -6.146 -26.081  -7.758  1.00  0.00           O  
ATOM    957  N   ARG    61      -4.102 -25.252  -8.312  1.00  0.00           N  
ATOM    958  H   ARG    61      -3.504 -25.183  -9.122  1.00  0.00           H  
ATOM    959  CA  ARG    61      -3.692 -24.617  -7.065  1.00  0.00           C  
ATOM    960  HA  ARG    61      -4.029 -25.238  -6.235  1.00  0.00           H  
ATOM    961  CB  ARG    61      -2.201 -24.511  -6.959  1.00  0.00           C  
ATOM    962  HB2 ARG    61      -1.884 -23.782  -7.705  1.00  0.00           H  
ATOM    963  HB3 ARG    61      -1.978 -24.115  -5.968  1.00  0.00           H  
ATOM    964  CG  ARG    61      -1.413 -25.787  -7.219  1.00  0.00           C  
ATOM    965  HG2 ARG    61      -1.645 -26.574  -6.501  1.00  0.00           H  
ATOM    966  HG3 ARG    61      -1.782 -26.278  -8.120  1.00  0.00           H  
ATOM    967  CD  ARG    61       0.108 -25.584  -7.163  1.00  0.00           C  
ATOM    968  HD2 ARG    61       0.314 -25.010  -6.259  1.00  0.00           H  
ATOM    969  HD3 ARG    61       0.530 -26.578  -7.012  1.00  0.00           H  
ATOM    970  NE  ARG    61       0.701 -25.024  -8.363  1.00  0.00           N  
ATOM    971  HE  ARG    61       0.473 -25.493  -9.228  1.00  0.00           H  
ATOM    972  CZ  ARG    61       1.586 -24.108  -8.449  1.00  0.00           C  
ATOM    973  NH1 ARG    61       2.089 -23.350  -7.465  1.00  0.00           N  
ATOM    974 HH11 ARG    61       1.875 -23.469  -6.485  1.00  0.00           H  
ATOM    975 HH12 ARG    61       2.778 -22.631  -7.630  1.00  0.00           H  
ATOM    976  NH2 ARG    61       2.092 -23.890  -9.607  1.00  0.00           N  
ATOM    977 HH21 ARG    61       1.526 -24.296 -10.339  1.00  0.00           H  
ATOM    978 HH22 ARG    61       2.736 -23.133  -9.782  1.00  0.00           H  
ATOM    979  C   ARG    61      -4.401 -23.258  -6.836  1.00  0.00           C  
ATOM    980  O   ARG    61      -4.928 -23.028  -5.727  1.00  0.00           O  
ATOM    981  N   ARG    62      -4.631 -22.487  -7.908  1.00  0.00           N  
ATOM    982  H   ARG    62      -4.294 -22.693  -8.838  1.00  0.00           H  
ATOM    983  CA  ARG    62      -5.427 -21.237  -7.860  1.00  0.00           C  
ATOM    984  HA  ARG    62      -5.067 -20.627  -7.032  1.00  0.00           H  
ATOM    985  CB  ARG    62      -5.371 -20.338  -9.161  1.00  0.00           C  
ATOM    986  HB2 ARG    62      -5.336 -20.989 -10.034  1.00  0.00           H  
ATOM    987  HB3 ARG    62      -6.309 -19.784  -9.195  1.00  0.00           H  
ATOM    988  CG  ARG    62      -4.202 -19.420  -9.213  1.00  0.00           C  
ATOM    989  HG2 ARG    62      -4.126 -18.730  -8.373  1.00  0.00           H  
ATOM    990  HG3 ARG    62      -3.272 -19.931  -9.461  1.00  0.00           H  
ATOM    991  CD  ARG    62      -4.493 -18.480 -10.425  1.00  0.00           C  
ATOM    992  HD2 ARG    62      -4.640 -19.093 -11.314  1.00  0.00           H  
ATOM    993  HD3 ARG    62      -5.423 -17.969 -10.177  1.00  0.00           H  
ATOM    994  NE  ARG    62      -3.281 -17.584 -10.560  1.00  0.00           N  
ATOM    995  HE  ARG    62      -2.722 -17.666 -11.397  1.00  0.00           H  
ATOM    996  CZ  ARG    62      -2.827 -16.590  -9.775  1.00  0.00           C  
ATOM    997  NH1 ARG    62      -1.637 -16.064  -9.962  1.00  0.00           N  
ATOM    998 HH11 ARG    62      -1.173 -16.394 -10.797  1.00  0.00           H  
ATOM    999 HH12 ARG    62      -1.302 -15.485  -9.206  1.00  0.00           H  
ATOM   1000  NH2 ARG    62      -3.410 -16.170  -8.675  1.00  0.00           N  
ATOM   1001 HH21 ARG    62      -4.103 -16.768  -8.248  1.00  0.00           H  
ATOM   1002 HH22 ARG    62      -2.960 -15.493  -8.077  1.00  0.00           H  
ATOM   1003  C   ARG    62      -6.960 -21.485  -7.615  1.00  0.00           C  
ATOM   1004  O   ARG    62      -7.613 -20.805  -6.776  1.00  0.00           O  
ATOM   1005  N   ALA    63      -7.461 -22.530  -8.228  1.00  0.00           N  
ATOM   1006  H   ALA    63      -6.951 -23.037  -8.937  1.00  0.00           H  
ATOM   1007  CA  ALA    63      -8.782 -23.051  -7.848  1.00  0.00           C  
ATOM   1008  HA  ALA    63      -9.609 -22.346  -7.940  1.00  0.00           H  
ATOM   1009  CB  ALA    63      -9.042 -24.215  -8.796  1.00  0.00           C  
ATOM   1010  HB1 ALA    63     -10.037 -24.593  -8.561  1.00  0.00           H  
ATOM   1011  HB2 ALA    63      -9.110 -23.819  -9.809  1.00  0.00           H  
ATOM   1012  HB3 ALA    63      -8.277 -24.991  -8.821  1.00  0.00           H  
ATOM   1013  C   ALA    63      -8.808 -23.492  -6.416  1.00  0.00           C  
ATOM   1014  O   ALA    63      -9.783 -23.292  -5.755  1.00  0.00           O  
ATOM   1015  N   MET    64      -7.748 -24.165  -5.874  1.00  0.00           N  
ATOM   1016  H   MET    64      -6.909 -24.363  -6.401  1.00  0.00           H  
ATOM   1017  CA  MET    64      -7.738 -24.593  -4.446  1.00  0.00           C  
ATOM   1018  HA  MET    64      -8.686 -25.045  -4.155  1.00  0.00           H  
ATOM   1019  CB  MET    64      -6.644 -25.623  -4.232  1.00  0.00           C  
ATOM   1020  HB2 MET    64      -6.701 -26.328  -5.061  1.00  0.00           H  
ATOM   1021  HB3 MET    64      -5.713 -25.077  -4.389  1.00  0.00           H  
ATOM   1022  CG  MET    64      -6.694 -26.431  -2.916  1.00  0.00           C  
ATOM   1023  HG2 MET    64      -7.029 -25.788  -2.101  1.00  0.00           H  
ATOM   1024  HG3 MET    64      -7.438 -27.223  -3.000  1.00  0.00           H  
ATOM   1025  SD  MET    64      -5.224 -27.265  -2.323  1.00  0.00           S  
ATOM   1026  CE  MET    64      -4.333 -25.822  -1.741  1.00  0.00           C  
ATOM   1027  HE1 MET    64      -4.868 -25.442  -0.870  1.00  0.00           H  
ATOM   1028  HE2 MET    64      -3.258 -25.871  -1.566  1.00  0.00           H  
ATOM   1029  HE3 MET    64      -4.500 -25.063  -2.505  1.00  0.00           H  
ATOM   1030  C   MET    64      -7.683 -23.357  -3.541  1.00  0.00           C  
ATOM   1031  O   MET    64      -8.420 -23.353  -2.546  1.00  0.00           O  
ATOM   1032  N   HIE    65      -6.874 -22.311  -3.714  1.00  0.00           N  
ATOM   1033  H   HIE    65      -6.263 -22.395  -4.514  1.00  0.00           H  
ATOM   1034  CA  HIE    65      -6.968 -21.013  -3.114  1.00  0.00           C  
ATOM   1035  HA  HIE    65      -6.740 -21.034  -2.048  1.00  0.00           H  
ATOM   1036  CB  HIE    65      -5.888 -20.143  -3.653  1.00  0.00           C  
ATOM   1037  HB2 HIE    65      -4.910 -20.597  -3.493  1.00  0.00           H  
ATOM   1038  HB3 HIE    65      -6.058 -20.076  -4.728  1.00  0.00           H  
ATOM   1039  CG  HIE    65      -5.822 -18.730  -3.102  1.00  0.00           C  
ATOM   1040  ND1 HIE    65      -5.930 -17.475  -3.851  1.00  0.00           N  
ATOM   1041  CE1 HIE    65      -6.124 -16.523  -3.005  1.00  0.00           C  
ATOM   1042  HE1 HIE    65      -6.091 -15.473  -3.253  1.00  0.00           H  
ATOM   1043  NE2 HIE    65      -6.169 -16.967  -1.728  1.00  0.00           N  
ATOM   1044  HE2 HIE    65      -6.423 -16.366  -0.958  1.00  0.00           H  
ATOM   1045  CD2 HIE    65      -6.059 -18.370  -1.790  1.00  0.00           C  
ATOM   1046  HD2 HIE    65      -6.121 -19.039  -0.944  1.00  0.00           H  
ATOM   1047  C   HIE    65      -8.369 -20.479  -3.244  1.00  0.00           C  
ATOM   1048  O   HIE    65      -8.906 -20.089  -2.250  1.00  0.00           O  
ATOM   1049  N   ASP    66      -9.094 -20.510  -4.353  1.00  0.00           N  
ATOM   1050  H   ASP    66      -8.622 -20.728  -5.219  1.00  0.00           H  
ATOM   1051  CA  ASP    66     -10.524 -20.072  -4.466  1.00  0.00           C  
ATOM   1052  HA  ASP    66     -10.604 -19.057  -4.076  1.00  0.00           H  
ATOM   1053  CB  ASP    66     -11.040 -19.992  -5.915  1.00  0.00           C  
ATOM   1054  HB2 ASP    66     -11.135 -20.998  -6.324  1.00  0.00           H  
ATOM   1055  HB3 ASP    66     -12.051 -19.586  -5.877  1.00  0.00           H  
ATOM   1056  CG  ASP    66     -10.322 -19.067  -6.863  1.00  0.00           C  
ATOM   1057  OD1 ASP    66      -9.953 -17.990  -6.466  1.00  0.00           O  
ATOM   1058  OD2 ASP    66     -10.317 -19.341  -8.102  1.00  0.00           O  
ATOM   1059  C   ASP    66     -11.470 -20.981  -3.653  1.00  0.00           C  
ATOM   1060  O   ASP    66     -12.603 -20.485  -3.434  1.00  0.00           O  
ATOM   1061  N   ILE    67     -11.100 -22.095  -3.080  1.00  0.00           N  
ATOM   1062  H   ILE    67     -10.143 -22.398  -3.193  1.00  0.00           H  
ATOM   1063  CA  ILE    67     -11.838 -22.820  -1.990  1.00  0.00           C  
ATOM   1064  HA  ILE    67     -12.866 -22.610  -2.284  1.00  0.00           H  
ATOM   1065  CB  ILE    67     -11.483 -24.388  -2.045  1.00  0.00           C  
ATOM   1066  HB  ILE    67     -10.494 -24.572  -1.625  1.00  0.00           H  
ATOM   1067  CG2 ILE    67     -12.468 -25.177  -1.102  1.00  0.00           C  
ATOM   1068 HG21 ILE    67     -12.693 -24.748  -0.126  1.00  0.00           H  
ATOM   1069 HG22 ILE    67     -13.428 -25.320  -1.597  1.00  0.00           H  
ATOM   1070 HG23 ILE    67     -12.046 -26.162  -0.901  1.00  0.00           H  
ATOM   1071  CG1 ILE    67     -11.630 -24.925  -3.523  1.00  0.00           C  
ATOM   1072 HG12 ILE    67     -12.681 -24.790  -3.777  1.00  0.00           H  
ATOM   1073 HG13 ILE    67     -10.939 -24.349  -4.139  1.00  0.00           H  
ATOM   1074  CD1 ILE    67     -11.247 -26.327  -3.757  1.00  0.00           C  
ATOM   1075 HD11 ILE    67     -10.165 -26.453  -3.801  1.00  0.00           H  
ATOM   1076 HD12 ILE    67     -11.706 -27.013  -3.044  1.00  0.00           H  
ATOM   1077 HD13 ILE    67     -11.637 -26.560  -4.747  1.00  0.00           H  
ATOM   1078  C   ILE    67     -11.570 -22.259  -0.623  1.00  0.00           C  
ATOM   1079  O   ILE    67     -12.497 -22.175   0.140  1.00  0.00           O  
ATOM   1080  N   ILE    68     -10.323 -21.801  -0.320  1.00  0.00           N  
ATOM   1081  H   ILE    68      -9.603 -21.850  -1.028  1.00  0.00           H  
ATOM   1082  CA  ILE    68      -9.695 -21.381   1.043  1.00  0.00           C  
ATOM   1083  HA  ILE    68     -10.108 -22.023   1.821  1.00  0.00           H  
ATOM   1084  CB  ILE    68      -8.237 -21.701   1.063  1.00  0.00           C  
ATOM   1085  HB  ILE    68      -7.827 -21.358   0.113  1.00  0.00           H  
ATOM   1086  CG2 ILE    68      -7.473 -21.073   2.185  1.00  0.00           C  
ATOM   1087 HG21 ILE    68      -7.297 -20.021   1.959  1.00  0.00           H  
ATOM   1088 HG22 ILE    68      -8.010 -21.209   3.123  1.00  0.00           H  
ATOM   1089 HG23 ILE    68      -6.516 -21.596   2.207  1.00  0.00           H  
ATOM   1090  CG1 ILE    68      -8.014 -23.295   1.123  1.00  0.00           C  
ATOM   1091 HG12 ILE    68      -8.396 -23.580   2.103  1.00  0.00           H  
ATOM   1092 HG13 ILE    68      -8.632 -23.721   0.333  1.00  0.00           H  
ATOM   1093  CD1 ILE    68      -6.539 -23.701   0.877  1.00  0.00           C  
ATOM   1094 HD11 ILE    68      -5.989 -23.661   1.817  1.00  0.00           H  
ATOM   1095 HD12 ILE    68      -6.524 -24.744   0.561  1.00  0.00           H  
ATOM   1096 HD13 ILE    68      -6.057 -23.047   0.151  1.00  0.00           H  
ATOM   1097  C   ILE    68     -10.039 -19.963   1.358  1.00  0.00           C  
ATOM   1098  O   ILE    68     -10.420 -19.571   2.465  1.00  0.00           O  
ATOM   1099  N   ALA    69      -9.902 -19.058   0.374  1.00  0.00           N  
ATOM   1100  H   ALA    69      -9.621 -19.373  -0.544  1.00  0.00           H  
ATOM   1101  CA  ALA    69     -10.429 -17.679   0.387  1.00  0.00           C  
ATOM   1102  HA  ALA    69     -10.228 -17.264   1.375  1.00  0.00           H  
ATOM   1103  CB  ALA    69      -9.512 -16.859  -0.563  1.00  0.00           C  
ATOM   1104  HB1 ALA    69      -9.470 -17.443  -1.483  1.00  0.00           H  
ATOM   1105  HB2 ALA    69      -9.993 -15.923  -0.844  1.00  0.00           H  
ATOM   1106  HB3 ALA    69      -8.547 -16.671  -0.091  1.00  0.00           H  
ATOM   1107  C   ALA    69     -11.883 -17.603   0.094  1.00  0.00           C  
ATOM   1108  O   ALA    69     -12.350 -17.334  -1.074  1.00  0.00           O  
ATOM   1109  N   SER    70     -12.682 -18.110   1.077  1.00  0.00           N  
ATOM   1110  H   SER    70     -12.316 -18.460   1.951  1.00  0.00           H  
ATOM   1111  CA  SER    70     -14.128 -18.206   0.890  1.00  0.00           C  
ATOM   1112  HA  SER    70     -14.396 -17.495   0.109  1.00  0.00           H  
ATOM   1113  CB  SER    70     -14.480 -19.612   0.318  1.00  0.00           C  
ATOM   1114  HB2 SER    70     -14.058 -19.693  -0.684  1.00  0.00           H  
ATOM   1115  HB3 SER    70     -14.009 -20.322   0.999  1.00  0.00           H  
ATOM   1116  OG  SER    70     -15.868 -19.829   0.251  1.00  0.00           O  
ATOM   1117  HG  SER    70     -16.304 -19.162  -0.283  1.00  0.00           H  
ATOM   1118  C   SER    70     -14.862 -17.838   2.147  1.00  0.00           C  
ATOM   1119  O   SER    70     -14.343 -17.968   3.279  1.00  0.00           O  
ATOM   1120  N   ASP    71     -16.164 -17.360   2.040  1.00  0.00           N  
ATOM   1121  H   ASP    71     -16.540 -17.074   1.148  1.00  0.00           H  
ATOM   1122  CA  ASP    71     -17.107 -17.462   3.182  1.00  0.00           C  
ATOM   1123  HA  ASP    71     -16.750 -16.873   4.027  1.00  0.00           H  
ATOM   1124  CB  ASP    71     -18.340 -16.814   2.763  1.00  0.00           C  
ATOM   1125  HB2 ASP    71     -18.754 -17.339   1.903  1.00  0.00           H  
ATOM   1126  HB3 ASP    71     -19.133 -16.787   3.511  1.00  0.00           H  
ATOM   1127  CG  ASP    71     -18.155 -15.319   2.388  1.00  0.00           C  
ATOM   1128  OD1 ASP    71     -18.836 -14.845   1.404  1.00  0.00           O  
ATOM   1129  OD2 ASP    71     -17.326 -14.543   2.980  1.00  0.00           O  
ATOM   1130  C   ASP    71     -17.390 -18.902   3.814  1.00  0.00           C  
ATOM   1131  O   ASP    71     -17.677 -18.916   5.001  1.00  0.00           O  
ATOM   1132  N   THR    72     -17.119 -20.039   3.153  1.00  0.00           N  
ATOM   1133  H   THR    72     -16.814 -19.942   2.195  1.00  0.00           H  
ATOM   1134  CA  THR    72     -16.939 -21.381   3.854  1.00  0.00           C  
ATOM   1135  HA  THR    72     -16.420 -21.250   4.804  1.00  0.00           H  
ATOM   1136  CB  THR    72     -18.335 -22.080   4.132  1.00  0.00           C  
ATOM   1137  HB  THR    72     -18.812 -22.246   3.166  1.00  0.00           H  
ATOM   1138  CG2 THR    72     -18.278 -23.300   5.073  1.00  0.00           C  
ATOM   1139 HG21 THR    72     -18.316 -23.013   6.123  1.00  0.00           H  
ATOM   1140 HG22 THR    72     -19.202 -23.833   4.848  1.00  0.00           H  
ATOM   1141 HG23 THR    72     -17.429 -23.892   4.731  1.00  0.00           H  
ATOM   1142  OG1 THR    72     -19.133 -21.142   4.927  1.00  0.00           O  
ATOM   1143  HG1 THR    72     -18.604 -20.391   5.206  1.00  0.00           H  
ATOM   1144  C   THR    72     -16.082 -22.266   2.936  1.00  0.00           C  
ATOM   1145  O   THR    72     -16.371 -22.433   1.782  1.00  0.00           O  
ATOM   1146  N   PHE    73     -15.158 -23.048   3.540  1.00  0.00           N  
ATOM   1147  H   PHE    73     -14.895 -22.687   4.446  1.00  0.00           H  
ATOM   1148  CA  PHE    73     -14.329 -24.101   2.893  1.00  0.00           C  
ATOM   1149  HA  PHE    73     -14.052 -23.561   1.988  1.00  0.00           H  
ATOM   1150  CB  PHE    73     -13.109 -24.455   3.724  1.00  0.00           C  
ATOM   1151  HB2 PHE    73     -12.543 -23.524   3.753  1.00  0.00           H  
ATOM   1152  HB3 PHE    73     -13.380 -24.577   4.773  1.00  0.00           H  
ATOM   1153  CG  PHE    73     -12.255 -25.659   3.269  1.00  0.00           C  
ATOM   1154  CD1 PHE    73     -11.107 -25.497   2.485  1.00  0.00           C  
ATOM   1155  HD1 PHE    73     -10.842 -24.552   2.035  1.00  0.00           H  
ATOM   1156  CE1 PHE    73     -10.142 -26.491   2.363  1.00  0.00           C  
ATOM   1157  HE1 PHE    73      -9.276 -26.350   1.733  1.00  0.00           H  
ATOM   1158  CZ  PHE    73     -10.281 -27.679   2.927  1.00  0.00           C  
ATOM   1159  HZ  PHE    73      -9.475 -28.397   2.937  1.00  0.00           H  
ATOM   1160  CE2 PHE    73     -11.452 -28.016   3.718  1.00  0.00           C  
ATOM   1161  HE2 PHE    73     -11.507 -28.929   4.291  1.00  0.00           H  
ATOM   1162  CD2 PHE    73     -12.422 -26.941   3.860  1.00  0.00           C  
ATOM   1163  HD2 PHE    73     -13.333 -27.137   4.405  1.00  0.00           H  
ATOM   1164  C   PHE    73     -15.231 -25.262   2.378  1.00  0.00           C  
ATOM   1165  O   PHE    73     -15.721 -26.063   3.240  1.00  0.00           O  
ATOM   1166  N   ASP    74     -15.494 -25.387   1.072  1.00  0.00           N  
ATOM   1167  H   ASP    74     -15.164 -24.751   0.360  1.00  0.00           H  
ATOM   1168  CA  ASP    74     -16.325 -26.544   0.757  1.00  0.00           C  
ATOM   1169  HA  ASP    74     -17.191 -26.571   1.418  1.00  0.00           H  
ATOM   1170  CB  ASP    74     -16.952 -26.374  -0.653  1.00  0.00           C  
ATOM   1171  HB2 ASP    74     -17.499 -25.432  -0.682  1.00  0.00           H  
ATOM   1172  HB3 ASP    74     -16.164 -26.352  -1.405  1.00  0.00           H  
ATOM   1173  CG  ASP    74     -17.927 -27.508  -1.078  1.00  0.00           C  
ATOM   1174  OD1 ASP    74     -18.613 -27.432  -2.119  1.00  0.00           O  
ATOM   1175  OD2 ASP    74     -18.093 -28.483  -0.346  1.00  0.00           O  
ATOM   1176  C   ASP    74     -15.628 -27.849   0.785  1.00  0.00           C  
ATOM   1177  O   ASP    74     -14.830 -28.105  -0.154  1.00  0.00           O  
ATOM   1178  N   LYS    75     -15.805 -28.642   1.745  1.00  0.00           N  
ATOM   1179  H   LYS    75     -16.556 -28.441   2.390  1.00  0.00           H  
ATOM   1180  CA  LYS    75     -15.063 -29.941   1.951  1.00  0.00           C  
ATOM   1181  HA  LYS    75     -13.986 -29.795   1.870  1.00  0.00           H  
ATOM   1182  CB  LYS    75     -15.341 -30.588   3.312  1.00  0.00           C  
ATOM   1183  HB2 LYS    75     -16.409 -30.809   3.333  1.00  0.00           H  
ATOM   1184  HB3 LYS    75     -14.859 -31.559   3.424  1.00  0.00           H  
ATOM   1185  CG  LYS    75     -15.035 -29.696   4.509  1.00  0.00           C  
ATOM   1186  HG2 LYS    75     -13.946 -29.668   4.541  1.00  0.00           H  
ATOM   1187  HG3 LYS    75     -15.335 -28.669   4.298  1.00  0.00           H  
ATOM   1188  CD  LYS    75     -15.658 -30.176   5.763  1.00  0.00           C  
ATOM   1189  HD2 LYS    75     -16.732 -30.000   5.705  1.00  0.00           H  
ATOM   1190  HD3 LYS    75     -15.458 -31.222   5.995  1.00  0.00           H  
ATOM   1191  CE  LYS    75     -14.956 -29.353   6.918  1.00  0.00           C  
ATOM   1192  HE2 LYS    75     -13.902 -29.616   6.829  1.00  0.00           H  
ATOM   1193  HE3 LYS    75     -15.087 -28.274   6.835  1.00  0.00           H  
ATOM   1194  NZ  LYS    75     -15.510 -29.840   8.221  1.00  0.00           N  
ATOM   1195  HZ1 LYS    75     -16.426 -29.451   8.397  1.00  0.00           H  
ATOM   1196  HZ2 LYS    75     -15.526 -30.849   8.197  1.00  0.00           H  
ATOM   1197  HZ3 LYS    75     -14.979 -29.455   8.989  1.00  0.00           H  
ATOM   1198  C   LYS    75     -15.263 -30.965   0.835  1.00  0.00           C  
ATOM   1199  O   LYS    75     -14.243 -31.570   0.451  1.00  0.00           O  
ATOM   1200  N   ALA    76     -16.464 -30.970   0.328  1.00  0.00           N  
ATOM   1201  H   ALA    76     -17.154 -30.266   0.547  1.00  0.00           H  
ATOM   1202  CA  ALA    76     -16.773 -31.852  -0.819  1.00  0.00           C  
ATOM   1203  HA  ALA    76     -16.322 -32.833  -0.670  1.00  0.00           H  
ATOM   1204  CB  ALA    76     -18.237 -32.025  -1.079  1.00  0.00           C  
ATOM   1205  HB1 ALA    76     -18.608 -31.061  -1.427  1.00  0.00           H  
ATOM   1206  HB2 ALA    76     -18.354 -32.738  -1.895  1.00  0.00           H  
ATOM   1207  HB3 ALA    76     -18.807 -32.470  -0.263  1.00  0.00           H  
ATOM   1208  C   ALA    76     -15.940 -31.471  -2.071  1.00  0.00           C  
ATOM   1209  O   ALA    76     -15.219 -32.341  -2.601  1.00  0.00           O  
ATOM   1210  N   LYS    77     -15.853 -30.204  -2.445  1.00  0.00           N  
ATOM   1211  H   LYS    77     -16.361 -29.482  -1.954  1.00  0.00           H  
ATOM   1212  CA  LYS    77     -15.055 -29.585  -3.547  1.00  0.00           C  
ATOM   1213  HA  LYS    77     -15.283 -30.149  -4.451  1.00  0.00           H  
ATOM   1214  CB  LYS    77     -15.531 -28.170  -3.689  1.00  0.00           C  
ATOM   1215  HB2 LYS    77     -16.614 -28.238  -3.787  1.00  0.00           H  
ATOM   1216  HB3 LYS    77     -15.166 -27.719  -2.767  1.00  0.00           H  
ATOM   1217  CG  LYS    77     -14.992 -27.540  -5.037  1.00  0.00           C  
ATOM   1218  HG2 LYS    77     -13.906 -27.610  -4.964  1.00  0.00           H  
ATOM   1219  HG3 LYS    77     -15.205 -28.202  -5.876  1.00  0.00           H  
ATOM   1220  CD  LYS    77     -15.500 -26.114  -5.344  1.00  0.00           C  
ATOM   1221  HD2 LYS    77     -16.589 -26.165  -5.364  1.00  0.00           H  
ATOM   1222  HD3 LYS    77     -15.124 -25.457  -4.560  1.00  0.00           H  
ATOM   1223  CE  LYS    77     -14.922 -25.535  -6.668  1.00  0.00           C  
ATOM   1224  HE2 LYS    77     -13.941 -25.978  -6.838  1.00  0.00           H  
ATOM   1225  HE3 LYS    77     -15.515 -26.071  -7.410  1.00  0.00           H  
ATOM   1226  NZ  LYS    77     -15.120 -24.089  -6.862  1.00  0.00           N  
ATOM   1227  HZ1 LYS    77     -14.471 -23.542  -6.316  1.00  0.00           H  
ATOM   1228  HZ2 LYS    77     -15.084 -23.894  -7.853  1.00  0.00           H  
ATOM   1229  HZ3 LYS    77     -16.085 -23.820  -6.729  1.00  0.00           H  
ATOM   1230  C   LYS    77     -13.570 -29.616  -3.253  1.00  0.00           C  
ATOM   1231  O   LYS    77     -12.835 -30.043  -4.098  1.00  0.00           O  
ATOM   1232  N   ALA    78     -13.124 -29.297  -2.002  1.00  0.00           N  
ATOM   1233  H   ALA    78     -13.795 -28.771  -1.461  1.00  0.00           H  
ATOM   1234  CA  ALA    78     -11.714 -29.501  -1.575  1.00  0.00           C  
ATOM   1235  HA  ALA    78     -11.141 -28.905  -2.284  1.00  0.00           H  
ATOM   1236  CB  ALA    78     -11.570 -29.001  -0.144  1.00  0.00           C  
ATOM   1237  HB1 ALA    78     -12.112 -28.094   0.122  1.00  0.00           H  
ATOM   1238  HB2 ALA    78     -11.799 -29.750   0.614  1.00  0.00           H  
ATOM   1239  HB3 ALA    78     -10.527 -28.802   0.102  1.00  0.00           H  
ATOM   1240  C   ALA    78     -11.196 -30.939  -1.766  1.00  0.00           C  
ATOM   1241  O   ALA    78     -10.201 -31.079  -2.376  1.00  0.00           O  
ATOM   1242  N   GLU    79     -11.991 -31.914  -1.378  1.00  0.00           N  
ATOM   1243  H   GLU    79     -12.840 -31.589  -0.938  1.00  0.00           H  
ATOM   1244  CA  GLU    79     -11.772 -33.290  -1.578  1.00  0.00           C  
ATOM   1245  HA  GLU    79     -10.845 -33.433  -1.022  1.00  0.00           H  
ATOM   1246  CB  GLU    79     -12.797 -34.129  -0.748  1.00  0.00           C  
ATOM   1247  HB2 GLU    79     -12.752 -33.783   0.285  1.00  0.00           H  
ATOM   1248  HB3 GLU    79     -13.793 -33.991  -1.166  1.00  0.00           H  
ATOM   1249  CG  GLU    79     -12.494 -35.634  -0.728  1.00  0.00           C  
ATOM   1250  HG2 GLU    79     -13.443 -35.982  -0.319  1.00  0.00           H  
ATOM   1251  HG3 GLU    79     -12.462 -36.082  -1.721  1.00  0.00           H  
ATOM   1252  CD  GLU    79     -11.310 -36.120   0.123  1.00  0.00           C  
ATOM   1253  OE1 GLU    79     -10.871 -37.251  -0.163  1.00  0.00           O  
ATOM   1254  OE2 GLU    79     -10.549 -35.354   0.743  1.00  0.00           O  
ATOM   1255  C   GLU    79     -11.540 -33.721  -3.006  1.00  0.00           C  
ATOM   1256  O   GLU    79     -10.490 -34.293  -3.308  1.00  0.00           O  
ATOM   1257  N   ALA    80     -12.356 -33.273  -3.941  1.00  0.00           N  
ATOM   1258  H   ALA    80     -13.141 -32.726  -3.619  1.00  0.00           H  
ATOM   1259  CA  ALA    80     -12.184 -33.475  -5.389  1.00  0.00           C  
ATOM   1260  HA  ALA    80     -11.941 -34.520  -5.578  1.00  0.00           H  
ATOM   1261  CB  ALA    80     -13.441 -33.097  -6.124  1.00  0.00           C  
ATOM   1262  HB1 ALA    80     -14.239 -33.835  -6.032  1.00  0.00           H  
ATOM   1263  HB2 ALA    80     -13.700 -32.099  -5.769  1.00  0.00           H  
ATOM   1264  HB3 ALA    80     -13.229 -32.927  -7.180  1.00  0.00           H  
ATOM   1265  C   ALA    80     -10.938 -32.778  -5.978  1.00  0.00           C  
ATOM   1266  O   ALA    80     -10.033 -33.492  -6.432  1.00  0.00           O  
ATOM   1267  N   GLN    81     -10.817 -31.436  -5.746  1.00  0.00           N  
ATOM   1268  H   GLN    81     -11.622 -30.958  -5.367  1.00  0.00           H  
ATOM   1269  CA  GLN    81      -9.733 -30.571  -6.184  1.00  0.00           C  
ATOM   1270  HA  GLN    81      -9.754 -30.565  -7.273  1.00  0.00           H  
ATOM   1271  CB  GLN    81     -10.087 -29.087  -5.709  1.00  0.00           C  
ATOM   1272  HB2 GLN    81     -11.152 -28.910  -5.864  1.00  0.00           H  
ATOM   1273  HB3 GLN    81      -9.880 -28.820  -4.672  1.00  0.00           H  
ATOM   1274  CG  GLN    81      -9.228 -28.033  -6.398  1.00  0.00           C  
ATOM   1275  HG2 GLN    81      -9.390 -27.090  -5.876  1.00  0.00           H  
ATOM   1276  HG3 GLN    81      -8.157 -28.210  -6.306  1.00  0.00           H  
ATOM   1277  CD  GLN    81      -9.565 -27.824  -7.848  1.00  0.00           C  
ATOM   1278  OE1 GLN    81     -10.650 -27.885  -8.336  1.00  0.00           O  
ATOM   1279  NE2 GLN    81      -8.470 -27.746  -8.637  1.00  0.00           N  
ATOM   1280 HE21 GLN    81      -8.622 -27.411  -9.578  1.00  0.00           H  
ATOM   1281 HE22 GLN    81      -7.552 -27.566  -8.257  1.00  0.00           H  
ATOM   1282  C   GLN    81      -8.369 -31.065  -5.696  1.00  0.00           C  
ATOM   1283  O   GLN    81      -7.397 -31.172  -6.512  1.00  0.00           O  
ATOM   1284  N   ILE    82      -8.135 -31.553  -4.461  1.00  0.00           N  
ATOM   1285  H   ILE    82      -8.895 -31.294  -3.848  1.00  0.00           H  
ATOM   1286  CA  ILE    82      -6.845 -32.034  -3.943  1.00  0.00           C  
ATOM   1287  HA  ILE    82      -6.135 -31.328  -4.373  1.00  0.00           H  
ATOM   1288  CB  ILE    82      -6.878 -32.036  -2.399  1.00  0.00           C  
ATOM   1289  HB  ILE    82      -7.814 -32.523  -2.125  1.00  0.00           H  
ATOM   1290  CG2 ILE    82      -5.619 -32.610  -1.840  1.00  0.00           C  
ATOM   1291 HG21 ILE    82      -5.545 -33.639  -2.191  1.00  0.00           H  
ATOM   1292 HG22 ILE    82      -4.791 -32.008  -2.215  1.00  0.00           H  
ATOM   1293 HG23 ILE    82      -5.638 -32.724  -0.756  1.00  0.00           H  
ATOM   1294  CG1 ILE    82      -6.936 -30.620  -1.781  1.00  0.00           C  
ATOM   1295 HG12 ILE    82      -5.950 -30.171  -1.669  1.00  0.00           H  
ATOM   1296 HG13 ILE    82      -7.606 -30.029  -2.406  1.00  0.00           H  
ATOM   1297  CD1 ILE    82      -7.583 -30.631  -0.368  1.00  0.00           C  
ATOM   1298 HD11 ILE    82      -7.713 -29.632   0.047  1.00  0.00           H  
ATOM   1299 HD12 ILE    82      -8.587 -31.053  -0.388  1.00  0.00           H  
ATOM   1300 HD13 ILE    82      -6.884 -31.086   0.335  1.00  0.00           H  
ATOM   1301  C   ILE    82      -6.571 -33.449  -4.431  1.00  0.00           C  
ATOM   1302  O   ILE    82      -5.430 -33.716  -4.813  1.00  0.00           O  
ATOM   1303  N   ALA    83      -7.641 -34.320  -4.494  1.00  0.00           N  
ATOM   1304  H   ALA    83      -8.506 -34.058  -4.042  1.00  0.00           H  
ATOM   1305  CA  ALA    83      -7.450 -35.611  -5.119  1.00  0.00           C  
ATOM   1306  HA  ALA    83      -6.752 -36.144  -4.473  1.00  0.00           H  
ATOM   1307  CB  ALA    83      -8.750 -36.428  -4.929  1.00  0.00           C  
ATOM   1308  HB1 ALA    83      -8.909 -36.539  -3.856  1.00  0.00           H  
ATOM   1309  HB2 ALA    83      -9.549 -35.902  -5.451  1.00  0.00           H  
ATOM   1310  HB3 ALA    83      -8.695 -37.433  -5.348  1.00  0.00           H  
ATOM   1311  C   ALA    83      -7.066 -35.534  -6.545  1.00  0.00           C  
ATOM   1312  O   ALA    83      -6.172 -36.330  -6.994  1.00  0.00           O  
ATOM   1313  N   LYS    84      -7.494 -34.471  -7.324  1.00  0.00           N  
ATOM   1314  H   LYS    84      -8.175 -33.857  -6.901  1.00  0.00           H  
ATOM   1315  CA  LYS    84      -6.969 -34.167  -8.681  1.00  0.00           C  
ATOM   1316  HA  LYS    84      -7.068 -35.186  -9.056  1.00  0.00           H  
ATOM   1317  CB  LYS    84      -7.926 -33.180  -9.445  1.00  0.00           C  
ATOM   1318  HB2 LYS    84      -8.992 -33.398  -9.373  1.00  0.00           H  
ATOM   1319  HB3 LYS    84      -7.769 -32.215  -8.963  1.00  0.00           H  
ATOM   1320  CG  LYS    84      -7.683 -33.158 -10.927  1.00  0.00           C  
ATOM   1321  HG2 LYS    84      -6.650 -33.148 -11.275  1.00  0.00           H  
ATOM   1322  HG3 LYS    84      -8.089 -34.023 -11.453  1.00  0.00           H  
ATOM   1323  CD  LYS    84      -8.307 -31.917 -11.478  1.00  0.00           C  
ATOM   1324  HD2 LYS    84      -9.382 -31.997 -11.315  1.00  0.00           H  
ATOM   1325  HD3 LYS    84      -7.947 -31.093 -10.862  1.00  0.00           H  
ATOM   1326  CE  LYS    84      -7.987 -31.762 -12.948  1.00  0.00           C  
ATOM   1327  HE2 LYS    84      -6.911 -31.625 -13.056  1.00  0.00           H  
ATOM   1328  HE3 LYS    84      -8.326 -32.676 -13.435  1.00  0.00           H  
ATOM   1329  NZ  LYS    84      -8.796 -30.571 -13.503  1.00  0.00           N  
ATOM   1330  HZ1 LYS    84      -8.498 -30.519 -14.467  1.00  0.00           H  
ATOM   1331  HZ2 LYS    84      -9.802 -30.653 -13.539  1.00  0.00           H  
ATOM   1332  HZ3 LYS    84      -8.584 -29.699 -13.040  1.00  0.00           H  
ATOM   1333  C   LYS    84      -5.511 -33.877  -8.773  1.00  0.00           C  
ATOM   1334  O   LYS    84      -4.903 -34.136  -9.830  1.00  0.00           O  
ATOM   1335  N   MET    85      -4.808 -33.497  -7.665  1.00  0.00           N  
ATOM   1336  H   MET    85      -5.363 -33.254  -6.857  1.00  0.00           H  
ATOM   1337  CA  MET    85      -3.308 -33.116  -7.596  1.00  0.00           C  
ATOM   1338  HA  MET    85      -3.080 -32.869  -8.633  1.00  0.00           H  
ATOM   1339  CB  MET    85      -3.143 -31.734  -7.026  1.00  0.00           C  
ATOM   1340  HB2 MET    85      -3.269 -31.845  -5.949  1.00  0.00           H  
ATOM   1341  HB3 MET    85      -2.075 -31.572  -7.172  1.00  0.00           H  
ATOM   1342  CG  MET    85      -3.890 -30.615  -7.850  1.00  0.00           C  
ATOM   1343  HG2 MET    85      -3.896 -30.847  -8.915  1.00  0.00           H  
ATOM   1344  HG3 MET    85      -4.941 -30.504  -7.584  1.00  0.00           H  
ATOM   1345  SD  MET    85      -3.222 -28.941  -7.671  1.00  0.00           S  
ATOM   1346  CE  MET    85      -3.983 -28.720  -6.021  1.00  0.00           C  
ATOM   1347  HE1 MET    85      -3.705 -27.698  -5.767  1.00  0.00           H  
ATOM   1348  HE2 MET    85      -5.052 -28.607  -6.206  1.00  0.00           H  
ATOM   1349  HE3 MET    85      -3.624 -29.483  -5.329  1.00  0.00           H  
ATOM   1350  C   MET    85      -2.434 -34.105  -6.931  1.00  0.00           C  
ATOM   1351  O   MET    85      -1.217 -34.055  -6.957  1.00  0.00           O  
ATOM   1352  N   GLU    86      -3.005 -35.169  -6.379  1.00  0.00           N  
ATOM   1353  H   GLU    86      -3.997 -35.148  -6.192  1.00  0.00           H  
ATOM   1354  CA  GLU    86      -2.260 -36.068  -5.433  1.00  0.00           C  
ATOM   1355  HA  GLU    86      -1.860 -35.487  -4.602  1.00  0.00           H  
ATOM   1356  CB  GLU    86      -3.311 -37.083  -4.944  1.00  0.00           C  
ATOM   1357  HB2 GLU    86      -4.137 -36.558  -4.465  1.00  0.00           H  
ATOM   1358  HB3 GLU    86      -3.563 -37.645  -5.843  1.00  0.00           H  
ATOM   1359  CG  GLU    86      -2.819 -37.989  -3.866  1.00  0.00           C  
ATOM   1360  HG2 GLU    86      -3.526 -38.814  -3.775  1.00  0.00           H  
ATOM   1361  HG3 GLU    86      -1.988 -38.626  -4.167  1.00  0.00           H  
ATOM   1362  CD  GLU    86      -2.443 -37.387  -2.538  1.00  0.00           C  
ATOM   1363  OE1 GLU    86      -1.884 -38.100  -1.690  1.00  0.00           O  
ATOM   1364  OE2 GLU    86      -2.633 -36.194  -2.361  1.00  0.00           O  
ATOM   1365  C   GLU    86      -1.086 -36.775  -6.065  1.00  0.00           C  
ATOM   1366  O   GLU    86      -0.071 -36.980  -5.402  1.00  0.00           O  
ATOM   1367  N   GLU    87      -1.140 -37.214  -7.304  1.00  0.00           N  
ATOM   1368  H   GLU    87      -1.993 -37.006  -7.802  1.00  0.00           H  
ATOM   1369  CA  GLU    87      -0.182 -38.072  -7.904  1.00  0.00           C  
ATOM   1370  HA  GLU    87       0.082 -38.895  -7.239  1.00  0.00           H  
ATOM   1371  CB  GLU    87      -0.818 -38.761  -9.163  1.00  0.00           C  
ATOM   1372  HB2 GLU    87      -1.099 -37.979  -9.868  1.00  0.00           H  
ATOM   1373  HB3 GLU    87       0.052 -39.291  -9.552  1.00  0.00           H  
ATOM   1374  CG  GLU    87      -1.932 -39.782  -8.878  1.00  0.00           C  
ATOM   1375  HG2 GLU    87      -2.852 -39.249  -8.636  1.00  0.00           H  
ATOM   1376  HG3 GLU    87      -2.090 -40.200  -9.872  1.00  0.00           H  
ATOM   1377  CD  GLU    87      -1.580 -40.890  -7.910  1.00  0.00           C  
ATOM   1378  OE1 GLU    87      -0.874 -41.793  -8.409  1.00  0.00           O  
ATOM   1379  OE2 GLU    87      -2.018 -40.895  -6.710  1.00  0.00           O  
ATOM   1380  C   GLU    87       1.040 -37.238  -8.240  1.00  0.00           C  
ATOM   1381  O   GLU    87       2.135 -37.834  -8.291  1.00  0.00           O  
ATOM   1382  N   GLN    88       1.006 -35.911  -8.480  1.00  0.00           N  
ATOM   1383  H   GLN    88       0.101 -35.472  -8.574  1.00  0.00           H  
ATOM   1384  CA  GLN    88       2.219 -35.088  -8.486  1.00  0.00           C  
ATOM   1385  HA  GLN    88       3.059 -35.718  -8.778  1.00  0.00           H  
ATOM   1386  CB  GLN    88       2.045 -33.947  -9.463  1.00  0.00           C  
ATOM   1387  HB2 GLN    88       1.598 -34.275 -10.402  1.00  0.00           H  
ATOM   1388  HB3 GLN    88       1.277 -33.284  -9.064  1.00  0.00           H  
ATOM   1389  CG  GLN    88       3.278 -33.064  -9.794  1.00  0.00           C  
ATOM   1390  HG2 GLN    88       2.994 -32.202 -10.397  1.00  0.00           H  
ATOM   1391  HG3 GLN    88       3.517 -32.574  -8.851  1.00  0.00           H  
ATOM   1392  CD  GLN    88       4.623 -33.737 -10.344  1.00  0.00           C  
ATOM   1393  OE1 GLN    88       4.688 -34.965 -10.652  1.00  0.00           O  
ATOM   1394  NE2 GLN    88       5.687 -33.017 -10.597  1.00  0.00           N  
ATOM   1395 HE21 GLN    88       6.529 -33.489 -10.895  1.00  0.00           H  
ATOM   1396 HE22 GLN    88       5.673 -32.007 -10.600  1.00  0.00           H  
ATOM   1397  C   GLN    88       2.470 -34.608  -7.024  1.00  0.00           C  
ATOM   1398  O   GLN    88       3.717 -34.453  -6.809  1.00  0.00           O  
ATOM   1399  N   ARG    89       1.534 -34.472  -6.096  1.00  0.00           N  
ATOM   1400  H   ARG    89       0.582 -34.704  -6.341  1.00  0.00           H  
ATOM   1401  CA  ARG    89       1.821 -34.064  -4.711  1.00  0.00           C  
ATOM   1402  HA  ARG    89       2.331 -33.105  -4.809  1.00  0.00           H  
ATOM   1403  CB  ARG    89       0.502 -33.870  -3.971  1.00  0.00           C  
ATOM   1404  HB2 ARG    89      -0.116 -33.195  -4.563  1.00  0.00           H  
ATOM   1405  HB3 ARG    89      -0.071 -34.792  -3.870  1.00  0.00           H  
ATOM   1406  CG  ARG    89       0.709 -33.284  -2.546  1.00  0.00           C  
ATOM   1407  HG2 ARG    89       1.716 -33.513  -2.196  1.00  0.00           H  
ATOM   1408  HG3 ARG    89       0.644 -32.198  -2.624  1.00  0.00           H  
ATOM   1409  CD  ARG    89      -0.200 -33.689  -1.372  1.00  0.00           C  
ATOM   1410  HD2 ARG    89       0.034 -33.155  -0.451  1.00  0.00           H  
ATOM   1411  HD3 ARG    89      -1.214 -33.444  -1.688  1.00  0.00           H  
ATOM   1412  NE  ARG    89      -0.317 -35.188  -1.146  1.00  0.00           N  
ATOM   1413  HE  ARG    89      -1.181 -35.568  -1.507  1.00  0.00           H  
ATOM   1414  CZ  ARG    89       0.631 -35.874  -0.634  1.00  0.00           C  
ATOM   1415  NH1 ARG    89       1.723 -35.340  -0.236  1.00  0.00           N  
ATOM   1416 HH11 ARG    89       1.900 -34.347  -0.191  1.00  0.00           H  
ATOM   1417 HH12 ARG    89       2.481 -35.970  -0.016  1.00  0.00           H  
ATOM   1418  NH2 ARG    89       0.585 -37.166  -0.668  1.00  0.00           N  
ATOM   1419 HH21 ARG    89      -0.291 -37.562  -0.977  1.00  0.00           H  
ATOM   1420 HH22 ARG    89       1.335 -37.783  -0.391  1.00  0.00           H  
ATOM   1421  C   ARG    89       2.699 -35.175  -4.076  1.00  0.00           C  
ATOM   1422  O   ARG    89       3.707 -34.796  -3.481  1.00  0.00           O  
ATOM   1423  N   LYS    90       2.334 -36.448  -4.241  1.00  0.00           N  
ATOM   1424  H   LYS    90       1.466 -36.666  -4.708  1.00  0.00           H  
ATOM   1425  CA  LYS    90       3.228 -37.571  -3.902  1.00  0.00           C  
ATOM   1426  HA  LYS    90       3.341 -37.426  -2.828  1.00  0.00           H  
ATOM   1427  CB  LYS    90       2.696 -38.900  -4.223  1.00  0.00           C  
ATOM   1428  HB2 LYS    90       2.499 -39.043  -5.286  1.00  0.00           H  
ATOM   1429  HB3 LYS    90       3.382 -39.710  -3.977  1.00  0.00           H  
ATOM   1430  CG  LYS    90       1.470 -39.173  -3.361  1.00  0.00           C  
ATOM   1431  HG2 LYS    90       1.785 -39.466  -2.359  1.00  0.00           H  
ATOM   1432  HG3 LYS    90       0.850 -38.290  -3.201  1.00  0.00           H  
ATOM   1433  CD  LYS    90       0.676 -40.377  -3.857  1.00  0.00           C  
ATOM   1434  HD2 LYS    90       0.554 -40.311  -4.938  1.00  0.00           H  
ATOM   1435  HD3 LYS    90       1.257 -41.287  -3.710  1.00  0.00           H  
ATOM   1436  CE  LYS    90      -0.625 -40.667  -3.088  1.00  0.00           C  
ATOM   1437  HE2 LYS    90      -0.500 -41.274  -2.191  1.00  0.00           H  
ATOM   1438  HE3 LYS    90      -1.029 -39.697  -2.799  1.00  0.00           H  
ATOM   1439  NZ  LYS    90      -1.611 -41.421  -3.997  1.00  0.00           N  
ATOM   1440  HZ1 LYS    90      -1.393 -42.403  -3.907  1.00  0.00           H  
ATOM   1441  HZ2 LYS    90      -2.597 -41.349  -3.789  1.00  0.00           H  
ATOM   1442  HZ3 LYS    90      -1.579 -41.203  -4.982  1.00  0.00           H  
ATOM   1443  C   LYS    90       4.563 -37.390  -4.545  1.00  0.00           C  
ATOM   1444  O   LYS    90       5.570 -37.486  -3.794  1.00  0.00           O  
ATOM   1445  N   ALA    91       4.642 -37.058  -5.847  1.00  0.00           N  
ATOM   1446  H   ALA    91       3.793 -36.975  -6.389  1.00  0.00           H  
ATOM   1447  CA  ALA    91       5.943 -37.098  -6.439  1.00  0.00           C  
ATOM   1448  HA  ALA    91       6.481 -38.002  -6.155  1.00  0.00           H  
ATOM   1449  CB  ALA    91       5.677 -36.956  -7.994  1.00  0.00           C  
ATOM   1450  HB1 ALA    91       5.207 -37.828  -8.450  1.00  0.00           H  
ATOM   1451  HB2 ALA    91       5.086 -36.060  -8.185  1.00  0.00           H  
ATOM   1452  HB3 ALA    91       6.656 -36.772  -8.435  1.00  0.00           H  
ATOM   1453  C   ALA    91       6.825 -35.988  -5.910  1.00  0.00           C  
ATOM   1454  O   ALA    91       7.969 -36.265  -5.604  1.00  0.00           O  
ATOM   1455  N   ASN    92       6.377 -34.688  -5.689  1.00  0.00           N  
ATOM   1456  H   ASN    92       5.428 -34.509  -5.985  1.00  0.00           H  
ATOM   1457  CA  ASN    92       7.155 -33.620  -5.177  1.00  0.00           C  
ATOM   1458  HA  ASN    92       7.986 -33.565  -5.881  1.00  0.00           H  
ATOM   1459  CB  ASN    92       6.403 -32.329  -5.054  1.00  0.00           C  
ATOM   1460  HB2 ASN    92       5.591 -32.361  -4.327  1.00  0.00           H  
ATOM   1461  HB3 ASN    92       7.106 -31.559  -4.739  1.00  0.00           H  
ATOM   1462  CG  ASN    92       5.785 -31.752  -6.330  1.00  0.00           C  
ATOM   1463  OD1 ASN    92       4.866 -30.921  -6.269  1.00  0.00           O  
ATOM   1464  ND2 ASN    92       6.369 -32.044  -7.423  1.00  0.00           N  
ATOM   1465 HD21 ASN    92       5.955 -31.708  -8.280  1.00  0.00           H  
ATOM   1466 HD22 ASN    92       7.058 -32.774  -7.528  1.00  0.00           H  
ATOM   1467  C   ASN    92       7.767 -33.964  -3.793  1.00  0.00           C  
ATOM   1468  O   ASN    92       8.931 -33.691  -3.624  1.00  0.00           O  
ATOM   1469  N   MET    93       6.903 -34.433  -2.854  1.00  0.00           N  
ATOM   1470  H   MET    93       5.947 -34.648  -3.097  1.00  0.00           H  
ATOM   1471  CA  MET    93       7.402 -34.924  -1.495  1.00  0.00           C  
ATOM   1472  HA  MET    93       7.756 -34.045  -0.956  1.00  0.00           H  
ATOM   1473  CB  MET    93       6.187 -35.521  -0.722  1.00  0.00           C  
ATOM   1474  HB2 MET    93       5.501 -34.707  -0.487  1.00  0.00           H  
ATOM   1475  HB3 MET    93       5.518 -36.166  -1.291  1.00  0.00           H  
ATOM   1476  CG  MET    93       6.492 -36.262   0.580  1.00  0.00           C  
ATOM   1477  HG2 MET    93       5.678 -36.929   0.865  1.00  0.00           H  
ATOM   1478  HG3 MET    93       7.289 -37.002   0.507  1.00  0.00           H  
ATOM   1479  SD  MET    93       6.826 -35.168   2.039  1.00  0.00           S  
ATOM   1480  CE  MET    93       6.971 -36.479   3.303  1.00  0.00           C  
ATOM   1481  HE1 MET    93       6.156 -37.203   3.265  1.00  0.00           H  
ATOM   1482  HE2 MET    93       7.871 -37.077   3.165  1.00  0.00           H  
ATOM   1483  HE3 MET    93       7.032 -36.107   4.326  1.00  0.00           H  
ATOM   1484  C   MET    93       8.596 -35.864  -1.578  1.00  0.00           C  
ATOM   1485  O   MET    93       9.486 -35.726  -0.729  1.00  0.00           O  
ATOM   1486  N   LEU    94       8.559 -36.901  -2.511  1.00  0.00           N  
ATOM   1487  H   LEU    94       7.749 -37.033  -3.100  1.00  0.00           H  
ATOM   1488  CA  LEU    94       9.661 -37.857  -2.670  1.00  0.00           C  
ATOM   1489  HA  LEU    94       9.938 -38.237  -1.686  1.00  0.00           H  
ATOM   1490  CB  LEU    94       9.079 -38.976  -3.519  1.00  0.00           C  
ATOM   1491  HB2 LEU    94       8.465 -38.478  -4.269  1.00  0.00           H  
ATOM   1492  HB3 LEU    94       9.974 -39.306  -4.046  1.00  0.00           H  
ATOM   1493  CG  LEU    94       8.392 -40.074  -2.773  1.00  0.00           C  
ATOM   1494  HG  LEU    94       7.671 -39.625  -2.090  1.00  0.00           H  
ATOM   1495  CD1 LEU    94       7.717 -41.031  -3.793  1.00  0.00           C  
ATOM   1496 HD11 LEU    94       8.465 -41.358  -4.515  1.00  0.00           H  
ATOM   1497 HD12 LEU    94       7.246 -41.802  -3.183  1.00  0.00           H  
ATOM   1498 HD13 LEU    94       7.029 -40.570  -4.501  1.00  0.00           H  
ATOM   1499  CD2 LEU    94       9.376 -40.819  -1.809  1.00  0.00           C  
ATOM   1500 HD21 LEU    94       8.829 -41.652  -1.367  1.00  0.00           H  
ATOM   1501 HD22 LEU    94      10.299 -41.076  -2.329  1.00  0.00           H  
ATOM   1502 HD23 LEU    94       9.741 -40.130  -1.047  1.00  0.00           H  
ATOM   1503  C   LEU    94      11.017 -37.241  -3.200  1.00  0.00           C  
ATOM   1504  O   LEU    94      12.104 -37.661  -2.708  1.00  0.00           O  
ATOM   1505  N   ALA    95      10.838 -36.297  -4.186  1.00  0.00           N  
ATOM   1506  H   ALA    95       9.995 -36.309  -4.742  1.00  0.00           H  
ATOM   1507  CA  ALA    95      11.966 -35.615  -4.872  1.00  0.00           C  
ATOM   1508  HA  ALA    95      12.649 -36.375  -5.252  1.00  0.00           H  
ATOM   1509  CB  ALA    95      11.349 -34.762  -5.989  1.00  0.00           C  
ATOM   1510  HB1 ALA    95      10.559 -35.361  -6.444  1.00  0.00           H  
ATOM   1511  HB2 ALA    95      10.849 -33.903  -5.542  1.00  0.00           H  
ATOM   1512  HB3 ALA    95      12.069 -34.425  -6.734  1.00  0.00           H  
ATOM   1513  C   ALA    95      12.703 -34.687  -3.849  1.00  0.00           C  
ATOM   1514  O   ALA    95      13.831 -34.310  -3.977  1.00  0.00           O  
ATOM   1515  N   HIE    96      12.013 -34.144  -2.888  1.00  0.00           N  
ATOM   1516  H   HIE    96      11.040 -34.412  -2.859  1.00  0.00           H  
ATOM   1517  CA  HIE    96      12.560 -33.333  -1.810  1.00  0.00           C  
ATOM   1518  HA  HIE    96      13.252 -32.592  -2.211  1.00  0.00           H  
ATOM   1519  CB  HIE    96      11.323 -32.597  -1.285  1.00  0.00           C  
ATOM   1520  HB2 HIE    96      11.156 -31.865  -2.076  1.00  0.00           H  
ATOM   1521  HB3 HIE    96      10.493 -33.296  -1.178  1.00  0.00           H  
ATOM   1522  CG  HIE    96      11.443 -31.885   0.039  1.00  0.00           C  
ATOM   1523  ND1 HIE    96      10.487 -31.682   1.011  1.00  0.00           N  
ATOM   1524  CE1 HIE    96      11.091 -30.906   1.946  1.00  0.00           C  
ATOM   1525  HE1 HIE    96      10.510 -30.543   2.781  1.00  0.00           H  
ATOM   1526  NE2 HIE    96      12.375 -30.645   1.518  1.00  0.00           N  
ATOM   1527  HE2 HIE    96      13.016 -30.009   1.971  1.00  0.00           H  
ATOM   1528  CD2 HIE    96      12.642 -31.272   0.372  1.00  0.00           C  
ATOM   1529  HD2 HIE    96      13.563 -31.232  -0.190  1.00  0.00           H  
ATOM   1530  C   HIE    96      13.237 -34.181  -0.769  1.00  0.00           C  
ATOM   1531  O   HIE    96      14.425 -33.924  -0.422  1.00  0.00           O  
ATOM   1532  N   MET    97      12.622 -35.262  -0.259  1.00  0.00           N  
ATOM   1533  H   MET    97      11.696 -35.528  -0.563  1.00  0.00           H  
ATOM   1534  CA  MET    97      13.268 -36.292   0.551  1.00  0.00           C  
ATOM   1535  HA  MET    97      13.624 -35.757   1.432  1.00  0.00           H  
ATOM   1536  CB  MET    97      12.193 -37.432   0.947  1.00  0.00           C  
ATOM   1537  HB2 MET    97      11.353 -36.872   1.358  1.00  0.00           H  
ATOM   1538  HB3 MET    97      12.010 -38.095   0.102  1.00  0.00           H  
ATOM   1539  CG  MET    97      12.758 -38.201   2.136  1.00  0.00           C  
ATOM   1540  HG2 MET    97      13.818 -38.371   1.948  1.00  0.00           H  
ATOM   1541  HG3 MET    97      12.708 -37.602   3.045  1.00  0.00           H  
ATOM   1542  SD  MET    97      11.784 -39.721   2.441  1.00  0.00           S  
ATOM   1543  CE  MET    97      12.562 -40.070   4.075  1.00  0.00           C  
ATOM   1544  HE1 MET    97      12.239 -41.051   4.424  1.00  0.00           H  
ATOM   1545  HE2 MET    97      13.641 -39.928   4.136  1.00  0.00           H  
ATOM   1546  HE3 MET    97      12.124 -39.442   4.851  1.00  0.00           H  
ATOM   1547  C   MET    97      14.574 -36.877  -0.033  1.00  0.00           C  
ATOM   1548  O   MET    97      15.623 -36.998   0.613  1.00  0.00           O  
ATOM   1549  N   GLU    98      14.605 -37.151  -1.365  1.00  0.00           N  
ATOM   1550  H   GLU    98      13.714 -37.113  -1.838  1.00  0.00           H  
ATOM   1551  CA  GLU    98      15.818 -37.457  -2.134  1.00  0.00           C  
ATOM   1552  HA  GLU    98      16.416 -38.273  -1.728  1.00  0.00           H  
ATOM   1553  CB  GLU    98      15.454 -37.964  -3.563  1.00  0.00           C  
ATOM   1554  HB2 GLU    98      14.552 -38.568  -3.456  1.00  0.00           H  
ATOM   1555  HB3 GLU    98      15.188 -37.020  -4.038  1.00  0.00           H  
ATOM   1556  CG  GLU    98      16.562 -38.397  -4.481  1.00  0.00           C  
ATOM   1557  HG2 GLU    98      17.380 -37.678  -4.455  1.00  0.00           H  
ATOM   1558  HG3 GLU    98      16.827 -39.371  -4.069  1.00  0.00           H  
ATOM   1559  CD  GLU    98      16.036 -38.685  -5.866  1.00  0.00           C  
ATOM   1560  OE1 GLU    98      16.678 -38.294  -6.860  1.00  0.00           O  
ATOM   1561  OE2 GLU    98      15.003 -39.319  -6.072  1.00  0.00           O  
ATOM   1562  C   GLU    98      16.768 -36.321  -2.141  1.00  0.00           C  
ATOM   1563  O   GLU    98      17.903 -36.493  -1.789  1.00  0.00           O  
ATOM   1564  N   THR    99      16.310 -35.154  -2.541  1.00  0.00           N  
ATOM   1565  H   THR    99      15.432 -35.164  -3.041  1.00  0.00           H  
ATOM   1566  CA  THR    99      17.079 -33.812  -2.472  1.00  0.00           C  
ATOM   1567  HA  THR    99      17.903 -33.842  -3.185  1.00  0.00           H  
ATOM   1568  CB  THR    99      16.143 -32.605  -2.767  1.00  0.00           C  
ATOM   1569  HB  THR    99      15.268 -32.587  -2.117  1.00  0.00           H  
ATOM   1570  CG2 THR    99      16.904 -31.337  -2.532  1.00  0.00           C  
ATOM   1571 HG21 THR    99      17.759 -31.410  -3.205  1.00  0.00           H  
ATOM   1572 HG22 THR    99      16.389 -30.400  -2.742  1.00  0.00           H  
ATOM   1573 HG23 THR    99      17.320 -31.323  -1.524  1.00  0.00           H  
ATOM   1574  OG1 THR    99      15.747 -32.601  -4.110  1.00  0.00           O  
ATOM   1575  HG1 THR    99      14.993 -33.195  -4.124  1.00  0.00           H  
ATOM   1576  C   THR    99      17.919 -33.698  -1.227  1.00  0.00           C  
ATOM   1577  O   THR    99      19.167 -33.596  -1.245  1.00  0.00           O  
ATOM   1578  N   GLN   100      17.378 -33.995  -0.057  1.00  0.00           N  
ATOM   1579  H   GLN   100      16.402 -34.251  -0.023  1.00  0.00           H  
ATOM   1580  CA  GLN   100      18.047 -33.905   1.307  1.00  0.00           C  
ATOM   1581  HA  GLN   100      18.540 -32.933   1.291  1.00  0.00           H  
ATOM   1582  CB  GLN   100      16.947 -34.029   2.395  1.00  0.00           C  
ATOM   1583  HB2 GLN   100      16.262 -34.858   2.215  1.00  0.00           H  
ATOM   1584  HB3 GLN   100      17.263 -34.039   3.438  1.00  0.00           H  
ATOM   1585  CG  GLN   100      16.120 -32.765   2.296  1.00  0.00           C  
ATOM   1586  HG2 GLN   100      16.737 -31.877   2.436  1.00  0.00           H  
ATOM   1587  HG3 GLN   100      15.555 -32.740   1.364  1.00  0.00           H  
ATOM   1588  CD  GLN   100      14.978 -32.896   3.368  1.00  0.00           C  
ATOM   1589  OE1 GLN   100      14.350 -33.951   3.540  1.00  0.00           O  
ATOM   1590  NE2 GLN   100      14.537 -31.880   3.984  1.00  0.00           N  
ATOM   1591 HE21 GLN   100      13.616 -31.901   4.398  1.00  0.00           H  
ATOM   1592 HE22 GLN   100      15.000 -30.992   3.857  1.00  0.00           H  
ATOM   1593  C   GLN   100      18.994 -35.032   1.555  1.00  0.00           C  
ATOM   1594  O   GLN   100      20.047 -34.804   2.234  1.00  0.00           O  
ATOM   1595  N   ASN   101      18.689 -36.194   1.042  1.00  0.00           N  
ATOM   1596  H   ASN   101      17.814 -36.393   0.578  1.00  0.00           H  
ATOM   1597  CA  ASN   101      19.751 -37.166   0.972  1.00  0.00           C  
ATOM   1598  HA  ASN   101      20.361 -37.164   1.875  1.00  0.00           H  
ATOM   1599  CB  ASN   101      19.164 -38.533   0.661  1.00  0.00           C  
ATOM   1600  HB2 ASN   101      18.531 -38.779   1.513  1.00  0.00           H  
ATOM   1601  HB3 ASN   101      18.583 -38.637  -0.256  1.00  0.00           H  
ATOM   1602  CG  ASN   101      20.214 -39.620   0.492  1.00  0.00           C  
ATOM   1603  OD1 ASN   101      20.713 -39.675  -0.571  1.00  0.00           O  
ATOM   1604  ND2 ASN   101      20.734 -40.192   1.538  1.00  0.00           N  
ATOM   1605 HD21 ASN   101      21.638 -40.643   1.556  1.00  0.00           H  
ATOM   1606 HD22 ASN   101      20.551 -39.770   2.437  1.00  0.00           H  
ATOM   1607  C   ASN   101      20.917 -36.827   0.018  1.00  0.00           C  
ATOM   1608  O   ASN   101      22.086 -37.131   0.354  1.00  0.00           O  
ATOM   1609  N   LYS   102      20.606 -36.284  -1.150  1.00  0.00           N  
ATOM   1610  H   LYS   102      19.624 -36.150  -1.346  1.00  0.00           H  
ATOM   1611  CA  LYS   102      21.618 -35.980  -2.143  1.00  0.00           C  
ATOM   1612  HA  LYS   102      22.374 -36.763  -2.207  1.00  0.00           H  
ATOM   1613  CB  LYS   102      21.127 -35.636  -3.506  1.00  0.00           C  
ATOM   1614  HB2 LYS   102      20.199 -35.070  -3.433  1.00  0.00           H  
ATOM   1615  HB3 LYS   102      21.907 -35.057  -4.001  1.00  0.00           H  
ATOM   1616  CG  LYS   102      20.752 -36.917  -4.376  1.00  0.00           C  
ATOM   1617  HG2 LYS   102      21.732 -37.344  -4.588  1.00  0.00           H  
ATOM   1618  HG3 LYS   102      20.206 -37.564  -3.690  1.00  0.00           H  
ATOM   1619  CD  LYS   102      20.000 -36.636  -5.629  1.00  0.00           C  
ATOM   1620  HD2 LYS   102      18.971 -36.328  -5.443  1.00  0.00           H  
ATOM   1621  HD3 LYS   102      20.484 -35.868  -6.233  1.00  0.00           H  
ATOM   1622  CE  LYS   102      20.000 -37.938  -6.449  1.00  0.00           C  
ATOM   1623  HE2 LYS   102      21.038 -38.081  -6.749  1.00  0.00           H  
ATOM   1624  HE3 LYS   102      19.696 -38.776  -5.821  1.00  0.00           H  
ATOM   1625  NZ  LYS   102      19.248 -37.732  -7.692  1.00  0.00           N  
ATOM   1626  HZ1 LYS   102      18.369 -38.215  -7.576  1.00  0.00           H  
ATOM   1627  HZ2 LYS   102      19.023 -36.768  -7.890  1.00  0.00           H  
ATOM   1628  HZ3 LYS   102      19.819 -38.142  -8.417  1.00  0.00           H  
ATOM   1629  C   LYS   102      22.492 -34.894  -1.488  1.00  0.00           C  
ATOM   1630  O   LYS   102      23.724 -35.013  -1.603  1.00  0.00           O  
ATOM   1631  N   ILE   103      21.910 -33.923  -0.795  1.00  0.00           N  
ATOM   1632  H   ILE   103      20.901 -33.881  -0.805  1.00  0.00           H  
ATOM   1633  CA  ILE   103      22.668 -32.885  -0.003  1.00  0.00           C  
ATOM   1634  HA  ILE   103      23.336 -32.410  -0.722  1.00  0.00           H  
ATOM   1635  CB  ILE   103      21.778 -31.789   0.538  1.00  0.00           C  
ATOM   1636  HB  ILE   103      20.849 -32.290   0.815  1.00  0.00           H  
ATOM   1637  CG2 ILE   103      22.261 -30.950   1.806  1.00  0.00           C  
ATOM   1638 HG21 ILE   103      23.214 -30.447   1.639  1.00  0.00           H  
ATOM   1639 HG22 ILE   103      21.510 -30.169   1.923  1.00  0.00           H  
ATOM   1640 HG23 ILE   103      22.256 -31.628   2.659  1.00  0.00           H  
ATOM   1641  CG1 ILE   103      21.379 -30.891  -0.620  1.00  0.00           C  
ATOM   1642 HG12 ILE   103      22.286 -30.365  -0.918  1.00  0.00           H  
ATOM   1643 HG13 ILE   103      21.008 -31.559  -1.397  1.00  0.00           H  
ATOM   1644  CD1 ILE   103      20.254 -29.863  -0.336  1.00  0.00           C  
ATOM   1645 HD11 ILE   103      20.608 -29.026   0.267  1.00  0.00           H  
ATOM   1646 HD12 ILE   103      19.962 -29.368  -1.262  1.00  0.00           H  
ATOM   1647 HD13 ILE   103      19.362 -30.359   0.048  1.00  0.00           H  
ATOM   1648  C   ILE   103      23.592 -33.467   1.104  1.00  0.00           C  
ATOM   1649  O   ILE   103      24.753 -33.108   1.197  1.00  0.00           O  
ATOM   1650  N   TYR   104      23.020 -34.377   1.926  1.00  0.00           N  
ATOM   1651  H   TYR   104      22.064 -34.669   1.785  1.00  0.00           H  
ATOM   1652  CA  TYR   104      23.868 -35.059   2.899  1.00  0.00           C  
ATOM   1653  HA  TYR   104      24.280 -34.296   3.560  1.00  0.00           H  
ATOM   1654  CB  TYR   104      22.947 -36.127   3.608  1.00  0.00           C  
ATOM   1655  HB2 TYR   104      22.190 -35.590   4.179  1.00  0.00           H  
ATOM   1656  HB3 TYR   104      22.346 -36.733   2.930  1.00  0.00           H  
ATOM   1657  CG  TYR   104      23.671 -37.066   4.601  1.00  0.00           C  
ATOM   1658  CD1 TYR   104      23.588 -36.902   6.006  1.00  0.00           C  
ATOM   1659  HD1 TYR   104      23.159 -35.989   6.392  1.00  0.00           H  
ATOM   1660  CE1 TYR   104      24.125 -37.784   6.963  1.00  0.00           C  
ATOM   1661  HE1 TYR   104      24.238 -37.538   8.009  1.00  0.00           H  
ATOM   1662  CZ  TYR   104      24.759 -38.861   6.392  1.00  0.00           C  
ATOM   1663  OH  TYR   104      25.335 -39.739   7.226  1.00  0.00           O  
ATOM   1664  HH  TYR   104      25.832 -40.448   6.811  1.00  0.00           H  
ATOM   1665  CE2 TYR   104      24.856 -39.058   5.050  1.00  0.00           C  
ATOM   1666  HE2 TYR   104      25.465 -39.917   4.806  1.00  0.00           H  
ATOM   1667  CD2 TYR   104      24.238 -38.214   4.096  1.00  0.00           C  
ATOM   1668  HD2 TYR   104      24.448 -38.324   3.043  1.00  0.00           H  
ATOM   1669  C   TYR   104      25.107 -35.813   2.225  1.00  0.00           C  
ATOM   1670  O   TYR   104      26.214 -35.881   2.714  1.00  0.00           O  
ATOM   1671  N   ASN   105      24.958 -36.241   0.952  1.00  0.00           N  
ATOM   1672  H   ASN   105      24.137 -36.049   0.396  1.00  0.00           H  
ATOM   1673  CA  ASN   105      26.145 -36.952   0.345  1.00  0.00           C  
ATOM   1674  HA  ASN   105      26.640 -37.516   1.136  1.00  0.00           H  
ATOM   1675  CB  ASN   105      25.521 -37.932  -0.742  1.00  0.00           C  
ATOM   1676  HB2 ASN   105      24.735 -37.415  -1.293  1.00  0.00           H  
ATOM   1677  HB3 ASN   105      26.305 -38.225  -1.440  1.00  0.00           H  
ATOM   1678  CG  ASN   105      25.086 -39.197   0.048  1.00  0.00           C  
ATOM   1679  OD1 ASN   105      25.984 -39.982   0.496  1.00  0.00           O  
ATOM   1680  ND2 ASN   105      23.803 -39.434   0.217  1.00  0.00           N  
ATOM   1681 HD21 ASN   105      23.554 -40.058   0.970  1.00  0.00           H  
ATOM   1682 HD22 ASN   105      23.219 -38.620   0.087  1.00  0.00           H  
ATOM   1683  C   ASN   105      27.180 -35.885  -0.171  1.00  0.00           C  
ATOM   1684  O   ASN   105      28.044 -36.279  -0.878  1.00  0.00           O  
ATOM   1685  N   ILE   106      27.013 -34.627   0.086  1.00  0.00           N  
ATOM   1686  H   ILE   106      26.215 -34.254   0.580  1.00  0.00           H  
ATOM   1687  CA  ILE   106      28.194 -33.626  -0.249  1.00  0.00           C  
ATOM   1688  HA  ILE   106      28.986 -33.931  -0.932  1.00  0.00           H  
ATOM   1689  CB  ILE   106      27.586 -32.391  -0.973  1.00  0.00           C  
ATOM   1690  HB  ILE   106      26.660 -32.104  -0.474  1.00  0.00           H  
ATOM   1691  CG2 ILE   106      28.437 -31.109  -0.926  1.00  0.00           C  
ATOM   1692 HG21 ILE   106      28.711 -30.947   0.116  1.00  0.00           H  
ATOM   1693 HG22 ILE   106      29.395 -31.255  -1.426  1.00  0.00           H  
ATOM   1694 HG23 ILE   106      27.858 -30.284  -1.340  1.00  0.00           H  
ATOM   1695  CG1 ILE   106      27.181 -32.731  -2.370  1.00  0.00           C  
ATOM   1696 HG12 ILE   106      28.018 -32.807  -3.064  1.00  0.00           H  
ATOM   1697 HG13 ILE   106      26.712 -33.710  -2.276  1.00  0.00           H  
ATOM   1698  CD1 ILE   106      26.065 -31.843  -2.949  1.00  0.00           C  
ATOM   1699 HD11 ILE   106      25.115 -32.151  -2.512  1.00  0.00           H  
ATOM   1700 HD12 ILE   106      26.384 -30.810  -2.808  1.00  0.00           H  
ATOM   1701 HD13 ILE   106      25.918 -31.978  -4.020  1.00  0.00           H  
ATOM   1702  C   ILE   106      29.051 -33.313   1.012  1.00  0.00           C  
ATOM   1703  O   ILE   106      30.167 -32.865   0.977  1.00  0.00           O  
ATOM   1704  N   LEU   107      28.467 -33.567   2.211  1.00  0.00           N  
ATOM   1705  H   LEU   107      27.628 -34.122   2.116  1.00  0.00           H  
ATOM   1706  CA  LEU   107      29.015 -33.117   3.516  1.00  0.00           C  
ATOM   1707  HA  LEU   107      29.416 -32.107   3.430  1.00  0.00           H  
ATOM   1708  CB  LEU   107      27.820 -33.180   4.499  1.00  0.00           C  
ATOM   1709  HB2 LEU   107      27.437 -34.200   4.491  1.00  0.00           H  
ATOM   1710  HB3 LEU   107      28.177 -33.069   5.523  1.00  0.00           H  
ATOM   1711  CG  LEU   107      26.695 -32.142   4.229  1.00  0.00           C  
ATOM   1712  HG  LEU   107      26.161 -32.385   3.311  1.00  0.00           H  
ATOM   1713  CD1 LEU   107      25.600 -32.228   5.263  1.00  0.00           C  
ATOM   1714 HD11 LEU   107      25.952 -31.742   6.173  1.00  0.00           H  
ATOM   1715 HD12 LEU   107      24.725 -31.658   4.952  1.00  0.00           H  
ATOM   1716 HD13 LEU   107      25.288 -33.255   5.452  1.00  0.00           H  
ATOM   1717  CD2 LEU   107      27.245 -30.759   4.165  1.00  0.00           C  
ATOM   1718 HD21 LEU   107      26.429 -30.040   4.099  1.00  0.00           H  
ATOM   1719 HD22 LEU   107      27.871 -30.500   5.019  1.00  0.00           H  
ATOM   1720 HD23 LEU   107      27.926 -30.672   3.318  1.00  0.00           H  
ATOM   1721  C   LEU   107      30.106 -34.177   3.969  1.00  0.00           C  
ATOM   1722  O   LEU   107      30.195 -35.280   3.472  1.00  0.00           O  
ATOM   1723  N   THR   108      30.937 -33.696   4.942  1.00  0.00           N  
ATOM   1724  H   THR   108      30.704 -32.785   5.309  1.00  0.00           H  
ATOM   1725  CA  THR   108      31.946 -34.460   5.629  1.00  0.00           C  
ATOM   1726  HA  THR   108      32.395 -35.150   4.915  1.00  0.00           H  
ATOM   1727  CB  THR   108      33.109 -33.502   6.035  1.00  0.00           C  
ATOM   1728  HB  THR   108      33.908 -34.129   6.430  1.00  0.00           H  
ATOM   1729  CG2 THR   108      33.778 -32.661   4.905  1.00  0.00           C  
ATOM   1730 HG21 THR   108      33.063 -32.174   4.242  1.00  0.00           H  
ATOM   1731 HG22 THR   108      34.547 -32.010   5.322  1.00  0.00           H  
ATOM   1732 HG23 THR   108      34.349 -33.349   4.281  1.00  0.00           H  
ATOM   1733  OG1 THR   108      32.638 -32.736   7.170  1.00  0.00           O  
ATOM   1734  HG1 THR   108      33.427 -32.441   7.631  1.00  0.00           H  
ATOM   1735  C   THR   108      31.414 -35.210   6.844  1.00  0.00           C  
ATOM   1736  O   THR   108      30.346 -34.875   7.309  1.00  0.00           O  
ATOM   1737  N   PRO   109      32.151 -36.208   7.456  1.00  0.00           N  
ATOM   1738  CD  PRO   109      33.559 -36.679   7.091  1.00  0.00           C  
ATOM   1739  HD2 PRO   109      34.392 -36.002   6.900  1.00  0.00           H  
ATOM   1740  HD3 PRO   109      33.312 -37.364   6.280  1.00  0.00           H  
ATOM   1741  CG  PRO   109      33.987 -37.337   8.433  1.00  0.00           C  
ATOM   1742  HG2 PRO   109      34.378 -36.564   9.095  1.00  0.00           H  
ATOM   1743  HG3 PRO   109      34.768 -38.076   8.254  1.00  0.00           H  
ATOM   1744  CB  PRO   109      32.754 -37.889   9.199  1.00  0.00           C  
ATOM   1745  HB2 PRO   109      32.926 -37.971  10.272  1.00  0.00           H  
ATOM   1746  HB3 PRO   109      32.553 -38.892   8.822  1.00  0.00           H  
ATOM   1747  CA  PRO   109      31.708 -36.832   8.775  1.00  0.00           C  
ATOM   1748  HA  PRO   109      30.788 -37.366   8.538  1.00  0.00           H  
ATOM   1749  C   PRO   109      31.396 -35.813   9.874  1.00  0.00           C  
ATOM   1750  O   PRO   109      30.340 -35.979  10.476  1.00  0.00           O  
ATOM   1751  N   GLU   110      32.232 -34.781  10.043  1.00  0.00           N  
ATOM   1752  H   GLU   110      33.073 -34.665   9.496  1.00  0.00           H  
ATOM   1753  CA  GLU   110      31.993 -33.767  11.047  1.00  0.00           C  
ATOM   1754  HA  GLU   110      31.778 -34.261  11.995  1.00  0.00           H  
ATOM   1755  CB  GLU   110      33.259 -33.009  11.294  1.00  0.00           C  
ATOM   1756  HB2 GLU   110      33.387 -32.485  10.346  1.00  0.00           H  
ATOM   1757  HB3 GLU   110      33.242 -32.259  12.084  1.00  0.00           H  
ATOM   1758  CG  GLU   110      34.537 -33.846  11.496  1.00  0.00           C  
ATOM   1759  HG2 GLU   110      34.981 -34.131  10.543  1.00  0.00           H  
ATOM   1760  HG3 GLU   110      35.302 -33.207  11.937  1.00  0.00           H  
ATOM   1761  CD  GLU   110      34.438 -35.051  12.326  1.00  0.00           C  
ATOM   1762  OE1 GLU   110      34.965 -36.081  11.871  1.00  0.00           O  
ATOM   1763  OE2 GLU   110      33.949 -35.017  13.487  1.00  0.00           O  
ATOM   1764  C   GLU   110      30.834 -32.911  10.679  1.00  0.00           C  
ATOM   1765  O   GLU   110      30.152 -32.502  11.585  1.00  0.00           O  
ATOM   1766  N   GLN   111      30.534 -32.619   9.471  1.00  0.00           N  
ATOM   1767  H   GLN   111      31.146 -32.954   8.741  1.00  0.00           H  
ATOM   1768  CA  GLN   111      29.374 -31.935   8.992  1.00  0.00           C  
ATOM   1769  HA  GLN   111      29.194 -31.075   9.637  1.00  0.00           H  
ATOM   1770  CB  GLN   111      29.636 -31.433   7.592  1.00  0.00           C  
ATOM   1771  HB2 GLN   111      30.119 -32.190   6.974  1.00  0.00           H  
ATOM   1772  HB3 GLN   111      28.679 -31.218   7.115  1.00  0.00           H  
ATOM   1773  CG  GLN   111      30.445 -30.145   7.667  1.00  0.00           C  
ATOM   1774  HG2 GLN   111      29.843 -29.341   8.090  1.00  0.00           H  
ATOM   1775  HG3 GLN   111      31.444 -30.258   8.088  1.00  0.00           H  
ATOM   1776  CD  GLN   111      30.787 -29.652   6.250  1.00  0.00           C  
ATOM   1777  OE1 GLN   111      30.959 -30.407   5.333  1.00  0.00           O  
ATOM   1778  NE2 GLN   111      30.963 -28.363   6.033  1.00  0.00           N  
ATOM   1779 HE21 GLN   111      31.221 -28.019   5.119  1.00  0.00           H  
ATOM   1780 HE22 GLN   111      30.759 -27.746   6.807  1.00  0.00           H  
ATOM   1781  C   GLN   111      28.096 -32.756   9.025  1.00  0.00           C  
ATOM   1782  O   GLN   111      27.029 -32.197   9.332  1.00  0.00           O  
ATOM   1783  N   LYS   112      28.313 -34.100   8.893  1.00  0.00           N  
ATOM   1784  H   LYS   112      29.231 -34.463   8.677  1.00  0.00           H  
ATOM   1785  CA  LYS   112      27.134 -34.979   9.084  1.00  0.00           C  
ATOM   1786  HA  LYS   112      26.226 -34.645   8.582  1.00  0.00           H  
ATOM   1787  CB  LYS   112      27.493 -36.328   8.353  1.00  0.00           C  
ATOM   1788  HB2 LYS   112      28.459 -36.780   8.580  1.00  0.00           H  
ATOM   1789  HB3 LYS   112      26.821 -37.088   8.752  1.00  0.00           H  
ATOM   1790  CG  LYS   112      27.298 -36.111   6.798  1.00  0.00           C  
ATOM   1791  HG2 LYS   112      26.238 -36.120   6.547  1.00  0.00           H  
ATOM   1792  HG3 LYS   112      27.717 -35.214   6.341  1.00  0.00           H  
ATOM   1793  CD  LYS   112      28.018 -37.382   6.240  1.00  0.00           C  
ATOM   1794  HD2 LYS   112      29.099 -37.312   6.362  1.00  0.00           H  
ATOM   1795  HD3 LYS   112      27.571 -38.235   6.751  1.00  0.00           H  
ATOM   1796  CE  LYS   112      27.746 -37.521   4.713  1.00  0.00           C  
ATOM   1797  HE2 LYS   112      26.693 -37.738   4.534  1.00  0.00           H  
ATOM   1798  HE3 LYS   112      27.980 -36.556   4.264  1.00  0.00           H  
ATOM   1799  NZ  LYS   112      28.560 -38.697   4.105  1.00  0.00           N  
ATOM   1800  HZ1 LYS   112      28.225 -39.092   3.238  1.00  0.00           H  
ATOM   1801  HZ2 LYS   112      29.521 -38.441   3.926  1.00  0.00           H  
ATOM   1802  HZ3 LYS   112      28.661 -39.409   4.813  1.00  0.00           H  
ATOM   1803  C   LYS   112      26.703 -35.162  10.486  1.00  0.00           C  
ATOM   1804  O   LYS   112      25.524 -35.430  10.790  1.00  0.00           O  
ATOM   1805  N   LYS   113      27.637 -35.086  11.439  1.00  0.00           N  
ATOM   1806  H   LYS   113      28.599 -35.125  11.135  1.00  0.00           H  
ATOM   1807  CA  LYS   113      27.283 -35.121  12.870  1.00  0.00           C  
ATOM   1808  HA  LYS   113      26.562 -35.921  13.040  1.00  0.00           H  
ATOM   1809  CB  LYS   113      28.617 -35.675  13.619  1.00  0.00           C  
ATOM   1810  HB2 LYS   113      28.872 -36.597  13.098  1.00  0.00           H  
ATOM   1811  HB3 LYS   113      29.420 -34.947  13.506  1.00  0.00           H  
ATOM   1812  CG  LYS   113      28.348 -35.949  15.101  1.00  0.00           C  
ATOM   1813  HG2 LYS   113      28.212 -35.011  15.639  1.00  0.00           H  
ATOM   1814  HG3 LYS   113      27.398 -36.471  15.220  1.00  0.00           H  
ATOM   1815  CD  LYS   113      29.394 -36.817  15.813  1.00  0.00           C  
ATOM   1816  HD2 LYS   113      29.524 -37.806  15.372  1.00  0.00           H  
ATOM   1817  HD3 LYS   113      30.304 -36.219  15.849  1.00  0.00           H  
ATOM   1818  CE  LYS   113      29.133 -37.025  17.292  1.00  0.00           C  
ATOM   1819  HE2 LYS   113      29.192 -36.029  17.730  1.00  0.00           H  
ATOM   1820  HE3 LYS   113      28.147 -37.483  17.362  1.00  0.00           H  
ATOM   1821  NZ  LYS   113      30.125 -37.842  17.920  1.00  0.00           N  
ATOM   1822  HZ1 LYS   113      30.961 -37.297  18.080  1.00  0.00           H  
ATOM   1823  HZ2 LYS   113      29.703 -38.150  18.784  1.00  0.00           H  
ATOM   1824  HZ3 LYS   113      30.379 -38.700  17.451  1.00  0.00           H  
ATOM   1825  C   LYS   113      26.845 -33.776  13.439  1.00  0.00           C  
ATOM   1826  O   LYS   113      26.055 -33.799  14.377  1.00  0.00           O  
ATOM   1827  N   GLN   114      27.250 -32.706  12.773  1.00  0.00           N  
ATOM   1828  H   GLN   114      28.113 -32.754  12.251  1.00  0.00           H  
ATOM   1829  CA  GLN   114      26.606 -31.402  12.931  1.00  0.00           C  
ATOM   1830  HA  GLN   114      26.562 -31.311  14.017  1.00  0.00           H  
ATOM   1831  CB  GLN   114      27.460 -30.355  12.347  1.00  0.00           C  
ATOM   1832  HB2 GLN   114      28.433 -30.389  12.837  1.00  0.00           H  
ATOM   1833  HB3 GLN   114      27.606 -30.661  11.311  1.00  0.00           H  
ATOM   1834  CG  GLN   114      26.901 -28.934  12.470  1.00  0.00           C  
ATOM   1835  HG2 GLN   114      27.773 -28.314  12.263  1.00  0.00           H  
ATOM   1836  HG3 GLN   114      26.051 -28.821  11.797  1.00  0.00           H  
ATOM   1837  CD  GLN   114      26.414 -28.523  13.881  1.00  0.00           C  
ATOM   1838  OE1 GLN   114      27.181 -28.614  14.809  1.00  0.00           O  
ATOM   1839  NE2 GLN   114      25.291 -27.964  14.061  1.00  0.00           N  
ATOM   1840 HE21 GLN   114      25.036 -27.816  15.027  1.00  0.00           H  
ATOM   1841 HE22 GLN   114      24.650 -27.929  13.281  1.00  0.00           H  
ATOM   1842  C   GLN   114      25.166 -31.403  12.266  1.00  0.00           C  
ATOM   1843  O   GLN   114      24.195 -31.176  12.990  1.00  0.00           O  
ATOM   1844  N   PHE   115      24.897 -31.796  11.040  1.00  0.00           N  
ATOM   1845  H   PHE   115      25.693 -32.008  10.456  1.00  0.00           H  
ATOM   1846  CA  PHE   115      23.634 -32.078  10.320  1.00  0.00           C  
ATOM   1847  HA  PHE   115      23.144 -31.127  10.110  1.00  0.00           H  
ATOM   1848  CB  PHE   115      23.927 -32.928   9.026  1.00  0.00           C  
ATOM   1849  HB2 PHE   115      24.831 -32.542   8.553  1.00  0.00           H  
ATOM   1850  HB3 PHE   115      24.309 -33.913   9.294  1.00  0.00           H  
ATOM   1851  CG  PHE   115      22.831 -32.991   7.977  1.00  0.00           C  
ATOM   1852  CD1 PHE   115      22.811 -32.029   6.931  1.00  0.00           C  
ATOM   1853  HD1 PHE   115      23.521 -31.219   6.857  1.00  0.00           H  
ATOM   1854  CE1 PHE   115      21.832 -32.191   5.891  1.00  0.00           C  
ATOM   1855  HE1 PHE   115      21.799 -31.525   5.042  1.00  0.00           H  
ATOM   1856  CZ  PHE   115      20.860 -33.217   6.003  1.00  0.00           C  
ATOM   1857  HZ  PHE   115      20.137 -33.347   5.211  1.00  0.00           H  
ATOM   1858  CE2 PHE   115      20.882 -34.103   7.063  1.00  0.00           C  
ATOM   1859  HE2 PHE   115      20.085 -34.832   7.088  1.00  0.00           H  
ATOM   1860  CD2 PHE   115      21.947 -34.066   7.968  1.00  0.00           C  
ATOM   1861  HD2 PHE   115      21.925 -34.696   8.844  1.00  0.00           H  
ATOM   1862  C   PHE   115      22.659 -32.855  11.315  1.00  0.00           C  
ATOM   1863  O   PHE   115      21.524 -32.516  11.454  1.00  0.00           O  
ATOM   1864  N   ASN   116      23.164 -33.912  11.922  1.00  0.00           N  
ATOM   1865  H   ASN   116      24.095 -34.220  11.680  1.00  0.00           H  
ATOM   1866  CA  ASN   116      22.375 -34.836  12.777  1.00  0.00           C  
ATOM   1867  HA  ASN   116      21.357 -34.810  12.389  1.00  0.00           H  
ATOM   1868  CB  ASN   116      23.089 -36.238  12.822  1.00  0.00           C  
ATOM   1869  HB2 ASN   116      24.177 -36.167  12.805  1.00  0.00           H  
ATOM   1870  HB3 ASN   116      22.805 -36.671  13.781  1.00  0.00           H  
ATOM   1871  CG  ASN   116      22.665 -37.237  11.791  1.00  0.00           C  
ATOM   1872  OD1 ASN   116      22.231 -36.781  10.743  1.00  0.00           O  
ATOM   1873  ND2 ASN   116      22.584 -38.461  12.062  1.00  0.00           N  
ATOM   1874 HD21 ASN   116      22.260 -39.146  11.394  1.00  0.00           H  
ATOM   1875 HD22 ASN   116      22.970 -38.911  12.880  1.00  0.00           H  
ATOM   1876  C   ASN   116      22.142 -34.255  14.217  1.00  0.00           C  
ATOM   1877  O   ASN   116      21.477 -34.956  14.996  1.00  0.00           O  
ATOM   1878  N   ALA   117      22.666 -33.011  14.578  1.00  0.00           N  
ATOM   1879  H   ALA   117      23.256 -32.429  14.000  1.00  0.00           H  
ATOM   1880  CA  ALA   117      21.903 -32.178  15.590  1.00  0.00           C  
ATOM   1881  HA  ALA   117      21.364 -32.899  16.204  1.00  0.00           H  
ATOM   1882  CB  ALA   117      22.912 -31.439  16.484  1.00  0.00           C  
ATOM   1883  HB1 ALA   117      22.380 -30.701  17.084  1.00  0.00           H  
ATOM   1884  HB2 ALA   117      23.372 -32.256  17.039  1.00  0.00           H  
ATOM   1885  HB3 ALA   117      23.630 -30.880  15.883  1.00  0.00           H  
ATOM   1886  C   ALA   117      20.907 -31.204  15.013  1.00  0.00           C  
ATOM   1887  O   ALA   117      19.832 -31.078  15.592  1.00  0.00           O  
ATOM   1888  N   ASN   118      21.130 -30.635  13.809  1.00  0.00           N  
ATOM   1889  H   ASN   118      22.031 -30.758  13.371  1.00  0.00           H  
ATOM   1890  CA  ASN   118      20.224 -29.578  13.254  1.00  0.00           C  
ATOM   1891  HA  ASN   118      20.234 -28.861  14.075  1.00  0.00           H  
ATOM   1892  CB  ASN   118      20.926 -28.832  12.021  1.00  0.00           C  
ATOM   1893  HB2 ASN   118      21.269 -29.617  11.347  1.00  0.00           H  
ATOM   1894  HB3 ASN   118      20.158 -28.228  11.537  1.00  0.00           H  
ATOM   1895  CG  ASN   118      22.065 -27.790  12.346  1.00  0.00           C  
ATOM   1896  OD1 ASN   118      23.270 -27.973  12.202  1.00  0.00           O  
ATOM   1897  ND2 ASN   118      21.697 -26.663  12.942  1.00  0.00           N  
ATOM   1898 HD21 ASN   118      22.391 -25.932  13.000  1.00  0.00           H  
ATOM   1899 HD22 ASN   118      20.728 -26.399  12.838  1.00  0.00           H  
ATOM   1900  C   ASN   118      18.905 -30.214  12.972  1.00  0.00           C  
ATOM   1901  O   ASN   118      17.891 -29.569  13.202  1.00  0.00           O  
ATOM   1902  N   PHE   119      18.887 -31.494  12.519  1.00  0.00           N  
ATOM   1903  H   PHE   119      19.770 -31.933  12.299  1.00  0.00           H  
ATOM   1904  CA  PHE   119      17.727 -32.270  12.058  1.00  0.00           C  
ATOM   1905  HA  PHE   119      17.135 -31.497  11.566  1.00  0.00           H  
ATOM   1906  CB  PHE   119      18.055 -33.403  11.093  1.00  0.00           C  
ATOM   1907  HB2 PHE   119      19.001 -33.246  10.575  1.00  0.00           H  
ATOM   1908  HB3 PHE   119      18.194 -34.366  11.585  1.00  0.00           H  
ATOM   1909  CG  PHE   119      17.002 -33.539   9.995  1.00  0.00           C  
ATOM   1910  CD1 PHE   119      17.249 -32.955   8.707  1.00  0.00           C  
ATOM   1911  HD1 PHE   119      18.147 -32.386   8.517  1.00  0.00           H  
ATOM   1912  CE1 PHE   119      16.251 -33.082   7.813  1.00  0.00           C  
ATOM   1913  HE1 PHE   119      16.499 -32.670   6.846  1.00  0.00           H  
ATOM   1914  CZ  PHE   119      15.052 -33.742   8.036  1.00  0.00           C  
ATOM   1915  HZ  PHE   119      14.299 -33.890   7.276  1.00  0.00           H  
ATOM   1916  CE2 PHE   119      14.886 -34.385   9.247  1.00  0.00           C  
ATOM   1917  HE2 PHE   119      13.988 -34.971   9.370  1.00  0.00           H  
ATOM   1918  CD2 PHE   119      15.843 -34.279  10.291  1.00  0.00           C  
ATOM   1919  HD2 PHE   119      15.599 -34.769  11.222  1.00  0.00           H  
ATOM   1920  C   PHE   119      16.876 -32.736  13.276  1.00  0.00           C  
ATOM   1921  O   PHE   119      15.652 -32.700  13.056  1.00  0.00           O  
ATOM   1922  N   GLU   120      17.494 -33.051  14.471  1.00  0.00           N  
ATOM   1923  H   GLU   120      18.501 -33.009  14.541  1.00  0.00           H  
ATOM   1924  CA  GLU   120      16.748 -33.343  15.709  1.00  0.00           C  
ATOM   1925  HA  GLU   120      16.232 -34.297  15.600  1.00  0.00           H  
ATOM   1926  CB  GLU   120      17.787 -33.499  16.934  1.00  0.00           C  
ATOM   1927  HB2 GLU   120      18.515 -34.212  16.547  1.00  0.00           H  
ATOM   1928  HB3 GLU   120      18.201 -32.519  17.169  1.00  0.00           H  
ATOM   1929  CG  GLU   120      17.133 -34.096  18.203  1.00  0.00           C  
ATOM   1930  HG2 GLU   120      17.715 -33.973  19.116  1.00  0.00           H  
ATOM   1931  HG3 GLU   120      16.176 -33.575  18.234  1.00  0.00           H  
ATOM   1932  CD  GLU   120      16.774 -35.605  18.014  1.00  0.00           C  
ATOM   1933  OE1 GLU   120      15.649 -35.972  18.320  1.00  0.00           O  
ATOM   1934  OE2 GLU   120      17.602 -36.431  17.561  1.00  0.00           O  
ATOM   1935  C   GLU   120      15.614 -32.374  16.154  1.00  0.00           C  
ATOM   1936  O   GLU   120      14.543 -32.777  16.662  1.00  0.00           O  
ATOM   1937  N   LYS   121      15.721 -31.060  15.705  1.00  0.00           N  
ATOM   1938  H   LYS   121      16.627 -30.713  15.424  1.00  0.00           H  
ATOM   1939  CA  LYS   121      14.749 -30.014  15.978  1.00  0.00           C  
ATOM   1940  HA  LYS   121      14.722 -29.969  17.066  1.00  0.00           H  
ATOM   1941  CB  LYS   121      15.278 -28.670  15.398  1.00  0.00           C  
ATOM   1942  HB2 LYS   121      15.440 -28.780  14.326  1.00  0.00           H  
ATOM   1943  HB3 LYS   121      14.554 -27.885  15.614  1.00  0.00           H  
ATOM   1944  CG  LYS   121      16.641 -28.204  16.064  1.00  0.00           C  
ATOM   1945  HG2 LYS   121      16.462 -27.933  17.104  1.00  0.00           H  
ATOM   1946  HG3 LYS   121      17.367 -29.004  15.919  1.00  0.00           H  
ATOM   1947  CD  LYS   121      17.147 -26.968  15.376  1.00  0.00           C  
ATOM   1948  HD2 LYS   121      17.258 -27.114  14.302  1.00  0.00           H  
ATOM   1949  HD3 LYS   121      16.495 -26.104  15.506  1.00  0.00           H  
ATOM   1950  CE  LYS   121      18.537 -26.644  15.959  1.00  0.00           C  
ATOM   1951  HE2 LYS   121      18.520 -26.880  17.023  1.00  0.00           H  
ATOM   1952  HE3 LYS   121      19.247 -27.325  15.489  1.00  0.00           H  
ATOM   1953  NZ  LYS   121      18.929 -25.203  15.787  1.00  0.00           N  
ATOM   1954  HZ1 LYS   121      18.757 -24.881  14.845  1.00  0.00           H  
ATOM   1955  HZ2 LYS   121      18.242 -24.736  16.361  1.00  0.00           H  
ATOM   1956  HZ3 LYS   121      19.895 -25.026  16.025  1.00  0.00           H  
ATOM   1957  C   LYS   121      13.382 -30.239  15.438  1.00  0.00           C  
ATOM   1958  O   LYS   121      12.406 -29.774  15.998  1.00  0.00           O  
ATOM   1959  N   ARG   122      13.334 -30.968  14.316  1.00  0.00           N  
ATOM   1960  H   ARG   122      14.157 -31.474  14.023  1.00  0.00           H  
ATOM   1961  CA  ARG   122      12.203 -31.341  13.460  1.00  0.00           C  
ATOM   1962  HA  ARG   122      11.434 -30.568  13.483  1.00  0.00           H  
ATOM   1963  CB  ARG   122      12.631 -31.664  12.062  1.00  0.00           C  
ATOM   1964  HB2 ARG   122      13.054 -32.666  11.988  1.00  0.00           H  
ATOM   1965  HB3 ARG   122      11.785 -31.611  11.376  1.00  0.00           H  
ATOM   1966  CG  ARG   122      13.671 -30.729  11.414  1.00  0.00           C  
ATOM   1967  HG2 ARG   122      13.380 -29.788  11.880  1.00  0.00           H  
ATOM   1968  HG3 ARG   122      14.682 -30.867  11.797  1.00  0.00           H  
ATOM   1969  CD  ARG   122      13.698 -30.666   9.888  1.00  0.00           C  
ATOM   1970  HD2 ARG   122      14.223 -31.521   9.463  1.00  0.00           H  
ATOM   1971  HD3 ARG   122      12.692 -30.491   9.505  1.00  0.00           H  
ATOM   1972  NE  ARG   122      14.424 -29.422   9.414  1.00  0.00           N  
ATOM   1973  HE  ARG   122      14.952 -28.957  10.138  1.00  0.00           H  
ATOM   1974  CZ  ARG   122      14.315 -28.812   8.272  1.00  0.00           C  
ATOM   1975  NH1 ARG   122      13.607 -29.208   7.258  1.00  0.00           N  
ATOM   1976 HH11 ARG   122      13.076 -30.059   7.373  1.00  0.00           H  
ATOM   1977 HH12 ARG   122      13.410 -28.683   6.418  1.00  0.00           H  
ATOM   1978  NH2 ARG   122      14.846 -27.665   8.179  1.00  0.00           N  
ATOM   1979 HH21 ARG   122      15.395 -27.303   8.945  1.00  0.00           H  
ATOM   1980 HH22 ARG   122      14.679 -27.241   7.278  1.00  0.00           H  
ATOM   1981  C   ARG   122      11.490 -32.640  14.062  1.00  0.00           C  
ATOM   1982  O   ARG   122      10.335 -32.927  13.821  1.00  0.00           O  
ATOM   1983  N   LEU   123      12.241 -33.435  14.790  1.00  0.00           N  
ATOM   1984  H   LEU   123      13.229 -33.228  14.825  1.00  0.00           H  
ATOM   1985  CA  LEU   123      11.781 -34.585  15.510  1.00  0.00           C  
ATOM   1986  HA  LEU   123      10.996 -35.092  14.949  1.00  0.00           H  
ATOM   1987  CB  LEU   123      12.917 -35.576  15.753  1.00  0.00           C  
ATOM   1988  HB2 LEU   123      13.627 -34.865  16.174  1.00  0.00           H  
ATOM   1989  HB3 LEU   123      12.639 -36.270  16.546  1.00  0.00           H  
ATOM   1990  CG  LEU   123      13.419 -36.360  14.567  1.00  0.00           C  
ATOM   1991  HG  LEU   123      12.607 -36.939  14.127  1.00  0.00           H  
ATOM   1992  CD1 LEU   123      14.078 -35.544  13.419  1.00  0.00           C  
ATOM   1993 HD11 LEU   123      14.516 -36.312  12.781  1.00  0.00           H  
ATOM   1994 HD12 LEU   123      13.359 -34.901  12.911  1.00  0.00           H  
ATOM   1995 HD13 LEU   123      14.909 -34.985  13.850  1.00  0.00           H  
ATOM   1996  CD2 LEU   123      14.499 -37.360  15.059  1.00  0.00           C  
ATOM   1997 HD21 LEU   123      14.113 -37.937  15.900  1.00  0.00           H  
ATOM   1998 HD22 LEU   123      14.862 -37.962  14.226  1.00  0.00           H  
ATOM   1999 HD23 LEU   123      15.418 -36.920  15.446  1.00  0.00           H  
ATOM   2000  C   LEU   123      11.131 -34.260  16.838  1.00  0.00           C  
ATOM   2001  O   LEU   123      10.087 -34.820  17.116  1.00  0.00           O  
ATOM   2002  N   THR   124      11.801 -33.372  17.560  1.00  0.00           N  
ATOM   2003  H   THR   124      12.666 -33.050  17.148  1.00  0.00           H  
ATOM   2004  CA  THR   124      11.612 -33.036  18.965  1.00  0.00           C  
ATOM   2005  HA  THR   124      12.029 -33.842  19.569  1.00  0.00           H  
ATOM   2006  CB  THR   124      12.367 -31.720  19.298  1.00  0.00           C  
ATOM   2007  HB  THR   124      12.263 -30.864  18.632  1.00  0.00           H  
ATOM   2008  CG2 THR   124      11.959 -31.148  20.663  1.00  0.00           C  
ATOM   2009 HG21 THR   124      12.695 -30.406  20.973  1.00  0.00           H  
ATOM   2010 HG22 THR   124      10.945 -30.753  20.723  1.00  0.00           H  
ATOM   2011 HG23 THR   124      11.891 -31.930  21.419  1.00  0.00           H  
ATOM   2012  OG1 THR   124      13.736 -32.090  19.325  1.00  0.00           O  
ATOM   2013  HG1 THR   124      13.743 -32.600  18.511  1.00  0.00           H  
ATOM   2014  C   THR   124      10.103 -32.733  19.343  1.00  0.00           C  
ATOM   2015  O   THR   124       9.448 -31.901  18.725  1.00  0.00           O  
ATOM   2016  OXT THR   124       9.777 -33.195  20.459  1.00  0.00           O  
TER    2017      THR   124 
ATOM   2017  N   ALA   125      -9.430 -12.797  55.967  1.00  0.00           N  
ATOM   2018  H1  ALA   125      -9.184 -11.840  55.760  1.00  0.00           H  
ATOM   2019  H2  ALA   125      -9.184 -13.011  56.923  1.00  0.00           H  
ATOM   2020  H3  ALA   125     -10.410 -12.989  55.816  1.00  0.00           H  
ATOM   2021  CA  ALA   125      -8.571 -13.653  55.211  1.00  0.00           C  
ATOM   2022  HA  ALA   125      -7.549 -13.359  55.454  1.00  0.00           H  
ATOM   2023  CB  ALA   125      -8.713 -15.169  55.554  1.00  0.00           C  
ATOM   2024  HB1 ALA   125      -8.109 -15.480  56.406  1.00  0.00           H  
ATOM   2025  HB2 ALA   125      -9.767 -15.414  55.687  1.00  0.00           H  
ATOM   2026  HB3 ALA   125      -8.438 -15.736  54.664  1.00  0.00           H  
ATOM   2027  C   ALA   125      -8.569 -13.307  53.683  1.00  0.00           C  
ATOM   2028  O   ALA   125      -9.553 -12.785  53.077  1.00  0.00           O  
ATOM   2029  N   ASP   126      -7.453 -13.589  52.958  1.00  0.00           N  
ATOM   2030  H   ASP   126      -6.701 -14.108  53.389  1.00  0.00           H  
ATOM   2031  CA  ASP   126      -7.329 -13.288  51.516  1.00  0.00           C  
ATOM   2032  HA  ASP   126      -7.397 -12.203  51.441  1.00  0.00           H  
ATOM   2033  CB  ASP   126      -5.946 -13.665  51.033  1.00  0.00           C  
ATOM   2034  HB2 ASP   126      -5.784 -14.738  51.140  1.00  0.00           H  
ATOM   2035  HB3 ASP   126      -5.776 -13.530  49.965  1.00  0.00           H  
ATOM   2036  CG  ASP   126      -4.792 -12.869  51.614  1.00  0.00           C  
ATOM   2037  OD1 ASP   126      -3.580 -13.355  51.606  1.00  0.00           O  
ATOM   2038  OD2 ASP   126      -4.983 -11.717  52.069  1.00  0.00           O  
ATOM   2039  C   ASP   126      -8.404 -14.018  50.635  1.00  0.00           C  
ATOM   2040  O   ASP   126      -8.983 -14.999  51.060  1.00  0.00           O  
ATOM   2041  N   THR   127      -8.609 -13.482  49.500  1.00  0.00           N  
ATOM   2042  H   THR   127      -8.061 -12.673  49.243  1.00  0.00           H  
ATOM   2043  CA  THR   127      -9.755 -13.798  48.614  1.00  0.00           C  
ATOM   2044  HA  THR   127     -10.695 -13.708  49.159  1.00  0.00           H  
ATOM   2045  CB  THR   127      -9.723 -12.859  47.402  1.00  0.00           C  
ATOM   2046  HB  THR   127      -9.811 -11.834  47.763  1.00  0.00           H  
ATOM   2047  CG2 THR   127      -8.526 -13.103  46.415  1.00  0.00           C  
ATOM   2048 HG21 THR   127      -7.597 -12.980  46.972  1.00  0.00           H  
ATOM   2049 HG22 THR   127      -8.637 -14.129  46.064  1.00  0.00           H  
ATOM   2050 HG23 THR   127      -8.468 -12.463  45.535  1.00  0.00           H  
ATOM   2051  OG1 THR   127     -10.868 -13.206  46.651  1.00  0.00           O  
ATOM   2052  HG1 THR   127     -11.621 -13.123  47.240  1.00  0.00           H  
ATOM   2053  C   THR   127      -9.850 -15.308  48.193  1.00  0.00           C  
ATOM   2054  O   THR   127      -8.791 -15.943  47.874  1.00  0.00           O  
ATOM   2055  N   THR   128     -11.087 -15.773  47.898  1.00  0.00           N  
ATOM   2056  H   THR   128     -11.807 -15.088  48.077  1.00  0.00           H  
ATOM   2057  CA  THR   128     -11.553 -17.021  47.213  1.00  0.00           C  
ATOM   2058  HA  THR   128     -10.910 -17.817  47.590  1.00  0.00           H  
ATOM   2059  CB  THR   128     -12.918 -17.339  47.720  1.00  0.00           C  
ATOM   2060  HB  THR   128     -13.093 -18.365  47.395  1.00  0.00           H  
ATOM   2061  CG2 THR   128     -12.988 -17.342  49.189  1.00  0.00           C  
ATOM   2062 HG21 THR   128     -13.958 -17.738  49.488  1.00  0.00           H  
ATOM   2063 HG22 THR   128     -12.183 -18.048  49.392  1.00  0.00           H  
ATOM   2064 HG23 THR   128     -12.807 -16.343  49.587  1.00  0.00           H  
ATOM   2065  OG1 THR   128     -13.793 -16.416  47.259  1.00  0.00           O  
ATOM   2066  HG1 THR   128     -14.593 -16.684  47.717  1.00  0.00           H  
ATOM   2067  C   THR   128     -11.515 -16.953  45.683  1.00  0.00           C  
ATOM   2068  O   THR   128     -11.743 -17.856  44.957  1.00  0.00           O  
ATOM   2069  N   THR   129     -11.133 -15.819  45.138  1.00  0.00           N  
ATOM   2070  H   THR   129     -10.947 -15.023  45.731  1.00  0.00           H  
ATOM   2071  CA  THR   129     -10.717 -15.766  43.745  1.00  0.00           C  
ATOM   2072  HA  THR   129     -11.464 -16.196  43.077  1.00  0.00           H  
ATOM   2073  CB  THR   129     -10.684 -14.283  43.244  1.00  0.00           C  
ATOM   2074  HB  THR   129     -10.081 -13.588  43.827  1.00  0.00           H  
ATOM   2075  CG2 THR   129     -10.176 -14.213  41.798  1.00  0.00           C  
ATOM   2076 HG21 THR   129     -10.717 -14.934  41.186  1.00  0.00           H  
ATOM   2077 HG22 THR   129     -10.280 -13.218  41.366  1.00  0.00           H  
ATOM   2078 HG23 THR   129      -9.113 -14.429  41.694  1.00  0.00           H  
ATOM   2079  OG1 THR   129     -12.005 -13.826  43.200  1.00  0.00           O  
ATOM   2080  HG1 THR   129     -12.526 -14.454  43.706  1.00  0.00           H  
ATOM   2081  C   THR   129      -9.456 -16.546  43.582  1.00  0.00           C  
ATOM   2082  O   THR   129      -8.391 -15.934  43.717  1.00  0.00           O  
ATOM   2083  N   ALA   130      -9.539 -17.851  43.317  1.00  0.00           N  
ATOM   2084  H   ALA   130     -10.502 -18.154  43.309  1.00  0.00           H  
ATOM   2085  CA  ALA   130      -8.542 -18.799  43.115  1.00  0.00           C  
ATOM   2086  HA  ALA   130      -7.925 -18.648  44.000  1.00  0.00           H  
ATOM   2087  CB  ALA   130      -9.202 -20.228  43.194  1.00  0.00           C  
ATOM   2088  HB1 ALA   130      -8.457 -21.016  43.306  1.00  0.00           H  
ATOM   2089  HB2 ALA   130      -9.949 -20.119  43.980  1.00  0.00           H  
ATOM   2090  HB3 ALA   130      -9.679 -20.442  42.238  1.00  0.00           H  
ATOM   2091  C   ALA   130      -7.521 -18.547  41.937  1.00  0.00           C  
ATOM   2092  O   ALA   130      -7.992 -18.221  40.835  1.00  0.00           O  
ATOM   2093  N   ALA   131      -6.205 -18.576  42.295  1.00  0.00           N  
ATOM   2094  H   ALA   131      -5.988 -18.868  43.237  1.00  0.00           H  
ATOM   2095  CA  ALA   131      -5.113 -18.180  41.411  1.00  0.00           C  
ATOM   2096  HA  ALA   131      -5.338 -17.193  41.007  1.00  0.00           H  
ATOM   2097  CB  ALA   131      -3.788 -18.088  42.217  1.00  0.00           C  
ATOM   2098  HB1 ALA   131      -3.418 -19.043  42.589  1.00  0.00           H  
ATOM   2099  HB2 ALA   131      -3.002 -17.568  41.668  1.00  0.00           H  
ATOM   2100  HB3 ALA   131      -3.957 -17.436  43.074  1.00  0.00           H  
ATOM   2101  C   ALA   131      -4.883 -19.056  40.178  1.00  0.00           C  
ATOM   2102  O   ALA   131      -4.909 -20.250  40.331  1.00  0.00           O  
ATOM   2103  N   PRO   132      -4.676 -18.483  38.980  1.00  0.00           N  
ATOM   2104  CD  PRO   132      -4.512 -17.061  38.697  1.00  0.00           C  
ATOM   2105  HD2 PRO   132      -3.830 -16.537  39.367  1.00  0.00           H  
ATOM   2106  HD3 PRO   132      -5.500 -16.614  38.589  1.00  0.00           H  
ATOM   2107  CG  PRO   132      -3.862 -17.055  37.302  1.00  0.00           C  
ATOM   2108  HG2 PRO   132      -2.778 -17.134  37.380  1.00  0.00           H  
ATOM   2109  HG3 PRO   132      -4.067 -16.111  36.796  1.00  0.00           H  
ATOM   2110  CB  PRO   132      -4.555 -18.224  36.624  1.00  0.00           C  
ATOM   2111  HB2 PRO   132      -3.946 -18.608  35.806  1.00  0.00           H  
ATOM   2112  HB3 PRO   132      -5.552 -17.963  36.270  1.00  0.00           H  
ATOM   2113  CA  PRO   132      -4.616 -19.270  37.752  1.00  0.00           C  
ATOM   2114  HA  PRO   132      -5.512 -19.889  37.703  1.00  0.00           H  
ATOM   2115  C   PRO   132      -3.361 -20.158  37.678  1.00  0.00           C  
ATOM   2116  O   PRO   132      -2.453 -19.873  38.508  1.00  0.00           O  
ATOM   2117  N   ALA   133      -3.183 -21.090  36.708  1.00  0.00           N  
ATOM   2118  H   ALA   133      -3.897 -21.289  36.022  1.00  0.00           H  
ATOM   2119  CA  ALA   133      -2.089 -22.008  36.842  1.00  0.00           C  
ATOM   2120  HA  ALA   133      -2.183 -22.544  37.787  1.00  0.00           H  
ATOM   2121  CB  ALA   133      -2.250 -23.055  35.700  1.00  0.00           C  
ATOM   2122  HB1 ALA   133      -1.961 -22.519  34.796  1.00  0.00           H  
ATOM   2123  HB2 ALA   133      -1.528 -23.869  35.766  1.00  0.00           H  
ATOM   2124  HB3 ALA   133      -3.219 -23.547  35.616  1.00  0.00           H  
ATOM   2125  C   ALA   133      -0.682 -21.439  36.620  1.00  0.00           C  
ATOM   2126  O   ALA   133      -0.443 -20.479  35.888  1.00  0.00           O  
ATOM   2127  N   ASP   134       0.354 -22.109  37.174  1.00  0.00           N  
ATOM   2128  H   ASP   134      -0.041 -22.858  37.725  1.00  0.00           H  
ATOM   2129  CA  ASP   134       1.783 -22.101  36.755  1.00  0.00           C  
ATOM   2130  HA  ASP   134       2.419 -22.577  37.501  1.00  0.00           H  
ATOM   2131  CB  ASP   134       1.972 -22.974  35.465  1.00  0.00           C  
ATOM   2132  HB2 ASP   134       1.398 -22.575  34.629  1.00  0.00           H  
ATOM   2133  HB3 ASP   134       3.020 -23.061  35.178  1.00  0.00           H  
ATOM   2134  CG  ASP   134       1.506 -24.476  35.697  1.00  0.00           C  
ATOM   2135  OD1 ASP   134       1.249 -25.160  34.677  1.00  0.00           O  
ATOM   2136  OD2 ASP   134       1.590 -25.026  36.833  1.00  0.00           O  
ATOM   2137  C   ASP   134       2.469 -20.722  36.676  1.00  0.00           C  
ATOM   2138  O   ASP   134       3.457 -20.689  35.986  1.00  0.00           O  
ATOM   2139  N   ALA   135       2.019 -19.688  37.364  1.00  0.00           N  
ATOM   2140  H   ALA   135       1.092 -19.699  37.767  1.00  0.00           H  
ATOM   2141  CA  ALA   135       2.583 -18.341  37.124  1.00  0.00           C  
ATOM   2142  HA  ALA   135       1.895 -17.722  37.700  1.00  0.00           H  
ATOM   2143  CB  ALA   135       3.986 -18.318  37.705  1.00  0.00           C  
ATOM   2144  HB1 ALA   135       4.452 -17.334  37.759  1.00  0.00           H  
ATOM   2145  HB2 ALA   135       3.950 -18.729  38.714  1.00  0.00           H  
ATOM   2146  HB3 ALA   135       4.713 -18.843  37.085  1.00  0.00           H  
ATOM   2147  C   ALA   135       2.525 -17.804  35.670  1.00  0.00           C  
ATOM   2148  O   ALA   135       3.212 -16.768  35.391  1.00  0.00           O  
ATOM   2149  N   LYS   136       1.768 -18.407  34.769  1.00  0.00           N  
ATOM   2150  H   LYS   136       1.125 -19.047  35.213  1.00  0.00           H  
ATOM   2151  CA  LYS   136       1.562 -18.127  33.349  1.00  0.00           C  
ATOM   2152  HA  LYS   136       2.355 -17.447  33.039  1.00  0.00           H  
ATOM   2153  CB  LYS   136       1.858 -19.444  32.603  1.00  0.00           C  
ATOM   2154  HB2 LYS   136       1.452 -20.266  33.191  1.00  0.00           H  
ATOM   2155  HB3 LYS   136       1.341 -19.477  31.644  1.00  0.00           H  
ATOM   2156  CG  LYS   136       3.322 -19.685  32.407  1.00  0.00           C  
ATOM   2157  HG2 LYS   136       3.777 -19.020  31.674  1.00  0.00           H  
ATOM   2158  HG3 LYS   136       3.836 -19.622  33.366  1.00  0.00           H  
ATOM   2159  CD  LYS   136       3.578 -21.149  31.843  1.00  0.00           C  
ATOM   2160  HD2 LYS   136       3.071 -21.801  32.554  1.00  0.00           H  
ATOM   2161  HD3 LYS   136       3.336 -21.348  30.799  1.00  0.00           H  
ATOM   2162  CE  LYS   136       5.084 -21.504  32.028  1.00  0.00           C  
ATOM   2163  HE2 LYS   136       5.677 -20.631  31.753  1.00  0.00           H  
ATOM   2164  HE3 LYS   136       5.295 -21.724  33.074  1.00  0.00           H  
ATOM   2165  NZ  LYS   136       5.580 -22.661  31.273  1.00  0.00           N  
ATOM   2166  HZ1 LYS   136       5.107 -23.495  31.591  1.00  0.00           H  
ATOM   2167  HZ2 LYS   136       5.311 -22.575  30.304  1.00  0.00           H  
ATOM   2168  HZ3 LYS   136       6.582 -22.763  31.353  1.00  0.00           H  
ATOM   2169  C   LYS   136       0.187 -17.567  32.982  1.00  0.00           C  
ATOM   2170  O   LYS   136      -0.636 -17.494  33.830  1.00  0.00           O  
ATOM   2171  N   PRO   137      -0.124 -17.129  31.708  1.00  0.00           N  
ATOM   2172  CD  PRO   137       0.815 -16.784  30.669  1.00  0.00           C  
ATOM   2173  HD2 PRO   137       1.134 -17.678  30.132  1.00  0.00           H  
ATOM   2174  HD3 PRO   137       1.642 -16.228  31.110  1.00  0.00           H  
ATOM   2175  CG  PRO   137       0.007 -15.952  29.698  1.00  0.00           C  
ATOM   2176  HG2 PRO   137       0.382 -16.069  28.681  1.00  0.00           H  
ATOM   2177  HG3 PRO   137       0.117 -14.940  30.089  1.00  0.00           H  
ATOM   2178  CB  PRO   137      -1.442 -16.441  29.818  1.00  0.00           C  
ATOM   2179  HB2 PRO   137      -1.525 -17.395  29.297  1.00  0.00           H  
ATOM   2180  HB3 PRO   137      -2.119 -15.639  29.525  1.00  0.00           H  
ATOM   2181  CA  PRO   137      -1.416 -16.448  31.396  1.00  0.00           C  
ATOM   2182  HA  PRO   137      -1.364 -15.447  31.826  1.00  0.00           H  
ATOM   2183  C   PRO   137      -2.828 -17.122  31.737  1.00  0.00           C  
ATOM   2184  O   PRO   137      -2.946 -18.318  31.871  1.00  0.00           O  
ATOM   2185  N   MET   138      -3.915 -16.383  31.993  1.00  0.00           N  
ATOM   2186  H   MET   138      -3.791 -15.383  31.925  1.00  0.00           H  
ATOM   2187  CA  MET   138      -5.208 -16.905  32.162  1.00  0.00           C  
ATOM   2188  HA  MET   138      -5.088 -17.630  32.967  1.00  0.00           H  
ATOM   2189  CB  MET   138      -6.235 -15.781  32.304  1.00  0.00           C  
ATOM   2190  HB2 MET   138      -6.041 -15.214  33.214  1.00  0.00           H  
ATOM   2191  HB3 MET   138      -6.112 -15.090  31.470  1.00  0.00           H  
ATOM   2192  CG  MET   138      -7.732 -16.176  32.304  1.00  0.00           C  
ATOM   2193  HG2 MET   138      -8.240 -15.258  32.598  1.00  0.00           H  
ATOM   2194  HG3 MET   138      -8.036 -16.468  31.299  1.00  0.00           H  
ATOM   2195  SD  MET   138      -8.032 -17.495  33.548  1.00  0.00           S  
ATOM   2196  CE  MET   138      -8.285 -16.492  35.044  1.00  0.00           C  
ATOM   2197  HE1 MET   138      -7.296 -16.407  35.494  1.00  0.00           H  
ATOM   2198  HE2 MET   138      -8.682 -15.488  34.889  1.00  0.00           H  
ATOM   2199  HE3 MET   138      -9.041 -17.000  35.643  1.00  0.00           H  
ATOM   2200  C   MET   138      -5.628 -17.811  30.944  1.00  0.00           C  
ATOM   2201  O   MET   138      -6.312 -18.811  31.123  1.00  0.00           O  
ATOM   2202  N   MET   139      -5.247 -17.361  29.761  1.00  0.00           N  
ATOM   2203  H   MET   139      -4.932 -16.413  29.616  1.00  0.00           H  
ATOM   2204  CA  MET   139      -5.617 -18.070  28.529  1.00  0.00           C  
ATOM   2205  HA  MET   139      -6.689 -18.266  28.527  1.00  0.00           H  
ATOM   2206  CB  MET   139      -5.344 -17.300  27.191  1.00  0.00           C  
ATOM   2207  HB2 MET   139      -5.624 -17.792  26.259  1.00  0.00           H  
ATOM   2208  HB3 MET   139      -5.803 -16.311  27.216  1.00  0.00           H  
ATOM   2209  CG  MET   139      -3.873 -17.166  27.323  1.00  0.00           C  
ATOM   2210  HG2 MET   139      -3.539 -16.445  28.069  1.00  0.00           H  
ATOM   2211  HG3 MET   139      -3.311 -18.093  27.437  1.00  0.00           H  
ATOM   2212  SD  MET   139      -3.091 -16.497  25.828  1.00  0.00           S  
ATOM   2213  CE  MET   139      -3.293 -17.860  24.625  1.00  0.00           C  
ATOM   2214  HE1 MET   139      -3.056 -18.846  25.025  1.00  0.00           H  
ATOM   2215  HE2 MET   139      -4.356 -17.904  24.389  1.00  0.00           H  
ATOM   2216  HE3 MET   139      -2.745 -17.550  23.734  1.00  0.00           H  
ATOM   2217  C   MET   139      -5.022 -19.512  28.489  1.00  0.00           C  
ATOM   2218  O   MET   139      -5.683 -20.402  27.985  1.00  0.00           O  
ATOM   2219  N   HIE   140      -3.909 -19.739  29.138  1.00  0.00           N  
ATOM   2220  H   HIE   140      -3.509 -19.000  29.699  1.00  0.00           H  
ATOM   2221  CA  HIE   140      -3.301 -21.070  29.287  1.00  0.00           C  
ATOM   2222  HA  HIE   140      -3.470 -21.607  28.354  1.00  0.00           H  
ATOM   2223  CB  HIE   140      -1.812 -21.014  29.490  1.00  0.00           C  
ATOM   2224  HB2 HIE   140      -1.520 -20.595  30.453  1.00  0.00           H  
ATOM   2225  HB3 HIE   140      -1.348 -21.993  29.367  1.00  0.00           H  
ATOM   2226  CG  HIE   140      -1.065 -20.226  28.434  1.00  0.00           C  
ATOM   2227  ND1 HIE   140       0.254 -19.840  28.582  1.00  0.00           N  
ATOM   2228  CE1 HIE   140       0.558 -19.232  27.425  1.00  0.00           C  
ATOM   2229  HE1 HIE   140       1.568 -18.937  27.181  1.00  0.00           H  
ATOM   2230  NE2 HIE   140      -0.340 -19.467  26.499  1.00  0.00           N  
ATOM   2231  HE2 HIE   140      -0.292 -19.195  25.527  1.00  0.00           H  
ATOM   2232  CD2 HIE   140      -1.342 -20.127  27.100  1.00  0.00           C  
ATOM   2233  HD2 HIE   140      -2.133 -20.695  26.633  1.00  0.00           H  
ATOM   2234  C   HIE   140      -4.032 -21.909  30.354  1.00  0.00           C  
ATOM   2235  O   HIE   140      -4.238 -23.130  30.247  1.00  0.00           O  
ATOM   2236  N   HIE   141      -4.498 -21.280  31.478  1.00  0.00           N  
ATOM   2237  H   HIE   141      -4.402 -20.277  31.549  1.00  0.00           H  
ATOM   2238  CA  HIE   141      -5.302 -21.894  32.503  1.00  0.00           C  
ATOM   2239  HA  HIE   141      -4.769 -22.740  32.936  1.00  0.00           H  
ATOM   2240  CB  HIE   141      -5.580 -20.908  33.608  1.00  0.00           C  
ATOM   2241  HB2 HIE   141      -4.644 -20.483  33.970  1.00  0.00           H  
ATOM   2242  HB3 HIE   141      -6.307 -20.201  33.209  1.00  0.00           H  
ATOM   2243  CG  HIE   141      -6.143 -21.563  34.840  1.00  0.00           C  
ATOM   2244  ND1 HIE   141      -5.546 -22.474  35.687  1.00  0.00           N  
ATOM   2245  CE1 HIE   141      -6.377 -22.625  36.740  1.00  0.00           C  
ATOM   2246  HE1 HIE   141      -6.121 -23.316  37.530  1.00  0.00           H  
ATOM   2247  NE2 HIE   141      -7.536 -21.968  36.539  1.00  0.00           N  
ATOM   2248  HE2 HIE   141      -8.353 -21.857  37.122  1.00  0.00           H  
ATOM   2249  CD2 HIE   141      -7.374 -21.259  35.354  1.00  0.00           C  
ATOM   2250  HD2 HIE   141      -8.056 -20.534  34.935  1.00  0.00           H  
ATOM   2251  C   HIE   141      -6.629 -22.476  31.989  1.00  0.00           C  
ATOM   2252  O   HIE   141      -7.076 -23.518  32.479  1.00  0.00           O  
ATOM   2253  N   LYS   142      -7.220 -21.743  31.048  1.00  0.00           N  
ATOM   2254  H   LYS   142      -6.785 -20.832  31.009  1.00  0.00           H  
ATOM   2255  CA  LYS   142      -8.367 -22.280  30.229  1.00  0.00           C  
ATOM   2256  HA  LYS   142      -8.964 -22.891  30.906  1.00  0.00           H  
ATOM   2257  CB  LYS   142      -9.273 -21.167  29.765  1.00  0.00           C  
ATOM   2258  HB2 LYS   142      -8.579 -20.531  29.215  1.00  0.00           H  
ATOM   2259  HB3 LYS   142     -10.126 -21.483  29.164  1.00  0.00           H  
ATOM   2260  CG  LYS   142      -9.957 -20.450  30.920  1.00  0.00           C  
ATOM   2261  HG2 LYS   142     -10.759 -21.027  31.380  1.00  0.00           H  
ATOM   2262  HG3 LYS   142      -9.220 -20.115  31.650  1.00  0.00           H  
ATOM   2263  CD  LYS   142     -10.705 -19.158  30.489  1.00  0.00           C  
ATOM   2264  HD2 LYS   142     -10.025 -18.401  30.097  1.00  0.00           H  
ATOM   2265  HD3 LYS   142     -11.430 -19.447  29.729  1.00  0.00           H  
ATOM   2266  CE  LYS   142     -11.303 -18.637  31.890  1.00  0.00           C  
ATOM   2267  HE2 LYS   142     -11.806 -19.469  32.383  1.00  0.00           H  
ATOM   2268  HE3 LYS   142     -10.518 -18.294  32.565  1.00  0.00           H  
ATOM   2269  NZ  LYS   142     -12.113 -17.467  31.821  1.00  0.00           N  
ATOM   2270  HZ1 LYS   142     -11.676 -16.671  31.378  1.00  0.00           H  
ATOM   2271  HZ2 LYS   142     -12.894 -17.676  31.216  1.00  0.00           H  
ATOM   2272  HZ3 LYS   142     -12.485 -17.150  32.705  1.00  0.00           H  
ATOM   2273  C   LYS   142      -7.953 -23.138  28.966  1.00  0.00           C  
ATOM   2274  O   LYS   142      -8.747 -23.919  28.509  1.00  0.00           O  
ATOM   2275  N   GLY   143      -6.743 -23.126  28.449  1.00  0.00           N  
ATOM   2276  H   GLY   143      -6.063 -22.505  28.865  1.00  0.00           H  
ATOM   2277  CA  GLY   143      -6.329 -23.957  27.328  1.00  0.00           C  
ATOM   2278  HA2 GLY   143      -5.244 -24.036  27.393  1.00  0.00           H  
ATOM   2279  HA3 GLY   143      -6.740 -24.967  27.324  1.00  0.00           H  
ATOM   2280  C   GLY   143      -6.651 -23.387  25.956  1.00  0.00           C  
ATOM   2281  O   GLY   143      -6.687 -24.154  24.969  1.00  0.00           O  
ATOM   2282  N   LYS   144      -6.815 -22.083  25.829  1.00  0.00           N  
ATOM   2283  H   LYS   144      -6.561 -21.636  26.699  1.00  0.00           H  
ATOM   2284  CA  LYS   144      -7.154 -21.321  24.660  1.00  0.00           C  
ATOM   2285  HA  LYS   144      -7.726 -21.995  24.022  1.00  0.00           H  
ATOM   2286  CB  LYS   144      -8.034 -20.135  24.952  1.00  0.00           C  
ATOM   2287  HB2 LYS   144      -7.514 -19.408  25.576  1.00  0.00           H  
ATOM   2288  HB3 LYS   144      -8.271 -19.679  23.991  1.00  0.00           H  
ATOM   2289  CG  LYS   144      -9.268 -20.312  25.757  1.00  0.00           C  
ATOM   2290  HG2 LYS   144      -9.034 -20.631  26.772  1.00  0.00           H  
ATOM   2291  HG3 LYS   144      -9.780 -19.353  25.836  1.00  0.00           H  
ATOM   2292  CD  LYS   144     -10.235 -21.350  25.178  1.00  0.00           C  
ATOM   2293  HD2 LYS   144     -10.565 -21.058  24.181  1.00  0.00           H  
ATOM   2294  HD3 LYS   144      -9.813 -22.342  25.018  1.00  0.00           H  
ATOM   2295  CE  LYS   144     -11.501 -21.700  25.944  1.00  0.00           C  
ATOM   2296  HE2 LYS   144     -11.991 -22.479  25.361  1.00  0.00           H  
ATOM   2297  HE3 LYS   144     -11.256 -21.964  26.973  1.00  0.00           H  
ATOM   2298  NZ  LYS   144     -12.502 -20.530  26.040  1.00  0.00           N  
ATOM   2299  HZ1 LYS   144     -13.347 -20.983  26.358  1.00  0.00           H  
ATOM   2300  HZ2 LYS   144     -12.284 -19.853  26.757  1.00  0.00           H  
ATOM   2301  HZ3 LYS   144     -12.730 -20.086  25.161  1.00  0.00           H  
ATOM   2302  C   LYS   144      -5.894 -20.967  23.772  1.00  0.00           C  
ATOM   2303  O   LYS   144      -5.495 -19.807  23.542  1.00  0.00           O  
ATOM   2304  N   PHE   145      -5.277 -22.081  23.330  1.00  0.00           N  
ATOM   2305  H   PHE   145      -5.605 -22.975  23.667  1.00  0.00           H  
ATOM   2306  CA  PHE   145      -4.100 -22.122  22.444  1.00  0.00           C  
ATOM   2307  HA  PHE   145      -3.469 -21.248  22.607  1.00  0.00           H  
ATOM   2308  CB  PHE   145      -3.076 -23.291  22.769  1.00  0.00           C  
ATOM   2309  HB2 PHE   145      -3.507 -24.261  22.518  1.00  0.00           H  
ATOM   2310  HB3 PHE   145      -2.271 -23.087  22.063  1.00  0.00           H  
ATOM   2311  CG  PHE   145      -2.509 -23.279  24.139  1.00  0.00           C  
ATOM   2312  CD1 PHE   145      -1.183 -22.728  24.297  1.00  0.00           C  
ATOM   2313  HD1 PHE   145      -0.839 -22.206  23.416  1.00  0.00           H  
ATOM   2314  CE1 PHE   145      -0.511 -22.930  25.447  1.00  0.00           C  
ATOM   2315  HE1 PHE   145       0.427 -22.430  25.641  1.00  0.00           H  
ATOM   2316  CZ  PHE   145      -1.013 -23.638  26.484  1.00  0.00           C  
ATOM   2317  HZ  PHE   145      -0.496 -23.622  27.432  1.00  0.00           H  
ATOM   2318  CE2 PHE   145      -2.241 -24.361  26.292  1.00  0.00           C  
ATOM   2319  HE2 PHE   145      -2.606 -24.926  27.137  1.00  0.00           H  
ATOM   2320  CD2 PHE   145      -2.996 -24.088  25.138  1.00  0.00           C  
ATOM   2321  HD2 PHE   145      -3.999 -24.485  25.109  1.00  0.00           H  
ATOM   2322  C   PHE   145      -4.470 -22.132  20.931  1.00  0.00           C  
ATOM   2323  O   PHE   145      -5.226 -22.946  20.466  1.00  0.00           O  
ATOM   2324  N   GLY   146      -3.974 -21.110  20.246  1.00  0.00           N  
ATOM   2325  H   GLY   146      -3.350 -20.502  20.758  1.00  0.00           H  
ATOM   2326  CA  GLY   146      -4.147 -20.993  18.848  1.00  0.00           C  
ATOM   2327  HA2 GLY   146      -5.179 -21.287  18.658  1.00  0.00           H  
ATOM   2328  HA3 GLY   146      -4.106 -19.969  18.476  1.00  0.00           H  
ATOM   2329  C   GLY   146      -3.162 -21.860  18.072  1.00  0.00           C  
ATOM   2330  O   GLY   146      -2.273 -22.406  18.656  1.00  0.00           O  
ATOM   2331  N   PRO   147      -3.431 -22.035  16.747  1.00  0.00           N  
ATOM   2332  CD  PRO   147      -4.541 -21.430  15.997  1.00  0.00           C  
ATOM   2333  HD2 PRO   147      -4.922 -20.512  16.443  1.00  0.00           H  
ATOM   2334  HD3 PRO   147      -5.359 -22.142  15.882  1.00  0.00           H  
ATOM   2335  CG  PRO   147      -3.928 -21.195  14.615  1.00  0.00           C  
ATOM   2336  HG2 PRO   147      -3.298 -20.311  14.524  1.00  0.00           H  
ATOM   2337  HG3 PRO   147      -4.625 -21.223  13.777  1.00  0.00           H  
ATOM   2338  CB  PRO   147      -3.058 -22.433  14.412  1.00  0.00           C  
ATOM   2339  HB2 PRO   147      -2.313 -22.246  13.639  1.00  0.00           H  
ATOM   2340  HB3 PRO   147      -3.685 -23.278  14.125  1.00  0.00           H  
ATOM   2341  CA  PRO   147      -2.466 -22.619  15.801  1.00  0.00           C  
ATOM   2342  HA  PRO   147      -2.336 -23.649  16.133  1.00  0.00           H  
ATOM   2343  C   PRO   147      -1.052 -21.955  15.918  1.00  0.00           C  
ATOM   2344  O   PRO   147      -0.813 -20.744  16.080  1.00  0.00           O  
ATOM   2345  N   HIE   148      -0.062 -22.771  15.541  1.00  0.00           N  
ATOM   2346  H   HIE   148      -0.269 -23.751  15.416  1.00  0.00           H  
ATOM   2347  CA  HIE   148       1.407 -22.518  15.382  1.00  0.00           C  
ATOM   2348  HA  HIE   148       1.525 -21.443  15.513  1.00  0.00           H  
ATOM   2349  CB  HIE   148       2.219 -23.182  16.543  1.00  0.00           C  
ATOM   2350  HB2 HIE   148       3.280 -23.179  16.292  1.00  0.00           H  
ATOM   2351  HB3 HIE   148       2.152 -22.580  17.449  1.00  0.00           H  
ATOM   2352  CG  HIE   148       1.913 -24.605  16.892  1.00  0.00           C  
ATOM   2353  ND1 HIE   148       2.464 -25.709  16.356  1.00  0.00           N  
ATOM   2354  CE1 HIE   148       1.833 -26.736  17.030  1.00  0.00           C  
ATOM   2355  HE1 HIE   148       1.989 -27.777  16.786  1.00  0.00           H  
ATOM   2356  NE2 HIE   148       0.841 -26.296  17.880  1.00  0.00           N  
ATOM   2357  HE2 HIE   148       0.004 -26.790  18.155  1.00  0.00           H  
ATOM   2358  CD2 HIE   148       0.959 -24.890  17.789  1.00  0.00           C  
ATOM   2359  HD2 HIE   148       0.255 -24.167  18.174  1.00  0.00           H  
ATOM   2360  C   HIE   148       1.945 -22.783  13.954  1.00  0.00           C  
ATOM   2361  O   HIE   148       3.115 -22.491  13.806  1.00  0.00           O  
ATOM   2362  N   GLN   149       1.050 -23.241  13.109  1.00  0.00           N  
ATOM   2363  H   GLN   149       0.192 -23.493  13.579  1.00  0.00           H  
ATOM   2364  CA  GLN   149       1.258 -23.614  11.666  1.00  0.00           C  
ATOM   2365  HA  GLN   149       2.182 -24.191  11.661  1.00  0.00           H  
ATOM   2366  CB  GLN   149       0.112 -24.396  11.095  1.00  0.00           C  
ATOM   2367  HB2 GLN   149      -0.859 -23.962  11.336  1.00  0.00           H  
ATOM   2368  HB3 GLN   149       0.295 -24.494  10.025  1.00  0.00           H  
ATOM   2369  CG  GLN   149      -0.081 -25.785  11.770  1.00  0.00           C  
ATOM   2370  HG2 GLN   149      -0.850 -26.283  11.180  1.00  0.00           H  
ATOM   2371  HG3 GLN   149       0.850 -26.344  11.674  1.00  0.00           H  
ATOM   2372  CD  GLN   149      -0.570 -25.781  13.245  1.00  0.00           C  
ATOM   2373  OE1 GLN   149      -0.985 -24.814  13.894  1.00  0.00           O  
ATOM   2374  NE2 GLN   149      -0.319 -26.864  13.886  1.00  0.00           N  
ATOM   2375 HE21 GLN   149      -0.462 -26.929  14.883  1.00  0.00           H  
ATOM   2376 HE22 GLN   149       0.129 -27.636  13.413  1.00  0.00           H  
ATOM   2377  C   GLN   149       1.624 -22.407  10.776  1.00  0.00           C  
ATOM   2378  O   GLN   149       1.412 -21.236  11.217  1.00  0.00           O  
ATOM   2379  N   ASP   150       2.212 -22.577   9.630  1.00  0.00           N  
ATOM   2380  H   ASP   150       2.280 -23.549   9.362  1.00  0.00           H  
ATOM   2381  CA  ASP   150       2.733 -21.581   8.716  1.00  0.00           C  
ATOM   2382  HA  ASP   150       3.619 -21.159   9.191  1.00  0.00           H  
ATOM   2383  CB  ASP   150       3.064 -22.245   7.387  1.00  0.00           C  
ATOM   2384  HB2 ASP   150       3.379 -21.504   6.653  1.00  0.00           H  
ATOM   2385  HB3 ASP   150       3.912 -22.906   7.566  1.00  0.00           H  
ATOM   2386  CG  ASP   150       1.990 -22.822   6.532  1.00  0.00           C  
ATOM   2387  OD1 ASP   150       0.821 -22.526   6.653  1.00  0.00           O  
ATOM   2388  OD2 ASP   150       2.376 -23.580   5.551  1.00  0.00           O  
ATOM   2389  C   ASP   150       1.789 -20.364   8.399  1.00  0.00           C  
ATOM   2390  O   ASP   150       2.198 -19.260   8.007  1.00  0.00           O  
ATOM   2391  N   MET   151       0.476 -20.554   8.620  1.00  0.00           N  
ATOM   2392  H   MET   151       0.135 -21.501   8.711  1.00  0.00           H  
ATOM   2393  CA  MET   151      -0.576 -19.468   8.652  1.00  0.00           C  
ATOM   2394  HA  MET   151      -0.577 -18.975   7.680  1.00  0.00           H  
ATOM   2395  CB  MET   151      -1.980 -20.017   8.911  1.00  0.00           C  
ATOM   2396  HB2 MET   151      -2.760 -19.259   8.843  1.00  0.00           H  
ATOM   2397  HB3 MET   151      -2.244 -20.741   8.140  1.00  0.00           H  
ATOM   2398  CG  MET   151      -2.202 -20.663  10.288  1.00  0.00           C  
ATOM   2399  HG2 MET   151      -1.383 -21.375  10.395  1.00  0.00           H  
ATOM   2400  HG3 MET   151      -2.279 -19.867  11.029  1.00  0.00           H  
ATOM   2401  SD  MET   151      -3.650 -21.737  10.329  1.00  0.00           S  
ATOM   2402  CE  MET   151      -2.927 -23.063   9.356  1.00  0.00           C  
ATOM   2403  HE1 MET   151      -2.063 -22.788   8.750  1.00  0.00           H  
ATOM   2404  HE2 MET   151      -2.625 -23.810  10.089  1.00  0.00           H  
ATOM   2405  HE3 MET   151      -3.654 -23.531   8.692  1.00  0.00           H  
ATOM   2406  C   MET   151      -0.322 -18.322   9.705  1.00  0.00           C  
ATOM   2407  O   MET   151      -0.757 -17.211   9.424  1.00  0.00           O  
ATOM   2408  N   MET   152       0.479 -18.621  10.731  1.00  0.00           N  
ATOM   2409  H   MET   152       0.804 -19.567  10.869  1.00  0.00           H  
ATOM   2410  CA  MET   152       0.833 -17.544  11.689  1.00  0.00           C  
ATOM   2411  HA  MET   152       0.353 -16.607  11.404  1.00  0.00           H  
ATOM   2412  CB  MET   152       0.639 -17.865  13.207  1.00  0.00           C  
ATOM   2413  HB2 MET   152       1.317 -18.676  13.472  1.00  0.00           H  
ATOM   2414  HB3 MET   152       0.881 -17.019  13.850  1.00  0.00           H  
ATOM   2415  CG  MET   152      -0.813 -18.458  13.352  1.00  0.00           C  
ATOM   2416  HG2 MET   152      -0.924 -19.390  12.796  1.00  0.00           H  
ATOM   2417  HG3 MET   152      -0.965 -18.815  14.370  1.00  0.00           H  
ATOM   2418  SD  MET   152      -2.090 -17.313  12.878  1.00  0.00           S  
ATOM   2419  CE  MET   152      -1.769 -16.129  14.259  1.00  0.00           C  
ATOM   2420  HE1 MET   152      -0.914 -15.508  13.992  1.00  0.00           H  
ATOM   2421  HE2 MET   152      -2.631 -15.532  14.556  1.00  0.00           H  
ATOM   2422  HE3 MET   152      -1.446 -16.641  15.165  1.00  0.00           H  
ATOM   2423  C   MET   152       2.274 -16.944  11.574  1.00  0.00           C  
ATOM   2424  O   MET   152       2.563 -15.942  12.246  1.00  0.00           O  
ATOM   2425  N   PHE   153       3.043 -17.422  10.599  1.00  0.00           N  
ATOM   2426  H   PHE   153       2.620 -18.194  10.104  1.00  0.00           H  
ATOM   2427  CA  PHE   153       4.443 -17.041  10.468  1.00  0.00           C  
ATOM   2428  HA  PHE   153       4.962 -17.227  11.409  1.00  0.00           H  
ATOM   2429  CB  PHE   153       5.171 -17.880   9.573  1.00  0.00           C  
ATOM   2430  HB2 PHE   153       4.701 -18.862   9.600  1.00  0.00           H  
ATOM   2431  HB3 PHE   153       5.099 -17.534   8.542  1.00  0.00           H  
ATOM   2432  CG  PHE   153       6.642 -18.035   9.879  1.00  0.00           C  
ATOM   2433  CD1 PHE   153       7.118 -18.673  11.036  1.00  0.00           C  
ATOM   2434  HD1 PHE   153       6.335 -19.028  11.691  1.00  0.00           H  
ATOM   2435  CE1 PHE   153       8.490 -19.043  11.184  1.00  0.00           C  
ATOM   2436  HE1 PHE   153       8.733 -19.683  12.020  1.00  0.00           H  
ATOM   2437  CZ  PHE   153       9.431 -18.500  10.274  1.00  0.00           C  
ATOM   2438  HZ  PHE   153      10.456 -18.770  10.482  1.00  0.00           H  
ATOM   2439  CE2 PHE   153       8.998 -17.884   9.103  1.00  0.00           C  
ATOM   2440  HE2 PHE   153       9.712 -17.562   8.358  1.00  0.00           H  
ATOM   2441  CD2 PHE   153       7.620 -17.638   8.980  1.00  0.00           C  
ATOM   2442  HD2 PHE   153       7.256 -17.068   8.138  1.00  0.00           H  
ATOM   2443  C   PHE   153       4.733 -15.545  10.222  1.00  0.00           C  
ATOM   2444  O   PHE   153       5.900 -15.101  10.091  1.00  0.00           O  
ATOM   2445  N   LYS   154       3.653 -14.847   9.882  1.00  0.00           N  
ATOM   2446  H   LYS   154       2.735 -15.187  10.130  1.00  0.00           H  
ATOM   2447  CA  LYS   154       3.736 -13.372   9.566  1.00  0.00           C  
ATOM   2448  HA  LYS   154       4.696 -12.889   9.749  1.00  0.00           H  
ATOM   2449  CB  LYS   154       3.540 -13.135   8.067  1.00  0.00           C  
ATOM   2450  HB2 LYS   154       2.575 -13.478   7.696  1.00  0.00           H  
ATOM   2451  HB3 LYS   154       3.542 -12.058   7.899  1.00  0.00           H  
ATOM   2452  CG  LYS   154       4.667 -13.637   7.229  1.00  0.00           C  
ATOM   2453  HG2 LYS   154       5.563 -13.112   7.562  1.00  0.00           H  
ATOM   2454  HG3 LYS   154       4.647 -14.717   7.376  1.00  0.00           H  
ATOM   2455  CD  LYS   154       4.258 -13.350   5.716  1.00  0.00           C  
ATOM   2456  HD2 LYS   154       3.556 -14.128   5.415  1.00  0.00           H  
ATOM   2457  HD3 LYS   154       3.782 -12.375   5.610  1.00  0.00           H  
ATOM   2458  CE  LYS   154       5.514 -13.266   4.845  1.00  0.00           C  
ATOM   2459  HE2 LYS   154       6.092 -12.398   5.163  1.00  0.00           H  
ATOM   2460  HE3 LYS   154       5.985 -14.249   4.854  1.00  0.00           H  
ATOM   2461  NZ  LYS   154       5.143 -12.865   3.503  1.00  0.00           N  
ATOM   2462  HZ1 LYS   154       4.660 -11.978   3.542  1.00  0.00           H  
ATOM   2463  HZ2 LYS   154       5.949 -12.940   2.900  1.00  0.00           H  
ATOM   2464  HZ3 LYS   154       4.507 -13.504   3.048  1.00  0.00           H  
ATOM   2465  C   LYS   154       2.580 -12.538  10.254  1.00  0.00           C  
ATOM   2466  O   LYS   154       1.466 -12.991  10.410  1.00  0.00           O  
ATOM   2467  N   ASP   155       2.927 -11.373  10.685  1.00  0.00           N  
ATOM   2468  H   ASP   155       3.892 -11.101  10.566  1.00  0.00           H  
ATOM   2469  CA  ASP   155       1.840 -10.526  11.355  1.00  0.00           C  
ATOM   2470  HA  ASP   155       1.358 -11.029  12.194  1.00  0.00           H  
ATOM   2471  CB  ASP   155       2.561  -9.347  12.022  1.00  0.00           C  
ATOM   2472  HB2 ASP   155       2.962  -8.725  11.221  1.00  0.00           H  
ATOM   2473  HB3 ASP   155       1.904  -8.783  12.685  1.00  0.00           H  
ATOM   2474  CG  ASP   155       3.657  -9.875  12.901  1.00  0.00           C  
ATOM   2475  OD1 ASP   155       4.832  -9.447  12.659  1.00  0.00           O  
ATOM   2476  OD2 ASP   155       3.455 -10.550  13.926  1.00  0.00           O  
ATOM   2477  C   ASP   155       0.720 -10.033  10.452  1.00  0.00           C  
ATOM   2478  O   ASP   155       0.966  -9.724   9.296  1.00  0.00           O  
ATOM   2479  N   LEU   156      -0.474  -9.779  10.994  1.00  0.00           N  
ATOM   2480  H   LEU   156      -0.342  -9.594  11.978  1.00  0.00           H  
ATOM   2481  CA  LEU   156      -1.762  -9.519  10.360  1.00  0.00           C  
ATOM   2482  HA  LEU   156      -1.539  -9.191   9.345  1.00  0.00           H  
ATOM   2483  CB  LEU   156      -2.597 -10.848  10.518  1.00  0.00           C  
ATOM   2484  HB2 LEU   156      -2.613 -11.194  11.551  1.00  0.00           H  
ATOM   2485  HB3 LEU   156      -3.627 -10.657  10.218  1.00  0.00           H  
ATOM   2486  CG  LEU   156      -2.069 -12.045   9.632  1.00  0.00           C  
ATOM   2487  HG  LEU   156      -1.086 -12.425   9.908  1.00  0.00           H  
ATOM   2488  CD1 LEU   156      -2.974 -13.278   9.954  1.00  0.00           C  
ATOM   2489 HD11 LEU   156      -2.708 -14.224   9.483  1.00  0.00           H  
ATOM   2490 HD12 LEU   156      -2.870 -13.468  11.023  1.00  0.00           H  
ATOM   2491 HD13 LEU   156      -4.026 -13.000   9.881  1.00  0.00           H  
ATOM   2492  CD2 LEU   156      -2.061 -11.947   8.136  1.00  0.00           C  
ATOM   2493 HD21 LEU   156      -1.670 -12.890   7.753  1.00  0.00           H  
ATOM   2494 HD22 LEU   156      -3.086 -11.853   7.775  1.00  0.00           H  
ATOM   2495 HD23 LEU   156      -1.558 -11.057   7.760  1.00  0.00           H  
ATOM   2496  C   LEU   156      -2.594  -8.371  11.032  1.00  0.00           C  
ATOM   2497  O   LEU   156      -3.769  -8.222  10.930  1.00  0.00           O  
ATOM   2498  N   ASN   157      -1.889  -7.548  11.826  1.00  0.00           N  
ATOM   2499  H   ASN   157      -0.913  -7.767  11.959  1.00  0.00           H  
ATOM   2500  CA  ASN   157      -2.396  -6.421  12.599  1.00  0.00           C  
ATOM   2501  HA  ASN   157      -1.587  -6.076  13.242  1.00  0.00           H  
ATOM   2502  CB  ASN   157      -2.733  -5.133  11.826  1.00  0.00           C  
ATOM   2503  HB2 ASN   157      -3.522  -5.355  11.108  1.00  0.00           H  
ATOM   2504  HB3 ASN   157      -3.066  -4.414  12.575  1.00  0.00           H  
ATOM   2505  CG  ASN   157      -1.498  -4.503  11.136  1.00  0.00           C  
ATOM   2506  OD1 ASN   157      -0.362  -4.562  11.585  1.00  0.00           O  
ATOM   2507  ND2 ASN   157      -1.695  -3.839  10.020  1.00  0.00           N  
ATOM   2508 HD21 ASN   157      -0.896  -3.511   9.497  1.00  0.00           H  
ATOM   2509 HD22 ASN   157      -2.590  -3.888   9.554  1.00  0.00           H  
ATOM   2510  C   ASN   157      -3.543  -6.809  13.630  1.00  0.00           C  
ATOM   2511  O   ASN   157      -4.538  -6.009  13.809  1.00  0.00           O  
ATOM   2512  N   LEU   158      -3.431  -8.011  14.315  1.00  0.00           N  
ATOM   2513  H   LEU   158      -2.694  -8.691  14.190  1.00  0.00           H  
ATOM   2514  CA  LEU   158      -4.635  -8.543  14.986  1.00  0.00           C  
ATOM   2515  HA  LEU   158      -5.468  -8.398  14.297  1.00  0.00           H  
ATOM   2516  CB  LEU   158      -4.615 -10.048  15.369  1.00  0.00           C  
ATOM   2517  HB2 LEU   158      -3.830 -10.029  16.126  1.00  0.00           H  
ATOM   2518  HB3 LEU   158      -5.551 -10.397  15.804  1.00  0.00           H  
ATOM   2519  CG  LEU   158      -4.135 -10.974  14.324  1.00  0.00           C  
ATOM   2520  HG  LEU   158      -3.222 -10.615  13.850  1.00  0.00           H  
ATOM   2521  CD1 LEU   158      -3.877 -12.364  15.004  1.00  0.00           C  
ATOM   2522 HD11 LEU   158      -3.613 -13.097  14.241  1.00  0.00           H  
ATOM   2523 HD12 LEU   158      -3.003 -12.271  15.648  1.00  0.00           H  
ATOM   2524 HD13 LEU   158      -4.767 -12.688  15.544  1.00  0.00           H  
ATOM   2525  CD2 LEU   158      -5.158 -11.192  13.155  1.00  0.00           C  
ATOM   2526 HD21 LEU   158      -6.156 -11.526  13.441  1.00  0.00           H  
ATOM   2527 HD22 LEU   158      -5.306 -10.207  12.712  1.00  0.00           H  
ATOM   2528 HD23 LEU   158      -4.772 -11.865  12.389  1.00  0.00           H  
ATOM   2529  C   LEU   158      -5.067  -7.747  16.243  1.00  0.00           C  
ATOM   2530  O   LEU   158      -4.255  -7.391  17.090  1.00  0.00           O  
ATOM   2531  N   THR   159      -6.371  -7.532  16.361  1.00  0.00           N  
ATOM   2532  H   THR   159      -6.979  -7.776  15.592  1.00  0.00           H  
ATOM   2533  CA  THR   159      -7.032  -6.971  17.621  1.00  0.00           C  
ATOM   2534  HA  THR   159      -6.426  -6.110  17.903  1.00  0.00           H  
ATOM   2535  CB  THR   159      -8.455  -6.465  17.382  1.00  0.00           C  
ATOM   2536  HB  THR   159      -8.724  -5.874  18.257  1.00  0.00           H  
ATOM   2537  CG2 THR   159      -8.455  -5.585  16.140  1.00  0.00           C  
ATOM   2538 HG21 THR   159      -7.670  -4.839  16.017  1.00  0.00           H  
ATOM   2539 HG22 THR   159      -8.361  -6.265  15.293  1.00  0.00           H  
ATOM   2540 HG23 THR   159      -9.393  -5.038  16.048  1.00  0.00           H  
ATOM   2541  OG1 THR   159      -9.502  -7.391  17.118  1.00  0.00           O  
ATOM   2542  HG1 THR   159     -10.347  -6.939  17.050  1.00  0.00           H  
ATOM   2543  C   THR   159      -7.224  -7.973  18.744  1.00  0.00           C  
ATOM   2544  O   THR   159      -7.131  -9.190  18.570  1.00  0.00           O  
ATOM   2545  N   ASP   160      -7.423  -7.405  19.958  1.00  0.00           N  
ATOM   2546  H   ASP   160      -7.176  -6.431  20.053  1.00  0.00           H  
ATOM   2547  CA  ASP   160      -7.697  -8.223  21.126  1.00  0.00           C  
ATOM   2548  HA  ASP   160      -6.902  -8.896  21.446  1.00  0.00           H  
ATOM   2549  CB  ASP   160      -7.961  -7.165  22.159  1.00  0.00           C  
ATOM   2550  HB2 ASP   160      -8.835  -6.596  21.843  1.00  0.00           H  
ATOM   2551  HB3 ASP   160      -8.197  -7.635  23.113  1.00  0.00           H  
ATOM   2552  CG  ASP   160      -6.720  -6.260  22.435  1.00  0.00           C  
ATOM   2553  OD1 ASP   160      -5.578  -6.734  22.594  1.00  0.00           O  
ATOM   2554  OD2 ASP   160      -6.929  -5.009  22.414  1.00  0.00           O  
ATOM   2555  C   ASP   160      -8.958  -9.090  20.933  1.00  0.00           C  
ATOM   2556  O   ASP   160      -9.002 -10.253  21.474  1.00  0.00           O  
ATOM   2557  N   ALA   161      -9.954  -8.647  20.120  1.00  0.00           N  
ATOM   2558  H   ALA   161      -9.899  -7.691  19.797  1.00  0.00           H  
ATOM   2559  CA  ALA   161     -11.139  -9.485  19.851  1.00  0.00           C  
ATOM   2560  HA  ALA   161     -11.404  -9.996  20.776  1.00  0.00           H  
ATOM   2561  CB  ALA   161     -12.344  -8.586  19.572  1.00  0.00           C  
ATOM   2562  HB1 ALA   161     -12.117  -7.950  18.716  1.00  0.00           H  
ATOM   2563  HB2 ALA   161     -13.253  -9.158  19.386  1.00  0.00           H  
ATOM   2564  HB3 ALA   161     -12.549  -7.935  20.422  1.00  0.00           H  
ATOM   2565  C   ALA   161     -10.831 -10.564  18.782  1.00  0.00           C  
ATOM   2566  O   ALA   161     -11.197 -11.735  18.951  1.00  0.00           O  
ATOM   2567  N   GLN   162     -10.055 -10.234  17.777  1.00  0.00           N  
ATOM   2568  H   GLN   162      -9.844  -9.249  17.710  1.00  0.00           H  
ATOM   2569  CA  GLN   162      -9.661 -11.195  16.720  1.00  0.00           C  
ATOM   2570  HA  GLN   162     -10.622 -11.619  16.426  1.00  0.00           H  
ATOM   2571  CB  GLN   162      -8.936 -10.529  15.607  1.00  0.00           C  
ATOM   2572  HB2 GLN   162      -8.183  -9.932  16.122  1.00  0.00           H  
ATOM   2573  HB3 GLN   162      -8.468 -11.303  15.000  1.00  0.00           H  
ATOM   2574  CG  GLN   162      -9.824  -9.595  14.737  1.00  0.00           C  
ATOM   2575  HG2 GLN   162     -10.506 -10.261  14.207  1.00  0.00           H  
ATOM   2576  HG3 GLN   162     -10.399  -8.891  15.339  1.00  0.00           H  
ATOM   2577  CD  GLN   162      -9.037  -8.824  13.723  1.00  0.00           C  
ATOM   2578  OE1 GLN   162      -7.863  -8.350  13.904  1.00  0.00           O  
ATOM   2579  NE2 GLN   162      -9.570  -8.645  12.552  1.00  0.00           N  
ATOM   2580 HE21 GLN   162      -8.943  -8.236  11.874  1.00  0.00           H  
ATOM   2581 HE22 GLN   162     -10.502  -9.003  12.399  1.00  0.00           H  
ATOM   2582  C   GLN   162      -8.753 -12.273  17.376  1.00  0.00           C  
ATOM   2583  O   GLN   162      -9.083 -13.450  17.102  1.00  0.00           O  
ATOM   2584  N   LYS   163      -7.738 -11.984  18.153  1.00  0.00           N  
ATOM   2585  H   LYS   163      -7.420 -11.028  18.225  1.00  0.00           H  
ATOM   2586  CA  LYS   163      -6.875 -12.902  18.818  1.00  0.00           C  
ATOM   2587  HA  LYS   163      -6.373 -13.455  18.024  1.00  0.00           H  
ATOM   2588  CB  LYS   163      -5.805 -12.106  19.641  1.00  0.00           C  
ATOM   2589  HB2 LYS   163      -6.338 -11.478  20.355  1.00  0.00           H  
ATOM   2590  HB3 LYS   163      -5.271 -12.694  20.388  1.00  0.00           H  
ATOM   2591  CG  LYS   163      -4.745 -11.343  18.822  1.00  0.00           C  
ATOM   2592  HG2 LYS   163      -4.202 -11.953  18.100  1.00  0.00           H  
ATOM   2593  HG3 LYS   163      -5.228 -10.648  18.135  1.00  0.00           H  
ATOM   2594  CD  LYS   163      -3.765 -10.673  19.919  1.00  0.00           C  
ATOM   2595  HD2 LYS   163      -4.272 -10.017  20.627  1.00  0.00           H  
ATOM   2596  HD3 LYS   163      -3.138 -11.423  20.401  1.00  0.00           H  
ATOM   2597  CE  LYS   163      -2.905  -9.585  19.172  1.00  0.00           C  
ATOM   2598  HE2 LYS   163      -2.399 -10.066  18.335  1.00  0.00           H  
ATOM   2599  HE3 LYS   163      -3.600  -8.805  18.860  1.00  0.00           H  
ATOM   2600  NZ  LYS   163      -1.870  -8.803  20.017  1.00  0.00           N  
ATOM   2601  HZ1 LYS   163      -2.366  -8.231  20.686  1.00  0.00           H  
ATOM   2602  HZ2 LYS   163      -1.325  -9.473  20.540  1.00  0.00           H  
ATOM   2603  HZ3 LYS   163      -1.331  -8.216  19.397  1.00  0.00           H  
ATOM   2604  C   LYS   163      -7.732 -13.876  19.639  1.00  0.00           C  
ATOM   2605  O   LYS   163      -7.591 -15.070  19.526  1.00  0.00           O  
ATOM   2606  N   GLN   164      -8.605 -13.316  20.466  1.00  0.00           N  
ATOM   2607  H   GLN   164      -8.412 -12.354  20.709  1.00  0.00           H  
ATOM   2608  CA  GLN   164      -9.651 -14.120  21.263  1.00  0.00           C  
ATOM   2609  HA  GLN   164      -9.096 -14.699  22.003  1.00  0.00           H  
ATOM   2610  CB  GLN   164     -10.463 -13.166  22.129  1.00  0.00           C  
ATOM   2611  HB2 GLN   164      -9.794 -12.461  22.622  1.00  0.00           H  
ATOM   2612  HB3 GLN   164     -11.221 -12.607  21.581  1.00  0.00           H  
ATOM   2613  CG  GLN   164     -11.115 -13.879  23.246  1.00  0.00           C  
ATOM   2614  HG2 GLN   164     -10.439 -14.665  23.583  1.00  0.00           H  
ATOM   2615  HG3 GLN   164     -11.233 -13.259  24.134  1.00  0.00           H  
ATOM   2616  CD  GLN   164     -12.560 -14.309  23.003  1.00  0.00           C  
ATOM   2617  OE1 GLN   164     -13.179 -14.224  21.977  1.00  0.00           O  
ATOM   2618  NE2 GLN   164     -13.076 -14.769  24.128  1.00  0.00           N  
ATOM   2619 HE21 GLN   164     -14.078 -14.886  24.083  1.00  0.00           H  
ATOM   2620 HE22 GLN   164     -12.527 -14.872  24.970  1.00  0.00           H  
ATOM   2621  C   GLN   164     -10.505 -15.088  20.449  1.00  0.00           C  
ATOM   2622  O   GLN   164     -10.590 -16.277  20.802  1.00  0.00           O  
ATOM   2623  N   GLN   165     -11.043 -14.623  19.308  1.00  0.00           N  
ATOM   2624  H   GLN   165     -10.977 -13.651  19.044  1.00  0.00           H  
ATOM   2625  CA  GLN   165     -11.710 -15.573  18.354  1.00  0.00           C  
ATOM   2626  HA  GLN   165     -12.475 -16.127  18.897  1.00  0.00           H  
ATOM   2627  CB  GLN   165     -12.528 -14.644  17.429  1.00  0.00           C  
ATOM   2628  HB2 GLN   165     -12.862 -13.700  17.861  1.00  0.00           H  
ATOM   2629  HB3 GLN   165     -11.763 -14.341  16.714  1.00  0.00           H  
ATOM   2630  CG  GLN   165     -13.623 -15.476  16.731  1.00  0.00           C  
ATOM   2631  HG2 GLN   165     -13.912 -14.976  15.806  1.00  0.00           H  
ATOM   2632  HG3 GLN   165     -13.321 -16.497  16.496  1.00  0.00           H  
ATOM   2633  CD  GLN   165     -14.925 -15.553  17.496  1.00  0.00           C  
ATOM   2634  OE1 GLN   165     -15.111 -15.296  18.697  1.00  0.00           O  
ATOM   2635  NE2 GLN   165     -15.954 -16.025  16.785  1.00  0.00           N  
ATOM   2636 HE21 GLN   165     -16.825 -16.112  17.288  1.00  0.00           H  
ATOM   2637 HE22 GLN   165     -15.769 -16.300  15.831  1.00  0.00           H  
ATOM   2638  C   GLN   165     -10.708 -16.604  17.791  1.00  0.00           C  
ATOM   2639  O   GLN   165     -11.034 -17.794  17.816  1.00  0.00           O  
ATOM   2640  N   ILE   166      -9.541 -16.172  17.214  1.00  0.00           N  
ATOM   2641  H   ILE   166      -9.529 -15.189  16.983  1.00  0.00           H  
ATOM   2642  CA  ILE   166      -8.543 -17.056  16.538  1.00  0.00           C  
ATOM   2643  HA  ILE   166      -9.120 -17.610  15.797  1.00  0.00           H  
ATOM   2644  CB  ILE   166      -7.412 -16.247  15.827  1.00  0.00           C  
ATOM   2645  HB  ILE   166      -7.096 -15.418  16.459  1.00  0.00           H  
ATOM   2646  CG2 ILE   166      -6.256 -17.032  15.299  1.00  0.00           C  
ATOM   2647 HG21 ILE   166      -6.563 -17.757  14.546  1.00  0.00           H  
ATOM   2648 HG22 ILE   166      -5.534 -16.276  14.992  1.00  0.00           H  
ATOM   2649 HG23 ILE   166      -5.697 -17.468  16.127  1.00  0.00           H  
ATOM   2650  CG1 ILE   166      -7.957 -15.437  14.575  1.00  0.00           C  
ATOM   2651 HG12 ILE   166      -8.368 -16.176  13.887  1.00  0.00           H  
ATOM   2652 HG13 ILE   166      -8.748 -14.865  15.060  1.00  0.00           H  
ATOM   2653  CD1 ILE   166      -7.126 -14.474  13.698  1.00  0.00           C  
ATOM   2654 HD11 ILE   166      -7.738 -13.676  13.276  1.00  0.00           H  
ATOM   2655 HD12 ILE   166      -6.366 -14.028  14.339  1.00  0.00           H  
ATOM   2656 HD13 ILE   166      -6.619 -14.973  12.872  1.00  0.00           H  
ATOM   2657  C   ILE   166      -7.913 -18.100  17.496  1.00  0.00           C  
ATOM   2658  O   ILE   166      -7.733 -19.270  17.145  1.00  0.00           O  
ATOM   2659  N   ARG   167      -7.751 -17.782  18.812  1.00  0.00           N  
ATOM   2660  H   ARG   167      -7.890 -16.798  18.990  1.00  0.00           H  
ATOM   2661  CA  ARG   167      -7.430 -18.652  19.903  1.00  0.00           C  
ATOM   2662  HA  ARG   167      -6.476 -19.110  19.643  1.00  0.00           H  
ATOM   2663  CB  ARG   167      -7.330 -17.874  21.147  1.00  0.00           C  
ATOM   2664  HB2 ARG   167      -8.136 -17.141  21.177  1.00  0.00           H  
ATOM   2665  HB3 ARG   167      -7.463 -18.506  22.025  1.00  0.00           H  
ATOM   2666  CG  ARG   167      -5.970 -17.200  21.229  1.00  0.00           C  
ATOM   2667  HG2 ARG   167      -5.211 -17.957  21.427  1.00  0.00           H  
ATOM   2668  HG3 ARG   167      -5.690 -16.858  20.233  1.00  0.00           H  
ATOM   2669  CD  ARG   167      -5.780 -16.134  22.275  1.00  0.00           C  
ATOM   2670  HD2 ARG   167      -6.614 -15.434  22.315  1.00  0.00           H  
ATOM   2671  HD3 ARG   167      -5.605 -16.641  23.224  1.00  0.00           H  
ATOM   2672  NE  ARG   167      -4.541 -15.449  21.914  1.00  0.00           N  
ATOM   2673  HE  ARG   167      -4.011 -15.768  21.115  1.00  0.00           H  
ATOM   2674  CZ  ARG   167      -3.981 -14.549  22.749  1.00  0.00           C  
ATOM   2675  NH1 ARG   167      -4.692 -13.973  23.614  1.00  0.00           N  
ATOM   2676 HH11 ARG   167      -5.633 -14.320  23.728  1.00  0.00           H  
ATOM   2677 HH12 ARG   167      -4.300 -13.490  24.410  1.00  0.00           H  
ATOM   2678  NH2 ARG   167      -2.705 -14.354  22.670  1.00  0.00           N  
ATOM   2679 HH21 ARG   167      -2.155 -14.685  21.890  1.00  0.00           H  
ATOM   2680 HH22 ARG   167      -2.211 -13.738  23.300  1.00  0.00           H  
ATOM   2681  C   ARG   167      -8.502 -19.756  20.035  1.00  0.00           C  
ATOM   2682  O   ARG   167      -8.117 -20.835  20.486  1.00  0.00           O  
ATOM   2683  N   GLU   168      -9.796 -19.521  19.848  1.00  0.00           N  
ATOM   2684  H   GLU   168     -10.053 -18.587  19.563  1.00  0.00           H  
ATOM   2685  CA  GLU   168     -10.928 -20.367  20.240  1.00  0.00           C  
ATOM   2686  HA  GLU   168     -10.644 -20.915  21.138  1.00  0.00           H  
ATOM   2687  CB  GLU   168     -12.113 -19.513  20.558  1.00  0.00           C  
ATOM   2688  HB2 GLU   168     -11.859 -18.595  21.089  1.00  0.00           H  
ATOM   2689  HB3 GLU   168     -12.379 -19.051  19.607  1.00  0.00           H  
ATOM   2690  CG  GLU   168     -13.371 -20.143  21.188  1.00  0.00           C  
ATOM   2691  HG2 GLU   168     -14.227 -19.480  21.311  1.00  0.00           H  
ATOM   2692  HG3 GLU   168     -13.701 -20.972  20.562  1.00  0.00           H  
ATOM   2693  CD  GLU   168     -12.993 -20.637  22.582  1.00  0.00           C  
ATOM   2694  OE1 GLU   168     -13.139 -21.794  22.820  1.00  0.00           O  
ATOM   2695  OE2 GLU   168     -12.690 -19.816  23.500  1.00  0.00           O  
ATOM   2696  C   GLU   168     -11.234 -21.431  19.171  1.00  0.00           C  
ATOM   2697  O   GLU   168     -11.278 -22.647  19.419  1.00  0.00           O  
ATOM   2698  N   ILE   169     -11.391 -21.036  17.918  1.00  0.00           N  
ATOM   2699  H   ILE   169     -11.386 -20.042  17.735  1.00  0.00           H  
ATOM   2700  CA  ILE   169     -11.680 -21.863  16.717  1.00  0.00           C  
ATOM   2701  HA  ILE   169     -12.657 -22.264  16.984  1.00  0.00           H  
ATOM   2702  CB  ILE   169     -11.739 -20.940  15.518  1.00  0.00           C  
ATOM   2703  HB  ILE   169     -12.081 -21.516  14.658  1.00  0.00           H  
ATOM   2704  CG2 ILE   169     -12.800 -19.796  15.695  1.00  0.00           C  
ATOM   2705 HG21 ILE   169     -12.853 -19.259  16.642  1.00  0.00           H  
ATOM   2706 HG22 ILE   169     -12.794 -19.034  14.915  1.00  0.00           H  
ATOM   2707 HG23 ILE   169     -13.797 -20.228  15.611  1.00  0.00           H  
ATOM   2708  CG1 ILE   169     -10.367 -20.259  15.130  1.00  0.00           C  
ATOM   2709 HG12 ILE   169     -10.605 -19.578  14.313  1.00  0.00           H  
ATOM   2710 HG13 ILE   169      -9.991 -19.708  15.991  1.00  0.00           H  
ATOM   2711  CD1 ILE   169      -9.249 -21.156  14.531  1.00  0.00           C  
ATOM   2712 HD11 ILE   169      -8.450 -20.479  14.228  1.00  0.00           H  
ATOM   2713 HD12 ILE   169      -8.829 -21.819  15.287  1.00  0.00           H  
ATOM   2714 HD13 ILE   169      -9.720 -21.588  13.648  1.00  0.00           H  
ATOM   2715  C   ILE   169     -10.800 -23.041  16.492  1.00  0.00           C  
ATOM   2716  O   ILE   169     -11.000 -23.858  15.644  1.00  0.00           O  
ATOM   2717  N   MET   170      -9.687 -23.171  17.269  1.00  0.00           N  
ATOM   2718  H   MET   170      -9.493 -22.490  17.989  1.00  0.00           H  
ATOM   2719  CA  MET   170      -8.723 -24.252  17.082  1.00  0.00           C  
ATOM   2720  HA  MET   170      -8.519 -24.335  16.015  1.00  0.00           H  
ATOM   2721  CB  MET   170      -7.375 -23.752  17.652  1.00  0.00           C  
ATOM   2722  HB2 MET   170      -7.117 -22.901  17.021  1.00  0.00           H  
ATOM   2723  HB3 MET   170      -7.492 -23.408  18.680  1.00  0.00           H  
ATOM   2724  CG  MET   170      -6.214 -24.714  17.587  1.00  0.00           C  
ATOM   2725  HG2 MET   170      -5.363 -24.343  18.158  1.00  0.00           H  
ATOM   2726  HG3 MET   170      -6.619 -25.556  18.149  1.00  0.00           H  
ATOM   2727  SD  MET   170      -5.800 -25.312  15.904  1.00  0.00           S  
ATOM   2728  CE  MET   170      -5.238 -26.964  16.127  1.00  0.00           C  
ATOM   2729  HE1 MET   170      -4.330 -26.898  16.726  1.00  0.00           H  
ATOM   2730  HE2 MET   170      -5.917 -27.540  16.755  1.00  0.00           H  
ATOM   2731  HE3 MET   170      -5.011 -27.429  15.168  1.00  0.00           H  
ATOM   2732  C   MET   170      -9.345 -25.605  17.522  1.00  0.00           C  
ATOM   2733  O   MET   170      -9.178 -26.526  16.753  1.00  0.00           O  
ATOM   2734  N   LYS   171     -10.186 -25.688  18.565  1.00  0.00           N  
ATOM   2735  H   LYS   171     -10.369 -24.792  18.993  1.00  0.00           H  
ATOM   2736  CA  LYS   171     -10.668 -26.980  19.207  1.00  0.00           C  
ATOM   2737  HA  LYS   171      -9.782 -27.439  19.646  1.00  0.00           H  
ATOM   2738  CB  LYS   171     -11.629 -26.613  20.390  1.00  0.00           C  
ATOM   2739  HB2 LYS   171     -11.293 -25.698  20.877  1.00  0.00           H  
ATOM   2740  HB3 LYS   171     -12.627 -26.449  19.983  1.00  0.00           H  
ATOM   2741  CG  LYS   171     -11.793 -27.635  21.550  1.00  0.00           C  
ATOM   2742  HG2 LYS   171     -11.981 -28.663  21.242  1.00  0.00           H  
ATOM   2743  HG3 LYS   171     -10.930 -27.565  22.212  1.00  0.00           H  
ATOM   2744  CD  LYS   171     -13.012 -27.229  22.494  1.00  0.00           C  
ATOM   2745  HD2 LYS   171     -12.916 -26.187  22.800  1.00  0.00           H  
ATOM   2746  HD3 LYS   171     -13.970 -27.336  21.984  1.00  0.00           H  
ATOM   2747  CE  LYS   171     -12.992 -28.152  23.725  1.00  0.00           C  
ATOM   2748  HE2 LYS   171     -13.408 -29.066  23.300  1.00  0.00           H  
ATOM   2749  HE3 LYS   171     -11.972 -28.212  24.104  1.00  0.00           H  
ATOM   2750  NZ  LYS   171     -13.884 -27.595  24.763  1.00  0.00           N  
ATOM   2751  HZ1 LYS   171     -13.963 -28.032  25.671  1.00  0.00           H  
ATOM   2752  HZ2 LYS   171     -13.595 -26.642  24.933  1.00  0.00           H  
ATOM   2753  HZ3 LYS   171     -14.803 -27.566  24.345  1.00  0.00           H  
ATOM   2754  C   LYS   171     -11.271 -28.011  18.210  1.00  0.00           C  
ATOM   2755  O   LYS   171     -10.944 -29.228  18.207  1.00  0.00           O  
ATOM   2756  N   GLY   172     -12.078 -27.553  17.237  1.00  0.00           N  
ATOM   2757  H   GLY   172     -12.269 -26.561  17.234  1.00  0.00           H  
ATOM   2758  CA  GLY   172     -12.724 -28.361  16.226  1.00  0.00           C  
ATOM   2759  HA2 GLY   172     -13.163 -29.195  16.773  1.00  0.00           H  
ATOM   2760  HA3 GLY   172     -13.494 -27.738  15.771  1.00  0.00           H  
ATOM   2761  C   GLY   172     -11.772 -28.915  15.105  1.00  0.00           C  
ATOM   2762  O   GLY   172     -12.161 -29.732  14.270  1.00  0.00           O  
ATOM   2763  N   GLN   173     -10.467 -28.577  15.138  1.00  0.00           N  
ATOM   2764  H   GLN   173     -10.117 -27.831  15.722  1.00  0.00           H  
ATOM   2765  CA  GLN   173      -9.425 -29.180  14.315  1.00  0.00           C  
ATOM   2766  HA  GLN   173      -9.848 -29.924  13.640  1.00  0.00           H  
ATOM   2767  CB  GLN   173      -8.812 -28.023  13.548  1.00  0.00           C  
ATOM   2768  HB2 GLN   173      -8.424 -27.249  14.210  1.00  0.00           H  
ATOM   2769  HB3 GLN   173      -7.930 -28.343  12.993  1.00  0.00           H  
ATOM   2770  CG  GLN   173      -9.860 -27.441  12.576  1.00  0.00           C  
ATOM   2771  HG2 GLN   173      -9.337 -27.001  11.727  1.00  0.00           H  
ATOM   2772  HG3 GLN   173     -10.586 -28.174  12.224  1.00  0.00           H  
ATOM   2773  CD  GLN   173     -10.565 -26.154  13.088  1.00  0.00           C  
ATOM   2774  OE1 GLN   173     -11.778 -26.137  13.359  1.00  0.00           O  
ATOM   2775  NE2 GLN   173      -9.870 -25.072  13.192  1.00  0.00           N  
ATOM   2776 HE21 GLN   173     -10.097 -24.319  13.825  1.00  0.00           H  
ATOM   2777 HE22 GLN   173      -8.937 -25.174  12.820  1.00  0.00           H  
ATOM   2778  C   GLN   173      -8.489 -29.995  15.190  1.00  0.00           C  
ATOM   2779  O   GLN   173      -7.625 -30.689  14.654  1.00  0.00           O  
ATOM   2780  N   ARG   174      -8.648 -29.931  16.497  1.00  0.00           N  
ATOM   2781  H   ARG   174      -9.410 -29.504  17.004  1.00  0.00           H  
ATOM   2782  CA  ARG   174      -7.511 -30.352  17.311  1.00  0.00           C  
ATOM   2783  HA  ARG   174      -6.644 -29.780  16.983  1.00  0.00           H  
ATOM   2784  CB  ARG   174      -7.917 -30.047  18.815  1.00  0.00           C  
ATOM   2785  HB2 ARG   174      -8.117 -28.980  18.910  1.00  0.00           H  
ATOM   2786  HB3 ARG   174      -8.741 -30.671  19.160  1.00  0.00           H  
ATOM   2787  CG  ARG   174      -6.791 -30.194  19.787  1.00  0.00           C  
ATOM   2788  HG2 ARG   174      -6.222 -31.089  19.534  1.00  0.00           H  
ATOM   2789  HG3 ARG   174      -6.007 -29.494  19.500  1.00  0.00           H  
ATOM   2790  CD  ARG   174      -7.106 -30.309  21.339  1.00  0.00           C  
ATOM   2791  HD2 ARG   174      -7.513 -29.355  21.676  1.00  0.00           H  
ATOM   2792  HD3 ARG   174      -7.823 -31.129  21.385  1.00  0.00           H  
ATOM   2793  NE  ARG   174      -5.912 -30.643  22.076  1.00  0.00           N  
ATOM   2794  HE  ARG   174      -5.115 -30.968  21.548  1.00  0.00           H  
ATOM   2795  CZ  ARG   174      -5.808 -30.538  23.423  1.00  0.00           C  
ATOM   2796  NH1 ARG   174      -6.720 -30.192  24.268  1.00  0.00           N  
ATOM   2797 HH11 ARG   174      -7.583 -29.721  24.038  1.00  0.00           H  
ATOM   2798 HH12 ARG   174      -6.574 -30.397  25.246  1.00  0.00           H  
ATOM   2799  NH2 ARG   174      -4.627 -30.834  23.918  1.00  0.00           N  
ATOM   2800 HH21 ARG   174      -3.850 -31.153  23.358  1.00  0.00           H  
ATOM   2801 HH22 ARG   174      -4.395 -30.561  24.862  1.00  0.00           H  
ATOM   2802  C   ARG   174      -7.045 -31.853  17.199  1.00  0.00           C  
ATOM   2803  O   ARG   174      -5.861 -32.140  16.937  1.00  0.00           O  
ATOM   2804  N   ASP   175      -8.022 -32.806  17.268  1.00  0.00           N  
ATOM   2805  H   ASP   175      -8.980 -32.503  17.372  1.00  0.00           H  
ATOM   2806  CA  ASP   175      -7.691 -34.174  17.043  1.00  0.00           C  
ATOM   2807  HA  ASP   175      -6.964 -34.507  17.783  1.00  0.00           H  
ATOM   2808  CB  ASP   175      -8.938 -35.083  17.250  1.00  0.00           C  
ATOM   2809  HB2 ASP   175      -9.644 -34.944  16.431  1.00  0.00           H  
ATOM   2810  HB3 ASP   175      -8.571 -36.110  17.267  1.00  0.00           H  
ATOM   2811  CG  ASP   175      -9.605 -34.959  18.600  1.00  0.00           C  
ATOM   2812  OD1 ASP   175      -8.988 -34.884  19.667  1.00  0.00           O  
ATOM   2813  OD2 ASP   175     -10.847 -35.047  18.575  1.00  0.00           O  
ATOM   2814  C   ASP   175      -7.102 -34.482  15.640  1.00  0.00           C  
ATOM   2815  O   ASP   175      -6.313 -35.369  15.547  1.00  0.00           O  
ATOM   2816  N   GLN   176      -7.347 -33.651  14.620  1.00  0.00           N  
ATOM   2817  H   GLN   176      -8.024 -32.941  14.859  1.00  0.00           H  
ATOM   2818  CA  GLN   176      -6.932 -33.750  13.207  1.00  0.00           C  
ATOM   2819  HA  GLN   176      -6.929 -34.835  13.107  1.00  0.00           H  
ATOM   2820  CB  GLN   176      -7.980 -33.092  12.259  1.00  0.00           C  
ATOM   2821  HB2 GLN   176      -7.709 -32.036  12.241  1.00  0.00           H  
ATOM   2822  HB3 GLN   176      -7.851 -33.575  11.290  1.00  0.00           H  
ATOM   2823  CG  GLN   176      -9.414 -33.183  12.695  1.00  0.00           C  
ATOM   2824  HG2 GLN   176      -9.542 -32.449  13.491  1.00  0.00           H  
ATOM   2825  HG3 GLN   176      -9.931 -32.744  11.842  1.00  0.00           H  
ATOM   2826  CD  GLN   176      -9.918 -34.590  12.911  1.00  0.00           C  
ATOM   2827  OE1 GLN   176      -9.406 -35.610  12.421  1.00  0.00           O  
ATOM   2828  NE2 GLN   176     -10.957 -34.727  13.703  1.00  0.00           N  
ATOM   2829 HE21 GLN   176     -11.401 -35.634  13.687  1.00  0.00           H  
ATOM   2830 HE22 GLN   176     -11.391 -33.899  14.087  1.00  0.00           H  
ATOM   2831  C   GLN   176      -5.530 -33.242  12.971  1.00  0.00           C  
ATOM   2832  O   GLN   176      -4.764 -33.761  12.144  1.00  0.00           O  
ATOM   2833  N   MET   177      -5.117 -32.200  13.727  1.00  0.00           N  
ATOM   2834  H   MET   177      -5.851 -31.820  14.307  1.00  0.00           H  
ATOM   2835  CA  MET   177      -3.824 -31.388  13.622  1.00  0.00           C  
ATOM   2836  HA  MET   177      -3.447 -31.445  12.601  1.00  0.00           H  
ATOM   2837  CB  MET   177      -4.129 -29.934  14.040  1.00  0.00           C  
ATOM   2838  HB2 MET   177      -4.481 -29.915  15.072  1.00  0.00           H  
ATOM   2839  HB3 MET   177      -3.190 -29.404  13.886  1.00  0.00           H  
ATOM   2840  CG  MET   177      -5.208 -29.373  13.057  1.00  0.00           C  
ATOM   2841  HG2 MET   177      -5.855 -30.158  12.666  1.00  0.00           H  
ATOM   2842  HG3 MET   177      -5.795 -28.659  13.636  1.00  0.00           H  
ATOM   2843  SD  MET   177      -4.409 -28.382  11.746  1.00  0.00           S  
ATOM   2844  CE  MET   177      -4.181 -26.851  12.645  1.00  0.00           C  
ATOM   2845  HE1 MET   177      -3.825 -26.113  11.926  1.00  0.00           H  
ATOM   2846  HE2 MET   177      -5.082 -26.441  13.102  1.00  0.00           H  
ATOM   2847  HE3 MET   177      -3.342 -26.949  13.334  1.00  0.00           H  
ATOM   2848  C   MET   177      -2.685 -31.978  14.473  1.00  0.00           C  
ATOM   2849  O   MET   177      -1.642 -31.274  14.704  1.00  0.00           O  
ATOM   2850  N   LYS   178      -2.816 -33.262  14.917  1.00  0.00           N  
ATOM   2851  H   LYS   178      -3.610 -33.818  14.634  1.00  0.00           H  
ATOM   2852  CA  LYS   178      -1.786 -34.001  15.666  1.00  0.00           C  
ATOM   2853  HA  LYS   178      -1.448 -33.256  16.387  1.00  0.00           H  
ATOM   2854  CB  LYS   178      -2.559 -35.077  16.506  1.00  0.00           C  
ATOM   2855  HB2 LYS   178      -3.298 -34.541  17.101  1.00  0.00           H  
ATOM   2856  HB3 LYS   178      -3.126 -35.706  15.819  1.00  0.00           H  
ATOM   2857  CG  LYS   178      -1.664 -35.928  17.465  1.00  0.00           C  
ATOM   2858  HG2 LYS   178      -0.844 -36.315  16.859  1.00  0.00           H  
ATOM   2859  HG3 LYS   178      -1.226 -35.360  18.286  1.00  0.00           H  
ATOM   2860  CD  LYS   178      -2.400 -37.151  18.197  1.00  0.00           C  
ATOM   2861  HD2 LYS   178      -2.972 -36.731  19.024  1.00  0.00           H  
ATOM   2862  HD3 LYS   178      -3.059 -37.663  17.496  1.00  0.00           H  
ATOM   2863  CE  LYS   178      -1.309 -38.099  18.733  1.00  0.00           C  
ATOM   2864  HE2 LYS   178      -0.680 -38.342  17.877  1.00  0.00           H  
ATOM   2865  HE3 LYS   178      -0.707 -37.616  19.502  1.00  0.00           H  
ATOM   2866  NZ  LYS   178      -2.008 -39.183  19.366  1.00  0.00           N  
ATOM   2867  HZ1 LYS   178      -2.592 -39.700  18.724  1.00  0.00           H  
ATOM   2868  HZ2 LYS   178      -1.336 -39.778  19.829  1.00  0.00           H  
ATOM   2869  HZ3 LYS   178      -2.613 -38.890  20.119  1.00  0.00           H  
ATOM   2870  C   LYS   178      -0.637 -34.451  14.744  1.00  0.00           C  
ATOM   2871  O   LYS   178      -0.916 -34.999  13.670  1.00  0.00           O  
ATOM   2872  N   ARG   179       0.603 -34.404  15.207  1.00  0.00           N  
ATOM   2873  H   ARG   179       0.753 -34.009  16.125  1.00  0.00           H  
ATOM   2874  CA  ARG   179       1.767 -34.879  14.520  1.00  0.00           C  
ATOM   2875  HA  ARG   179       1.582 -34.704  13.461  1.00  0.00           H  
ATOM   2876  CB  ARG   179       2.979 -34.136  15.050  1.00  0.00           C  
ATOM   2877  HB2 ARG   179       3.755 -34.183  14.286  1.00  0.00           H  
ATOM   2878  HB3 ARG   179       2.716 -33.094  15.230  1.00  0.00           H  
ATOM   2879  CG  ARG   179       3.361 -34.620  16.444  1.00  0.00           C  
ATOM   2880  HG2 ARG   179       2.557 -34.500  17.171  1.00  0.00           H  
ATOM   2881  HG3 ARG   179       3.986 -35.513  16.470  1.00  0.00           H  
ATOM   2882  CD  ARG   179       4.415 -33.638  17.013  1.00  0.00           C  
ATOM   2883  HD2 ARG   179       3.963 -32.650  17.097  1.00  0.00           H  
ATOM   2884  HD3 ARG   179       4.682 -33.895  18.038  1.00  0.00           H  
ATOM   2885  NE  ARG   179       5.661 -33.307  16.226  1.00  0.00           N  
ATOM   2886  HE  ARG   179       5.718 -33.760  15.325  1.00  0.00           H  
ATOM   2887  CZ  ARG   179       6.790 -32.689  16.620  1.00  0.00           C  
ATOM   2888  NH1 ARG   179       6.879 -32.118  17.783  1.00  0.00           N  
ATOM   2889 HH11 ARG   179       6.180 -32.368  18.467  1.00  0.00           H  
ATOM   2890 HH12 ARG   179       7.816 -31.984  18.136  1.00  0.00           H  
ATOM   2891  NH2 ARG   179       7.812 -32.668  15.808  1.00  0.00           N  
ATOM   2892 HH21 ARG   179       7.688 -32.860  14.825  1.00  0.00           H  
ATOM   2893 HH22 ARG   179       8.718 -32.330  16.099  1.00  0.00           H  
ATOM   2894  C   ARG   179       1.917 -36.371  14.621  1.00  0.00           C  
ATOM   2895  O   ARG   179       1.342 -36.988  15.537  1.00  0.00           O  
ATOM   2896  N   PRO   180       2.863 -37.044  13.817  1.00  0.00           N  
ATOM   2897  CD  PRO   180       3.803 -36.386  12.847  1.00  0.00           C  
ATOM   2898  HD2 PRO   180       4.693 -36.136  13.424  1.00  0.00           H  
ATOM   2899  HD3 PRO   180       3.361 -35.477  12.438  1.00  0.00           H  
ATOM   2900  CG  PRO   180       4.222 -37.487  11.905  1.00  0.00           C  
ATOM   2901  HG2 PRO   180       5.120 -37.213  11.352  1.00  0.00           H  
ATOM   2902  HG3 PRO   180       3.448 -37.670  11.158  1.00  0.00           H  
ATOM   2903  CB  PRO   180       4.276 -38.809  12.764  1.00  0.00           C  
ATOM   2904  HB2 PRO   180       5.242 -38.843  13.269  1.00  0.00           H  
ATOM   2905  HB3 PRO   180       3.887 -39.711  12.292  1.00  0.00           H  
ATOM   2906  CA  PRO   180       3.292 -38.423  13.891  1.00  0.00           C  
ATOM   2907  HA  PRO   180       2.369 -38.991  13.773  1.00  0.00           H  
ATOM   2908  C   PRO   180       3.904 -38.850  15.226  1.00  0.00           C  
ATOM   2909  O   PRO   180       4.443 -37.953  15.877  1.00  0.00           O  
ATOM   2910  N   PRO   181       3.927 -40.141  15.664  1.00  0.00           N  
ATOM   2911  CD  PRO   181       3.077 -41.254  15.147  1.00  0.00           C  
ATOM   2912  HD2 PRO   181       3.500 -41.588  14.200  1.00  0.00           H  
ATOM   2913  HD3 PRO   181       2.016 -41.025  15.044  1.00  0.00           H  
ATOM   2914  CG  PRO   181       3.349 -42.426  16.095  1.00  0.00           C  
ATOM   2915  HG2 PRO   181       3.344 -43.304  15.450  1.00  0.00           H  
ATOM   2916  HG3 PRO   181       2.644 -42.437  16.927  1.00  0.00           H  
ATOM   2917  CB  PRO   181       4.752 -42.230  16.692  1.00  0.00           C  
ATOM   2918  HB2 PRO   181       5.592 -42.569  16.085  1.00  0.00           H  
ATOM   2919  HB3 PRO   181       4.821 -42.603  17.714  1.00  0.00           H  
ATOM   2920  CA  PRO   181       4.864 -40.669  16.691  1.00  0.00           C  
ATOM   2921  HA  PRO   181       4.482 -40.274  17.632  1.00  0.00           H  
ATOM   2922  C   PRO   181       6.420 -40.369  16.402  1.00  0.00           C  
ATOM   2923  O   PRO   181       6.865 -40.541  15.253  1.00  0.00           O  
ATOM   2924  N   LEU   182       7.222 -40.147  17.447  1.00  0.00           N  
ATOM   2925  H   LEU   182       6.830 -40.202  18.376  1.00  0.00           H  
ATOM   2926  CA  LEU   182       8.613 -39.808  17.403  1.00  0.00           C  
ATOM   2927  HA  LEU   182       8.796 -38.893  16.840  1.00  0.00           H  
ATOM   2928  CB  LEU   182       9.096 -39.602  18.886  1.00  0.00           C  
ATOM   2929  HB2 LEU   182       8.599 -38.800  19.430  1.00  0.00           H  
ATOM   2930  HB3 LEU   182       8.902 -40.530  19.425  1.00  0.00           H  
ATOM   2931  CG  LEU   182      10.581 -39.364  18.973  1.00  0.00           C  
ATOM   2932  HG  LEU   182      11.257 -40.186  18.742  1.00  0.00           H  
ATOM   2933  CD1 LEU   182      11.049 -38.084  18.177  1.00  0.00           C  
ATOM   2934 HD11 LEU   182      11.122 -38.395  17.135  1.00  0.00           H  
ATOM   2935 HD12 LEU   182      10.254 -37.352  18.319  1.00  0.00           H  
ATOM   2936 HD13 LEU   182      12.007 -37.747  18.572  1.00  0.00           H  
ATOM   2937  CD2 LEU   182      10.950 -38.906  20.467  1.00  0.00           C  
ATOM   2938 HD21 LEU   182      11.846 -38.290  20.530  1.00  0.00           H  
ATOM   2939 HD22 LEU   182      10.133 -38.361  20.939  1.00  0.00           H  
ATOM   2940 HD23 LEU   182      10.999 -39.847  21.015  1.00  0.00           H  
ATOM   2941  C   LEU   182       9.504 -40.815  16.727  1.00  0.00           C  
ATOM   2942  O   LEU   182      10.306 -40.503  15.811  1.00  0.00           O  
ATOM   2943  N   GLU   183       9.342 -42.073  16.868  1.00  0.00           N  
ATOM   2944  H   GLU   183       8.729 -42.343  17.624  1.00  0.00           H  
ATOM   2945  CA  GLU   183      10.011 -43.138  16.121  1.00  0.00           C  
ATOM   2946  HA  GLU   183      11.085 -43.244  16.276  1.00  0.00           H  
ATOM   2947  CB  GLU   183       9.377 -44.517  16.557  1.00  0.00           C  
ATOM   2948  HB2 GLU   183       8.359 -44.630  16.185  1.00  0.00           H  
ATOM   2949  HB3 GLU   183       9.937 -45.275  16.010  1.00  0.00           H  
ATOM   2950  CG  GLU   183       9.523 -44.785  18.017  1.00  0.00           C  
ATOM   2951  HG2 GLU   183       9.412 -45.847  18.237  1.00  0.00           H  
ATOM   2952  HG3 GLU   183      10.549 -44.659  18.362  1.00  0.00           H  
ATOM   2953  CD  GLU   183       8.544 -44.140  18.954  1.00  0.00           C  
ATOM   2954  OE1 GLU   183       7.378 -43.720  18.598  1.00  0.00           O  
ATOM   2955  OE2 GLU   183       8.873 -44.123  20.187  1.00  0.00           O  
ATOM   2956  C   GLU   183       9.827 -43.065  14.549  1.00  0.00           C  
ATOM   2957  O   GLU   183      10.793 -43.369  13.903  1.00  0.00           O  
ATOM   2958  N   GLU   184       8.653 -42.660  14.022  1.00  0.00           N  
ATOM   2959  H   GLU   184       7.806 -42.544  14.559  1.00  0.00           H  
ATOM   2960  CA  GLU   184       8.430 -42.436  12.598  1.00  0.00           C  
ATOM   2961  HA  GLU   184       8.744 -43.287  11.995  1.00  0.00           H  
ATOM   2962  CB  GLU   184       6.838 -42.367  12.376  1.00  0.00           C  
ATOM   2963  HB2 GLU   184       6.465 -41.420  12.767  1.00  0.00           H  
ATOM   2964  HB3 GLU   184       6.706 -42.272  11.298  1.00  0.00           H  
ATOM   2965  CG  GLU   184       5.956 -43.391  13.110  1.00  0.00           C  
ATOM   2966  HG2 GLU   184       6.347 -43.389  14.127  1.00  0.00           H  
ATOM   2967  HG3 GLU   184       4.941 -43.008  13.218  1.00  0.00           H  
ATOM   2968  CD  GLU   184       6.034 -44.828  12.644  1.00  0.00           C  
ATOM   2969  OE1 GLU   184       6.994 -45.203  11.960  1.00  0.00           O  
ATOM   2970  OE2 GLU   184       5.042 -45.606  12.990  1.00  0.00           O  
ATOM   2971  C   GLU   184       9.106 -41.237  12.037  1.00  0.00           C  
ATOM   2972  O   GLU   184       9.657 -41.289  10.948  1.00  0.00           O  
ATOM   2973  N   ARG   185       9.147 -40.177  12.804  1.00  0.00           N  
ATOM   2974  H   ARG   185       8.642 -40.279  13.672  1.00  0.00           H  
ATOM   2975  CA  ARG   185       9.983 -38.975  12.543  1.00  0.00           C  
ATOM   2976  HA  ARG   185       9.687 -38.654  11.545  1.00  0.00           H  
ATOM   2977  CB  ARG   185       9.649 -37.731  13.486  1.00  0.00           C  
ATOM   2978  HB2 ARG   185      10.306 -37.896  14.340  1.00  0.00           H  
ATOM   2979  HB3 ARG   185       9.980 -36.809  13.008  1.00  0.00           H  
ATOM   2980  CG  ARG   185       8.227 -37.699  14.134  1.00  0.00           C  
ATOM   2981  HG2 ARG   185       7.498 -37.400  13.381  1.00  0.00           H  
ATOM   2982  HG3 ARG   185       7.912 -38.645  14.576  1.00  0.00           H  
ATOM   2983  CD  ARG   185       8.196 -36.638  15.212  1.00  0.00           C  
ATOM   2984  HD2 ARG   185       9.119 -36.652  15.791  1.00  0.00           H  
ATOM   2985  HD3 ARG   185       8.295 -35.669  14.723  1.00  0.00           H  
ATOM   2986  NE  ARG   185       6.952 -36.848  16.067  1.00  0.00           N  
ATOM   2987  HE  ARG   185       6.160 -37.267  15.601  1.00  0.00           H  
ATOM   2988  CZ  ARG   185       6.812 -36.513  17.332  1.00  0.00           C  
ATOM   2989  NH1 ARG   185       7.697 -35.853  18.033  1.00  0.00           N  
ATOM   2990 HH11 ARG   185       8.565 -35.587  17.590  1.00  0.00           H  
ATOM   2991 HH12 ARG   185       7.500 -35.577  18.984  1.00  0.00           H  
ATOM   2992  NH2 ARG   185       5.727 -36.896  18.031  1.00  0.00           N  
ATOM   2993 HH21 ARG   185       5.115 -37.458  17.457  1.00  0.00           H  
ATOM   2994 HH22 ARG   185       5.673 -36.951  19.038  1.00  0.00           H  
ATOM   2995  C   ARG   185      11.452 -39.272  12.522  1.00  0.00           C  
ATOM   2996  O   ARG   185      12.190 -38.604  11.759  1.00  0.00           O  
ATOM   2997  N   ARG   186      11.879 -40.066  13.478  1.00  0.00           N  
ATOM   2998  H   ARG   186      11.262 -40.422  14.194  1.00  0.00           H  
ATOM   2999  CA  ARG   186      13.305 -40.567  13.494  1.00  0.00           C  
ATOM   3000  HA  ARG   186      13.892 -39.691  13.221  1.00  0.00           H  
ATOM   3001  CB  ARG   186      13.628 -41.077  14.940  1.00  0.00           C  
ATOM   3002  HB2 ARG   186      13.240 -40.261  15.550  1.00  0.00           H  
ATOM   3003  HB3 ARG   186      13.023 -41.953  15.174  1.00  0.00           H  
ATOM   3004  CG  ARG   186      15.111 -41.364  15.241  1.00  0.00           C  
ATOM   3005  HG2 ARG   186      15.246 -42.252  14.622  1.00  0.00           H  
ATOM   3006  HG3 ARG   186      15.757 -40.542  14.933  1.00  0.00           H  
ATOM   3007  CD  ARG   186      15.426 -41.774  16.670  1.00  0.00           C  
ATOM   3008  HD2 ARG   186      14.878 -42.675  16.945  1.00  0.00           H  
ATOM   3009  HD3 ARG   186      16.462 -42.110  16.714  1.00  0.00           H  
ATOM   3010  NE  ARG   186      15.141 -40.656  17.617  1.00  0.00           N  
ATOM   3011  HE  ARG   186      14.383 -40.750  18.277  1.00  0.00           H  
ATOM   3012  CZ  ARG   186      15.732 -39.423  17.715  1.00  0.00           C  
ATOM   3013  NH1 ARG   186      15.494 -38.720  18.742  1.00  0.00           N  
ATOM   3014 HH11 ARG   186      14.759 -39.000  19.376  1.00  0.00           H  
ATOM   3015 HH12 ARG   186      15.720 -37.761  18.521  1.00  0.00           H  
ATOM   3016  NH2 ARG   186      16.715 -39.036  16.955  1.00  0.00           N  
ATOM   3017 HH21 ARG   186      16.889 -39.475  16.062  1.00  0.00           H  
ATOM   3018 HH22 ARG   186      17.078 -38.108  17.117  1.00  0.00           H  
ATOM   3019  C   ARG   186      13.625 -41.518  12.336  1.00  0.00           C  
ATOM   3020  O   ARG   186      14.615 -41.275  11.665  1.00  0.00           O  
ATOM   3021  N   ALA   187      12.750 -42.445  12.068  1.00  0.00           N  
ATOM   3022  H   ALA   187      12.044 -42.666  12.755  1.00  0.00           H  
ATOM   3023  CA  ALA   187      12.778 -43.326  10.933  1.00  0.00           C  
ATOM   3024  HA  ALA   187      13.668 -43.945  11.050  1.00  0.00           H  
ATOM   3025  CB  ALA   187      11.612 -44.321  11.020  1.00  0.00           C  
ATOM   3026  HB1 ALA   187      11.714 -45.008  10.180  1.00  0.00           H  
ATOM   3027  HB2 ALA   187      11.718 -44.911  11.930  1.00  0.00           H  
ATOM   3028  HB3 ALA   187      10.651 -43.807  11.015  1.00  0.00           H  
ATOM   3029  C   ALA   187      12.922 -42.579   9.605  1.00  0.00           C  
ATOM   3030  O   ALA   187      13.786 -42.848   8.743  1.00  0.00           O  
ATOM   3031  N   MET   188      12.086 -41.503   9.351  1.00  0.00           N  
ATOM   3032  H   MET   188      11.296 -41.425   9.976  1.00  0.00           H  
ATOM   3033  CA  MET   188      12.251 -40.595   8.231  1.00  0.00           C  
ATOM   3034  HA  MET   188      12.065 -41.064   7.265  1.00  0.00           H  
ATOM   3035  CB  MET   188      11.285 -39.409   8.325  1.00  0.00           C  
ATOM   3036  HB2 MET   188      11.125 -39.060   9.346  1.00  0.00           H  
ATOM   3037  HB3 MET   188      11.658 -38.529   7.801  1.00  0.00           H  
ATOM   3038  CG  MET   188       9.851 -39.757   7.751  1.00  0.00           C  
ATOM   3039  HG2 MET   188       9.510 -40.560   8.405  1.00  0.00           H  
ATOM   3040  HG3 MET   188       9.157 -38.921   7.838  1.00  0.00           H  
ATOM   3041  SD  MET   188       9.543 -40.390   6.074  1.00  0.00           S  
ATOM   3042  CE  MET   188       9.416 -38.732   5.292  1.00  0.00           C  
ATOM   3043  HE1 MET   188       8.364 -38.550   5.072  1.00  0.00           H  
ATOM   3044  HE2 MET   188       9.748 -37.955   5.981  1.00  0.00           H  
ATOM   3045  HE3 MET   188       9.940 -38.769   4.337  1.00  0.00           H  
ATOM   3046  C   MET   188      13.683 -40.103   8.063  1.00  0.00           C  
ATOM   3047  O   MET   188      14.271 -39.951   6.997  1.00  0.00           O  
ATOM   3048  N   HIE   189      14.293 -39.714   9.233  1.00  0.00           N  
ATOM   3049  H   HIE   189      13.711 -39.682  10.058  1.00  0.00           H  
ATOM   3050  CA  HIE   189      15.607 -39.046   9.316  1.00  0.00           C  
ATOM   3051  HA  HIE   189      15.665 -38.347   8.482  1.00  0.00           H  
ATOM   3052  CB  HIE   189      15.695 -38.187  10.631  1.00  0.00           C  
ATOM   3053  HB2 HIE   189      15.115 -37.277  10.477  1.00  0.00           H  
ATOM   3054  HB3 HIE   189      15.356 -38.724  11.517  1.00  0.00           H  
ATOM   3055  CG  HIE   189      17.106 -37.631  11.077  1.00  0.00           C  
ATOM   3056  ND1 HIE   189      17.663 -37.628  12.344  1.00  0.00           N  
ATOM   3057  CE1 HIE   189      18.834 -37.037  12.187  1.00  0.00           C  
ATOM   3058  HE1 HIE   189      19.605 -37.195  12.927  1.00  0.00           H  
ATOM   3059  NE2 HIE   189      19.137 -36.741  10.905  1.00  0.00           N  
ATOM   3060  HE2 HIE   189      20.048 -36.497  10.542  1.00  0.00           H  
ATOM   3061  CD2 HIE   189      17.998 -37.029  10.151  1.00  0.00           C  
ATOM   3062  HD2 HIE   189      17.841 -36.851   9.098  1.00  0.00           H  
ATOM   3063  C   HIE   189      16.730 -40.013   9.031  1.00  0.00           C  
ATOM   3064  O   HIE   189      17.675 -39.579   8.447  1.00  0.00           O  
ATOM   3065  N   ASP   190      16.566 -41.316   9.354  1.00  0.00           N  
ATOM   3066  H   ASP   190      15.883 -41.522  10.069  1.00  0.00           H  
ATOM   3067  CA  ASP   190      17.496 -42.408   9.075  1.00  0.00           C  
ATOM   3068  HA  ASP   190      18.496 -42.153   9.427  1.00  0.00           H  
ATOM   3069  CB  ASP   190      16.976 -43.604   9.933  1.00  0.00           C  
ATOM   3070  HB2 ASP   190      16.545 -43.184  10.842  1.00  0.00           H  
ATOM   3071  HB3 ASP   190      16.190 -44.152   9.414  1.00  0.00           H  
ATOM   3072  CG  ASP   190      18.178 -44.485  10.377  1.00  0.00           C  
ATOM   3073  OD1 ASP   190      19.214 -43.898  10.750  1.00  0.00           O  
ATOM   3074  OD2 ASP   190      18.001 -45.764  10.447  1.00  0.00           O  
ATOM   3075  C   ASP   190      17.617 -42.698   7.607  1.00  0.00           C  
ATOM   3076  O   ASP   190      18.645 -43.208   7.144  1.00  0.00           O  
ATOM   3077  N   ILE   191      16.557 -42.400   6.840  1.00  0.00           N  
ATOM   3078  H   ILE   191      15.825 -41.863   7.283  1.00  0.00           H  
ATOM   3079  CA  ILE   191      16.466 -42.538   5.357  1.00  0.00           C  
ATOM   3080  HA  ILE   191      16.888 -43.525   5.171  1.00  0.00           H  
ATOM   3081  CB  ILE   191      15.008 -42.716   4.920  1.00  0.00           C  
ATOM   3082  HB  ILE   191      14.457 -41.821   5.211  1.00  0.00           H  
ATOM   3083  CG2 ILE   191      14.846 -42.899   3.361  1.00  0.00           C  
ATOM   3084 HG21 ILE   191      14.930 -41.905   2.921  1.00  0.00           H  
ATOM   3085 HG22 ILE   191      15.658 -43.567   3.073  1.00  0.00           H  
ATOM   3086 HG23 ILE   191      13.957 -43.449   3.053  1.00  0.00           H  
ATOM   3087  CG1 ILE   191      14.314 -43.873   5.679  1.00  0.00           C  
ATOM   3088 HG12 ILE   191      14.464 -44.843   5.205  1.00  0.00           H  
ATOM   3089 HG13 ILE   191      14.650 -43.933   6.714  1.00  0.00           H  
ATOM   3090  CD1 ILE   191      12.815 -43.658   5.805  1.00  0.00           C  
ATOM   3091 HD11 ILE   191      12.325 -44.537   6.224  1.00  0.00           H  
ATOM   3092 HD12 ILE   191      12.528 -42.785   6.392  1.00  0.00           H  
ATOM   3093 HD13 ILE   191      12.400 -43.595   4.799  1.00  0.00           H  
ATOM   3094  C   ILE   191      17.177 -41.421   4.606  1.00  0.00           C  
ATOM   3095  O   ILE   191      17.612 -41.688   3.543  1.00  0.00           O  
ATOM   3096  N   ILE   192      17.152 -40.180   5.169  1.00  0.00           N  
ATOM   3097  H   ILE   192      16.599 -40.099   6.010  1.00  0.00           H  
ATOM   3098  CA  ILE   192      17.711 -38.948   4.574  1.00  0.00           C  
ATOM   3099  HA  ILE   192      17.503 -39.019   3.506  1.00  0.00           H  
ATOM   3100  CB  ILE   192      17.152 -37.788   5.321  1.00  0.00           C  
ATOM   3101  HB  ILE   192      17.201 -38.116   6.359  1.00  0.00           H  
ATOM   3102  CG2 ILE   192      17.961 -36.456   5.312  1.00  0.00           C  
ATOM   3103 HG21 ILE   192      19.017 -36.648   5.503  1.00  0.00           H  
ATOM   3104 HG22 ILE   192      17.887 -36.094   4.287  1.00  0.00           H  
ATOM   3105 HG23 ILE   192      17.509 -35.722   5.979  1.00  0.00           H  
ATOM   3106  CG1 ILE   192      15.657 -37.501   4.919  1.00  0.00           C  
ATOM   3107 HG12 ILE   192      15.586 -37.231   3.865  1.00  0.00           H  
ATOM   3108 HG13 ILE   192      15.091 -38.426   5.024  1.00  0.00           H  
ATOM   3109  CD1 ILE   192      14.906 -36.518   5.764  1.00  0.00           C  
ATOM   3110 HD11 ILE   192      15.142 -35.454   5.747  1.00  0.00           H  
ATOM   3111 HD12 ILE   192      13.881 -36.465   5.397  1.00  0.00           H  
ATOM   3112 HD13 ILE   192      14.937 -36.863   6.797  1.00  0.00           H  
ATOM   3113  C   ILE   192      19.250 -39.063   4.861  1.00  0.00           C  
ATOM   3114  O   ILE   192      20.094 -38.836   4.046  1.00  0.00           O  
ATOM   3115  N   ALA   193      19.529 -39.373   6.099  1.00  0.00           N  
ATOM   3116  H   ALA   193      18.774 -39.545   6.748  1.00  0.00           H  
ATOM   3117  CA  ALA   193      20.882 -39.318   6.633  1.00  0.00           C  
ATOM   3118  HA  ALA   193      21.453 -38.533   6.137  1.00  0.00           H  
ATOM   3119  CB  ALA   193      20.834 -39.006   8.095  1.00  0.00           C  
ATOM   3120  HB1 ALA   193      21.833 -38.821   8.488  1.00  0.00           H  
ATOM   3121  HB2 ALA   193      20.281 -38.068   8.153  1.00  0.00           H  
ATOM   3122  HB3 ALA   193      20.365 -39.801   8.675  1.00  0.00           H  
ATOM   3123  C   ALA   193      21.709 -40.560   6.427  1.00  0.00           C  
ATOM   3124  O   ALA   193      22.070 -41.276   7.384  1.00  0.00           O  
ATOM   3125  N   SER   194      21.905 -40.909   5.201  1.00  0.00           N  
ATOM   3126  H   SER   194      21.716 -40.270   4.442  1.00  0.00           H  
ATOM   3127  CA  SER   194      22.465 -42.171   4.709  1.00  0.00           C  
ATOM   3128  HA  SER   194      23.210 -42.574   5.395  1.00  0.00           H  
ATOM   3129  CB  SER   194      21.333 -43.179   4.487  1.00  0.00           C  
ATOM   3130  HB2 SER   194      20.606 -43.269   5.294  1.00  0.00           H  
ATOM   3131  HB3 SER   194      20.719 -42.861   3.645  1.00  0.00           H  
ATOM   3132  OG  SER   194      21.777 -44.334   4.001  1.00  0.00           O  
ATOM   3133  HG  SER   194      21.899 -44.988   4.693  1.00  0.00           H  
ATOM   3134  C   SER   194      23.313 -41.892   3.443  1.00  0.00           C  
ATOM   3135  O   SER   194      23.169 -40.870   2.756  1.00  0.00           O  
ATOM   3136  N   ASP   195      24.232 -42.808   3.083  1.00  0.00           N  
ATOM   3137  H   ASP   195      24.291 -43.611   3.692  1.00  0.00           H  
ATOM   3138  CA  ASP   195      25.135 -42.906   1.914  1.00  0.00           C  
ATOM   3139  HA  ASP   195      25.790 -42.035   1.880  1.00  0.00           H  
ATOM   3140  CB  ASP   195      26.119 -44.087   2.203  1.00  0.00           C  
ATOM   3141  HB2 ASP   195      25.405 -44.876   2.440  1.00  0.00           H  
ATOM   3142  HB3 ASP   195      26.630 -44.312   1.267  1.00  0.00           H  
ATOM   3143  CG  ASP   195      27.084 -43.756   3.417  1.00  0.00           C  
ATOM   3144  OD1 ASP   195      26.993 -44.496   4.396  1.00  0.00           O  
ATOM   3145  OD2 ASP   195      27.924 -42.905   3.354  1.00  0.00           O  
ATOM   3146  C   ASP   195      24.419 -43.009   0.561  1.00  0.00           C  
ATOM   3147  O   ASP   195      25.094 -42.850  -0.487  1.00  0.00           O  
ATOM   3148  N   THR   196      23.158 -43.095   0.529  1.00  0.00           N  
ATOM   3149  H   THR   196      22.676 -43.024   1.413  1.00  0.00           H  
ATOM   3150  CA  THR   196      22.328 -43.198  -0.716  1.00  0.00           C  
ATOM   3151  HA  THR   196      22.621 -42.368  -1.358  1.00  0.00           H  
ATOM   3152  CB  THR   196      22.590 -44.576  -1.391  1.00  0.00           C  
ATOM   3153  HB  THR   196      23.655 -44.770  -1.521  1.00  0.00           H  
ATOM   3154  CG2 THR   196      22.028 -45.710  -0.543  1.00  0.00           C  
ATOM   3155 HG21 THR   196      22.270 -45.577   0.511  1.00  0.00           H  
ATOM   3156 HG22 THR   196      20.953 -45.699  -0.722  1.00  0.00           H  
ATOM   3157 HG23 THR   196      22.390 -46.632  -0.998  1.00  0.00           H  
ATOM   3158  OG1 THR   196      22.046 -44.592  -2.692  1.00  0.00           O  
ATOM   3159  HG1 THR   196      22.755 -44.219  -3.221  1.00  0.00           H  
ATOM   3160  C   THR   196      20.842 -43.069  -0.305  1.00  0.00           C  
ATOM   3161  O   THR   196      20.475 -43.024   0.873  1.00  0.00           O  
ATOM   3162  N   PHE   197      19.941 -42.956  -1.314  1.00  0.00           N  
ATOM   3163  H   PHE   197      20.297 -42.861  -2.254  1.00  0.00           H  
ATOM   3164  CA  PHE   197      18.522 -42.694  -1.124  1.00  0.00           C  
ATOM   3165  HA  PHE   197      18.330 -42.323  -0.117  1.00  0.00           H  
ATOM   3166  CB  PHE   197      17.980 -41.540  -2.002  1.00  0.00           C  
ATOM   3167  HB2 PHE   197      18.679 -40.704  -1.960  1.00  0.00           H  
ATOM   3168  HB3 PHE   197      18.002 -41.823  -3.054  1.00  0.00           H  
ATOM   3169  CG  PHE   197      16.538 -41.148  -1.715  1.00  0.00           C  
ATOM   3170  CD1 PHE   197      16.281 -40.723  -0.430  1.00  0.00           C  
ATOM   3171  HD1 PHE   197      17.134 -40.663   0.230  1.00  0.00           H  
ATOM   3172  CE1 PHE   197      14.986 -40.434  -0.052  1.00  0.00           C  
ATOM   3173  HE1 PHE   197      14.796 -40.046   0.938  1.00  0.00           H  
ATOM   3174  CZ  PHE   197      13.885 -40.499  -0.974  1.00  0.00           C  
ATOM   3175  HZ  PHE   197      12.867 -40.289  -0.683  1.00  0.00           H  
ATOM   3176  CE2 PHE   197      14.090 -40.976  -2.274  1.00  0.00           C  
ATOM   3177  HE2 PHE   197      13.296 -41.218  -2.965  1.00  0.00           H  
ATOM   3178  CD2 PHE   197      15.446 -41.306  -2.564  1.00  0.00           C  
ATOM   3179  HD2 PHE   197      15.651 -41.561  -3.593  1.00  0.00           H  
ATOM   3180  C   PHE   197      17.725 -43.944  -1.425  1.00  0.00           C  
ATOM   3181  O   PHE   197      17.442 -44.332  -2.537  1.00  0.00           O  
ATOM   3182  N   ASP   198      17.306 -44.615  -0.320  1.00  0.00           N  
ATOM   3183  H   ASP   198      17.476 -44.232   0.600  1.00  0.00           H  
ATOM   3184  CA  ASP   198      16.484 -45.800  -0.532  1.00  0.00           C  
ATOM   3185  HA  ASP   198      16.770 -46.282  -1.467  1.00  0.00           H  
ATOM   3186  CB  ASP   198      16.726 -46.820   0.543  1.00  0.00           C  
ATOM   3187  HB2 ASP   198      17.715 -47.275   0.491  1.00  0.00           H  
ATOM   3188  HB3 ASP   198      16.580 -46.296   1.488  1.00  0.00           H  
ATOM   3189  CG  ASP   198      15.882 -48.085   0.502  1.00  0.00           C  
ATOM   3190  OD1 ASP   198      16.183 -49.025   1.294  1.00  0.00           O  
ATOM   3191  OD2 ASP   198      14.929 -48.228  -0.291  1.00  0.00           O  
ATOM   3192  C   ASP   198      14.987 -45.378  -0.711  1.00  0.00           C  
ATOM   3193  O   ASP   198      14.200 -45.510   0.249  1.00  0.00           O  
ATOM   3194  N   LYS   199      14.600 -44.871  -1.862  1.00  0.00           N  
ATOM   3195  H   LYS   199      15.297 -44.695  -2.571  1.00  0.00           H  
ATOM   3196  CA  LYS   199      13.195 -44.402  -2.225  1.00  0.00           C  
ATOM   3197  HA  LYS   199      13.075 -43.457  -1.695  1.00  0.00           H  
ATOM   3198  CB  LYS   199      13.145 -44.127  -3.753  1.00  0.00           C  
ATOM   3199  HB2 LYS   199      13.967 -43.498  -4.094  1.00  0.00           H  
ATOM   3200  HB3 LYS   199      13.230 -45.095  -4.247  1.00  0.00           H  
ATOM   3201  CG  LYS   199      11.813 -43.471  -4.114  1.00  0.00           C  
ATOM   3202  HG2 LYS   199      11.003 -44.190  -4.239  1.00  0.00           H  
ATOM   3203  HG3 LYS   199      11.620 -42.633  -3.445  1.00  0.00           H  
ATOM   3204  CD  LYS   199      11.935 -42.739  -5.489  1.00  0.00           C  
ATOM   3205  HD2 LYS   199      10.922 -42.348  -5.592  1.00  0.00           H  
ATOM   3206  HD3 LYS   199      12.593 -41.877  -5.379  1.00  0.00           H  
ATOM   3207  CE  LYS   199      12.461 -43.584  -6.634  1.00  0.00           C  
ATOM   3208  HE2 LYS   199      13.544 -43.710  -6.626  1.00  0.00           H  
ATOM   3209  HE3 LYS   199      11.925 -44.520  -6.478  1.00  0.00           H  
ATOM   3210  NZ  LYS   199      12.215 -42.985  -7.950  1.00  0.00           N  
ATOM   3211  HZ1 LYS   199      12.556 -43.519  -8.737  1.00  0.00           H  
ATOM   3212  HZ2 LYS   199      11.239 -42.774  -8.103  1.00  0.00           H  
ATOM   3213  HZ3 LYS   199      12.767 -42.139  -7.976  1.00  0.00           H  
ATOM   3214  C   LYS   199      12.085 -45.359  -1.874  1.00  0.00           C  
ATOM   3215  O   LYS   199      11.050 -44.925  -1.373  1.00  0.00           O  
ATOM   3216  N   ALA   200      12.242 -46.681  -2.038  1.00  0.00           N  
ATOM   3217  H   ALA   200      13.125 -47.047  -2.365  1.00  0.00           H  
ATOM   3218  CA  ALA   200      11.227 -47.609  -1.623  1.00  0.00           C  
ATOM   3219  HA  ALA   200      10.294 -47.374  -2.134  1.00  0.00           H  
ATOM   3220  CB  ALA   200      11.719 -49.011  -2.102  1.00  0.00           C  
ATOM   3221  HB1 ALA   200      11.144 -49.734  -1.522  1.00  0.00           H  
ATOM   3222  HB2 ALA   200      11.436 -49.177  -3.141  1.00  0.00           H  
ATOM   3223  HB3 ALA   200      12.802 -49.085  -2.008  1.00  0.00           H  
ATOM   3224  C   ALA   200      10.994 -47.707  -0.083  1.00  0.00           C  
ATOM   3225  O   ALA   200       9.938 -47.482   0.406  1.00  0.00           O  
ATOM   3226  N   LYS   201      12.145 -47.800   0.622  1.00  0.00           N  
ATOM   3227  H   LYS   201      13.020 -47.845   0.120  1.00  0.00           H  
ATOM   3228  CA  LYS   201      12.145 -47.634   2.094  1.00  0.00           C  
ATOM   3229  HA  LYS   201      11.511 -48.388   2.561  1.00  0.00           H  
ATOM   3230  CB  LYS   201      13.529 -47.927   2.593  1.00  0.00           C  
ATOM   3231  HB2 LYS   201      13.778 -48.962   2.355  1.00  0.00           H  
ATOM   3232  HB3 LYS   201      14.244 -47.199   2.210  1.00  0.00           H  
ATOM   3233  CG  LYS   201      13.488 -47.861   4.122  1.00  0.00           C  
ATOM   3234  HG2 LYS   201      13.036 -46.912   4.412  1.00  0.00           H  
ATOM   3235  HG3 LYS   201      12.877 -48.695   4.467  1.00  0.00           H  
ATOM   3236  CD  LYS   201      14.841 -48.005   4.783  1.00  0.00           C  
ATOM   3237  HD2 LYS   201      15.547 -47.265   4.407  1.00  0.00           H  
ATOM   3238  HD3 LYS   201      14.729 -47.966   5.866  1.00  0.00           H  
ATOM   3239  CE  LYS   201      15.484 -49.392   4.566  1.00  0.00           C  
ATOM   3240  HE2 LYS   201      14.728 -50.151   4.768  1.00  0.00           H  
ATOM   3241  HE3 LYS   201      15.757 -49.400   3.511  1.00  0.00           H  
ATOM   3242  NZ  LYS   201      16.768 -49.483   5.263  1.00  0.00           N  
ATOM   3243  HZ1 LYS   201      17.313 -48.640   5.378  1.00  0.00           H  
ATOM   3244  HZ2 LYS   201      16.729 -49.883   6.190  1.00  0.00           H  
ATOM   3245  HZ3 LYS   201      17.431 -50.046   4.751  1.00  0.00           H  
ATOM   3246  C   LYS   201      11.583 -46.275   2.477  1.00  0.00           C  
ATOM   3247  O   LYS   201      10.929 -46.132   3.485  1.00  0.00           O  
ATOM   3248  N   ALA   202      11.805 -45.204   1.655  1.00  0.00           N  
ATOM   3249  H   ALA   202      12.517 -45.356   0.955  1.00  0.00           H  
ATOM   3250  CA  ALA   202      11.337 -43.790   1.900  1.00  0.00           C  
ATOM   3251  HA  ALA   202      11.526 -43.546   2.946  1.00  0.00           H  
ATOM   3252  CB  ALA   202      12.010 -42.847   0.906  1.00  0.00           C  
ATOM   3253  HB1 ALA   202      13.099 -42.880   0.930  1.00  0.00           H  
ATOM   3254  HB2 ALA   202      11.665 -43.091  -0.099  1.00  0.00           H  
ATOM   3255  HB3 ALA   202      11.604 -41.869   1.166  1.00  0.00           H  
ATOM   3256  C   ALA   202       9.777 -43.726   1.728  1.00  0.00           C  
ATOM   3257  O   ALA   202       9.004 -43.188   2.548  1.00  0.00           O  
ATOM   3258  N   GLU   203       9.340 -44.345   0.643  1.00  0.00           N  
ATOM   3259  H   GLU   203      10.076 -44.854   0.177  1.00  0.00           H  
ATOM   3260  CA  GLU   203       8.015 -44.424   0.196  1.00  0.00           C  
ATOM   3261  HA  GLU   203       7.572 -43.432   0.114  1.00  0.00           H  
ATOM   3262  CB  GLU   203       8.051 -44.978  -1.280  1.00  0.00           C  
ATOM   3263  HB2 GLU   203       8.474 -44.130  -1.818  1.00  0.00           H  
ATOM   3264  HB3 GLU   203       8.684 -45.863  -1.349  1.00  0.00           H  
ATOM   3265  CG  GLU   203       6.642 -45.313  -1.835  1.00  0.00           C  
ATOM   3266  HG2 GLU   203       6.354 -46.160  -1.213  1.00  0.00           H  
ATOM   3267  HG3 GLU   203       5.997 -44.455  -1.645  1.00  0.00           H  
ATOM   3268  CD  GLU   203       6.808 -45.785  -3.319  1.00  0.00           C  
ATOM   3269  OE1 GLU   203       7.441 -45.207  -4.278  1.00  0.00           O  
ATOM   3270  OE2 GLU   203       6.142 -46.905  -3.544  1.00  0.00           O  
ATOM   3271  C   GLU   203       7.119 -45.189   1.158  1.00  0.00           C  
ATOM   3272  O   GLU   203       6.067 -44.689   1.477  1.00  0.00           O  
ATOM   3273  N   ALA   204       7.667 -46.309   1.625  1.00  0.00           N  
ATOM   3274  H   ALA   204       8.544 -46.710   1.322  1.00  0.00           H  
ATOM   3275  CA  ALA   204       6.950 -47.095   2.677  1.00  0.00           C  
ATOM   3276  HA  ALA   204       5.964 -47.328   2.273  1.00  0.00           H  
ATOM   3277  CB  ALA   204       7.687 -48.419   2.916  1.00  0.00           C  
ATOM   3278  HB1 ALA   204       8.649 -48.265   3.405  1.00  0.00           H  
ATOM   3279  HB2 ALA   204       6.985 -49.031   3.481  1.00  0.00           H  
ATOM   3280  HB3 ALA   204       7.942 -48.799   1.927  1.00  0.00           H  
ATOM   3281  C   ALA   204       6.783 -46.354   4.066  1.00  0.00           C  
ATOM   3282  O   ALA   204       5.719 -46.589   4.674  1.00  0.00           O  
ATOM   3283  N   GLN   205       7.834 -45.565   4.445  1.00  0.00           N  
ATOM   3284  H   GLN   205       8.719 -45.510   3.962  1.00  0.00           H  
ATOM   3285  CA  GLN   205       7.700 -44.691   5.613  1.00  0.00           C  
ATOM   3286  HA  GLN   205       7.268 -45.233   6.454  1.00  0.00           H  
ATOM   3287  CB  GLN   205       9.059 -44.176   5.972  1.00  0.00           C  
ATOM   3288  HB2 GLN   205       9.646 -45.070   6.181  1.00  0.00           H  
ATOM   3289  HB3 GLN   205       9.528 -43.598   5.176  1.00  0.00           H  
ATOM   3290  CG  GLN   205       9.131 -43.427   7.370  1.00  0.00           C  
ATOM   3291  HG2 GLN   205      10.148 -43.122   7.617  1.00  0.00           H  
ATOM   3292  HG3 GLN   205       8.541 -42.512   7.405  1.00  0.00           H  
ATOM   3293  CD  GLN   205       8.806 -44.336   8.509  1.00  0.00           C  
ATOM   3294  OE1 GLN   205       9.143 -45.545   8.624  1.00  0.00           O  
ATOM   3295  NE2 GLN   205       8.127 -43.849   9.476  1.00  0.00           N  
ATOM   3296 HE21 GLN   205       7.936 -44.460  10.257  1.00  0.00           H  
ATOM   3297 HE22 GLN   205       8.081 -42.844   9.569  1.00  0.00           H  
ATOM   3298  C   GLN   205       6.742 -43.496   5.471  1.00  0.00           C  
ATOM   3299  O   GLN   205       5.810 -43.339   6.331  1.00  0.00           O  
ATOM   3300  N   ILE   206       6.633 -42.909   4.297  1.00  0.00           N  
ATOM   3301  H   ILE   206       7.254 -43.158   3.540  1.00  0.00           H  
ATOM   3302  CA  ILE   206       5.552 -42.042   3.905  1.00  0.00           C  
ATOM   3303  HA  ILE   206       5.562 -41.153   4.536  1.00  0.00           H  
ATOM   3304  CB  ILE   206       5.711 -41.555   2.465  1.00  0.00           C  
ATOM   3305  HB  ILE   206       6.145 -42.378   1.896  1.00  0.00           H  
ATOM   3306  CG2 ILE   206       4.439 -41.121   1.806  1.00  0.00           C  
ATOM   3307 HG21 ILE   206       4.741 -40.875   0.788  1.00  0.00           H  
ATOM   3308 HG22 ILE   206       3.779 -41.985   1.720  1.00  0.00           H  
ATOM   3309 HG23 ILE   206       3.866 -40.363   2.341  1.00  0.00           H  
ATOM   3310  CG1 ILE   206       6.807 -40.426   2.447  1.00  0.00           C  
ATOM   3311 HG12 ILE   206       6.511 -39.456   2.846  1.00  0.00           H  
ATOM   3312 HG13 ILE   206       7.642 -40.707   3.088  1.00  0.00           H  
ATOM   3313  CD1 ILE   206       7.375 -40.305   1.079  1.00  0.00           C  
ATOM   3314 HD11 ILE   206       8.124 -39.513   1.101  1.00  0.00           H  
ATOM   3315 HD12 ILE   206       7.921 -41.237   0.930  1.00  0.00           H  
ATOM   3316 HD13 ILE   206       6.609 -40.142   0.321  1.00  0.00           H  
ATOM   3317  C   ILE   206       4.206 -42.659   4.138  1.00  0.00           C  
ATOM   3318  O   ILE   206       3.446 -42.007   4.794  1.00  0.00           O  
ATOM   3319  N   ALA   207       3.934 -43.894   3.789  1.00  0.00           N  
ATOM   3320  H   ALA   207       4.697 -44.356   3.314  1.00  0.00           H  
ATOM   3321  CA  ALA   207       2.645 -44.624   4.028  1.00  0.00           C  
ATOM   3322  HA  ALA   207       1.812 -44.045   3.630  1.00  0.00           H  
ATOM   3323  CB  ALA   207       2.617 -45.830   3.142  1.00  0.00           C  
ATOM   3324  HB1 ALA   207       1.808 -46.553   3.247  1.00  0.00           H  
ATOM   3325  HB2 ALA   207       2.590 -45.435   2.127  1.00  0.00           H  
ATOM   3326  HB3 ALA   207       3.546 -46.387   3.270  1.00  0.00           H  
ATOM   3327  C   ALA   207       2.367 -44.886   5.490  1.00  0.00           C  
ATOM   3328  O   ALA   207       1.246 -44.774   5.847  1.00  0.00           O  
ATOM   3329  N   LYS   208       3.443 -45.090   6.233  1.00  0.00           N  
ATOM   3330  H   LYS   208       4.356 -44.937   5.829  1.00  0.00           H  
ATOM   3331  CA  LYS   208       3.451 -45.333   7.702  1.00  0.00           C  
ATOM   3332  HA  LYS   208       2.764 -46.172   7.809  1.00  0.00           H  
ATOM   3333  CB  LYS   208       4.797 -45.829   8.142  1.00  0.00           C  
ATOM   3334  HB2 LYS   208       5.133 -46.471   7.327  1.00  0.00           H  
ATOM   3335  HB3 LYS   208       5.537 -45.047   8.312  1.00  0.00           H  
ATOM   3336  CG  LYS   208       4.606 -46.530   9.498  1.00  0.00           C  
ATOM   3337  HG2 LYS   208       4.656 -45.761  10.269  1.00  0.00           H  
ATOM   3338  HG3 LYS   208       3.730 -47.173   9.580  1.00  0.00           H  
ATOM   3339  CD  LYS   208       5.919 -47.290   9.654  1.00  0.00           C  
ATOM   3340  HD2 LYS   208       6.145 -47.754   8.694  1.00  0.00           H  
ATOM   3341  HD3 LYS   208       6.671 -46.503   9.710  1.00  0.00           H  
ATOM   3342  CE  LYS   208       5.799 -48.338  10.828  1.00  0.00           C  
ATOM   3343  HE2 LYS   208       4.764 -48.328  11.170  1.00  0.00           H  
ATOM   3344  HE3 LYS   208       6.109 -49.306  10.434  1.00  0.00           H  
ATOM   3345  NZ  LYS   208       6.566 -47.989  12.049  1.00  0.00           N  
ATOM   3346  HZ1 LYS   208       6.489 -48.674  12.788  1.00  0.00           H  
ATOM   3347  HZ2 LYS   208       7.531 -47.948  11.754  1.00  0.00           H  
ATOM   3348  HZ3 LYS   208       6.368 -47.065  12.404  1.00  0.00           H  
ATOM   3349  C   LYS   208       2.918 -44.112   8.538  1.00  0.00           C  
ATOM   3350  O   LYS   208       2.467 -44.274   9.656  1.00  0.00           O  
ATOM   3351  N   MET   209       2.963 -42.873   7.905  1.00  0.00           N  
ATOM   3352  H   MET   209       3.384 -42.878   6.987  1.00  0.00           H  
ATOM   3353  CA  MET   209       2.486 -41.625   8.509  1.00  0.00           C  
ATOM   3354  HA  MET   209       2.087 -41.880   9.490  1.00  0.00           H  
ATOM   3355  CB  MET   209       3.563 -40.582   8.748  1.00  0.00           C  
ATOM   3356  HB2 MET   209       3.802 -40.272   7.731  1.00  0.00           H  
ATOM   3357  HB3 MET   209       3.202 -39.787   9.400  1.00  0.00           H  
ATOM   3358  CG  MET   209       4.708 -41.115   9.524  1.00  0.00           C  
ATOM   3359  HG2 MET   209       4.368 -41.522  10.476  1.00  0.00           H  
ATOM   3360  HG3 MET   209       4.991 -42.017   8.982  1.00  0.00           H  
ATOM   3361  SD  MET   209       6.079 -40.023   9.865  1.00  0.00           S  
ATOM   3362  CE  MET   209       6.280 -39.206   8.147  1.00  0.00           C  
ATOM   3363  HE1 MET   209       7.061 -38.471   8.342  1.00  0.00           H  
ATOM   3364  HE2 MET   209       6.693 -39.901   7.415  1.00  0.00           H  
ATOM   3365  HE3 MET   209       5.319 -38.865   7.760  1.00  0.00           H  
ATOM   3366  C   MET   209       1.361 -40.943   7.720  1.00  0.00           C  
ATOM   3367  O   MET   209       0.845 -39.879   8.013  1.00  0.00           O  
ATOM   3368  N   GLU   210       0.899 -41.604   6.649  1.00  0.00           N  
ATOM   3369  H   GLU   210       1.273 -42.494   6.354  1.00  0.00           H  
ATOM   3370  CA  GLU   210      -0.132 -41.130   5.680  1.00  0.00           C  
ATOM   3371  HA  GLU   210       0.177 -40.133   5.365  1.00  0.00           H  
ATOM   3372  CB  GLU   210      -0.351 -42.132   4.503  1.00  0.00           C  
ATOM   3373  HB2 GLU   210       0.592 -42.421   4.040  1.00  0.00           H  
ATOM   3374  HB3 GLU   210      -0.716 -43.066   4.928  1.00  0.00           H  
ATOM   3375  CG  GLU   210      -1.295 -41.610   3.390  1.00  0.00           C  
ATOM   3376  HG2 GLU   210      -1.261 -42.466   2.716  1.00  0.00           H  
ATOM   3377  HG3 GLU   210      -2.283 -41.482   3.832  1.00  0.00           H  
ATOM   3378  CD  GLU   210      -0.775 -40.281   2.757  1.00  0.00           C  
ATOM   3379  OE1 GLU   210       0.411 -39.945   2.789  1.00  0.00           O  
ATOM   3380  OE2 GLU   210      -1.611 -39.644   2.134  1.00  0.00           O  
ATOM   3381  C   GLU   210      -1.562 -40.864   6.177  1.00  0.00           C  
ATOM   3382  O   GLU   210      -2.095 -39.807   5.880  1.00  0.00           O  
ATOM   3383  N   GLU   211      -2.174 -41.761   6.928  1.00  0.00           N  
ATOM   3384  H   GLU   211      -1.759 -42.649   7.173  1.00  0.00           H  
ATOM   3385  CA  GLU   211      -3.535 -41.496   7.452  1.00  0.00           C  
ATOM   3386  HA  GLU   211      -4.126 -41.139   6.610  1.00  0.00           H  
ATOM   3387  CB  GLU   211      -4.230 -42.780   8.067  1.00  0.00           C  
ATOM   3388  HB2 GLU   211      -3.512 -43.252   8.738  1.00  0.00           H  
ATOM   3389  HB3 GLU   211      -5.104 -42.490   8.649  1.00  0.00           H  
ATOM   3390  CG  GLU   211      -4.570 -43.807   6.954  1.00  0.00           C  
ATOM   3391  HG2 GLU   211      -3.632 -44.046   6.453  1.00  0.00           H  
ATOM   3392  HG3 GLU   211      -5.068 -44.648   7.438  1.00  0.00           H  
ATOM   3393  CD  GLU   211      -5.609 -43.290   5.948  1.00  0.00           C  
ATOM   3394  OE1 GLU   211      -5.474 -43.638   4.755  1.00  0.00           O  
ATOM   3395  OE2 GLU   211      -6.499 -42.475   6.327  1.00  0.00           O  
ATOM   3396  C   GLU   211      -3.566 -40.333   8.426  1.00  0.00           C  
ATOM   3397  O   GLU   211      -4.581 -39.655   8.569  1.00  0.00           O  
ATOM   3398  N   GLN   212      -2.438 -40.121   9.144  1.00  0.00           N  
ATOM   3399  H   GLN   212      -1.728 -40.824   8.996  1.00  0.00           H  
ATOM   3400  CA  GLN   212      -2.102 -38.781   9.892  1.00  0.00           C  
ATOM   3401  HA  GLN   212      -2.959 -38.604  10.542  1.00  0.00           H  
ATOM   3402  CB  GLN   212      -0.945 -39.181  10.789  1.00  0.00           C  
ATOM   3403  HB2 GLN   212      -1.343 -39.774  11.613  1.00  0.00           H  
ATOM   3404  HB3 GLN   212      -0.231 -39.812  10.260  1.00  0.00           H  
ATOM   3405  CG  GLN   212      -0.341 -38.101  11.646  1.00  0.00           C  
ATOM   3406  HG2 GLN   212      -1.128 -37.460  12.044  1.00  0.00           H  
ATOM   3407  HG3 GLN   212       0.279 -38.628  12.371  1.00  0.00           H  
ATOM   3408  CD  GLN   212       0.667 -37.217  10.920  1.00  0.00           C  
ATOM   3409  OE1 GLN   212       1.074 -36.198  11.436  1.00  0.00           O  
ATOM   3410  NE2 GLN   212       1.102 -37.457   9.730  1.00  0.00           N  
ATOM   3411 HE21 GLN   212       1.776 -36.806   9.352  1.00  0.00           H  
ATOM   3412 HE22 GLN   212       0.861 -38.280   9.197  1.00  0.00           H  
ATOM   3413  C   GLN   212      -1.871 -37.587   8.946  1.00  0.00           C  
ATOM   3414  O   GLN   212      -2.393 -36.497   9.230  1.00  0.00           O  
ATOM   3415  N   ARG   213      -1.198 -37.737   7.808  1.00  0.00           N  
ATOM   3416  H   ARG   213      -0.999 -38.698   7.569  1.00  0.00           H  
ATOM   3417  CA  ARG   213      -0.921 -36.733   6.869  1.00  0.00           C  
ATOM   3418  HA  ARG   213      -0.344 -35.946   7.354  1.00  0.00           H  
ATOM   3419  CB  ARG   213      -0.019 -37.283   5.680  1.00  0.00           C  
ATOM   3420  HB2 ARG   213       0.785 -37.889   6.099  1.00  0.00           H  
ATOM   3421  HB3 ARG   213      -0.723 -37.918   5.143  1.00  0.00           H  
ATOM   3422  CG  ARG   213       0.490 -36.040   4.821  1.00  0.00           C  
ATOM   3423  HG2 ARG   213      -0.331 -35.325   4.769  1.00  0.00           H  
ATOM   3424  HG3 ARG   213       1.272 -35.544   5.396  1.00  0.00           H  
ATOM   3425  CD  ARG   213       0.988 -36.446   3.450  1.00  0.00           C  
ATOM   3426  HD2 ARG   213       1.526 -35.649   2.936  1.00  0.00           H  
ATOM   3427  HD3 ARG   213       1.787 -37.177   3.576  1.00  0.00           H  
ATOM   3428  NE  ARG   213      -0.053 -37.068   2.574  1.00  0.00           N  
ATOM   3429  HE  ARG   213      -0.020 -38.077   2.580  1.00  0.00           H  
ATOM   3430  CZ  ARG   213      -1.014 -36.500   1.893  1.00  0.00           C  
ATOM   3431  NH1 ARG   213      -1.287 -35.230   1.872  1.00  0.00           N  
ATOM   3432 HH11 ARG   213      -0.682 -34.472   2.155  1.00  0.00           H  
ATOM   3433 HH12 ARG   213      -2.192 -34.996   1.490  1.00  0.00           H  
ATOM   3434  NH2 ARG   213      -1.899 -37.215   1.248  1.00  0.00           N  
ATOM   3435 HH21 ARG   213      -1.807 -38.221   1.258  1.00  0.00           H  
ATOM   3436 HH22 ARG   213      -2.771 -36.820   0.928  1.00  0.00           H  
ATOM   3437  C   ARG   213      -2.176 -36.022   6.428  1.00  0.00           C  
ATOM   3438  O   ARG   213      -2.228 -34.793   6.346  1.00  0.00           O  
ATOM   3439  N   LYS   214      -3.166 -36.843   5.999  1.00  0.00           N  
ATOM   3440  H   LYS   214      -2.803 -37.785   6.030  1.00  0.00           H  
ATOM   3441  CA  LYS   214      -4.458 -36.608   5.439  1.00  0.00           C  
ATOM   3442  HA  LYS   214      -4.473 -36.040   4.509  1.00  0.00           H  
ATOM   3443  CB  LYS   214      -4.939 -38.021   5.229  1.00  0.00           C  
ATOM   3444  HB2 LYS   214      -4.807 -38.663   6.101  1.00  0.00           H  
ATOM   3445  HB3 LYS   214      -5.992 -37.992   4.947  1.00  0.00           H  
ATOM   3446  CG  LYS   214      -4.460 -38.702   3.897  1.00  0.00           C  
ATOM   3447  HG2 LYS   214      -4.879 -38.121   3.076  1.00  0.00           H  
ATOM   3448  HG3 LYS   214      -3.382 -38.646   3.743  1.00  0.00           H  
ATOM   3449  CD  LYS   214      -5.132 -40.066   3.886  1.00  0.00           C  
ATOM   3450  HD2 LYS   214      -4.703 -40.730   4.637  1.00  0.00           H  
ATOM   3451  HD3 LYS   214      -6.207 -40.117   4.058  1.00  0.00           H  
ATOM   3452  CE  LYS   214      -4.754 -40.796   2.570  1.00  0.00           C  
ATOM   3453  HE2 LYS   214      -4.809 -40.086   1.745  1.00  0.00           H  
ATOM   3454  HE3 LYS   214      -3.718 -41.121   2.673  1.00  0.00           H  
ATOM   3455  NZ  LYS   214      -5.592 -41.898   2.323  1.00  0.00           N  
ATOM   3456  HZ1 LYS   214      -5.283 -42.364   1.482  1.00  0.00           H  
ATOM   3457  HZ2 LYS   214      -5.616 -42.556   3.089  1.00  0.00           H  
ATOM   3458  HZ3 LYS   214      -6.526 -41.602   2.077  1.00  0.00           H  
ATOM   3459  C   LYS   214      -5.254 -35.829   6.481  1.00  0.00           C  
ATOM   3460  O   LYS   214      -5.948 -35.003   5.985  1.00  0.00           O  
ATOM   3461  N   ALA   215      -5.110 -36.179   7.801  1.00  0.00           N  
ATOM   3462  H   ALA   215      -4.452 -36.896   8.072  1.00  0.00           H  
ATOM   3463  CA  ALA   215      -5.859 -35.484   8.797  1.00  0.00           C  
ATOM   3464  HA  ALA   215      -6.922 -35.378   8.581  1.00  0.00           H  
ATOM   3465  CB  ALA   215      -5.779 -36.411  10.025  1.00  0.00           C  
ATOM   3466  HB1 ALA   215      -6.357 -35.943  10.821  1.00  0.00           H  
ATOM   3467  HB2 ALA   215      -6.072 -37.419   9.730  1.00  0.00           H  
ATOM   3468  HB3 ALA   215      -4.753 -36.383  10.393  1.00  0.00           H  
ATOM   3469  C   ALA   215      -5.261 -33.946   8.968  1.00  0.00           C  
ATOM   3470  O   ALA   215      -6.019 -32.992   8.924  1.00  0.00           O  
ATOM   3471  N   ASN   216      -3.968 -33.817   9.214  1.00  0.00           N  
ATOM   3472  H   ASN   216      -3.398 -34.629   9.400  1.00  0.00           H  
ATOM   3473  CA  ASN   216      -3.385 -32.505   9.185  1.00  0.00           C  
ATOM   3474  HA  ASN   216      -3.796 -31.908  10.000  1.00  0.00           H  
ATOM   3475  CB  ASN   216      -1.825 -32.665   9.381  1.00  0.00           C  
ATOM   3476  HB2 ASN   216      -1.407 -33.338   8.633  1.00  0.00           H  
ATOM   3477  HB3 ASN   216      -1.443 -31.664   9.178  1.00  0.00           H  
ATOM   3478  CG  ASN   216      -1.434 -33.038  10.761  1.00  0.00           C  
ATOM   3479  OD1 ASN   216      -1.147 -32.168  11.564  1.00  0.00           O  
ATOM   3480  ND2 ASN   216      -1.440 -34.237  11.085  1.00  0.00           N  
ATOM   3481 HD21 ASN   216      -1.158 -34.452  12.031  1.00  0.00           H  
ATOM   3482 HD22 ASN   216      -1.647 -34.953  10.403  1.00  0.00           H  
ATOM   3483  C   ASN   216      -3.642 -31.658   7.874  1.00  0.00           C  
ATOM   3484  O   ASN   216      -3.889 -30.462   7.921  1.00  0.00           O  
ATOM   3485  N   MET   217      -3.537 -32.346   6.752  1.00  0.00           N  
ATOM   3486  H   MET   217      -3.425 -33.350   6.740  1.00  0.00           H  
ATOM   3487  CA  MET   217      -3.544 -31.744   5.377  1.00  0.00           C  
ATOM   3488  HA  MET   217      -2.722 -31.029   5.352  1.00  0.00           H  
ATOM   3489  CB  MET   217      -3.172 -32.841   4.315  1.00  0.00           C  
ATOM   3490  HB2 MET   217      -2.161 -33.216   4.478  1.00  0.00           H  
ATOM   3491  HB3 MET   217      -3.837 -33.667   4.566  1.00  0.00           H  
ATOM   3492  CG  MET   217      -3.306 -32.270   2.856  1.00  0.00           C  
ATOM   3493  HG2 MET   217      -3.349 -31.183   2.930  1.00  0.00           H  
ATOM   3494  HG3 MET   217      -2.493 -32.667   2.249  1.00  0.00           H  
ATOM   3495  SD  MET   217      -4.796 -32.797   2.057  1.00  0.00           S  
ATOM   3496  CE  MET   217      -5.358 -34.412   2.524  1.00  0.00           C  
ATOM   3497  HE1 MET   217      -4.476 -35.050   2.472  1.00  0.00           H  
ATOM   3498  HE2 MET   217      -5.953 -34.372   3.436  1.00  0.00           H  
ATOM   3499  HE3 MET   217      -6.010 -34.712   1.704  1.00  0.00           H  
ATOM   3500  C   MET   217      -4.918 -30.965   5.154  1.00  0.00           C  
ATOM   3501  O   MET   217      -4.814 -29.780   4.883  1.00  0.00           O  
ATOM   3502  N   LEU   218      -6.051 -31.594   5.361  1.00  0.00           N  
ATOM   3503  H   LEU   218      -5.921 -32.492   5.805  1.00  0.00           H  
ATOM   3504  CA  LEU   218      -7.331 -30.892   5.271  1.00  0.00           C  
ATOM   3505  HA  LEU   218      -7.280 -30.244   4.396  1.00  0.00           H  
ATOM   3506  CB  LEU   218      -8.365 -32.046   4.998  1.00  0.00           C  
ATOM   3507  HB2 LEU   218      -7.800 -32.786   4.431  1.00  0.00           H  
ATOM   3508  HB3 LEU   218      -8.618 -32.417   5.992  1.00  0.00           H  
ATOM   3509  CG  LEU   218      -9.529 -31.566   4.083  1.00  0.00           C  
ATOM   3510  HG  LEU   218      -9.930 -30.618   4.442  1.00  0.00           H  
ATOM   3511  CD1 LEU   218      -9.218 -31.564   2.605  1.00  0.00           C  
ATOM   3512 HD11 LEU   218      -8.633 -32.457   2.386  1.00  0.00           H  
ATOM   3513 HD12 LEU   218     -10.135 -31.551   2.016  1.00  0.00           H  
ATOM   3514 HD13 LEU   218      -8.593 -30.684   2.452  1.00  0.00           H  
ATOM   3515  CD2 LEU   218     -10.658 -32.583   4.381  1.00  0.00           C  
ATOM   3516 HD21 LEU   218     -10.194 -33.560   4.243  1.00  0.00           H  
ATOM   3517 HD22 LEU   218     -11.070 -32.554   5.390  1.00  0.00           H  
ATOM   3518 HD23 LEU   218     -11.481 -32.471   3.676  1.00  0.00           H  
ATOM   3519  C   LEU   218      -7.796 -30.053   6.481  1.00  0.00           C  
ATOM   3520  O   LEU   218      -8.582 -29.138   6.234  1.00  0.00           O  
ATOM   3521  N   ALA   219      -7.357 -30.349   7.664  1.00  0.00           N  
ATOM   3522  H   ALA   219      -6.996 -31.276   7.837  1.00  0.00           H  
ATOM   3523  CA  ALA   219      -7.622 -29.451   8.771  1.00  0.00           C  
ATOM   3524  HA  ALA   219      -8.702 -29.332   8.854  1.00  0.00           H  
ATOM   3525  CB  ALA   219      -7.264 -30.182   9.978  1.00  0.00           C  
ATOM   3526  HB1 ALA   219      -7.821 -31.118  10.021  1.00  0.00           H  
ATOM   3527  HB2 ALA   219      -6.212 -30.412  10.152  1.00  0.00           H  
ATOM   3528  HB3 ALA   219      -7.475 -29.597  10.873  1.00  0.00           H  
ATOM   3529  C   ALA   219      -6.925 -28.064   8.717  1.00  0.00           C  
ATOM   3530  O   ALA   219      -7.459 -27.090   9.237  1.00  0.00           O  
ATOM   3531  N   HIE   220      -5.666 -27.959   8.226  1.00  0.00           N  
ATOM   3532  H   HIE   220      -5.187 -28.717   7.761  1.00  0.00           H  
ATOM   3533  CA  HIE   220      -4.899 -26.689   8.088  1.00  0.00           C  
ATOM   3534  HA  HIE   220      -4.652 -26.276   9.065  1.00  0.00           H  
ATOM   3535  CB  HIE   220      -3.530 -27.124   7.585  1.00  0.00           C  
ATOM   3536  HB2 HIE   220      -3.007 -27.557   8.438  1.00  0.00           H  
ATOM   3537  HB3 HIE   220      -3.583 -27.900   6.820  1.00  0.00           H  
ATOM   3538  CG  HIE   220      -2.603 -26.014   7.155  1.00  0.00           C  
ATOM   3539  ND1 HIE   220      -2.890 -25.074   6.095  1.00  0.00           N  
ATOM   3540  CE1 HIE   220      -1.828 -24.301   6.091  1.00  0.00           C  
ATOM   3541  HE1 HIE   220      -1.690 -23.497   5.384  1.00  0.00           H  
ATOM   3542  NE2 HIE   220      -0.880 -24.755   6.864  1.00  0.00           N  
ATOM   3543  HE2 HIE   220       0.056 -24.397   6.992  1.00  0.00           H  
ATOM   3544  CD2 HIE   220      -1.344 -25.839   7.569  1.00  0.00           C  
ATOM   3545  HD2 HIE   220      -0.769 -26.497   8.203  1.00  0.00           H  
ATOM   3546  C   HIE   220      -5.587 -25.770   7.143  1.00  0.00           C  
ATOM   3547  O   HIE   220      -5.796 -24.587   7.469  1.00  0.00           O  
ATOM   3548  N   MET   221      -6.062 -26.248   5.977  1.00  0.00           N  
ATOM   3549  H   MET   221      -5.970 -27.230   5.762  1.00  0.00           H  
ATOM   3550  CA  MET   221      -6.805 -25.485   4.999  1.00  0.00           C  
ATOM   3551  HA  MET   221      -6.244 -24.565   4.833  1.00  0.00           H  
ATOM   3552  CB  MET   221      -7.005 -26.241   3.747  1.00  0.00           C  
ATOM   3553  HB2 MET   221      -7.630 -27.126   3.868  1.00  0.00           H  
ATOM   3554  HB3 MET   221      -7.418 -25.631   2.943  1.00  0.00           H  
ATOM   3555  CG  MET   221      -5.684 -26.774   3.124  1.00  0.00           C  
ATOM   3556  HG2 MET   221      -5.070 -25.921   2.835  1.00  0.00           H  
ATOM   3557  HG3 MET   221      -5.135 -27.310   3.899  1.00  0.00           H  
ATOM   3558  SD  MET   221      -5.986 -27.691   1.679  1.00  0.00           S  
ATOM   3559  CE  MET   221      -4.398 -28.317   1.357  1.00  0.00           C  
ATOM   3560  HE1 MET   221      -3.758 -28.649   2.175  1.00  0.00           H  
ATOM   3561  HE2 MET   221      -4.485 -29.182   0.700  1.00  0.00           H  
ATOM   3562  HE3 MET   221      -3.838 -27.466   0.969  1.00  0.00           H  
ATOM   3563  C   MET   221      -8.186 -25.060   5.634  1.00  0.00           C  
ATOM   3564  O   MET   221      -8.693 -24.029   5.294  1.00  0.00           O  
ATOM   3565  N   GLU   222      -8.841 -25.840   6.509  1.00  0.00           N  
ATOM   3566  H   GLU   222      -8.408 -26.665   6.899  1.00  0.00           H  
ATOM   3567  CA  GLU   222     -10.126 -25.518   7.105  1.00  0.00           C  
ATOM   3568  HA  GLU   222     -10.805 -25.116   6.353  1.00  0.00           H  
ATOM   3569  CB  GLU   222     -10.891 -26.768   7.608  1.00  0.00           C  
ATOM   3570  HB2 GLU   222     -11.251 -27.404   6.799  1.00  0.00           H  
ATOM   3571  HB3 GLU   222     -10.138 -27.355   8.134  1.00  0.00           H  
ATOM   3572  CG  GLU   222     -12.075 -26.406   8.624  1.00  0.00           C  
ATOM   3573  HG2 GLU   222     -11.814 -25.750   9.454  1.00  0.00           H  
ATOM   3574  HG3 GLU   222     -12.882 -25.877   8.117  1.00  0.00           H  
ATOM   3575  CD  GLU   222     -12.772 -27.632   9.231  1.00  0.00           C  
ATOM   3576  OE1 GLU   222     -13.691 -27.537  10.083  1.00  0.00           O  
ATOM   3577  OE2 GLU   222     -12.341 -28.817   8.967  1.00  0.00           O  
ATOM   3578  C   GLU   222      -9.850 -24.387   8.169  1.00  0.00           C  
ATOM   3579  O   GLU   222     -10.679 -23.416   8.235  1.00  0.00           O  
ATOM   3580  N   THR   223      -8.799 -24.514   8.972  1.00  0.00           N  
ATOM   3581  H   THR   223      -8.130 -25.263   8.866  1.00  0.00           H  
ATOM   3582  CA  THR   223      -8.319 -23.502   9.936  1.00  0.00           C  
ATOM   3583  HA  THR   223      -9.122 -23.402  10.667  1.00  0.00           H  
ATOM   3584  CB  THR   223      -7.162 -23.962  10.818  1.00  0.00           C  
ATOM   3585  HB  THR   223      -6.269 -23.956  10.192  1.00  0.00           H  
ATOM   3586  CG2 THR   223      -6.956 -23.108  12.053  1.00  0.00           C  
ATOM   3587 HG21 THR   223      -7.774 -23.191  12.769  1.00  0.00           H  
ATOM   3588 HG22 THR   223      -6.013 -23.387  12.524  1.00  0.00           H  
ATOM   3589 HG23 THR   223      -6.801 -22.076  11.739  1.00  0.00           H  
ATOM   3590  OG1 THR   223      -7.517 -25.271  11.233  1.00  0.00           O  
ATOM   3591  HG1 THR   223      -7.410 -25.867  10.488  1.00  0.00           H  
ATOM   3592  C   THR   223      -7.861 -22.233   9.189  1.00  0.00           C  
ATOM   3593  O   THR   223      -8.390 -21.194   9.598  1.00  0.00           O  
ATOM   3594  N   GLN   224      -7.123 -22.194   8.094  1.00  0.00           N  
ATOM   3595  H   GLN   224      -6.530 -22.956   7.797  1.00  0.00           H  
ATOM   3596  CA  GLN   224      -6.955 -20.988   7.280  1.00  0.00           C  
ATOM   3597  HA  GLN   224      -6.357 -20.313   7.892  1.00  0.00           H  
ATOM   3598  CB  GLN   224      -6.294 -21.339   5.948  1.00  0.00           C  
ATOM   3599  HB2 GLN   224      -6.788 -22.254   5.622  1.00  0.00           H  
ATOM   3600  HB3 GLN   224      -6.436 -20.488   5.282  1.00  0.00           H  
ATOM   3601  CG  GLN   224      -4.811 -21.457   6.075  1.00  0.00           C  
ATOM   3602  HG2 GLN   224      -4.394 -20.506   6.407  1.00  0.00           H  
ATOM   3603  HG3 GLN   224      -4.529 -22.265   6.751  1.00  0.00           H  
ATOM   3604  CD  GLN   224      -4.220 -21.657   4.685  1.00  0.00           C  
ATOM   3605  OE1 GLN   224      -3.887 -20.660   4.083  1.00  0.00           O  
ATOM   3606  NE2 GLN   224      -4.053 -22.890   4.220  1.00  0.00           N  
ATOM   3607 HE21 GLN   224      -3.555 -22.897   3.341  1.00  0.00           H  
ATOM   3608 HE22 GLN   224      -4.277 -23.661   4.832  1.00  0.00           H  
ATOM   3609  C   GLN   224      -8.264 -20.310   6.890  1.00  0.00           C  
ATOM   3610  O   GLN   224      -8.501 -19.139   7.107  1.00  0.00           O  
ATOM   3611  N   ASN   225      -9.231 -21.073   6.379  1.00  0.00           N  
ATOM   3612  H   ASN   225      -9.043 -22.066   6.370  1.00  0.00           H  
ATOM   3613  CA  ASN   225     -10.581 -20.548   6.086  1.00  0.00           C  
ATOM   3614  HA  ASN   225     -10.502 -19.678   5.435  1.00  0.00           H  
ATOM   3615  CB  ASN   225     -11.360 -21.591   5.259  1.00  0.00           C  
ATOM   3616  HB2 ASN   225     -10.777 -21.771   4.356  1.00  0.00           H  
ATOM   3617  HB3 ASN   225     -11.582 -22.483   5.845  1.00  0.00           H  
ATOM   3618  CG  ASN   225     -12.731 -20.991   4.871  1.00  0.00           C  
ATOM   3619  OD1 ASN   225     -13.769 -21.154   5.524  1.00  0.00           O  
ATOM   3620  ND2 ASN   225     -12.733 -20.122   3.880  1.00  0.00           N  
ATOM   3621 HD21 ASN   225     -13.537 -19.528   3.736  1.00  0.00           H  
ATOM   3622 HD22 ASN   225     -11.893 -19.912   3.360  1.00  0.00           H  
ATOM   3623  C   ASN   225     -11.404 -19.990   7.284  1.00  0.00           C  
ATOM   3624  O   ASN   225     -11.982 -18.918   7.231  1.00  0.00           O  
ATOM   3625  N   LYS   226     -11.311 -20.612   8.431  1.00  0.00           N  
ATOM   3626  H   LYS   226     -10.684 -21.404   8.453  1.00  0.00           H  
ATOM   3627  CA  LYS   226     -11.976 -20.131   9.617  1.00  0.00           C  
ATOM   3628  HA  LYS   226     -13.032 -19.882   9.511  1.00  0.00           H  
ATOM   3629  CB  LYS   226     -12.048 -21.302  10.678  1.00  0.00           C  
ATOM   3630  HB2 LYS   226     -11.060 -21.755  10.758  1.00  0.00           H  
ATOM   3631  HB3 LYS   226     -12.362 -20.832  11.610  1.00  0.00           H  
ATOM   3632  CG  LYS   226     -13.086 -22.293  10.245  1.00  0.00           C  
ATOM   3633  HG2 LYS   226     -14.073 -21.869  10.062  1.00  0.00           H  
ATOM   3634  HG3 LYS   226     -12.846 -22.908   9.378  1.00  0.00           H  
ATOM   3635  CD  LYS   226     -13.309 -23.325  11.377  1.00  0.00           C  
ATOM   3636  HD2 LYS   226     -12.310 -23.661  11.656  1.00  0.00           H  
ATOM   3637  HD3 LYS   226     -13.608 -22.752  12.254  1.00  0.00           H  
ATOM   3638  CE  LYS   226     -14.275 -24.472  10.961  1.00  0.00           C  
ATOM   3639  HE2 LYS   226     -15.250 -24.018  10.781  1.00  0.00           H  
ATOM   3640  HE3 LYS   226     -13.954 -24.972  10.048  1.00  0.00           H  
ATOM   3641  NZ  LYS   226     -14.439 -25.453  12.103  1.00  0.00           N  
ATOM   3642  HZ1 LYS   226     -14.815 -24.978  12.911  1.00  0.00           H  
ATOM   3643  HZ2 LYS   226     -15.111 -26.200  11.999  1.00  0.00           H  
ATOM   3644  HZ3 LYS   226     -13.537 -25.800  12.397  1.00  0.00           H  
ATOM   3645  C   LYS   226     -11.299 -18.912  10.323  1.00  0.00           C  
ATOM   3646  O   LYS   226     -11.922 -18.057  10.878  1.00  0.00           O  
ATOM   3647  N   ILE   227     -10.044 -18.678   9.986  1.00  0.00           N  
ATOM   3648  H   ILE   227      -9.637 -19.330   9.331  1.00  0.00           H  
ATOM   3649  CA  ILE   227      -9.351 -17.408  10.207  1.00  0.00           C  
ATOM   3650  HA  ILE   227      -9.654 -17.080  11.201  1.00  0.00           H  
ATOM   3651  CB  ILE   227      -7.812 -17.686  10.168  1.00  0.00           C  
ATOM   3652  HB  ILE   227      -7.623 -18.328   9.307  1.00  0.00           H  
ATOM   3653  CG2 ILE   227      -6.890 -16.511  10.201  1.00  0.00           C  
ATOM   3654 HG21 ILE   227      -7.092 -15.889  11.072  1.00  0.00           H  
ATOM   3655 HG22 ILE   227      -5.813 -16.636  10.085  1.00  0.00           H  
ATOM   3656 HG23 ILE   227      -7.109 -15.815   9.391  1.00  0.00           H  
ATOM   3657  CG1 ILE   227      -7.555 -18.557  11.451  1.00  0.00           C  
ATOM   3658 HG12 ILE   227      -8.003 -18.111  12.339  1.00  0.00           H  
ATOM   3659 HG13 ILE   227      -7.949 -19.557  11.269  1.00  0.00           H  
ATOM   3660  CD1 ILE   227      -6.081 -18.763  11.783  1.00  0.00           C  
ATOM   3661 HD11 ILE   227      -5.630 -19.365  10.994  1.00  0.00           H  
ATOM   3662 HD12 ILE   227      -5.591 -17.802  11.941  1.00  0.00           H  
ATOM   3663 HD13 ILE   227      -5.944 -19.295  12.725  1.00  0.00           H  
ATOM   3664  C   ILE   227      -9.626 -16.318   9.233  1.00  0.00           C  
ATOM   3665  O   ILE   227      -9.791 -15.205   9.707  1.00  0.00           O  
ATOM   3666  N   TYR   228      -9.599 -16.614   7.949  1.00  0.00           N  
ATOM   3667  H   TYR   228      -9.455 -17.540   7.572  1.00  0.00           H  
ATOM   3668  CA  TYR   228      -9.910 -15.604   6.994  1.00  0.00           C  
ATOM   3669  HA  TYR   228      -9.059 -14.928   6.911  1.00  0.00           H  
ATOM   3670  CB  TYR   228      -9.944 -16.419   5.607  1.00  0.00           C  
ATOM   3671  HB2 TYR   228      -9.000 -16.926   5.407  1.00  0.00           H  
ATOM   3672  HB3 TYR   228     -10.667 -17.211   5.803  1.00  0.00           H  
ATOM   3673  CG  TYR   228     -10.275 -15.451   4.456  1.00  0.00           C  
ATOM   3674  CD1 TYR   228      -9.349 -14.469   4.062  1.00  0.00           C  
ATOM   3675  HD1 TYR   228      -8.457 -14.233   4.623  1.00  0.00           H  
ATOM   3676  CE1 TYR   228      -9.571 -13.974   2.739  1.00  0.00           C  
ATOM   3677  HE1 TYR   228      -8.724 -13.498   2.266  1.00  0.00           H  
ATOM   3678  CZ  TYR   228     -10.753 -14.165   1.984  1.00  0.00           C  
ATOM   3679  OH  TYR   228     -10.839 -13.836   0.704  1.00  0.00           O  
ATOM   3680  HH  TYR   228     -11.735 -13.945   0.377  1.00  0.00           H  
ATOM   3681  CE2 TYR   228     -11.772 -14.857   2.608  1.00  0.00           C  
ATOM   3682  HE2 TYR   228     -12.712 -14.923   2.080  1.00  0.00           H  
ATOM   3683  CD2 TYR   228     -11.540 -15.640   3.837  1.00  0.00           C  
ATOM   3684  HD2 TYR   228     -12.286 -16.339   4.185  1.00  0.00           H  
ATOM   3685  C   TYR   228     -11.290 -14.890   7.294  1.00  0.00           C  
ATOM   3686  O   TYR   228     -11.413 -13.719   7.026  1.00  0.00           O  
ATOM   3687  N   ASN   229     -12.256 -15.680   7.760  1.00  0.00           N  
ATOM   3688  H   ASN   229     -12.082 -16.669   7.658  1.00  0.00           H  
ATOM   3689  CA  ASN   229     -13.628 -15.160   8.202  1.00  0.00           C  
ATOM   3690  HA  ASN   229     -14.036 -14.510   7.428  1.00  0.00           H  
ATOM   3691  CB  ASN   229     -14.608 -16.332   8.295  1.00  0.00           C  
ATOM   3692  HB2 ASN   229     -14.142 -17.196   8.768  1.00  0.00           H  
ATOM   3693  HB3 ASN   229     -15.509 -16.059   8.845  1.00  0.00           H  
ATOM   3694  CG  ASN   229     -15.125 -16.785   6.871  1.00  0.00           C  
ATOM   3695  OD1 ASN   229     -15.988 -16.226   6.261  1.00  0.00           O  
ATOM   3696  ND2 ASN   229     -14.299 -17.548   6.155  1.00  0.00           N  
ATOM   3697 HD21 ASN   229     -14.466 -17.694   5.169  1.00  0.00           H  
ATOM   3698 HD22 ASN   229     -13.505 -17.910   6.663  1.00  0.00           H  
ATOM   3699  C   ASN   229     -13.516 -14.221   9.458  1.00  0.00           C  
ATOM   3700  O   ASN   229     -14.545 -13.654   9.879  1.00  0.00           O  
ATOM   3701  N   ILE   230     -12.346 -14.030  10.095  1.00  0.00           N  
ATOM   3702  H   ILE   230     -11.652 -14.693   9.778  1.00  0.00           H  
ATOM   3703  CA  ILE   230     -12.175 -13.246  11.308  1.00  0.00           C  
ATOM   3704  HA  ILE   230     -13.157 -13.066  11.746  1.00  0.00           H  
ATOM   3705  CB  ILE   230     -11.503 -14.092  12.506  1.00  0.00           C  
ATOM   3706  HB  ILE   230     -10.550 -14.521  12.198  1.00  0.00           H  
ATOM   3707  CG2 ILE   230     -11.127 -13.288  13.763  1.00  0.00           C  
ATOM   3708 HG21 ILE   230     -10.548 -13.908  14.448  1.00  0.00           H  
ATOM   3709 HG22 ILE   230     -10.486 -12.422  13.599  1.00  0.00           H  
ATOM   3710 HG23 ILE   230     -12.011 -13.153  14.387  1.00  0.00           H  
ATOM   3711  CG1 ILE   230     -12.440 -15.280  12.888  1.00  0.00           C  
ATOM   3712 HG12 ILE   230     -13.389 -15.011  13.351  1.00  0.00           H  
ATOM   3713 HG13 ILE   230     -12.822 -15.770  11.993  1.00  0.00           H  
ATOM   3714  CD1 ILE   230     -11.704 -16.390  13.709  1.00  0.00           C  
ATOM   3715 HD11 ILE   230     -11.718 -16.205  14.783  1.00  0.00           H  
ATOM   3716 HD12 ILE   230     -12.150 -17.379  13.613  1.00  0.00           H  
ATOM   3717 HD13 ILE   230     -10.721 -16.412  13.238  1.00  0.00           H  
ATOM   3718  C   ILE   230     -11.464 -11.917  11.027  1.00  0.00           C  
ATOM   3719  O   ILE   230     -11.616 -10.972  11.765  1.00  0.00           O  
ATOM   3720  N   LEU   231     -10.816 -11.793   9.867  1.00  0.00           N  
ATOM   3721  H   LEU   231     -10.953 -12.557   9.221  1.00  0.00           H  
ATOM   3722  CA  LEU   231     -10.148 -10.609   9.266  1.00  0.00           C  
ATOM   3723  HA  LEU   231      -9.505 -10.092   9.978  1.00  0.00           H  
ATOM   3724  CB  LEU   231      -9.106 -11.135   8.231  1.00  0.00           C  
ATOM   3725  HB2 LEU   231      -9.661 -11.644   7.443  1.00  0.00           H  
ATOM   3726  HB3 LEU   231      -8.559 -10.344   7.717  1.00  0.00           H  
ATOM   3727  CG  LEU   231      -8.034 -12.103   8.803  1.00  0.00           C  
ATOM   3728  HG  LEU   231      -8.540 -13.069   8.814  1.00  0.00           H  
ATOM   3729  CD1 LEU   231      -6.865 -12.269   7.795  1.00  0.00           C  
ATOM   3730 HD11 LEU   231      -7.191 -12.425   6.767  1.00  0.00           H  
ATOM   3731 HD12 LEU   231      -6.138 -11.466   7.915  1.00  0.00           H  
ATOM   3732 HD13 LEU   231      -6.427 -13.218   8.106  1.00  0.00           H  
ATOM   3733  CD2 LEU   231      -7.457 -11.684  10.162  1.00  0.00           C  
ATOM   3734 HD21 LEU   231      -6.482 -12.114  10.393  1.00  0.00           H  
ATOM   3735 HD22 LEU   231      -7.323 -10.602  10.157  1.00  0.00           H  
ATOM   3736 HD23 LEU   231      -8.152 -11.950  10.959  1.00  0.00           H  
ATOM   3737  C   LEU   231     -11.068  -9.470   8.737  1.00  0.00           C  
ATOM   3738  O   LEU   231     -12.104  -9.749   8.065  1.00  0.00           O  
ATOM   3739  N   THR   232     -10.730  -8.181   8.927  1.00  0.00           N  
ATOM   3740  H   THR   232     -10.079  -7.998   9.677  1.00  0.00           H  
ATOM   3741  CA  THR   232     -11.248  -7.029   8.130  1.00  0.00           C  
ATOM   3742  HA  THR   232     -12.338  -7.019   8.133  1.00  0.00           H  
ATOM   3743  CB  THR   232     -10.699  -5.704   8.776  1.00  0.00           C  
ATOM   3744  HB  THR   232     -11.150  -4.960   8.119  1.00  0.00           H  
ATOM   3745  CG2 THR   232     -11.135  -5.517  10.231  1.00  0.00           C  
ATOM   3746 HG21 THR   232     -11.142  -4.432  10.342  1.00  0.00           H  
ATOM   3747 HG22 THR   232     -12.069  -6.052  10.402  1.00  0.00           H  
ATOM   3748 HG23 THR   232     -10.384  -6.002  10.854  1.00  0.00           H  
ATOM   3749  OG1 THR   232      -9.338  -5.631   8.696  1.00  0.00           O  
ATOM   3750  HG1 THR   232      -8.970  -5.874   9.549  1.00  0.00           H  
ATOM   3751  C   THR   232     -10.899  -7.183   6.635  1.00  0.00           C  
ATOM   3752  O   THR   232     -10.124  -8.097   6.320  1.00  0.00           O  
ATOM   3753  N   PRO   233     -11.471  -6.436   5.723  1.00  0.00           N  
ATOM   3754  CD  PRO   233     -12.563  -5.507   5.945  1.00  0.00           C  
ATOM   3755  HD2 PRO   233     -12.367  -4.541   6.410  1.00  0.00           H  
ATOM   3756  HD3 PRO   233     -13.372  -5.992   6.492  1.00  0.00           H  
ATOM   3757  CG  PRO   233     -13.130  -5.189   4.538  1.00  0.00           C  
ATOM   3758  HG2 PRO   233     -13.670  -4.242   4.537  1.00  0.00           H  
ATOM   3759  HG3 PRO   233     -13.736  -6.036   4.216  1.00  0.00           H  
ATOM   3760  CB  PRO   233     -11.816  -5.277   3.716  1.00  0.00           C  
ATOM   3761  HB2 PRO   233     -11.157  -4.411   3.778  1.00  0.00           H  
ATOM   3762  HB3 PRO   233     -12.074  -5.534   2.689  1.00  0.00           H  
ATOM   3763  CA  PRO   233     -11.081  -6.471   4.302  1.00  0.00           C  
ATOM   3764  HA  PRO   233     -11.525  -7.363   3.860  1.00  0.00           H  
ATOM   3765  C   PRO   233      -9.577  -6.237   3.946  1.00  0.00           C  
ATOM   3766  O   PRO   233      -9.013  -7.048   3.212  1.00  0.00           O  
ATOM   3767  N   GLU   234      -8.959  -5.329   4.655  1.00  0.00           N  
ATOM   3768  H   GLU   234      -9.463  -4.694   5.256  1.00  0.00           H  
ATOM   3769  CA  GLU   234      -7.519  -5.073   4.479  1.00  0.00           C  
ATOM   3770  HA  GLU   234      -7.422  -4.799   3.429  1.00  0.00           H  
ATOM   3771  CB  GLU   234      -7.172  -3.764   5.199  1.00  0.00           C  
ATOM   3772  HB2 GLU   234      -8.098  -3.206   5.335  1.00  0.00           H  
ATOM   3773  HB3 GLU   234      -6.871  -3.966   6.227  1.00  0.00           H  
ATOM   3774  CG  GLU   234      -5.918  -3.040   4.637  1.00  0.00           C  
ATOM   3775  HG2 GLU   234      -5.609  -2.224   5.291  1.00  0.00           H  
ATOM   3776  HG3 GLU   234      -5.039  -3.676   4.531  1.00  0.00           H  
ATOM   3777  CD  GLU   234      -6.062  -2.395   3.256  1.00  0.00           C  
ATOM   3778  OE1 GLU   234      -4.990  -1.995   2.711  1.00  0.00           O  
ATOM   3779  OE2 GLU   234      -7.130  -2.301   2.596  1.00  0.00           O  
ATOM   3780  C   GLU   234      -6.679  -6.295   4.925  1.00  0.00           C  
ATOM   3781  O   GLU   234      -5.828  -6.781   4.210  1.00  0.00           O  
ATOM   3782  N   GLN   235      -7.042  -6.872   6.089  1.00  0.00           N  
ATOM   3783  H   GLN   235      -7.736  -6.401   6.652  1.00  0.00           H  
ATOM   3784  CA  GLN   235      -6.464  -8.100   6.525  1.00  0.00           C  
ATOM   3785  HA  GLN   235      -5.379  -7.996   6.517  1.00  0.00           H  
ATOM   3786  CB  GLN   235      -6.985  -8.408   7.967  1.00  0.00           C  
ATOM   3787  HB2 GLN   235      -8.068  -8.304   8.027  1.00  0.00           H  
ATOM   3788  HB3 GLN   235      -6.660  -9.425   8.187  1.00  0.00           H  
ATOM   3789  CG  GLN   235      -6.414  -7.375   8.933  1.00  0.00           C  
ATOM   3790  HG2 GLN   235      -5.327  -7.459   8.894  1.00  0.00           H  
ATOM   3791  HG3 GLN   235      -6.690  -6.398   8.537  1.00  0.00           H  
ATOM   3792  CD  GLN   235      -7.008  -7.442  10.338  1.00  0.00           C  
ATOM   3793  OE1 GLN   235      -8.260  -7.446  10.485  1.00  0.00           O  
ATOM   3794  NE2 GLN   235      -6.308  -7.607  11.436  1.00  0.00           N  
ATOM   3795 HE21 GLN   235      -6.768  -7.841  12.305  1.00  0.00           H  
ATOM   3796 HE22 GLN   235      -5.298  -7.618  11.416  1.00  0.00           H  
ATOM   3797  C   GLN   235      -6.747  -9.245   5.543  1.00  0.00           C  
ATOM   3798  O   GLN   235      -5.831 -10.015   5.287  1.00  0.00           O  
ATOM   3799  N   LYS   236      -7.847  -9.364   4.821  1.00  0.00           N  
ATOM   3800  H   LYS   236      -8.674  -8.884   5.147  1.00  0.00           H  
ATOM   3801  CA  LYS   236      -8.093 -10.398   3.776  1.00  0.00           C  
ATOM   3802  HA  LYS   236      -7.791 -11.389   4.115  1.00  0.00           H  
ATOM   3803  CB  LYS   236      -9.557 -10.326   3.305  1.00  0.00           C  
ATOM   3804  HB2 LYS   236     -10.006  -9.359   3.076  1.00  0.00           H  
ATOM   3805  HB3 LYS   236      -9.522 -10.938   2.403  1.00  0.00           H  
ATOM   3806  CG  LYS   236     -10.412 -11.065   4.361  1.00  0.00           C  
ATOM   3807  HG2 LYS   236     -10.063 -12.087   4.512  1.00  0.00           H  
ATOM   3808  HG3 LYS   236     -10.263 -10.518   5.292  1.00  0.00           H  
ATOM   3809  CD  LYS   236     -11.880 -11.031   4.076  1.00  0.00           C  
ATOM   3810  HD2 LYS   236     -12.299 -10.065   4.359  1.00  0.00           H  
ATOM   3811  HD3 LYS   236     -12.065 -11.156   3.010  1.00  0.00           H  
ATOM   3812  CE  LYS   236     -12.591 -12.107   4.893  1.00  0.00           C  
ATOM   3813  HE2 LYS   236     -12.202 -13.098   4.658  1.00  0.00           H  
ATOM   3814  HE3 LYS   236     -12.265 -12.086   5.933  1.00  0.00           H  
ATOM   3815  NZ  LYS   236     -14.029 -11.944   4.926  1.00  0.00           N  
ATOM   3816  HZ1 LYS   236     -14.380 -11.135   5.419  1.00  0.00           H  
ATOM   3817  HZ2 LYS   236     -14.287 -11.727   3.973  1.00  0.00           H  
ATOM   3818  HZ3 LYS   236     -14.355 -12.886   5.085  1.00  0.00           H  
ATOM   3819  C   LYS   236      -7.285 -10.154   2.484  1.00  0.00           C  
ATOM   3820  O   LYS   236      -6.823 -11.085   1.857  1.00  0.00           O  
ATOM   3821  N   LYS   237      -7.008  -8.896   2.206  1.00  0.00           N  
ATOM   3822  H   LYS   237      -7.425  -8.291   2.899  1.00  0.00           H  
ATOM   3823  CA  LYS   237      -6.211  -8.374   1.034  1.00  0.00           C  
ATOM   3824  HA  LYS   237      -6.506  -8.729   0.046  1.00  0.00           H  
ATOM   3825  CB  LYS   237      -6.269  -6.789   1.042  1.00  0.00           C  
ATOM   3826  HB2 LYS   237      -7.229  -6.375   1.351  1.00  0.00           H  
ATOM   3827  HB3 LYS   237      -5.614  -6.389   1.816  1.00  0.00           H  
ATOM   3828  CG  LYS   237      -5.765  -6.253  -0.297  1.00  0.00           C  
ATOM   3829  HG2 LYS   237      -4.762  -6.665  -0.411  1.00  0.00           H  
ATOM   3830  HG3 LYS   237      -6.455  -6.532  -1.092  1.00  0.00           H  
ATOM   3831  CD  LYS   237      -5.512  -4.736  -0.294  1.00  0.00           C  
ATOM   3832  HD2 LYS   237      -5.126  -4.496   0.697  1.00  0.00           H  
ATOM   3833  HD3 LYS   237      -4.870  -4.406  -1.111  1.00  0.00           H  
ATOM   3834  CE  LYS   237      -6.855  -4.047  -0.543  1.00  0.00           C  
ATOM   3835  HE2 LYS   237      -7.060  -3.992  -1.612  1.00  0.00           H  
ATOM   3836  HE3 LYS   237      -7.713  -4.556  -0.102  1.00  0.00           H  
ATOM   3837  NZ  LYS   237      -6.764  -2.585  -0.156  1.00  0.00           N  
ATOM   3838  HZ1 LYS   237      -6.470  -2.424   0.797  1.00  0.00           H  
ATOM   3839  HZ2 LYS   237      -6.193  -2.068  -0.810  1.00  0.00           H  
ATOM   3840  HZ3 LYS   237      -7.704  -2.222  -0.216  1.00  0.00           H  
ATOM   3841  C   LYS   237      -4.780  -8.907   1.317  1.00  0.00           C  
ATOM   3842  O   LYS   237      -4.183  -9.550   0.432  1.00  0.00           O  
ATOM   3843  N   GLN   238      -4.308  -8.822   2.541  1.00  0.00           N  
ATOM   3844  H   GLN   238      -4.802  -8.201   3.166  1.00  0.00           H  
ATOM   3845  CA  GLN   238      -2.998  -9.439   2.991  1.00  0.00           C  
ATOM   3846  HA  GLN   238      -2.104  -9.138   2.446  1.00  0.00           H  
ATOM   3847  CB  GLN   238      -2.879  -8.932   4.462  1.00  0.00           C  
ATOM   3848  HB2 GLN   238      -3.329  -7.940   4.510  1.00  0.00           H  
ATOM   3849  HB3 GLN   238      -3.552  -9.524   5.082  1.00  0.00           H  
ATOM   3850  CG  GLN   238      -1.537  -8.886   5.152  1.00  0.00           C  
ATOM   3851  HG2 GLN   238      -1.564  -8.794   6.238  1.00  0.00           H  
ATOM   3852  HG3 GLN   238      -1.007  -9.815   4.940  1.00  0.00           H  
ATOM   3853  CD  GLN   238      -0.808  -7.666   4.606  1.00  0.00           C  
ATOM   3854  OE1 GLN   238       0.105  -7.862   3.878  1.00  0.00           O  
ATOM   3855  NE2 GLN   238      -1.219  -6.455   4.966  1.00  0.00           N  
ATOM   3856 HE21 GLN   238      -0.621  -5.685   4.703  1.00  0.00           H  
ATOM   3857 HE22 GLN   238      -1.924  -6.399   5.687  1.00  0.00           H  
ATOM   3858  C   GLN   238      -2.962 -11.004   2.889  1.00  0.00           C  
ATOM   3859  O   GLN   238      -2.112 -11.556   2.218  1.00  0.00           O  
ATOM   3860  N   PHE   239      -4.064 -11.610   3.447  1.00  0.00           N  
ATOM   3861  H   PHE   239      -4.636 -11.077   4.086  1.00  0.00           H  
ATOM   3862  CA  PHE   239      -4.162 -13.138   3.416  1.00  0.00           C  
ATOM   3863  HA  PHE   239      -3.423 -13.694   3.993  1.00  0.00           H  
ATOM   3864  CB  PHE   239      -5.486 -13.443   4.115  1.00  0.00           C  
ATOM   3865  HB2 PHE   239      -5.429 -12.980   5.100  1.00  0.00           H  
ATOM   3866  HB3 PHE   239      -6.282 -12.873   3.635  1.00  0.00           H  
ATOM   3867  CG  PHE   239      -5.760 -14.883   4.075  1.00  0.00           C  
ATOM   3868  CD1 PHE   239      -5.583 -15.684   5.264  1.00  0.00           C  
ATOM   3869  HD1 PHE   239      -5.285 -15.213   6.189  1.00  0.00           H  
ATOM   3870  CE1 PHE   239      -5.897 -17.036   5.217  1.00  0.00           C  
ATOM   3871  HE1 PHE   239      -5.851 -17.640   6.111  1.00  0.00           H  
ATOM   3872  CZ  PHE   239      -6.288 -17.664   3.989  1.00  0.00           C  
ATOM   3873  HZ  PHE   239      -6.499 -18.723   3.961  1.00  0.00           H  
ATOM   3874  CE2 PHE   239      -6.319 -16.927   2.830  1.00  0.00           C  
ATOM   3875  HE2 PHE   239      -6.496 -17.369   1.861  1.00  0.00           H  
ATOM   3876  CD2 PHE   239      -6.177 -15.538   2.871  1.00  0.00           C  
ATOM   3877  HD2 PHE   239      -6.409 -14.897   2.033  1.00  0.00           H  
ATOM   3878  C   PHE   239      -4.068 -13.587   1.979  1.00  0.00           C  
ATOM   3879  O   PHE   239      -3.372 -14.494   1.653  1.00  0.00           O  
ATOM   3880  N   ASN   240      -4.884 -12.985   1.044  1.00  0.00           N  
ATOM   3881  H   ASN   240      -5.564 -12.332   1.406  1.00  0.00           H  
ATOM   3882  CA  ASN   240      -4.804 -13.237  -0.426  1.00  0.00           C  
ATOM   3883  HA  ASN   240      -4.682 -14.320  -0.463  1.00  0.00           H  
ATOM   3884  CB  ASN   240      -6.077 -12.889  -1.289  1.00  0.00           C  
ATOM   3885  HB2 ASN   240      -6.183 -11.819  -1.468  1.00  0.00           H  
ATOM   3886  HB3 ASN   240      -6.111 -13.436  -2.232  1.00  0.00           H  
ATOM   3887  CG  ASN   240      -7.228 -13.444  -0.578  1.00  0.00           C  
ATOM   3888  OD1 ASN   240      -7.193 -14.602  -0.155  1.00  0.00           O  
ATOM   3889  ND2 ASN   240      -8.398 -12.747  -0.480  1.00  0.00           N  
ATOM   3890 HD21 ASN   240      -9.169 -13.326  -0.180  1.00  0.00           H  
ATOM   3891 HD22 ASN   240      -8.555 -11.899  -1.006  1.00  0.00           H  
ATOM   3892  C   ASN   240      -3.491 -12.863  -1.080  1.00  0.00           C  
ATOM   3893  O   ASN   240      -3.119 -13.509  -2.080  1.00  0.00           O  
ATOM   3894  N   ALA   241      -2.804 -11.805  -0.676  1.00  0.00           N  
ATOM   3895  H   ALA   241      -3.224 -11.275   0.074  1.00  0.00           H  
ATOM   3896  CA  ALA   241      -1.313 -11.532  -0.988  1.00  0.00           C  
ATOM   3897  HA  ALA   241      -1.144 -11.411  -2.058  1.00  0.00           H  
ATOM   3898  CB  ALA   241      -0.908 -10.135  -0.430  1.00  0.00           C  
ATOM   3899  HB1 ALA   241      -0.023  -9.849  -0.999  1.00  0.00           H  
ATOM   3900  HB2 ALA   241      -1.747  -9.456  -0.582  1.00  0.00           H  
ATOM   3901  HB3 ALA   241      -0.660 -10.261   0.624  1.00  0.00           H  
ATOM   3902  C   ALA   241      -0.307 -12.683  -0.647  1.00  0.00           C  
ATOM   3903  O   ALA   241       0.521 -13.161  -1.400  1.00  0.00           O  
ATOM   3904  N   ASN   242      -0.465 -13.161   0.613  1.00  0.00           N  
ATOM   3905  H   ASN   242      -1.230 -12.844   1.192  1.00  0.00           H  
ATOM   3906  CA  ASN   242       0.398 -14.164   1.250  1.00  0.00           C  
ATOM   3907  HA  ASN   242       1.432 -13.926   1.003  1.00  0.00           H  
ATOM   3908  CB  ASN   242       0.103 -14.184   2.766  1.00  0.00           C  
ATOM   3909  HB2 ASN   242      -0.944 -13.959   2.967  1.00  0.00           H  
ATOM   3910  HB3 ASN   242       0.574 -15.016   3.290  1.00  0.00           H  
ATOM   3911  CG  ASN   242       0.639 -12.972   3.477  1.00  0.00           C  
ATOM   3912  OD1 ASN   242       1.631 -12.486   3.029  1.00  0.00           O  
ATOM   3913  ND2 ASN   242       0.194 -12.661   4.640  1.00  0.00           N  
ATOM   3914 HD21 ASN   242       0.658 -11.945   5.182  1.00  0.00           H  
ATOM   3915 HD22 ASN   242      -0.623 -13.148   4.978  1.00  0.00           H  
ATOM   3916  C   ASN   242       0.218 -15.497   0.633  1.00  0.00           C  
ATOM   3917  O   ASN   242       1.137 -16.268   0.506  1.00  0.00           O  
ATOM   3918  N   PHE   243      -1.054 -15.949   0.431  1.00  0.00           N  
ATOM   3919  H   PHE   243      -1.794 -15.323   0.714  1.00  0.00           H  
ATOM   3920  CA  PHE   243      -1.419 -17.090  -0.397  1.00  0.00           C  
ATOM   3921  HA  PHE   243      -1.064 -18.027   0.034  1.00  0.00           H  
ATOM   3922  CB  PHE   243      -2.904 -17.346  -0.298  1.00  0.00           C  
ATOM   3923  HB2 PHE   243      -3.238 -16.912   0.644  1.00  0.00           H  
ATOM   3924  HB3 PHE   243      -3.474 -16.965  -1.144  1.00  0.00           H  
ATOM   3925  CG  PHE   243      -3.228 -18.846  -0.236  1.00  0.00           C  
ATOM   3926  CD1 PHE   243      -3.687 -19.471   0.923  1.00  0.00           C  
ATOM   3927  HD1 PHE   243      -3.939 -18.940   1.829  1.00  0.00           H  
ATOM   3928  CE1 PHE   243      -3.774 -20.870   0.916  1.00  0.00           C  
ATOM   3929  HE1 PHE   243      -4.069 -21.500   1.742  1.00  0.00           H  
ATOM   3930  CZ  PHE   243      -3.507 -21.624  -0.255  1.00  0.00           C  
ATOM   3931  HZ  PHE   243      -3.496 -22.704  -0.224  1.00  0.00           H  
ATOM   3932  CE2 PHE   243      -3.131 -20.995  -1.462  1.00  0.00           C  
ATOM   3933  HE2 PHE   243      -2.999 -21.504  -2.406  1.00  0.00           H  
ATOM   3934  CD2 PHE   243      -2.985 -19.636  -1.405  1.00  0.00           C  
ATOM   3935  HD2 PHE   243      -2.612 -19.211  -2.325  1.00  0.00           H  
ATOM   3936  C   PHE   243      -0.960 -17.044  -1.867  1.00  0.00           C  
ATOM   3937  O   PHE   243      -0.461 -17.958  -2.449  1.00  0.00           O  
ATOM   3938  N   GLU   244      -0.970 -15.841  -2.466  1.00  0.00           N  
ATOM   3939  H   GLU   244      -1.239 -15.041  -1.911  1.00  0.00           H  
ATOM   3940  CA  GLU   244      -0.341 -15.578  -3.745  1.00  0.00           C  
ATOM   3941  HA  GLU   244      -0.756 -16.231  -4.512  1.00  0.00           H  
ATOM   3942  CB  GLU   244      -0.533 -14.148  -4.306  1.00  0.00           C  
ATOM   3943  HB2 GLU   244      -1.577 -13.866  -4.169  1.00  0.00           H  
ATOM   3944  HB3 GLU   244       0.078 -13.557  -3.623  1.00  0.00           H  
ATOM   3945  CG  GLU   244      -0.152 -13.884  -5.701  1.00  0.00           C  
ATOM   3946  HG2 GLU   244      -0.449 -12.838  -5.779  1.00  0.00           H  
ATOM   3947  HG3 GLU   244       0.897 -14.179  -5.748  1.00  0.00           H  
ATOM   3948  CD  GLU   244      -0.925 -14.658  -6.759  1.00  0.00           C  
ATOM   3949  OE1 GLU   244      -2.128 -14.757  -6.621  1.00  0.00           O  
ATOM   3950  OE2 GLU   244      -0.307 -15.059  -7.749  1.00  0.00           O  
ATOM   3951  C   GLU   244       1.146 -15.939  -3.680  1.00  0.00           C  
ATOM   3952  O   GLU   244       1.656 -16.424  -4.658  1.00  0.00           O  
ATOM   3953  N   LYS   245       1.800 -15.703  -2.570  1.00  0.00           N  
ATOM   3954  H   LYS   245       1.225 -15.217  -1.897  1.00  0.00           H  
ATOM   3955  CA  LYS   245       3.169 -16.045  -2.281  1.00  0.00           C  
ATOM   3956  HA  LYS   245       3.713 -15.675  -3.150  1.00  0.00           H  
ATOM   3957  CB  LYS   245       3.859 -15.218  -1.200  1.00  0.00           C  
ATOM   3958  HB2 LYS   245       3.331 -15.338  -0.254  1.00  0.00           H  
ATOM   3959  HB3 LYS   245       4.832 -15.694  -1.080  1.00  0.00           H  
ATOM   3960  CG  LYS   245       4.024 -13.756  -1.740  1.00  0.00           C  
ATOM   3961  HG2 LYS   245       4.774 -13.748  -2.530  1.00  0.00           H  
ATOM   3962  HG3 LYS   245       3.064 -13.524  -2.201  1.00  0.00           H  
ATOM   3963  CD  LYS   245       4.352 -12.684  -0.744  1.00  0.00           C  
ATOM   3964  HD2 LYS   245       3.483 -12.611  -0.089  1.00  0.00           H  
ATOM   3965  HD3 LYS   245       5.202 -13.042  -0.164  1.00  0.00           H  
ATOM   3966  CE  LYS   245       4.589 -11.277  -1.238  1.00  0.00           C  
ATOM   3967  HE2 LYS   245       5.404 -11.433  -1.945  1.00  0.00           H  
ATOM   3968  HE3 LYS   245       3.751 -11.051  -1.898  1.00  0.00           H  
ATOM   3969  NZ  LYS   245       4.761 -10.400  -0.120  1.00  0.00           N  
ATOM   3970  HZ1 LYS   245       5.334  -9.598  -0.340  1.00  0.00           H  
ATOM   3971  HZ2 LYS   245       3.853 -10.100   0.203  1.00  0.00           H  
ATOM   3972  HZ3 LYS   245       5.173 -10.860   0.680  1.00  0.00           H  
ATOM   3973  C   LYS   245       3.278 -17.587  -2.079  1.00  0.00           C  
ATOM   3974  O   LYS   245       4.112 -18.143  -2.721  1.00  0.00           O  
ATOM   3975  N   ARG   246       2.305 -18.225  -1.440  1.00  0.00           N  
ATOM   3976  H   ARG   246       1.537 -17.738  -1.001  1.00  0.00           H  
ATOM   3977  CA  ARG   246       2.187 -19.686  -1.449  1.00  0.00           C  
ATOM   3978  HA  ARG   246       3.028 -20.168  -0.951  1.00  0.00           H  
ATOM   3979  CB  ARG   246       0.945 -20.226  -0.693  1.00  0.00           C  
ATOM   3980  HB2 ARG   246       0.035 -19.867  -1.172  1.00  0.00           H  
ATOM   3981  HB3 ARG   246       0.845 -21.283  -0.941  1.00  0.00           H  
ATOM   3982  CG  ARG   246       0.824 -20.079   0.819  1.00  0.00           C  
ATOM   3983  HG2 ARG   246       1.587 -20.699   1.289  1.00  0.00           H  
ATOM   3984  HG3 ARG   246       0.907 -19.039   1.134  1.00  0.00           H  
ATOM   3985  CD  ARG   246      -0.472 -20.721   1.347  1.00  0.00           C  
ATOM   3986  HD2 ARG   246      -1.305 -20.257   0.819  1.00  0.00           H  
ATOM   3987  HD3 ARG   246      -0.588 -21.803   1.285  1.00  0.00           H  
ATOM   3988  NE  ARG   246      -0.661 -20.414   2.779  1.00  0.00           N  
ATOM   3989  HE  ARG   246      -1.238 -19.599   2.930  1.00  0.00           H  
ATOM   3990  CZ  ARG   246      -0.209 -21.030   3.879  1.00  0.00           C  
ATOM   3991  NH1 ARG   246       0.423 -22.082   3.826  1.00  0.00           N  
ATOM   3992 HH11 ARG   246       0.436 -22.743   3.062  1.00  0.00           H  
ATOM   3993 HH12 ARG   246       0.594 -22.516   4.722  1.00  0.00           H  
ATOM   3994  NH2 ARG   246      -0.428 -20.558   5.098  1.00  0.00           N  
ATOM   3995 HH21 ARG   246      -0.726 -19.613   5.295  1.00  0.00           H  
ATOM   3996 HH22 ARG   246      -0.063 -21.203   5.784  1.00  0.00           H  
ATOM   3997  C   ARG   246       2.234 -20.258  -2.893  1.00  0.00           C  
ATOM   3998  O   ARG   246       2.874 -21.275  -3.082  1.00  0.00           O  
ATOM   3999  N   LEU   247       1.655 -19.600  -3.870  1.00  0.00           N  
ATOM   4000  H   LEU   247       1.217 -18.711  -3.673  1.00  0.00           H  
ATOM   4001  CA  LEU   247       1.504 -20.159  -5.271  1.00  0.00           C  
ATOM   4002  HA  LEU   247       1.310 -21.224  -5.145  1.00  0.00           H  
ATOM   4003  CB  LEU   247       0.366 -19.382  -5.964  1.00  0.00           C  
ATOM   4004  HB2 LEU   247       0.390 -18.353  -5.604  1.00  0.00           H  
ATOM   4005  HB3 LEU   247       0.554 -19.378  -7.038  1.00  0.00           H  
ATOM   4006  CG  LEU   247      -1.033 -19.887  -5.579  1.00  0.00           C  
ATOM   4007  HG  LEU   247      -0.978 -20.147  -4.521  1.00  0.00           H  
ATOM   4008  CD1 LEU   247      -2.100 -18.780  -5.858  1.00  0.00           C  
ATOM   4009 HD11 LEU   247      -2.091 -17.924  -5.183  1.00  0.00           H  
ATOM   4010 HD12 LEU   247      -1.836 -18.502  -6.879  1.00  0.00           H  
ATOM   4011 HD13 LEU   247      -3.113 -19.181  -5.838  1.00  0.00           H  
ATOM   4012  CD2 LEU   247      -1.292 -21.176  -6.275  1.00  0.00           C  
ATOM   4013 HD21 LEU   247      -1.481 -20.980  -7.331  1.00  0.00           H  
ATOM   4014 HD22 LEU   247      -0.342 -21.688  -6.127  1.00  0.00           H  
ATOM   4015 HD23 LEU   247      -2.119 -21.758  -5.867  1.00  0.00           H  
ATOM   4016  C   LEU   247       2.771 -19.973  -6.102  1.00  0.00           C  
ATOM   4017  O   LEU   247       2.860 -20.526  -7.226  1.00  0.00           O  
ATOM   4018  N   THR   248       3.746 -19.201  -5.663  1.00  0.00           N  
ATOM   4019  H   THR   248       3.611 -18.829  -4.733  1.00  0.00           H  
ATOM   4020  CA  THR   248       4.945 -18.734  -6.385  1.00  0.00           C  
ATOM   4021  HA  THR   248       4.725 -18.662  -7.450  1.00  0.00           H  
ATOM   4022  CB  THR   248       5.305 -17.304  -5.991  1.00  0.00           C  
ATOM   4023  HB  THR   248       5.699 -17.350  -4.976  1.00  0.00           H  
ATOM   4024  CG2 THR   248       6.333 -16.619  -6.871  1.00  0.00           C  
ATOM   4025 HG21 THR   248       7.245 -17.213  -6.931  1.00  0.00           H  
ATOM   4026 HG22 THR   248       5.903 -16.776  -7.861  1.00  0.00           H  
ATOM   4027 HG23 THR   248       6.409 -15.540  -6.732  1.00  0.00           H  
ATOM   4028  OG1 THR   248       4.114 -16.482  -6.063  1.00  0.00           O  
ATOM   4029  HG1 THR   248       3.344 -16.708  -5.536  1.00  0.00           H  
ATOM   4030  C   THR   248       6.166 -19.644  -6.252  1.00  0.00           C  
ATOM   4031  O   THR   248       6.326 -20.203  -5.165  1.00  0.00           O  
ATOM   4032  OXT THR   248       6.995 -19.880  -7.173  1.00  0.00           O  
TER    4033      THR   248 
END   
