# Supplementary material for: Insights into the client protein release mechanism of the ATP-independent chaperone Spy
Source: Nat Commun. 2022 May 20;13:2818. doi: 10.1038/s41467-022-30499-x (PMC9122904; doi:10.1038/s41467-022-30499-x)
Supplement: Supplementary file 8 — Source Data [file 41467_2022_30499_MOESM8_ESM.xlsx]

## Sheet: Fig. 1c
	Relative activitymutant/wt (α-LA agg. Prev) replicate 1	Relative activitymutant/wt (α-LA agg. Prev) replicate 2	Relative activitymutant/wt (α-LA agg. Prev) replicate 3	Mean	Std. Deviation
WT	1.14207	1.03001	1.02697	1.066	0.06559
1-124	1.00626	0.927497	1.02082	0.9849	0.05021
21-130	0.368875	0.328063	0.470165	0.389	0.07316
21-127	0.47643	0.499926	0.478134	0.4848	0.0131
21-124	0.504386	0.525187	0.500224	0.5099	0.01337
24-130	0.855183	0.817538	0.69543	0.7894	0.08351
24-127	0.590204	0.584763	0.521145	0.5654	0.0384
24-124	0.747632	0.757503	0.609824	0.705	0.08256
27-130	2.75447	2.87102	3.60609	3.077	0.4617
27-127	2.14121	2.90756	3.0604	2.703	0.4925
27-124	2.97612	3.4114	3.63455	3.341	0.3349
29-138	1.98965	2.59328	2.39839	2.327	0.3081
29-130	2.78378	2.6997	3.11948	2.868	0.2221
29-127	1.99925	1.75318	1.58594	1.779	0.2079
29-124	2.31239	2.2153	2.12696	2.218	0.09275

## Sheet: Fig. 1d
	Kd (µM) replicate 1	Kd (µM) replicate 2	Kd (µM) replicate 3	Mean	Std. Deviation
WT	0.58	0.78	0.57	0.643333	0.118462
1-124	0.78	1.05	0.96	0.93	0.137477
21-130	2.29	2.21	2.98	2.49333	0.42336
21-127	1.88	2.06	2.01	1.98333	0.0929157
21-124	1.7	1.96	1.81	1.82333	0.130512
24-130	1.88	1.03	1.48	1.46333	0.425245
24-127	2.02	1.42	1.74	1.72667	0.300222
24-124	1.75	1.39	1.77	1.63667	0.213854
27-130	0.32	0.29	0.28	0.296667	0.0208167
27-127	0.33	0.29	0.28	0.3	0.0264575
27-124	0.28	0.29	0.28	0.283333	0.0057735
29-138	0.31	0.34	0.29	0.313333	0.0251661
29-130	0.35	0.34	0.31	0.333333	0.0208167
29-127	0.28	0.35	0.3	0.31	0.0360555
29-124	0.32	0.33	0.32	0.323333	0.0057735

## Sheet: Fig.1e
	koff (s-1) replicate 1	koff (s-1) replicate 2	koff (s-1) replicate 3	Mean	Std. Deviation
WT	0.158	0.222	0.156	0.178667	0.0375411
1-124	0.166	0.212	0.186	0.188	0.0230651
21-130	0.478	0.417	0.488	0.461	0.0384318
21-127	0.49	0.529	0.518	0.512333	0.020108
21-124	0.479	0.528	0.454	0.487	0.0376431
24-130	0.34	0.244	0.316	0.3	0.04996
24-127	0.42	0.34	0.409	0.389667	0.0433628
24-124	0.467	0.355	0.446	0.422667	0.0595343
27-130	0.1	0.089	0.087	0.092	0.007
27-127	0.102	0.089	0.089	0.0933333	0.00750555
27-124	0.089	0.09	0.088	0.089	0.001
29-138	0.088	0.088	0.092	0.0893333	0.0023094
29-130	0.097	0.099	0.085	0.0936667	0.00757188
29-127	0.096	0.098	0.091	0.095	0.00360555
29-124	0.088	0.088	0.091	0.089	0.00173205

## Sheet: Fig. 1f
	kon (x105 M-1s-1) replicate 1	kon (x105 M-1s-1) replicate 2	kon (x105 M-1s-1) replicate 3	Mean	Std. Deviation
WT	2.7139	2.85207	2.71185	2.75927	0.0803708
1-124	2.13907	2.02046	1.92922	2.02958	0.105222
21-130	2.0896	1.8876	1.6364	1.8712	0.227045
21-127	2.606	2.5654	2.57756	2.58299	0.0208369
21-124	2.81546	2.69468	2.50273	2.67096	0.157709
24-130	1.8086	2.3592	2.135	2.10093	0.276876
24-127	2.0754	2.3994	2.35	2.27493	0.174557
24-124	2.6764	2.55178	2.51185	2.58001	0.0858305
27-130	3.13308	3.12525	3.11973	3.12602	0.00670823
27-127	3.12248	3.07251	3.17176	3.12225	0.0496254
27-124	3.17224	3.1231	3.11995	3.13843	0.0293226
29-138	2.89004	2.55249	3.1339	2.85881	0.29196
29-130	2.81543	2.89763	2.78909	2.83405	0.056615
29-127	3.39988	2.8272	3.04312	3.09007	0.289212
29-124	2.71932	2.65405	2.81346	2.72894	0.0801395

## Sheet: Fig. 2b
	Relative activitymutant/wt (α-LA agg. Prev) replicate 1	Relative activitymutant/wt (α-LA agg. Prev) replicate 2	Relative activitymutant/wt (α-LA agg. Prev) replicate 3	Mean	Std. Deviation
WT	1.14207	1.03001	1.02697	1.06635	0.0655928
D26E	1.2806	1.14565	1.14494	1.1904	0.078118
D26A	2.60661	2.96976	2.94076	2.83904	0.201814
D26K	3.03571	3.47548	3.66357	3.39159	0.322228
D26R	3.05286	3.93768	3.68537	3.55864	0.455819
29-124	2.31239	2.2153	2.12696	2.21822	0.0927529

## Sheet: Fig. 2c
	Kd (µM) replicate 1	Kd (µM) replicate 2	Kd (µM) replicate 3	Mean	Std. Deviation
WT	0.58	0.78	0.57	0.643333	0.118462
D26E	0.601855	0.617771	0.69208	0.637235	0.0481589
D26A	0.300216	0.304373	0.218861	0.274483	0.0482152
D26K	0.30767	0.323341	0.139632	0.256881	0.101842
D26R	0.323947	0.342803	0.191995	0.286248	0.0821685
29-124	0.32	0.33	0.32	0.323333	0.0057735

## Sheet: Fig. 2d
	koff (s-1) replicate 1	koff (s-1) replicate 2	koff (s-1) replicate 3	Mean	Std. Deviation
WT	0.158	0.222	0.156	0.178667	0.0375411
D26E	0.1792	0.1849	0.2226	0.195567	0.0235844
D26A	0.09253	0.09305	0.07727	0.0876167	0.00896425
D26K	0.0884	0.09065	0.05356	0.0775367	0.0207949
D26R	0.0921	0.09221	0.05909	0.0811333	0.0190902
29-124	0.088	0.088	0.091	0.089	0.00173205

## Sheet: Fig. 2e
	kon (x105 M-1s-1) replicate 1	kon (x105 M-1s-1) replicate 2	kon (x105 M-1s-1) replicate 3	Mean	Std. Deviation
WT	2.7139	2.85207	2.71185	2.75927	0.0803708
D26E	2.98	2.99	3.22	3.06333	0.135769
D26A	3.08	3.06	3.53	3.22333	0.265769
D26K	2.87	2.8	3.83	3.16667	0.575529
D26R	2.84	2.69	3.08	2.87	0.196723
29-124	2.71932	2.65405	2.81346	2.72894	0.0801395

## Sheet: Fig. 2f
Time (min)	α-LA only no Spy	0 μM Nt-pep	50 μM Nt-pep	100 μM Nt-pep	125 μM Nt-pep
0	0	0	0	0	0
5	0.003	0.001	0.003	0.003	0.002
10	0.004	0.002	0.004	0.003	0.004
15	0.005	0.004	0.006	0.005	0.005
20	0.006	0.004	0.007	0.006	0.006
25	0.005	0.005	0.008	0.005	0.006
30	0.006	0.006	0.008	0.005	0.006
35	0.006	0.006	0.008	0.006	0.008
40	0.006	0.006	0.011	0.007	0.008
45	0.007	0.007	0.009	0.008	0.007
50	0.008	0.007	0.01	0.007	0.008
55	0.007	0.008	0.01	0.007	0.008
60	0.008	0.008	0.01	0.008	0.009
65	0.009	0.009	0.011	0.009	0.009
70	0.009	0.009	0.012	0.009	0.009
75	0.011	0.009	0.012	0.009	0.011
80	0.011	0.01	0.012	0.01	0.011
85	0.013	0.01	0.012	0.01	0.012
90	0.014	0.011	0.013	0.011	0.013
95	0.015	0.012	0.014	0.012	0.013
100	0.018	0.012	0.015	0.012	0.015
105	0.022	0.013	0.016	0.013	0.015
110	0.029	0.014	0.017	0.014	0.016
115	0.032	0.014	0.017	0.015	0.017
120	0.039	0.015	0.019	0.016	0.019
125	0.048	0.016	0.019	0.017	0.021
130	0.056	0.017	0.021	0.018	0.023
135	0.066	0.017	0.021	0.02	0.024
140	0.076	0.018	0.023	0.021	0.027
145	0.086	0.019	0.025	0.023	0.029
150	0.094	0.02	0.026	0.024	0.031
155	0.102	0.021	0.027	0.025	0.033
160	0.111	0.022	0.029	0.028	0.036
165	0.116	0.022	0.031	0.029	0.039
170	0.122	0.024	0.032	0.032	0.041
175	0.127	0.025	0.035	0.034	0.044
180	0.131	0.026	0.036	0.035	0.047
185	0.136	0.027	0.038	0.038	0.05
190	0.138	0.028	0.04	0.04	0.053
195	0.139	0.03	0.042	0.043	0.055
200	0.139	0.031	0.044	0.045	0.059
205	0.137	0.033	0.046	0.048	0.062
210	0.138	0.035	0.049	0.051	0.065
215	0.135	0.036	0.051	0.053	0.068
220	0.132	0.037	0.053	0.056	0.071
225	0.129	0.038	0.056	0.059	0.074
230	0.125	0.041	0.058	0.061	0.078
235	0.125	0.042	0.06	0.064	0.08
240	0.124	0.044	0.063	0.068	0.084
245	0.12	0.045	0.065	0.07	0.087
250	0.118	0.047	0.068	0.072	0.09
255	0.119	0.048	0.07	0.075	0.093
260	0.115	0.049	0.072	0.078	0.095
265	0.119	0.051	0.074	0.08	0.098
270	0.116	0.053	0.077	0.083	0.1
275	0.116	0.055	0.079	0.086	0.104
280	0.113	0.056	0.08	0.088	0.106
285	0.114	0.058	0.083	0.09	0.109
290	0.112	0.061	0.086	0.093	0.112
295	0.113	0.062	0.088	0.096	0.114
300	0.111	0.063	0.09	0.098	0.116
305	0.109	0.065	0.092	0.101	0.119
310	0.111	0.067	0.094	0.103	0.121
315	0.11	0.069	0.096	0.105	0.123
320	0.111	0.07	0.099	0.108	0.127
325	0.109	0.072	0.1	0.11	0.129
330	0.108	0.073	0.102	0.113	0.131
335	0.108	0.075	0.104	0.114	0.133
340	0.108	0.076	0.106	0.117	0.135
345	0.107	0.077	0.108	0.119	0.137
350	0.107	0.08	0.11	0.121	0.138
355	0.106	0.081	0.112	0.123	0.14
360	0.108	0.082	0.113	0.125	0.142
365	0.107	0.083	0.115	0.126	0.145
370	0.107	0.085	0.118	0.129	0.146
375	0.108	0.087	0.119	0.131	0.149
380	0.107	0.088	0.121	0.133	0.15
385	0.105	0.089	0.123	0.135	0.151
390	0.106	0.091	0.124	0.136	0.153
395	0.105	0.092	0.126	0.138	0.154
400	0.106	0.094	0.127	0.139	0.157
405	0.106	0.095	0.128	0.141	0.158
410	0.105	0.097	0.13	0.144	0.16
415	0.105	0.098	0.132	0.145	0.161
420	0.104	0.099	0.133	0.146	0.162
425	0.101	0.101	0.134	0.147	0.163
430	0.102	0.102	0.136	0.148	0.165
435	0.101	0.103	0.137	0.15	0.166
440	0.101	0.104	0.139	0.151	0.167
445	0.101	0.106	0.14	0.153	0.168
450	0.102	0.106	0.141	0.155	0.17
455	0.101	0.109	0.143	0.156	0.171
460	0.099	0.109	0.144	0.157	0.173
465	0.097	0.11	0.145	0.158	0.174
470	0.093	0.111	0.147	0.159	0.174
475	0.094	0.113	0.148	0.161	0.175
480	0.095	0.114	0.149	0.162	0.177
485	0.094	0.115	0.15	0.163	0.178
490	0.094	0.116	0.151	0.164	0.179
495	0.093	0.118	0.152	0.166	0.18
500	0.093	0.118	0.154	0.167	0.181
505	0.093	0.119	0.154	0.167	0.181
510	0.094	0.12	0.156	0.169	0.182
515	0.094	0.121	0.156	0.17	0.184
520	0.093	0.122	0.157	0.17	0.184
525	0.094	0.123	0.158	0.171	0.184
530	0.092	0.124	0.159	0.173	0.185
535	0.094	0.125	0.161	0.174	0.186
540	0.093	0.126	0.162	0.174	0.187
545	0.094	0.128	0.163	0.174	0.187
550	0.094	0.128	0.163	0.175	0.188
555	0.095	0.129	0.164	0.177	0.189
560	0.095	0.13	0.165	0.178	0.189
565	0.094	0.131	0.166	0.178	0.189
570	0.095	0.132	0.165	0.178	0.19
575	0.094	0.133	0.167	0.179	0.191
580	0.093	0.134	0.168	0.179	0.191
585	0.094	0.134	0.168	0.18	0.191
590	0.093	0.135	0.169	0.181	0.192
595	0.092	0.136	0.169	0.181	0.193
600	0.092	0.137	0.17	0.182	0.192

## Sheet: Fig. 2g
	% Remaining Activity (α-LA agg. Prev) replicate 1	% Remaining Activity (α-LA agg. Prev) replicate 2	% Remaining Activity (α-LA agg. Prev) replicate 3	Mean	Std. Deviation
Nt-pep 50 μM	0.762138	0.747409	0.691114	0.733554	0.037484
Nt-pep D26R 50 μM	0.77176	0.754752	0.791078	0.77253	0.0181752
Nt-pep D26K 50 μM	0.844496	0.810695	0.81872	0.824637	0.0176603
Nt-pep 75 μM	0.701455	0.698413	0.660189	0.686686	0.0229971
Nt-pep D26R 75 μM	0.716775	0.767231	0.76869	0.750899	0.029561
Nt-pep D26K 75 μM	0.787072	0.769859	0.853519	0.803483	0.0441786
Nt-pep 100 μM	0.595925	0.565847	0.605769	0.58918	0.0207981
Nt-pep D26R 100 μM	0.67136	0.658984	0.657779	0.662708	0.00751704
Nt-pep D26K 100 μM	0.721267	0.799427	0.742681	0.754458	0.040389
Nt-pep 125 μM	0.532101	0.528352	0.442475	0.500976	0.0506981
Nt-pep D26R 125 μM	0.663275	0.639589	0.636034	0.646299	0.0148084
Nt-pep D26K 125 μM	0.681403	0.662469	0.706448	0.68344	0.0220601
Nt-pep 150 μM	0.43977	0.434154	0.421221	0.431715	0.00951199
Nt-pep D26R 150 μM	0.583505	0.569708	0.579979	0.577731	0.00716802
Nt-pep D26K 150 μM	0.58023	0.608339	0.626474	0.605014	0.0233006

[truncated: 42 more sheets: Fig. 3c, Fig. 4b, Fig. 4c, Fig. 5d-5f, Fig. 6a, Fig. s1a, Fig. s1b, Fig. s1c, Fig. s1d,  Fig. s1e,  Fig. s1f,  Fig. s1g,  Fig. s1h,  Fig. s1i, Fig. s2a, Fig. s2b, Fig. s2c, Fig. s2d, Fig. s2e, Fig. s2f …]
